# Supplementary material for: Conserved degronome features governing quality control associated proteolysis
Source: Nat Commun. 2022 Dec 8;13:7588. doi: 10.1038/s41467-022-35298-y (PMC9732359; doi:10.1038/s41467-022-35298-y)
Supplement: Supplementary file 3 — Supplementary Data 1 [file 41467_2022_35298_MOESM3_ESM.xlsx]

## Sheet: Sheet1
Supplemental Data 1: Related to Figure 1. proteins in the screen and the complex they belong to
(23 complexes, 326 proteins)
complex name	proteins (All Caps)
fatty acid synthase complex	FAS1	FAS2
20S proteasome	PRE1	PRE10	PRE2	PRE3	PRE4	PRE5	PRE6	PRE7	PRE8	PRE9	PUP1	PUP2	PUP3	SCL1
proteasome regulatory particle|19/22S regulator	RPT1	RPN13	RPT5	RPT4	RPN8	RPN7	RPN5	RPN6	RPN4	RPT2	ESC2	RPT3	RPN9	RPN3	RPN11	UBP6	RPN12	RPT6	RPN14	NAS6	RPN1	RPN10	RPN2	SEM1	ECM29
cytoplasmic ribosomal small subunit	ASC1	RPS0A	RPS0B	RPS10A	RPS10B	RPS11A	RPS12	RPS13	RPS14A	RPS14B	RPS15	RPS16A	RPS17A	RPS17B	RPS18A	RPS19A	RPS19B	RPS1A	RPS1B	RPS2	RPS20	RPS21A	RPS21B	RPS22A	RPS22B	RPS23A	RPS24A	RPS25A	RPS25B	RPS26A	RPS26B	RPS27A	RPS27B	RPS28A	RPS28B	RPS29A	RPS29B	RPS3	RPS30A	RPS31	RPS4A	RPS5	RPS6A	RPS7A	RPS7B	RPS8A	RPS9A	RPS9B
cytoplasmic ribosomal large subunit	RPL10	RPL11A	RPL11B	RPL12A	RPL13A	RPL13B	RPL14A	RPL14B	RPL15A	RPL15B	RPL16A	RPL16B	RPL17A	RPL17B	RPL18A	RPL19A	RPL1A	RPL20A	RPL21A	RPL21B	RPL22A	RPL22B	RPL23A	RPL24A	RPL24B	RPL25	RPL26A	RPL26B	RPL27A	RPL27B	RPL28	RPL29	RPL2A	RPL3	RPL30	RPL31A	RPL31B	RPL32	RPL33A	RPL33B	RPL34A	RPL34B	RPL35A	RPL36A	RPL36B	RPL37A	RPL37B	RPL38	RPL39
Nucleosomal protein complex	HHF1	HHT1	HTA1	HTA2	HTB1	HTB2
DNA-directed RNA polymerase III complex	RET1	RPC11	RPC17	RPC19	RPC25	RPC31	RPC34	RPC37	RPC40	RPC53	RPC82	RPO31
DNA-directed RNA polymerase III complex|DNA-directed RNA polymerase II complex	RPB10	RPB5	RPB8	RPC10	RPO26
DNA-directed RNA polymerase II complex	RPB11	RPB2	RPB3	RPB4	RPB7	RPB9	RPO21
Cytochrome bc1 complex (Ubiquinol-cytochrome c reductase complex, complex III)	COB	COR1	CYT1	QCR10	QCR2	QCR6	QCR7	QCR8	QCR9	RIP1
Kornberg's mediator (SRB) complex	SSN3	SSN8	SRB8	SSN2	CSE2	GAL11	MED1	MED11	MED2	MED4	MED6	MED7	MED8	NUT1	NUT2	PGD1	RGR1	ROX3	SIN4	SRB2	SRB4	SRB5	SRB6	SRB7	SOH1
nuclear cohesin complex	IRR1	MCD1	REC8	SMC1	SMC3
nuclear condensin complex	BRN1	SMC2	SMC4	YCG1	YCS4
Signal recognition particle (SRP)	SEC65	SRP14	SRP21	SRP54	SRP68	SRP72
Nuclear exosome complex	CSL4	DIS3	LRP1	MTR3	RRP4	RRP40	RRP42	RRP43	RRP45	RRP46	RRP6	SKI6
nuclear ubiquitin ligase complex	CDC53	GRR1	HRT1	SKP1
U5 snRNP complex	SMB1	SMD1	SMD2	SMD3	SME1	SMX2	SMX3	SNU114	AAR2	BRR2	PRP8	PRP28	LIN1	DIB1
signalosome complex	CSI1	CSN12	CSN9	PCI8	RRI1	RRI2
chromatin accessibility complex	DLS1	DPB4	ISW2	ITC1	SIR2	SIR3	SIR4
SWI/SNF complex	ARP7	ARP9	RTT102	SNF11	SNF12	SNF2	SNF5	SNF6	SWI1	SWI3	TAF14	SWP82
MIND complex	DSN1	MTW1	NNF1	NSL1
ribonuclease MRP complex|nucleolar ribonuclease P complex	POP1	POP3	POP4	POP5	POP6	POP7	POP8	RMP1	RPP1	SNM1	RPR2
nuclear pore complex	NUP1	NUP2	NUP49	NUP57	NUP84	NUP85	NUP188	NUP192	NUP53	ASM4	MLP2	NSP1	SEH1	NUP60	NDC1	POM34	POM152
[truncated: 20 more columns]
