# Supplementary material for: Conserved degronome features governing quality control associated proteolysis
Source: Nat Commun. 2022 Dec 8;13:7588. doi: 10.1038/s41467-022-35298-y (PMC9732359; doi:10.1038/s41467-022-35298-y)
Supplement: Supplementary file 4 — Supplementary Data 2 [file 41467_2022_35298_MOESM4_ESM.xlsx]

## Sheet: All data
peptide	meta	protein	tile_begin	tile_end	pdr5∆_psi	pdr5∆_psi_err	doa10∆_psi	doa10∆_psi_err	san1∆_psi	san1∆_psi_err	ubr1∆_psi	ubr1∆_psi_err
HKTMSIVGVLQDDADPM	proteasome regulatory particle|19/22S regulator@RPT2@0-438@150:167	RPT2	150	167	1.2973	0.194747	1.59739	0.183907	1.57601	0.214592	1.851	0.13115
RYNVEKVKRLMDFLEED	MIND complex@NSL1@0-217@199:216	NSL1	199	216	1.25822	0.161573	2.08535	0.0979446	1.24752	0.359719	2.2482	0.193883
SVLNPFLLRRVKADVEK	chromatin accessibility complex@ISW2@0-1121@390:407	ISW2	390	407	1.09094	0.0679976	1.14741	0.145038	1.1838	0.154533	1.31036	0.125494
SEVANNGLIISWSNGKI	Nuclear exosome complex@RRP42@0-266@205:222	RRP42	205	222	1.66089	0.0543402	2.28256	0.13099	3.03088	0.0910378	2.54037	0.137022
KTLNLFKQIKSADCELL	DNA-directed RNA polymerase III complex@RPO31@0-1461@225:242	RPO31	225	242	1.05865	0.0351705	1.2224	0.210031	1.22583	0.294664	1.05526	0.0937497
RILQQLKLDKIIHVLTT	Kornberg's mediator (SRB) complex@RGR1@0-1083@550:567	RGR1	550	567	1.20458	0.053031	1.63637	0.0680202	1.72298	0.152544	2.21643	0.0733309
MNGIQVDINRLKKGEVS	20S proteasome@PRE3@0-216@0:17	PRE3	0	17	1.57308	0.0628216	2.15106	0.0950361	2.51455	0.0824586	1.35643	0.0605006
VDINRLKKGEVSLGTSI	20S proteasome@PRE3@0-216@5:22	PRE3	5	22	1.54873	0.0629158	2.20949	0.0982343	2.11331	0.0814832	1.33479	0.0599464
NLRKSRGMLGLLEPPAK	DNA-directed RNA polymerase III complex@RPO31@0-1461@1020:1037	RPO31	1020	1037	1.17838	0.205675	1.61363	0.224215	1.72598	0.934796	3.28861	0.354134
ATAEKLPNIYPSTRCKL	proteasome regulatory particle|19/22S regulator@RPT2@0-438@40:57	RPT2	40	57	1.65918	0.0913211	2.13609	0.0955837	2.03486	0.104094	2.00093	0.102543
VTDDDRLWLKKVMEEEE	ribonuclease MRP complex|nucleolar ribonuclease P complex@POP8@0-134@110:127	POP8	110	127	1.88938	0.0695311	1.42739	0.065625	1.57491	0.089474	2.07252	0.0696627
CSDFVKILNLEKPLILA	Kornberg's mediator (SRB) complex@NUT1@0-1133@85:102	NUT1	85	102	1.39161	0.064065	2.01179	0.0969559	1.34291	0.16577	1.08351	0.0709736
LREFRITHNTNITDNLF	nuclear ubiquitin ligase complex@GRR1@0-1152@545:562	GRR1	545	562	1.28225	0.1501	1.31661	0.150063	1.72598	0.934796	2.07365	0.110529
FNVEYFAKEKLTKKEKK	cytoplasmic ribosomal large subunit@RPL6A@0-177@100:117	RPL6A	100	117	1.68259	0.0655149	2.22651	0.0836898	1.43778	0.115134	1.89986	0.0729043
SEEINQYVTQIEQEKQE	20S proteasome@PRE6@0-255@225:242	PRE6	225	242	1.76125	0.062774	2.67757	0.0751997	2.58681	0.085403	2.61701	0.0860409
TSDLVKSLGLKLPLSVI	cytoplasmic ribosomal small subunit@RPS17A@0-137@105:122	RPS17A	105	122	1.52016	0.0780423	1.12228	0.0700999	1.86295	0.159217	1.94762	0.0905152
WRKSDRELTKNILWRIA	chromatin silencing complex@SIR4@0-1359@805:822	SIR4	805	822	1.81638	0.0879852	2.90782	0.125026	2.08971	0.250888	2.5392	0.0885916
IGAVYSGMGPDYRVLVD	20S proteasome@PRE8@0-251@70:87	PRE8	70	87	1.64744	0.306852	3.66833	0.279661	2.91528	0.29815	3.38541	0.115502
RPYGVGLLIIGYDKSGA	20S proteasome@PRE5@0-235@125:142	PRE5	125	142	1.0789	0.13531	1.67599	0.122091	1.62013	0.327077	1.05742	0.122274
EGWPKFQDTLYKKIPLL	Cytochrome bc1 complex (Ubiquinol-cytochrome c reductase complex, complex III)@QCR10@0-78@45:62	QCR10	45	62	1.62878	0.0788677	2.80229	0.087438	1.84899	0.0978579	1.42571	0.0689072
AQQVPPYGVYHPPFIKY	Kornberg's mediator (SRB) complex@SIN4@0-975@220:237	SIN4	220	237	1.61217	0.0941033	2.99396	0.114937	2.33321	0.073954	2.17663	0.0693823
ASFGKNLQIRQLFNWCL	MIND complex@DSN1@0-577@280:297	DSN1	280	297	1.43883	0.0510261	1.20026	0.0642561	1.29417	0.145595	2.33487	0.115961
VVGTETRVNAQLESYEY	signalosome complex@RRI1@0-441@115:132	RRI1	115	132	1.65038	0.109609	2.72219	0.18453	3.32638	0.10331	2.26238	0.103486
YILSLVSIKDSTGCVVG	@YMR129W/POM152@0-1338@790:807	YMR129W/POM152	790	807	1.47382	0.0470281	1.41003	0.0411022	1.91945	0.0624249	1.47751	0.034304
QRILEVLGTPDQKIWPY	Kornberg's mediator (SRB) complex@SSN3@0-556@385:402	SSN3	385	402	1.44968	0.0569784	2.19715	0.0757913	1.75586	0.0928762	1.6007	0.0678551
DNVVRFLNEARDKAGRL	DNA-directed RNA polymerase II complex@RPO21@0-1734@715:732	RPO21	715	732	1.61512	0.0556841	2.47573	0.0626938	2.55684	0.144379	1.76193	0.0528645
THRNKDGTGVRVIVAGT	fatty acid synthase complex@FAS1@0-2052@515:532	FAS1	515	532	1.58634	0.0823886	2.15916	0.256241	1.62034	0.212398	1.59607	0.151725
IKETKENDEEFYKNKYS	proteasome regulatory particle|19/22S regulator@RPN2@0-946@845:862	RPN2	845	862	1.50381	0.193345	1.3389	0.125701	1.31495	0.261612	1.50804	0.209794
LVALLSRDLWCFSINDD	Kornberg's mediator (SRB) complex@SSN2@0-1421@55:72	SSN2	55	72	1.71139	0.0803878	2.10227	0.0762535	2.50075	0.09762	2.68487	0.0980397
EHKQLVAEIVQNVISLG	DNA-directed RNA polymerase III complex@RPC82@0-655@150:167	RPC82	150	167	1.46256	0.131749	2.19586	0.0673201	2.16078	0.252895	1.79747	0.102217
QNSDASTLEPTLRKELE	@YIL149C/MLP2@0-1680@865:882	YIL149C/MLP2	865	882	1.68353	0.0912249	2.59351	0.0901165	2.54839	0.0686983	3.12403	0.0774587
LLVQSLNDMVLELKENY	MIND complex@NNF1@0-202@184:201	NNF1	184	201	1.52378	0.102679	2.75405	0.136576	2.70265	0.393367	2.26202	0.318879
VTVFLFMLILALFVFYS	Cytochrome bc1 complex (Ubiquinol-cytochrome c reductase complex, complex III)@COB@0-386@230:247	COB	230	247	1.80226	0.0424654	2.32061	0.0666668	2.2751	0.0565225	1.98675	0.0390694
KEIMDKIITSRPLQKIM	Kornberg's mediator (SRB) complex@SIN4@0-975@610:627	SIN4	610	627	1.23441	0.0675818	2.13317	0.124696	1.44687	0.182745	1.06375	0.0653117
DLNPLKTLNLFKQIKSA	DNA-directed RNA polymerase III complex@RPO31@0-1461@220:237	RPO31	220	237	1.37076	0.0326509	1.99645	0.162234	2.62491	0.110749	2.14746	0.0707589
EVWSVSWNLTGTILSSA	@YGL100W/SEH1@0-350@305:322	YGL100W/SEH1	305	322	1.50503	0.0833258	1.69684	0.0703833	1.33352	0.147149	1.63018	0.060584
HLLPRNEWIKAQEDVPY	Cytochrome bc1 complex (Ubiquinol-cytochrome c reductase complex, complex III)@QCR7@0-128@85:102	QCR7	85	102	1.67667	0.0858623	2.30743	0.0718498	2.16943	0.0886693	1.87834	0.0459453
TSTVNRLNTVTRVHQLM	nuclear cohesin complex@MCD1@0-567@110:127	MCD1	110	127	1.48633	0.0604313	3.22245	0.125069	2.21058	0.200626	2.57304	0.0942979
DKFPYKKLELPKYIDEL	SWI/SNF complex@SWP82@0-624@60:77	SWP82	60	77	2.00422	0.0576056	2.73232	0.0740878	2.56405	0.064432	2.82864	0.0802246
CGDSIICNTLNIAKDLK	nuclear cohesin complex@SMC1@0-1226@625:642	SMC1	625	642	1.65731	0.0674373	1.7788	0.0785694	1.42355	0.12138	2.12036	0.0746927
TVKRGAAGIWTCSCCKK	cytoplasmic ribosomal large subunit@RPL43A@0-93@45:62	RPL43A	45	62	1.7376	0.0578359	1.67962	0.0848973	1.7407	0.111818	1.93861	0.0621476
GAAGAWMMNGALQILNS	fatty acid synthase complex@FAS2@0-1888@1585:1602	FAS2	1585	1602	1.64769	0.0642567	1.4806	0.0460069	2.07631	0.124885	1.68396	0.0567321
MGKSAVIFVERATPATL	Kornberg's mediator (SRB) complex@SRB2@0-211@0:17	SRB2	0	17	1.30637	0.0761743	2.3561	0.136468	1.66172	0.197561	1.31172	0.289838
LKKFRESLVHSALCILK	U5 snRNP complex@BRR2@0-2164@965:982	BRR2	965	982	2.09743	0.0725518	3.20483	0.116099	2.85972	0.0777401	2.97022	0.0663272
LSIQYMIQKVMEYLKSS	proteasome regulatory particle|19/22S regulator@RPN5@0-446@90:107	RPN5	90	107	1.56359	0.0824913	1.37552	0.0816296	1.5879	0.20216	1.69021	0.11393
GKTYMGWWGHMGGPKQK	Cytochrome bc1 complex (Ubiquinol-cytochrome c reductase complex, complex III)@QCR8@0-95@5:22	QCR8	5	22	1.7889	0.113696	1.88103	0.224426	1.62726	0.186175	2.39709	0.142441
RRKFDPSSSENVMTPRE	proteasome regulatory particle|19/22S regulator@UBP6@0-500@375:392	UBP6	375	392	1.98777	0.113919	3.37725	0.315055	2.45181	0.223238	2.96135	0.230146
NILFSLWKLLSTVKVSD	@YLR018C/POM34@0-300@140:157	YLR018C/POM34	140	157	1.45646	0.0579383	1.75878	0.069509	1.58431	0.118367	1.55461	0.0568889
NWRLVEVGRVVLIKKGQ	cytoplasmic ribosomal large subunit@RPL14A@0-139@10:27	RPL14A	10	27	1.74389	0.130948	2.16843	0.185302	2.15179	0.129109	2.19424	0.193803
SSLASQDVDFYKNLDRG	Nuclear exosome complex@RRP6@0-734@20:37	RRP6	20	37	1.37093	0.06665	1.30656	0.0840238	1.67935	0.300636	1.64279	0.0882718
LLFIVGQVAIKTLVYLE	nuclear condensin complex@YCS4@0-1177@845:862	YCS4	845	862	1.74061	0.196194	2.66203	0.498787	1.72598	0.934796	3.17906	0.101565
MGRVRTKTVKRASKALI	cytoplasmic ribosomal small subunit@RPS17A@0-137@0:17	RPS17A	0	17	1.86611	0.0861887	3.04798	0.122153	3.09794	0.0691246	1.5156	0.059676
MQSTSPAVKQWDLLPEP	SWI/SNF complex@SWI1@0-1315@850:867	SWI1	850	867	1.50069	0.111856	2.72489	0.185831	1.3572	0.272105	1.06986	0.134979
AFSYPRMYEEASGKEVE	proteasome regulatory particle|19/22S regulator@RPN2@0-946@780:797	RPN2	780	797	1.34378	0.0818407	2.66204	0.0898834	1.27575	0.109713	1.34864	0.0591271
YAKEDAFSYPRMYEEAS	proteasome regulatory particle|19/22S regulator@RPN2@0-946@775:792	RPN2	775	792	1.35389	0.0815699	2.66285	0.0905546	1.27297	0.108192	1.43432	0.0577762
ANGTVVSFIKNGEEIVG	Nuclear exosome complex@MTR3@0-251@195:212	MTR3	195	212	1.60155	0.126809	1.33619	0.0702006	1.4466	0.207362	1.91293	0.107331
VEITFGKEFGDVSVKMG	Nuclear exosome complex@RRP45@0-306@35:52	RRP45	35	52	1.67746	0.082768	1.37528	0.0730754	1.31898	0.188635	1.79205	0.115428
LRNWEELNIIPRDLLRV	U5 snRNP complex@PRP28@0-589@170:187	PRP28	170	187	1.35139	0.0612613	1.0919	0.0678306	1.38508	0.209533	1.07141	0.0481818
GWKYEDVVAKLEAKRKV	cytoplasmic ribosomal large subunit@RPL16A@0-200@145:162	RPL16A	145	162	1.88017	0.0634647	2.78076	0.0817743	1.92839	0.125537	1.87461	0.0459401
IKYEFNGIPLKSKERSS	@YMR129W/POM152@0-1338@1175:1192	YMR129W/POM152	1175	1192	1.23925	0.0573864	2.38728	0.108854	1.51888	0.257315	2.98079	0.158721
FQTIFSKQDLIHSLIPV	Kornberg's mediator (SRB) complex@SIN4@0-975@685:702	SIN4	685	702	1.8952	0.0636942	1.92721	0.0457227	1.65866	0.113104	1.70371	0.0502911
PEELARILQQLKLDKII	Kornberg's mediator (SRB) complex@RGR1@0-1083@545:562	RGR1	545	562	1.49033	0.0501913	2.51196	0.0593695	3.14704	0.0762921	2.72074	0.0629301
QKKARTILQHLSEAWRC	U5 snRNP complex@PRP8@0-2414@775:792	PRP8	775	792	1.79699	0.0970866	1.96109	0.106357	2.27995	0.121762	2.55368	0.163498
YKRQKSSLLYTYDENDD	proteasome regulatory particle@ESC2@0-457@155:172	ESC2	155	172	1.41601	0.0699071	1.25369	0.0588188	1.17299	0.111194	1.20966	0.0602539
EISKKDFVRKGGLQKGK	chromatin silencing complex@SIR3@0-979@810:827	SIR3	810	827	1.90461	0.0828467	2.37624	0.111788	1.97644	0.108056	1.94688	0.0919965
SGYVRSRGESDDSLNRL	cytoplasmic ribosomal small subunit@RPS21A@0-88@55:72	RPS21A	55	72	1.85295	0.0743658	2.93651	0.135029	2.16472	0.0835539	2.88296	0.0592959
TDLRFQSSAIGALQESV	Nucleosomal protein complex@HHT1@0-137@80:97	HHT1	80	97	1.40468	0.131532	1.31634	0.126635	1.31669	0.166803	1.31911	0.230461
LEAARSEKQNDEEAAGA	U5 snRNP complex@PRP8@0-2414@2100:2117	PRP8	2100	2117	2.04079	0.0780132	2.37023	0.0969213	2.60656	0.20153	2.32012	0.0782162
PMVSVMKMDKSPTESYS	proteasome regulatory particle|19/22S regulator@RPT2@0-438@165:182	RPT2	165	182	1.575	0.0882121	1.64095	0.108946	1.10759	0.197238	1.7051	0.0934807
NRLLPNLPEEERKQIHE	nuclear ubiquitin ligase complex@GRR1@0-1152@140:157	GRR1	140	157	1.41389	0.0787734	1.26044	0.145152	1.70938	0.146687	2.59276	0.125697
RHHWQYTKASLAKERQK	Kornberg's mediator (SRB) complex@SSN8@0-324@10:27	SSN8	10	27	1.66181	0.0703591	1.73901	0.0715639	1.40122	0.138915	2.14431	0.0636396
DAHGVTQARVITGNKIM	cytoplasmic ribosomal small subunit@RPS13@0-152@55:72	RPS13	55	72	1.61248	0.0706709	2.20702	0.0884441	1.21777	0.11667	1.55594	0.0615846
VLGTPDQKIWPYLEKYP	Kornberg's mediator (SRB) complex@SSN3@0-556@390:407	SSN3	390	407	1.71801	0.0526045	2.41856	0.0768118	2.30318	0.0680978	2.12871	0.058787
DTQTFSVLLQQLLTPGS	@YGL172W/NUP49@0-473@345:362	YGL172W/NUP49	345	362	1.42551	0.0951175	1.31068	0.128725	1.35564	0.103669	1.4834	0.0576024
GDYVAYQLNGVAPFMIK	@YMR129W/POM152@0-1338@1160:1177	YMR129W/POM152	1160	1177	1.48785	0.0804786	1.53086	0.0753104	1.65603	0.17276	1.84209	0.0594094
LPSEERIQKIISKRKEE	@YIL149C/MLP2@0-1680@1460:1477	YIL149C/MLP2	1460	1477	1.65512	0.0742693	1.73897	0.0801564	1.40522	0.160669	1.64557	0.0552608
RGSSSLYTLVINDAGKA	cytoplasmic ribosomal large subunit@RPL38@0-79@45:62	RPL38	45	62	1.26525	0.0677956	1.57222	0.0614172	1.16942	0.133916	1.11896	0.0862534
AVFKIVLQPLLPRELPK	U5 snRNP complex@SNU114@0-1009@600:617	SNU114	600	617	1.76268	0.0910249	2.0476	0.0830572	2.04655	0.095291	2.18041	0.0740623
KDNGMLIIDGQIIFGVV	DNA-directed RNA polymerase II complex@RPO21@0-1734@600:617	RPO21	600	617	1.78996	0.0756904	1.95287	0.115714	1.61423	0.207979	2.73088	0.116776
PSQFGMLCTADTPEGEA	DNA-directed RNA polymerase III complex@RET1@0-1150@490:507	RET1	490	507	1.7008	0.227122	2.9728	0.809565	2.58521	0.218982	2.60031	0.710786
YSRSVDKEWVFAALSDS	Kornberg's mediator (SRB) complex@SSN2@0-1421@1155:1172	SSN2	1155	1172	1.24483	0.0595706	1.44403	0.0879128	1.41187	0.122058	1.3007	0.0428355
QQPNPLQDLISVYGLDD	Kornberg's mediator (SRB) complex@ROX3@0-221@25:42	ROX3	25	42	1.75949	0.0614036	1.94994	0.0731479	2.02409	0.15146	1.97411	0.0836475
KRQAYAVSEKAGHQTSA	cytoplasmic ribosomal large subunit@RPL4A@0-363@45:62	RPL4A	45	62	1.39883	0.134377	2.14028	0.12368	1.64564	0.123241	2.33841	0.0780161
GGKIINKLGNDPSLNLK	U5 snRNP complex@BRR2@0-2164@1420:1437	BRR2	1420	1437	1.76431	0.0732831	2.26613	0.0587196	1.9101	0.0719358	2.16188	0.0565938
GNITRGLAVGLALINYG	proteasome regulatory particle|19/22S regulator@RPN2@0-946@510:527	RPN2	510	527	1.21894	0.111373	1.43442	0.165727	1.70055	0.14965	1.50869	0.0859525
IKVWTIKGQCLATLLGH	cytoplasmic ribosomal small subunit@ASC1@0-320@130:147	ASC1	130	147	1.59204	0.0989239	2.2178	0.0852624	1.68818	0.102353	1.39297	0.0569941
MQIFVKTLTGKTITLEV	cytoplasmic ribosomal small subunit@RPS31@0-153@0:17	RPS31	0	17	1.76259	0.0966286	2.48537	0.16725	2.6108	0.128895	3.13505	0.129257
TPLFPIDRNSTILYLNV	nuclear cohesin complex@IRR1@0-1151@640:657	IRR1	640	657	1.87342	0.0719555	2.71326	0.0831814	2.92927	0.0921471	2.69507	0.0984144
HGAASFLKERLMEASDA	DNA-directed RNA polymerase II complex@RPB2@0-1225@1140:1157	RPB2	1140	1157	1.47516	0.0900151	1.36569	0.146707	1.10141	0.177768	1.02902	0.0867489
YNNKVGVAASQGSMSER	chromatin silencing complex@SIR2@0-563@410:427	SIR2	410	427	2.0374	0.0628963	1.78757	0.065588	2.49194	0.121605	1.85454	0.0641859
QREDKLKSHYYQTCKNS	nuclear condensin complex@SMC2@0-1171@480:497	SMC2	480	497	1.25382	0.0572439	1.23917	0.0730635	1.63347	0.0712151	1.42369	0.0541276
EHWKVRNFKKANLVNKE	nuclear condensin complex@BRN1@0-755@405:422	BRN1	405	422	1.49454	0.0510463	2.05533	0.101214	1.53965	0.12959	1.8306	0.049808
DKINKYSLIRETNGYDP	SWI/SNF complex@SNF5@0-906@345:362	SNF5	345	362	1.62468	0.114808	1.51149	0.0860483	1.92405	0.199655	1.23308	0.193078
HLSTYLKVYKVGDIVDI	cytoplasmic ribosomal large subunit@RPL21A@0-161@25:42	RPL21A	25	42	1.48764	0.0607189	1.2213	0.0754361	1.24133	0.162869	1.164	0.0651145
VIAHLTVEALDFREKAL	DNA-directed RNA polymerase III complex@RET1@0-1150@330:347	RET1	330	347	2	0.058051	2.78836	0.10982	2.12191	0.0997202	2.56941	0.0624276
SLNEDVEEIKLQKEKEL	nuclear condensin complex@SMC2@0-1171@275:292	SMC2	275	292	1.83318	0.254129	2.97968	0.655514	2.42609	0.682641	3.2599	0.448352
EKRIQYAKDILQKEFLP	DNA-directed RNA polymerase II complex@RPB2@0-1225@345:362	RPB2	345	362	1.8553	0.0520253	2.05477	0.0552115	2.05947	0.0910894	2.07915	0.0897776
MDEMDNVIRSLEQEYRL	ribonuclease MRP complex@RMP1@0-202@0:17	RMP1	0	17	1.20488	0.0251871	1.80587	0.0641115	1.71011	0.154468	2.04928	0.0718068
AASLGDMVMATVKKGKP	cytoplasmic ribosomal large subunit@RPL23A@0-138@50:67	RPL23A	50	67	1.95517	0.0874229	2.60103	0.104592	3.49457	0.0994281	2.90829	0.0780221
DGIVVKNAVVRSKFGGD	SWI/SNF complex@ARP7@0-478@170:187	ARP7	170	187	1.9228	0.198149	3.23956	0.25693	3.16311	0.253497	3.56038	0.20425
KHEEIDTKNLYVIKALQ	cytoplasmic ribosomal small subunit@RPS10A@0-106@30:47	RPS10A	30	47	2.01743	0.0781387	1.60294	0.084587	1.63936	0.12163	1.45715	0.0768922
LTIGVKFFMKHGLILEL	Kornberg's mediator (SRB) complex@SRB5@0-308@215:232	SRB5	215	232	1.62542	0.0518989	1.71268	0.0496551	1.649	0.0624823	1.94134	0.0330145
IDRNSTILYLNVFHGLC	nuclear cohesin complex@IRR1@0-1151@645:662	IRR1	645	662	1.51642	0.0835631	2.40902	0.135264	2.14354	0.247513	2.77575	0.167352
LYVPRKCSATNRIIKAD	cytoplasmic ribosomal small subunit@RPS21A@0-88@10:27	RPS21A	10	27	1.8332	0.204181	3.0816	0.2707	2.1325	0.116818	2.18734	0.153786
SGKARICIVGGYDDFQE	fatty acid synthase complex@FAS2@0-1888@1320:1337	FAS2	1320	1337	2.24277	0.100033	2.91161	0.154466	3.36013	0.110466	1.5627	0.165358
LKSHYYQTCKNSEYLKR	nuclear condensin complex@SMC2@0-1171@485:502	SMC2	485	502	1.50315	0.0573352	1.54048	0.067043	1.36348	0.0907415	1.8554	0.0463794
ASTGSGKTLAFVIPILI	U5 snRNP complex@PRP28@0-589@220:237	PRP28	220	237	1.29239	0.0789497	1.46834	0.0686278	1.47846	0.170449	3.09421	0.102173
GFALNSDIVFIHQNAGR	U5 snRNP complex@BRR2@0-2164@1090:1107	BRR2	1090	1107	2.09306	0.0896055	3.02635	0.124733	1.78373	0.200031	2.0207	0.0568256
IKILGSEGYQKTFSRLD	proteasome regulatory particle@RPN4@0-532@480:497	RPN4	480	497	1.5457	0.153135	1.28121	0.089105	1.04708	0.239438	1.58266	0.318247
KEALLGQLLKDHLIIEP	SWI/SNF complex@ARP9@0-468@345:362	ARP9	345	362	1.51026	0.0771518	1.79175	0.120219	1.18192	0.155543	2.44977	0.0940926
FKTYRNETIIDNFSPHQ	nuclear cohesin complex@SMC3@0-1231@10:27	SMC3	10	27	1.42332	0.185235	1.96798	0.166561	2.76258	0.206359	2.7396	0.579563
KVVLKALFLSKINRPPV	cytoplasmic ribosomal large subunit@RPL18A@0-187@45:62	RPL18A	45	62	1.53231	0.0669005	2.28168	0.125381	1.41009	0.158872	1.46361	0.0829364
APIPKGRVKYTKRQKHF	ribonuclease MRP complex|nucleolar ribonuclease P complex@POP1@0-876@220:237	POP1	220	237	1.90217	0.125088	1.20087	0.131912	2.19721	0.134027	1.77026	0.0819737
FELSFTGAPPYYYNTKI	@YMR129W/POM152@0-1338@635:652	YMR129W/POM152	635	652	1.98991	0.114636	2.75216	0.0886092	2.65773	0.146757	3.21128	0.121317
GYDPIVSTRAIDLLWKG	U5 snRNP complex@PRP28@0-589@105:122	PRP28	105	122	2.02735	0.0905378	2.11894	0.17568	1.47301	0.109542	2.59531	0.0790677
IKDEIDDPFTKINTRGA	SWI/SNF complex@SWI1@0-1315@890:907	SWI1	890	907	1.58169	0.0997801	1.9632	0.220163	1.53034	0.12835	2.11994	0.162959
EKKDDNSSKPAFSFGAK	@YJL041W/NSP1@0-824@310:327	YJL041W/NSP1	310	327	1.86465	0.0393546	2.29944	0.0538418	2.02138	0.0602442	2.24582	0.0371174
SEGYQKTFSRLDALTRH	proteasome regulatory particle@RPN4@0-532@485:502	RPN4	485	502	1.55855	0.151468	1.17277	0.0906418	1.06286	0.243647	1.52912	0.335375
KILNLEKPLILADYIVE	Kornberg's mediator (SRB) complex@NUT1@0-1133@90:107	NUT1	90	107	1.55901	0.060613	1.57578	0.0999629	1.21698	0.181571	1.29726	0.0702554
MISIIKLVTNVVDPKTS	@YML103C/NUP188@0-1656@590:607	YML103C/NUP188	590	607	1.8099	0.045103	1.84166	0.0472903	2.04178	0.0934781	1.66641	0.0349663
ILDNINHNGSALLIEVF	chromatin accessibility complex@ITC1@0-1265@540:557	ITC1	540	557	1.21467	0.0762015	1.12705	0.0964655	1.13551	0.132158	1.22229	0.0697322
HFFKWIEFIVYHQLLSD	Kornberg's mediator (SRB) complex@SRB8@0-1428@710:727	SRB8	710	727	1.30426	0.046272	1.44932	0.0502367	2.03365	0.0795781	1.20245	0.0409467
GDRQRLGEEHPLQVARC	proteasome regulatory particle|19/22S regulator@RPT1@0-468@85:102	RPT1	85	102	1.31906	0.188016	1.42633	0.0973787	3.25429	0.223947	1.53483	0.149973
ASLKKMEETEQKKIQIN	nuclear cohesin complex@SMC3@0-1231@180:197	SMC3	180	197	1.81795	0.0761149	2.32976	0.221158	3.09989	0.126341	2.22695	0.106757
TLLIAIRGSNRDLKPSN	@YML103C/NUP188@0-1656@855:872	YML103C/NUP188	855	872	2.40888	0.131556	1.91677	0.184726	2.52536	0.0983235	2.80114	0.0866416
GWKPLRYLDNLKQEIDR	U5 snRNP complex@SNU114@0-1009@170:187	SNU114	170	187	2.07899	0.339312	2.9728	0.809565	2.85526	0.423912	3.14791	0.12747
LEDMVFPTEIVGKRVRY	cytoplasmic ribosomal small subunit@RPS7B@0-191@125:142	RPS7B	125	142	1.75866	0.0883404	1.56651	0.162057	2.49467	0.207792	2.6923	0.0548361
SNGEVLEVGKNNFCALY	proteasome regulatory particle@RPN14@0-418@395:412	RPN14	395	412	2.0465	0.109671	2.34243	0.0701306	1.64196	0.136413	2.05419	0.0357307
KITIGIQRTTESLILKW	Kornberg's mediator (SRB) complex@RGR1@0-1083@425:442	RGR1	425	442	1.60127	0.0666805	2.32776	0.0858535	1.48594	0.0777577	1.66211	0.0396422
ENNTDSARKELEQKIHE	nuclear cohesin complex@SMC1@0-1226@990:1007	SMC1	990	1007	1.99719	0.0940835	2.33154	0.104068	2.79358	0.0861125	3.01217	0.105152
FGKLAFPTRLGQGYRKV	@YJL039C/NUP192@0-1684@730:747	YJL039C/NUP192	730	747	1.69861	0.101792	2.98387	0.176627	1.54398	0.176875	1.61856	0.0765402
KKKRFEIKKWTAVAFWS	nuclear ubiquitin ligase complex@HRT1@0-122@30:47	HRT1	30	47	1.57895	0.122145	1.96633	0.184888	1.5549	0.25479	2.26844	0.103414
GGFEYFLQPLLLVGLIK	Kornberg's mediator (SRB) complex@NUT1@0-1133@745:762	NUT1	745	762	1.51685	0.0631574	1.45856	0.0557959	1.36795	0.106382	1.86599	0.121296
QIQKNVDLLQFPWLNAI	ribonuclease MRP complex|nucleolar ribonuclease P complex@POP3@0-196@155:172	POP3	155	172	2.08574	0.0729007	2.29429	0.0700023	3.31573	0.111345	2.34683	0.0595369
VSNSISRLGEENLPGLS	U5 snRNP complex@SNU114@0-1009@690:707	SNU114	690	707	1.26849	0.147277	1.14438	0.121746	1.06936	0.148327	1.07033	0.117987
KNSSVSSLMNGLGYVFE	Kornberg's mediator (SRB) complex@SRB5@0-308@195:212	SRB5	195	212	1.71817	0.072852	3.05847	0.135878	2.40053	0.104	2.50568	0.0557508
LNPNEYFSVTTARRNVS	SWI/SNF complex@SWI3@0-826@355:372	SWI3	355	372	1.66605	0.0818725	1.64383	0.0721263	1.84791	0.137047	2.18682	0.0761968
LYGLNLTLRKAKAPSGL	fatty acid synthase complex@FAS1@0-2052@385:402	FAS1	385	402	2.16553	0.121003	2.92091	0.0887679	3.52654	0.0680565	2.42236	0.146759
MLVDLNVPWPQNSYADK	ribonuclease MRP complex|nucleolar ribonuclease P complex@RPP1@0-294@0:17	RPP1	0	17	1.0789	0.13531	1.59237	0.27023	1.72598	0.934796	1.1198	0.154597
MSREGFQIPTNLDAAAA	DNA-directed RNA polymerase III complex|DNA-directed RNA polymerase II complex@RPC10@0-71@0:17	RPC10	0	17	1.07931	0.0824604	1.27583	0.100334	1.35397	0.164247	1.15854	0.20458
QKSPKIRDPLTQTGLLQ	DNA-directed RNA polymerase III complex@RPC82@0-655@320:337	RPC82	320	337	1.74361	0.0410845	1.81248	0.0687638	2.01461	0.114969	1.9051	0.0458928
NGQYAAFVKDMQVYLVP	DNA-directed RNA polymerase III complex@RPC37@0-283@155:172	RPC37	155	172	1.52	0.0890444	2.66666	0.121296	1.40003	0.0732173	1.83362	0.117148
PMYKELWINYIKELLNI	ribonuclease MRP complex|nucleolar ribonuclease P complex@POP4@0-280@140:157	POP4	140	157	1.08196	0.108243	1.67128	0.190944	1.98509	0.77195	2.60031	0.710786
ILDAICFVLGIASMSTV	nuclear condensin complex@SMC2@0-1171@40:57	SMC2	40	57	1.77511	0.0535811	1.44579	0.0460937	1.78405	0.0665319	1.67093	0.0600569
FKDETISKKIIGMSLLM	chromatin silencing complex@SIR3@0-979@845:862	SIR3	845	862	2.06679	0.0598689	3.04253	0.0620533	2.78282	0.0675695	3.51206	0.0583711
CVVLGCERRSTLKLQDT	20S proteasome@PRE6@0-255@40:57	PRE6	40	57	1.66009	0.0726019	1.78506	0.0737781	1.91194	0.130284	1.27841	0.061553
LAKERQKLWLLECQLFP	Kornberg's mediator (SRB) complex@SSN8@0-324@20:37	SSN8	20	37	1.85441	0.0521065	2.06505	0.0567493	1.46712	0.101369	2.05342	0.0468344
YVSQIRKHKRVSPNAAP	@YAR002W/NUP60@0-540@300:317	YAR002W/NUP60	300	317	1.64034	0.0533187	1.95314	0.0836218	2.53153	0.0848955	2.28779	0.0813723
KAANFIQNQSPQFNSPY	SWI/SNF complex@SWI1@0-1315@130:147	SWI1	130	147	1.70615	0.0455376	1.98474	0.0612512	2.37302	0.0649142	2.41825	0.0580623
ATLYIPKALRFDRLVAG	fatty acid synthase complex@FAS2@0-1888@1170:1187	FAS2	1170	1187	1.23029	0.0684149	2.88408	0.222501	1.16823	0.320815	1.43901	0.0896043
ESKLRDDLERLKKIRAH	cytoplasmic ribosomal small subunit@RPS18A@0-147@105:122	RPS18A	105	122	1.98293	0.0867616	2.78288	0.127949	1.49579	0.156939	3.29582	0.0480329
FKYIYELILAGAIDEAL	@YDL116W/NUP84@0-727@180:197	YDL116W/NUP84	180	197	1.49925	0.0730961	1.59839	0.0739395	1.43742	0.101512	1.51786	0.0669154
QVYDLLKRFPKMSVTCN	U5 snRNP complex@BRR2@0-2164@1190:1207	BRR2	1190	1207	1.09167	0.127528	2.3733	0.415292	1.72598	0.934796	2.60031	0.710786
LGRLNKLRKIAISKKNK	U5 snRNP complex@LIN1@0-341@210:227	LIN1	210	227	1.7417	0.0962216	2.00035	0.082809	1.38685	0.233484	1.46554	0.0716409
MSQAVNAKKRVFKTHSY	cytoplasmic ribosomal small subunit@RPS15@0-143@0:17	RPS15	0	17	1.71513	0.0351717	2.57313	0.0545638	2.18943	0.111117	2.6299	0.0612425
KGAGLSMGTMICGYTRK	20S proteasome@PRE2@0-288@165:182	PRE2	165	182	1.27492	0.173417	1.64171	0.159026	1.13308	0.393363	1.11248	0.171777
NAKKRVFKTHSYRGVDL	cytoplasmic ribosomal small subunit@RPS15@0-143@5:22	RPS15	5	22	2.14521	0.0327442	2.93297	0.0526085	3.15812	0.0388163	3.31569	0.0466783
YSDIGGLESQIQEIKES	proteasome regulatory particle|19/22S regulator@RPT2@0-438@180:197	RPT2	180	197	1.96589	0.0796628	1.80498	0.0948611	1.87937	0.0961989	2.52309	0.0906852
VAPFMIKYEFNGIPLKS	@YMR129W/POM152@0-1338@1170:1187	YMR129W/POM152	1170	1187	1.90954	0.0446462	2.53643	0.0767026	2.3746	0.0830253	2.75408	0.0731003
DEKKDSDSSKPAFSFGT	@YJL041W/NSP1@0-824@480:497	YJL041W/NSP1	480	497	2.48946	0.0681899	2.75064	0.0756947	3.0656	0.0672456	2.96736	0.04231
IIKQENFNSVNDANITS	Kornberg's mediator (SRB) complex@SSN2@0-1421@710:727	SSN2	710	727	1.10107	0.106391	1.70742	0.408112	1.72598	0.934796	2.60031	0.710786
KKMMNTLVHTRVKIANT	Kornberg's mediator (SRB) complex@SSN2@0-1421@1385:1402	SSN2	1385	1402	2.34796	0.0496907	2.69342	0.0663814	2.66602	0.0410809	2.77767	0.0329972
DIPGVRFKVVKVSGVSL	cytoplasmic ribosomal small subunit@RPS23A@0-146@115:132	RPS23A	115	132	1.10956	0.100331	1.62018	0.0842435	1.24468	0.294931	1.0629	0.0786431
LLKLERKKTEAVARLKS	SWI/SNF complex@SNF2@0-1704@590:607	SNF2	590	607	2.14329	0.0826513	1.89393	0.0683709	2.06441	0.090665	1.96817	0.0614803
CRRMILTHVDLIEKFLR	DNA-directed RNA polymerase III complex|DNA-directed RNA polymerase II complex@RPB10@0-71@45:62	RPB10	45	62	1.45747	0.107315	2.84843	0.210511	1.27735	0.315408	2.03794	0.0987582
LQHELMISIIKLVTNVV	@YML103C/NUP188@0-1656@585:602	YML103C/NUP188	585	602	1.79727	0.0478918	1.54223	0.0711799	1.55723	0.176701	1.57122	0.0384781
ALERYDEAEGRFEVINN	nuclear cohesin complex@SMC1@0-1226@1020:1037	SMC1	1020	1037	1.11669	0.165235	2.9728	0.809565	1.72598	0.934796	2.60031	0.710786
IFGSGFGSADDTYPYLT	fatty acid synthase complex@FAS1@0-2052@765:782	FAS1	765	782	1.74395	0.0590215	2.29788	0.0745167	1.72921	0.0900333	2.09763	0.0784823
HPIRLYTRYLDRIYMLF	U5 snRNP complex@PRP8@0-2414@1155:1172	PRP8	1155	1172	1.75783	0.0629082	2.62797	0.0668526	2.28485	0.100205	2.40023	0.0423791
QDLPKINDKRANLMLVM	Kornberg's mediator (SRB) complex@SRB4@0-688@490:507	SRB4	490	507	1.88421	0.0675515	1.90878	0.0725285	1.83281	0.143902	1.73125	0.0625768
LPSWSLGKWYSKEDYET	SWI/SNF complex@ARP7@0-478@445:462	ARP7	445	462	1.11788	0.145099	1.62045	0.170579	1.23395	0.322371	1.0861	0.107376
TGWNAKTYGISDDIISQ	fatty acid synthase complex@FAS2@0-1888@1190:1207	FAS2	1190	1207	1.11913	0.120175	1.98767	0.140841	1.72178	0.238045	1.19481	0.0911801
IASEVLIKQVPRLLGPQ	cytoplasmic ribosomal large subunit@RPL1A@0-218@110:127	RPL1A	110	127	1.86734	0.139659	2.27723	0.125705	2.27201	0.14971	1.67084	0.0683438
YLVEAPWNDDYPFLLSF	@YML103C/NUP188@0-1656@905:922	YML103C/NUP188	905	922	1.68789	0.0659057	1.40264	0.0478103	1.43395	0.0966128	1.60613	0.0720838
YALFLKALRRKIYINLA	Kornberg's mediator (SRB) complex@SSN2@0-1421@105:122	SSN2	105	122	1.30788	0.0670655	1.61933	0.0918415	1.35011	0.117816	1.46501	0.0849925
EVVEAVTVVDTPPVVVV	cytoplasmic ribosomal large subunit@RPL3@0-388@70:87	RPL3	70	87	1.66632	0.0500656	1.3566	0.0497306	1.47731	0.0949116	1.47041	0.0364646
YPVLRKLYKKIAKFERS	@YIL149C/MLP2@0-1680@20:37	YIL149C/MLP2	20	37	1.98658	0.060144	2.415	0.0789935	2.55895	0.0707035	2.87548	0.0385851
TTRNGFMEAQGAGIQII	fatty acid synthase complex@FAS2@0-1888@1370:1387	FAS2	1370	1387	2.31483	0.125007	2.8093	0.131581	1.72598	0.934796	3.26193	0.114142
KPSFSFGVPNSSKNETS	@YLR335W/NUP2@0-721@365:382	YLR335W/NUP2	365	382	1.6351	0.0819263	2.13034	0.0766152	2.45706	0.098241	1.49468	0.0588648
LFVCNKDPDVPLVLLQQ	ribonuclease MRP complex|nucleolar ribonuclease P complex@POP3@0-196@90:107	POP3	90	107	2.31758	0.0774833	2.56781	0.0823465	2.26352	0.107279	2.27307	0.0579075
RPPNGIKNFKSLLLSSS	Kornberg's mediator (SRB) complex@SSN2@0-1421@940:957	SSN2	940	957	1.53303	0.0472891	1.50922	0.0471028	1.82902	0.115356	1.47754	0.0368008
LLGIDATVPSGRPETYI	DNA-directed RNA polymerase III complex@RPO31@0-1461@240:257	RPO31	240	257	2.31726	0.153771	2.71075	0.145614	1.72598	0.934796	3.09083	0.579633
VNWLAYTYLYVRMLASP	U5 snRNP complex@BRR2@0-2164@935:952	BRR2	935	952	1.13885	0.180683	1.11311	0.135403	1.31254	0.186382	1.24344	0.103
GPPQSLYGLNLTLRKAK	fatty acid synthase complex@FAS1@0-2052@380:397	FAS1	380	397	2.14584	0.0654064	2.80451	0.0636235	3.31911	0.0601515	2.41622	0.0506611
KLSIAEERDRRRAQQGL	cytoplasmic ribosomal small subunit@RPS4A@0-262@244:261	RPS4A	244	261	2.19022	0.0688043	2.11109	0.0595587	2.48585	0.0950509	1.5968	0.0625499
LLVQKRFKYAPGTIVLY	cytoplasmic ribosomal small subunit@RPS3@0-241@70:87	RPS3	70	87	1.87414	0.0730308	2.51315	0.124733	1.72222	0.132975	1.30569	0.0392953
IRKLLEKINRMIIFLKN	signalosome complex@CSI1@0-296@215:232	CSI1	215	232	1.5014	0.0634688	1.8132	0.0788498	1.31282	0.112803	1.1938	0.0406967
LYHLVIMKFQSLSDNDL	19/22S regulator@ECM29@0-1869@730:747	ECM29	730	747	1.65169	0.245709	1.66154	0.356291	2.13973	0.786062	3.27758	0.250234
QKSINHPPDFKRMLLSL	SWI/SNF complex@SNF2@0-1704@280:297	SNF2	280	297	1.41831	0.038586	1.65697	0.0400097	1.70621	0.0617684	1.3834	0.022143
FLIKASVREINLYMLVT	Kornberg's mediator (SRB) complex@SSN8@0-324@105:122	SSN8	105	122	1.43227	0.0467878	1.55156	0.0633547	1.88966	0.0905995	1.44384	0.051571
FIRSTNSWFDVTWRTFT	fatty acid synthase complex@FAS1@0-2052@930:947	FAS1	930	947	1.14305	0.132152	1.37152	0.118915	1.49982	0.316099	1.33721	0.151428
LLREKQRVRNMRELGLI	@YOR098C/NUP1@0-1077@110:127	YOR098C/NUP1	110	127	1.14305	0.132152	1.18508	0.190216	1.32292	0.693636	1.13159	0.186044
IKNVQDLLILTRSIKEK	Kornberg's mediator (SRB) complex@SRB6@0-122@65:82	SRB6	65	82	1.30858	0.133922	1.33566	0.112762	1.26525	0.53472	1.76415	0.19752
DSLSGAVIAAIMQEAGL	proteasome regulatory particle|19/22S regulator@RPT3@0-429@375:392	RPT3	375	392	1.14339	0.183704	1.69023	0.336926	1.72598	0.934796	1.47948	0.318062
KAIELLEKALQGATNEG	Signal recognition particle (SRP)@SRP72@0-641@205:222	SRP72	205	222	1.14339	0.183704	2.9728	0.809565	1.72598	0.934796	1.18074	0.218767
SAIIENAFRKEELLLKD	Kornberg's mediator (SRB) complex@GAL11@0-1082@840:857	GAL11	840	857	1.14442	0.161149	2.9728	0.809565	1.72598	0.934796	1.18074	0.218767
EALLVVLVSSVTEANII	cytoplasmic ribosomal small subunit@RPS12@0-144@55:72	RPS12	55	72	1.14506	0.145273	2.43427	0.338189	1.72598	0.934796	1.1298	0.113458
VKQVLLSVEIGVLTDIS	Kornberg's mediator (SRB) complex@NUT1@0-1133@725:742	NUT1	725	742	1.46646	0.0557207	1.16423	0.062966	1.37059	0.183826	1.63589	0.0655321
VIFVERATPATLTELKD	Kornberg's mediator (SRB) complex@SRB2@0-211@5:22	SRB2	5	22	2.02286	0.0630391	2.84128	0.0914723	2.39596	0.120131	3.22802	0.0978599
AVIAAIMQEAGLRAVRK	proteasome regulatory particle|19/22S regulator@RPT3@0-429@380:397	RPT3	380	397	1.14824	0.186881	1.69023	0.336926	1.72598	0.934796	1.43835	0.303167
LLGARHYTPAVDLWSVG	Kornberg's mediator (SRB) complex@SSN3@0-556@335:352	SSN3	335	352	1.14824	0.186881	1.29002	0.193851	2.13973	0.786062	1.5218	0.380199
FNEENGEDSTKPLGPCD	ribonuclease MRP complex|nucleolar ribonuclease P complex@POP1@0-876@340:357	POP1	340	357	2.33515	0.508075	3.34065	0.139888	2.13973	0.786062	3.49192	0.301902
VGKYDKAIELLEKALQG	Signal recognition particle (SRP)@SRP72@0-641@200:217	SRP72	200	217	1.65947	0.170832	2.25004	0.323468	2.61258	0.392315	1.18074	0.218767
LLERTREIHNEAESQLR	fatty acid synthase complex@FAS2@0-1888@1485:1502	FAS2	1485	1502	1.99466	0.0874439	2.96795	0.124686	2.21076	0.219782	2.54505	0.0796626
YRMKGGRVTFIPLNRLS	nuclear cohesin complex@SMC3@0-1231@580:597	SMC3	580	597	1.14976	0.0986519	1.45636	0.139515	1.06574	0.239903	1.36296	0.12765
RISEKSVRKFLEIALFK	DNA-directed RNA polymerase III complex@RPO31@0-1461@1060:1077	RPO31	1060	1077	1.15021	0.125845	1.92598	0.13456	1.31832	0.342707	2.60031	0.710786
KLSNIWMQRQLIKGDAG	Kornberg's mediator (SRB) complex@SRB2@0-211@110:127	SRB2	110	127	1.15612	0.138317	2.92859	0.226221	1.8693	0.51691	1.25107	0.259066
HLRVRVHPFHVLRINKM	cytoplasmic ribosomal large subunit@RPL10@0-222@85:102	RPL10	85	102	1.21428	0.0717754	1.12409	0.0900246	1.19813	0.0874902	1.26746	0.0795891
DAGKLVYVTGGRNLGRI	cytoplasmic ribosomal small subunit@RPS4A@0-262@175:192	RPS4A	175	192	1.98748	0.119551	2.7586	0.103247	3.08203	0.170422	1.88664	0.279401
YSVLLESPLSVAIQQGD	@YML103C/NUP188@0-1656@1465:1482	YML103C/NUP188	1465	1482	1.15696	0.0625136	1.23373	0.0907882	1.19912	0.173509	1.18451	0.0767185
ERGQKVKNVKNSDLEFN	SWI/SNF complex@ARP9@0-468@265:282	ARP9	265	282	1.96017	0.0900441	2.99959	0.184109	2.16581	0.17776	1.25104	0.0724332
RFYQLGVDLKLKYSKRR	signalosome complex@CSN12@0-424@50:67	CSN12	50	67	1.16124	0.104632	1.25945	0.123678	1.72598	0.934796	1.14532	0.0875438
DVFNLLPNLGTPDDDEI	proteasome regulatory particle|19/22S regulator@RPN8@0-339@230:247	RPN8	230	247	2.02102	0.0789228	1.9609	0.0710253	1.42729	0.125394	1.4251	0.0563096
VEFNRKVVIPNLLCYYN	proteasome regulatory particle|19/22S regulator@RPN3@0-524@155:172	RPN3	155	172	1.67285	0.221681	2.9728	0.809565	1.72598	0.934796	2.60031	0.710786
HTVFTSVNKNKRQAYAV	cytoplasmic ribosomal large subunit@RPL4A@0-363@35:52	RPL4A	35	52	1.16496	0.197501	2.98845	0.448251	1.32292	0.693636	2.60031	0.710786
MPLKILLATKQHDSSAN	signalosome complex@CSN12@0-424@360:377	CSN12	360	377	1.97118	0.043633	2.48223	0.0759005	2.0908	0.0628712	2.2688	0.0438009
ESRKAFFLGYMINRLLL	DNA-directed RNA polymerase II complex@RPB2@0-1225@370:387	RPB2	370	387	1.16693	0.114443	1.16947	0.0923124	1.12026	0.090461	1.09206	0.0724699
EYRPFSKKVLECLPAEG	Nuclear exosome complex@DIS3@0-1002@490:507	DIS3	490	507	1.67806	0.120983	1.38877	0.134433	1.46227	0.100646	1.5571	0.0676912
ISFRSNLLKNFISSNDA	SWI/SNF complex@SNF6@0-333@100:117	SNF6	100	117	1.75468	0.0857322	2.76954	0.121671	2.34534	0.208418	2.26591	0.0744436
VVRIKGINKIPPKPRKV	cytoplasmic ribosomal large subunit@RPL7A@0-245@85:102	RPL7A	85	102	2.20515	0.0547464	1.93962	0.0430018	2.56575	0.0634753	2.43503	0.0466369
RELARIKKYASVVRVLV	cytoplasmic ribosomal large subunit@RPL3@0-388@145:162	RPL3	145	162	1.16953	0.121732	1.31605	0.0897957	1.1288	0.178432	1.19619	0.106302
MTQRAIQSAESIKSQKE	SWI/SNF complex@SWI3@0-826@625:642	SWI3	625	642	1.74332	0.0820873	2.27221	0.115045	2.49795	0.139745	1.69451	0.127918
ENRKKDESDSENDIEIK	@YLR335W/NUP2@0-721@195:212	YLR335W/NUP2	195	212	2.2334	0.148873	2.68022	0.101666	1.65316	0.118565	2.72905	0.0819856
YLADDIDADSLEDIYTS	cytoplasmic ribosomal large subunit@RPL5@0-298@225:242	RPL5	225	242	1.96096	0.080022	2.68351	0.0948058	1.9978	0.0796306	2.36929	0.0647502
EEDFYTVVGNASFGKNL	MIND complex@DSN1@0-577@270:287	DSN1	270	287	1.38356	0.25274	1.99245	0.118296	2.89677	0.225812	3.11534	0.143321
MTLLTDSLRKLYVDSES	MIND complex@MTW1@0-290@190:207	MTW1	190	207	1.78825	0.111369	1.44885	0.0779814	1.64588	0.112085	1.59364	0.0769685
FLNEARDKAGRLAEVNL	DNA-directed RNA polymerase II complex@RPO21@0-1734@720:737	RPO21	720	737	1.55549	0.0538033	2.04658	0.0737849	2.06209	0.128157	1.4689	0.0553649
SKKVLECLPAEGHDWKA	Nuclear exosome complex@DIS3@0-1002@495:512	DIS3	495	512	1.68624	0.127933	1.64621	0.131678	1.47425	0.103943	1.54998	0.0704564
FVHSVKKFLRVRIFTKI	Kornberg's mediator (SRB) complex@SRB4@0-688@380:397	SRB4	380	397	2.06886	0.0724568	2.20751	0.0818601	1.21971	0.123894	2.07352	0.058977
LLNEWSHNVDELLEHIE	proteasome regulatory particle|19/22S regulator@RPN5@0-446@410:427	RPN5	410	427	1.90144	0.0901503	2.56708	0.115592	2.13258	0.193752	1.57671	0.0609113
LEDLFSYRNGMASYMLN	@YJR042W/NUP85@0-745@450:467	YJR042W/NUP85	450	467	1.249	0.148256	1.60121	0.0709769	1.89392	0.132578	2.41778	0.110325
RKKTEAVARLKSMNKSA	SWI/SNF complex@SNF2@0-1704@595:612	SNF2	595	612	2.16578	0.0849977	1.67941	0.0742277	2.23065	0.102324	2.08447	0.0645755
TVFFLIRVAETRGGASA	@YJL039C/NUP192@0-1684@1520:1537	YJL039C/NUP192	1520	1537	2.08435	0.0742733	2.18283	0.071362	2.7575	0.132436	2.12807	0.0469666
DTRITHLLRQTNAFLDS	SWI/SNF complex@SNF2@0-1704@675:692	SNF2	675	692	1.47261	0.0331445	1.50277	0.0365095	1.5454	0.0638057	1.61299	0.0242848
SVRKFLEIALFKYRKAR	DNA-directed RNA polymerase III complex@RPO31@0-1461@1065:1082	RPO31	1065	1082	1.1799	0.0969272	2.31353	0.114959	1.36308	0.168829	1.31606	0.148103
LDVSSDRRKARKAYFTA	cytoplasmic ribosomal large subunit@RPL26A@0-128@5:22	RPL26A	5	22	1.26443	0.0816245	1.78729	0.0805292	2.42012	0.102986	2.1241	0.0704164
PKVTPQMMQQAQQKLKQ	Signal recognition particle (SRP)@SRP54@0-542@475:492	SRP54	475	492	1.18055	0.18101	1.41556	0.252528	1.72598	0.934796	1.47597	0.236979
LNRLPAASLGDMVMATV	cytoplasmic ribosomal large subunit@RPL23A@0-138@45:62	RPL23A	45	62	1.78361	0.0720844	1.59653	0.105419	2.52065	0.167567	2.1131	0.0571328
FLPRKRAASIRARVKAF	cytoplasmic ribosomal large subunit@RPL3@0-388@15:32	RPL3	15	32	1.18066	0.0641902	1.15524	0.0447225	1.14733	0.109564	1.1743	0.0512393
KPLADLRPLFTRYELYI	@YLR335W/NUP2@0-721@110:127	YLR335W/NUP2	110	127	2.0392	0.0402419	2.39476	0.0476949	2.08703	0.0734645	2.02432	0.029279
KTNFQDVILDYQTKKFY	nuclear cohesin complex@REC8@0-681@565:582	REC8	565	582	1.59141	0.0508464	1.62094	0.0722294	1.15634	0.0957375	1.23994	0.038575
TCDEIQNFENDFSLRYI	nuclear cohesin complex@REC8@0-681@65:82	REC8	65	82	2.12407	0.281855	2.51525	0.135866	3.35201	0.154951	2.8781	0.277666
YTYLYVRMLASPMLYKV	U5 snRNP complex@BRR2@0-2164@940:957	BRR2	940	957	1.18594	0.210162	1.12937	0.120841	1.21667	0.211745	1.26492	0.10766
MCVSKGNASLKYIALQV	nuclear condensin complex@YCG1@0-1036@645:662	YCG1	645	662	2.02106	0.0773378	2.54418	0.0985292	1.48274	0.122859	2.5979	0.0835913
LYNKIWTEASSSGAGTV	19/22S regulator@ECM29@0-1869@1525:1542	ECM29	1525	1542	1.75574	0.0579245	2.11707	0.064535	2.11781	0.0813802	2.92925	0.08006
DRKSIMPLKILLATKQH	signalosome complex@CSN12@0-424@355:372	CSN12	355	372	1.18909	0.0546885	1.90279	0.154399	1.53173	0.112616	1.42444	0.0583288
TYRSRAQQVPPYGVYHP	Kornberg's mediator (SRB) complex@SIN4@0-975@215:232	SIN4	215	232	2.13383	0.0846877	2.76999	0.101114	2.80032	0.062902	2.70835	0.0776892
ADVLVDRVVSSDSLDIA	Signal recognition particle (SRP)@SRP72@0-641@495:512	SRP72	495	512	1.58109	0.0722685	1.95188	0.0555635	1.42395	0.12114	1.81118	0.0811863
QKSGRPVKSIRARLKGK	DNA-directed RNA polymerase II complex@RPO21@0-1734@315:332	RPO21	315	332	2.23088	0.121643	2.16574	0.124376	2.3427	0.19991	1.76753	0.237344
LQNLQRIIRKKIFIAVV	signalosome complex@RRI2@0-646@225:242	RRI2	225	242	1.1906	0.0732422	1.21079	0.0782392	1.32807	0.332952	1.15749	0.0911255
CFVLGIASMSTVRASSL	nuclear condensin complex@SMC2@0-1171@45:62	SMC2	45	62	1.85566	0.0545586	1.50887	0.0556898	1.83486	0.0724101	1.94209	0.064764
ISLYFNDILDELLCGMA	19/22S regulator@ECM29@0-1869@1175:1192	ECM29	1175	1192	1.80569	0.0694689	1.63843	0.0999857	2.03592	0.183918	1.48059	0.0599071
SERIVDCIIRLPVKWET	fatty acid synthase complex@FAS1@0-2052@475:492	FAS1	475	492	1.97322	0.0829884	2.30292	0.0887787	1.7547	0.1235	2.61463	0.0555982
ELVTISWVQPRIISGDQ	proteasome regulatory particle|19/22S regulator@RPN9@0-394@345:362	RPN9	345	362	1.96175	0.0871825	2.43879	0.117474	2.26847	0.121438	2.97692	0.105001
NLQIRQLFNWCLMRSLH	MIND complex@DSN1@0-577@285:302	DSN1	285	302	1.19414	0.0613065	1.25628	0.092347	1.03822	0.173468	1.12212	0.128308
VDQEMLYEIILAANYLN	nuclear ubiquitin ligase complex@SKP1@0-195@125:142	SKP1	125	142	1.71682	0.0496896	1.63205	0.0512553	1.919	0.0927256	1.838	0.0570252
IYGVEWLIEGKLYVDAV	@YDL116W/NUP84@0-727@510:527	YDL116W/NUP84	510	527	1.19668	0.0816698	2.44541	0.3851	1.72598	0.934796	2.60031	0.710786
DPQDVFNYNIFMHDPSV	chromatin silencing complex@SIR2@0-563@290:307	SIR2	290	307	2.01857	0.0737615	2.66336	0.0803192	1.35144	0.11642	2.69247	0.0891516
HRLLQRALFRQLKRWYW	ribonuclease MRP complex@RMP1@0-202@70:87	RMP1	70	87	1.20037	0.114619	2.2942	0.179344	1.21983	0.172474	1.35495	0.109671
IEKWTANLLPARQFGYV	cytoplasmic ribosomal small subunit@RPS22A@0-131@85:102	RPS22A	85	102	1.92381	0.0875879	1.60289	0.0749652	1.79705	0.150379	2.14383	0.167581
NELLEMVGLASGNDSMA	U5 snRNP complex@BRR2@0-2164@1700:1717	BRR2	1700	1717	2.09595	0.0719083	2.59008	0.0935572	3.1056	0.0774158	2.31705	0.0566737
LHYCVSCAIHARIVRVR	cytoplasmic ribosomal small subunit@RPS26A@0-120@70:87	RPS26A	70	87	1.20284	0.0830881	1.17342	0.066496	1.15277	0.128832	1.1949	0.11814
NFYRPLLRSVLVLLELV	@YML103C/NUP188@0-1656@1305:1322	YML103C/NUP188	1305	1322	1.20458	0.0873822	1.22515	0.0662868	1.17788	0.122528	1.06116	0.0740096
QQQQDLQQQQQVVTTVA	SWI/SNF complex@SNF6@0-333@265:282	SNF6	265	282	1.87067	0.0831325	1.54631	0.0965619	1.87405	0.227199	1.53979	0.0922632
GIAKPNAIQTEVYGINE	chromatin silencing complex@SIR4@0-1359@275:292	SIR4	275	292	2.2222	0.596095	2.9728	0.809565	2.13973	0.786062	2.7396	0.579563
MINGVYYNEISRDLDIS	ribonuclease MRP complex|nucleolar ribonuclease P complex@POP6@0-159@0:17	POP6	0	17	1.20732	0.143923	2.08964	0.261677	1.15959	0.427599	1.75796	0.119538
KRITQITIEPGVDVEVV	cytoplasmic ribosomal small subunit@RPS20@0-122@100:117	RPS20	100	117	1.7771	0.164615	2.69733	0.0888282	2.81089	0.155386	2.59805	0.0903088
FICSIIQTVVISLLALP	@YML031W/NDC1@0-656@35:52	YML031W/NDC1	35	52	1.35969	0.0756693	1.43079	0.113705	1.34373	0.113778	2.12496	0.110633
LAKSGSTEETTANTGTI	SWI/SNF complex@TAF14@0-245@130:147	TAF14	130	147	2.26484	0.0892159	2.61128	0.0796458	2.19499	0.14259	2.39116	0.0905495
RVVRPKSLDAETEAEED	DNA-directed RNA polymerase II complex@RPO21@0-1734@1240:1257	RPO21	1240	1257	1.2093	0.129045	2.25478	0.188064	1.20499	0.187253	1.31172	0.289838
KIYINLALGSHNKLIQF	Kornberg's mediator (SRB) complex@SSN2@0-1421@115:132	SSN2	115	132	1.83333	0.0777281	2.57309	0.173965	2.12726	0.112259	2.21678	0.0709357
LQYGWKVERHIMDNDPV	DNA-directed RNA polymerase II complex@RPO21@0-1734@425:442	RPO21	425	442	1.21055	0.120363	1.18946	0.0693026	1.37194	0.193827	1.23616	0.0979444
VAALVSLTEKFSQTVAD	19/22S regulator@ECM29@0-1869@1610:1627	ECM29	1610	1627	1.60768	0.058627	2.76675	0.0800627	1.80532	0.140232	1.66986	0.0845103
LEVANDLQLLYVESDED	nuclear cohesin complex@IRR1@0-1151@245:262	IRR1	245	262	1.21185	0.0912082	1.43286	0.133698	1.4154	0.201779	1.12708	0.0464185
QLDEFKNKYLKDVLAQT	SWI/SNF complex@SWP82@0-624@510:527	SWP82	510	527	2.51708	0.146234	2.52339	0.117538	2.39707	0.103362	2.36214	0.0568535
RCTKIIKGNGESDETTT	proteasome regulatory particle|19/22S regulator@RPT1@0-468@100:117	RPT1	100	117	1.72384	0.38645	3.17603	0.138349	3.35975	0.0380335	3.53854	0.106024
LVGSEIYEKLKNYLKNY	nuclear ubiquitin ligase complex@CDC53@0-816@80:97	CDC53	80	97	1.21374	0.11892	2.9728	0.809565	1.09417	0.163496	3.03801	0.378655
EGMFANANRVFRTRFQD	nuclear condensin complex@SMC2@0-1171@1145:1162	SMC2	1145	1162	1.75728	0.0893452	2.25874	0.096756	2.67667	0.249295	2.30748	0.077905
NYGSSLQWHAMIELICS	U5 snRNP complex@AAR2@0-356@235:252	AAR2	235	252	1.21627	0.128307	1.30711	0.134318	1.09577	0.156464	1.34382	0.148162
VRDTSPHGISVFLSNLV	U5 snRNP complex@BRR2@0-2164@1790:1807	BRR2	1790	1807	1.53694	0.0767585	1.35341	0.101885	2.5483	0.0778727	2.33769	0.0491527
TTSVDVMLKGIVTALLE	Signal recognition particle (SRP)@SRP54@0-542@25:42	SRP54	25	42	1.21785	0.0561071	1.26782	0.0473177	1.18173	0.104205	1.10842	0.0404617
PPDSDSSISVMGENEKP	proteasome regulatory particle|19/22S regulator@RPT3@0-429@150:167	RPT3	150	167	1.21982	0.120274	1.47211	0.159396	1.20933	0.147578	1.77425	0.20099
ITKLHLDKDRKALIQRK	cytoplasmic ribosomal large subunit@RPL26A@0-128@105:122	RPL26A	105	122	1.92359	0.0937221	2.1036	0.130729	2.49044	0.160098	1.50809	0.0910793
ALFLSKINRPPVSVSRI	cytoplasmic ribosomal large subunit@RPL18A@0-187@50:67	RPL18A	50	67	1.62597	0.0760133	2.28904	0.144084	1.59574	0.137283	2.15938	0.157211
DFNEIVQYLSGAHGNSD	ribonuclease MRP complex|nucleolar ribonuclease P complex@POP3@0-196@70:87	POP3	70	87	1.22058	0.14377	1.24297	0.0960974	1.1754	0.213125	1.28163	0.113701
NQLVAKLLLLRINSTDE	Kornberg's mediator (SRB) complex@SRB8@0-1428@510:527	SRB8	510	527	1.22173	0.165239	1.66735	0.111281	1.72598	0.934796	1.14161	0.0545324
VMLKGIVTALLESDVNI	Signal recognition particle (SRP)@SRP54@0-542@30:47	SRP54	30	47	1.22444	0.0674933	1.30182	0.0540138	1.17765	0.144074	1.15874	0.0662371
QLYKARMSIKLLRLASK	ribonuclease MRP complex|nucleolar ribonuclease P complex@POP1@0-876@145:162	POP1	145	162	1.39011	0.071727	1.5451	0.0636125	1.40002	0.109575	1.14095	0.0475241
FMTKLLEVANDLQLLYV	nuclear cohesin complex@IRR1@0-1151@240:257	IRR1	240	257	1.97578	0.074683	1.72063	0.113853	2.22629	0.117788	1.23495	0.0446813
VDDAIELALKTLSKTTD	20S proteasome@PRE9@0-259@185:202	PRE9	185	202	1.92311	0.0632762	2.43406	0.0658913	2.41911	0.0742735	2.63866	0.0569444
VRDVAAQDFINAYASFL	cytoplasmic ribosomal small subunit@RPS19A@0-145@5:22	RPS19A	5	22	2.49737	0.0923435	2.84956	0.0777817	2.96173	0.220969	2.21206	0.0880984
RSALEKGSRFISTLQVK	DNA-directed RNA polymerase II complex@RPB2@0-1225@240:257	RPB2	240	257	1.22591	0.0874305	1.46551	0.133261	1.66757	0.190418	1.60501	0.0879382
QEMIEISNVIKPNQTIM	Signal recognition particle (SRP)@SRP54@0-542@210:227	SRP54	210	227	2.21213	0.0791981	2.61923	0.232824	1.98509	0.77195	1.95572	0.104466
TATASLGVIHKGNLLEG	proteasome regulatory particle|19/22S regulator@RPN2@0-946@365:382	RPN2	365	382	1.83931	0.0821764	2.955	0.158069	1.9766	0.157535	2.72067	0.0808449
GKMVRAQDVALAKKWFL	U5 snRNP complex@PRP8@0-2414@490:507	PRP8	490	507	2.51277	0.139676	2.33742	0.121401	2.57245	0.225513	3.05351	0.243085
KSDTVTSASQPFKFGKT	@YOR098C/NUP1@0-1077@410:427	YOR098C/NUP1	410	427	1.70504	0.06943	2.33925	0.0809908	1.62297	0.115579	1.96861	0.0520472
TLEDALRRIITDLNQDS	nuclear ubiquitin ligase complex@GRR1@0-1152@815:832	GRR1	815	832	1.85973	0.0634333	2.00956	0.0742711	2.10144	0.0673701	2.40006	0.0531917
VYYSKRGFKVGLVCADT	Signal recognition particle (SRP)@SRP54@0-542@130:147	SRP54	130	147	2.28769	0.0728998	2.40704	0.120346	2.19446	0.0982865	2.49574	0.0544988
STSVGWKYEDVVAKLED	cytoplasmic ribosomal large subunit@RPL16B@0-199@140:157	RPL16B	140	157	2.28408	0.0937487	3.30696	0.0733684	2.48029	0.109399	3.32464	0.0746235
RALFRQLKRWYWQFNGV	ribonuclease MRP complex@RMP1@0-202@75:92	RMP1	75	92	1.23733	0.117751	2.2942	0.179344	1.19046	0.182609	1.33621	0.109008
LQDVIALSIADDASSAE	DNA-directed RNA polymerase III complex@RPC53@0-423@390:407	RPC53	390	407	1.5736	0.0788132	2.4738	0.109797	2.1593	0.166045	2.81028	0.0767654
ESSKLMTVTKVSLPEGS	U5 snRNP complex@BRR2@0-2164@435:452	BRR2	435	452	2.32495	0.105747	2.93286	0.216848	3.19014	0.105461	2.62993	0.0728137
VKKVQLGKKGVPYVVTH	cytoplasmic ribosomal small subunit@RPS4A@0-262@125:142	RPS4A	125	142	2.07215	0.125879	1.76904	0.0984947	3.06223	0.0640307	2.0378	0.0711989
TSIANAFRRIMISEVPS	DNA-directed RNA polymerase III complex@RPC40@0-336@60:77	RPC40	60	77	1.82648	0.0455119	1.71034	0.0426929	2.44603	0.0608396	1.87739	0.0423532
KLKYHDFLRKATAFNKT	cytoplasmic ribosomal large subunit@RPL16A@0-200@50:67	RPL16A	50	67	1.23947	0.138571	1.15867	0.13424	1.30566	0.323723	1.21595	0.149604
EHDLLRQIRPIMERIKS	chromatin accessibility complex@ITC1@0-1265@1035:1052	ITC1	1035	1052	2.30074	0.272188	1.37272	0.279667	1.72598	0.934796	3.32676	0.501566
TQARVITGNKIMRILKS	cytoplasmic ribosomal small subunit@RPS13@0-152@60:77	RPS13	60	77	1.23954	0.0812449	1.40718	0.170312	1.17537	0.12219	1.10158	0.0786877
GKETIARVTGGMKVKAD	cytoplasmic ribosomal small subunit@RPS14B@0-139@35:52	RPS14B	35	52	1.23963	0.0962488	1.41899	0.104693	1.85375	0.113757	2.59916	0.111974
VLEKYEVIGYIAAGTYG	Kornberg's mediator (SRB) complex@SSN3@0-556@70:87	SSN3	70	87	1.55273	0.135194	1.33729	0.0883238	1.43289	0.33482	1.28462	0.074872
GSNNGFGNKPAGSTGFS	@YGR119C/NUP57@0-542@5:22	YGR119C/NUP57	5	22	1.23989	0.0831353	1.65314	0.0763689	1.27467	0.150683	2.22226	0.161055
TKPSLRKASCIWLLSYI	19/22S regulator@ECM29@0-1869@960:977	ECM29	960	977	1.87596	0.0506869	1.75455	0.0538682	1.86457	0.0770342	1.8627	0.0376327
AGDIQLQYGWKVERHIM	DNA-directed RNA polymerase II complex@RPO21@0-1734@420:437	RPO21	420	437	1.24226	0.117109	1.1833	0.0673894	1.35629	0.193543	1.23616	0.0979444
GKDLSPAINYTKLKNAV	Cytochrome bc1 complex (Ubiquinol-cytochrome c reductase complex, complex III)@QCR2@0-369@310:327	QCR2	310	327	1.64073	0.0604822	1.90779	0.0641188	2.14858	0.0942453	1.53616	0.0475401
ELNIIPRDLLRVIIQEL	U5 snRNP complex@PRP28@0-589@175:192	PRP28	175	192	1.40011	0.0606211	1.14551	0.0616431	1.37703	0.211872	1.14873	0.0451483
APLKALVQEQVREFQRR	U5 snRNP complex@BRR2@0-2164@560:577	BRR2	560	577	1.24327	0.0924009	1.2631	0.100387	1.29686	0.129649	1.2589	0.129646
FSFSKSEEERKSSPISN	@YOR098C/NUP1@0-1077@590:607	YOR098C/NUP1	590	607	2.22505	0.0706592	2.48452	0.110925	2.41295	0.0912996	2.9375	0.0841444
LSSAGKNSSVSSLMNGL	Kornberg's mediator (SRB) complex@SRB5@0-308@190:207	SRB5	190	207	1.24383	0.113452	2.9728	0.809565	1.72598	0.934796	1.60309	0.410888
QDVDDAHAIDQMTWRQW	ribonuclease MRP complex|nucleolar ribonuclease P complex@POP8@0-134@20:37	POP8	20	37	1.98563	0.0515428	2.10223	0.0578103	1.78404	0.0689221	2.50195	0.0755407
LLIEFPYLPKHYLVLLV	@YJR042W/NUP85@0-745@650:667	YJR042W/NUP85	650	667	1.66844	0.0526232	1.982	0.0595301	2.06987	0.0669802	1.81112	0.0467192
VKLIVMLCTLTGYQNND	@YJL039C/NUP192@0-1684@1666:1683	YJL039C/NUP192	1666	1683	1.24512	0.0782553	1.88804	0.118787	1.28742	0.167324	1.24929	0.0979999
NGWEKYLHNVELGEKKN	chromatin accessibility complex@ISW2@0-1121@940:957	ISW2	940	957	1.80178	0.136154	1.69817	0.0865078	1.6467	0.157922	2.56505	0.0920446
RGMLGLLEPPAKELQGI	DNA-directed RNA polymerase III complex@RPO31@0-1461@1025:1042	RPO31	1025	1042	1.72045	0.176714	2.08494	0.178257	3.28165	0.0962116	3.22584	0.162701
LMRQGVLGIKVKIMRDP	cytoplasmic ribosomal small subunit@RPS3@0-241@175:192	RPS3	175	192	2.33325	0.0740438	2.39741	0.0850365	2.25383	0.0829016	2.74358	0.0512723
LPIYDSLMSSQNKLFYI	chromatin silencing complex@SIR3@0-979@560:577	SIR3	560	577	2.01136	0.139697	2.15229	0.137169	1.83275	0.307713	1.38434	0.0933531
HPGFGCWLSSVDVNTQK	proteasome regulatory particle|19/22S regulator@RPN11@0-307@110:127	RPN11	110	127	1.24937	0.245044	1.25301	0.225338	1.78494	0.76457	2.60031	0.710786
EISSQIEILVKDNECSS	signalosome complex@RRI2@0-646@255:272	RRI2	255	272	1.24963	0.145829	1.50185	0.107736	1.34286	0.397993	1.16018	0.0688422
EKVSSVLSALEGKSVDE	cytoplasmic ribosomal large subunit@RPP2A@0-107@35:52	RPP2A	35	52	2.08684	0.0493838	2.5657	0.0771326	2.16136	0.0780831	1.86679	0.0377203
LESFQAVYNKLTGKQIV	cytoplasmic ribosomal small subunit@RPS7A@0-191@165:182	RPS7A	165	182	1.31997	0.0439167	1.68068	0.0550862	1.27711	0.0984089	1.53295	0.0521718
MVMFMHMAKGLYYGSYR	Cytochrome bc1 complex (Ubiquinol-cytochrome c reductase complex, complex III)@COB@0-386@90:107	COB	90	107	1.15459	0.127991	1.18154	0.0858722	1.75464	0.220496	1.13241	0.0715986
GPLAEEPIYGVQYKLLS	U5 snRNP complex@SNU114@0-1009@805:822	SNU114	805	822	2.60466	0.120095	2.89982	0.107632	2.74291	0.0803194	3.17538	0.126134
LRSTENGIVDQVLVTTN	DNA-directed RNA polymerase II complex@RPB2@0-1225@940:957	RPB2	940	957	2.03294	0.112758	2.3859	0.095113	2.45524	0.0986122	1.82521	0.0552341
SLDIRHDFIKGLIMLNL	Kornberg's mediator (SRB) complex@NUT1@0-1133@435:452	NUT1	435	452	1.56233	0.0683828	2.17884	0.0644153	1.31409	0.126828	1.71613	0.0568346
NFGGGNNTTPSSTGNAN	@YJL041W/NSP1@0-824@145:162	YJL041W/NSP1	145	162	2.01631	0.0550067	2.04862	0.0579745	1.72635	0.0786111	3.0558	0.0710957
PLKYTKLIAAAEDGSRS	SWI/SNF complex@SNF6@0-333@165:182	SNF6	165	182	1.49243	0.113616	1.29559	0.225488	1.19371	0.213468	1.56883	0.18366
ICIVGGYDDFQEEGSFE	fatty acid synthase complex@FAS2@0-1888@1325:1342	FAS2	1325	1342	2.50363	0.110601	2.97483	0.158933	3.50351	0.104089	3.08702	0.317365
CVAAWGVCNHAFHLHCI	nuclear ubiquitin ligase complex@HRT1@0-122@80:97	HRT1	80	97	1.7518	0.064787	1.69072	0.0501587	1.52164	0.0761965	2.2838	0.0446583
MGPLYQNFAEFMTKLLE	nuclear cohesin complex@IRR1@0-1151@230:247	IRR1	230	247	1.81917	0.10879	2.27086	0.108706	3.03071	0.132671	2.03878	0.153679
LSCQYDNTVRTSANGIV	DNA-directed RNA polymerase III complex@RPO31@0-1461@895:912	RPO31	895	912	1.26129	0.141177	1.32078	0.194059	1.45567	0.574618	1.60309	0.410888
TKPGVYYVPYSKLMPVL	DNA-directed RNA polymerase III complex@RPC82@0-655@470:487	RPC82	470	487	1.59549	0.0494502	1.53709	0.0585676	1.91127	0.0669395	1.95897	0.0896324
ETQYFWKLLNQLVLRGL	@YJR042W/NUP85@0-745@240:257	YJR042W/NUP85	240	257	1.26254	0.0736061	2.17781	0.191617	1.26451	0.106749	1.16386	0.100773
LKPDLNKITNQGVTCLH	proteasome regulatory particle|19/22S regulator@NAS6@0-229@95:112	NAS6	95	112	2.04702	0.0518191	2.36283	0.114251	3.13265	0.0794772	2.3833	0.0593476
ILINTARIHAQNYLKTY	20S proteasome@PRE9@0-259@85:102	PRE9	85	102	1.77622	0.0729739	2.00741	0.0849139	2.55389	0.168347	1.88745	0.0598754
DRPGSKFHKREVVEAVT	cytoplasmic ribosomal large subunit@RPL3@0-388@60:77	RPL3	60	77	1.96059	0.134909	3.04031	0.146624	2.02482	0.191734	2.41095	0.12678
YIWRYLPAPPVCIRPSV	DNA-directed RNA polymerase III complex@RPO31@0-1461@255:272	RPO31	255	272	1.26676	0.100274	1.48083	0.138354	1.98509	0.77195	1.19936	0.230046
PRALQPSQFGMLCTADT	DNA-directed RNA polymerase III complex@RET1@0-1150@485:502	RET1	485	502	1.56648	0.049565	1.86726	0.100662	2.01743	0.130703	2.18372	0.0507175
HLGERAASVIGMLVALG	DNA-directed RNA polymerase III complex@RPC82@0-655@55:72	RPC82	55	72	1.70652	0.10267	2.04678	0.231536	1.74999	0.207086	2.0386	0.0669818
GGEKTVAALALLFAINS	nuclear cohesin complex@SMC1@0-1226@1130:1147	SMC1	1130	1147	1.27088	0.0918249	1.19948	0.0782378	1.12222	0.229967	1.89584	0.13582
DVEIGRMPIMLRSNKCI	DNA-directed RNA polymerase III complex@RET1@0-1150@145:162	RET1	145	162	1.26779	0.114446	1.22734	0.153354	1.14045	0.271081	1.07142	0.106733
KHVGFELLSMGNAKESK	Signal recognition particle (SRP)@SRP72@0-641@465:482	SRP72	465	482	2.03187	0.135568	2.8837	0.114097	2.39549	0.179494	3.24102	0.144621
TSPVTGATEKRKCAKPF	Nuclear exosome complex@CSL4@0-293@275:292	CSL4	275	292	1.26849	0.147277	1.88452	0.22682	1.72598	0.934796	2.60031	0.710786
PRINNISAEDRADTDLA	SWI/SNF complex@SNF2@0-1704@1415:1432	SNF2	1415	1432	2.50783	0.137732	1.93757	0.150372	3.01492	0.0842907	2.85741	0.0855982
SDRREHDEKLSDELHNQ	U5 snRNP complex@LIN1@0-341@15:32	LIN1	15	32	2.55901	0.175646	2.73631	0.65922	3.19376	0.159974	2.88652	0.156347
QALQMKAMDIPIGRHEE	SWI/SNF complex@SWP82@0-624@330:347	SWP82	330	347	2.28824	0.133258	2.85788	0.216707	1.82302	0.653635	2.07749	0.0620619
SLDFLNQSFIQQKANLL	Cytochrome bc1 complex (Ubiquinol-cytochrome c reductase complex, complex III)@COR1@0-458@115:132	COR1	115	132	1.76864	0.132067	1.96301	0.410992	1.82302	0.653635	1.65186	0.079334
AEEVRNFALTTLIDLVK	19/22S regulator@ECM29@0-1869@1290:1307	ECM29	1290	1307	1.89866	0.0747295	2.59304	0.0858472	1.78496	0.0726374	1.99885	0.0592502
LYLKVIPMDFIRNVLVT	Kornberg's mediator (SRB) complex@SSN2@0-1421@1065:1082	SSN2	1065	1082	1.11366	0.163026	1.35772	0.0944488	1.39605	0.23047	1.29167	0.16287
QQLQVLARYLKMDLDNG	fatty acid synthase complex@FAS2@0-1888@340:357	FAS2	340	357	2.04283	0.0885064	1.89639	0.133321	2.78309	0.0786535	2.31013	0.0506242
GLNAKQLYKARMSIKLL	ribonuclease MRP complex|nucleolar ribonuclease P complex@POP1@0-876@140:157	POP1	140	157	1.72642	0.0802115	2.12557	0.0821496	2.41307	0.0600262	2.36893	0.0294396
DMLEHINLAMNESSLAL	Kornberg's mediator (SRB) complex@SRB4@0-688@205:222	SRB4	205	222	1.27696	0.112094	1.48465	0.0938791	1.25261	0.147203	1.516	0.0922224
TELKKITDKTIKAFMDS	nuclear cohesin complex@IRR1@0-1151@720:737	IRR1	720	737	2.41937	0.0544878	2.98658	0.0648398	2.46106	0.0722703	2.51461	0.0788122
DAGVTFNKEQLNKFKKA	19/22S regulator@ECM29@0-1869@220:237	ECM29	220	237	2.13297	0.108659	1.83239	0.052953	1.54601	0.135264	2.36434	0.0585749
KQREIVKAFLSIFEDAI	Kornberg's mediator (SRB) complex@NUT1@0-1133@535:552	NUT1	535	552	1.65326	0.0710324	1.92317	0.0807967	2.38525	0.186823	1.76051	0.103873
EATAASHERFFLSQGLH	signalosome complex@CSN12@0-424@315:332	CSN12	315	332	1.28071	0.103449	1.42674	0.159628	1.08635	0.244001	1.3543	0.177479
LKLEYYNLLVKISLHKR	proteasome regulatory particle|19/22S regulator@RPN5@0-446@215:232	RPN5	215	232	1.28136	0.261176	1.38413	0.260618	1.72598	0.934796	1.13066	0.0835024
AIFNNEFDSDDDDISDD	proteasome regulatory particle@RPN4@0-532@205:222	RPN4	205	222	2.15592	0.191281	3.11712	0.10193	1.72598	0.934796	3.19252	0.208652
NANIFSSVKCFGPIKVE	fatty acid synthase complex@FAS1@0-2052@1475:1492	FAS1	1475	1492	1.63117	0.046476	2.0375	0.0677847	2.17478	0.0669731	1.51001	0.0576843
LAHYVVTAKLLGFTPGE	fatty acid synthase complex@FAS1@0-2052@245:262	FAS1	245	262	1.28305	0.0815145	1.59825	0.127804	1.58946	0.300198	1.48275	0.119404
TCQILESGEDEAEFSLR	Nuclear exosome complex@RRP46@0-224@90:107	RRP46	90	107	2.61452	0.282448	2.97968	0.655514	1.72598	0.934796	3.46074	0.192556
TELTHHLLPRNEWIKAQ	Cytochrome bc1 complex (Ubiquinol-cytochrome c reductase complex, complex III)@QCR7@0-128@80:97	QCR7	80	97	2.1588	0.0726075	2.36517	0.068034	2.03706	0.11892	1.85304	0.0463283
GHRMKNAQSKLSLTLNT	SWI/SNF complex@SNF2@0-1704@895:912	SNF2	895	912	1.73062	0.0402424	1.93582	0.0557515	1.79488	0.0647498	2.23957	0.0407814
ITKFALFAESHDVLQKL	@YML103C/NUP188@0-1656@345:362	YML103C/NUP188	345	362	1.78482	0.205207	2.33685	0.0998076	2.01888	0.130856	2.45412	0.0750976
LISSSGPIKTPVGACAT	fatty acid synthase complex@FAS2@0-1888@1290:1307	FAS2	1290	1307	1.76251	0.106548	1.76355	0.0529009	1.30878	0.0979408	2.17278	0.0714343
GVEVRVTPTKTEVIIRA	cytoplasmic ribosomal small subunit@RPS3@0-241@35:52	RPS3	35	52	1.73081	0.0468154	1.75329	0.0481092	2.54899	0.0705363	1.57219	0.0360344
MLRRHAAPPSTNFEILN	Nuclear exosome complex@DIS3@0-1002@750:767	DIS3	750	767	1.79738	0.104632	1.86853	0.108434	1.70638	0.180102	2.92642	0.0742867
LIKQVPRLLGPQLSKAG	cytoplasmic ribosomal large subunit@RPL1A@0-218@115:132	RPL1A	115	132	1.73128	0.0603921	1.97519	0.0676391	1.7847	0.0808222	1.59916	0.0585906
VRELFEMARTKKACIIF	proteasome regulatory particle|19/22S regulator@RPT1@0-468@290:307	RPT1	290	307	1.28873	0.107771	1.11632	0.0930909	1.07614	0.210248	1.65916	0.134543
MDIILGIRVQDSVILAS	20S proteasome@PRE1@0-199@0:17	PRE1	0	17	1.61684	0.195443	1.46999	0.226062	1.70825	0.24354	1.4024	0.105988
QQQNASSKLYQMQQQQQ	Kornberg's mediator (SRB) complex@GAL11@0-1082@405:422	GAL11	405	422	1.65958	0.0727586	1.75704	0.0908218	1.50282	0.129126	1.77894	0.0636913
VVLRLYLKDNITLLTRQ	nuclear ubiquitin ligase complex@GRR1@0-1152@1015:1032	GRR1	1015	1032	1.75243	0.0843435	1.88282	0.0572012	1.33922	0.109426	1.98392	0.0671416
ASFYSVNTEKKTIEVTA	proteasome regulatory particle|19/22S regulator@RPN3@0-524@115:132	RPN3	115	132	1.29369	0.108089	1.70742	0.408112	1.72598	0.934796	1.64592	0.279303
PADSTYGAYNTQIANAG	20S proteasome@PRE4@0-267@10:27	PRE4	10	27	2.02929	0.0671423	1.80322	0.0974227	2.07529	0.148286	1.68617	0.0489613
SLIKETNQLVLLQKMLN	@YML103C/NUP188@0-1656@1545:1562	YML103C/NUP188	1545	1562	1.29467	0.0940514	3.65351	0.542353	1.06191	0.095683	1.02272	0.0767228
MENDKGQLVELYVPRKC	cytoplasmic ribosomal small subunit@RPS21A@0-88@0:17	RPS21A	0	17	2.45209	0.589885	3.16809	0.135113	3.22867	0.124194	3.24598	0.0913709
IVPSMTHLEIEPFTILG	DNA-directed RNA polymerase III complex@RET1@0-1150@665:682	RET1	665	682	2.04898	0.0551796	1.48495	0.0372513	2.28636	0.10005	2.26656	0.035
LYGVTICYNKKTEYVLN	nuclear cohesin complex@REC8@0-681@85:102	REC8	85	102	1.29811	0.14439	1.30159	0.0576715	1.13533	0.128256	1.34318	0.0618554
WKLLNQLVLRGLLSQAI	@YJR042W/NUP85@0-745@245:262	YJR042W/NUP85	245	262	1.29824	0.0764262	2.00797	0.184474	1.28034	0.107954	1.1706	0.102882
EVQRILIELLTQMDGFD	proteasome regulatory particle|19/22S regulator@RPT3@0-429@290:307	RPT3	290	307	2.08311	0.0806799	1.36045	0.054494	1.40457	0.161616	1.81106	0.0688472
ATTSVMMVNNQTMQLIK	Kornberg's mediator (SRB) complex@SRB6@0-122@50:67	SRB6	50	67	2.10356	0.172234	3.09132	0.163947	2.11476	0.101689	2.7396	0.579563
QIIQRDKINKYSLIRET	SWI/SNF complex@SNF5@0-906@340:357	SNF5	340	357	1.30044	0.129319	1.39038	0.093322	1.24075	0.450998	1.14653	0.196523
DAELMADEEEEIVDTYQ	chromatin accessibility complex@ISW2@0-1121@150:167	ISW2	150	167	1.30065	0.270529	1.32369	0.15178	1.5077	0.372093	1.23578	0.250795
KTVQSMTQRAIQSAESI	SWI/SNF complex@SWI3@0-826@620:637	SWI3	620	637	1.79722	0.0789233	2.49621	0.107858	2.53218	0.131092	1.81765	0.124998
SNASRRKLINYTKKHLS	proteasome regulatory particle@RPN4@0-532@390:407	RPN4	390	407	1.26995	0.0564709	1.73329	0.0709921	1.56007	0.0967283	1.33884	0.0420746
KRFKRKDNAKISNNLAL	Signal recognition particle (SRP)@SRP68@0-600@155:172	SRP68	155	172	2.59343	0.0665207	2.30472	0.0540809	2.26237	0.0785581	1.94632	0.0449096
HHDYRSYYGIVCLMQIS	Nuclear exosome complex@RRP6@0-734@240:257	RRP6	240	257	1.66496	0.0665796	2.03298	0.0854316	1.31668	0.119193	1.67763	0.0761142
VMTVPGIDPTRIYTNSF	DNA-directed RNA polymerase II complex@RPO21@0-1734@1315:1332	RPO21	1315	1332	2.11369	0.0668546	2.43598	0.0719324	2.58741	0.0795714	2.09834	0.0557124
KNFSPTKRVEKPQLKFK	Nuclear exosome complex@RRP6@0-734@120:137	RRP6	120	137	2.16606	0.104425	2.33439	0.0930782	2.38782	0.100059	3.2143	0.0752558
VFQDNVYKIYNHVMPLK	Kornberg's mediator (SRB) complex@SIN4@0-975@150:167	SIN4	150	167	1.68828	0.0963287	1.65298	0.0695634	1.69116	0.0978469	1.62342	0.0492387
EISLKAHCILGIGGDHA	DNA-directed RNA polymerase III complex@RPC40@0-336@200:217	RPC40	200	217	1.30544	0.16237	1.16317	0.177838	1.27738	0.29594	1.41101	0.335
LKIIHTSVWAGQKRLSQ	U5 snRNP complex@PRP8@0-2414@1890:1907	PRP8	1890	1907	1.30649	0.122526	1.36546	0.151834	1.72598	0.934796	1.47486	0.224937
IDMESDVEDDDKETQLK	ribonuclease MRP complex|nucleolar ribonuclease P complex@POP7@0-141@110:127	POP7	110	127	1.91953	0.0480849	1.67418	0.0540773	1.61836	0.0884526	1.9806	0.0311272
DDLERLKKIRAHRGIRH	cytoplasmic ribosomal small subunit@RPS18A@0-147@110:127	RPS18A	110	127	1.3073	0.101539	1.47271	0.178278	1.20568	0.17985	1.30865	0.180441
FIKEIHKSIELISNLLF	nuclear condensin complex@YCS4@0-1177@535:552	YCS4	535	552	2.1581	0.0505677	1.89406	0.0466327	2.47786	0.0524728	2.45955	0.0338362
ISPLMKSQYNMVLRNVM	Kornberg's mediator (SRB) complex@SRB8@0-1428@610:627	SRB8	610	627	2.12009	0.124664	2.32119	0.0683305	2.78947	0.100701	2.84146	0.112555
AITADLGSSEAENLLQL	@YGL172W/NUP49@0-473@415:432	YGL172W/NUP49	415	432	1.31025	0.206121	2.9728	0.809565	1.72598	0.934796	2.60031	0.710786
VAALALLFAINSYQPSP	nuclear cohesin complex@SMC1@0-1226@1135:1152	SMC1	1135	1152	1.55053	0.0726767	1.62451	0.0593495	1.89399	0.108312	2.4225	0.0554414
QASGITAGAAANALGGL	Kornberg's mediator (SRB) complex@SSN3@0-556@505:522	SSN3	505	522	1.91446	0.0676625	2.56517	0.071225	2.12972	0.0927745	2.01514	0.0578839
MAKTLKDLDGWQVIITD	chromatin silencing complex@SIR3@0-979@0:17	SIR3	0	17	2.39801	0.116278	1.65448	0.155517	2.80684	0.139408	2.71406	0.143119
GYMQKPVYATIGVETGS	U5 snRNP complex@PRP28@0-589@390:407	PRP28	390	407	2.22638	0.208129	1.46933	0.252753	1.67795	0.192203	1.76722	0.186867
RNADELSSYQKKIIKCD	20S proteasome@PRE5@0-235@50:67	PRE5	50	67	2.07575	0.0838888	2.25052	0.0580468	2.58067	0.0862046	1.64635	0.0491201
SVHHARVLITQRHIAVG	cytoplasmic ribosomal small subunit@RPS9A@0-198@120:137	RPS9A	120	137	1.31199	0.143123	2.9728	0.809565	1.72598	0.934796	2.60031	0.710786
KSLEDLSCQYDNTVRTS	DNA-directed RNA polymerase III complex@RPO31@0-1461@890:907	RPO31	890	907	1.31218	0.135884	1.29966	0.187165	1.50427	0.530878	1.60309	0.410888
LRLGRGINPNTFRIFHN	@YDL088C/ASM4@0-529@300:317	YDL088C/ASM4	300	317	1.88188	0.0706898	2.3929	0.0622201	1.86437	0.106418	1.6481	0.0378358
WKYEDVVAKLEDKRKVR	cytoplasmic ribosomal large subunit@RPL16B@0-199@145:162	RPL16B	145	162	2.32266	0.0585235	3.12205	0.0636213	2.36196	0.092605	2.0181	0.0445518
LELNLSVLHSWVQLVQI	@YJL039C/NUP192@0-1684@1295:1312	YJL039C/NUP192	1295	1312	1.9082	0.0849539	1.27809	0.0741122	2.10897	0.114809	1.92655	0.089714
HEIYGSMPLEQLIPIIL	Kornberg's mediator (SRB) complex@SRB4@0-688@90:107	SRB4	90	107	2.07797	0.0683611	2.06078	0.059676	2.36974	0.0803625	1.71808	0.0590289
MAGLMHFKKPDITVHGE	Nuclear exosome complex@RRP45@0-306@155:172	RRP45	155	172	2.14101	0.128006	2.89051	0.187284	1.76102	0.158654	1.2448	0.0923552
AIACYSGYNQEDSMIMN	DNA-directed RNA polymerase II complex@RPB2@0-1225@825:842	RPB2	825	842	1.75444	0.0723954	2.64715	0.083992	2.67052	0.0981752	2.38868	0.120874
VEYKLTFVPTNSDKPRD	Nuclear exosome complex@DIS3@0-1002@955:972	DIS3	955	972	1.3149	0.0943583	1.21428	0.142143	1.1883	0.243787	1.05	0.114046
FSSSVSLSYMAFPNASK	Nuclear exosome complex@RRP40@0-241@90:107	RRP40	90	107	1.76269	0.0736014	1.64578	0.077698	1.65424	0.117979	1.71693	0.0719048
GLNWLISLHENKLSGIL	chromatin accessibility complex@ISW2@0-1121@190:207	ISW2	190	207	2.06394	0.0623738	2.04876	0.0563616	2.1082	0.0824385	2.31492	0.0917742
RRAAYGVVRYVMESGAK	cytoplasmic ribosomal small subunit@RPS3@0-241@115:132	RPS3	115	132	1.82729	0.133518	1.49586	0.104722	2.10141	0.475309	1.8409	0.0943027
FEASCMEGQKLDDPVLN	@YJR042W/NUP85@0-745@575:592	YJR042W/NUP85	575	592	1.75919	0.085766	1.83493	0.0878219	1.44617	0.208726	1.53094	0.0605579
NGEEDEVALFSQKAKLM	@YLR335W/NUP2@0-721@600:617	YLR335W/NUP2	600	617	1.15683	0.12858	1.15848	0.175101	1.32007	0.41695	1.17145	0.0943656
QDVLQMLGRAGRPRYDT	U5 snRNP complex@BRR2@0-2164@865:882	BRR2	865	882	2.56039	0.231117	3.41193	0.208931	3.4274	0.13704	2.80571	0.27767
RPPVKAILQEKILSILN	19/22S regulator@ECM29@0-1869@310:327	ECM29	310	327	1.82919	0.0837211	1.4571	0.0576919	1.71138	0.142484	2.00356	0.105955
GQLVELYVPRKCSATNR	cytoplasmic ribosomal small subunit@RPS21A@0-88@5:22	RPS21A	5	22	1.31906	0.188016	2.45761	0.204187	1.12613	0.219137	1.37674	0.0686697
VLFAAYKVEHPFFARFK	DNA-directed RNA polymerase II complex@RPB11@0-121@55:72	RPB11	55	72	1.87126	0.0498264	2.71114	0.0890302	2.18076	0.0665206	2.26579	0.101234
AASVIGMLVALGRLSVR	DNA-directed RNA polymerase III complex@RPC82@0-655@60:77	RPC82	60	77	1.32174	0.0701419	1.43098	0.303907	1.11071	0.23539	1.23765	0.0965924
TYRYVSVSVLVDRLKIG	cytoplasmic ribosomal small subunit@RPS25A@0-109@55:72	RPS25A	55	72	1.47818	0.0801093	2.27859	0.0910039	1.72407	0.0718303	1.45059	0.0389115
VETILSGKARICIVGGY	fatty acid synthase complex@FAS2@0-1888@1315:1332	FAS2	1315	1332	1.32255	0.165951	1.32561	0.237781	1.23003	0.157036	1.13712	0.126291
LRLLEVTDDDRLWLKKV	ribonuclease MRP complex|nucleolar ribonuclease P complex@POP8@0-134@105:122	POP8	105	122	1.6844	0.0718317	1.36143	0.0609756	1.35073	0.0950376	1.60863	0.0708224
PEQGEEPMKQLNATKIS	@YAR002W/NUP60@0-540@335:352	YAR002W/NUP60	335	352	2.20381	0.0895611	3.15539	0.119026	2.50036	0.136112	2.47965	0.110344
HSLAYLLENFANFKTSK	Nuclear exosome complex@RRP6@0-734@325:342	RRP6	325	342	2.05404	0.135566	2.67967	0.21669	2.81365	0.188462	2.52801	0.165488
TALDAEGAARGTSVYLV	Nuclear exosome complex@DIS3@0-1002@580:597	DIS3	580	597	1.5791	0.0822441	2.23579	0.126995	2.46769	0.119379	2.28382	0.0960081
FARLSRLLSLWEVFQMA	DNA-directed RNA polymerase III complex@RPC82@0-655@637:654	RPC82	637	654	1.96877	0.0964932	1.89557	0.112002	2.85925	0.128722	2.08224	0.0508417
IRKYGLNICRQCFREKA	cytoplasmic ribosomal small subunit@RPS29A@0-57@30:47	RPS29A	30	47	1.67082	0.045347	1.59537	0.0668553	1.32059	0.110703	1.73407	0.0648719
HIPRLIPKQLLDDEKIF	@YJL039C/NUP192@0-1684@350:367	YJL039C/NUP192	350	367	1.54193	0.0883512	1.44133	0.184192	1.86722	0.189561	1.31313	0.0801722
MSFSSLYKTFFKRNAVF	Cytochrome bc1 complex (Ubiquinol-cytochrome c reductase complex, complex III)@QCR9@0-67@0:17	QCR9	0	17	1.32619	0.0531625	1.66801	0.0664744	1.34206	0.0911111	1.31666	0.0484181
YALQSVKLPRAFIDERA	Nuclear exosome complex@RRP43@0-395@235:252	RRP43	235	252	1.32661	0.168759	1.81152	0.44444	1.30407	0.236834	1.33188	0.0749126
SRDLWCFSINDDPVPTP	Kornberg's mediator (SRB) complex@SSN2@0-1421@60:77	SSN2	60	77	2.20512	0.0880623	2.20922	0.0846477	2.94065	0.08065	2.62689	0.104335
QINPTRETNDDIWRVAG	SWI/SNF complex@SNF2@0-1704@1070:1087	SNF2	1070	1087	2.2604	0.0657998	2.60374	0.0641314	2.24815	0.0686848	2.14118	0.0518419
RITKSNEKSQAEQEKAK	Nuclear exosome complex@LRP1@0-185@95:112	LRP1	95	112	1.33044	0.0672062	1.90234	0.0753078	1.4799	0.184199	1.24468	0.136631
HICGICGLMTVIAKLNH	DNA-directed RNA polymerase II complex@RPB2@0-1225@1160:1177	RPB2	1160	1177	1.33131	0.08048	1.64572	0.0770125	1.22982	0.135097	1.42672	0.0660282
TAFALGIACAGKGLQSA	proteasome regulatory particle|19/22S regulator@RPN2@0-946@620:637	RPN2	620	637	1.33461	0.109575	1.25315	0.0862927	1.29826	0.169476	1.18656	0.0762604
VKRRRDMLEHINLAMNE	Kornberg's mediator (SRB) complex@SRB4@0-688@200:217	SRB4	200	217	1.33513	0.121126	1.30126	0.0956108	1.13846	0.187192	1.2026	0.0776241
CRQEFLERVKANAAKRA	cytoplasmic ribosomal large subunit@RPL21A@0-161@100:117	RPL21A	100	117	1.33518	0.226555	2.65656	0.321241	1.72598	0.934796	2.60031	0.710786
SLQDSIIKQENFNSVND	Kornberg's mediator (SRB) complex@SSN2@0-1421@705:722	SSN2	705	722	1.83501	0.0728388	2.39539	0.111773	2.47671	0.0777999	2.72965	0.0981995
LSAPLSKELRAQYGIKA	cytoplasmic ribosomal large subunit@RPL26A@0-128@30:47	RPL26A	30	47	2.30804	0.125302	2.91112	0.144259	3.47534	0.123263	1.87069	0.153587
IRAIRKVISEILTREVQ	cytoplasmic ribosomal small subunit@RPS1B@0-256@160:177	RPS1B	160	177	1.65038	0.0499636	1.92256	0.0700889	1.25355	0.0797529	1.66902	0.134559
QVGLNFELSFTGAPPYY	@YMR129W/POM152@0-1338@630:647	YMR129W/POM152	630	647	2.07505	0.0606082	2.35323	0.0530611	1.58455	0.0611446	1.9323	0.0309816
NVTSFMPFWKFFMKNFP	Kornberg's mediator (SRB) complex@SRB8@0-1428@775:792	SRB8	775	792	1.63411	0.0456458	1.46514	0.0531024	1.43111	0.0680758	1.34937	0.0410272
VPEMIGSVVGIYNGKAF	cytoplasmic ribosomal small subunit@RPS15@0-143@85:102	RPS15	85	102	1.33897	0.0741832	1.26898	0.153418	1.66244	0.244734	1.41088	0.0723799
NDELVELLANKCPLLVE	nuclear ubiquitin ligase complex@GRR1@0-1152@505:522	GRR1	505	522	2.13547	0.0400276	2.08346	0.0575537	2.10015	0.078309	1.95879	0.0347035
SSIDKIEDRDFLVRYAC	chromatin silencing complex@SIR3@0-979@160:177	SIR3	160	177	2.61682	0.361412	2.89502	0.16819	2.44826	0.412557	3.02382	0.213362
KSLKNNFYRPLLRSVLV	@YML103C/NUP188@0-1656@1300:1317	YML103C/NUP188	1300	1317	1.87228	0.074521	1.94009	0.0505757	2.04253	0.0852444	2.29011	0.0506633
ENEVSDIDVTIVSKEYE	proteasome regulatory particle@ESC2@0-457@280:297	ESC2	280	297	2.18531	0.0976172	3.07929	0.128729	3.08696	0.0808076	1.9616	0.0664614
LKGLLQELKADSPFSLI	Signal recognition particle (SRP)@SRP72@0-641@250:267	SRP72	250	267	1.26107	0.0593957	1.42828	0.0586703	2.41954	0.0917114	1.45389	0.0456616
FNQRDGEHEKSNILLNS	Kornberg's mediator (SRB) complex@MED1@0-567@90:107	MED1	90	107	1.96449	0.110635	2.39894	0.0870949	2.99441	0.16561	3.20576	0.112134
AGNTTTGGGLFGSKPTG	@YGL172W/NUP49@0-473@190:207	YGL172W/NUP49	190	207	2.18269	0.171953	2.40083	0.0835205	2.63598	0.107475	2.20801	0.0973667
MASYMLNSFAFELCSLG	@YJR042W/NUP85@0-745@460:477	YJR042W/NUP85	460	477	1.50788	0.162998	1.28551	0.165553	1.72598	0.934796	1.49811	0.230814
FSIFNYFKMFPASKHDK	DNA-directed RNA polymerase III complex@RPC34@0-318@290:307	RPC34	290	307	1.34325	0.124397	3.28418	0.185995	1.82302	0.653635	2.44518	0.196241
PLPICHANSVVALTGLL	@YML031W/NDC1@0-656@515:532	YML031W/NDC1	515	532	1.72708	0.0832299	3.12876	0.121961	2.57684	0.0987835	2.50443	0.120102
SASFSLKNGDKPHMLKF	cytoplasmic ribosomal large subunit@RPL6A@0-177@159:176	RPL6A	159	176	1.83863	0.0552425	2.81262	0.0827278	2.88819	0.0601868	3.12816	0.0331505
RNAEFKVSKNSTSFKNP	@YMR153W/NUP53@0-476@400:417	YMR153W/NUP53	400	417	2.12736	0.061601	2.79012	0.0927496	2.14082	0.103187	2.45548	0.0755338
SGGGDSEVQRTMLELLN	proteasome regulatory particle|19/22S regulator@RPT6@0-406@260:277	RPT6	260	277	2.41828	0.186472	3.22136	0.183347	1.98777	0.658453	3.41954	0.0659591
NQSFIQQKANLLSSSNF	Cytochrome bc1 complex (Ubiquinol-cytochrome c reductase complex, complex III)@COR1@0-458@120:137	COR1	120	137	1.9055	0.0685927	2.1753	0.0670441	2.03571	0.0829042	1.76065	0.0417724
KKMGVPYAIVKGKARLG	cytoplasmic ribosomal large subunit@RPL8A@0-257@170:187	RPL8A	170	187	2.08816	0.157153	1.87263	0.16897	2.11633	0.170827	3.30147	0.301877
AAQIFGSYNAFEPASRL	Cytochrome bc1 complex (Ubiquinol-cytochrome c reductase complex, complex III)@COR1@0-458@280:297	COR1	280	297	1.54884	0.0640173	2.32974	0.0703825	1.40944	0.163888	1.50807	0.0816024
LLYELTAFKATVFFLIR	@YJL039C/NUP192@0-1684@1510:1527	YJL039C/NUP192	1510	1527	2.36126	0.0903765	2.31946	0.0705849	1.82378	0.0766367	2.43002	0.062792
GWWGHMGGPKQKGITSY	Cytochrome bc1 complex (Ubiquinol-cytochrome c reductase complex, complex III)@QCR8@0-95@10:27	QCR8	10	27	2.1273	0.0800178	3.15712	0.0717444	1.40682	0.136649	1.66678	0.0748167
GQMAPIGTGAFDVMIDE	DNA-directed RNA polymerase II complex@RPO21@0-1734@1430:1447	RPO21	1430	1447	2.29974	0.128635	2.29489	0.118116	2.36542	0.11753	2.5372	0.0571503
QQQIIKIRITLTSTKVK	cytoplasmic ribosomal small subunit@RPS20@0-122@15:32	RPS20	15	32	1.83906	0.0483014	1.91123	0.0556285	1.58614	0.102848	2.70942	0.0428134
KLYTKELSVTGSAINHH	@YMR129W/POM152@0-1338@210:227	YMR129W/POM152	210	227	1.34801	0.0769268	1.22034	0.124616	1.46255	0.233412	1.48937	0.0596961
HGQKGVCGIIVKQEDMP	DNA-directed RNA polymerase III complex@RET1@0-1150@915:932	RET1	915	932	1.3491	0.164194	2.92824	0.243124	1.72598	0.934796	2.53977	0.409076
GCGNTQPTIRKDGLKLV	DNA-directed RNA polymerase II complex@RPO21@0-1734@165:182	RPO21	165	182	2.10569	0.0564046	2.42388	0.0837086	2.30249	0.167223	2.40629	0.0451113
FFLQRKLRSELGYKDTS	U5 snRNP complex@BRR2@0-2164@290:307	BRR2	290	307	1.52717	0.0707475	2.10963	0.0914465	1.71136	0.121422	1.35492	0.183507
VNGAKNLVVSGPPQSLY	fatty acid synthase complex@FAS1@0-2052@370:387	FAS1	370	387	1.78275	0.0655728	2.06878	0.103133	2.02779	0.0878043	2.20274	0.0521917
RVWAEYATKRQEAIQQN	U5 snRNP complex@PRP8@0-2414@1455:1472	PRP8	1455	1472	2.56178	0.10284	2.3711	0.151734	2.60783	0.100267	2.20338	0.0956514
RGAWGKPHGLAARVDIG	cytoplasmic ribosomal large subunit@RPL10@0-222@115:132	RPL10	115	132	1.99192	0.0402576	2.5938	0.0642582	1.6787	0.0795087	2.3491	0.0371839
TLLPGLQDEVMNIKPVQ	cytoplasmic ribosomal small subunit@RPS2@0-255@70:87	RPS2	70	87	1.35164	0.134264	1.20571	0.145032	1.18305	0.259232	1.0935	0.136289
LAVLALVIVKKGEQELE	cytoplasmic ribosomal small subunit@RPS6A@0-237@105:122	RPS6A	105	122	1.56044	0.0448399	1.61492	0.0375477	1.99671	0.0716652	2.53593	0.0499839
DLLILTRSIKEKWLLNQ	Kornberg's mediator (SRB) complex@SRB6@0-122@70:87	SRB6	70	87	1.35202	0.185507	1.1207	0.101289	1.3221	0.194854	1.24448	0.167242
FYLYMLVQKFGGADQVT	SWI/SNF complex@SWI1@0-1315@440:457	SWI1	440	457	1.35202	0.185507	2.12634	0.494548	1.71753	0.466216	1.75047	0.142482
AVFYTPKELGGLGMISA	U5 snRNP complex@PRP8@0-2414@1385:1402	PRP8	1385	1402	2.33309	0.129324	3.4289	0.125964	2.40518	0.100753	2.28648	0.237724
RVVVPQALRVLRLKPGR	cytoplasmic ribosomal large subunit@RPL16B@0-199@115:132	RPL16B	115	132	1.58052	0.0596152	1.2365	0.0865661	1.36067	0.121911	1.77305	0.10229
MDDEEWRSKRIEQLFPV	DNA-directed RNA polymerase III complex@RPC53@0-423@185:202	RPC53	185	202	2.311	0.0549984	3.23857	0.0854725	2.8901	0.0494136	2.3655	0.0409072
VNDFSDITSDQLLQRLN	nuclear cohesin complex@SMC3@0-1231@965:982	SMC3	965	982	2.24246	0.0528381	2.56293	0.0553637	2.40785	0.0830433	2.60301	0.0395962
QDRLSDLIHKSEAFPSL	nuclear condensin complex@SMC4@0-1419@210:227	SMC4	210	227	2.704	0.108984	3.31171	0.146727	3.06912	0.0771841	3.02565	0.0881206
KAIRGMVSHKTARGKAA	cytoplasmic ribosomal large subunit@RPL16B@0-199@80:97	RPL16B	80	97	2.00703	0.0574882	1.93739	0.0555651	2.14241	0.0871876	2.62112	0.0388733
AGQIPTGWNAKTYGISD	fatty acid synthase complex@FAS2@0-1888@1185:1202	FAS2	1185	1202	1.3584	0.11809	1.67947	0.143995	1.65576	0.256452	1.22856	0.0901079
SKNLGEINTALNTLLVT	SWI/SNF complex@SWI1@0-1315@715:732	SWI1	715	732	1.79407	0.0536895	1.23445	0.0773499	1.57306	0.109449	1.46207	0.0658909
VLIDLLNWFRTTNMNVN	Kornberg's mediator (SRB) complex@RGR1@0-1083@160:177	RGR1	160	177	1.65644	0.0684125	2.89797	0.111715	3.19156	0.0956138	1.91705	0.0931432
GCVNSLISGPRNQILVS	@YMR129W/POM152@0-1338@1125:1142	YMR129W/POM152	1125	1142	1.35989	0.216129	2.453	0.651879	1.72598	0.934796	2.60031	0.710786
RKKARTFDSSWNWAKQS	fatty acid synthase complex@FAS2@0-1888@395:412	FAS2	395	412	1.96712	0.116518	1.79266	0.145284	2.31641	0.118045	2.94726	0.0739236
PFTNEAHMWPRVHDQPL	ribonuclease MRP complex|nucleolar ribonuclease P complex@POP3@0-196@25:42	POP3	25	42	1.36173	0.245056	2.9728	0.809565	1.72598	0.934796	3.06741	0.501535
SRKRAKKMTKKAKRSNL	U5 snRNP complex@PRP8@0-2414@110:127	PRP8	110	127	2.16188	0.0692739	2.93636	0.0697433	2.10732	0.0939205	2.51744	0.0824756
SFYRVEKIKKINYHQYI	Kornberg's mediator (SRB) complex@SSN2@0-1421@15:32	SSN2	15	32	1.36263	0.0596763	1.18338	0.0807805	1.39278	0.204802	1.62318	0.104364
FVIPALPAAVSKSLQES	DNA-directed RNA polymerase III complex@RPC82@0-655@410:427	RPC82	410	427	1.69393	0.142096	1.7995	0.102489	2.57521	0.0852381	2.03556	0.12294
LYKTFFKRNAVFVGTIF	Cytochrome bc1 complex (Ubiquinol-cytochrome c reductase complex, complex III)@QCR9@0-67@5:22	QCR9	5	22	1.36342	0.0511319	1.77816	0.0752107	1.38505	0.0984249	1.35973	0.0540811
TTLKLSPSPILLTSAGC	Kornberg's mediator (SRB) complex@NUT1@0-1133@190:207	NUT1	190	207	1.42054	0.0390673	1.46572	0.0427964	1.44644	0.0899964	1.50881	0.0356108
KKMGVPYAIIKGKARLG	cytoplasmic ribosomal large subunit@RPL8B@0-257@170:187	RPL8B	170	187	2.11466	0.1485	2.14845	0.149396	2.11406	0.168625	3.41053	0.277639
PAINYTKLKNAVQNESV	Cytochrome bc1 complex (Ubiquinol-cytochrome c reductase complex, complex III)@QCR2@0-369@315:332	QCR2	315	332	1.78595	0.0593098	1.89616	0.0635597	2.20381	0.0921014	1.54161	0.0484717
SKRRITEELSITGEKLD	nuclear cohesin complex@SMC1@0-1226@430:447	SMC1	430	447	2.22127	0.0722599	2.1753	0.0801731	2.17746	0.102126	2.01443	0.0779419
RKEWFDIKAPSTFENRN	cytoplasmic ribosomal small subunit@RPS1A@0-256@25:42	RPS1A	25	42	2.4582	0.0700775	1.9495	0.0929027	1.77538	0.0975835	3.01892	0.0596633
HFKKPDITVHGEQIIVH	Nuclear exosome complex@RRP45@0-306@160:177	RRP45	160	177	1.36946	0.226151	1.42772	0.138278	1.83767	0.376589	1.39476	0.130843
EVYMRYRNFMVNSYRLN	SWI/SNF complex@SWI3@0-826@340:357	SWI3	340	357	1.61567	0.0599912	2.18925	0.0624814	1.45545	0.0992398	1.43524	0.0967057
LMRSCFYLMVSSLSFGP	@YJL039C/NUP192@0-1684@520:537	YJL039C/NUP192	520	537	1.47454	0.040265	1.64346	0.0397485	1.75885	0.0753101	1.18848	0.0329332
IGGLLSKVREEVGDVCI	DNA-directed RNA polymerase III complex@RPO31@0-1461@765:782	RPO31	765	782	1.85946	0.0670184	2.12986	0.104373	2.11038	0.106504	2.79044	0.110655
LEEKLYQMQSNYESVFT	@YIL149C/MLP2@0-1680@215:232	YIL149C/MLP2	215	232	1.71215	0.0282455	2.24196	0.0522281	2.52034	0.0677981	2.56821	0.0449302
KTLCARAVANRTDATFI	proteasome regulatory particle|19/22S regulator@RPT1@0-468@255:272	RPT1	255	272	1.37157	0.116766	1.38924	0.116092	1.26125	0.15071	1.36795	0.177702
LQKALTVKTNDELMVIY	proteasome regulatory particle|19/22S regulator@RPN8@0-339@260:277	RPN8	260	277	1.89063	0.0667919	2.33325	0.112118	1.84276	0.132093	2.65465	0.0609732
MSFIFPSYAERQSSDES	@YML031W/NDC1@0-656@465:482	YML031W/NDC1	465	482	2.04356	0.0478554	2.57632	0.0506327	2.7392	0.0655938	2.50023	0.0463175
KDPVDFVRQAAMIALSM	proteasome regulatory particle|19/22S regulator@RPN2@0-946@645:662	RPN2	645	662	2.21542	0.134839	1.416	0.0821994	1.81299	0.168758	1.97278	0.130032
RMFEKNVMLNIYPRTVI	Nuclear exosome complex@SKI6@0-247@105:122	SKI6	105	122	1.37238	0.106856	2.20555	0.143455	1.06154	0.272712	2.23726	0.0940342
GFETSKNIKIIMATNRL	proteasome regulatory particle|19/22S regulator@RPT6@0-406@280:297	RPT6	280	297	2.54297	0.0836517	2.87195	0.153521	2.35977	0.0664217	3.28281	0.0633393
QVSKKLSSIEASLKIKN	nuclear cohesin complex@SMC3@0-1231@275:292	SMC3	275	292	1.69538	0.0846644	1.66733	0.0690507	2.44142	0.120312	2.26763	0.0796698
DSIPYPQIVKLFDISRE	19/22S regulator@ECM29@0-1869@1580:1597	ECM29	1580	1597	1.29771	0.0566434	1.64848	0.0654462	1.22468	0.0729695	2.07847	0.0391519
AARKAANKEKRAIILER	cytoplasmic ribosomal large subunit@RPL7A@0-245@30:47	RPL7A	30	47	1.37411	0.0581174	1.18796	0.0508907	1.13518	0.0780713	1.26852	0.143473
VIEAKINHEDGFIETTE	proteasome regulatory particle|19/22S regulator@RPN3@0-524@430:447	RPN3	430	447	1.37421	0.112254	1.17164	0.157035	1.29895	0.190379	1.12908	0.0832298
SSLMNGLGYVFEFQYLT	Kornberg's mediator (SRB) complex@SRB5@0-308@200:217	SRB5	200	217	1.82652	0.0847609	2.24665	0.0947284	1.6373	0.084132	3.18554	0.0728917
SSDALSKEKANFLETIA	chromatin silencing complex@SIR4@0-1359@660:677	SIR4	660	677	1.67821	0.0459486	1.49295	0.0567365	1.38287	0.091461	1.51659	0.0482962
KVTEKVLTQLTALALKY	signalosome complex@CSI1@0-296@110:127	CSI1	110	127	1.99557	0.0290131	2.24073	0.0436146	2.00087	0.0388804	2.1297	0.0442727
NGIVDQVLVTTNQDGLK	DNA-directed RNA polymerase II complex@RPB2@0-1225@945:962	RPB2	945	962	2.17743	0.100363	2.5493	0.0916135	2.60644	0.0879638	1.8142	0.0552385
VFYAPNVKNYSTTQEIL	DNA-directed RNA polymerase III complex@RPC34@0-318@205:222	RPC34	205	222	1.97118	0.0706687	2.39862	0.101912	3.01645	0.0824533	2.06404	0.0481107
SVREINLYMLVTTCVYL	Kornberg's mediator (SRB) complex@SSN8@0-324@110:127	SSN8	110	127	1.66573	0.0470406	2.32268	0.0571313	2.3348	0.0649615	1.92019	0.0466333
GRKYTTLGKLSTSVGWK	cytoplasmic ribosomal large subunit@RPL16B@0-199@130:147	RPL16B	130	147	1.93506	0.0999126	2.79362	0.104278	2.77235	0.10973	2.63773	0.066644
SQLAKWKTAEEVSALVR	U5 snRNP complex@PRP8@0-2414@1905:1922	PRP8	1905	1922	1.37848	0.306013	1.25732	0.172695	1.39693	0.369851	1.5218	0.380199
LKENTYVMERPKNVPTS	@YDL116W/NUP84@0-727@125:142	YDL116W/NUP84	125	142	2.12579	0.123938	1.80697	0.104121	2.78648	0.151831	2.95614	0.0929552
VVRAASSLASQDVDFYK	Nuclear exosome complex@RRP6@0-734@15:32	RRP6	15	32	2.04472	0.0568225	2.13097	0.0659166	3.0645	0.15844	1.47789	0.0892542
YHLHPTFANPNRTFTDP	SWI/SNF complex@TAF14@0-245@55:72	TAF14	55	72	2.01469	0.0552959	1.94235	0.0683774	2.2119	0.102829	1.69879	0.0363359
GGTSLFGNTSTSSAPAQ	@YGL172W/NUP49@0-473@155:172	YGL172W/NUP49	155	172	2.18452	0.0959852	2.16769	0.172746	1.5876	0.376259	2.1445	0.090716
ENVILGQMAPIGTGAFD	DNA-directed RNA polymerase II complex@RPO21@0-1734@1425:1442	RPO21	1425	1442	2.37216	0.126793	2.32904	0.112874	2.36244	0.116857	2.53789	0.055549
IDKFIMVVQKYKLSTVV	nuclear ubiquitin ligase complex@GRR1@0-1152@1000:1017	GRR1	1000	1017	1.90091	0.0808037	1.7292	0.0680356	1.58498	0.112435	1.85847	0.0821663
IEIEDEKVSSVLSALEG	cytoplasmic ribosomal large subunit@RPP2A@0-107@30:47	RPP2A	30	47	2.28694	0.0336818	2.88322	0.0367572	2.81084	0.0288624	2.44935	0.023957
KGAATGKGRQSAKAELE	20S proteasome@PRE10@0-289@160:177	PRE10	160	177	1.38194	0.079372	1.24008	0.088321	1.45061	0.287929	1.21689	0.0639929
IRKTPLAQKKAHLAEIQ	cytoplasmic ribosomal large subunit@RPL3@0-388@165:182	RPL3	165	182	1.38512	0.066274	2.18794	0.101596	2.7736	0.12008	1.26164	0.0502533
ITRSFKEPRLVIVTDPR	cytoplasmic ribosomal small subunit@RPS0A@0-253@110:127	RPS0A	110	127	1.89405	0.128002	1.56282	0.202156	1.98266	0.143133	1.28186	0.134188
ANKEKRAIILERNAAYQ	cytoplasmic ribosomal large subunit@RPL7A@0-245@35:52	RPL7A	35	52	1.3835	0.0811421	1.1998	0.0717415	1.13559	0.108908	1.32246	0.197046
LIMALLQFRPAPMYILD	nuclear condensin complex@SMC2@0-1171@1095:1112	SMC2	1095	1112	1.11627	0.0590428	2.46763	0.150362	1.31813	0.26236	1.05782	0.0464661
SCAIHARIVRVRSREDR	cytoplasmic ribosomal small subunit@RPS26A@0-120@75:92	RPS26A	75	92	1.38486	0.108982	2.40674	0.143228	1.40442	0.183017	2.61734	0.0888394
VSNPLIQRFFALHYLVP	Cytochrome bc1 complex (Ubiquinol-cytochrome c reductase complex, complex III)@COB@0-386@170:187	COB	170	187	1.87816	0.0586822	1.85569	0.0542975	2.3191	0.0718296	1.20251	0.0410075
VQVRSVMDPITSKRKAE	Nuclear exosome complex@DIS3@0-1002@980:997	DIS3	980	997	2.40758	0.129779	1.99941	0.129925	2.92004	0.0789164	2.79439	0.115171
NNVAYGKKRFRVVTVDG	nuclear condensin complex@SMC4@0-1419@795:812	SMC4	795	812	2.10508	0.131905	1.92541	0.111079	1.77699	0.127204	1.82914	0.0686931
LESWWLVLGEVSKKELY	U5 snRNP complex@BRR2@0-2164@2095:2112	BRR2	2095	2112	1.38891	0.139926	1.68009	0.161552	1.10839	0.175214	1.41101	0.335
LSVEIGVLTDISSLIGG	Kornberg's mediator (SRB) complex@NUT1@0-1133@730:747	NUT1	730	747	1.94644	0.107152	1.31749	0.129754	1.89136	0.246016	2.18077	0.116979
NHNKTKLLKSLKNTKYF	U5 snRNP complex@PRP8@0-2414@540:557	PRP8	540	557	1.82718	0.0522839	1.79739	0.0780683	1.53837	0.0952144	2.15319	0.07269
SVLYQLSTSAFMEIVLE	@YML031W/NDC1@0-656@605:622	YML031W/NDC1	605	622	2.07438	0.0554533	2.16532	0.0474535	2.06977	0.0680418	2.66454	0.0575133
KNIKIIMATNRLDILDP	proteasome regulatory particle|19/22S regulator@RPT6@0-406@285:302	RPT6	285	302	2.54826	0.0793683	2.90603	0.138151	2.41235	0.0678226	3.29827	0.0580071
YMEPFDLDLNEQVRKMY	MIND complex@NSL1@0-217@90:107	NSL1	90	107	2.35988	0.0789266	2.87701	0.101299	3.09825	0.0684809	2.45787	0.0521098
RAIRSEKYGKQVYDLLK	U5 snRNP complex@BRR2@0-2164@1180:1197	BRR2	1180	1197	2.60889	0.307635	2.26323	0.33991	2.94039	0.180239	3.25946	0.129203
PIGEAGDFGGWFCPCHG	Cytochrome bc1 complex (Ubiquinol-cytochrome c reductase complex, complex III)@RIP1@0-216@165:182	RIP1	165	182	1.97294	0.0498422	2.00009	0.1013	2.87166	0.0804448	3.18094	0.0745751
VIRDSVTYTEHAKRKTV	Nucleosomal protein complex@HHF1@0-104@65:82	HHF1	65	82	1.39463	0.0737348	1.79824	0.0809291	1.44312	0.116483	2.02677	0.0513502
PHSLATKTTGKCGSVTV	cytoplasmic ribosomal small subunit@RPS2@0-255@150:167	RPS2	150	167	1.27515	0.102592	1.19837	0.121778	1.2186	0.359106	2.13226	0.581764
VDNTVPSTTLFNFGGKS	@YOR098C/NUP1@0-1077@395:412	YOR098C/NUP1	395	412	2.06699	0.0494642	1.75403	0.0472912	2.27697	0.0576951	2.37819	0.0328147
RQNKVQHQRIVAFVCSP	proteasome regulatory particle|19/22S regulator@RPN10@0-269@100:117	RPN10	100	117	1.39587	0.123997	1.23821	0.0693207	2.39304	0.442676	1.41817	0.11935
YMRKQVGVGKLNKLYGG	cytoplasmic ribosomal small subunit@RPS19A@0-145@65:82	RPS19A	65	82	2.48281	0.170979	2.98682	0.163471	2.89091	0.138481	3.40558	0.123127
PQKSSSKGFVFNSVQKK	@YAR002W/NUP60@0-540@460:477	YAR002W/NUP60	460	477	1.3961	0.100845	1.6454	0.0882535	1.82651	0.142799	1.17705	0.127391
QKLWLLECQLFPQGLNI	Kornberg's mediator (SRB) complex@SSN8@0-324@25:42	SSN8	25	42	1.92086	0.0603775	2.16034	0.0684662	1.66018	0.13121	2.10682	0.0761077
RMMGCVKKQKSARGIET	fatty acid synthase complex@FAS2@0-1888@800:817	FAS2	800	817	1.40421	0.102218	1.59496	0.0904071	1.36517	0.16245	1.47954	0.0637392
LGNHAITIDSVVDANGC	@YMR129W/POM152@0-1338@1110:1127	YMR129W/POM152	1110	1127	1.94889	0.07969	2.416	0.0956831	2.55666	0.0696691	2.79023	0.0846061
DKVSSCFPQYVNSKQGA	MIND complex@NNF1@0-202@30:47	NNF1	30	47	2.23002	0.0905915	2.06622	0.0876162	2.1139	0.121386	2.94648	0.092006
IQSSLMTNLTYFLHLSV	nuclear condensin complex@YCS4@0-1177@235:252	YCS4	235	252	1.93998	0.0490499	2.1471	0.0646637	1.89008	0.0845971	2.44078	0.0579943
FNFGGKSDTVTSASQPF	@YOR098C/NUP1@0-1077@405:422	YOR098C/NUP1	405	422	2.02567	0.0555031	2.20922	0.0562296	2.07234	0.0708828	1.9298	0.0490996
DRKNRAPPQRPRFNRDN	cytoplasmic ribosomal small subunit@RPS26B@0-120@90:107	RPS26B	90	107	1.39811	0.146614	1.8711	0.194633	1.98509	0.77195	3.04324	0.162302
KIPILAQHESFLRQKIC	proteasome regulatory particle|19/22S regulator@RPN9@0-394@275:292	RPN9	275	292	2.05452	0.0545859	1.72053	0.0463964	1.84899	0.075647	2.13872	0.0376588
AVKYGLNHVVALIENKK	cytoplasmic ribosomal large subunit@RPL8A@0-257@130:147	RPL8A	130	147	2.48082	0.121787	2.26314	0.188548	2.69567	0.494929	2.44859	0.0667172
PSLKAHFTEIKLNKVDK	chromatin silencing complex@SIR3@0-979@710:727	SIR3	710	727	2.13454	0.06469	2.31338	0.0613781	2.34481	0.065146	2.07959	0.0822069
HKVQTKLTRELEKKFQD	cytoplasmic ribosomal small subunit@RPS7A@0-191@70:87	RPS7A	70	87	2.01306	0.0604479	2.43435	0.0659343	2.37215	0.091408	2.53929	0.0481771
LLHNHLKSIESLKLENS	nuclear condensin complex@SMC2@0-1171@840:857	SMC2	840	857	1.8195	0.111061	1.39636	0.101868	1.23797	0.278319	2.51562	0.205643
AFGGLNFGGGNNTTPSS	@YJL041W/NSP1@0-824@140:157	YJL041W/NSP1	140	157	1.28856	0.0639091	1.3228	0.0609412	1.45761	0.0870494	1.21123	0.131759
KFLNFRPPNGIKNFKSL	Kornberg's mediator (SRB) complex@SSN2@0-1421@935:952	SSN2	935	952	1.82645	0.0400595	1.87109	0.039579	2.16346	0.0613894	1.79262	0.0306657
QIDQLNRLLPNLPEEER	nuclear ubiquitin ligase complex@GRR1@0-1152@135:152	GRR1	135	152	2.11674	0.0637819	2.61951	0.0911455	2.04667	0.0977694	2.50858	0.0826218
DPNEVKYLYLRAVGGEV	cytoplasmic ribosomal large subunit@RPL12A@0-166@5:22	RPL12A	5	22	1.88744	0.115732	1.76968	0.0732171	1.97504	0.177093	1.52965	0.0393762
DMVKLDINPPLVFILAV	Nuclear exosome complex@RRP42@0-266@175:192	RRP42	175	192	2.30428	0.0428225	2.69327	0.0675517	2.20285	0.0700956	2.18626	0.0351996
LVSNPHEIYGSMPLEQL	Kornberg's mediator (SRB) complex@SRB4@0-688@85:102	SRB4	85	102	2.25784	0.0647468	3.01122	0.116506	3.10163	0.186841	1.89367	0.102844
WRVREASTSALLQLIQS	19/22S regulator@ECM29@0-1869@1195:1212	ECM29	1195	1212	1.40676	0.120872	1.16125	0.134175	1.04002	0.221181	1.60309	0.410888
KKVNGTSYKKWSFDLPE	U5 snRNP complex@PRP8@0-2414@290:307	PRP8	290	307	2.35557	0.0838231	2.20319	0.069997	2.25401	0.100311	3.34937	0.123402
IWLKDFIAVGQILPESQ	chromatin silencing complex@SIR3@0-979@140:157	SIR3	140	157	2.3705	0.282488	3.48181	0.642138	2.3235	0.385236	2.32475	0.316616
NLLVLRGKNEIIQNAQR	DNA-directed RNA polymerase II complex@RPO21@0-1734@995:1012	RPO21	995	1012	1.40914	0.0917298	1.55552	0.106304	1.69365	0.160479	1.25628	0.0851451
DDIFIRYLTLLSNEFTA	19/22S regulator@ECM29@0-1869@670:687	ECM29	670	687	1.91258	0.050642	2.14199	0.0564242	2.44189	0.0744204	1.76461	0.028862
DEPMTTFYKCVNCGHRW	DNA-directed RNA polymerase III complex@RPC11@0-111@90:107	RPC11	90	107	2.4961	0.0822414	2.83698	0.162817	2.1675	0.151906	2.82143	0.0862654
LPDEKSDAMSIDEEDKD	nuclear condensin complex@YCG1@0-1036@1010:1027	YCG1	1010	1027	2.359	0.109131	3.04382	0.165419	2.93579	0.123492	3.05577	0.0740565
RETLVKTWEKVTLDFGN	nuclear condensin complex@SMC2@0-1171@1025:1042	SMC2	1025	1042	1.74124	0.142452	1.77222	0.062997	1.83255	0.285305	1.268	0.125494
AIANTLLYLRLKNIYVS	U5 snRNP complex@PRP8@0-2414@2155:2172	PRP8	2155	2172	1.52691	0.050381	1.37861	0.0484654	1.37574	0.0843242	1.17875	0.0447892
ISLHENKLSGILADEMG	chromatin accessibility complex@ISW2@0-1121@195:212	ISW2	195	212	2.16131	0.0687156	2.81263	0.0851832	2.70609	0.0844341	2.44173	0.0999246
FLTPMDSIDLAPNTLTN	@YML103C/NUP188@0-1656@805:822	YML103C/NUP188	805	822	1.67666	0.0996722	1.51535	0.175535	1.98008	0.177082	1.26535	0.0819884
RMPIMLRSNKCILYDAD	DNA-directed RNA polymerase III complex@RET1@0-1150@150:167	RET1	150	167	1.41141	0.110257	1.23257	0.155186	1.24931	0.248898	1.77543	0.0947464
DLIETSFTCFAQFVSNK	Kornberg's mediator (SRB) complex@NUT1@0-1133@340:357	NUT1	340	357	2.01161	0.0749328	2.64116	0.0932587	1.92174	0.10949	2.77453	0.0761517
KTLEKLESTIAETQGSK	nuclear cohesin complex@IRR1@0-1151@335:352	IRR1	335	352	1.41422	0.321322	2.9728	0.809565	1.39002	0.272676	2.60031	0.710786
IGISIVGRFSTISSADF	19/22S regulator@ECM29@0-1869@1780:1797	ECM29	1780	1797	2.53692	0.0922525	2.81299	0.239303	3.1172	0.298917	2.26046	0.187241
SRRLMKSLEDLSCQYDN	DNA-directed RNA polymerase III complex@RPO31@0-1461@885:902	RPO31	885	902	1.41602	0.16847	2.0369	0.108464	1.35771	0.201117	1.27224	0.0854799
ASSGPRYIVGVRNSVDR	proteasome regulatory particle|19/22S regulator@RPT4@0-438@120:137	RPT4	120	137	1.41682	0.192377	1.29062	0.11599	1.72598	0.934796	1.3689	0.0924659
IDEAHRIKNEQSALSQI	chromatin accessibility complex@ISW2@0-1121@310:327	ISW2	310	327	2.172	0.0905855	2.59653	0.100486	1.66623	0.089147	2.99831	0.0693057
MFTQIYLERIELSFYIL	@YML103C/NUP188@0-1656@1245:1262	YML103C/NUP188	1245	1262	1.46314	0.0744917	1.66287	0.103087	1.35893	0.103601	1.75243	0.124905
LQQKQQQRFQALQQQQQ	SWI/SNF complex@SWI1@0-1315@335:352	SWI1	335	352	1.53112	0.0465646	1.35008	0.0574494	1.37403	0.0826845	1.55616	0.0627745
ELMAMNITPRLYTDRSR	DNA-directed RNA polymerase II complex@RPB2@0-1225@1205:1222	RPB2	1205	1222	1.68184	0.0739895	1.91132	0.114888	1.22577	0.132831	1.96064	0.0740992
IIPSRMGEAQTGANFDD	nuclear cohesin complex@REC8@0-681@610:627	REC8	610	627	2.16356	0.121946	1.9272	0.0890861	3.04273	0.246392	2.73939	0.102634
ICNTLNIAKDLKWKKGI	nuclear cohesin complex@SMC1@0-1226@630:647	SMC1	630	647	1.26306	0.140732	1.42742	0.104158	1.44909	0.16523	2.6915	0.236731
DYPDDSGWTPFHIACSV	proteasome regulatory particle|19/22S regulator@NAS6@0-229@65:82	NAS6	65	82	2.28323	0.0988639	3.36641	0.11148	2.48381	0.122209	2.27311	0.288962
GASTGNANTGFSFGGTQ	@YGL172W/NUP49@0-473@20:37	YGL172W/NUP49	20	37	2.11844	0.0535037	2.06479	0.0665632	1.58481	0.0968898	2.33322	0.0628414
TIPILESDSKATLQSNE	MIND complex@DSN1@0-577@30:47	DSN1	30	47	2.15758	0.107651	2.80006	0.117884	2.35851	0.155533	2.66915	0.0810354
KTERVEDQKVVDKALLA	cytoplasmic ribosomal large subunit@RPL6B@0-177@130:147	RPL6B	130	147	1.42602	0.0894796	1.52454	0.16631	1.38031	0.149314	1.19296	0.130557
LTALGKEKEKEREEAEK	Kornberg's mediator (SRB) complex@MED2@0-432@100:117	MED2	100	117	1.42674	0.162167	1.29559	0.225488	1.07456	0.352474	1.32257	0.151491
PSTRCKLKLLRMERIKD	proteasome regulatory particle|19/22S regulator@RPT2@0-438@50:67	RPT2	50	67	1.68274	0.0556452	1.5989	0.0451979	1.8782	0.0893956	1.75825	0.0635652
TYIKSEITQQEKGLNEL	nuclear condensin complex@SMC4@0-1419@1100:1117	SMC4	1100	1117	1.69906	0.058871	1.87612	0.0655512	2.74914	0.0923314	1.55293	0.0509444
KAKSHFTNIISRNKALE	@YJL039C/NUP192@0-1684@1280:1297	YJL039C/NUP192	1280	1297	2.01092	0.0533446	2.65829	0.0789146	2.38581	0.129535	2.67975	0.0745297
VKTTLVSLTQLRCVKYL	DNA-directed RNA polymerase III complex@RPC82@0-655@90:107	RPC82	90	107	1.26801	0.0790662	1.40166	0.133113	1.16064	0.247157	1.37371	0.112385
PTLPTNHNKTKLLKSLK	U5 snRNP complex@PRP8@0-2414@535:552	PRP8	535	552	1.59726	0.0555479	2.3288	0.0698602	1.81764	0.0761684	2.41075	0.0565625
GISRDIKALQDSLFKDV	@YML103C/NUP188@0-1656@1638:1655	YML103C/NUP188	1638	1655	1.98794	0.0628106	2.19495	0.0765276	2.06565	0.0889661	1.77074	0.0422484
IVKASNWRLVEVGRVVL	cytoplasmic ribosomal large subunit@RPL14A@0-139@5:22	RPL14A	5	22	1.42933	0.133154	2.8002	0.101476	1.72598	0.934796	1.68711	0.0889807
FEVEMILMQQQMMARMA	Signal recognition particle (SRP)@SRP54@0-542@420:437	SRP54	420	437	1.18766	0.0755458	1.16554	0.123533	2.33917	0.148853	1.72853	0.269041
KNSDVWFLDHNYIENMN	proteasome regulatory particle|19/22S regulator@RPN8@0-339@60:77	RPN8	60	77	2.44087	0.0937853	2.68005	0.100729	2.56755	0.108381	2.40996	0.0570178
NVFARLSRLLSLWEVFQ	DNA-directed RNA polymerase III complex@RPC82@0-655@635:652	RPC82	635	652	2.05704	0.129095	1.77589	0.158207	2.79278	0.13458	2.37945	0.0674194
VVDPKTSIEKSSEILSY	@YML103C/NUP188@0-1656@600:617	YML103C/NUP188	600	617	1.4304	0.131075	1.49013	0.0868049	1.15875	0.115983	1.12475	0.06286
TSEMKVLSIPPANHLQS	@YGL100W/SEH1@0-350@150:167	YGL100W/SEH1	150	167	2.14878	0.0763311	2.64411	0.0673465	2.39254	0.0813591	2.56029	0.0497895
ELALKTLSKTTDSSALT	20S proteasome@PRE9@0-259@190:207	PRE9	190	207	2.10453	0.0599877	2.62	0.0574972	2.54354	0.0646218	2.73094	0.0426084
RKVSGPRALQPSQFGML	DNA-directed RNA polymerase III complex@RET1@0-1150@480:497	RET1	480	497	1.66667	0.0593142	2.35926	0.0893585	2.46194	0.115547	2.56187	0.0901092
LEHIDSKSEFAHRIMLT	fatty acid synthase complex@FAS2@0-1888@780:797	FAS2	780	797	2.18555	0.0687174	2.16577	0.0634	2.72034	0.0753681	2.25231	0.0634142
PIGRHEELLAQYESQAP	SWI/SNF complex@SWP82@0-624@340:357	SWP82	340	357	2.25461	0.0629851	2.3517	0.0566316	2.07303	0.102431	2.06856	0.0374608
GLKFASFIFQYYGLVID	U5 snRNP complex@PRP8@0-2414@1105:1122	PRP8	1105	1122	1.27382	0.178402	1.73342	0.195352	1.14045	0.271081	2.39698	0.57936
NGASVPINLHPSKLVIT	cytoplasmic ribosomal large subunit@RPL26A@0-128@90:107	RPL26A	90	107	1.83117	0.0595033	1.74627	0.0576078	1.96282	0.0665611	1.40849	0.0503257
ENISLAEFILKNRSTIF	U5 snRNP complex@BRR2@0-2164@340:357	BRR2	340	357	2.1299	0.0818773	2.76486	0.0817451	1.67147	0.109012	1.87492	0.0537808
PRQLHNTHWGLVCPAET	DNA-directed RNA polymerase II complex@RPB2@0-1225@510:527	RPB2	510	527	1.70028	0.0703786	1.60411	0.0894599	1.47397	0.121848	1.20311	0.0880227
DDLEKTLDKKDSIPLRI	proteasome regulatory particle|19/22S regulator@RPN9@0-394@150:167	RPN9	150	167	2.29821	0.140973	2.453	0.651879	2.94211	0.108748	2.33114	0.113237
MSTDSIVKASNWRLVEV	cytoplasmic ribosomal large subunit@RPL14A@0-139@0:17	RPL14A	0	17	1.43632	0.134338	2.82305	0.101504	1.72598	0.934796	1.70743	0.0872988
MDVDSVKTTLVSLTQLR	DNA-directed RNA polymerase III complex@RPC82@0-655@85:102	RPC82	85	102	1.80734	0.074367	2.56851	0.104964	2.08501	0.122816	1.49829	0.0934106
MVATVKRTIRIKTQQHI	SWI/SNF complex@TAF14@0-245@0:17	TAF14	0	17	1.94787	0.0534221	1.62422	0.0897399	1.52883	0.142406	1.56284	0.0896432
TPKYRLVVRFTNKDIIC	cytoplasmic ribosomal large subunit@RPL5@0-298@45:62	RPL5	45	62	1.63497	0.108331	1.74698	0.0777588	1.17251	0.195112	1.36493	0.0709
PIPIPAFADRLGQYVQA	20S proteasome@PRE10@0-289@105:122	PRE10	105	122	1.94803	0.0619963	2.20638	0.0803032	1.75266	0.109125	2.07259	0.0972412
HMAKGLYYGSYRSPRVL	Cytochrome bc1 complex (Ubiquinol-cytochrome c reductase complex, complex III)@COB@0-386@95:112	COB	95	112	1.0976	0.11838	1.60419	0.153813	1.29551	0.1308	1.33902	0.302811
QAYFSRLELPVDFQNDL	U5 snRNP complex@BRR2@0-2164@1930:1947	BRR2	1930	1947	2.0994	0.0638562	2.64677	0.152568	2.53579	0.066113	2.32018	0.0437417
VTPTKTEVIIRATRTQD	cytoplasmic ribosomal small subunit@RPS3@0-241@40:57	RPS3	40	57	1.91387	0.0443939	1.86213	0.0489008	2.56954	0.0693596	1.91198	0.033408
NKYQYSLKQYAGNLITT	Signal recognition particle (SRP)@SRP68@0-600@195:212	SRP68	195	212	1.4398	0.137577	3.2317	0.228282	1.70003	0.113941	1.54328	0.0603532
SLDTSASTINGASIIQV	@YML103C/NUP188@0-1656@620:637	YML103C/NUP188	620	637	1.43984	0.0857926	1.19331	0.0810177	1.28578	0.116781	1.14	0.0926406
AFADRLGQYVQAHTLYN	20S proteasome@PRE10@0-289@110:127	PRE10	110	127	1.95164	0.0658672	2.21705	0.0846185	1.73829	0.115157	2.02697	0.109805
TEAAFTKLDQVWGSETV	cytoplasmic ribosomal large subunit@RPL4A@0-363@250:267	RPL4A	250	267	1.86606	0.111683	1.83717	0.176213	3.07294	0.0667178	2.15354	0.145284
YVLRNVLRIPEEYLDAN	MIND complex@MTW1@0-290@85:102	MTW1	85	102	2.3282	0.155348	2.66835	0.122374	3.00299	0.0614651	2.81963	0.0882422
ESPLSVAIQQGDIKPEF	@YML103C/NUP188@0-1656@1470:1487	YML103C/NUP188	1470	1487	1.44374	0.0802869	2.23013	0.110073	1.94572	0.113532	2.37775	0.0745501
NTFGSSSLFNNSTNSNT	@YJL041W/NSP1@0-824@120:137	YJL041W/NSP1	120	137	2.43743	0.0533563	2.41924	0.0604986	3.12021	0.0405898	2.49548	0.0498957
QQQSSQNTVPNVLNQIN	Kornberg's mediator (SRB) complex@GAL11@0-1082@280:297	GAL11	280	297	1.82372	0.05311	1.65595	0.0629449	1.71398	0.0781033	2.01159	0.0415305
SFTLLNQLSQTNKLLFK	Kornberg's mediator (SRB) complex@NUT1@0-1133@210:227	NUT1	210	227	2.34841	0.0554848	2.80811	0.0898564	2.70827	0.0770859	2.32635	0.0567142
NERELNVFARLSRLLSL	DNA-directed RNA polymerase III complex@RPC82@0-655@630:647	RPC82	630	647	2.07039	0.111354	2.01731	0.160567	2.78601	0.132546	2.49596	0.0597253
TVLADEFIAHRLGLIPL	DNA-directed RNA polymerase II complex@RPB3@0-319@55:72	RPB3	55	72	2.16427	0.116197	2.40542	0.087182	2.96498	0.0467935	3.11457	0.0706612
PPSLKIIDGPKALILAP	U5 snRNP complex@PRP28@0-589@245:262	PRP28	245	262	1.76852	0.0704573	1.6218	0.0554957	1.51229	0.118905	1.63227	0.038515
VEDFLERRLQTQVYKLG	cytoplasmic ribosomal small subunit@RPS9A@0-198@100:117	RPS9A	100	117	1.44712	0.0952074	1.28322	0.070867	1.96508	0.265286	1.93219	0.180984
KKVVLRLECVKCKTRAQ	cytoplasmic ribosomal large subunit@RPL42A@0-107@65:82	RPL42A	65	82	2.03404	0.0948011	2.30446	0.124562	2.39517	0.156743	2.09308	0.0466305
MSLSVAEKSYLYDSLAS	Nuclear exosome complex@RRP42@0-266@0:17	RRP42	0	17	1.63949	0.176663	2.56223	0.558615	1.72598	0.934796	2.60031	0.710786
KIPLFTFAKSKNYSRPS	chromatin silencing complex@SIR4@0-1359@40:57	SIR4	40	57	2.11518	0.0808843	2.38606	0.0918542	1.74371	0.100379	2.42545	0.0640657
AETTFLQDVIALSIADD	DNA-directed RNA polymerase III complex@RPC53@0-423@385:402	RPC53	385	402	1.79685	0.0647032	2.23999	0.0703119	1.96799	0.117	2.18186	0.0696584
LLPTIKRTICKKCHRLL	nucleolar ribonuclease P complex@RPR2@0-145@80:97	RPR2	80	97	2.36099	0.0535487	2.31705	0.0647662	2.25595	0.107716	2.33635	0.033859
VKRIQSVPLVIGQFLEP	proteasome regulatory particle|19/22S regulator@RPT3@0-429@85:102	RPT3	85	102	1.59999	0.0629583	1.58473	0.0642098	2.38161	0.113607	2.99972	0.0940012
VKAFLSIFEDAIKELNY	Kornberg's mediator (SRB) complex@NUT1@0-1133@540:557	NUT1	540	557	1.73401	0.0865529	2.03628	0.0909218	2.55038	0.194028	2.61935	0.185953
INKNSKIALREYINNCK	ribonuclease MRP complex|nucleolar ribonuclease P complex@POP4@0-280@80:97	POP4	80	97	2.16747	0.0977791	2.04024	0.225346	2.42389	0.107275	1.72588	0.13962
VVEGVTFVVEQLIKQSI	U5 snRNP complex@SNU114@0-1009@240:257	SNU114	240	257	2.60169	0.0948013	2.52289	0.0764809	3.4392	0.0984711	2.84917	0.0667813
ELIALNLSEARLVIKEA	DNA-directed RNA polymerase II complex@RPB4@0-222@45:62	RPB4	45	62	2.68577	0.418428	3.01373	0.160637	1.72598	0.934796	2.72894	0.177126
AALANANNNINSASSAP	SWI/SNF complex@SWI1@0-1315@525:542	SWI1	525	542	1.91358	0.0683448	2.54654	0.0878257	2.88319	0.131845	2.55043	0.117387
VFVNTGLQNVRKVRTKK	SWI/SNF complex@SWP82@0-624@475:492	SWP82	475	492	2.3506	0.0964845	2.51158	0.158828	2.78293	0.166826	3.10662	0.14914
SGKSNILDAICFVLGIA	nuclear condensin complex@SMC2@0-1171@35:52	SMC2	35	52	1.85652	0.0871707	1.84773	0.0700667	2.24786	0.107204	1.82272	0.0661337
WIVVLPWFWLLPLWHLL	ribonuclease MRP complex|nucleolar ribonuclease P complex@POP1@0-876@555:572	POP1	555	572	1.21256	0.0569045	2.39767	0.0917789	1.13901	0.130237	1.06882	0.0462882
LHKIFYKVLKNNGLPEC	nuclear condensin complex@YCG1@0-1036@685:702	YCG1	685	702	1.9481	0.0432218	1.68319	0.0448136	2.44678	0.0492848	2.12821	0.0396245
KLNDSQRKTVNSDDILS	ribonuclease MRP complex|nucleolar ribonuclease P complex@POP1@0-876@460:477	POP1	460	477	1.9879	0.104306	2.29621	0.0750901	2.3826	0.0874265	2.88842	0.0925517
YNSRPRSVRIPWYNNPV	U5 snRNP complex@PRP8@0-2414@390:407	PRP8	390	407	2.21805	0.0616211	2.3424	0.0830273	1.7257	0.0880282	2.49032	0.0487439
TAKLQMRRFILGTTEGD	proteasome regulatory particle@RPN14@0-418@100:117	RPN14	100	117	1.45272	0.0949675	1.40861	0.269803	1.43981	0.317769	2.13226	0.581764
KRQFNNSYWLIILLGVL	chromatin accessibility complex@ITC1@0-1265@675:692	ITC1	675	692	1.6027	0.0564465	2.15717	0.0660194	1.50355	0.102194	1.97278	0.0395395
NEWIKAQEDVPYLLPYI	Cytochrome bc1 complex (Ubiquinol-cytochrome c reductase complex, complex III)@QCR7@0-128@90:107	QCR7	90	107	2.46397	0.0780045	2.41586	0.0950439	2.60018	0.0767639	2.49518	0.0557162
AELIGLQPIFKGEEAKL	Kornberg's mediator (SRB) complex@SSN3@0-556@355:372	SSN3	355	372	1.57244	0.164083	2.54276	0.184868	1.16752	0.356931	1.33468	0.200972
LATYCPRVQGFYVPQAR	nuclear ubiquitin ligase complex@GRR1@0-1152@460:477	GRR1	460	477	2.40057	0.0693145	2.44318	0.0784447	2.02628	0.0897796	3.00542	0.0485559
RAASIRARVKAFPKDDR	cytoplasmic ribosomal large subunit@RPL3@0-388@20:37	RPL3	20	37	1.45591	0.0508598	1.21589	0.0348058	1.27218	0.078022	1.49523	0.0387621
KERIIRAFLIEEQKIVK	cytoplasmic ribosomal large subunit@RPL34A@0-122@85:102	RPL34A	85	102	2.26245	0.0867186	3.06532	0.0823113	2.04091	0.13339	2.49323	0.0659688
VIIRRLKTRDWIVVLPW	ribonuclease MRP complex|nucleolar ribonuclease P complex@POP1@0-876@545:562	POP1	545	562	1.45675	0.131188	1.89676	0.0715118	1.97761	0.152474	1.816	0.0569354
TSKTVSNQFKRSLATAV	Cytochrome bc1 complex (Ubiquinol-cytochrome c reductase complex, complex III)@COR1@0-458@5:22	COR1	5	22	2.31881	0.0751965	2.47086	0.105993	2.33968	0.0917986	1.7965	0.0556669
PLLYNSLCTVWKPNPSY	Kornberg's mediator (SRB) complex@SRB5@0-308@30:47	SRB5	30	47	1.68047	0.062393	1.99151	0.108817	2.21414	0.112298	2.12825	0.101184
IHKQIVIEMKRCFENLQ	proteasome regulatory particle|19/22S regulator@UBP6@0-500@155:172	UBP6	155	172	2.12612	0.0931669	2.75451	0.0966916	3.09775	0.0642534	2.86571	0.101934
QIRSADEPMTTFYKCVN	DNA-directed RNA polymerase III complex@RPC11@0-111@85:102	RPC11	85	102	2.54485	0.0775363	2.25874	0.199077	2.20149	0.145386	2.77102	0.084742
HVPEKKSTDLTPKGNES	Nuclear exosome complex@MTR3@0-251@25:42	MTR3	25	42	2.43294	0.129158	2.9683	0.119468	2.6629	0.0838883	3.1058	0.0959963
VKRYRLAPTQLSAEYLV	Kornberg's mediator (SRB) complex@SIN4@0-975@385:402	SIN4	385	402	2.22491	0.0561296	2.44467	0.0619252	2.2955	0.0668345	2.71482	0.0432396
NANRVFRTRFQDGTSVV	nuclear condensin complex@SMC2@0-1171@1150:1167	SMC2	1150	1167	1.28741	0.104689	2.74161	0.161908	2.31188	0.262715	2.34415	0.0847754
EEIRSQIDHFKSMLSKP	SWI/SNF complex@SWI3@0-826@760:777	SWI3	760	777	2.32198	0.0652141	1.65238	0.0447164	2.66984	0.0526592	2.34624	0.0398766
QKIMILQRTILNRIINH	Kornberg's mediator (SRB) complex@RGR1@0-1083@685:702	RGR1	685	702	1.82719	0.0671392	1.81423	0.0683439	2.0016	0.0758798	1.6984	0.0545986
RRGAHGSELSSKIRKIH	chromatin silencing complex@SIR3@0-979@395:412	SIR3	395	412	2.01909	0.086829	2.31955	0.115205	2.56919	0.148772	2.54481	0.0633342
LSTSAFMEIVLEYNVAL	@YML031W/NDC1@0-656@610:627	YML031W/NDC1	610	627	1.71233	0.0522435	1.97848	0.0370832	1.7755	0.0800618	2.11799	0.0665028
LSMNIAPRLRLEDIFQQ	DNA-directed RNA polymerase III complex@RET1@0-1150@1132:1149	RET1	1132	1149	1.91794	0.0375905	2.05884	0.0496608	1.97955	0.0567875	2.01	0.0366732
ALASIQTFNFDSFENYF	proteasome regulatory particle|19/22S regulator@RPN12@0-275@65:82	RPN12	65	82	2.77009	0.0685144	2.645	0.0475778	2.51285	0.0959284	2.82096	0.0536907
DIPELSFFHQSNMQKSL	proteasome regulatory particle|19/22S regulator@RPN3@0-524@325:342	RPN3	325	342	2.13327	0.0666614	2.55861	0.0651432	2.80104	0.0676042	2.8741	0.0454975
ILNDSLIYHLKDCAEVD	nuclear cohesin complex@IRR1@0-1151@560:577	IRR1	560	577	2.28091	0.0595604	2.0459	0.0562845	2.01976	0.0898061	1.70498	0.046446
VRYEEKRELKQLLEKAP	U5 snRNP complex@BRR2@0-2164@1045:1062	BRR2	1045	1062	2.34908	0.0842942	1.8593	0.0928215	1.89202	0.179901	2.40507	0.116048
YTAVDTAKLQMRRFILG	proteasome regulatory particle@RPN14@0-418@95:112	RPN14	95	112	1.46585	0.0925665	1.34912	0.269503	1.54827	0.297656	1.24545	0.180143
TFKSVSKYGMLLLRCDD	ribonuclease MRP complex|nucleolar ribonuclease P complex@POP3@0-196@130:147	POP3	130	147	2.01179	0.0673523	1.88924	0.0577412	1.95921	0.119901	1.71742	0.068009
QVSNFAPQVYIITKNEN	Kornberg's mediator (SRB) complex@GAL11@0-1082@555:572	GAL11	555	572	1.97788	0.10921	2.95933	0.161402	2.38338	0.262689	1.67153	0.0844775
IYHGNHDVGELFWKVKE	20S proteasome@PRE2@0-288@260:277	PRE2	260	277	1.95336	0.0656041	1.8949	0.0629846	2.02454	0.0843405	2.44748	0.0485856
LKIYKVGDIVDIKANGS	cytoplasmic ribosomal large subunit@RPL21B@0-161@30:47	RPL21B	30	47	1.87733	0.0503709	2.1781	0.0580192	1.83112	0.0623673	2.07889	0.0299681
AVKRGTCAVGVKGKNCV	20S proteasome@PRE6@0-255@25:42	PRE6	25	42	1.6179	0.182635	1.06281	0.108129	1.39002	0.272676	2.51231	0.175357
PVLNLDKLWTLIPEDKR	cytoplasmic ribosomal large subunit@RPL28@0-150@70:87	RPL28	70	87	1.44656	0.0578166	1.54287	0.0556187	2.03512	0.0707525	1.16962	0.0359662
LKEVPTYRYVSVSVLVD	cytoplasmic ribosomal small subunit@RPS25A@0-109@50:67	RPS25A	50	67	2.13212	0.0690875	2.63608	0.0788976	1.32754	0.101475	1.66309	0.0383313
EIKKLLATNSLVEEFML	Nuclear exosome complex@DIS3@0-1002@715:732	DIS3	715	732	1.89729	0.0517385	2.32046	0.0548023	2.54177	0.0567014	2.29958	0.047821
QQNPKFLQSQRQQQQRS	SWI/SNF complex@SWI1@0-1315@370:387	SWI1	370	387	1.94276	0.0629279	2.46999	0.0603536	2.66658	0.0569457	2.04704	0.0667732
PVRTIVPISTSQTNNSF	chromatin silencing complex@SIR4@0-1359@155:172	SIR4	155	172	2.19573	0.0469426	2.04496	0.0399393	2.2187	0.0524366	2.28259	0.0338152
HTIFSDVCKTRFNHLVT	@YML031W/NDC1@0-656@15:32	YML031W/NDC1	15	32	2.08716	0.0442993	2.27449	0.0447921	2.14718	0.0506871	2.04151	0.034169
RETDPLVYNMTSFEQGE	proteasome regulatory particle|19/22S regulator@RPT4@0-438@160:177	RPT4	160	177	2.48854	0.106218	3.09385	0.11586	3.22837	0.184437	2.69702	0.0682352
QRDLYKRKEELVSTLTT	nuclear condensin complex@SMC2@0-1171@370:387	SMC2	370	387	1.9139	0.063076	2.14434	0.0731424	2.64351	0.0707262	1.82231	0.0528734
FVEEQNVYVLPKNLLKK	U5 snRNP complex@PRP8@0-2414@2175:2192	PRP8	2175	2192	2.49898	0.0446888	2.54328	0.0555458	2.54013	0.0704444	2.87236	0.0585291
ERRLQTQVYKLGLAKSV	cytoplasmic ribosomal small subunit@RPS9A@0-198@105:122	RPS9A	105	122	1.23079	0.055991	1.2857	0.0666439	1.20118	0.179971	1.23202	0.0639799
KHSVTEYIFEAHEIIKR	nuclear ubiquitin ligase complex@CDC53@0-816@245:262	CDC53	245	262	1.8705	0.0488848	2.32242	0.0671596	2.67879	0.0754706	2.57542	0.0512069
EVALFSQKAKLMTFNAE	@YLR335W/NUP2@0-721@605:622	YLR335W/NUP2	605	622	1.47287	0.0568133	2.27458	0.0798996	1.501	0.105422	1.40319	0.0846151
KIRCFRYISTLTLYLFQ	nuclear cohesin complex@IRR1@0-1151@285:302	IRR1	285	302	1.47316	0.0772691	1.69357	0.0730073	1.63543	0.149974	1.50804	0.14521
NDILDELLCGMANKEWR	19/22S regulator@ECM29@0-1869@1180:1197	ECM29	1180	1197	1.47319	0.0975586	2.37426	0.138152	2.72341	0.151508	1.59899	0.06137
TINGKVNGRTKSNTIPV	Kornberg's mediator (SRB) complex@GAL11@0-1082@755:772	GAL11	755	772	2.77503	0.12392	2.99993	0.0912315	3.01885	0.0994733	3.18623	0.0972215
GWPKLQLGPQTPAFNTA	19/22S regulator@ECM29@0-1869@400:417	ECM29	400	417	1.47461	0.164072	1.42962	0.215386	1.4204	0.166553	1.68	0.197535
GLYKMMEERDGAKFENI	U5 snRNP complex@AAR2@0-356@75:92	AAR2	75	92	1.87394	0.118146	1.48857	0.194317	1.67708	0.199396	1.74209	0.0556531
EFSPRLHNIWSNGLLSI	@YML103C/NUP188@0-1656@1485:1502	YML103C/NUP188	1485	1502	1.9105	0.0586766	1.84677	0.0607233	2.07943	0.106537	1.88842	0.0455043
VNNCIWALKSSLNSMTN	Kornberg's mediator (SRB) complex@RGR1@0-1083@175:192	RGR1	175	192	2.39149	0.217689	2.71002	0.100363	2.13973	0.786062	2.37048	0.158505
ISHDDLQAVAVAVSTKK	fatty acid synthase complex@FAS2@0-1888@1870:1887	FAS2	1870	1887	1.47672	0.0993558	1.46829	0.291451	1.19312	0.125061	1.31911	0.230461
LNVYHYFGENSSISWKN	@YJL039C/NUP192@0-1684@540:557	YJL039C/NUP192	540	557	2.76161	0.0819704	1.79502	0.0804341	2.64652	0.0833488	3.03162	0.103545
IPLDNYDDFIYLSDLKQ	signalosome complex@PCI8@0-445@235:252	PCI8	235	252	2.04095	0.144921	2.11139	0.11471	1.76907	0.254361	2.61619	0.116195
RLWLKKVMEEEEQDCKC	ribonuclease MRP complex|nucleolar ribonuclease P complex@POP8@0-134@115:132	POP8	115	132	2.89832	0.083995	2.49802	0.0950781	3.06937	0.0792773	2.79853	0.0828165
YQTCKNSEYLKRRVTNL	nuclear condensin complex@SMC2@0-1171@490:507	SMC2	490	507	2.09122	0.0791411	2.37213	0.0706519	2.44549	0.0778843	2.44576	0.0730377
RVFNAKDTTGPKAISNF	nuclear condensin complex@YCS4@0-1177@280:297	YCS4	280	297	2.81741	0.128411	2.89649	0.105309	3.17683	0.110412	2.89646	0.102734
DEVGRRSMLTVVRNMLA	nuclear condensin complex@YCG1@0-1036@435:452	YCG1	435	452	2.09205	0.0789421	1.54283	0.0765943	3.00648	0.13346	1.5236	0.0687671
LRPLFTRYELYIKNILE	@YLR335W/NUP2@0-721@115:132	YLR335W/NUP2	115	132	1.8818	0.0436256	1.60043	0.0531378	1.80073	0.0811147	1.93386	0.032919
IIDEIKCIPKKGTVFQF	ribonuclease MRP complex|nucleolar ribonuclease P complex@POP4@0-280@215:232	POP4	215	232	1.56501	0.0741645	1.60067	0.133255	1.86521	0.277326	1.30494	0.0480457
IQPTAKVVYIQRRSWRQ	Nuclear exosome complex@DIS3@0-1002@385:402	DIS3	385	402	1.4807	0.0719437	1.51862	0.100911	1.31246	0.12676	1.15553	0.125321
LTSFAEENNYQYGYSGS	SWI/SNF complex@SNF6@0-333@40:57	SNF6	40	57	2.21829	0.093347	2.07884	0.0636185	2.73698	0.109616	2.48412	0.0657134
TLKNRGLPLGIAEEKMW	@YGR119C/NUP57@0-542@420:437	YGR119C/NUP57	420	437	1.69703	0.0783863	1.80082	0.0780037	1.4355	0.288366	1.88973	0.0388993
DGKLEPSTRSNFILEVF	@YJL039C/NUP192@0-1684@1315:1332	YJL039C/NUP192	1315	1332	1.61158	0.06668	1.63117	0.0808763	1.91785	0.145088	1.3341	0.0691741
VSTRAIDLLWKGKTPKN	U5 snRNP complex@PRP28@0-589@110:127	PRP28	110	127	1.48346	0.120001	1.68966	0.335871	1.18167	0.124016	1.16194	0.136435
PLQSIPEIGNRKINLFY	SWI/SNF complex@SWI1@0-1315@425:442	SWI1	425	442	1.48443	0.0719315	1.5104	0.0697112	2.53961	0.0730403	1.42664	0.0639579
VRSAEYYAKKRAFTKKV	cytoplasmic ribosomal large subunit@RPL16B@0-199@160:177	RPL16B	160	177	2.17835	0.0662119	2.66199	0.100687	2.60668	0.0912151	3.09557	0.0628291
EIQEELERFNKRADISK	nuclear cohesin complex@SMC1@0-1226@415:432	SMC1	415	432	2.69434	0.730516	2.9728	0.809565	1.72598	0.934796	3.23247	0.177621
NVDGNIKIVYALTTIKG	cytoplasmic ribosomal small subunit@RPS18A@0-147@20:37	RPS18A	20	37	1.48751	0.182971	2.56223	0.558615	1.47024	0.30949	1.23201	0.106404
SLQDLIYKRGQAGVTKA	nuclear condensin complex@SMC2@0-1171@60:77	SMC2	60	77	1.94052	0.0936357	1.5848	0.146963	1.84601	0.14908	2.29712	0.0788819
HHNDISNDSQSHFDYNT	nuclear condensin complex@YCG1@0-1036@400:417	YCG1	400	417	2.15711	0.17535	1.88736	0.182286	2.4945	0.134692	2.39045	0.161098
PIVEDRRVKQLDDITDS	chromatin silencing complex@SIR4@0-1359@1200:1217	SIR4	1200	1217	1.48963	0.185858	3.48181	0.642138	1.30836	0.214285	1.63612	0.116257
KSAISNNFRESDIIILK	chromatin silencing complex@SIR4@0-1359@1020:1037	SIR4	1020	1037	2.56545	0.0647839	3.00164	0.0795945	2.96395	0.060302	3.09101	0.0594667
LKIIHDTFRWVGKKSAP	DNA-directed RNA polymerase III complex@RPO31@0-1461@175:192	RPO31	175	192	2.43242	0.212073	2.51165	0.154194	2.34834	0.199773	3.13947	0.111216
NTHWGLVCPAETPEGQA	DNA-directed RNA polymerase II complex@RPB2@0-1225@515:532	RPB2	515	532	1.49186	0.100499	1.5349	0.137774	1.78286	0.153698	1.1371	0.0969192
LRDSLADKIVDEFPELK	Kornberg's mediator (SRB) complex@NUT2@0-158@120:137	NUT2	120	137	2.40772	0.0694091	2.75854	0.0980413	1.96464	0.235209	1.43644	0.0505632
NWIKPSDSEIPPLLVYK	U5 snRNP complex@PRP8@0-2414@1010:1027	PRP8	1010	1027	2.2394	0.0560483	2.15895	0.065499	2.21001	0.0753832	2.12307	0.0632318
EELLLKDLEIRKLEISS	Kornberg's mediator (SRB) complex@GAL11@0-1082@850:867	GAL11	850	867	2.3133	0.110668	2.85096	0.449267	3.1841	0.080779	1.08956	0.119707
IIMQADLALKMGVPIYG	fatty acid synthase complex@FAS2@0-1888@1385:1402	FAS2	1385	1402	2.03917	0.0680327	1.63124	0.119384	1.78905	0.0691159	2.11154	0.0443414
EGNEKLAAVPAAGPASA	cytoplasmic ribosomal large subunit@RPP2A@0-107@55:72	RPP2A	55	72	2.23372	0.0627535	2.06528	0.0611006	2.17481	0.0898758	2.78512	0.0632468
FLDSQRVWAEYATKRQE	U5 snRNP complex@PRP8@0-2414@1450:1467	PRP8	1450	1467	1.99667	0.0696398	1.54534	0.0777962	1.92087	0.0972568	2.0719	0.0834635
ENITNKVTEKVLTQLTA	signalosome complex@CSI1@0-296@105:122	CSI1	105	122	2.22137	0.0366345	2.61651	0.051018	2.397	0.0411524	2.68465	0.0411282
NKVQIMIATNVAARGLD	U5 snRNP complex@PRP28@0-589@485:502	PRP28	485	502	1.49565	0.0784193	1.44637	0.0607051	1.42859	0.154127	1.19149	0.0546374
ADNVDKILEQFEYVLYP	fatty acid synthase complex@FAS2@0-1888@1610:1627	FAS2	1610	1627	1.9409	0.0888048	2.04817	0.0666722	2.16997	0.0939536	2.57006	0.0799609
DYIKDEQRHLKRELKRA	proteasome regulatory particle|19/22S regulator@RPT3@0-429@65:82	RPT3	65	82	2.05855	0.0564061	2.24665	0.0578553	1.97691	0.14269	1.68148	0.0366461
IIQLILWSIHPSRQFDH	Kornberg's mediator (SRB) complex@SRB8@0-1428@490:507	SRB8	490	507	1.46529	0.0485269	1.57526	0.0471799	1.59326	0.0868669	1.54203	0.0501327
FSRFVDQFIRHVLRGVE	nuclear condensin complex@YCG1@0-1036@110:127	YCG1	110	127	1.49614	0.104226	3.37175	0.249765	1.71823	0.311972	1.71729	0.159225
ATIIGIISTAIADSTHV	19/22S regulator@ECM29@0-1869@750:767	ECM29	750	767	1.64754	0.0605851	1.74179	0.0733525	1.94816	0.0658123	1.51351	0.0395834
MMVNNQTMQLIKNVQDL	Kornberg's mediator (SRB) complex@SRB6@0-122@55:72	SRB6	55	72	2.30194	0.161862	2.8414	0.248559	1.64423	0.130193	3.02793	0.171941
DEDEDEDEDDDDDDDED	Cytochrome bc1 complex (Ubiquinol-cytochrome c reductase complex, complex III)@QCR6@0-148@50:67	QCR6	50	67	1.95857	0.0364177	2.24607	0.0392688	2.05353	0.0468912	1.98291	0.0502595
SLAGFHKVQTKLTRELE	cytoplasmic ribosomal small subunit@RPS7A@0-191@65:82	RPS7A	65	82	1.97502	0.0602418	2.40382	0.0654637	1.57415	0.131755	2.03864	0.0578164
SNIDYQTLLANSDHAKF	SWI/SNF complex@SNF2@0-1704@460:477	SNF2	460	477	2.28066	0.0927979	2.23712	0.0838401	2.31665	0.114442	2.52772	0.0752284
LQGVTYPVLRKLYKKIA	@YIL149C/MLP2@0-1680@15:32	YIL149C/MLP2	15	32	1.7878	0.0556404	1.9346	0.0929197	1.54637	0.136079	1.83078	0.0552605
VQNLRSWETKLKQNILE	signalosome complex@CSN9@0-163@145:162	CSN9	145	162	2.03754	0.0943768	1.82689	0.0768347	2.29984	0.106163	1.82298	0.083356
LEVGKNNFCALYNLSNP	proteasome regulatory particle@RPN14@0-418@400:417	RPN14	400	417	1.19451	0.1436	1.5784	0.0921449	1.43179	0.155399	1.12594	0.0460159
YIHLAYSRSVDKEWVFA	Kornberg's mediator (SRB) complex@SSN2@0-1421@1150:1167	SSN2	1150	1167	1.49887	0.0574162	1.80995	0.0785566	1.84322	0.0908382	1.71943	0.0383361
GGSSDTADKIRIHAKNF	Kornberg's mediator (SRB) complex@GAL11@0-1082@35:52	GAL11	35	52	1.85883	0.0606077	1.66799	0.0661759	1.41454	0.0722116	1.6763	0.0535849
KGDINPEVSMIRDIREK	DNA-directed RNA polymerase II complex@RPB2@0-1225@605:622	RPB2	605	622	2.35698	0.0820044	3.29085	0.159879	3.40432	0.0746319	2.67718	0.129606
GLESQIQEIKESVELPL	proteasome regulatory particle|19/22S regulator@RPT2@0-438@185:202	RPT2	185	202	2.29863	0.0729634	2.10693	0.0865644	2.47691	0.0672884	2.83148	0.0721018
DDDEIVMPVPNVRSSVL	nuclear ubiquitin ligase complex@SKP1@0-195@70:87	SKP1	70	87	2.25517	0.058216	2.419	0.0526446	2.45003	0.0615109	2.48287	0.051068
IRVAETRGGASALIENN	@YJL039C/NUP192@0-1684@1525:1542	YJL039C/NUP192	1525	1542	2.45933	0.0891648	2.39064	0.0709508	3.09867	0.0723767	2.88756	0.055041
FGNIQKVVNFWLLHNGF	DNA-directed RNA polymerase II complex@RPO21@0-1734@645:662	RPO21	645	662	1.82638	0.0988604	2.26032	0.176802	1.99221	0.188553	1.41268	0.0733424
IREIDVTGGKKALVLFV	cytoplasmic ribosomal small subunit@RPS7B@0-191@45:62	RPS7B	45	62	1.50195	0.102438	1.29934	0.085046	1.29913	0.214489	1.23216	0.0629906
TRSIKEKWLLNQIPVTE	Kornberg's mediator (SRB) complex@SRB6@0-122@75:92	SRB6	75	92	1.34128	0.182417	1.12846	0.104557	1.28805	0.189692	1.18087	0.169472
ILSLEQSSRVVSLSQLL	nuclear condensin complex@YCS4@0-1177@830:847	YCS4	830	847	1.49452	0.0497279	1.84263	0.0723628	2.12041	0.097909	1.85213	0.0634411
TRKAARPQKLRASLVPG	cytoplasmic ribosomal large subunit@RPL6A@0-177@20:37	RPL6A	20	37	1.50285	0.125292	1.4737	0.214945	1.31505	0.503064	2.00119	0.115365
QSSRVVSLSQLLFIVGQ	nuclear condensin complex@YCS4@0-1177@835:852	YCS4	835	852	1.32647	0.0477343	1.74728	0.0628504	1.82605	0.108569	1.39721	0.0542136
NVFGTLQRHSGISSTLV	@YLR018C/POM34@0-300@245:262	YLR018C/POM34	245	262	2.01429	0.0961943	2.02967	0.0904314	1.7715	0.226725	3.24929	0.267555
EKYGKQVYDLLKRFPKM	U5 snRNP complex@BRR2@0-2164@1185:1202	BRR2	1185	1202	2.68577	0.418428	2.56968	0.451307	2.9913	0.186389	3.30699	0.141549
QQLDSFNQFVDYTLQDI	DNA-directed RNA polymerase II complex@RPB2@0-1225@45:62	RPB2	45	62	2.63644	0.0995978	2.48228	0.0943153	2.7509	0.0521226	2.4337	0.0855002
RCWKANIPWDVPGMPAP	U5 snRNP complex@PRP8@0-2414@790:807	PRP8	790	807	1.50441	0.0767673	2.15034	0.0809371	1.27797	0.121462	2.73207	0.17765
RMAKLCARFLGNRGFSI	DNA-directed RNA polymerase III complex@RPO31@0-1461@695:712	RPO31	695	712	2.45209	0.589885	2.35495	0.199068	1.72598	0.934796	2.93073	0.204994
CARFLGNRGFSIGINDV	DNA-directed RNA polymerase III complex@RPO31@0-1461@700:717	RPO31	700	717	2.45209	0.589885	2.32187	0.211328	1.72598	0.934796	2.88123	0.209428
TEVSRKSMKYVKKILPL	19/22S regulator@ECM29@0-1869@1640:1657	ECM29	1640	1657	1.50533	0.240937	2.33754	0.283141	1.15302	0.496435	1.18009	0.156639
LTVFYAIKKFKTEKDGV	Kornberg's mediator (SRB) complex@SSN3@0-556@175:192	SSN3	175	192	1.73727	0.0570908	2.17013	0.12281	2.42481	0.0613513	1.96779	0.0848688
VKVARLAGKYIPNLTAK	fatty acid synthase complex@FAS1@0-2052@2000:2017	FAS1	2000	2017	2.57465	0.218114	3.34008	0.250692	2.06899	0.3607	3.02948	0.138981
YVERFETQLKVVTRSKE	nuclear cohesin complex@SMC1@0-1226@345:362	SMC1	345	362	2.28579	0.0912603	1.11887	0.0661922	1.2606	0.196574	2.11164	0.051384
DLKPANIMVTIDGCVKI	Kornberg's mediator (SRB) complex@SSN3@0-556@285:302	SSN3	285	302	1.82995	0.155655	2.57709	0.294197	1.72598	0.934796	1.69336	0.25149
RLILLLNHRNKNQHRAA	ribonuclease MRP complex@RMP1@0-202@15:32	RMP1	15	32	1.50728	0.07947	1.43806	0.0900748	1.3356	0.114771	2.13401	0.0886727
FNITDNGVRALFHSCTR	nuclear ubiquitin ligase complex@GRR1@0-1152@635:652	GRR1	635	652	2.52302	0.0882536	1.53117	0.112981	1.08642	0.154578	2.34906	0.0543857
EQVLSAAATFPIAQPAT	cytoplasmic ribosomal large subunit@RPL13A@0-200@135:152	RPL13A	135	152	2.24425	0.0566439	2.66329	0.0590812	1.73976	0.0839535	2.53763	0.0425349
KSDSQYRFYEYIYSQET	Kornberg's mediator (SRB) complex@MED1@0-567@220:237	MED1	220	237	2.43465	0.0611535	2.80857	0.0680629	2.74009	0.115463	2.58061	0.0697847
TKKLIQKTVFDELCKLV	Signal recognition particle (SRP)@SRP54@0-542@75:92	SRP54	75	92	1.5082	0.0959446	1.09601	0.109444	1.25176	0.17918	1.10995	0.0946857
AVAVGNVEMEEDVLVNQ	cytoplasmic ribosomal large subunit@RPL1A@0-218@165:182	RPL1A	165	182	2.16727	0.074714	2.18701	0.0908151	1.17088	0.111772	1.99656	0.058685
VVDFTSLPEELKKRYDL	@YMR129W/POM152@0-1338@490:507	YMR129W/POM152	490	507	2.32611	0.154632	2.14082	0.207407	2.95786	0.0883534	2.619	0.121085
NGEEIVGFWKDDGDDED	Nuclear exosome complex@MTR3@0-251@205:222	MTR3	205	222	2.66053	0.0736881	2.52175	0.108021	2.88745	0.0912061	3.44982	0.0868902
FMRQNLEWNMANLLFKK	DNA-directed RNA polymerase III complex@RPC82@0-655@575:592	RPC82	575	592	1.93773	0.0550081	2.81925	0.108204	2.49134	0.0823181	2.84785	0.0634517
SLMSSQNKLFYITNADD	chromatin silencing complex@SIR3@0-979@565:582	SIR3	565	582	2.02028	0.122351	2.77124	0.146604	3.06596	0.161644	1.49025	0.0950537
IMFNHARIIRSELLARD	Kornberg's mediator (SRB) complex@RGR1@0-1083@470:487	RGR1	470	487	2.17332	0.136499	1.57874	0.109639	2.61459	0.143556	2.54623	0.086097
VTVEQLRSIYHQFHDIL	MIND complex@NSL1@0-217@10:27	NSL1	10	27	1.90375	0.0728827	2.40651	0.109169	1.30731	0.157987	1.81039	0.0655738
DLSSAASASGAAGAGAA	fatty acid synthase complex@FAS2@0-1888@300:317	FAS2	300	317	1.50953	0.109779	1.77948	0.131114	1.82302	0.653635	1.66171	0.186883
LNELSAKDKEIYNKMIG	proteasome regulatory particle|19/22S regulator@RPN13@0-157@110:127	RPN13	110	127	2.65004	0.108324	2.80272	0.0917453	2.20226	0.110401	2.83507	0.0818459
DYDNKTKLIGVLILLHA	Signal recognition particle (SRP)@SRP68@0-600@65:82	SRP68	65	82	1.51068	0.360304	2.59232	0.565212	1.72598	0.934796	2.60031	0.710786
KLYQTEPSGIYSSWSAQ	20S proteasome@PRE6@0-255@145:162	PRE6	145	162	2.15262	0.112015	2.632	0.083634	2.86637	0.105532	1.46188	0.054216
GKPHFSLLGGFDENIAR	signalosome complex@PCI8@0-445@70:87	PCI8	70	87	2.91386	0.122456	3.17846	0.111741	3.25198	0.095149	2.95517	0.0761247
TYLTQEILILINDPTNK	Kornberg's mediator (SRB) complex@SIN4@0-975@710:727	SIN4	710	727	1.5489	0.0505903	1.31314	0.0604063	1.35876	0.0913846	1.26135	0.0497016
AQEDVPYLLPYILEAEA	Cytochrome bc1 complex (Ubiquinol-cytochrome c reductase complex, complex III)@QCR7@0-128@95:112	QCR7	95	112	1.79178	0.0461215	2.02329	0.0480527	2.02687	0.0665686	1.86495	0.0379341
SLEGCVEMAWIMGFISY	fatty acid synthase complex@FAS2@0-1888@1045:1062	FAS2	1045	1062	1.85791	0.0605	1.974	0.084255	2.34549	0.0855106	2.26926	0.077771
ILHTKESSNEAKKTIQN	chromatin silencing complex@SIR4@0-1359@560:577	SIR4	560	577	2.21271	0.0578428	2.74317	0.0556093	2.73039	0.0689466	2.73343	0.0543827
SLCTVWKPNPSYDVENV	Kornberg's mediator (SRB) complex@SRB5@0-308@35:52	SRB5	35	52	2.02629	0.0983724	2.46721	0.0970529	2.07907	0.186369	1.83797	0.0822268
LYSVKFAPAHLGLKLAC	@YGL100W/SEH1@0-350@110:127	YGL100W/SEH1	110	127	1.98144	0.0491378	2.72895	0.0743677	2.7207	0.0717116	2.7937	0.0459032
KAKTTKKVVLRLECVKC	cytoplasmic ribosomal large subunit@RPL42A@0-107@60:77	RPL42A	60	77	1.51585	0.173958	1.63647	0.215764	1.64809	0.464607	1.81387	0.0648211
NAGPNSNIPNLLRNLES	@YDL088C/ASM4@0-529@480:497	YDL088C/ASM4	480	497	1.95965	0.0433707	2.35546	0.0428342	2.23065	0.0726976	2.46391	0.0309689
DQLLTDLIETSFTCFAQ	Kornberg's mediator (SRB) complex@NUT1@0-1133@335:352	NUT1	335	352	1.90396	0.0759249	2.56128	0.0925492	1.883	0.112128	2.90878	0.0736271
PLPLDLNVQVWHIEETG	chromatin accessibility complex@ITC1@0-1265@15:32	ITC1	15	32	2.17528	0.0590559	1.87258	0.0633999	2.17861	0.0891369	2.17354	0.0710149
LVEARSLGHQTSLITAV	Nuclear exosome complex@MTR3@0-251@60:77	MTR3	60	77	1.96863	0.0668456	2.69378	0.0802265	2.78808	0.0817288	1.2505	0.0636198
PNFFLTLISENWWHSEF	U5 snRNP complex@BRR2@0-2164@1285:1302	BRR2	1285	1302	2.26931	0.11146	2.79735	0.22077	2.58552	0.092068	2.84884	0.250253
ALRALQENGTIFRGSLI	@YDL088C/ASM4@0-529@365:382	YDL088C/ASM4	365	382	1.68378	0.0764298	2.01652	0.113125	1.28455	0.10206	1.52762	0.0918512
TGKVSEFISIYSNSHQM	DNA-directed RNA polymerase III complex@RET1@0-1150@580:597	RET1	580	597	2.44192	0.117742	2.83095	0.0922485	3.03132	0.108214	2.72006	0.0732459
IKFGGLIIQKIPSLQNN	19/22S regulator@ECM29@0-1869@1825:1842	ECM29	1825	1842	1.72095	0.065671	1.83368	0.0655666	1.49753	0.064491	1.82637	0.0622444
MVKLIVMLCTLTGYQNN	@YJL039C/NUP192@0-1684@1665:1682	YJL039C/NUP192	1665	1682	1.5194	0.0751347	1.90004	0.118814	1.9853	0.113193	1.50138	0.0946388
LERFNKRADISKRRITE	nuclear cohesin complex@SMC1@0-1226@420:437	SMC1	420	437	2.70412	0.0740564	3.13938	0.140321	2.96169	0.167324	2.98816	0.132925
TWENEFLDSQRVWAEYA	U5 snRNP complex@PRP8@0-2414@1445:1462	PRP8	1445	1462	2.27306	0.071606	2.13778	0.0880359	2.13342	0.106655	2.88616	0.107242
FTQQELQKQMGIGSLTD	DNA-directed RNA polymerase III complex@RPC34@0-318@30:47	RPC34	30	47	2.39047	0.105903	2.21988	0.0881071	2.33473	0.17343	2.48333	0.10613
DKRIVISIDSWPTTHKY	Nuclear exosome complex@DIS3@0-1002@445:462	DIS3	445	462	1.5236	0.112523	1.91827	0.0645925	1.98849	0.158523	2.05673	0.086656
KENGQLIGAATKFKGGK	Signal recognition particle (SRP)@SEC65@0-274@165:182	SEC65	165	182	1.64547	0.0726462	1.69908	0.0571554	1.53749	0.111864	2.17015	0.0718369
LDERFASRVALNKEKLG	nuclear cohesin complex@IRR1@0-1151@1035:1052	IRR1	1035	1052	1.52128	0.102702	1.27061	0.0568033	1.56872	0.180298	1.5487	0.0872581
QIMQLKKICNHPFVFEE	SWI/SNF complex@SNF2@0-1704@1050:1067	SNF2	1050	1067	2.3763	0.0525247	2.76547	0.0748269	2.53122	0.0627164	2.54673	0.058633
TSIEKSSEILSYLSNSL	@YML103C/NUP188@0-1656@605:622	YML103C/NUP188	605	622	2.5702	0.076309	2.21374	0.0723324	1.48986	0.0999282	2.14132	0.0459947
HFSKDDYSPESKGFVEN	DNA-directed RNA polymerase II complex@RPO21@0-1734@785:802	RPO21	785	802	2.28384	0.174988	2.87786	0.174963	1.77001	0.499941	3.04567	0.378677
LQRKDYTSIVQCCEFMT	@YML103C/NUP188@0-1656@645:662	YML103C/NUP188	645	662	1.619	0.0479443	1.48447	0.0592701	2.04839	0.0786852	1.90332	0.0444212
KKWKKYWQYKAGIPIGL	SWI/SNF complex@SWP82@0-624@490:507	SWP82	490	507	2.2481	0.0807985	1.93531	0.0674521	2.61022	0.10713	2.01215	0.0395791
LEILIVTKDGVRKEFYE	20S proteasome@PRE7@0-242@220:237	PRE7	220	237	2.54145	0.0486301	2.9135	0.0629767	3.1397	0.0428964	2.91996	0.0485438
TAMKKVEDGNILVFQVS	cytoplasmic ribosomal large subunit@RPL25@0-143@70:87	RPL25	70	87	2.48345	0.0560847	2.52557	0.0490909	2.47658	0.0515809	2.79666	0.0444596
FLLSAMTMASKSLEVVN	MIND complex@NSL1@0-217@55:72	NSL1	55	72	1.453	0.0690099	1.40402	0.0802713	1.54391	0.147657	1.61374	0.0469807
LQPFYSQPTAAGGPDMT	MIND complex@DSN1@0-577@180:197	DSN1	180	197	1.51352	0.0466578	1.53743	0.0486555	1.8784	0.076657	1.62431	0.039486
ERKKQSDVLRFLQRVRV	cytoplasmic ribosomal large subunit@RPL15B@0-205@10:27	RPL15B	10	27	2.42658	0.0621825	2.08139	0.0599121	2.03552	0.0659038	2.12077	0.0433531
GKYVIAGHVSGVITVHN	proteasome regulatory particle@RPN14@0-418@255:272	RPN14	255	272	2.48186	0.0920082	1.55424	0.097889	2.47465	0.104373	3.22672	0.037937
PSYTHVLISKLSCEKIT	signalosome complex@RRI1@0-441@65:82	RRI1	65	82	1.99296	0.0425346	2.17702	0.0401936	2.11814	0.0470188	1.98416	0.0345029
NEKRYATASAIAATAVA	cytoplasmic ribosomal large subunit@RPL4A@0-363@115:132	RPL4A	115	132	1.52838	0.05638	2.28707	0.0873152	1.73744	0.142591	1.49628	0.0660469
RSNFRVNLSQEALQYDP	U5 snRNP complex@SNU114@0-1009@400:417	SNU114	400	417	2.3132	0.0903964	2.69155	0.0742511	2.93098	0.0465328	3.1002	0.0875376
NLTRGINLRKVAEKMNG	proteasome regulatory particle|19/22S regulator@RPT6@0-406@335:352	RPT6	335	352	1.47105	0.0497767	1.62887	0.0692608	2.30851	0.0517304	1.28261	0.0437455
ENDEEFYKNKYSSKPYK	proteasome regulatory particle|19/22S regulator@RPN2@0-946@850:867	RPN2	850	867	2.61278	0.0968541	2.40023	0.0621674	2.36258	0.123988	2.19542	0.170137
GKEFGDVSVKMGNTKVH	Nuclear exosome complex@RRP45@0-306@40:57	RRP45	40	57	1.52641	0.0827751	1.38228	0.0727395	2.25521	0.0691227	1.94942	0.10492
SLRRIRDEMSKAELPQW	Kornberg's mediator (SRB) complex@MED8@0-224@45:62	MED8	45	62	2.35941	0.0551709	1.97907	0.0714412	2.33313	0.0716262	1.92292	0.0395344
AIITDDLDTVLKKDIES	Signal recognition particle (SRP)@SRP72@0-641@100:117	SRP72	100	117	2.31747	0.0467649	1.98657	0.0467014	2.43208	0.0612043	2.42687	0.0485657
KWQTLIEANVTVKTSDD	cytoplasmic ribosomal small subunit@RPS1A@0-256@115:132	RPS1A	115	132	1.61628	0.0440991	1.41491	0.0497773	1.60655	0.077902	1.66477	0.0373358
SIVGVDLSSAASASGAA	fatty acid synthase complex@FAS2@0-1888@295:312	FAS2	295	312	1.52797	0.106707	1.76971	0.128926	1.84964	0.575326	1.62323	0.180755
GLGYVFEFQYLTIGVKF	Kornberg's mediator (SRB) complex@SRB5@0-308@205:222	SRB5	205	222	1.52848	0.100002	1.15329	0.0875817	1.07872	0.147007	1.31211	0.0867617
KLKRNSDRREHDEKLSD	U5 snRNP complex@LIN1@0-341@10:27	LIN1	10	27	2.48811	0.157586	3.5092	0.233907	3.21591	0.114	2.9649	0.132621
CRVCSSHTGLIRKYGLN	cytoplasmic ribosomal small subunit@RPS29A@0-57@20:37	RPS29A	20	37	1.52891	0.10256	1.50391	0.133822	1.48352	0.154148	1.59034	0.0689564
VENDTFIERNFTPQEIE	fatty acid synthase complex@FAS2@0-1888@1780:1797	FAS2	1780	1797	2.32009	0.0617859	2.87363	0.0830722	2.14659	0.0682256	3.17625	0.0497641
PWNDDYPFLLSFLGEAK	@YML103C/NUP188@0-1656@910:927	YML103C/NUP188	910	927	1.59586	0.0607416	1.41924	0.0474398	1.65926	0.0878394	1.98448	0.0456998
PGNRNADNVDKILEQFE	fatty acid synthase complex@FAS2@0-1888@1605:1622	FAS2	1605	1622	1.52982	0.185399	1.62618	0.105953	2.49819	0.19184	2.4962	0.0869012
ILTEHLGYPPISLVDDI	MIND complex@MTW1@0-290@10:27	MTW1	10	27	2.16679	0.0471864	2.36196	0.0539212	2.21695	0.0708321	2.1066	0.0424629
GPSVESYELRNTTTYKS	SWI/SNF complex@SNF5@0-906@745:762	SNF5	745	762	2.89507	0.0993621	2.74777	0.102652	2.4076	0.0943914	1.99152	0.0823056
GVWVRYDSRSGTHNMYK	cytoplasmic ribosomal large subunit@RPL20A@0-173@75:92	RPL20A	75	92	2.30067	0.256422	2.90858	0.406427	3.09963	0.288098	3.05359	0.448333
VNRLLSVIPLKGRYAPE	Nuclear exosome complex@RRP4@0-360@90:107	RRP4	90	107	1.6826	0.0872578	1.84885	0.16604	2.33066	0.150156	1.85598	0.0546079
VREFQRRLAFLGIKVAE	U5 snRNP complex@BRR2@0-2164@570:587	BRR2	570	587	1.17117	0.139513	2.05861	0.116886	1.04213	0.226795	1.16916	0.0872781
CILRFLQLPIEDKFLYG	SWI/SNF complex@SWI3@0-826@560:577	SWI3	560	577	1.72401	0.0846177	1.85103	0.0700293	1.17468	0.193363	1.18411	0.0766749
NTPLSLPTRGTLESLEN	Cytochrome bc1 complex (Ubiquinol-cytochrome c reductase complex, complex III)@COR1@0-458@170:187	COR1	170	187	2.36879	0.0803536	3.20707	0.115071	2.59712	0.264976	2.40614	0.0651379
SAVLLETTLGEMAEKID	U5 snRNP complex@PRP8@0-2414@1045:1062	PRP8	1045	1062	1.55448	0.0983358	1.12477	0.133009	1.21076	0.195667	1.65367	0.108538
QLEYKRGEIREIEQVCK	Kornberg's mediator (SRB) complex@MED7@0-223@180:197	MED7	180	197	1.53365	0.0690055	1.48928	0.114245	2.19612	0.178336	1.44832	0.0699086
IKSKADAWVSAAHYNRE	U5 snRNP complex@PRP8@0-2414@815:832	PRP8	815	832	1.48225	0.064512	1.79479	0.0775307	2.60349	0.0599806	1.70149	0.106691
PESIRQKKARTILQHLS	U5 snRNP complex@PRP8@0-2414@770:787	PRP8	770	787	1.53377	0.0927555	1.21246	0.0988468	1.12313	0.209759	1.21018	0.23638
IDMIADENGTNSAIANE	DNA-directed RNA polymerase III complex@RPC37@0-283@30:47	RPC37	30	47	2.61682	0.361412	3.51759	0.36001	1.72598	0.934796	3.16819	0.110567
IRSSRSRGIVIGSGAMS	ribonuclease MRP complex|nucleolar ribonuclease P complex@RPP1@0-294@180:197	RPP1	180	197	2.77408	0.0896653	2.62976	0.0846355	2.63435	0.0907718	2.4579	0.0730077
EINNLIQLPASLAATYS	SWI/SNF complex@ARP9@0-468@135:152	ARP9	135	152	1.8681	0.0445644	1.59011	0.0632374	1.96309	0.0701829	1.65119	0.0471358
KPHGLAARVDIGQIIFS	cytoplasmic ribosomal large subunit@RPL10@0-222@120:137	RPL10	120	137	2.13496	0.0372541	2.30551	0.0584961	1.72306	0.0824059	2.15448	0.0362074
SAQQNLASSFVNGFLNL	proteasome regulatory particle|19/22S regulator@RPN1@0-994@375:392	RPN1	375	392	2.54288	0.0668623	2.73084	0.0935145	3.09801	0.0589807	2.74589	0.0679705
CGGINDSIPYPQIVKLF	19/22S regulator@ECM29@0-1869@1575:1592	ECM29	1575	1592	1.31204	0.0598873	1.56155	0.0698042	1.95994	0.0861885	1.70588	0.0485085
VAAERAARKAANKEKRA	cytoplasmic ribosomal large subunit@RPL7A@0-245@25:42	RPL7A	25	42	1.53611	0.123921	2.36373	0.2082	1.88441	0.471536	1.70813	0.0821907
LPVASPFHSHLLVPASD	fatty acid synthase complex@FAS1@0-2052@420:437	FAS1	420	437	1.62454	0.0621629	1.61321	0.0526438	1.98132	0.0628517	1.9623	0.0439537
GEVVYLRKQKDSSTTSS	chromatin accessibility complex@ITC1@0-1265@120:137	ITC1	120	137	1.73286	0.0802908	1.79391	0.0725679	1.4801	0.137885	2.22808	0.0806983
LRADKLYEKLKQEIMMS	chromatin accessibility complex@ISW2@0-1121@1010:1027	ISW2	1010	1027	1.37719	0.177818	1.62726	0.142235	1.77603	0.251332	1.41108	0.149843
AGANDTSNNETNNGNDD	nuclear ubiquitin ligase complex@GRR1@0-1152@1065:1082	GRR1	1065	1082	2.23491	0.0660051	2.80223	0.0477048	2.86594	0.0719982	2.89351	0.0594976
PNCLFILKLLNGFMESA	Kornberg's mediator (SRB) complex@SOH1@0-128@75:92	SOH1	75	92	1.53815	0.116814	1.89888	0.170867	1.68366	0.184136	1.43804	0.183578
PEILRFKVYEPLLLVGL	cytoplasmic ribosomal small subunit@RPS16A@0-144@40:57	RPS16A	40	57	2.31392	0.0977898	2.00862	0.117153	2.10422	0.183564	2.64645	0.0683898
SIREQVHMYHKSLALLG	SWI/SNF complex@SNF5@0-906@595:612	SNF5	595	612	1.74186	0.0405017	1.81052	0.0412712	2.37322	0.0954684	2.0597	0.0447568
AKIYPGRGTLFVRGDSK	cytoplasmic ribosomal large subunit@RPL24A@0-156@10:27	RPL24A	10	27	1.77291	0.120779	1.0957	0.0746683	1.97418	0.151312	2.03574	0.0848095
PKHIRLSSDEKRELLKR	DNA-directed RNA polymerase III complex|DNA-directed RNA polymerase II complex@RPB5@0-216@150:167	RPB5	150	167	2.69434	0.730516	3.65351	0.542353	1.72598	0.934796	2.60031	0.710786
CTKLAVYYSKRGFKVGL	Signal recognition particle (SRP)@SRP54@0-542@125:142	SRP54	125	142	2.72687	0.128183	2.56639	0.14216	2.23174	0.0988243	2.54245	0.0597555
DKSTTQLRKEIQLLDEN	Kornberg's mediator (SRB) complex@MED11@0-132@75:92	MED11	75	92	1.53946	0.0858698	1.56204	0.0927022	1.70699	0.165229	1.54757	0.0679808
ATAIGKGSVAAKTFLEK	20S proteasome@PRE8@0-251@160:177	PRE8	160	177	1.278	0.172742	2.1275	0.195547	2.24323	0.58871	1.74134	0.356175
KNDLFVIWSEDNDEKLI	DNA-directed RNA polymerase II complex@RPO21@0-1734@1220:1237	RPO21	1220	1237	2.55099	0.095957	2.83488	0.0765871	3.09828	0.0447836	2.43613	0.0894898
FAVALKNEPDYSKAKYP	nuclear ubiquitin ligase complex@CDC53@0-816@535:552	CDC53	535	552	2.46232	0.0810126	2.88332	0.0780863	2.37282	0.0978373	2.33712	0.0919391
RLKEKGSRVLIFSQMSR	chromatin accessibility complex@ISW2@0-1121@500:517	ISW2	500	517	2.19203	0.0655714	1.66614	0.0560742	1.52978	0.106921	2.06018	0.0566806
LQQQQQVVTTVASQSPH	SWI/SNF complex@SNF6@0-333@270:287	SNF6	270	287	1.92065	0.0739436	1.80576	0.0797181	2.03058	0.111662	2.25399	0.0490159
ICEPKETLSIFTNVPLN	@YJL039C/NUP192@0-1684@1205:1222	YJL039C/NUP192	1205	1222	2.24324	0.041694	2.10111	0.0461143	2.53672	0.0497851	2.3558	0.0366304
YLLSIWVKKFKWAGIKT	Cytochrome bc1 complex (Ubiquinol-cytochrome c reductase complex, complex III)@CYT1@0-310@280:297	CYT1	280	297	1.56939	0.0988274	2.37484	0.157062	2.16612	0.0978054	2.29079	0.167823
QELQIKRDVLDDLYRKL	Kornberg's mediator (SRB) complex@CSE2@0-150@130:147	CSE2	130	147	2.19543	0.149941	2.26744	0.137442	1.85033	0.301276	2.60031	0.710786
STMTEPVKQSFIRKYIN	Kornberg's mediator (SRB) complex@GAL11@0-1082@325:342	GAL11	325	342	2.19863	0.0646248	2.56524	0.0819405	1.96262	0.0916746	2.46899	0.0525001
KGSVAAKTFLEKRWNDE	20S proteasome@PRE8@0-251@165:182	PRE8	165	182	1.278	0.172742	2.38398	0.178759	2.24323	0.58871	2.37051	0.503485
TIEDIAVAITRASKLKI	DNA-directed RNA polymerase III complex@RPO31@0-1461@1200:1217	RPO31	1200	1217	1.76536	0.0628288	1.62868	0.0812504	2.09895	0.123723	1.96537	0.0598505
LLFNNDFPLLKVLAAHT	Nuclear exosome complex@RRP40@0-241@165:182	RRP40	165	182	1.25502	0.114419	1.22812	0.130815	1.17886	0.119673	1.08992	0.0582092
MPGVSVRDVAAQDFINA	cytoplasmic ribosomal small subunit@RPS19A@0-145@0:17	RPS19A	0	17	1.30556	0.114985	1.80647	0.124715	2.2908	0.441147	1.16079	0.108106
HLVELLLVFRNADLDLD	@YDL116W/NUP84@0-727@75:92	YDL116W/NUP84	75	92	2.45858	0.0981964	3.17519	0.119878	2.17187	0.0989165	2.496	0.127839
NKDASLALQRGATVFVN	chromatin accessibility complex@DPB4@0-197@55:72	DPB4	55	72	2.28469	0.0715999	2.60683	0.0985127	2.88	0.0666448	2.32227	0.0825507
QYVTQIEQEKQEQQEQD	20S proteasome@PRE6@0-255@230:247	PRE6	230	247	1.93347	0.0570852	2.22834	0.0642389	2.85479	0.0579943	1.89549	0.0452877
ELLANKCPLLVEVDITL	nuclear ubiquitin ligase complex@GRR1@0-1152@510:527	GRR1	510	527	1.57598	0.0468794	1.44125	0.0596322	1.58822	0.0818291	1.46595	0.0407291
KEISTRVFNAKDTTGPK	nuclear condensin complex@YCS4@0-1177@275:292	YCS4	275	292	2.90555	0.129851	3.03603	0.109298	3.21494	0.081363	2.99406	0.0888924
GLSAREAVKQAAKIIYL	20S proteasome@PRE10@0-289@185:202	PRE10	185	202	2.59115	0.0626007	2.86364	0.0959819	2.58949	0.102793	2.52205	0.053082
FMNDAAADVSAVDAKQL	@YML103C/NUP188@0-1656@20:37	YML103C/NUP188	20	37	2.53563	0.098915	2.51636	0.0951436	3.05914	0.0905819	2.21542	0.0811467
TKTPGPGGQAALRALAR	cytoplasmic ribosomal small subunit@RPS14A@0-138@90:107	RPS14A	90	107	2.27039	0.0309774	2.64009	0.0422829	2.39163	0.0423264	2.30307	0.0286034
RVFRTRFQDGTSVVSIM	nuclear condensin complex@SMC2@0-1171@1153:1170	SMC2	1153	1170	1.30436	0.104125	2.06931	0.09851	1.94581	0.47707	2.31149	0.0869707
PKDKAIKRMAIRNIVEA	cytoplasmic ribosomal small subunit@RPS26A@0-120@30:47	RPS26A	30	47	1.62692	0.096035	1.24965	0.0683469	1.89452	0.152235	1.94484	0.0541531
WASKYGQEYPRIIGLSA	U5 snRNP complex@BRR2@0-2164@655:672	BRR2	655	672	2.31571	0.0885437	1.46766	0.0728169	1.86882	0.0848633	1.92803	0.0523189
RFKMERAGVTHVLSRLS	DNA-directed RNA polymerase III complex@RET1@0-1150@445:462	RET1	445	462	1.5519	0.176524	3.27519	0.569922	1.20234	0.272867	1.30384	0.22459
KKQQAALTNELNELKAI	@YIL149C/MLP2@0-1680@1300:1317	YIL149C/MLP2	1300	1317	1.85597	0.0699238	1.41536	0.0520368	1.83255	0.0918274	1.55012	0.0508223
ESAAVYNGRGARERKTA	SWI/SNF complex@SNF2@0-1704@1340:1357	SNF2	1340	1357	2.29827	0.0567444	2.55113	0.0666186	2.75809	0.059576	2.78049	0.060457
IPSGNVWNYTFMGTAFN	U5 snRNP complex@PRP8@0-2414@2350:2367	PRP8	2350	2367	2.47165	0.159179	2.76188	0.109755	2.73861	0.0950706	2.92812	0.0676308
LVGRLRKCETQKQWDDI	nuclear condensin complex@YCS4@0-1177@1130:1147	YCS4	1130	1147	1.74087	0.0570769	2.21405	0.0689539	1.53422	0.145701	1.47842	0.0720124
HGMFSSASVRALIENWA	fatty acid synthase complex@FAS1@0-2052@1580:1597	FAS1	1580	1597	1.8444	0.116711	1.4839	0.114282	1.47581	0.166775	1.75955	0.0637057
AMEFIFGNSLICEDPET	nuclear condensin complex@SMC2@0-1171@620:637	SMC2	620	637	2.25294	0.0538537	2.3787	0.0731962	1.37198	0.0939743	1.87943	0.0492798
DGENDKKEATKPAFSFG	@YLR335W/NUP2@0-721@460:477	YLR335W/NUP2	460	477	2.2079	0.0425724	2.59397	0.047916	2.78899	0.0410432	2.904	0.033483
PEVSMIRDIREKELKIF	DNA-directed RNA polymerase II complex@RPB2@0-1225@610:627	RPB2	610	627	2.41101	0.0839284	3.13154	0.149546	3.38459	0.0750142	2.69419	0.129608
QIDHFKSMLSKPETLSI	SWI/SNF complex@SWI3@0-826@765:782	SWI3	765	782	2.44282	0.0735744	2.60936	0.0857103	2.73339	0.0650927	2.40293	0.0479593
AIKKSSMKMELLKKELL	nuclear condensin complex@SMC2@0-1171@415:432	SMC2	415	432	2.1894	0.095487	2.88674	0.166181	2.77685	0.195683	2.12611	0.0811295
SLISVLEASLNSITKDN	@YJL039C/NUP192@0-1684@1050:1067	YJL039C/NUP192	1050	1067	2.2409	0.03824	2.46058	0.0524511	2.30711	0.0479997	2.09278	0.0260916
DDDILIIRPILGKVRFA	Kornberg's mediator (SRB) complex@SRB4@0-688@535:552	SRB4	535	552	1.65893	0.0917325	1.51329	0.0559278	1.93415	0.153508	2.55946	0.0499512
DADKLSFNCENFFQAPQ	@YML031W/NDC1@0-656@160:177	YML031W/NDC1	160	177	2.15292	0.0579386	2.37416	0.0798765	2.35679	0.060401	2.29729	0.0583201
TRVEGSGGGDSEVQRTM	proteasome regulatory particle|19/22S regulator@RPT6@0-406@255:272	RPT6	255	272	2.6458	0.130414	2.73442	0.0981172	2.97498	0.0866292	3.18645	0.0505406
RRISSMPGGYFHSEISP	@YAR002W/NUP60@0-540@65:82	YAR002W/NUP60	65	82	1.88531	0.111454	2.26552	0.144887	2.96251	0.094058	3.17471	0.140088
GRILQNLLHSYMEKGTQ	@YML103C/NUP188@0-1656@565:582	YML103C/NUP188	565	582	2.51124	0.096056	2.66432	0.135522	1.96387	0.0864843	2.51284	0.11786
LKVYKVGDIVDIKANGS	cytoplasmic ribosomal large subunit@RPL21A@0-161@30:47	RPL21A	30	47	2.14056	0.0435394	2.34862	0.0543992	2.06653	0.0515733	2.10878	0.0291599
EAFIASGITDPYEMYKY	fatty acid synthase complex@FAS2@0-1888@1220:1237	FAS2	1220	1237	2.05878	0.0497577	1.81052	0.0377868	1.7247	0.0678957	2.14255	0.0445068
KSSAFVIDIGASGCNVT	SWI/SNF complex@ARP7@0-478@150:167	ARP7	150	167	2.46394	0.0627232	1.80789	0.0388323	2.16526	0.0674992	2.54934	0.0450479
TDGELDIEFINSLLTIV	DNA-directed RNA polymerase III complex@RPC34@0-318@165:182	RPC34	165	182	2.67623	0.136195	2.78437	0.0949308	2.40271	0.0924619	2.81515	0.0908417
ISNYNTKYTDDMATGSN	Kornberg's mediator (SRB) complex@SRB8@0-1428@1385:1402	SRB8	1385	1402	2.52329	0.111224	3.03932	0.102092	3.20602	0.0579963	2.9386	0.0853215
LKSAENSGKQQYYRGLP	SWI/SNF complex@SWP82@0-624@430:447	SWP82	430	447	2.23578	0.0668264	2.25083	0.101094	2.24517	0.205838	2.75398	0.0675799
DEEYPVKVKVSYQKLLK	U5 snRNP complex@PRP8@0-2414@510:527	PRP8	510	527	1.86422	0.0780973	3.03385	0.0905035	1.9128	0.149915	2.60466	0.0539577
KKFIEISDVKIQVAAFI	U5 snRNP complex@PRP8@0-2414@2190:2207	PRP8	2190	2207	2.53454	0.0524816	2.8417	0.0583727	2.65239	0.0475186	2.54848	0.0422789
KLITTYISLLKLQGLYE	@YDL116W/NUP84@0-727@410:427	YDL116W/NUP84	410	427	1.81642	0.0609698	2.23438	0.0591694	1.6586	0.0715614	1.71784	0.0517117
YSIEMKPYSGKLLKVCL	19/22S regulator@ECM29@0-1869@1415:1432	ECM29	1415	1432	2.33019	0.0976815	2.6162	0.0771533	2.51109	0.0756594	2.83218	0.0685485
PGGYFIVNGTEKVILVQ	DNA-directed RNA polymerase III complex@RET1@0-1150@180:197	RET1	180	197	1.66487	0.102893	1.63145	0.119312	1.27571	0.133352	2.48094	0.133015
MSKITSSQVREHVKELL	cytoplasmic ribosomal large subunit@RPL1A@0-218@0:17	RPL1A	0	17	2.09254	0.065401	1.58893	0.0918761	2.44911	0.092986	1.98945	0.0513634
QCIVYPNCLFILKLLNG	Kornberg's mediator (SRB) complex@SOH1@0-128@70:87	SOH1	70	87	1.51122	0.061005	1.29912	0.0622635	1.27518	0.143101	1.28842	0.0465189
KEQADIYAKQQEQLKQM	SWI/SNF complex@ARP7@0-478@250:267	ARP7	250	267	2.24907	0.0861695	1.74749	0.0645653	1.78223	0.140987	2.88542	0.0660554
AHLYMLEPSGSYWGYKG	20S proteasome@PRE10@0-289@145:162	PRE10	145	162	1.69689	0.126077	1.66301	0.0692713	2.06023	0.206631	1.84518	0.0816901
FLKKNIIKENVKVARLA	fatty acid synthase complex@FAS1@0-2052@1990:2007	FAS1	1990	2007	1.56344	0.256042	2.96934	0.511296	1.72598	0.934796	2.60031	0.710786
NTSVLMKLKLMIVYYKD	nuclear condensin complex@YCS4@0-1177@515:532	YCS4	515	532	1.56373	0.120368	1.55651	0.151852	1.3193	0.212799	1.28918	0.109591
GAQFSRSYDLTRHQNTI	proteasome regulatory particle@RPN4@0-532@450:467	RPN4	450	467	1.66582	0.114177	1.15607	0.11589	1.84959	0.183934	2.5313	0.0992156
EKPLTPLKYTKLIAAAE	SWI/SNF complex@SNF6@0-333@160:177	SNF6	160	177	1.27393	0.114851	1.25301	0.225338	1.2209	0.207185	1.14653	0.196523
TWSLILNECLKTIQINN	@YML031W/NDC1@0-656@320:337	YML031W/NDC1	320	337	1.61737	0.0578007	1.87884	0.0574851	1.298	0.103345	1.85696	0.0423355
MLNLIDDVKNILNAKYT	proteasome regulatory particle|19/22S regulator@RPN6@0-435@270:287	RPN6	270	287	2.57065	0.0897282	2.8554	0.184846	2.86322	0.0609442	2.86201	0.0678536
RRLLNLYNDNNKNNNNR	SWI/SNF complex@SWI1@0-1315@1085:1102	SWI1	1085	1102	2.86191	0.0889282	3.10623	0.116191	2.21643	0.160696	2.98575	0.0581877
KFTTVLAKILARSIDVE	19/22S regulator@ECM29@0-1869@1245:1262	ECM29	1245	1262	1.53055	0.195398	3.10893	0.345515	2.9435	0.139697	3.01211	0.218854
RCNDNLMRSCFYLMVSS	@YJL039C/NUP192@0-1684@515:532	YJL039C/NUP192	515	532	1.71701	0.0543042	1.45854	0.0425401	2.31068	0.0567182	1.10311	0.0378591
IKIFELKLPADATTWRY	nuclear cohesin complex@IRR1@0-1151@940:957	IRR1	940	957	2.05691	0.0486409	2.03377	0.0562628	2.25672	0.0804823	2.39143	0.0460209
DHVDGSSEFVSQDTKVI	Nuclear exosome complex@RRP46@0-224@10:27	RRP46	10	27	2.24348	0.0533348	2.64426	0.055501	2.43951	0.0534208	2.79893	0.0526723
FIVSGTASDQLFGMCES	20S proteasome@PUP3@0-206@135:152	PUP3	135	152	2.46241	0.0451669	2.41022	0.0461564	2.62648	0.0562464	2.53119	0.0385051
NSPSSALRALQENGTIF	@YDL088C/ASM4@0-529@360:377	YDL088C/ASM4	360	377	2.04901	0.0531594	2.12582	0.0617146	1.53375	0.0688396	2.0121	0.0392584
DVNEKIRFRIEREVFVD	DNA-directed RNA polymerase III complex@RPC25@0-213@140:157	RPC25	140	157	1.29044	0.0658605	1.81443	0.074445	1.565	0.12756	1.20223	0.044246
NSTLKKVESQETLNDTI	nuclear condensin complex@YCS4@0-1177@455:472	YCS4	455	472	2.42896	0.0916037	2.12058	0.100263	2.36511	0.131289	2.10282	0.111854
KDIRSTLASLIRYNSVE	DNA-directed RNA polymerase III complex@RPC82@0-655@530:547	RPC82	530	547	2.12709	0.0855843	2.67372	0.137987	2.6652	0.119127	2.44765	0.111863
MLGRAGRPRYDTFGEGI	U5 snRNP complex@BRR2@0-2164@870:887	BRR2	870	887	2.81131	0.13936	3.24794	0.118593	3.14641	0.0868175	3.31525	0.150827
DTKNLYVIKALQSLTSK	cytoplasmic ribosomal small subunit@RPS10A@0-106@35:52	RPS10A	35	52	1.95319	0.0770412	1.74565	0.0773699	1.3042	0.157846	1.34199	0.0784701
LAREVPQQSGKKLLINK	chromatin accessibility complex@DPB4@0-197@40:57	DPB4	40	57	2.05571	0.0632962	1.42493	0.0922346	1.85639	0.10214	1.57705	0.0672433
KNDTKILVLALEDLKDV	U5 snRNP complex@PRP8@0-2414@905:922	PRP8	905	922	1.95868	0.0989813	1.59885	0.101179	1.54911	0.110307	1.72797	0.0550003
DVKVSISHDDLQAVAVA	fatty acid synthase complex@FAS2@0-1888@1865:1882	FAS2	1865	1882	2.60305	0.0554042	2.66445	0.0759849	1.61002	0.0649582	2.22383	0.0493201
EGPKKCIQVNCLNCEKS	ribonuclease MRP complex@SNM1@0-199@95:112	SNM1	95	112	2.03824	0.0584399	2.62514	0.0793146	2.7988	0.0725185	2.21794	0.0486164
MTTFYKCVNCGHRWKEN	DNA-directed RNA polymerase III complex@RPC11@0-111@93:110	RPC11	93	110	2.65997	0.0713804	2.82104	0.162872	2.22177	0.149439	2.74228	0.0713969
SDPVCLFVCNKDPDVPL	ribonuclease MRP complex|nucleolar ribonuclease P complex@POP3@0-196@85:102	POP3	85	102	2.3552	0.0749749	1.90677	0.0526175	2.3108	0.0838278	2.52399	0.0814051
PSTTLFNFGGKSDTVTS	@YOR098C/NUP1@0-1077@400:417	YOR098C/NUP1	400	417	2.31862	0.0745131	2.51022	0.0650723	2.40137	0.0728716	2.92495	0.0587257
GGLFGNKVGSTGSLMGG	@YGR119C/NUP57@0-542@145:162	YGR119C/NUP57	145	162	2.69434	0.730516	2.73631	0.65922	2.13973	0.786062	2.60031	0.710786
EWYLSHLCSGILSSVNR	Kornberg's mediator (SRB) complex@SRB8@0-1428@675:692	SRB8	675	692	1.55034	0.0791678	1.40581	0.075625	1.24627	0.0953431	1.62822	0.0444873
PSLYRLLNILITYGIIK	Kornberg's mediator (SRB) complex@SRB8@0-1428@560:577	SRB8	560	577	1.06587	0.123451	1.36762	0.119766	1.20764	0.571289	1.03746	0.0442212
TNWIIYPLWVMAKQLIR	signalosome complex@CSN12@0-424@100:117	CSN12	100	117	1.1983	0.131891	1.38724	0.107066	1.31483	0.386033	1.23569	0.108806
KIDKPIRTQVNTGGESV	Kornberg's mediator (SRB) complex@RGR1@0-1083@580:597	RGR1	580	597	2.39935	0.0444322	2.39709	0.0601973	2.32082	0.0524605	2.24455	0.0359821
IFNGETLEDALRRIITD	nuclear ubiquitin ligase complex@GRR1@0-1152@810:827	GRR1	810	827	1.96404	0.0593723	1.95519	0.0835958	2.06597	0.0697477	2.07236	0.0643725
VKAQRPITGASLDLIKE	cytoplasmic ribosomal large subunit@RPL24A@0-156@75:92	RPL24A	75	92	2.07082	0.0486492	2.41588	0.0623984	2.69521	0.0744978	2.73168	0.0497288
IACVLTVINEQQREAVR	cytoplasmic ribosomal large subunit@RPL35A@0-121@50:67	RPL35A	50	67	2.12017	0.0682557	1.72868	0.0571532	2.17992	0.0802496	2.22903	0.0659463
MITKRILEVGALASIQT	proteasome regulatory particle|19/22S regulator@RPN12@0-275@55:72	RPN12	55	72	1.57798	0.385905	1.62792	0.0834616	2.13788	0.220699	1.87604	0.503798
KQYLSASFSLKNGDKPH	cytoplasmic ribosomal large subunit@RPL6A@0-177@155:172	RPL6A	155	172	1.93053	0.0446717	2.33766	0.0569649	2.4344	0.0576637	2.95983	0.0287227
QLEGFESRKAFFLGYMI	DNA-directed RNA polymerase II complex@RPB2@0-1225@365:382	RPB2	365	382	2.41544	0.0750741	1.22106	0.0882773	1.41424	0.0789807	2.48609	0.0447685
NSLRRVMIAEIPTLAID	DNA-directed RNA polymerase II complex@RPB3@0-319@30:47	RPB3	30	47	1.57872	0.339943	2.59232	0.565212	1.72598	0.934796	2.60031	0.710786
LERARDVNIVNRRLVYS	nuclear condensin complex@YCG1@0-1036@240:257	YCG1	240	257	1.57872	0.339943	2.44378	0.272468	1.7156	0.294157	1.65485	0.13106
SSLLSRLISSKMPGGFT	fatty acid synthase complex@FAS2@0-1888@225:242	FAS2	225	242	2.40709	0.0804275	2.51147	0.0692826	2.16969	0.0939313	2.88949	0.0641951
VPVRDGVTIEFSTNVKD	cytoplasmic ribosomal large subunit@RPL9A@0-192@125:142	RPL9A	125	142	1.57971	0.262734	1.34912	0.269503	1.72598	0.934796	2.13226	0.581764
NVGKPDQSIASGNTNGA	@YOR098C/NUP1@0-1077@845:862	YOR098C/NUP1	845	862	2.09101	0.285067	3.00344	0.197181	2.82472	0.0853404	2.92945	0.100724
RSIMKNRSVVYFKLDLT	signalosome complex@RRI2@0-646@515:532	RRI2	515	532	1.58012	0.221797	1.89486	0.306675	1.43605	0.506568	2.60031	0.710786
LPREEHDIAYSKDGLPN	Nuclear exosome complex@RRP6@0-734@575:592	RRP6	575	592	2.69434	0.730516	3.26954	0.316722	1.72598	0.934796	2.9403	0.301894
TINKAVQVKVLGKYEFS	proteasome regulatory particle@ESC2@0-457@210:227	ESC2	210	227	1.36679	0.0924541	1.47478	0.0769378	1.8889	0.180504	1.99816	0.0763494
MPPKFDPNEVKYLYLRA	cytoplasmic ribosomal large subunit@RPL12A@0-166@0:17	RPL12A	0	17	2.09229	0.164655	1.99606	0.0925446	2.97565	0.199743	1.77632	0.0788808
AKMNAKTDFAKIINKPN	DNA-directed RNA polymerase III complex@RPC82@0-655@240:257	RPC82	240	257	1.79298	0.0919734	1.79745	0.06917	1.58418	0.175072	1.62085	0.069288
AIQLDYSTANEYIIAAI	proteasome regulatory particle|19/22S regulator@RPN3@0-524@280:297	RPN3	280	297	2.08859	0.0733473	2.24	0.0580094	2.32088	0.0937642	2.46711	0.0556874
ILSSLYLLSIWVKKFKW	Cytochrome bc1 complex (Ubiquinol-cytochrome c reductase complex, complex III)@CYT1@0-310@275:292	CYT1	275	292	1.49821	0.068558	2.21686	0.0905762	1.77352	0.0886148	1.30354	0.0551036
MPYTINELLEMVGLASG	U5 snRNP complex@BRR2@0-2164@1695:1712	BRR2	1695	1712	2.30509	0.0573677	2.56061	0.0488492	2.57765	0.0516655	2.51751	0.0311448
VEHLLRDVRDQAAGGLS	proteasome regulatory particle|19/22S regulator@RPN8@0-339@170:187	RPN8	170	187	1.98752	0.167641	2.7024	0.128749	2.80714	0.168354	1.07336	0.120531
EDHIFFKYIYELILAGA	@YDL116W/NUP84@0-727@175:192	YDL116W/NUP84	175	192	1.98129	0.0636793	1.73625	0.0702495	1.68511	0.0890678	1.65492	0.0613817
LLGKILPREEHDIAYSK	Nuclear exosome complex@RRP6@0-734@570:587	RRP6	570	587	2.69434	0.730516	3.26954	0.316722	1.72598	0.934796	2.9403	0.301894
YLINGKRFKRKDNAKIS	Signal recognition particle (SRP)@SRP68@0-600@150:167	SRP68	150	167	1.58308	0.096005	1.36214	0.0752903	1.75478	0.1159	1.63364	0.0492929
IAVLRSKEWFQLDDEDF	fatty acid synthase complex@FAS1@0-2052@1440:1457	FAS1	1440	1457	2.09284	0.0412172	2.03229	0.0412383	1.8068	0.0583114	2.31816	0.0378821
TTFTHCEIHPSMILGVA	DNA-directed RNA polymerase II complex@RPB2@0-1225@735:752	RPB2	735	752	2.38554	0.0753512	1.74528	0.110732	1.30249	0.139613	2.57363	0.0977366
IKRMAIRNIVEAAAVRD	cytoplasmic ribosomal small subunit@RPS26A@0-120@35:52	RPS26A	35	52	1.68037	0.0969482	1.29159	0.0690175	1.8305	0.157782	1.93385	0.0554501
RLASEPGIISITSLQDS	@YMR129W/POM152@0-1338@1195:1212	YMR129W/POM152	1195	1212	2.34104	0.0774624	2.93694	0.103125	2.9644	0.0825361	1.81999	0.050996
LFSLLELGEQKCQELVT	Nuclear exosome complex@RRP46@0-224@190:207	RRP46	190	207	1.80435	0.0557356	1.97442	0.0609055	1.86689	0.0929226	2.09944	0.0580416
NLGIPKIAYRGVKDCQE	Kornberg's mediator (SRB) complex@SSN2@0-1421@865:882	SSN2	865	882	1.58435	0.188367	1.4897	0.201986	1.53869	0.258423	1.13219	0.162559
NNNNTTTTTTTTNNNNT	SWI/SNF complex@SWI1@0-1315@10:27	SWI1	10	27	2.68302	0.0315894	3.07411	0.0314218	3.36336	0.0233761	3.12813	0.0198034
SKNTAVSKVQKRKVLEL	Signal recognition particle (SRP)@SRP72@0-641@540:557	SRP72	540	557	2.09622	0.163871	2.65567	0.106177	2.57918	0.447264	3.05359	0.448333
EWVKLHRLLQRALFRQL	ribonuclease MRP complex@RMP1@0-202@65:82	RMP1	65	82	1.58529	0.211333	1.46933	0.252753	2.85937	0.142392	2.15988	0.14217
ILFELYKIKGRNNSKSV	Signal recognition particle (SRP)@SRP72@0-641@425:442	SRP72	425	442	1.91535	0.0608652	2.03818	0.067565	2.74905	0.0687147	1.76357	0.0616303
NALTVGDFDKFDSLIKV	proteasome regulatory particle|19/22S regulator@RPN9@0-394@255:272	RPN9	255	272	1.58571	0.112088	2.13656	0.130479	1.30007	0.14027	1.3023	0.113766
GSVLLTLLNFVSNNVLR	19/22S regulator@ECM29@0-1869@705:722	ECM29	705	722	1.30957	0.0587556	1.42702	0.0538132	1.66714	0.101753	2.02662	0.0733957
VLTGGYLDQHKRTRLES	nuclear cohesin complex@SMC3@0-1231@670:687	SMC3	670	687	2.035	0.231639	2.2569	0.174331	1.18689	0.160202	2.62501	0.258454
AKSTVETFISSMTATAD	Cytochrome bc1 complex (Ubiquinol-cytochrome c reductase complex, complex III)@RIP1@0-216@70:87	RIP1	70	87	2.12967	0.0769152	1.88999	0.0734127	2.93041	0.0610577	1.47962	0.0501576
GEGPFTVKFKHMDYDGN	@YMR129W/POM152@0-1338@850:867	YMR129W/POM152	850	867	2.86449	0.0678964	2.78515	0.111453	2.77952	0.111111	2.77884	0.0587958
LVQEQVREFQRRLAFLG	U5 snRNP complex@BRR2@0-2164@565:582	BRR2	565	582	1.16205	0.135615	2.06825	0.114565	1.04002	0.221181	1.1667	0.0866213
SDSEIPPLLVYKWTQGI	U5 snRNP complex@PRP8@0-2414@1015:1032	PRP8	1015	1032	2.35907	0.0574448	2.29972	0.0559357	2.25612	0.0678442	2.07144	0.073908
GRLLRAMFEICLKRGWG	U5 snRNP complex@BRR2@0-2164@1105:1122	BRR2	1105	1122	1.58862	0.0912313	1.75387	0.114289	1.76399	0.115673	1.81119	0.0768165
ENKVMLPRCSKEEFRLM	signalosome complex@RRI2@0-646@540:557	RRI2	540	557	2.1001	0.0758394	1.79637	0.0597656	2.06142	0.0879654	1.69986	0.0483265
AMHNSKAASSTRIFQAL	ribonuclease MRP complex|nucleolar ribonuclease P complex@POP1@0-876@75:92	POP1	75	92	2.54548	0.0781829	2.58594	0.0931932	2.86672	0.142307	2.8875	0.109383
PFHDPEARLFNIWGTVR	19/22S regulator@ECM29@0-1869@525:542	ECM29	525	542	1.42938	0.221535	1.32834	0.260356	1.72598	0.934796	2.39698	0.57936
IRNINVQDALLTNQLYK	SWI/SNF complex@SNF2@0-1704@570:587	SNF2	570	587	2.67385	0.0643707	2.83642	0.0702103	3.11876	0.0496079	3.24381	0.0750933
ILEEKTDLHLPKKEYDD	MIND complex@NSL1@0-217@25:42	NSL1	25	42	2.39317	0.116373	1.76267	0.0567936	2.20461	0.114828	2.65904	0.0609729
FNYVQECPAIPIFNYIF	@YJL039C/NUP192@0-1684@815:832	YJL039C/NUP192	815	832	1.75118	0.0560241	1.90429	0.0716856	1.87932	0.0824183	1.84613	0.0418898
QDKIELSEEETLLVIRR	SWI/SNF complex@SNF2@0-1704@965:982	SNF2	965	982	2.26917	0.106803	2.38205	0.112546	2.91568	0.0716528	2.97928	0.0891972
LVEPSKVGQFDQVLNLC	fatty acid synthase complex@FAS1@0-2052@70:87	FAS1	70	87	2.41195	0.0896612	2.34751	0.132842	2.77594	0.113879	2.72794	0.162763
PYFPGGSIAMARVLFDD	Cytochrome bc1 complex (Ubiquinol-cytochrome c reductase complex, complex III)@CYT1@0-310@215:232	CYT1	215	232	1.8799	0.101019	2.29265	0.13725	2.61004	0.10627	2.6863	0.0925366
KTGTKPAAVFTETLKHD	cytoplasmic ribosomal large subunit@RPL4A@0-363@345:362	RPL4A	345	362	2.18469	0.173466	2.2434	0.0773268	1.73663	0.149757	2.54336	0.111856
EGQIIQRSNISTAIKSL	nuclear ubiquitin ligase complex@CDC53@0-816@185:202	CDC53	185	202	2.32876	0.0988834	1.54877	0.0562478	2.45686	0.157836	1.7936	0.0786581
ITDKTIESIVNLAPKLR	nuclear ubiquitin ligase complex@GRR1@0-1152@585:602	GRR1	585	602	2.26658	0.0588622	2.80619	0.0805424	1.83218	0.0856241	2.76069	0.0369531
VTVVDTPPVVVVGVVGY	cytoplasmic ribosomal large subunit@RPL3@0-388@75:92	RPL3	75	92	1.41429	0.061099	1.16664	0.0512991	1.26508	0.0654213	1.38952	0.0476105
DRIYMLFHFEEDEGEEL	U5 snRNP complex@PRP8@0-2414@1165:1182	PRP8	1165	1182	1.48859	0.0639818	1.64123	0.0647156	1.49793	0.171893	1.93144	0.0574916
YQSPTIFKIVQSRLMST	Kornberg's mediator (SRB) complex@MED6@0-296@160:177	MED6	160	177	1.59478	0.132074	1.70864	0.101024	2.03115	0.401291	1.95482	0.0939204
KKFNMGKEFEARNLIED	DNA-directed RNA polymerase III complex@RPC53@0-423@155:172	RPC53	155	172	2.72001	0.0866378	2.81051	0.107067	3.04513	0.0828993	2.56393	0.142056
LINLKISPLMKSQYNMV	Kornberg's mediator (SRB) complex@SRB8@0-1428@605:622	SRB8	605	622	1.59432	0.0798517	1.80374	0.0851368	2.07135	0.134995	1.52552	0.119407
FGAKMSRTLILSILNEI	Kornberg's mediator (SRB) complex@SIN4@0-975@735:752	SIN4	735	752	1.42372	0.0437697	1.84111	0.0634633	1.35733	0.0884832	1.67838	0.039079
SVFNAELLKLLNDEYNY	nuclear condensin complex@YCS4@0-1177@250:267	YCS4	250	267	2.30923	0.0619006	1.76131	0.0531191	1.9542	0.094888	2.47144	0.0398931
TAVKQGVTSLGIKATNG	20S proteasome@PRE8@0-251@25:42	PRE8	25	42	2.05567	0.0548869	2.40753	0.0648456	1.86591	0.0715346	1.71102	0.0833348
DYSINSRYEPKVFDCGD	20S proteasome@PRE7@0-242@50:67	PRE7	50	67	2.58753	0.0526919	2.72548	0.0759469	2.8968	0.0676209	2.58967	0.0632992
AVNWQDKQGWTPLFHAL	proteasome regulatory particle|19/22S regulator@NAS6@0-229@165:182	NAS6	165	182	2.09653	0.176854	2.07062	0.158501	2.39456	0.092002	2.28047	0.334436
NESLIPLINLALIDTEF	@YML103C/NUP188@0-1656@435:452	YML103C/NUP188	435	452	1.90198	0.0880362	2.51373	0.113882	1.32545	0.149175	2.10337	0.123814
LLDVVKGTEASNDIIDK	@YDL116W/NUP84@0-727@365:382	YDL116W/NUP84	365	382	2.51412	0.141256	2.07684	0.194387	1.92211	0.154164	1.47028	0.0405563
VGLVMFSQFWYWFPLAH	proteasome regulatory particle|19/22S regulator@RPN2@0-946@730:747	RPN2	730	747	1.38533	0.0718374	1.52089	0.07753	1.66296	0.168953	1.40683	0.0508392
IYRYKYKVMHQIRACKD	U5 snRNP complex@PRP8@0-2414@665:682	PRP8	665	682	2.14392	0.0860905	2.56263	0.098781	2.44926	0.0782967	1.98762	0.0882911
TQRIMTNVIAFAFWNLL	@YLR018C/POM34@0-300@60:77	YLR018C/POM34	60	77	2.13336	0.0582135	1.81002	0.0686726	1.74413	0.156477	1.57613	0.0273112
DGTEYVLSSVREPDFWV	Kornberg's mediator (SRB) complex@MED6@0-296@110:127	MED6	110	127	2.33515	0.508075	3.49109	0.13055	2.66162	0.334978	2.66453	0.119686
SLYAYCHSKLRGQQVEN	nuclear ubiquitin ligase complex@GRR1@0-1152@240:257	GRR1	240	257	2.51537	0.0918061	2.51183	0.100314	2.54529	0.0996695	2.59536	0.0970224
FGSADDTYPYLTGEWST	fatty acid synthase complex@FAS1@0-2052@770:787	FAS1	770	787	1.31751	0.0473864	2.31855	0.0666173	1.20751	0.0858176	1.27968	0.0716953
KAPEAEQVLSAAATFPI	cytoplasmic ribosomal large subunit@RPL13A@0-200@130:147	RPL13A	130	147	2.76241	0.0752618	2.9668	0.0706088	2.95591	0.0783661	2.81497	0.0396253
EIGILDHVDGSSEFVSQ	Nuclear exosome complex@RRP46@0-224@5:22	RRP46	5	22	2.00746	0.059044	1.69004	0.0669311	2.24423	0.0648216	2.49693	0.0636519
AGHVSGVITVHNVFSKE	proteasome regulatory particle@RPN14@0-418@260:277	RPN14	260	277	1.74913	0.135927	1.85163	0.152291	2.9216	0.0773153	2.79032	0.133135
ISKTVRFNVVKVSAAAG	cytoplasmic ribosomal small subunit@RPS11A@0-157@130:147	RPS11A	130	147	1.60315	0.133697	3.18739	0.171085	2.11413	0.667692	1.64373	0.106697
RDKVCKQINEARDEILP	Kornberg's mediator (SRB) complex@PGD1@0-398@25:42	PGD1	25	42	1.60365	0.144965	1.76805	0.091177	1.49463	0.162757	1.5218	0.380199
LHYIPKYNRYEKRHKNV	cytoplasmic ribosomal small subunit@RPS11A@0-157@90:107	RPS11A	90	107	1.7391	0.0539775	2.05891	0.0628815	1.78456	0.0887515	2.26113	0.0500121
LPYNWDALEMQWRYLYD	SWI/SNF complex@ARP7@0-478@75:92	ARP7	75	92	2.1002	0.0732375	2.10089	0.0647562	2.4357	0.109192	2.19227	0.0681567
LALGSHNKLIQFGNACI	Kornberg's mediator (SRB) complex@SSN2@0-1421@120:137	SSN2	120	137	1.60428	0.0867727	2.13121	0.129838	2.20264	0.131894	1.28162	0.08945
GHIGAYLIVAGVDPTGS	20S proteasome@PUP1@0-262@120:137	PUP1	120	137	1.83348	0.0925781	1.4826	0.103645	1.67582	0.161153	1.64582	0.11397
ALAFGYVKSLHKQISAE	Kornberg's mediator (SRB) complex@SIN4@0-975@550:567	SIN4	550	567	2.20489	0.0642332	1.65345	0.0558985	1.78089	0.10598	2.31699	0.0426795
IQTVVISLLALPHSPLW	@YML031W/NDC1@0-656@40:57	YML031W/NDC1	40	57	1.57854	0.0625809	1.35855	0.0755129	1.35557	0.101983	1.9957	0.048598
LFQELSKVVDDMPSLRL	nuclear ubiquitin ligase complex@GRR1@0-1152@560:577	GRR1	560	577	1.6073	0.110009	3.20077	0.183137	2.21939	0.115147	2.31403	0.0854699
KERLTKEAAAIAEGKSK	cytoplasmic ribosomal large subunit@RPL8B@0-257@105:122	RPL8B	105	122	2.33264	0.0563364	2.19259	0.0496447	2.02234	0.0726847	2.38013	0.0332529
GHTLINNYKDLLAVAIA	cytoplasmic ribosomal large subunit@RPP0@0-313@235:252	RPP0	235	252	1.60775	0.239681	1.18483	0.175158	1.3151	0.172065	1.18447	0.158594
LVHGIFGAKMSRTLILS	Kornberg's mediator (SRB) complex@SIN4@0-975@730:747	SIN4	730	747	1.41285	0.0435128	1.80535	0.0625702	1.36439	0.0880354	1.65124	0.0386404
VQPPLDKFPYKKLELPK	SWI/SNF complex@SWP82@0-624@55:72	SWP82	55	72	2.11272	0.0546531	2.79001	0.0740018	2.7313	0.060864	2.9301	0.0548037
KLLKVCLTMFEDRNESV	19/22S regulator@ECM29@0-1869@1425:1442	ECM29	1425	1442	1.98772	0.27104	2.40831	0.142528	2.58034	0.0781853	2.65734	0.160393
DEIDAALDFRNVSIVAN	nuclear condensin complex@SMC4@0-1419@1350:1367	SMC4	1350	1367	1.91265	0.049906	1.74939	0.0558003	2.02818	0.0756684	1.53834	0.0513499
THLEIEPFTILGAVAGL	DNA-directed RNA polymerase III complex@RET1@0-1150@670:687	RET1	670	687	1.90613	0.0543586	1.42078	0.0407801	2.07825	0.120569	2.04548	0.04848
KYPMYMQLEEELMKLDG	Kornberg's mediator (SRB) complex@MED6@0-296@95:112	MED6	95	112	1.43666	0.0838256	2.13876	0.0906412	1.3922	0.156786	1.35883	0.0600708
KGSRFISTLQVKLYGRE	DNA-directed RNA polymerase II complex@RPB2@0-1225@245:262	RPB2	245	262	2.30282	0.0571124	2.06502	0.0652744	2.58405	0.0889454	2.36521	0.0557133
QRQKTYVERFETQLKVV	nuclear cohesin complex@SMC1@0-1226@340:357	SMC1	340	357	2.50772	0.079537	1.73178	0.0645557	1.22818	0.197582	1.24123	0.061061
IIPTTLEEQQQLEDESS	@YML103C/NUP188@0-1656@1615:1632	YML103C/NUP188	1615	1632	1.65501	0.0804775	1.88391	0.081457	2.6645	0.0813523	2.85711	0.0990474
DDPTQLVSRGGCGNTQP	DNA-directed RNA polymerase II complex@RPO21@0-1734@155:172	RPO21	155	172	2.55162	0.187115	3.1801	0.120924	2.97155	0.109292	3.03938	0.088106
NKFMSIFLKRKDFTNKN	Kornberg's mediator (SRB) complex@SRB8@0-1428@890:907	SRB8	890	907	2.198	0.0820844	2.37596	0.0667081	3.02689	0.0584947	2.58451	0.0654416
FSNKYLELCKLASNNLE	signalosome complex@RRI2@0-646@628:645	RRI2	628	645	2.10271	0.0391059	1.95328	0.0537868	2.01813	0.0683936	2.01973	0.0432367
YALAAKDRFDIDEKSQF	proteasome regulatory particle|19/22S regulator@RPN2@0-946@80:97	RPN2	80	97	2.10005	0.131798	1.73358	0.0899521	1.92994	0.167977	2.65814	0.0822236
CVEWRLPEIAKEIYTTL	@YJR042W/NUP85@0-745@525:542	YJR042W/NUP85	525	542	1.46341	0.0711571	1.39697	0.0746712	1.52139	0.11438	1.79863	0.0658065
VRIMKAKRNLPHTTLVN	nuclear ubiquitin ligase complex@CDC53@0-816@755:772	CDC53	755	772	2.2309	0.0700592	1.90187	0.0931235	1.53086	0.164177	1.76966	0.0715674
PYFDYIFNDILAHVDQI	@YJL039C/NUP192@0-1684@750:767	YJL039C/NUP192	750	767	1.88575	0.0767209	1.89534	0.110308	2.38622	0.0994599	1.93896	0.0539333
IMYQQMLKYRRLFIGDQ	SWI/SNF complex@SNF2@0-1704@1020:1037	SNF2	1020	1037	1.21892	0.0400185	1.44911	0.052252	1.29771	0.117988	1.41669	0.030409
NFGFGIDEHIDLGIKYD	cytoplasmic ribosomal large subunit@RPL11A@0-175@100:117	RPL11A	100	117	2.51014	0.161913	2.59231	0.104114	2.39162	0.106947	2.39386	0.113685
EFDRRILKKSLMTSHTK	SWI/SNF complex@RTT102@0-158@85:102	RTT102	85	102	2.97692	0.0922735	2.94052	0.165877	2.39522	0.149782	3.28796	0.0932959
QTWSYLSLYSTDLENSS	19/22S regulator@ECM29@0-1869@870:887	ECM29	870	887	2.25111	0.0516804	2.41265	0.0643858	2.66143	0.0496284	2.75671	0.0492111
AAAAPAPVAAAAPAAAA	fatty acid synthase complex@FAS2@0-1888@120:137	FAS2	120	137	1.61564	0.272046	2.9728	0.809565	1.72598	0.934796	2.60031	0.710786
KSESDELQMRSFLKEGD	Nuclear exosome complex@RRP4@0-360@150:167	RRP4	150	167	2.70977	0.224852	3.18434	0.131915	3.08784	0.125495	3.15931	0.0958355
ITVVLGVNGYIWLRKTS	Nuclear exosome complex@RRP4@0-360@220:237	RRP4	220	237	1.61615	0.117306	1.61305	0.198426	1.34066	0.256378	1.95151	0.111793
ICLMTLIETVFVKNIRM	proteasome regulatory particle|19/22S regulator@RPN9@0-394@290:307	RPN9	290	307	1.29895	0.0692232	1.22015	0.0642719	1.22448	0.133957	1.34592	0.0738587
KGHKFNNTKAGRRKTWK	cytoplasmic ribosomal large subunit@RPL15A@0-205@175:192	RPL15A	175	192	2.93152	0.0809465	2.78993	0.0630703	2.80288	0.0928823	3.10098	0.101102
LMDDMSDISDLDDLGFL	proteasome regulatory particle|19/22S regulator@RPN3@0-524@506:523	RPN3	506	523	1.81319	0.0587994	1.76855	0.0622783	1.92276	0.0908619	1.77184	0.0396934
TVKLTEIVWTSSLIKAG	DNA-directed RNA polymerase III complex@RPO31@0-1461@285:302	RPO31	285	302	1.68512	0.0674758	1.4803	0.0581145	1.23748	0.140215	1.24079	0.0629636
HDYWNKIMQSISNKDVI	Kornberg's mediator (SRB) complex@SRB4@0-688@305:322	SRB4	305	322	1.61799	0.233232	1.84772	0.271774	1.33138	0.190148	2.60031	0.710786
NSASNNGNLTSNQLISN	SWI/SNF complex@SWI1@0-1315@240:257	SWI1	240	257	2.1395	0.0777987	1.95629	0.0843348	2.45192	0.107169	2.7541	0.0555599
MSEVITITKRNGAFQNS	Nuclear exosome complex@RRP4@0-360@0:17	RRP4	0	17	2.3061	0.0759609	2.33026	0.0828809	2.79264	0.066828	2.18037	0.0591355
YAQRIGSGAPVYLTAVL	Nucleosomal protein complex@HTA1@0-133@40:57	HTA1	40	57	2.48494	0.0720647	2.35264	0.058015	2.52757	0.0974217	2.35175	0.0512739
AIKWDGSSGGVIRMVVL	20S proteasome@PRE3@0-216@180:197	PRE3	180	197	1.92194	0.0707489	2.55513	0.0835117	2.71077	0.0996266	1.7509	0.049316
ALGMMTRISSQFEKSRK	DNA-directed RNA polymerase III complex@RET1@0-1150@465:482	RET1	465	482	1.27463	0.0898233	1.39072	0.0657464	1.37388	0.169607	1.08425	0.0601859
DLTQLLEKERSILDDIK	nuclear condensin complex@SMC4@0-1419@520:537	SMC4	520	537	2.97916	0.0799459	3.2167	0.136942	2.66252	0.129513	3.15662	0.0426869
GLGVLTHRNKDGTGVRV	fatty acid synthase complex@FAS1@0-2052@510:527	FAS1	510	527	2.46808	0.0941807	3.12131	0.0658169	3.58546	0.0823236	3.26477	0.0854345
SFLSKHALYLAPSGIRM	Kornberg's mediator (SRB) complex@SSN2@0-1421@180:197	SSN2	180	197	1.56154	0.058925	2.12316	0.0667549	1.46209	0.121525	2.19005	0.0860396
VAATITSSQKEPFFLVT	Kornberg's mediator (SRB) complex@SRB8@0-1428@300:317	SRB8	300	317	2.16762	0.0864213	1.80346	0.0711039	2.12424	0.0832084	2.2081	0.0747898
TLEDKFLLLAVNKYGLR	chromatin accessibility complex@ISW2@0-1121@995:1012	ISW2	995	1012	2.15332	0.0582675	2.3116	0.0577711	1.89639	0.106257	2.28871	0.0492204
KILSPTMYMEVYTAIYN	nuclear ubiquitin ligase complex@CDC53@0-816@40:57	CDC53	40	57	1.62548	0.0606687	1.57725	0.0584914	1.63054	0.0797422	1.73486	0.0545803
EVAIRDVNLDVRIHSIQ	nuclear cohesin complex@IRR1@0-1151@455:472	IRR1	455	472	2.0983	0.0610496	2.39533	0.0596443	2.48642	0.0593438	1.67975	0.0524951
QAINLGQVVLTPLTFAL	cytoplasmic ribosomal large subunit@RPL14A@0-139@55:72	RPL14A	55	72	1.43222	0.0488207	1.52567	0.0651649	1.2509	0.0904755	1.35494	0.0671587
KDNVEHLVMRAISLGLL	proteasome regulatory particle|19/22S regulator@RPN9@0-394@320:337	RPN9	320	337	2.92318	0.0739872	2.43245	0.0746791	2.47879	0.0709595	2.76108	0.0594981
AILKLLENMPHPWEQAK	U5 snRNP complex@PRP8@0-2414@170:187	PRP8	170	187	2.0519	0.0881487	2.76321	0.118494	1.92646	0.132884	2.15925	0.0566137
GPHKGKAPRILSTGRKF	cytoplasmic ribosomal large subunit@RPL18A@0-187@155:172	RPL18A	155	172	1.95585	0.514612	2.80467	0.25958	3.20672	0.161892	2.91665	0.128189
NGIIMNGTLIGCVSYSP	@YMR153W/NUP53@0-476@330:347	YMR153W/NUP53	330	347	1.94888	0.0760472	1.98854	0.0658461	2.45567	0.207177	2.24102	0.0828386
TPTDVIGVVSLTNGVTE	Nuclear exosome complex@RRP6@0-734@475:492	RRP6	475	492	2.869	0.0702813	3.20999	0.135333	3.03125	0.0981249	3.14887	0.0586941
NIGTPSFNMAQIPQQLY	SWI/SNF complex@SNF5@0-906@20:37	SNF5	20	37	2.0805	0.0719889	1.93056	0.0676967	2.16914	0.0558357	2.04334	0.0467405
ITISIHGKPTKGSSLAS	Kornberg's mediator (SRB) complex@SSN8@0-324@235:252	SSN8	235	252	2.38816	0.0863763	2.24306	0.173389	2.42855	0.0787546	2.57799	0.0409875
TFSPSGKLGQIDYALTA	20S proteasome@PRE8@0-251@10:27	PRE8	10	27	2.25788	0.0923664	2.61262	0.144573	2.67491	0.11743	2.85498	0.0642648
IKELRSKGYPIQFLTIG	fatty acid synthase complex@FAS1@0-2052@665:682	FAS1	665	682	2.22267	0.0684277	1.87169	0.111642	1.4308	0.0958594	1.68333	0.0708389
DSIGSTRVEGSGGGDSE	proteasome regulatory particle|19/22S regulator@RPT6@0-406@250:267	RPT6	250	267	2.65147	0.112167	2.60509	0.100783	3.09456	0.0645622	2.97425	0.0642187
VPNILSLDMNSMNKELI	Kornberg's mediator (SRB) complex@NUT1@0-1133@165:182	NUT1	165	182	1.96209	0.0840432	2.14329	0.0754351	1.45774	0.27436	1.91162	0.0749971
ETALEFLEKEKQLTLLR	nuclear condensin complex@SMC4@0-1419@375:392	SMC4	375	392	2.64943	0.0741994	3.4561	0.100141	2.65562	0.114531	2.9195	0.0575761
ERTKNAQFIVISLRNNM	nuclear condensin complex@SMC4@0-1419@1370:1387	SMC4	1370	1387	1.30481	0.0633304	2.72079	0.129452	1.32643	0.0928599	1.72717	0.0798401
PLNDGFVDLVEHFLKLN	@YML103C/NUP188@0-1656@1220:1237	YML103C/NUP188	1220	1237	1.62631	0.122153	1.84005	0.283639	1.59102	0.326564	2.52555	0.132095
HQQRMSRTAADILLRLC	nuclear condensin complex@YCG1@0-1036@760:777	YCG1	760	777	1.62683	0.199236	2.48016	0.287156	1.72598	0.934796	2.65686	0.101752
VRTDTTYPAGFMDVITL	cytoplasmic ribosomal small subunit@RPS4A@0-262@75:92	RPS4A	75	92	2.57385	0.100609	2.37256	0.107854	2.91783	0.101933	2.77957	0.0982204
TQDDFTTSVDVMLKGIV	Signal recognition particle (SRP)@SRP54@0-542@20:37	SRP54	20	37	2.22853	0.0810982	1.6342	0.104136	1.6741	0.12549	1.50934	0.0466455
TAIAHSIREQVHMYHKS	SWI/SNF complex@SNF5@0-906@590:607	SNF5	590	607	1.92161	0.0474442	1.89027	0.0442621	2.23083	0.0694957	2.123	0.0442326
TQKRLAASVVGVGKRKV	cytoplasmic ribosomal large subunit@RPL19A@0-190@5:22	RPL19A	5	22	1.32055	0.158414	1.32878	0.0998576	1.12563	0.10911	1.78884	0.111897
LRLFNAPDSEYLCFILS	SWI/SNF complex@SNF2@0-1704@1145:1162	SNF2	1145	1162	2.17111	0.0438937	2.28291	0.0443803	2.15339	0.0415374	1.93731	0.0310263
QLHFSLLDEEAEQSFDQ	DNA-directed RNA polymerase II complex@RPO21@0-1734@1170:1187	RPO21	1170	1187	2.76787	0.134559	2.50602	0.107124	3.28508	0.0997055	2.6376	0.224029
RNESLKNNSSIRNVIMS	Kornberg's mediator (SRB) complex@SRB8@0-1428@415:432	SRB8	415	432	2.10888	0.0489914	1.80671	0.0351633	1.86717	0.083588	2.09025	0.0390592
WDGVIPTPAIIKPKPLW	DNA-directed RNA polymerase II complex@RPO21@0-1734@555:572	RPO21	555	572	2.08536	0.0917889	1.88372	0.0994931	2.41448	0.096179	2.0617	0.12121
VDAGIALNSMCASIPIA	Nuclear exosome complex@RRP46@0-224@120:137	RRP46	120	137	1.62817	0.124822	1.64577	0.122572	1.70899	0.149853	1.65876	0.157146
FYSKNRLLITGTPLQNN	chromatin accessibility complex@ISW2@0-1121@330:347	ISW2	330	347	1.38647	0.166299	3.05085	0.339039	1.72598	0.934796	2.60031	0.710786
LEIAKDFQPTELFDILS	nuclear cohesin complex@IRR1@0-1151@125:142	IRR1	125	142	2.33232	0.106669	3.06582	0.13244	2.79931	0.0793177	3.07568	0.0858189
AQLTHSLRRIRDEMSKA	Kornberg's mediator (SRB) complex@MED8@0-224@40:57	MED8	40	57	2.34783	0.0696114	2.33482	0.117486	2.02408	0.11249	1.98677	0.0521769
VMRNEIRITSLQGDLTF	chromatin silencing complex@SIR4@0-1359@1305:1322	SIR4	1305	1322	2.35429	0.0622244	2.79773	0.0725832	2.65071	0.0810527	2.68215	0.0634091
AQLTLKRCKHFELGGEK	cytoplasmic ribosomal large subunit@RPL42A@0-107@80:97	RPL42A	80	97	2.45978	0.110319	1.92947	0.123487	2.88693	0.0688126	2.56366	0.0757621
EETDEVSSESSDEAIIP	chromatin silencing complex@SIR3@0-979@375:392	SIR3	375	392	2.52525	0.0560335	2.93071	0.0682277	2.734	0.0647627	2.81927	0.0430523
GKRQVLLRPSSKVIIKF	cytoplasmic ribosomal small subunit@RPS22B@0-131@20:37	RPS22B	20	37	2.20711	0.055173	2.83207	0.0997447	3.25149	0.0571984	2.15095	0.0491809
LIDSLENHLLVMKQVET	U5 snRNP complex@PRP28@0-589@320:337	PRP28	320	337	2.1884	0.0734173	2.49232	0.108116	1.68571	0.186731	2.06236	0.0626947
SHAIRLGNGVACDPSEI	Kornberg's mediator (SRB) complex@RGR1@0-1083@1045:1062	RGR1	1045	1062	1.6362	0.0887424	1.52473	0.088194	2.91138	0.174867	2.15795	0.153523
RSMVRKWQTLIEANVTV	cytoplasmic ribosomal small subunit@RPS1A@0-256@110:127	RPS1A	110	127	1.62402	0.0442027	1.65249	0.0533053	1.66575	0.0794095	2.2414	0.0407217
ELEDVAVKKLYAIIINY	nuclear condensin complex@YCS4@0-1177@765:782	YCS4	765	782	1.96937	0.0650597	1.84548	0.0569074	1.59332	0.121125	1.44069	0.0310918
APVAAAAPAAAAAEIAD	fatty acid synthase complex@FAS2@0-1888@125:142	FAS2	125	142	1.63015	0.322446	2.9728	0.809565	2.51227	0.599251	2.60031	0.710786
VHVQLLINLKISPLMKS	Kornberg's mediator (SRB) complex@SRB8@0-1428@600:617	SRB8	600	617	1.58668	0.0477735	1.43551	0.0584446	1.54944	0.090503	1.44169	0.0495985
NYGMIAINPGRVAASFS	fatty acid synthase complex@FAS1@0-2052@1850:1867	FAS1	1850	1867	1.89205	0.0898109	1.72006	0.101419	1.46084	0.0756688	1.8152	0.0596179
LSKINAIQLDYSTANEY	proteasome regulatory particle|19/22S regulator@RPN3@0-524@275:292	RPN3	275	292	2.15164	0.0662652	3.12885	0.083717	3.16776	0.0846051	3.06219	0.0622482
LQAFGESESTTNVYSKD	DNA-directed RNA polymerase II complex@RPB3@0-319@100:117	RPB3	100	117	2.09951	0.0595861	2.07941	0.0809867	1.68214	0.0757685	1.72037	0.0409776
KSKFNKSNRSYSIALSN	Kornberg's mediator (SRB) complex@GAL11@0-1082@945:962	GAL11	945	962	2.4685	0.129385	2.85046	0.0745811	3.10075	0.115377	2.81506	0.0635901
FDKVEVQVRSVMDPITS	Nuclear exosome complex@DIS3@0-1002@975:992	DIS3	975	992	2.80423	0.0658473	2.78395	0.0699841	3.2134	0.0533687	3.04462	0.063547
EIMYTGVSISVSFNSKQ	nuclear cohesin complex@SMC3@0-1231@1100:1117	SMC3	1100	1117	1.99193	0.0704657	1.61214	0.089432	2.82742	0.0869564	2.2938	0.101729
IKLGSTAIGIATKEGVV	20S proteasome@PUP2@0-261@30:47	PUP2	30	47	1.63306	0.181966	1.53581	0.113719	1.34031	0.258846	1.31828	0.113682
LRSKLFQFKLLQSNSKL	nuclear condensin complex@SMC4@0-1419@390:407	SMC4	390	407	1.79511	0.0533081	1.84196	0.0564009	1.59523	0.0788911	2.23014	0.0373422
RNTYQSAMGKQAMGVFL	DNA-directed RNA polymerase II complex@RPB2@0-1225@765:782	RPB2	765	782	1.63414	0.111948	1.62345	0.0973816	1.53294	0.118288	1.79313	0.0518656
QLLMGDIPELSFFHQSN	proteasome regulatory particle|19/22S regulator@RPN3@0-524@320:337	RPN3	320	337	2.20445	0.0540385	2.43357	0.0666364	2.38704	0.076649	2.61529	0.0390271
NLGEYYAQIGDKDNAEK	proteasome regulatory particle|19/22S regulator@RPN7@0-430@135:152	RPN7	135	152	2.05226	0.0752506	1.91988	0.0563655	2.4918	0.0868747	2.46975	0.0532727
PSRIFYKALRGMVSHKT	cytoplasmic ribosomal large subunit@RPL16A@0-200@75:92	RPL16A	75	92	1.2681	0.0748396	2.32236	0.103306	2.44407	0.137566	1.81997	0.129032
VDSLDPFSEGVTFSVMP	nuclear condensin complex@SMC4@0-1419@1295:1312	SMC4	1295	1312	2.39342	0.064629	2.92356	0.0857677	2.20224	0.130217	3.09669	0.0724112
IECFKPGDIVRAQVLSL	Nuclear exosome complex@CSL4@0-293@220:237	CSL4	220	237	2.0418	0.174196	2.24796	0.152652	2.04008	0.1997	2.38958	0.156844
KNLVKVLESRVNARDIP	signalosome complex@CSN12@0-424@180:197	CSN12	180	197	1.93783	0.188147	1.97271	0.306433	2.02575	0.202281	1.75988	0.159272
PDKDYLLSIPISCPLIG	fatty acid synthase complex@FAS1@0-2052@225:242	FAS1	225	242	1.6363	0.134011	1.27834	0.190445	1.2485	0.187921	1.06721	0.0767835
TFIYGYCDKNFRENMSK	20S proteasome@PRE3@0-216@150:167	PRE3	150	167	2.16629	0.0661628	2.12291	0.0788644	2.21215	0.0921011	2.65372	0.0532713
RSPTRRLELLQLSPVKN	nuclear condensin complex@SMC4@0-1419@115:132	SMC4	115	132	1.6389	0.188595	1.38413	0.260618	1.46318	0.335273	1.677	0.131056
VGCIFAELIGLQPIFKG	Kornberg's mediator (SRB) complex@SSN3@0-556@350:367	SSN3	350	367	2.41818	0.0970754	3.02189	0.0854825	3.06362	0.0403013	2.50115	0.0938745
WNRADNHFKDTYGFSIL	fatty acid synthase complex@FAS1@0-2052@1690:1707	FAS1	1690	1707	2.57366	0.069242	3.07378	0.120732	3.34452	0.0826976	3.27085	0.0924756
WQYIVIDEAHRIKNEQS	chromatin accessibility complex@ISW2@0-1121@305:322	ISW2	305	322	1.63906	0.0800184	1.48352	0.0746655	1.22829	0.11013	2.24284	0.0710802
KKNSSRPMPPIRGPKRR	U5 snRNP complex@SMD3@0-102@84:101	SMD3	84	101	1.86462	0.0373843	2.22482	0.0433232	2.13806	0.0547675	2.81142	0.0364025
HDELDMNECIADQDMED	proteasome regulatory particle@ESC2@0-457@430:447	ESC2	430	447	2.64011	0.111558	3.22213	0.0917943	2.86861	0.070091	2.9721	0.0735068
KDHLLGRLASTIAKQVL	cytoplasmic ribosomal large subunit@RPL16B@0-199@10:27	RPL16B	10	27	1.56809	0.0916094	1.65787	0.0854177	1.25153	0.142932	1.30331	0.0659383
KSLDAETEAEEDHMLKK	DNA-directed RNA polymerase II complex@RPO21@0-1734@1245:1262	RPO21	1245	1262	2.55487	0.214656	3.14669	0.294143	3.18617	0.103565	3.15612	0.0941808
LRLRISRKRNEEEDAKN	cytoplasmic ribosomal large subunit@RPL31A@0-114@70:87	RPL31A	70	87	2.3944	0.166146	1.7153	0.169958	3.34692	0.160406	2.31721	0.142582
LSSIEASLKIKNATDLQ	nuclear cohesin complex@SMC3@0-1231@280:297	SMC3	280	297	2.05548	0.0913088	1.84147	0.06381	2.5552	0.123254	2.39697	0.0765281
NDAMAGGFTAYGGADYG	DNA-directed RNA polymerase II complex@RPO21@0-1734@1500:1517	RPO21	1500	1517	1.91182	0.0660159	1.77743	0.08252	1.92372	0.103402	1.86129	0.074104
IFHPMIHYSWSFILYYR	@YML103C/NUP188@0-1656@315:332	YML103C/NUP188	315	332	1.67847	0.031582	1.74331	0.0514518	1.69337	0.0633595	1.97872	0.0477317
KVLRKFRVQSQSNYGIY	Kornberg's mediator (SRB) complex@NUT1@0-1133@820:837	NUT1	820	837	2.29412	0.0711269	1.85115	0.0526403	1.34323	0.10623	2.2993	0.138374
SILKRHSFAVLLHERKL	Kornberg's mediator (SRB) complex@NUT1@0-1133@1080:1097	NUT1	1080	1097	2.13404	0.07751	2.18523	0.118962	2.25779	0.180929	2.45298	0.101486
VNTEKKTIEVTAEINCF	proteasome regulatory particle|19/22S regulator@RPN3@0-524@120:137	RPN3	120	137	1.35267	0.105971	1.70742	0.408112	1.77881	0.207216	1.62437	0.16121
MILKLVCQVTKFGLLLQ	19/22S regulator@ECM29@0-1869@825:842	ECM29	825	842	2.28375	0.0781182	2.12331	0.0659286	2.46179	0.0719081	1.60946	0.0626577
TKISTLAVKVHGGSRYA	Cytochrome bc1 complex (Ubiquinol-cytochrome c reductase complex, complex III)@QCR2@0-369@25:42	QCR2	25	42	1.6432	0.208433	1.34105	0.125157	1.18371	0.288104	1.41343	0.167474
LEKVVPLINVVVDILSA	U5 snRNP complex@BRR2@0-2164@1950:1967	BRR2	1950	1967	1.6432	0.361016	2.9728	0.809565	1.90188	0.424368	1.26197	0.186284
GGFTAYGGADYGEATSP	DNA-directed RNA polymerase II complex@RPO21@0-1734@1505:1522	RPO21	1505	1522	1.90187	0.0685257	1.78872	0.0929119	1.97945	0.0988396	2.01276	0.0675976
WLLSALGNSIVKESNNY	nuclear cohesin complex@REC8@0-681@20:37	REC8	20	37	2.16026	0.512392	2.17009	0.357948	1.5449	0.494211	1.90318	0.450306
LGVEDITLIDSASLHLN	DNA-directed RNA polymerase III complex@RET1@0-1150@535:552	RET1	535	552	1.6128	0.0432949	2.02854	0.0625954	1.79814	0.103385	1.80218	0.0455879
PLIKKIKYEPRFEKAVK	nuclear cohesin complex@SMC3@0-1231@615:632	SMC3	615	632	2.71898	0.0984118	2.75538	0.0718794	2.5305	0.134192	2.48375	0.0791534
SDEKKDGDASKPAFSFG	@YJL041W/NSP1@0-824@365:382	YJL041W/NSP1	365	382	2.63821	0.224818	3.23722	0.0917554	3.25129	0.0555211	3.22884	0.101166
VNGSPITLVEPEILRFK	cytoplasmic ribosomal small subunit@RPS16A@0-144@30:47	RPS16A	30	47	2.79156	0.153977	2.30751	0.497389	1.72598	0.934796	3.35963	0.169347
VQCPTVIKLAKYPDYFP	SWI/SNF complex@ARP9@0-468@400:417	ARP9	400	417	1.81159	0.0488291	2.15017	0.0793814	2.30945	0.0922821	1.8222	0.0471767
ESKPFSSDALSKEKANF	chromatin silencing complex@SIR4@0-1359@655:672	SIR4	655	672	1.59507	0.064798	1.9641	0.0675881	1.73385	0.0890449	1.39205	0.0561803
RNSWNFALIDYFYDLDV	nuclear condensin complex@BRN1@0-755@45:62	BRN1	45	62	1.87016	0.0503624	2.17558	0.0565516	1.33251	0.0930797	2.06292	0.0437771
LFKNYRFNFISKYFIID	@YMR129W/POM152@0-1338@140:157	YMR129W/POM152	140	157	1.41262	0.0735191	1.96528	0.0677803	1.31791	0.100286	1.4229	0.0607376
PVGRELDPISLILIPGE	proteasome regulatory particle|19/22S regulator@RPN13@0-157@55:72	RPN13	55	72	2.55722	0.0497694	2.65174	0.0980426	3.13235	0.0622693	3.23049	0.097733
RNEKRMFLEFQSTQTDL	nuclear condensin complex@SMC2@0-1171@210:227	SMC2	210	227	2.48321	0.192157	2.53338	0.192735	3.2365	0.14025	2.61069	0.123183
SLFGSIGDDGYDLLIST	Kornberg's mediator (SRB) complex@SRB5@0-308@5:22	SRB5	5	22	2.06581	0.139396	2.16995	0.0874268	3.0507	0.0710897	3.49637	0.107241
QLNSRAVAVVVDPIQSV	proteasome regulatory particle|19/22S regulator@RPN11@0-307@130:147	RPN11	130	147	1.64834	0.075976	1.27255	0.0671338	1.42594	0.123489	1.48174	0.0514701
KNAVVRSKFGGDFLDFQ	SWI/SNF complex@ARP7@0-478@175:192	ARP7	175	192	2.56922	0.114794	3.00044	0.131833	3.30975	0.0942332	3.20591	0.0831664
HIHDLEKFSPKSFISKL	Signal recognition particle (SRP)@SRP54@0-542@285:302	SRP54	285	302	2.1193	0.0417726	1.81382	0.0442438	2.13987	0.0641523	2.36161	0.0283347
RGFFHLNEALLQCPMLY	signalosome complex@CSN12@0-424@230:247	CSN12	230	247	2.19561	0.0582947	2.0561	0.0705641	1.89667	0.125926	1.99313	0.0562552
LQKQILTVENKLQFETD	nuclear cohesin complex@SMC1@0-1226@820:837	SMC1	820	837	2.37121	0.0524108	2.59633	0.068736	2.55405	0.0467384	2.89721	0.0462363
GRVKYTKRQKHFAWLPT	ribonuclease MRP complex|nucleolar ribonuclease P complex@POP1@0-876@225:242	POP1	225	242	2.48459	0.0807428	2.26522	0.0512105	2.30211	0.0842722	2.55447	0.0389451
FVRQAAMIALSMILIQQ	proteasome regulatory particle|19/22S regulator@RPN2@0-946@650:667	RPN2	650	667	1.75079	0.164641	1.348	0.0830315	1.47737	0.19359	1.8218	0.139644
EKDCSLRAIEKNDDNSC	@YIL149C/MLP2@0-1680@290:307	YIL149C/MLP2	290	307	2.6662	0.0772597	2.32178	0.100705	3.05872	0.082479	1.86153	0.114116
YKFLDQNSDASTLEPTL	@YIL149C/MLP2@0-1680@860:877	YIL149C/MLP2	860	877	1.64943	0.0916973	2.23861	0.106043	2.26715	0.0904972	2.66975	0.183197
MEERDGAKFENIVHNFK	U5 snRNP complex@AAR2@0-356@80:97	AAR2	80	97	2.51355	0.0969394	3.08748	0.103733	2.40673	0.115371	1.87536	0.0557413
RTYSKTYSTPKRPYESS	cytoplasmic ribosomal small subunit@RPS9A@0-198@5:22	RPS9A	5	22	2.2248	0.0656005	2.18556	0.0554062	2.45696	0.0528302	2.53382	0.0431429
KTSKDIAVLRSKEWFQL	fatty acid synthase complex@FAS1@0-2052@1435:1452	FAS1	1435	1452	2.0679	0.0314297	2.01238	0.0327562	1.91186	0.0459815	2.25402	0.0323003
LKIHQSHLVVPYCPIAS	@YMR129W/POM152@0-1338@365:382	YMR129W/POM152	365	382	1.29163	0.0610058	1.25392	0.0632482	1.23552	0.119109	1.27808	0.0346528
PLKRAIWLIKCCYFIEW	Kornberg's mediator (SRB) complex@SRB8@0-1428@165:182	SRB8	165	182	2.12114	0.0736765	2.56128	0.0995776	2.84752	0.0973795	2.76953	0.0711539
DTFDGSDLRVLSGSISE	fatty acid synthase complex@FAS1@0-2052@460:477	FAS1	460	477	2.34371	0.0674623	1.60208	0.0785711	1.48601	0.139055	1.79238	0.0593539
LGDKELWPVAIGLIALS	@YJR042W/NUP85@0-745@475:492	YJR042W/NUP85	475	492	1.65186	0.147957	1.57544	0.170977	1.63616	0.272065	1.72973	0.163198
SRLLDILEDYCYFRDFE	chromatin accessibility complex@ISW2@0-1121@515:532	ISW2	515	532	1.42347	0.0894307	1.71404	0.0877035	1.4987	0.115837	1.20528	0.0578445
DGAGGDNEVQRTMLELI	proteasome regulatory particle|19/22S regulator@RPT1@0-468@320:337	RPT1	320	337	2.95173	0.128558	3.60543	0.161007	3.44288	0.110657	3.36284	0.0656419
RSNGSVASLSKRNKLLT	@YJL039C/NUP192@0-1684@950:967	YJL039C/NUP192	950	967	1.5515	0.0679835	1.726	0.100245	2.09876	0.124617	1.53666	0.0616933
EVAQYLQEIYQTDAIKS	proteasome regulatory particle|19/22S regulator@RPN5@0-446@235:252	RPN5	235	252	2.4394	0.0985716	2.29918	0.0835064	2.4676	0.10472	2.29494	0.129704
RKILNFKKDLVIVLSNI	SWI/SNF complex@SWI1@0-1315@965:982	SWI1	965	982	2.25465	0.0695602	2.51829	0.103947	2.10583	0.135814	2.71021	0.0867002
TNKISPKDFSPNFTGID	Kornberg's mediator (SRB) complex@SSN2@0-1421@365:382	SSN2	365	382	1.8372	0.110789	2.76392	0.125779	2.89594	0.122574	2.90677	0.0565879
NSEYLKRRVTNLEFNYT	nuclear condensin complex@SMC2@0-1171@495:512	SMC2	495	512	2.27342	0.100451	2.38353	0.066177	2.50249	0.0914726	2.48806	0.0841493
SSLFNNSTNSNTTKPAF	@YJL041W/NSP1@0-824@125:142	YJL041W/NSP1	125	142	2.15224	0.0489544	2.44866	0.0539168	2.61385	0.0420932	2.06248	0.0365851
KLLFQELMAMNITPRLY	DNA-directed RNA polymerase II complex@RPB2@0-1225@1200:1217	RPB2	1200	1217	1.3874	0.0663513	1.26867	0.102392	1.23749	0.126366	1.42479	0.0483787
QVGDGLEILIVTKDGVR	20S proteasome@PRE7@0-242@215:232	PRE7	215	232	2.59489	0.0490595	2.63773	0.0543212	2.9254	0.0527707	2.75844	0.0523301
RGHVLQFEWHQNSLLTN	SWI/SNF complex@SNF2@0-1704@545:562	SNF2	545	562	2.30218	0.0640768	1.93294	0.0553001	3.10681	0.055801	2.59544	0.0484976
AFYQKGNKLVELMRIIS	nuclear cohesin complex@SMC1@0-1226@95:112	SMC1	95	112	1.14824	0.186881	1.5918	0.270676	1.72598	0.934796	1.37576	0.251274
RNEVLESMDFLVLADAF	nuclear condensin complex@YCS4@0-1177@555:572	YCS4	555	572	2.30532	0.0855667	2.04357	0.0482182	2.4296	0.0920785	2.71743	0.0479323
VNKYGLRADKLYEKLKQ	chromatin accessibility complex@ISW2@0-1121@1005:1022	ISW2	1005	1022	1.49603	0.110555	1.52102	0.125596	1.60235	0.129778	1.46717	0.146705
SHLVVPYCPIASITGTG	@YMR129W/POM152@0-1338@370:387	YMR129W/POM152	370	387	1.37079	0.066146	1.36314	0.0648082	1.3317	0.100345	1.36505	0.0302255
LLQLIQSQPQEKFSEKM	19/22S regulator@ECM29@0-1869@1205:1222	ECM29	1205	1222	2.02411	0.0981648	2.49409	0.0982666	2.45571	0.0934661	2.46937	0.0713341
TLVHTRVKIANTSAATV	Kornberg's mediator (SRB) complex@SSN2@0-1421@1390:1407	SSN2	1390	1407	2.31095	0.0458053	2.34459	0.0558782	2.32293	0.0442242	2.56708	0.0349661
KLHFKDTKPFLNKDSTN	Kornberg's mediator (SRB) complex@NUT1@0-1133@235:252	NUT1	235	252	2.22983	0.0725507	2.50889	0.0975408	1.98601	0.071298	2.59578	0.0414945
FQKAQGSYAGHRKHIAV	nuclear condensin complex@YCG1@0-1036@20:37	YCG1	20	37	2.1087	0.281581	2.9728	0.809565	2.29492	0.218467	2.46124	0.0947477
DITSDQLLQRLNDMNTE	nuclear cohesin complex@SMC3@0-1231@970:987	SMC3	970	987	2.85941	0.311804	3.45952	0.158765	3.24151	0.130098	3.16495	0.11708
KTLKRMIKESSTANPNI	ribonuclease MRP complex|nucleolar ribonuclease P complex@POP1@0-876@185:202	POP1	185	202	2.76335	0.0906755	2.54474	0.104226	2.27642	0.0922276	2.67191	0.0540693
HGVSFKKRAPRAVKEIK	cytoplasmic ribosomal large subunit@RPL31A@0-114@20:37	RPL31A	20	37	2.7348	0.136434	3.10893	0.345515	2.96721	0.172865	3.20147	0.112748
LSSVALRSDFYILANHY	@YJL039C/NUP192@0-1684@1395:1412	YJL039C/NUP192	1395	1412	2.28302	0.13008	2.06226	0.153404	1.59415	0.242878	2.00046	0.0982451
SKGYVKTQFSWQYYYYT	cytoplasmic ribosomal small subunit@RPS10A@0-106@50:67	RPS10A	50	67	2.53791	0.0604537	2.80551	0.0770485	2.76024	0.0502443	2.92085	0.0562312
KDYEAKTKAMSLSIEEN	ribonuclease MRP complex|nucleolar ribonuclease P complex@POP1@0-876@710:727	POP1	710	727	2.55438	0.0890433	2.57416	0.125525	2.28292	0.0817667	2.953	0.0832782
VKVLAATNRVDVLDPAL	proteasome regulatory particle|19/22S regulator@RPT5@0-435@320:337	RPT5	320	337	2.83964	0.10117	3.08291	0.0991782	3.02322	0.0751935	2.88837	0.0711483
ARIHAQNYLKTYNEDIP	20S proteasome@PRE9@0-259@90:107	PRE9	90	107	1.98987	0.0794092	2.27623	0.0509738	2.75298	0.0846215	2.05218	0.0613801
NTFVTRLNNVFVIGEQG	cytoplasmic ribosomal small subunit@RPS4A@0-262@215:232	RPS4A	215	232	2.89418	0.0899257	3.28783	0.0962584	3.22308	0.133136	3.15678	0.0938444
LLVVIFKKTLRSRISSP	Kornberg's mediator (SRB) complex@SRB4@0-688@510:527	SRB4	510	527	1.6615	0.0939442	1.52674	0.0851474	1.76697	0.1322	1.94777	0.106686
TVAVMSYSGYDIEDALV	DNA-directed RNA polymerase III complex@RET1@0-1150@755:772	RET1	755	772	2.14712	0.110276	2.70073	0.156574	1.97334	0.156148	2.83137	0.0721369
TEELSITGEKLDTQLND	nuclear cohesin complex@SMC1@0-1226@435:452	SMC1	435	452	2.41358	0.0831716	1.86543	0.0677005	2.2942	0.120789	1.36324	0.0336981
VNDSVISAPSMEDEILS	nuclear condensin complex@BRN1@0-755@265:282	BRN1	265	282	2.29013	0.0890448	2.05353	0.100444	2.41106	0.108581	2.85591	0.0728487
PLLTKRKDLRDKLICSI	Nuclear exosome complex@DIS3@0-1002@525:542	DIS3	525	542	2.62409	0.0707541	2.54593	0.0878253	2.30838	0.101263	3.05835	0.126484
FLRQKICLMTLIETVFV	proteasome regulatory particle|19/22S regulator@RPN9@0-394@285:302	RPN9	285	302	1.31631	0.122462	1.37185	0.116787	1.06118	0.142635	1.93586	0.279142
GQLTGIYRYKYKVMHQI	U5 snRNP complex@PRP8@0-2414@660:677	PRP8	660	677	2.19606	0.131285	2.89571	0.136791	2.90611	0.0884144	2.42262	0.0809283
VARTFWASKYGQEYPRI	U5 snRNP complex@BRR2@0-2164@650:667	BRR2	650	667	2.37906	0.172366	2.41969	0.146305	2.31789	0.174841	3.05773	0.0938427
IDYALTAVKQGVTSLGI	20S proteasome@PRE8@0-251@20:37	PRE8	20	37	2.07292	0.0564307	2.2748	0.0718347	1.92936	0.0707322	1.61628	0.0853767
REVGTKFTTVLAKILAR	19/22S regulator@ECM29@0-1869@1240:1257	ECM29	1240	1257	1.51952	0.060165	1.39448	0.0857992	1.88392	0.0973651	1.44085	0.0497818
YKAKIKELENNLERLRS	@YIL149C/MLP2@0-1680@775:792	YIL149C/MLP2	775	792	1.65222	0.051073	3.22054	0.0953808	2.63748	0.0782907	3.1135	0.0538851
KKLKAVRIIKHTLDIIN	cytoplasmic ribosomal small subunit@RPS5@0-226@105:122	RPS5	105	122	2.01062	0.0484515	2.00451	0.065923	1.90792	0.0573859	2.35697	0.0509052
NIFSEAVKNKYNVGKQL	U5 snRNP complex@PRP28@0-589@565:582	PRP28	565	582	2.42604	0.106572	1.55213	0.0854626	1.82009	0.134525	2.37293	0.0760686
NEVSLAIKKSSMKMELL	nuclear condensin complex@SMC2@0-1171@410:427	SMC2	410	427	2.48589	0.0824173	2.687	0.0713982	3.34413	0.116378	2.21463	0.074725
YPVRIPRLDTSKEFSAY	@YJR042W/NUP85@0-745@90:107	YJR042W/NUP85	90	107	2.40461	0.060832	2.84013	0.0768298	2.51194	0.0746293	2.90997	0.0580249
GKKSSSSTKDYLTPPHE	DNA-directed RNA polymerase III complex@RET1@0-1150@100:117	RET1	100	117	2.45209	0.589885	3.71629	0.266949	3.52341	0.215629	2.85529	0.183337
TFGIRRNEKIAVHVTVR	cytoplasmic ribosomal large subunit@RPL11A@0-175@55:72	RPL11A	55	72	1.67734	0.0758706	2.16785	0.0817568	2.12067	0.0812609	2.20503	0.0724618
MSVDIDKKASMIISGSR	cytoplasmic ribosomal small subunit@ASC1@0-320@110:127	ASC1	110	127	1.95228	0.119857	2.00459	0.237142	1.70862	0.224984	1.99447	0.0743641
VRKAITVLFFIGVRCYE	fatty acid synthase complex@FAS1@0-2052@295:312	FAS1	295	312	1.7743	0.0754569	1.47285	0.0869795	2.4943	0.0982868	1.4484	0.0639885
GDYGSAKCNSLLQLKYF	ribonuclease MRP complex|nucleolar ribonuclease P complex@POP5@0-174@60:77	POP5	60	77	2.23859	0.0562046	2.31517	0.0486361	2.22933	0.0673812	2.58886	0.0711284
LVLGEVSKKELYAIKKV	U5 snRNP complex@BRR2@0-2164@2100:2117	BRR2	2100	2117	2.37156	0.0959262	1.67798	0.0730689	3.13208	0.0787579	1.83257	0.0801351
KATAAKKAVVKGTNGKK	cytoplasmic ribosomal large subunit@RPL25@0-143@5:22	RPL25	5	22	2.04689	0.102033	3.30045	0.152495	1.52901	0.165579	1.28996	0.219144
GLVTAVAIAETDSWESF	fatty acid synthase complex@FAS1@0-2052@275:292	FAS1	275	292	1.6657	0.417759	2.9728	0.809565	1.72598	0.934796	2.60031	0.710786
RSVPAPGKGILTTAREH	fatty acid synthase complex@FAS2@0-1888@1415:1432	FAS2	1415	1432	1.6657	0.417759	2.9728	0.809565	1.72598	0.934796	2.60031	0.710786
VQDIIGNGKLSEHFLYL	proteasome regulatory particle|19/22S regulator@RPN1@0-994@325:342	RPN1	325	342	1.6657	0.417759	2.9728	0.809565	3.28944	0.254981	2.60031	0.710786
EGIPPPYDKKKRVVVPQ	cytoplasmic ribosomal large subunit@RPL16A@0-200@105:122	RPL16A	105	122	1.6657	0.417759	2.98379	0.56076	1.72598	0.934796	2.60031	0.710786
GTSVYLVDKRIDMLPML	Nuclear exosome complex@DIS3@0-1002@590:607	DIS3	590	607	1.6657	0.417759	1.88817	0.179194	1.42076	0.357428	2.12032	0.251923
ILKDLIYRGVLNDENSD	nuclear cohesin complex@SMC1@0-1226@60:77	SMC1	60	77	2.17861	0.0758453	1.80738	0.0594828	1.91901	0.129095	2.20587	0.0657917
AIYNNPTRIRTKSSKEF	signalosome complex@RRI2@0-646@580:597	RRI2	580	597	1.66829	0.0600152	1.41034	0.0676669	1.67872	0.103241	1.54854	0.060902
AKAKAVTSKVRNAEFKV	@YMR153W/NUP53@0-476@390:407	YMR153W/NUP53	390	407	1.66632	0.132071	1.3835	0.146814	1.14663	0.328118	1.29718	0.131835
STNEDQNNSKHTEDTVN	Kornberg's mediator (SRB) complex@SRB5@0-308@120:137	SRB5	120	137	2.09591	0.0773543	2.38572	0.104084	1.64583	0.101372	2.30632	0.0506789
RDYQRINKNSKIALREY	ribonuclease MRP complex|nucleolar ribonuclease P complex@POP4@0-280@75:92	POP4	75	92	2.28914	0.0526998	2.76458	0.081154	2.69327	0.0755946	2.73152	0.0627745
YQLNGVAPFMIKYEFNG	@YMR129W/POM152@0-1338@1165:1182	YMR129W/POM152	1165	1182	2.64388	0.0748989	2.62848	0.0967132	2.61971	0.0816067	2.73456	0.0572778
DVPAYNVTSFMPFWKFF	Kornberg's mediator (SRB) complex@SRB8@0-1428@770:787	SRB8	770	787	1.68012	0.0399669	1.62492	0.0374609	1.50337	0.0603919	1.56231	0.0313694
MTVTKVSLPEGSFKRVK	U5 snRNP complex@BRR2@0-2164@440:457	BRR2	440	457	2.71701	0.113241	2.91483	0.133283	3.18657	0.076278	3.16913	0.0763324
SVSSPIELNFDAVKDFK	Cytochrome bc1 complex (Ubiquinol-cytochrome c reductase complex, complex III)@QCR2@0-369@330:347	QCR2	330	347	1.66731	0.0645461	1.88812	0.0688586	2.49619	0.0897231	1.56681	0.0525999
IAKLSVIPIRRGYWGTN	cytoplasmic ribosomal small subunit@RPS2@0-255@130:147	RPS2	130	147	1.66745	0.112868	2.01452	0.0730472	1.92844	0.190307	1.76161	0.122059
GNVIQFIYGEDGMDAAH	DNA-directed RNA polymerase II complex@RPO21@0-1734@860:877	RPO21	860	877	2.57643	0.0597777	2.89412	0.0652839	3.20277	0.0633057	3.32402	0.0419361
GLMSANNIIAEGIEKMG	fatty acid synthase complex@FAS2@0-1888@875:892	FAS2	875	892	1.73639	0.0975894	1.682	0.115276	1.58253	0.180095	1.4778	0.0844182
LKKGEVSLGTSIMAVTF	20S proteasome@PRE3@0-216@10:27	PRE3	10	27	1.66902	0.228702	2.9728	0.809565	1.1267	0.178285	1.12727	0.182907
LVNGFSQSQQKLLKEKV	Kornberg's mediator (SRB) complex@MED2@0-432@60:77	MED2	60	77	2.27432	0.0678614	2.02611	0.0549956	2.40852	0.0660823	2.61064	0.0517642
GYALRDVQARRQFVSNV	ribonuclease MRP complex|nucleolar ribonuclease P complex@RPP1@0-294@160:177	RPP1	160	177	1.98506	0.163005	2.97968	0.655514	1.32292	0.693636	2.13226	0.581764
LTSVTNDICSVENYETS	chromatin silencing complex@SIR4@0-1359@850:867	SIR4	850	867	2.34896	0.0574935	2.18437	0.0520611	1.87631	0.0620772	1.84411	0.0586561
LESVGIEIEDEKVSSVL	cytoplasmic ribosomal large subunit@RPP2A@0-107@25:42	RPP2A	25	42	2.66823	0.115598	3.03565	0.0745783	2.76642	0.124289	2.77675	0.0938848
DVKKPFSFGTSQPNNTP	@YLR335W/NUP2@0-721@505:522	YLR335W/NUP2	505	522	2.34208	0.0828595	2.60766	0.0964513	2.50393	0.117342	2.15137	0.0640512
VIPIRRGYWGTNLGQPH	cytoplasmic ribosomal small subunit@RPS2@0-255@135:152	RPS2	135	152	1.66974	0.114294	2.04224	0.074036	1.90648	0.183819	1.78913	0.125814
FTAEGIVPDLIINPHAI	DNA-directed RNA polymerase II complex@RPB2@0-1225@1000:1017	RPB2	1000	1017	2.36109	0.081369	2.23786	0.0688258	2.08396	0.080578	2.66636	0.0821259
WAEHLSDEVKRRFYKNW	cytoplasmic ribosomal large subunit@RPL3@0-388@105:122	RPL3	105	122	2.89586	0.251331	3.30993	0.200109	3.33966	0.134714	3.36761	0.171578
RVKDPQWLIMLGICTHL	Cytochrome bc1 complex (Ubiquinol-cytochrome c reductase complex, complex III)@RIP1@0-216@145:162	RIP1	145	162	2.47564	0.054842	2.61593	0.063842	2.35684	0.075052	2.91334	0.0454836
GKRQVLIRPSSKVIIKF	cytoplasmic ribosomal small subunit@RPS22A@0-131@20:37	RPS22A	20	37	2.39629	0.0462553	3.03752	0.0677731	2.78255	0.0567913	2.95247	0.042487
NTIGSVHGKAPMLMANN	Kornberg's mediator (SRB) complex@SSN3@0-556@35:52	SSN3	35	52	1.53882	0.111994	1.54393	0.175505	1.48061	0.185519	1.88648	0.193834
DRVKVIECFKPGDIVRA	Nuclear exosome complex@CSL4@0-293@215:232	CSL4	215	232	2.39047	0.13833	2.6571	0.127024	2.09979	0.17592	2.35601	0.156771
LIGAATKFKGGKRQLMK	Signal recognition particle (SRP)@SEC65@0-274@170:187	SEC65	170	187	2.03197	0.084335	1.63742	0.100585	2.13858	0.108995	1.92838	0.135921
ATNRVDVLDPALLRSGR	proteasome regulatory particle|19/22S regulator@RPT5@0-435@325:342	RPT5	325	342	2.83957	0.111392	3.12658	0.114619	3.03969	0.0853268	2.93692	0.0750276
MSDAVTIRTRKVISNPL	cytoplasmic ribosomal small subunit@RPS24A@0-136@0:17	RPS24A	0	17	2.68682	0.129222	2.77778	0.226802	2.97123	0.133028	2.23018	0.145089
TNSSILLGKILPREEHD	Nuclear exosome complex@RRP6@0-734@565:582	RRP6	565	582	2.1834	0.155585	1.55521	0.0635621	1.61361	0.249698	1.57824	0.109177
SVLHSWVQLVQIIVTDG	@YJL039C/NUP192@0-1684@1300:1317	YJL039C/NUP192	1300	1317	1.977	0.0563762	1.57573	0.0491411	1.28392	0.0852161	1.54226	0.0548129
ERFQVMVLRKQKRYTVK	cytoplasmic ribosomal large subunit@RPL14A@0-139@115:132	RPL14A	115	132	2.1945	0.101585	2.37321	0.11656	2.21383	0.239924	2.71248	0.108403
QQQQMQQQQQQQQQQQN	Kornberg's mediator (SRB) complex@SSN2@0-1421@1120:1137	SSN2	1120	1137	2.63523	0.0978727	2.314	0.108471	2.8008	0.182737	2.82454	0.10054
RFNFISKYFIIDSFFLY	@YMR129W/POM152@0-1338@145:162	YMR129W/POM152	145	162	1.24246	0.0719468	1.57729	0.0610012	1.3077	0.118359	1.11558	0.058735
SQKAKLMTFNAETKSYD	@YLR335W/NUP2@0-721@610:627	YLR335W/NUP2	610	627	2.2737	0.0458041	2.55116	0.0649712	2.3016	0.056512	2.91845	0.0530949
SSKLVDVYTLPSYVHFK	@YML103C/NUP188@0-1656@880:897	YML103C/NUP188	880	897	1.60815	0.0464228	1.82161	0.0472914	1.68768	0.0608157	1.45514	0.036366
RMIPPRMVRSIMWQLLD	Kornberg's mediator (SRB) complex@SSN3@0-556@255:272	SSN3	255	272	1.67463	0.115578	1.9526	0.183118	1.56124	0.108463	2.60031	0.710786
THSYNFMRQNLEWNMAN	DNA-directed RNA polymerase III complex@RPC82@0-655@570:587	RPC82	570	587	1.75267	0.0566599	2.44667	0.0641746	1.73802	0.0698501	2.24252	0.048312
LHKRLHGVSFKKRAPRA	cytoplasmic ribosomal large subunit@RPL31A@0-114@15:32	RPL31A	15	32	2.72999	0.129956	2.89939	0.116239	3.00492	0.163879	3.16901	0.11278
PVQIVKRITQITIEPGV	cytoplasmic ribosomal small subunit@RPS20@0-122@95:112	RPS20	95	112	1.7921	0.246579	1.7425	0.147892	1.35083	0.209096	1.65152	0.117075
KTQCPNYDTCGGESAYF	DNA-directed RNA polymerase III complex@RPC11@0-111@65:82	RPC11	65	82	2.81539	0.264246	3.20924	0.164216	3.23795	0.0726802	2.94096	0.146149
GVEQLHYTGISQSACRE	Kornberg's mediator (SRB) complex@SSN3@0-556@190:207	SSN3	190	207	2.38181	0.0850801	2.68791	0.0892251	2.66198	0.131024	2.56189	0.0986906
KIHLYEKKLEDYCRILS	@YGL172W/NUP49@0-473@375:392	YGL172W/NUP49	375	392	2.3429	0.118361	1.53567	0.107733	2.30089	0.127842	1.78216	0.190379
RNQILVSITDAPKIHIL	@YMR129W/POM152@0-1338@1135:1152	YMR129W/POM152	1135	1152	1.35164	0.0364059	1.42463	0.0414646	1.25606	0.0569605	1.61392	0.0382976
KIMQEATQSGGVRPFGV	20S proteasome@PRE8@0-251@115:132	PRE8	115	132	2.44864	0.28723	2.9728	0.809565	1.72598	0.934796	2.95428	0.103626
CLLSIPKSTKGKILTIK	@YML103C/NUP188@0-1656@515:532	YML103C/NUP188	515	532	1.87087	0.0624917	1.6706	0.0527017	1.66026	0.111258	1.97243	0.0544349
LGNDIPHDLIIGTADIF	U5 snRNP complex@BRR2@0-2164@130:147	BRR2	130	147	2.76446	0.0678457	2.59467	0.0552871	2.83592	0.058948	2.85857	0.0473599
ELGEFFVNGVATSFSRK	fatty acid synthase complex@FAS2@0-1888@380:397	FAS2	380	397	2.59857	0.0745862	2.98292	0.0704867	2.6291	0.101617	2.68805	0.0477457
VTQNVLGLEYIIRLLPI	Kornberg's mediator (SRB) complex@SRB8@0-1428@920:937	SRB8	920	937	1.67741	0.143497	1.54713	0.125429	1.39105	0.25121	1.63189	0.205519
EDDLVGVVQMVTDNKTP	SWI/SNF complex@TAF14@0-245@190:207	TAF14	190	207	2.51454	0.192799	2.72384	0.149695	2.84354	0.0910311	2.60031	0.710786
SSVYRLKFAVQVDKVTK	cytoplasmic ribosomal large subunit@RPL26A@0-128@70:87	RPL26A	70	87	2.08727	0.383404	1.67057	0.164044	2.70994	0.237527	2.78397	0.268992
ERAGHLLCDKAQKNTQS	20S proteasome@PRE5@0-235@105:122	PRE5	105	122	2.69434	0.730516	2.9728	0.809565	1.72598	0.934796	2.60031	0.710786
LNDKVRFIKDELRLLQE	proteasome regulatory particle|19/22S regulator@RPT6@0-406@50:67	RPT6	50	67	2.69434	0.730516	2.9728	0.809565	1.72598	0.934796	2.60031	0.710786
RFIKDELRLLQEPGSYV	proteasome regulatory particle|19/22S regulator@RPT6@0-406@55:72	RPT6	55	72	2.69434	0.730516	2.9728	0.809565	1.72598	0.934796	2.60031	0.710786
FHKYRLKRNSWPKTRGV	cytoplasmic ribosomal large subunit@RPL2A@0-255@185:202	RPL2A	185	202	2.71509	0.100354	2.44548	0.0992409	2.82504	0.116334	2.31424	0.090514
PLVQADLYEQIGIDPPR	proteasome regulatory particle|19/22S regulator@RPT3@0-429@190:207	RPT3	190	207	2.83498	0.101189	2.48389	0.0738312	2.62734	0.0662197	2.8304	0.0807604
LLRYGGAFTIALAYAGT	proteasome regulatory particle|19/22S regulator@RPN2@0-946@545:562	RPN2	545	562	2.26501	0.109125	2.02394	0.0838415	1.91172	0.123482	2.24332	0.0508935
PTVNRVPNYEVSEKAFL	proteasome regulatory particle|19/22S regulator@RPN7@0-430@15:32	RPN7	15	32	1.67995	0.103416	1.13571	0.117454	1.7938	0.219466	1.17688	0.169511
FKIWHGEINKICMESLF	signalosome complex@PCI8@0-445@275:292	PCI8	275	292	1.45635	0.0562851	1.83355	0.104215	1.41591	0.104051	1.87245	0.0584029
PAKVEDVQKSSDSSSED	@YLR335W/NUP2@0-721@150:167	YLR335W/NUP2	150	167	2.41293	0.0973402	2.8408	0.101755	2.39521	0.108326	1.65019	0.0526812
LFKPLNKTLTLDLKECY	SWI/SNF complex@ARP7@0-478@290:307	ARP7	290	307	2.1386	0.0681631	2.40314	0.0666646	1.88507	0.147712	2.27059	0.116075
AGKFELLDRILPKLKAT	SWI/SNF complex@SNF2@0-1704@1085:1102	SNF2	1085	1102	2.0478	0.139899	1.17476	0.170036	1.76619	0.188665	1.95181	0.165666
TPAELVGKFLGYVSSLV	fatty acid synthase complex@FAS1@0-2052@55:72	FAS1	55	72	2.04119	0.0852062	1.92617	0.064426	1.73439	0.0806426	2.06205	0.0551259
AQHESFLRQKICLMTLI	proteasome regulatory particle|19/22S regulator@RPN9@0-394@280:297	RPN9	280	297	1.33469	0.0822633	1.26029	0.0717787	1.14582	0.106957	1.56407	0.0641713
AEMEADSLASELTLAEQ	nuclear condensin complex@SMC4@0-1419@895:912	SMC4	895	912	2.97621	0.324952	2.97968	0.655514	2.93536	0.152003	3.39264	0.258855
MIQPPQQGQNMSEQQWR	Kornberg's mediator (SRB) complex@ROX3@0-221@100:117	ROX3	100	117	2.37912	0.059893	2.14873	0.0820486	2.39245	0.0926743	2.19191	0.032843
ETNAKPFSFSSATSTTE	@YLR335W/NUP2@0-721@240:257	YLR335W/NUP2	240	257	2.3976	0.0526023	2.18284	0.0559279	2.35082	0.0532097	2.25752	0.0353034
KLNIETMRKISSETDDD	MIND complex@DSN1@0-577@535:552	DSN1	535	552	2.27423	0.131998	2.55656	0.0742133	2.76904	0.120792	2.84655	0.448313
SYANHLEESDVEDTLHV	@YOR098C/NUP1@0-1077@45:62	YOR098C/NUP1	45	62	2.39882	0.065033	2.9791	0.0824548	2.12807	0.0811769	1.96791	0.0508975
DCMIAHGAASFLKERLM	DNA-directed RNA polymerase II complex@RPB2@0-1225@1135:1152	RPB2	1135	1152	2.53672	0.0678285	3.02671	0.0882319	2.13297	0.101647	2.09391	0.0661862
IKFFWNNTHVGRQFCNR	@YLR018C/POM34@0-300@80:97	YLR018C/POM34	80	97	1.68282	0.14491	2.79013	0.562975	1.73739	0.270171	1.89891	0.103263
MGVRTFSQKEMAFNLLG	fatty acid synthase complex@FAS2@0-1888@890:907	FAS2	890	907	1.89677	0.0571283	2.10217	0.0782359	2.14746	0.0833579	2.20687	0.0458385
EDTLSGYDPIVSTRAID	U5 snRNP complex@PRP28@0-589@100:117	PRP28	100	117	2.67357	0.125113	2.51217	0.20247	3.12898	0.154328	3.15947	0.0925385
MATPSFGNSSPQLTFTH	@YML103C/NUP188@0-1656@0:17	YML103C/NUP188	0	17	2.10276	0.0680407	2.74942	0.119619	2.83145	0.0666694	2.73477	0.0615472
ERSAGNIVQVFKKAAPS	DNA-directed RNA polymerase II complex@RPB2@0-1225@215:232	RPB2	215	232	2.53421	0.137892	2.60447	0.125382	2.51554	0.107123	2.90945	0.267965
GKVVGDKWESYLNLLQE	DNA-directed RNA polymerase III complex|DNA-directed RNA polymerase II complex@RPB10@0-71@10:27	RPB10	10	27	2.65357	0.085801	3.24432	0.0757502	2.4921	0.110294	3.26114	0.0547721
ISPESVFGTLGELIKVN	nuclear cohesin complex@SMC3@0-1231@530:547	SMC3	530	547	2.25144	0.0775298	2.15199	0.0600278	1.84437	0.0955704	1.86507	0.0360076
LATLHYQKKQYKDSLAL	proteasome regulatory particle|19/22S regulator@RPN6@0-435@140:157	RPN6	140	157	1.46709	0.166446	1.9056	0.28181	2.61547	0.190881	2.14391	0.230017
AVKKLYAIIINYTKDNE	nuclear condensin complex@YCS4@0-1177@770:787	YCS4	770	787	2.04811	0.0678363	1.82513	0.0569662	1.93002	0.100615	1.91002	0.0285812
GAKNIEITVVKPDSDIV	20S proteasome@PRE6@0-255@205:222	PRE6	205	222	2.45764	0.0405737	2.5374	0.047019	2.57314	0.0524404	2.67451	0.0591257
EIENATKDIFPLQNIHV	cytoplasmic ribosomal small subunit@RPS1A@0-256@195:212	RPS1A	195	212	2.36006	0.273084	2.09864	0.0858155	1.10825	0.285508	2.24653	0.0832217
YITLKATFLKDDLPYYV	Cytochrome bc1 complex (Ubiquinol-cytochrome c reductase complex, complex III)@QCR2@0-369@85:102	QCR2	85	102	2.1657	0.048745	2.41727	0.0468768	2.51183	0.0542334	2.44348	0.0386782
HPIRVLMASVILDSLPS	@YDL116W/NUP84@0-727@340:357	YDL116W/NUP84	340	357	1.51685	0.0418585	1.69482	0.0507758	1.6242	0.0556241	1.61716	0.0478759
ELYSFQQLVDSEKRLDH	SWI/SNF complex@SNF12@0-567@70:87	SNF12	70	87	2.25812	0.0739403	1.34842	0.0952737	2.25569	0.113043	1.57465	0.0527414
RVVYLKHLEDNTLLISG	cytoplasmic ribosomal large subunit@RPL6A@0-177@50:67	RPL6A	50	67	2.6237	0.0932918	2.62671	0.112246	1.80906	0.175143	2.23311	0.0587985
TLKDYQIKGLQWMVSLF	SWI/SNF complex@SNF2@0-1704@765:782	SNF2	765	782	2.53963	0.112065	3.01131	0.10015	3.2205	0.077589	2.75908	0.104112
KIIPKDISATQLPKQLW	chromatin accessibility complex@ITC1@0-1265@710:727	ITC1	710	727	2.43448	0.136043	2.22181	0.109658	2.45	0.119	2.3226	0.130854
VDYGGAEWSLVRIYSGL	U5 snRNP complex@SNU114@0-1009@475:492	SNU114	475	492	2.70836	0.322094	3.76472	0.323548	1.72598	0.934796	3.66045	0.179693
AINLMGVKNNLLTPKSG	DNA-directed RNA polymerase III complex@RPO31@0-1461@530:547	RPO31	530	547	2.75628	0.117998	3.10588	0.12984	2.76294	0.127449	2.63455	0.114487
AVSEKAGHQTSAESWGT	cytoplasmic ribosomal large subunit@RPL4A@0-363@50:67	RPL4A	50	67	2.03127	0.102515	2.23703	0.0855376	1.70894	0.108651	1.85617	0.0880226
KDLKEILSGFHNAGPVA	cytoplasmic ribosomal large subunit@RPP1B@0-107@50:67	RPP1B	50	67	2.75207	0.0618233	2.92822	0.0573508	2.62458	0.0660562	2.57509	0.0655401
VLVKWTRTIKQNNFHVL	Kornberg's mediator (SRB) complex@RGR1@0-1083@145:162	RGR1	145	162	1.30065	0.270529	1.95155	0.491734	1.509	0.410929	1.71438	0.450371
PGGQAALRALARSGLRI	cytoplasmic ribosomal small subunit@RPS14A@0-138@95:112	RPS14A	95	112	2.34535	0.029366	2.15239	0.0318165	2.20866	0.0403824	1.92145	0.0222738
SQVDPITLFVLVSVVEA	fatty acid synthase complex@FAS2@0-1888@1205:1222	FAS2	1205	1222	2.0306	0.068619	1.43712	0.0447093	2.48265	0.0771321	1.44707	0.0716551
NTSSLQSFQNPFTASQS	@YIL149C/MLP2@0-1680@1585:1602	YIL149C/MLP2	1585	1602	2.01516	0.0383012	2.35699	0.0501664	2.45025	0.0478785	2.36088	0.0338047
LSKVFSDVLFEFTKINT	@YJL039C/NUP192@0-1684@630:647	YJL039C/NUP192	630	647	2.49488	0.0679483	2.86954	0.10736	2.08983	0.127927	2.9383	0.0509516
LGMGKAVEKTLALGCHF	ribonuclease MRP complex|nucleolar ribonuclease P complex@POP7@0-141@65:82	POP7	65	82	2.16181	0.0797766	1.97592	0.0971116	2.59947	0.101953	2.38013	0.0881033
PINLENNDGSYGLFLKY	Kornberg's mediator (SRB) complex@SRB8@0-1428@935:952	SRB8	935	952	2.33665	0.0754423	3.07162	0.10725	2.18102	0.14018	1.80628	0.0688155
KVGIWPYFDYIFNDILA	@YJL039C/NUP192@0-1684@745:762	YJL039C/NUP192	745	762	1.96341	0.071399	1.66583	0.109079	1.75387	0.165042	1.43449	0.0606376
SVNKNKRQAYAVSEKAG	cytoplasmic ribosomal large subunit@RPL4A@0-363@40:57	RPL4A	40	57	1.69395	0.174953	3.34139	0.329827	2.58384	0.399109	3.29044	0.126176
NNKITQLIAKNVANVSG	chromatin silencing complex@SIR3@0-979@780:797	SIR3	780	797	1.87529	0.0632487	1.70025	0.0670112	2.06975	0.0944964	2.34653	0.054395
RLNFNQNSSKIVNVLSK	SWI/SNF complex@SWI3@0-826@725:742	SWI3	725	742	2.69784	0.0514931	2.5587	0.0565151	3.04362	0.0481835	2.9279	0.0420437
LKLSQAFGSSATDISGE	@YJR042W/NUP85@0-745@310:327	YJR042W/NUP85	310	327	2.04861	0.0665584	2.76021	0.0646051	2.5625	0.0593745	2.13928	0.0475489
LAKAVAATIGANFIFSP	proteasome regulatory particle|19/22S regulator@RPT4@0-438@230:247	RPT4	230	247	1.9914	0.0417314	2.09184	0.047753	1.71966	0.0884103	2.18131	0.06874
TLRPRQYATVSKTHKTV	cytoplasmic ribosomal large subunit@RPL34A@0-122@55:72	RPL34A	55	72	2.11704	0.0930798	1.9952	0.158592	2.20173	0.363137	2.88884	0.409119
TTDKLRSMVRKWQTLIE	cytoplasmic ribosomal small subunit@RPS1A@0-256@105:122	RPS1A	105	122	2.45875	0.146208	2.72431	0.16827	2.72146	0.33242	1.60309	0.410888
SAKGPEIIPLQDYYIIG	Kornberg's mediator (SRB) complex@MED6@0-296@140:157	MED6	140	157	3.1364	0.0542818	3.18034	0.0979234	3.13783	0.043865	3.31327	0.0625326
SGAITFVNETPRVIEPV	U5 snRNP complex@PRP8@0-2414@195:212	PRP8	195	212	1.96369	0.264976	2.12634	0.494548	1.45015	0.452312	1.11165	0.045219
EQSELLKAQITSLKCLV	SWI/SNF complex@SNF2@0-1704@250:267	SNF2	250	267	1.82962	0.0480379	1.91564	0.0494588	2.16217	0.0740137	1.98726	0.0418016
RYQIMLPEQLKSGKFCS	ribonuclease MRP complex@SNM1@0-199@45:62	SNM1	45	62	2.08024	0.0896674	2.7379	0.0705744	2.70157	0.0704198	2.11606	0.0613366
RIQKIISKRKEELEEEF	@YIL149C/MLP2@0-1680@1465:1482	YIL149C/MLP2	1465	1482	2.4677	0.134268	3.13174	0.124891	3.02033	0.180494	2.85762	0.133851
PKNYSLHGLRSFYDAIF	@YJL039C/NUP192@0-1684@900:917	YJL039C/NUP192	900	917	2.61055	0.0411792	2.53089	0.0421865	2.36766	0.0426843	2.40444	0.0410753
NIDSLKFNELVKLMKNI	U5 snRNP complex@BRR2@0-2164@175:192	BRR2	175	192	1.6258	0.0672404	1.36893	0.0397553	1.50277	0.106915	1.79756	0.0515378
AKLPGHKSLIRSISWAP	@YGL100W/SEH1@0-350@205:222	YGL100W/SEH1	205	222	2.30306	0.0584749	2.73873	0.0698371	2.1956	0.108399	2.54024	0.0548485
RLNNVFVIGEQGKPYIS	cytoplasmic ribosomal small subunit@RPS4A@0-262@220:237	RPS4A	220	237	3.01796	0.0940892	2.66164	0.11166	3.09513	0.107207	2.11947	0.0565769
GLFGANSNSNSGSLFGS	@YGL172W/NUP49@0-473@100:117	YGL172W/NUP49	100	117	1.69965	0.141863	1.31151	0.1287	1.05001	0.246607	1.40897	0.209662
QAIKEASYVNIPVIALT	cytoplasmic ribosomal small subunit@RPS0A@0-253@130:147	RPS0A	130	147	1.99618	0.0610734	2.06776	0.0680807	2.15247	0.121682	1.77777	0.0569262
TAAANTEKLSNGFSFTK	@YOR098C/NUP1@0-1077@740:757	YOR098C/NUP1	740	757	2.48435	0.0571387	2.80797	0.0792613	2.56223	0.0651717	2.45803	0.0436586
LSDVAFYVQDVYKDNLS	DNA-directed RNA polymerase III complex@RPO31@0-1461@1165:1182	RPO31	1165	1182	1.69994	0.116671	1.79868	0.122339	1.20764	0.571289	1.22225	0.140451
LTMHKIIQLILWSIHPS	Kornberg's mediator (SRB) complex@SRB8@0-1428@485:502	SRB8	485	502	1.53249	0.0468831	1.62257	0.0470876	1.61034	0.0879704	1.53125	0.0438333
NSSSMEEVMRIALMGQD	proteasome regulatory particle@ESC2@0-457@375:392	ESC2	375	392	2.67059	0.075339	2.69419	0.0683422	2.18654	0.115005	2.62128	0.0485992
PWFWLLPLWHLLNRIPR	ribonuclease MRP complex|nucleolar ribonuclease P complex@POP1@0-876@560:577	POP1	560	577	1.55961	0.0541644	2.56867	0.0836852	1.32774	0.118746	1.25793	0.0457163
DQLAVSPEQIDASPDSL	nuclear condensin complex@YCS4@0-1177@35:52	YCS4	35	52	1.89303	0.0806945	1.61706	0.0712131	1.6495	0.102362	1.85911	0.0601027
TSSKSSSLSAIIVFGYP	@YDL088C/ASM4@0-529@260:277	YDL088C/ASM4	260	277	2.05852	0.0482276	2.31297	0.0549672	2.71544	0.0717935	2.58074	0.0504984
FCGKKTVKRGAAGIWTC	cytoplasmic ribosomal large subunit@RPL43A@0-93@40:57	RPL43A	40	57	1.88073	0.0706747	1.79371	0.0723986	2.18757	0.108801	1.91705	0.0585582
HKKKRSNAAGADDAISM	Kornberg's mediator (SRB) complex@SRB8@0-1428@185:202	SRB8	185	202	2.44718	0.0674819	3.06439	0.114246	2.83401	0.175728	2.75341	0.0540666
SSQVREHVKELLKYSNE	cytoplasmic ribosomal large subunit@RPL1A@0-218@5:22	RPL1A	5	22	2.23343	0.0600211	1.63448	0.0769593	2.4706	0.0849715	2.13126	0.0468216
SGMGPDYRVLVDKSRKV	20S proteasome@PRE8@0-251@75:92	PRE8	75	92	2.21318	0.188133	2.99736	0.139095	2.67461	0.420006	2.97508	0.235919
WAADSVSSRVRGYTCQF	fatty acid synthase complex@FAS1@0-2052@1595:1612	FAS1	1595	1612	2.61658	0.154026	2.55963	0.289378	2.70906	0.105596	2.68926	0.133086
LLLKLASPHASVRTAVF	19/22S regulator@ECM29@0-1869@40:57	ECM29	40	57	1.87379	0.0434428	1.87719	0.0480851	1.56926	0.0626406	1.48539	0.0292978
ARNVTFDSLRNFIVHSP	nuclear ubiquitin ligase complex@GRR1@0-1152@475:492	GRR1	475	492	2.3536	0.057273	2.13925	0.0629066	2.25016	0.0797507	1.94271	0.0407366
KCKTRAQLTLKRCKHFE	cytoplasmic ribosomal large subunit@RPL42A@0-107@75:92	RPL42A	75	92	2.58439	0.0851368	2.64953	0.0881222	2.85114	0.0643122	2.67744	0.0609744
TNKGPLAQIWLASNMSN	nuclear cohesin complex@MCD1@0-567@15:32	MCD1	15	32	1.26452	0.0543732	2.32486	0.0955018	1.26525	0.202105	1.17068	0.0563133
LMDKCLPKVRIRTRRAA	Nuclear exosome complex@DIS3@0-1002@425:442	DIS3	425	442	1.3376	0.047643	1.85682	0.0596683	1.41864	0.0851374	1.49488	0.0393698
LCQKSPVMADLNGGLQF	fatty acid synthase complex@FAS2@0-1888@915:932	FAS2	915	932	2.64692	0.173582	2.79216	0.106456	2.93747	0.144104	2.52823	0.200909
RWKRFTIGAIFLNHAFD	nuclear ubiquitin ligase complex@CDC53@0-816@115:132	CDC53	115	132	2.00293	0.0685944	2.54547	0.0647258	2.1839	0.098773	1.53202	0.0482822
PRLSHLSLTAVPSFLRP	nuclear ubiquitin ligase complex@GRR1@0-1152@730:747	GRR1	730	747	1.93298	0.0623581	2.08848	0.0420755	1.78918	0.0736332	2.18372	0.0448169
EEYKKSLYAYCHSKLRG	nuclear ubiquitin ligase complex@GRR1@0-1152@235:252	GRR1	235	252	2.31309	0.0697115	2.29355	0.0739168	2.42446	0.0899591	2.44482	0.0747043
DVVAKLEAKRKVSSAEY	cytoplasmic ribosomal large subunit@RPL16A@0-200@150:167	RPL16A	150	167	1.70439	0.0713415	1.68518	0.11167	1.73595	0.30239	2.13226	0.581764
FKVYEPLLLVGLDKFSN	cytoplasmic ribosomal small subunit@RPS16A@0-144@45:62	RPS16A	45	62	1.9553	0.0551859	1.72424	0.0579024	1.85061	0.0741991	2.1443	0.043289
RLFNNVKIHSQESLLSR	Signal recognition particle (SRP)@SRP72@0-641@320:337	SRP72	320	337	2.00364	0.0596967	2.60696	0.0759652	2.43894	0.0847158	2.18329	0.0443714
LKNTMQYLTNFSRFRDQ	DNA-directed RNA polymerase II complex@RPB4@0-222@140:157	RPB4	140	157	2.97049	0.17039	3.08819	0.118372	3.09539	0.0869555	3.19533	0.0742801
KRAEKAARKAEKAKSAG	cytoplasmic ribosomal large subunit@RPL24B@0-156@115:132	RPL24B	115	132	2.48327	0.0510534	2.91399	0.0733145	1.55369	0.086557	2.92227	0.0398449
VPLTKRYQHLEKITQIS	signalosome complex@PCI8@0-445@105:122	PCI8	105	122	2.21717	0.113124	2.38906	0.28205	2.12059	0.336669	1.70949	0.0959671
VYEYVIASTLGPSAMRL	DNA-directed RNA polymerase III complex@RPC82@0-655@490:507	RPC82	490	507	1.70651	0.322179	2.38017	0.212827	1.59856	0.141129	1.23372	0.0965316
SNRLLMDVDQFDFLDDG	@YJR042W/NUP85@0-745@5:22	YJR042W/NUP85	5	22	1.3718	0.147965	1.49399	0.0972358	1.68972	0.270206	1.22925	0.0988617
IQLPASLAATYSMISLQ	SWI/SNF complex@ARP9@0-468@140:157	ARP9	140	157	2.01192	0.0738049	1.72796	0.0884285	2.29052	0.100889	2.18578	0.0530684
MTSENPDVLLSRVINVV	Nuclear exosome complex@RRP6@0-734@0:17	RRP6	0	17	1.61043	0.0827109	1.39287	0.114525	1.48633	0.121325	2.27174	0.139642
TQTEELKFMAASEVATH	U5 snRNP complex@PRP8@0-2414@2260:2277	PRP8	2260	2277	2.47498	0.0800076	2.38539	0.0843714	2.35121	0.081213	2.65919	0.0656389
TNWDDHAIIIFGYPETI	@YMR153W/NUP53@0-476@245:262	YMR153W/NUP53	245	262	2.63444	0.0477473	2.45375	0.0619024	2.29922	0.0774612	2.71195	0.0375734
HVQFRLGNVDAFQLADG	U5 snRNP complex@PRP8@0-2414@635:652	PRP8	635	652	2.79413	0.0838259	3.27926	0.111733	2.46834	0.108093	1.60838	0.0457506
DLSLIVKARHGGCDYIF	Cytochrome bc1 complex (Ubiquinol-cytochrome c reductase complex, complex III)@CYT1@0-310@175:192	CYT1	175	192	2.9434	0.103179	2.73928	0.0973711	2.72315	0.0999206	2.45479	0.0607366
FVSRIPIMFQDFDDSTA	nuclear cohesin complex@IRR1@0-1151@835:852	IRR1	835	852	1.96091	0.0422427	2.10255	0.0398849	1.68709	0.0527041	2.00172	0.0297967
KQGRIKNATEELLRLAN	signalosome complex@CSN12@0-424@70:87	CSN12	70	87	2.99828	0.129189	3.14557	0.175394	2.60411	0.137695	3.35689	0.218871
SHEERIEAIDEYNKPNS	chromatin accessibility complex@ISW2@0-1121@540:557	ISW2	540	557	2.1193	0.0539483	2.01061	0.0630261	1.84467	0.0761729	2.94324	0.0386298
LFGSSNNNNNNNNSNNI	@YGL172W/NUP49@0-473@210:227	YGL172W/NUP49	210	227	2.33399	0.0563741	2.93258	0.0766313	2.53082	0.0858548	2.59957	0.0972726
GTPLLEVRGQVPVIESA	U5 snRNP complex@SNU114@0-1009@895:912	SNU114	895	912	1.8766	0.0519139	1.61885	0.0455185	2.06266	0.0926348	1.95184	0.0478946
FKKDLVIVLSNISHLLE	SWI/SNF complex@SWI1@0-1315@970:987	SWI1	970	987	1.63253	0.0670689	1.86008	0.0477082	1.75209	0.0781443	1.92766	0.0614179
NTTTRVIPQVEVGNRKH	SWI/SNF complex@SNF5@0-906@420:437	SNF5	420	437	2.45716	0.0949813	2.20485	0.199854	2.35348	0.1712	2.62364	0.0936187
IRTILVNIHHLLNEYRP	Kornberg's mediator (SRB) complex@MED7@0-223@150:167	MED7	150	167	2.0028	0.0654735	2.21404	0.0638713	1.64796	0.123052	1.5832	0.0526891
KTQEYYTQYTNDYLEKH	nuclear ubiquitin ligase complex@CDC53@0-816@230:247	CDC53	230	247	2.42279	0.0666318	2.99245	0.0624118	2.95729	0.0488657	3.21787	0.061538
WVFSYLRWFELKPKLYY	chromatin silencing complex@SIR3@0-979@85:102	SIR3	85	102	1.95606	0.0707225	1.9264	0.0809586	2.49748	0.185991	2.49017	0.0535004
KTKILEVAIRDVNLDVR	nuclear cohesin complex@IRR1@0-1151@450:467	IRR1	450	467	2.11622	0.0648043	2.58091	0.0554809	2.37491	0.0568658	2.47627	0.0521489
VKKGPVRLPTKVLKIST	cytoplasmic ribosomal small subunit@RPS20@0-122@50:67	RPS20	50	67	2.22046	0.0854852	2.22174	0.0622384	2.54055	0.057569	2.37187	0.0643011
FPRDGKAPEAEQVLSAA	cytoplasmic ribosomal large subunit@RPL13B@0-200@125:142	RPL13B	125	142	2.89547	0.0856726	3.3021	0.0930357	2.89533	0.0690535	2.99685	0.0448175
TRNITDYSINSRYEPKV	20S proteasome@PRE7@0-242@45:62	PRE7	45	62	2.69669	0.0486072	2.61969	0.052528	2.98934	0.0462925	2.87669	0.0465964
PSESEHPIRVLMASVIL	@YDL116W/NUP84@0-727@335:352	YDL116W/NUP84	335	352	1.89301	0.0641537	1.8726	0.0762601	1.74882	0.0615352	1.78349	0.0803242
ATASAIAATAVASLVLA	cytoplasmic ribosomal large subunit@RPL4A@0-363@120:137	RPL4A	120	137	1.78167	0.0714316	2.36857	0.0998455	1.91413	0.166725	1.87631	0.0819561
PFSEGVTFSVMPPKKSW	nuclear condensin complex@SMC4@0-1419@1300:1317	SMC4	1300	1317	2.02704	0.0744295	2.48078	0.090593	2.20007	0.111215	2.56894	0.0772186
QIFKVAGENAPSIVFID	proteasome regulatory particle|19/22S regulator@RPT2@0-438@265:282	RPT2	265	282	1.19916	0.0585402	1.83969	0.098032	1.30891	0.130112	1.32719	0.0655415
FLPKLNSVRNSLLLAHF	Kornberg's mediator (SRB) complex@NUT1@0-1133@120:137	NUT1	120	137	1.50088	0.0464669	2.15492	0.0403235	1.6534	0.0697158	1.8146	0.0293769
LLRIQMLLCVSYFLQER	signalosome complex@PCI8@0-445@170:187	PCI8	170	187	1.44691	0.0437193	1.28762	0.0461016	1.3463	0.0742425	1.22176	0.0521827
TVYISSIALLKMLKHGR	proteasome regulatory particle|19/22S regulator@RPN11@0-307@25:42	RPN11	25	42	2.09178	0.0785498	2.24542	0.0851745	2.65434	0.053917	2.79103	0.0661991
SYLETLTALGKEKEKER	Kornberg's mediator (SRB) complex@MED2@0-432@95:112	MED2	95	112	1.92983	0.118134	2.57199	0.161243	2.33641	0.166556	2.91803	0.056526
FANNHFLNSNAVVVGTG	Cytochrome bc1 complex (Ubiquinol-cytochrome c reductase complex, complex III)@COR1@0-458@195:212	COR1	195	212	1.90728	0.0607266	1.41041	0.0637888	2.32477	0.0639729	2.0399	0.0562203
VLESIVARTFWASKYGQ	U5 snRNP complex@BRR2@0-2164@645:662	BRR2	645	662	2.36696	0.0618861	2.74059	0.0627802	2.47409	0.0961849	2.6101	0.0669809
NKTLTLDLKECYQFAEY	SWI/SNF complex@ARP7@0-478@295:312	ARP7	295	312	2.30176	0.072362	1.95796	0.0888174	1.90291	0.172459	2.68635	0.10182
QIIRLFYSKNRLLITGT	chromatin accessibility complex@ISW2@0-1121@325:342	ISW2	325	342	1.56479	0.138364	2.5488	0.232253	2.42609	0.682641	2.29654	0.501308
AASSQVSIVKLDTQLIT	SWI/SNF complex@SNF12@0-567@370:387	SNF12	370	387	1.73651	0.0699545	1.68659	0.0795196	1.64044	0.156461	2.01628	0.114033
LSGIIQDIYYLAQTLKL	signalosome complex@RRI2@0-646@460:477	RRI2	460	477	1.66045	0.14056	1.53872	0.0807323	1.14322	0.0915084	1.04343	0.0925171
DPNEVEIKKLLATNSLV	Nuclear exosome complex@DIS3@0-1002@710:727	DIS3	710	727	1.82446	0.0475274	2.19288	0.049498	2.34882	0.056849	2.28547	0.0462281
SYVAVLGMGKAVEKTLA	ribonuclease MRP complex|nucleolar ribonuclease P complex@POP7@0-141@60:77	POP7	60	77	2.16538	0.0813338	1.74631	0.130421	1.81611	0.108988	1.60699	0.0856944
SSSGNTWSLILNECLKT	@YML031W/NDC1@0-656@315:332	YML031W/NDC1	315	332	1.72845	0.0840536	1.85154	0.0655387	1.48198	0.132886	1.52086	0.0607812
TQVYKLGLAKSVHHARV	cytoplasmic ribosomal small subunit@RPS9A@0-198@110:127	RPS9A	110	127	1.4748	0.0532921	1.93559	0.0885642	1.5494	0.137791	1.23619	0.0663276
KTASLGNSKDDLLDMIQ	chromatin accessibility complex@ISW2@0-1121@645:662	ISW2	645	662	2.22243	0.131107	1.61983	0.066499	3.35987	0.0591187	1.94258	0.058682
TRQSSRNFDTHENYIQD	nuclear cohesin complex@MCD1@0-567@215:232	MCD1	215	232	3.03158	0.0824865	2.9171	0.097629	2.8423	0.0797478	2.6908	0.0560387
LRLLLLLIEFPYLPKHY	@YJR042W/NUP85@0-745@645:662	YJR042W/NUP85	645	662	1.71712	0.0535367	1.81272	0.0515166	1.54785	0.0623404	1.76182	0.0467135
LLVPLALLTKRLYPHWD	signalosome complex@CSN12@0-424@265:282	CSN12	265	282	2.01352	0.0625071	2.33144	0.066028	1.83401	0.0923352	1.50163	0.0367377
DITVHGEQIIVHPVNER	Nuclear exosome complex@RRP45@0-306@165:182	RRP45	165	182	2.1484	0.10484	2.22717	0.0776311	1.82493	0.144558	1.89528	0.0833707
PSYYGVRDTSPHGISVF	U5 snRNP complex@BRR2@0-2164@1785:1802	BRR2	1785	1802	1.41391	0.0572729	1.34845	0.0693326	2.29102	0.0770298	1.93711	0.044964
FLQRVRVWEYRQKNVIH	cytoplasmic ribosomal large subunit@RPL15A@0-205@20:37	RPL15A	20	37	1.71768	0.0850881	1.77198	0.239296	1.72598	0.934796	2.023	0.187122
SDIKQGYTQHGGLRPFG	20S proteasome@PRE9@0-259@115:132	PRE9	115	132	2.52595	0.234355	3.49872	0.127149	3.5852	0.145728	3.30712	0.301896
LTLKHRQNKVQHQRIVA	proteasome regulatory particle|19/22S regulator@RPN10@0-269@95:112	RPN10	95	112	1.97322	0.111097	1.53709	0.0714812	2.89689	0.246264	1.83552	0.124027
LLWTPKKLEITSDGALS	nucleolar ribonuclease P complex@RPR2@0-145@95:112	RPR2	95	112	2.42099	0.0483379	2.08942	0.0473295	2.60851	0.0440594	2.40197	0.0336811
NYDIITASSLAHDYNND	@YML103C/NUP188@0-1656@150:167	YML103C/NUP188	150	167	2.05048	0.0752812	2.63867	0.0633654	2.60644	0.0869262	2.32484	0.0558352
DANGVSLFELIVPIFQL	@YJL039C/NUP192@0-1684@1590:1607	YJL039C/NUP192	1590	1607	2.08248	0.0494463	2.36956	0.052917	2.25357	0.0620381	2.1396	0.032262
RMRVSVLEKYEVIGYIA	Kornberg's mediator (SRB) complex@SSN3@0-556@65:82	SSN3	65	82	1.55825	0.199984	1.40257	0.142427	1.09216	0.26482	1.15319	0.0486058
KKNNLEFGTYGKYVIAG	proteasome regulatory particle@RPN14@0-418@245:262	RPN14	245	262	2.09073	0.0685016	2.50817	0.0877466	1.79488	0.136395	2.10406	0.0646951
QNYLKTYNEDIPVEILV	20S proteasome@PRE9@0-259@95:112	PRE9	95	112	2.04765	0.0841875	2.78722	0.0657723	2.76	0.090874	2.38294	0.0712365
GLFGNKPALGSLGSSST	@YGR119C/NUP57@0-542@75:92	YGR119C/NUP57	75	92	2.63278	0.0840862	3.34087	0.0892769	2.76506	0.0481872	3.21234	0.176886
LMTKLNSFKLFKAEKLQ	DNA-directed RNA polymerase III complex@RPC17@0-162@105:122	RPC17	105	122	1.87743	0.0542382	1.97056	0.0589021	1.9218	0.0604888	1.75307	0.0400652
AQFYLGKRIAYVYRASK	cytoplasmic ribosomal large subunit@RPL33A@0-108@40:57	RPL33A	40	57	1.61811	0.0755719	1.8151	0.0681253	1.35608	0.0963293	1.73616	0.0693165
NVFVILMDKCLPKVRIR	Nuclear exosome complex@DIS3@0-1002@420:437	DIS3	420	437	1.86758	0.0504501	2.96318	0.0884759	1.86561	0.0698159	1.64566	0.047406
RIYDREPTVRIQAVFCL	nuclear condensin complex@YCG1@0-1036@165:182	YCG1	165	182	1.71963	0.148357	2.4663	0.10676	1.60864	0.207912	2.39374	0.100781
DFQPTELFDILSTSEDV	nuclear cohesin complex@IRR1@0-1151@130:147	IRR1	130	147	2.41896	0.10258	3.04225	0.111767	2.81616	0.0739658	3.07833	0.0806549
LFVISTEISPMAGSQFE	Nuclear exosome complex@RRP45@0-306@75:92	RRP45	75	92	2.20842	0.0596938	1.89265	0.0804103	2.79974	0.0770348	1.20444	0.109478
LPEPTEGFAADDEPTTP	fatty acid synthase complex@FAS1@0-2052@40:57	FAS1	40	57	2.64907	0.0985258	2.99492	0.095449	3.34957	0.148063	2.92502	0.0645846
WYLILSIISSKTSCVVE	Kornberg's mediator (SRB) complex@RGR1@0-1083@635:652	RGR1	635	652	1.22516	0.119922	1.46349	0.133759	1.57869	0.263862	1.17492	0.101854
SYLSNSLDTSASTINGA	@YML103C/NUP188@0-1656@615:632	YML103C/NUP188	615	632	1.78539	0.06304	2.30592	0.0581714	1.75571	0.064539	1.84485	0.0602676
KSLPLLITVMEKSPDPT	nuclear condensin complex@YCS4@0-1177@975:992	YCS4	975	992	1.86694	0.0434877	1.90912	0.0453173	1.92138	0.0622945	1.97008	0.0338396
FGNSLICEDPETAKKIT	nuclear condensin complex@SMC2@0-1171@625:642	SMC2	625	642	2.7398	0.0840965	2.81612	0.1046	2.62	0.236208	2.90916	0.0754993
VVWYQRLTMGNVFTPEI	signalosome complex@RRI2@0-646@240:257	RRI2	240	257	2.30411	0.0582471	2.02939	0.0744822	2.27417	0.119848	2.44618	0.0727835
VMNKNQETAISVAKLFK	proteasome regulatory particle|19/22S regulator@RPT6@0-406@388:405	RPT6	388	405	1.72078	0.186187	2.24289	0.185893	2.61744	0.45344	1.81869	0.303546
RKASCIWLLSYIQYLGH	19/22S regulator@ECM29@0-1869@965:982	ECM29	965	982	2.14563	0.0457242	1.88004	0.0597771	2.32257	0.0540093	1.96408	0.0364446
FIVVPDLLKNAPLFKKN	U5 snRNP complex@SMD3@0-102@70:87	SMD3	70	87	1.57316	0.0422842	2.07015	0.0526347	1.66317	0.108296	1.31596	0.0354561
KRLNFSFVGDYMHDTEL	nuclear ubiquitin ligase complex@GRR1@0-1152@390:407	GRR1	390	407	1.88676	0.0731215	2.55263	0.0645986	2.46826	0.10994	3.21933	0.0849454
SFILSSLEDPQVRKKQI	@YDL116W/NUP84@0-727@445:462	YDL116W/NUP84	445	462	2.09084	0.0792124	1.93961	0.106893	2.43871	0.0980569	2.99773	0.101263
EISTSKKNNLEFGTYGK	proteasome regulatory particle@RPN14@0-418@240:257	RPN14	240	257	2.12655	0.0605417	2.60066	0.0803827	2.17225	0.0815475	2.03495	0.0587234
RKIKRLEKFLQGRDTSK	Signal recognition particle (SRP)@SRP72@0-641@560:577	SRP72	560	577	2.15874	0.0591733	2.79166	0.102857	2.14089	0.125015	2.75897	0.0484474
TEDIRIRAQNFKSALAN	Nuclear exosome complex@RRP6@0-734@595:612	RRP6	595	612	2.40668	0.0906815	2.34536	0.0665199	2.55615	0.102714	2.72564	0.0532062
ISVSSRSDREYPLLIRM	Signal recognition particle (SRP)@SRP14@0-147@65:82	SRP14	65	82	2.44137	0.10007	2.55527	0.0969087	1.94369	0.131216	2.34103	0.0716618
FSQKANKTKAVDNTVPS	@YOR098C/NUP1@0-1077@385:402	YOR098C/NUP1	385	402	1.6305	0.0563967	2.15268	0.0851021	1.80854	0.099641	2.16564	0.0464812
IAACTGVPDDKWEQTYK	fatty acid synthase complex@FAS1@0-2052@820:837	FAS1	820	837	1.21303	0.22561	1.63396	0.15117	1.72598	0.934796	1.31172	0.289838
PSVIHSSVEMLLDVVKG	@YDL116W/NUP84@0-727@355:372	YDL116W/NUP84	355	372	1.8525	0.113743	2.559	0.084603	2.20194	0.0566518	1.4177	0.0379782
QKSFEQLNSRAVAVVVD	proteasome regulatory particle|19/22S regulator@RPN11@0-307@125:142	RPN11	125	142	1.72323	0.0900224	1.4519	0.123314	1.51139	0.159231	1.48323	0.0576974
FFLRDTLLWNKNDKLIK	SWI/SNF complex@SNF5@0-906@470:487	SNF5	470	487	2.04487	0.0588564	2.40518	0.0620796	2.05564	0.0670526	2.42542	0.0274754
LKKQLHVSHEAMREVND	@YIL149C/MLP2@0-1680@100:117	YIL149C/MLP2	100	117	2.24435	0.0577487	2.76879	0.0664928	2.9058	0.0696396	2.85523	0.0757804
EPSGIYSSWSAQTIGRN	20S proteasome@PRE6@0-255@150:167	PRE6	150	167	1.21397	0.0893041	1.23995	0.0642471	1.05794	0.177987	1.52792	0.0972389
IKGNGESDETTTDNNNS	proteasome regulatory particle|19/22S regulator@RPT1@0-468@105:122	RPT1	105	122	1.72384	0.38645	3.15276	0.145875	3.37571	0.03954	3.52927	0.108493
RSLFLRNRGKIHSGVLS	@YMR153W/NUP53@0-476@425:442	YMR153W/NUP53	425	442	1.72384	0.38645	2.97968	0.655514	2.15662	0.663375	2.60031	0.710786
FKKDFEVNISSLDAREA	DNA-directed RNA polymerase III complex@RPC40@0-336@35:52	RPC40	35	52	1.58416	0.0674618	2.06766	0.0586992	1.98354	0.102077	2.15573	0.0915174
YFLKVTFLKYFGWLLSD	nuclear cohesin complex@IRR1@0-1151@395:412	IRR1	395	412	1.58743	0.0538324	1.75458	0.0741963	1.87872	0.089932	1.79789	0.0617534
MSRSLANGIINVKEITE	nuclear cohesin complex@SMC3@0-1231@510:527	SMC3	510	527	2.79912	0.0729188	2.62922	0.0919552	2.76516	0.117793	2.86602	0.0636775
GNPGRIRVLFKENGQLI	Signal recognition particle (SRP)@SEC65@0-274@155:172	SEC65	155	172	2.24423	0.0722797	2.37834	0.0549691	2.33058	0.106846	2.44386	0.0594015
RMSYGSHDKKTKCSTVV	Signal recognition particle (SRP)@SRP14@0-147@80:97	SRP14	80	97	3.07366	0.121412	2.9589	0.0916507	3.19074	0.0453936	3.33196	0.0877771
KLQSWDKVSSCFPQYVN	MIND complex@NNF1@0-202@25:42	NNF1	25	42	1.94297	0.0901509	1.41662	0.0985388	1.45365	0.15517	2.68376	0.10153
DEDLLDTQTFSVLLQQL	@YGL172W/NUP49@0-473@340:357	YGL172W/NUP49	340	357	2.81399	0.0631738	2.93223	0.0585991	1.72004	0.108129	2.56687	0.0450283
GCNNLIKNISNRVGLTL	SWI/SNF complex@ARP9@0-468@300:317	ARP9	300	317	2.63338	0.0661937	3.27689	0.0982537	3.33201	0.0693768	3.14371	0.0574269
LFKKFNNDFKLSIDKVL	DNA-directed RNA polymerase III complex@RET1@0-1150@390:407	RET1	390	407	1.80395	0.112238	1.65895	0.122568	2.15396	0.147067	2.67256	0.0929758
LSIDKVLKKPNRAMEYD	DNA-directed RNA polymerase III complex@RET1@0-1150@400:417	RET1	400	417	2.5571	0.15617	3.0097	0.176079	3.18429	0.200975	1.97599	0.279525
SGRNIHLAVVCVDDNSK	Kornberg's mediator (SRB) complex@SSN2@0-1421@1235:1252	SSN2	1235	1252	1.61289	0.0450566	2.13786	0.0868651	1.48343	0.0847712	2.96352	0.0446778
SAARGLSLVYEIGGSDL	19/22S regulator@ECM29@0-1869@1010:1027	ECM29	1010	1027	1.94078	0.0645848	2.18333	0.058308	3.33155	0.067317	1.73148	0.056209
SVALHRHSNALVDILPP	proteasome regulatory particle|19/22S regulator@RPT3@0-429@135:152	RPT3	135	152	2.1015	0.0559944	1.62811	0.0471389	2.00542	0.0701405	1.93749	0.0405871
WLWPLCRGELKADIGKP	nuclear ubiquitin ligase complex@CDC53@0-816@600:617	CDC53	600	617	2.05764	0.0624398	2.10623	0.0784611	1.97897	0.0891116	2.43201	0.0899986
QNSYADKVTSQAVNNLI	ribonuclease MRP complex|nucleolar ribonuclease P complex@RPP1@0-294@10:27	RPP1	10	27	1.9277	0.0895301	1.82549	0.0472668	1.67504	0.0993642	2.1091	0.0683212
FEEDEKNSDVWFLDHNY	proteasome regulatory particle|19/22S regulator@RPN8@0-339@55:72	RPN8	55	72	1.72735	0.0730723	2.69572	0.0765305	1.5019	0.141323	1.48228	0.0838215
IKFLLTFIDKERHQKQL	nuclear condensin complex@YCS4@0-1177@1110:1127	YCS4	1110	1127	1.72744	0.322377	1.69947	0.181455	1.58482	0.271399	1.41101	0.335
FPEVFQVNIRFLLHNSE	Kornberg's mediator (SRB) complex@SRB8@0-1428@845:862	SRB8	845	862	1.72745	0.133073	1.63512	0.101978	1.72598	0.934796	2.61994	0.166961
RAVKEIKKFAKLHMGTE	cytoplasmic ribosomal large subunit@RPL31B@0-114@30:47	RPL31B	30	47	2.93762	0.127864	2.95127	0.0713443	3.07465	0.079823	2.61138	0.0858369
LPSEDSRAQILQIHSRK	proteasome regulatory particle|19/22S regulator@RPT5@0-435@350:367	RPT5	350	367	2.39356	0.0494951	2.21516	0.0715362	2.54827	0.0639177	2.88619	0.0398074
EYKSLFVVGVDNVSSQQ	cytoplasmic ribosomal large subunit@RPP0@0-313@20:37	RPP0	20	37	2.78876	0.0667134	3.2176	0.0546765	3.29063	0.0908452	3.24317	0.0527136
PIDNNIIFASTKLGFTF	U5 snRNP complex@SNU114@0-1009@305:322	SNU114	305	322	2.51552	0.0473409	2.62567	0.0498728	2.37764	0.054184	2.66768	0.0352046
LPKLKATGHRVLIFFQM	SWI/SNF complex@SNF2@0-1704@1095:1112	SNF2	1095	1112	1.52225	0.083434	1.69366	0.133293	2.09075	0.121517	2.09095	0.135511
LSWCPSRFSPEKLAVSA	@YGL100W/SEH1@0-350@170:187	YGL100W/SEH1	170	187	2.57377	0.110346	2.47683	0.0781371	2.81192	0.145314	2.06995	0.33496
DLKDILEKVVPLINVVV	U5 snRNP complex@BRR2@0-2164@1945:1962	BRR2	1945	1962	1.90682	0.0769761	2.22439	0.119497	2.36784	0.15249	2.51428	0.064632
YSKIPNILSNKPGQNNR	Nuclear exosome complex@RRP6@0-734@680:697	RRP6	680	697	2.36719	0.0738889	2.15772	0.0870313	1.98976	0.162365	1.77292	0.0465614
ELHKKLVEAAKLLKIPK	@YDL116W/NUP84@0-727@665:682	YDL116W/NUP84	665	682	2.24167	0.150066	2.57132	0.129505	2.33122	0.222986	2.48725	0.100159
GIKVSLLGIFDDIFIPQ	DNA-directed RNA polymerase III complex@RPC25@0-213@95:112	RPC25	95	112	1.73082	0.0917081	1.7776	0.0765244	1.99545	0.177361	1.77159	0.0805886
DTKSVVGLVMFSQFWYW	proteasome regulatory particle|19/22S regulator@RPN2@0-946@725:742	RPN2	725	742	2.29817	0.0616333	2.3513	0.0601212	2.60953	0.0974378	2.52308	0.0400101
LSEDKKKLDYVLALKVE	cytoplasmic ribosomal small subunit@RPS9A@0-198@85:102	RPS9A	85	102	2.21588	0.230221	1.31131	0.172715	1.41017	0.161941	1.49231	0.290394
SVQNLDQLLTDLIETSF	Kornberg's mediator (SRB) complex@NUT1@0-1133@330:347	NUT1	330	347	2.63918	0.100626	2.89717	0.151979	2.93561	0.0658285	2.85024	0.108203
AIPLQQVLSQSADPSLL	SWI/SNF complex@SWI1@0-1315@1115:1132	SWI1	1115	1132	2.4966	0.133292	2.86174	0.220433	1.82302	0.653635	3.05694	0.167275
SEKGFSKEQIHGSIIIL	nuclear condensin complex@YCS4@0-1177@690:707	YCS4	690	707	2.37337	0.0771043	2.70855	0.116994	2.76435	0.0756897	2.72924	0.0874143
RFPTKFVTQFRHLRRTG	DNA-directed RNA polymerase III complex@RET1@0-1150@565:582	RET1	565	582	1.73311	0.136743	1.41095	0.0776676	1.72598	0.934796	2.17184	0.0681307
KLIIHRKNDNANDHDES	nuclear cohesin complex@SMC3@0-1231@1065:1082	SMC3	1065	1082	1.73414	0.207418	1.63068	0.319718	1.72598	0.934796	1.36494	0.106451
AYVAIEQVKDDGTSTEK	proteasome regulatory particle|19/22S regulator@RPN8@0-339@135:152	RPN8	135	152	1.73441	0.13146	2.47645	0.159141	3.23105	0.15001	2.64444	0.084602
IFSYGPHIQKMLSILEI	ribonuclease MRP complex|nucleolar ribonuclease P complex@POP6@0-159@80:97	POP6	80	97	1.92478	0.0665969	2.26801	0.120786	2.55918	0.151339	2.239	0.073158
TRAGGLGINLVTADTVI	chromatin accessibility complex@ISW2@0-1121@565:582	ISW2	565	582	2.13199	0.0540757	2.18705	0.0607405	2.11625	0.102501	2.8882	0.0959949
FSSPAALMKTLIKFVDL	Kornberg's mediator (SRB) complex@NUT1@0-1133@580:597	NUT1	580	597	1.68062	0.0566957	1.9751	0.0825721	1.95154	0.122183	1.77904	0.114752
KMFIQRILAMCVKNHGQ	nuclear condensin complex@YCS4@0-1177@215:232	YCS4	215	232	2.10524	0.054764	1.68744	0.0620903	2.2159	0.0706465	1.91874	0.0568104
WRAHDSSIVAIDWASPE	@YGL100W/SEH1@0-350@50:67	YGL100W/SEH1	50	67	2.80191	0.104067	2.54756	0.0921262	2.83126	0.0776883	2.79549	0.0675304
NYDTCGGESAYFFQLQI	DNA-directed RNA polymerase III complex@RPC11@0-111@70:87	RPC11	70	87	2.75306	0.150629	2.72039	0.195663	2.03947	0.136522	2.94514	0.137716
IVFHNEFSEHTFVERLP	Nuclear exosome complex@DIS3@0-1002@145:162	DIS3	145	162	2.284	0.0630654	2.43328	0.0504898	2.63731	0.0578843	2.6765	0.0529209
NFPVRQWSIEIVLLDDE	SWI/SNF complex@TAF14@0-245@25:42	TAF14	25	42	1.50134	0.0548032	1.57519	0.0699679	2.37251	0.0930645	2.19027	0.0589911
MAYTSHLSSKTGLHFGR	Cytochrome bc1 complex (Ubiquinol-cytochrome c reductase complex, complex III)@QCR10@0-78@0:17	QCR10	0	17	2.77958	0.0866507	3.08434	0.162068	2.69066	0.0891031	2.75588	0.0661737
HECRLRDMTYSAPIYVD	DNA-directed RNA polymerase III complex@RET1@0-1150@115:132	RET1	115	132	1.67174	0.0994819	2.04129	0.0866684	2.00608	0.212974	1.91196	0.060837
EFANFELKDICSFAVTK	@YML103C/NUP188@0-1656@450:467	YML103C/NUP188	450	467	2.29077	0.0645177	2.07272	0.0721074	2.21837	0.120778	2.04586	0.0429735
ASHNEKDQDSQIELSCN	Signal recognition particle (SRP)@SRP72@0-641@145:162	SRP72	145	162	2.41401	0.079038	2.85164	0.0787288	2.89552	0.0513245	3.1003	0.0581146
LPNQFPLKIHRTPYLTS	SWI/SNF complex@SWI1@0-1315@870:887	SWI1	870	887	1.72094	0.0450511	2.07385	0.0423309	1.65132	0.0740347	1.72019	0.0375485
QLTSLEKDCSLRAIEKN	@YIL149C/MLP2@0-1680@285:302	YIL149C/MLP2	285	302	2.80079	0.0644271	2.5829	0.0677013	2.97579	0.0576839	3.0547	0.0466921
SKTLSLIQSYSLLDKPD	fatty acid synthase complex@FAS1@0-2052@960:977	FAS1	960	977	2.01417	0.0572684	2.17847	0.0783054	2.11589	0.212686	2.14447	0.074372
DHHPEGLSAREAVKQAA	20S proteasome@PRE10@0-289@180:197	PRE10	180	197	2.5297	0.0657016	3.02518	0.0951314	2.66946	0.0820134	2.69325	0.0490745
FNIISMTLKEMYQMITM	nuclear condensin complex@SMC4@0-1419@1270:1287	SMC4	1270	1287	1.96528	0.054484	1.9183	0.0741511	2.22221	0.0745991	2.15179	0.0415659
FDVMIDEESLVKYMPEQ	DNA-directed RNA polymerase II complex@RPO21@0-1734@1440:1457	RPO21	1440	1457	2.04155	0.163575	2.29601	0.150978	1.86031	0.262897	2.13549	0.0579331
LTKYIRSKNLIFNGETL	nuclear ubiquitin ligase complex@GRR1@0-1152@800:817	GRR1	800	817	2.42961	0.0599838	2.52298	0.0859567	1.92196	0.0781555	1.90763	0.0596656
NSGIIPGNRNADNVDKI	fatty acid synthase complex@FAS2@0-1888@1600:1617	FAS2	1600	1617	2.51913	0.101947	2.52242	0.0825775	3.02716	0.0912484	3.04087	0.0503245
VCAKLFGNIQKVVNFWL	DNA-directed RNA polymerase II complex@RPO21@0-1734@640:657	RPO21	640	657	1.93406	0.070221	2.0262	0.0976601	1.94596	0.105878	1.77876	0.0744102
VRTRGGNKKYRALRIET	cytoplasmic ribosomal small subunit@RPS8A@0-201@45:62	RPS8A	45	62	2.5176	0.0298597	2.70632	0.032243	2.71199	0.0305926	2.85287	0.0219873
HGSIIILGMLSLADNEI	nuclear condensin complex@YCS4@0-1177@700:717	YCS4	700	717	2.03499	0.0688442	1.98944	0.0693781	2.0527	0.101739	2.25461	0.0748874
EEVEDQINPTRETNDDI	SWI/SNF complex@SNF2@0-1704@1065:1082	SNF2	1065	1082	1.74068	0.0817492	2.2478	0.0794109	1.45188	0.110933	1.57983	0.0618166
KNGALVSNILSAFKFIH	@YJL039C/NUP192@0-1684@135:152	YJL039C/NUP192	135	152	1.65281	0.0456611	1.71378	0.0552447	1.50562	0.064805	1.30072	0.0361741
HTPMVNFESISARSSVH	Kornberg's mediator (SRB) complex@SRB8@0-1428@55:72	SRB8	55	72	1.97129	0.0322373	2.08484	0.0434941	1.78844	0.0507464	2.12366	0.0252347
KKRNMPLQSIPEIGNRK	SWI/SNF complex@SWI1@0-1315@420:437	SWI1	420	437	2.66819	0.0370316	2.62295	0.0406585	2.80656	0.0377845	2.62921	0.0327743
WKNLVLKLSQAFGSSAT	@YJR042W/NUP85@0-745@305:322	YJR042W/NUP85	305	322	1.95102	0.0529173	2.5765	0.0547165	2.21911	0.0546887	1.92464	0.0440868
QIMQNPTHYKIPAWFLN	cytoplasmic ribosomal small subunit@RPS18A@0-147@70:87	RPS18A	70	87	1.9848	0.0706693	2.01457	0.072079	1.65674	0.0839331	1.596	0.0484828
LPNKSTISKTVSSTIPR	fatty acid synthase complex@FAS2@0-1888@615:632	FAS2	615	632	2.63121	0.0773884	2.01204	0.0719366	2.92078	0.105748	2.94228	0.0843253
FHSEISPDSTVNRSVVV	@YAR002W/NUP60@0-540@75:92	YAR002W/NUP60	75	92	1.76531	0.0515587	1.75448	0.109673	1.76533	0.128306	2.15785	0.0594156
KTPLLKQYLSASFSLKN	cytoplasmic ribosomal large subunit@RPL6A@0-177@150:167	RPL6A	150	167	1.97697	0.0541769	2.01241	0.051065	2.24572	0.0588414	2.27166	0.041885
IQRTRERKKSIGSQRGR	MIND complex@DSN1@0-577@230:247	DSN1	230	247	2.49461	0.0625827	2.93837	0.0772296	2.56464	0.0611554	2.91312	0.0691315
VPSYIHVEKERASTELS	@YIL149C/MLP2@0-1680@690:707	YIL149C/MLP2	690	707	2.46367	0.0694662	2.3271	0.104247	2.76217	0.084366	2.76576	0.0544447
ANVLDPSLRKLIESGIG	U5 snRNP complex@BRR2@0-2164@785:802	BRR2	785	802	2.38099	0.0713964	1.87449	0.063809	2.47017	0.094998	2.56155	0.0446539
SLGHQTSLITAVYGPRS	Nuclear exosome complex@MTR3@0-251@65:82	MTR3	65	82	2.24267	0.0563784	2.54275	0.0524951	2.62791	0.0605097	1.80668	0.0527966
GSSGGVIRMVVLTAAGV	20S proteasome@PRE3@0-216@185:202	PRE3	185	202	1.74385	0.0748044	2.32976	0.0860234	2.64364	0.114591	1.74133	0.0492554
TNVRLYSLLLASKGIDR	19/22S regulator@ECM29@0-1869@95:112	ECM29	95	112	2.78545	0.0868979	2.13038	0.047975	3.48387	0.0880502	3.33271	0.0694101
LFSEKTIRYLMQKQHEM	SWI/SNF complex@SNF6@0-333@135:152	SNF6	135	152	2.54858	0.0448828	2.62561	0.0443646	2.4451	0.0694437	2.66084	0.0339725
GLVNPKTVQSMTQRAIQ	SWI/SNF complex@SWI3@0-826@615:632	SWI3	615	632	2.25506	0.143109	3.24803	0.139254	2.3862	0.144022	2.05183	0.0920071
GLNRHYYSLNIDYHKTA	proteasome regulatory particle|19/22S regulator@RPN11@0-307@190:207	RPN11	190	207	2.2656	0.294204	2.74816	0.413054	2.8451	0.122278	2.60586	0.143232
PTKLLVSEVAKIMQEAT	20S proteasome@PRE8@0-251@105:122	PRE8	105	122	2.58485	0.0851628	2.63148	0.0672769	2.72194	0.10715	2.73015	0.0617844
NIKHKHTSIRETLENGE	nuclear condensin complex@SMC2@0-1171@240:257	SMC2	240	257	1.74444	0.213027	1.45566	0.117601	1.54249	0.203693	1.67794	0.237101
FQLIDMKDKEINIQKYN	signalosome complex@CSI1@0-296@195:212	CSI1	195	212	1.97552	0.109388	2.46878	0.171231	2.25783	0.344854	2.56874	0.13553
TFTFTAHMGVLLVLLQD	SWI/SNF complex@SWP82@0-624@115:132	SWP82	115	132	1.32042	0.0440526	1.70608	0.0443856	1.41445	0.0866057	1.42336	0.034676
FIKFKLIQQVPPGLDAL	nuclear ubiquitin ligase complex@CDC53@0-816@665:682	CDC53	665	682	2.13029	0.10801	2.29	0.0672421	2.23366	0.134232	2.27275	0.0953928
NLMILNTKVPVDIVNQW	@YML103C/NUP188@0-1656@195:212	YML103C/NUP188	195	212	2.11763	0.0836035	1.67689	0.0707526	1.84024	0.129763	2.08379	0.0547688
VELPYGAHGYSGFYTFS	20S proteasome@PRE1@0-199@125:142	PRE1	125	142	2.31764	0.165647	2.92414	0.165555	2.89792	0.128599	2.82995	0.0952465
KMDMICRNINRKHRNAQ	Nuclear exosome complex@DIS3@0-1002@875:892	DIS3	875	892	2.49849	0.10688	2.20375	0.0744225	2.37106	0.0858729	3.1238	0.116682
VSSESSDEAIIPVNKRR	chromatin silencing complex@SIR3@0-979@380:397	SIR3	380	397	2.98034	0.118098	3.31437	0.154864	3.02197	0.101623	3.2171	0.0820631
LQLNEAEEFVAGVSHGT	U5 snRNP complex@SMX3@0-87@50:67	SMX3	50	67	2.96204	0.230923	3.35722	0.254226	3.01237	0.27621	3.41103	0.112687
GIFGMDFYVVMNRPGAR	cytoplasmic ribosomal large subunit@RPL11A@0-175@120:137	RPL11A	120	137	1.71388	0.064047	1.80082	0.057293	2.49196	0.0584948	2.24142	0.0468701
QFKTTIKDTANDNDITV	proteasome regulatory particle|19/22S regulator@UBP6@0-500@235:252	UBP6	235	252	2.09196	0.0736167	2.44605	0.107025	2.18846	0.0842435	1.66527	0.0410374
IYQHLASHNEKDQDSQI	Signal recognition particle (SRP)@SRP72@0-641@140:157	SRP72	140	157	2.45405	0.0735157	2.58179	0.0923848	2.52625	0.119022	2.77595	0.0989526
LNYGNICEPKETLSIFT	@YJL039C/NUP192@0-1684@1200:1217	YJL039C/NUP192	1200	1217	1.7475	0.0558265	2.01599	0.0607477	2.0154	0.119463	1.73125	0.0542092
IFNDILAHVDQIVDIRN	@YJL039C/NUP192@0-1684@755:772	YJL039C/NUP192	755	772	2.63945	0.17649	2.82814	0.0996094	2.96647	0.0820865	2.89913	0.0759429
VGRFSTISSADFIQNVG	19/22S regulator@ECM29@0-1869@1785:1802	ECM29	1785	1802	2.6505	0.079306	3.16241	0.104284	3.02857	0.0795963	2.71995	0.087669
QMMARMAQTATQQQPGA	Signal recognition particle (SRP)@SRP54@0-542@430:447	SRP54	430	447	2.36112	0.0672668	2.34382	0.0588511	2.34484	0.0668508	2.26634	0.0440005
LDISVFLLEKAGERKIP	SWI/SNF complex@TAF14@0-245@85:102	TAF14	85	102	2.42885	0.0721973	2.26225	0.0778078	2.44481	0.0632929	2.15936	0.0614005
EIFIRCNNVLYIRELPN	U5 snRNP complex@SMX3@0-87@69:86	SMX3	69	86	1.7493	0.183814	2.9728	0.809565	1.53409	0.123383	1.48015	0.1194
FLERFDFYTRHHFTCEI	chromatin accessibility complex@ITC1@0-1265@40:57	ITC1	40	57	2.26237	0.096884	2.97968	0.655514	2.31343	0.164435	2.61154	0.110415
KLEAEEIPSEDQNEFLL	fatty acid synthase complex@FAS2@0-1888@1470:1487	FAS2	1470	1487	1.75067	0.0922345	2.61836	0.134009	2.25203	0.108993	3.50661	0.162406
AISKKNKSLKYVIHGIE	U5 snRNP complex@LIN1@0-341@220:237	LIN1	220	237	1.84025	0.0526117	2.02504	0.0584046	2.11165	0.083647	1.84086	0.0401406
NNDVFTIGPYRARKDRM	Kornberg's mediator (SRB) complex@SSN3@0-556@50:67	SSN3	50	67	3.10859	0.258842	3.67413	0.272956	3.43383	0.14099	3.32345	0.132561
DNNITEMLEENFPEASK	nuclear condensin complex@YCG1@0-1036@370:387	YCG1	370	387	2.22204	0.11077	2.47971	0.0970437	2.59126	0.0898821	2.7409	0.0520159
AAPAATSAASGDAAPAE	cytoplasmic ribosomal large subunit@RPP0@0-313@275:292	RPP0	275	292	2.3849	0.0487618	2.60435	0.0905904	1.59564	0.101458	2.42345	0.0630245
VAGSKCWAVRADVHFLD	Nuclear exosome complex@RRP45@0-306@125:142	RRP45	125	142	2.23373	0.144546	2.07039	0.171576	1.74893	0.501555	2.25908	0.219125
TISSKPDILATDLIREK	nuclear condensin complex@YCS4@0-1177@800:817	YCS4	800	817	2.54097	0.245837	3.70502	0.348354	3.40418	0.26379	3.09422	0.066466
NWRRLSGRNIHLAVVCV	Kornberg's mediator (SRB) complex@SSN2@0-1421@1230:1247	SSN2	1230	1247	1.58222	0.0438596	2.12369	0.0848022	1.55409	0.0784519	2.85703	0.045425
TTLKSVTIASEIYYDPD	DNA-directed RNA polymerase II complex@RPO21@0-1734@1140:1157	RPO21	1140	1157	2.45368	0.0854027	2.75186	0.103908	2.81803	0.0988232	2.24002	0.0551453
ARKYLQTRWGLPSGRQD	fatty acid synthase complex@FAS2@0-1888@245:262	FAS2	245	262	2.09057	0.122998	2.54435	0.0870062	2.11563	0.141027	3.16069	0.109929
QTDAIKSDEAKWKPVLS	proteasome regulatory particle|19/22S regulator@RPN5@0-446@245:262	RPN5	245	262	2.98567	0.188456	2.62438	0.142774	3.26621	0.0745606	3.19635	0.158196
VEVDITLSPNVTDSSLL	nuclear ubiquitin ligase complex@GRR1@0-1152@520:537	GRR1	520	537	2.42838	0.0680302	2.83358	0.0743713	2.98852	0.0529344	2.82139	0.045571
MVVQKYKLSTVVLRLYL	nuclear ubiquitin ligase complex@GRR1@0-1152@1005:1022	GRR1	1005	1022	1.57732	0.0488589	1.66317	0.0686146	1.37788	0.0814881	1.63975	0.0684817
LRDDTLPKAWISLAVEG	Cytochrome bc1 complex (Ubiquinol-cytochrome c reductase complex, complex III)@COR1@0-458@250:267	COR1	250	267	1.90299	0.0804628	2.54717	0.0590035	1.78523	0.124791	1.43914	0.0365175
SLPRFSKPVLIVGQKNL	Nuclear exosome complex@DIS3@0-1002@290:307	DIS3	290	307	2.42515	0.0742954	2.20266	0.0891281	1.7737	0.0818005	1.69967	0.117053
YVIKALQSLTSKGYVKT	cytoplasmic ribosomal small subunit@RPS10A@0-106@40:57	RPS10A	40	57	1.74168	0.071708	2.87741	0.125005	1.39158	0.164827	2.59948	0.0889111
KKNDMNTSAKNKNGENK	chromatin silencing complex@SIR4@0-1359@440:457	SIR4	440	457	2.68798	0.0610807	2.59036	0.0602141	3.03386	0.0544847	3.12378	0.0655018
YTQYTNDYLEKHSVTEY	nuclear ubiquitin ligase complex@CDC53@0-816@235:252	CDC53	235	252	2.44994	0.07477	2.54681	0.102435	2.80854	0.07127	3.12755	0.0922509
LNSLLTYIKSEITQQEK	nuclear condensin complex@SMC4@0-1419@1095:1112	SMC4	1095	1112	2.04199	0.055149	2.76982	0.0663152	2.72701	0.0713396	2.63373	0.06015
QFPEIAYPGKLICPQYG	Nuclear exosome complex@CSL4@0-293@5:22	CSL4	5	22	2.11087	0.0589557	2.00796	0.0543504	1.94323	0.10142	2.1718	0.0534601
LVHSEYLINGKRFKRKD	Signal recognition particle (SRP)@SRP68@0-600@145:162	SRP68	145	162	2.79135	0.0646726	2.68202	0.163106	2.83846	0.0760796	2.67007	0.0381412
QLDSYLVNGFSQSQQKL	Kornberg's mediator (SRB) complex@MED2@0-432@55:72	MED2	55	72	2.34955	0.0631968	2.02077	0.0501614	2.3848	0.0636451	2.72302	0.0463896
AAATFPIAQPATDVEAR	cytoplasmic ribosomal large subunit@RPL13A@0-200@140:157	RPL13A	140	157	2.3792	0.0421488	2.65249	0.0500936	2.70975	0.066358	2.29235	0.0402087
TYSFIDNDRFNVVGKLI	@YML103C/NUP188@0-1656@125:142	YML103C/NUP188	125	142	2.2703	0.0598969	2.33676	0.0584033	2.06805	0.0720641	2.15978	0.0395204
LDYQETYVEELFPIVKK	@YJL039C/NUP192@0-1684@875:892	YJL039C/NUP192	875	892	3.07054	0.0997454	2.80583	0.0709111	2.87224	0.101417	2.74999	0.0617898
LQAIDLLENPNCFFDVI	Nuclear exosome complex@DIS3@0-1002@95:112	DIS3	95	112	2.28983	0.0663472	2.47575	0.0677059	3.05588	0.0562322	2.377	0.0563389
NSGNSNSNSNQQSTDAD	proteasome regulatory particle|19/22S regulator@RPT1@0-468@120:137	RPT1	120	137	2.47855	0.081281	2.58737	0.0805152	2.48108	0.089567	2.64191	0.0515215
KPKMLPIPSKPTLFDLA	Signal recognition particle (SRP)@SRP68@0-600@530:547	SRP68	530	547	2.53787	0.0722584	2.48142	0.0713992	2.30755	0.0991456	2.53096	0.0600866
SLKGLQSKLKDVVEYLD	proteasome regulatory particle|19/22S regulator@RPN8@0-339@195:212	RPN8	195	212	2.26987	0.0554055	2.92104	0.0831414	2.71534	0.0690433	2.48549	0.0483092
NSAIIQNLRKELLIYKK	@YIL149C/MLP2@0-1680@630:647	YIL149C/MLP2	630	647	2.59744	0.11336	3.14198	0.0843489	3.22686	0.0776499	3.13902	0.0529748
QSDFCLSWCPSRFSPEK	@YGL100W/SEH1@0-350@165:182	YGL100W/SEH1	165	182	3.01951	0.191614	3.08664	0.111158	3.12844	0.342112	2.13226	0.581764
EDEGTLNVAEIITSGRD	SWI/SNF complex@ARP9@0-468@240:257	ARP9	240	257	3.20779	0.149704	3.27376	0.220703	3.24038	0.0791165	3.2938	0.147592
DLAVCATIIGIISTAIA	19/22S regulator@ECM29@0-1869@745:762	ECM29	745	762	2.07002	0.0429787	1.94613	0.0522896	1.98674	0.0542322	1.94634	0.0294329
TDPKELYNNAHVYARDL	DNA-directed RNA polymerase III complex@RPC40@0-336@150:167	RPC40	150	167	2.94224	0.111651	3.51179	0.227013	2.92803	0.126207	2.93921	0.316675
MISEVPSVAAEYVYFFN	DNA-directed RNA polymerase III complex@RPC40@0-336@70:87	RPC40	70	87	1.12897	0.0914275	1.53487	0.107032	1.22477	0.111401	1.07061	0.0791575
QALRVLRLKPGRKYTTL	cytoplasmic ribosomal large subunit@RPL16B@0-199@120:137	RPL16B	120	137	1.97936	0.0511313	2.34042	0.0549625	2.3714	0.0572086	2.7314	0.0479415
APIGKHYVVLDTNVVLQ	Nuclear exosome complex@DIS3@0-1002@80:97	DIS3	80	97	2.81278	0.144372	2.93227	0.131724	2.04294	0.161922	2.31231	0.122461
TPAEMSRPATTTRNGFM	fatty acid synthase complex@FAS2@0-1888@1360:1377	FAS2	1360	1377	2.56649	0.040693	2.34779	0.0383279	2.52128	0.0496668	2.52129	0.0419276
KGEVVLVNIRTQTSKEQ	chromatin accessibility complex@ITC1@0-1265@465:482	ITC1	465	482	2.49712	0.147354	2.39827	0.0748607	2.57668	0.100462	2.55736	0.0947196
IEKVDRENMICKIDFQK	signalosome complex@RRI2@0-646@190:207	RRI2	190	207	3.02769	0.102362	3.04352	0.114089	3.18412	0.063145	3.15502	0.0650143
ENNYKKRLLGTAFKSSP	cytoplasmic ribosomal small subunit@RPS23A@0-146@25:42	RPS23A	25	42	2.5972	0.0488291	2.31833	0.0471762	2.2179	0.0623105	2.43885	0.0361453
QKMAELEAARSEKQNDE	U5 snRNP complex@PRP8@0-2414@2095:2112	PRP8	2095	2112	1.75912	0.0846595	1.74778	0.112774	2.22789	0.262403	1.7976	0.0904661
VSSAKFSGKYLKYLTKK	cytoplasmic ribosomal large subunit@RPL22B@0-123@65:82	RPL22B	65	82	2.52435	0.196198	2.82235	0.252377	2.58976	0.124775	2.66025	0.180309
ANAMNRMAKLCARFLGN	DNA-directed RNA polymerase III complex@RPO31@0-1461@690:707	RPO31	690	707	2.69434	0.730516	3.12363	0.209132	1.72598	0.934796	2.60031	0.710786
LISDQLLEFFELVFSKG	@YML103C/NUP188@0-1656@1330:1347	YML103C/NUP188	1330	1347	2.71096	0.11362	2.56593	0.0770032	3.10461	0.0655541	2.89777	0.0567921
RYISTLTLYLFQDYLTQ	nuclear cohesin complex@IRR1@0-1151@290:307	IRR1	290	307	1.76004	0.0799747	2.13819	0.202786	3.14101	0.23985	3.38104	0.267519
ATHLPKDNVEHLVMRAI	proteasome regulatory particle|19/22S regulator@RPN9@0-394@315:332	RPN9	315	332	3.08783	0.0701339	2.87649	0.0886623	2.77074	0.0665347	2.90099	0.0600672
ILCIFEGEKCHPQDFGN	Signal recognition particle (SRP)@SEC65@0-274@140:157	SEC65	140	157	2.39397	0.0663953	2.13432	0.0590128	2.13901	0.0874395	2.43987	0.0534267
IELIDYDKLPAGQNATV	DNA-directed RNA polymerase III complex@RET1@0-1150@740:757	RET1	740	757	1.94875	0.0790339	2.40842	0.0739123	1.66824	0.202814	2.39839	0.067869
GDYDSHDISRYVRAKFL	U5 snRNP complex@PRP8@0-2414@1740:1757	PRP8	1740	1757	2.11374	0.0858274	2.08028	0.0770378	1.65689	0.158359	1.4304	0.0552729
MKLVPSIPPATIETFNE	DNA-directed RNA polymerase III complex|DNA-directed RNA polymerase II complex@RPB5@0-216@120:137	RPB5	120	137	2.41356	0.060133	2.41032	0.0531899	2.11308	0.0509933	2.57426	0.0485919
IYKRGQAGVTKASVTIV	nuclear condensin complex@SMC2@0-1171@65:82	SMC2	65	82	1.7336	0.0830434	1.60736	0.0927966	1.77953	0.129513	1.16317	0.110073
HKSGKLSVKIGNVVMDI	DNA-directed RNA polymerase III complex@RPC53@0-423@365:382	RPC53	365	382	1.25211	0.0727286	1.5336	0.105372	1.07336	0.203904	1.71438	0.450371
KRPPEIMSTEAHVNKVT	chromatin silencing complex@SIR4@0-1359@460:477	SIR4	460	477	2.95968	0.0862635	2.99327	0.190342	2.91616	0.099962	2.72554	0.119648
FVNGVATSFSRKKARTF	fatty acid synthase complex@FAS2@0-1888@385:402	FAS2	385	402	1.76217	0.113748	1.84875	0.117635	1.21774	0.231884	1.14294	0.0738919
NDVQGIDDVQTIKVVKR	ribonuclease MRP complex|nucleolar ribonuclease P complex@RPP1@0-294@260:277	RPP1	260	277	2.62357	0.0655118	3.07686	0.063867	2.69531	0.0528531	2.8052	0.0561655
TSSIFQESFNSVQNLDQ	Kornberg's mediator (SRB) complex@NUT1@0-1133@320:337	NUT1	320	337	2.63863	0.0566532	3.16448	0.08565	2.97699	0.047844	3.13889	0.0535957
YQELFIQPKNSDDQQEA	@YML103C/NUP188@0-1656@1565:1582	YML103C/NUP188	1565	1582	2.31026	0.061234	2.68315	0.0659702	2.70703	0.0529601	2.64241	0.0538241
AGAGEANGTVVSFIKNG	Nuclear exosome complex@MTR3@0-251@190:207	MTR3	190	207	2.52886	0.202948	1.79401	0.155704	1.71081	0.342939	2.21415	0.107817
FNTPFANTGGQDKIELS	SWI/SNF complex@SNF2@0-1704@955:972	SNF2	955	972	1.76476	0.360998	1.88783	0.175687	1.54583	0.199266	1.87178	0.197511
CEIHPSMILGVAASIIP	DNA-directed RNA polymerase II complex@RPB2@0-1225@740:757	RPB2	740	757	1.41481	0.0999865	1.35203	0.113448	1.13822	0.152835	1.35025	0.162994
DPLLSLYNFLHKYVLTL	Kornberg's mediator (SRB) complex@RGR1@0-1083@360:377	RGR1	360	377	2.11708	0.0703132	2.50138	0.0431234	2.49444	0.0501833	2.11845	0.0457979
GAAFKVISNLVPKLESS	@YJL039C/NUP192@0-1684@650:667	YJL039C/NUP192	650	667	2.58798	0.109593	2.85871	0.159131	2.57921	0.241845	2.17813	0.117804
LIQKGYLQRGDDGESYA	nuclear ubiquitin ligase complex@CDC53@0-816@795:812	CDC53	795	812	2.68042	0.100778	3.68234	0.151065	3.34334	0.0649211	3.11731	0.0655207
MLCTADTPEGEACGLVK	DNA-directed RNA polymerase III complex@RET1@0-1150@495:512	RET1	495	512	1.76556	0.143867	1.46715	0.102436	1.45567	0.574618	2.60031	0.710786
SQIIARNEEILRDIGEC	nuclear condensin complex@SMC2@0-1171@740:757	SMC2	740	757	2.46109	0.0905372	2.78627	0.0768619	2.85004	0.0621074	3.06612	0.0842816
SNAAGADDAISMHLLKD	Kornberg's mediator (SRB) complex@SRB8@0-1428@190:207	SRB8	190	207	2.49354	0.0650418	3.17527	0.103878	3.07194	0.0994381	2.76397	0.055363
GQLLKDHLIIEPEEEKS	SWI/SNF complex@ARP9@0-468@350:367	ARP9	350	367	1.76643	0.0660515	2.15213	0.0837387	1.59896	0.0961231	1.7102	0.0382812
TLAERQQLAYDLSISAL	proteasome regulatory particle|19/22S regulator@RPN9@0-394@205:222	RPN9	205	222	2.47237	0.133583	2.39319	0.0779953	2.77407	0.239386	2.94909	0.0927785
EGEPVNSPNYFVAKLAA	Cytochrome bc1 complex (Ubiquinol-cytochrome c reductase complex, complex III)@COR1@0-458@265:282	COR1	265	282	3.15571	0.140083	3.31186	0.160169	3.3729	0.126778	3.14404	0.174429
LKVRKGHIAKLMATEYQ	DNA-directed RNA polymerase II complex@RPB2@0-1225@650:667	RPB2	650	667	2.33086	0.130973	2.51822	0.139514	1.27939	0.188178	1.8567	0.0566865
HYVVLDTNVVLQAIDLL	Nuclear exosome complex@DIS3@0-1002@85:102	DIS3	85	102	2.48598	0.0725831	2.52994	0.0931785	2.23071	0.104735	2.38884	0.0641734
KTKAMVPPINCIFNFLQ	U5 snRNP complex@SME1@0-95@5:22	SME1	5	22	1.64452	0.0370828	1.64838	0.0417574	1.97153	0.0695894	2.11883	0.0357939
QLCQITCQILESGEDEA	Nuclear exosome complex@RRP46@0-224@85:102	RRP46	85	102	1.97707	0.0820697	2.24574	0.189285	1.71891	0.0898703	1.99045	0.061109
SRPATTTRNGFMEAQGA	fatty acid synthase complex@FAS2@0-1888@1365:1382	FAS2	1365	1382	2.17898	0.0464906	2.27996	0.0492866	2.48547	0.064687	2.20773	0.0386107
ISDIPYVISLSYTDAQD	@YMR129W/POM152@0-1338@545:562	YMR129W/POM152	545	562	2.41299	0.0682645	2.16101	0.0663868	2.50001	0.0608019	2.63747	0.0602007
GRDAFHLRVRVHPFHVL	cytoplasmic ribosomal large subunit@RPL10@0-222@80:97	RPL10	80	97	2.00269	0.0768901	1.69646	0.0607049	1.8604	0.106068	2.09363	0.0478675
FQQQQQQQQQQQQPQPQ	Kornberg's mediator (SRB) complex@PGD1@0-398@345:362	PGD1	345	362	2.70447	0.106186	2.20784	0.110388	2.46016	0.204614	3.04629	0.208882
QPIFVAHTAGRYANKRF	cytoplasmic ribosomal small subunit@RPS5@0-226@65:82	RPS5	65	82	2.02951	0.0718491	1.55243	0.0756394	1.60959	0.12454	1.77629	0.0693348
IQLLDENVGTRLLPINV	Kornberg's mediator (SRB) complex@MED11@0-132@85:102	MED11	85	102	2.86072	0.100662	3.09274	0.158978	3.13626	0.0664083	3.15745	0.062843
LNVQVWHIEETGEWFSS	chromatin accessibility complex@ITC1@0-1265@20:37	ITC1	20	37	2.02886	0.050312	1.83007	0.050667	2.38747	0.058713	2.4141	0.0428285
KNAQYHLLVKQGDGLLT	proteasome regulatory particle|19/22S regulator@RPN7@0-430@395:412	RPN7	395	412	1.60757	0.078846	1.96409	0.101466	1.11579	0.177046	1.22364	0.0798414
TAFKSSPFGGSSHAKGI	cytoplasmic ribosomal small subunit@RPS23A@0-146@35:52	RPS23A	35	52	2.60894	0.0534879	3.02141	0.0671468	3.02193	0.047733	2.29435	0.039805
LNLLNYQELFIQPKNSD	@YML103C/NUP188@0-1656@1560:1577	YML103C/NUP188	1560	1577	2.20902	0.055702	2.57195	0.0600093	2.34588	0.0538121	2.29888	0.0451576
KFNNGVVIAADTRSTQG	20S proteasome@PUP1@0-262@35:52	PUP1	35	52	2.39764	0.132697	1.60385	0.0657083	2.20427	0.198309	2.69682	0.0951702
NKVVVNLNDAGLALQLF	proteasome regulatory particle|19/22S regulator@RPN2@0-946@225:242	RPN2	225	242	2.19462	0.118685	2.27905	0.0837332	2.67931	0.119399	1.85078	0.09123
NDIHLRFMRFLADRDEF	19/22S regulator@ECM29@0-1869@990:1007	ECM29	990	1007	2.24127	0.0591458	2.44058	0.0651769	2.20549	0.162914	2.50351	0.0384219
EKLLQQDREITNWARTT	Kornberg's mediator (SRB) complex@MED8@0-224@145:162	MED8	145	162	1.76993	0.0874289	2.3694	0.0902851	2.48334	0.0893074	2.05579	0.111031
TDLESLSSGESNEIKVT	chromatin silencing complex@SIR4@0-1359@765:782	SIR4	765	782	2.93329	0.109938	2.98694	0.131626	2.68977	0.100597	2.45504	0.0709561
IKIVYALTTIKGVGRRY	cytoplasmic ribosomal small subunit@RPS18A@0-147@25:42	RPS18A	25	42	1.95016	0.0780608	1.86894	0.122986	2.06163	0.168613	1.6153	0.0752331
SDMQHIERLLKDLVTEN	20S proteasome@PRE4@0-267@90:107	PRE4	90	107	2.6073	0.13296	1.62835	0.134564	2.31072	0.164528	2.9683	0.154946
RGQQVENPTDNFIIWIN	nuclear ubiquitin ligase complex@GRR1@0-1152@250:267	GRR1	250	267	2.34847	0.0821567	2.07834	0.0664528	2.59343	0.0630952	2.61026	0.0610901
LLPFVKGNVGFVFTNEP	cytoplasmic ribosomal large subunit@RPP0@0-313@75:92	RPP0	75	92	1.77033	0.262344	1.73411	0.305068	1.45567	0.574618	1.83694	0.172175
ELLSMNIAPRLRLEDIF	DNA-directed RNA polymerase III complex@RET1@0-1150@1130:1147	RET1	1130	1147	2.24613	0.0458011	2.5734	0.0652673	2.35404	0.0566574	2.50255	0.0469401
LEGITTTIDSLNAELES	nuclear cohesin complex@SMC3@0-1231@825:842	SMC3	825	842	1.77066	0.149979	1.56834	0.0878217	2.26863	0.168747	3.14128	0.102457
PFETFDHASIRRGYQVY	Cytochrome bc1 complex (Ubiquinol-cytochrome c reductase complex, complex III)@CYT1@0-310@80:97	CYT1	80	97	2.646	0.0444483	2.68235	0.0481935	2.82038	0.0473112	2.90116	0.0321553
LQLETPAEVGRAIRSEK	U5 snRNP complex@BRR2@0-2164@1170:1187	BRR2	1170	1187	2.92427	0.0625248	2.07921	0.105982	1.65463	0.11447	1.87604	0.503798
FITAKDKYKLYPVRIPR	@YJR042W/NUP85@0-745@80:97	YJR042W/NUP85	80	97	2.73526	0.0869306	2.87094	0.0600515	3.05835	0.076617	2.88762	0.06929
IYNSASKASMQKEQNVN	nuclear condensin complex@YCS4@0-1177@670:687	YCS4	670	687	2.10807	0.127413	1.65062	0.126778	1.58168	0.218282	2.16656	0.0766106
MKLVNFLKKLRNEQVTI	U5 snRNP complex@SMD1@0-147@0:17	SMD1	0	17	1.92668	0.0949346	1.87076	0.168271	2.0372	0.134797	2.49532	0.111739
FGNKPAGSTGFSFGQNN	@YGR119C/NUP57@0-542@10:27	YGR119C/NUP57	10	27	1.77243	0.0851975	1.75428	0.0887915	1.4637	0.153495	1.28849	0.278398
QLQGPQWMNEMVERWAN	Kornberg's mediator (SRB) complex@SOH1@0-128@110:127	SOH1	110	127	3.18058	0.0906477	3.2843	0.112117	2.9288	0.0987165	3.06217	0.0837864
GSKPAGGTSLFGNTSTS	@YGL172W/NUP49@0-473@150:167	YGL172W/NUP49	150	167	2.69434	0.730516	2.9728	0.809565	1.72598	0.934796	2.60031	0.710786
YGNPTSKESWRYDWYQP	SWI/SNF complex@RTT102@0-158@15:32	RTT102	15	32	2.27102	0.0820788	2.05063	0.0997356	2.00377	0.07095	2.02833	0.0349037
IEDEDEPFNAGIKYHAT	nuclear cohesin complex@SMC1@0-1226@1100:1117	SMC1	1100	1117	2.82048	0.101197	3.04521	0.0834396	2.90039	0.0618614	2.88834	0.0498222
KQLTLLRSKLFQFKLLQ	nuclear condensin complex@SMC4@0-1419@385:402	SMC4	385	402	1.88188	0.047798	1.9331	0.0509572	1.69136	0.0642484	2.34325	0.0379245
YKLSTVVLRLYLKDNIT	nuclear ubiquitin ligase complex@GRR1@0-1152@1010:1027	GRR1	1010	1027	1.52672	0.0511765	1.63536	0.0598648	1.36191	0.0813594	1.68192	0.0683179
KNFIESESVGAFLSFLA	@YJL039C/NUP192@0-1684@1135:1152	YJL039C/NUP192	1135	1152	2.25492	0.0675352	2.10136	0.0658543	2.4701	0.065631	2.84833	0.0450982
DDEEDEIEENCLQQEQH	proteasome regulatory particle@RPN4@0-532@220:237	RPN4	220	237	2.69434	0.730516	2.62488	0.4138	1.72598	0.934796	3.2599	0.448352
INLRKVAEKMNGCSGAD	proteasome regulatory particle|19/22S regulator@RPT6@0-406@340:357	RPT6	340	357	2.25379	0.282597	2.45362	0.149959	2.38037	0.127279	3.06741	0.289561
ESLVHSALCILKEQELV	U5 snRNP complex@BRR2@0-2164@970:987	BRR2	970	987	1.7753	0.0787192	2.35291	0.198671	1.92417	0.135423	2.50816	0.131978
QLNKVVDQLFEKASVLY	proteasome regulatory particle|19/22S regulator@RPN6@0-435@417:434	RPN6	417	434	2.06536	0.0518831	2.55203	0.0508409	2.6183	0.0504181	2.42622	0.0546178
PSYAERQSSDESDNYRL	@YML031W/NDC1@0-656@470:487	YML031W/NDC1	470	487	2.31829	0.0430619	2.61661	0.0493161	2.74915	0.0572916	2.70395	0.035542
INSIDTTESSDLKEGLQ	nuclear ubiquitin ligase complex@GRR1@0-1152@265:282	GRR1	265	282	2.59774	0.0456105	2.54024	0.0619051	3.17644	0.0371193	3.05213	0.0318793
TQVALNESEKDQWLEEY	proteasome regulatory particle|19/22S regulator@UBP6@0-500@395:412	UBP6	395	412	2.54652	0.0698992	3.0037	0.104617	2.65618	0.0769993	2.87776	0.0554073
DIEQLEYSRDCFCEDHC	DNA-directed RNA polymerase II complex@RPB3@0-319@75:92	RPB3	75	92	2.54493	0.0516656	3.10364	0.0637342	2.92364	0.0659059	2.60671	0.0653714
KIELIKNNLLIPDLSIQ	proteasome regulatory particle|19/22S regulator@RPN12@0-275@30:47	RPN12	30	47	2.23549	0.0420323	2.75055	0.0548321	2.66389	0.0456691	2.06308	0.036005
QRKTVNSDDILSLHENY	ribonuclease MRP complex|nucleolar ribonuclease P complex@POP1@0-876@465:482	POP1	465	482	2.6502	0.069425	2.55274	0.05327	2.5428	0.0678943	2.92535	0.0387079
IPGEEVEETEVPTVPPS	Kornberg's mediator (SRB) complex@MED4@0-285@205:222	MED4	205	222	2.41825	0.111866	2.65569	0.110521	2.44352	0.125515	2.6199	0.0587832
ITFHPKIRARSITLQGD	nuclear condensin complex@SMC2@0-1171@640:657	SMC2	640	657	2.56528	0.0451251	2.47855	0.0486453	2.6852	0.0507909	2.48492	0.0432708
REQYETQVALNESEKDQ	proteasome regulatory particle|19/22S regulator@UBP6@0-500@390:407	UBP6	390	407	2.65696	0.0649846	3.0954	0.0689367	2.69321	0.0667656	2.90585	0.051065
KKFLRVRIFTKIESEDD	Kornberg's mediator (SRB) complex@SRB4@0-688@385:402	SRB4	385	402	1.25877	0.0889005	1.45494	0.092296	1.1596	0.130474	1.11346	0.0825988
SGQTPVQSKARYTVRTF	cytoplasmic ribosomal large subunit@RPL11A@0-175@40:57	RPL11A	40	57	2.05662	0.0808884	2.29019	0.0939407	1.72049	0.132625	1.71061	0.0885991
VNDEEEHKQLVAEIVQN	DNA-directed RNA polymerase III complex@RPC82@0-655@145:162	RPC82	145	162	2.53542	0.187538	2.63716	0.123785	2.56222	0.139143	1.65527	0.0977923
SKKISNTAAALVSLLDE	@YAR002W/NUP60@0-540@265:282	YAR002W/NUP60	265	282	2.67306	0.0856055	2.90265	0.0950901	2.91727	0.0524543	2.7761	0.0699074
VVIDAFRLIDTGALINN	proteasome regulatory particle|19/22S regulator@RPN11@0-307@150:167	RPN11	150	167	1.77906	0.174001	1.2713	0.161202	1.31505	0.503064	1.10808	0.0977541
KNDEVLGLLLPIAASTD	proteasome regulatory particle|19/22S regulator@RPN1@0-994@500:517	RPN1	500	517	2.30184	0.0615676	2.02512	0.0552433	2.47075	0.0627505	2.59829	0.0711857
MTTEDPDSNHLSSETGI	Kornberg's mediator (SRB) complex@SRB4@0-688@0:17	SRB4	0	17	2.85216	0.203857	3.15076	0.121431	3.37429	0.0755736	3.04372	0.0808094
LIKDNSAMVTTAAAADI	Kornberg's mediator (SRB) complex@SRB2@0-211@70:87	SRB2	70	87	1.7795	0.293698	2.9728	0.809565	1.72598	0.934796	2.60031	0.710786
EQHEEKAAEGEEKEEEN	Cytochrome bc1 complex (Ubiquinol-cytochrome c reductase complex, complex III)@QCR6@0-148@30:47	QCR6	30	47	2.91992	0.176579	3.24901	0.119222	2.98515	0.232391	3.22897	0.0786577
GKRIAYVYRASKEVRGS	cytoplasmic ribosomal large subunit@RPL33A@0-108@45:62	RPL33A	45	62	2.56779	0.0797902	2.79753	0.0626143	2.43204	0.064312	2.73077	0.0468821
YGYWFDCRMGNFYIQYD	U5 snRNP complex@AAR2@0-356@55:72	AAR2	55	72	2.08297	0.047925	2.51302	0.047938	1.93349	0.0807897	2.48996	0.0342295
QSKLKDVVEYLDKVINK	proteasome regulatory particle|19/22S regulator@RPN8@0-339@200:217	RPN8	200	217	2.31956	0.054852	2.73324	0.0941766	2.6343	0.0728383	2.54865	0.0462944
ESGKVFIGRLPIMLRSK	DNA-directed RNA polymerase II complex@RPB2@0-1225@160:177	RPB2	160	177	2.66552	0.0621342	2.82688	0.100778	2.93589	0.0800313	2.79036	0.058216
LRYVIMKNPDVEFCGYS	DNA-directed RNA polymerase III complex@RPC19@0-143@75:92	RPC19	75	92	2.07414	0.0810564	2.20048	0.145279	2.29752	0.154473	2.87398	0.0914733
EDEDEDLFGDSNKSNST	Kornberg's mediator (SRB) complex@SSN2@0-1421@485:502	SSN2	485	502	2.82242	0.0609713	2.68692	0.0499868	2.86154	0.0785323	2.18131	0.0317189
SSVKCFGPIKVELPTKE	fatty acid synthase complex@FAS1@0-2052@1480:1497	FAS1	1480	1497	1.98291	0.0498792	2.5031	0.0692025	2.56423	0.0572412	1.9704	0.0566019
SKLNELKKELKLLAKEL	nuclear condensin complex@SMC2@0-1171@790:807	SMC2	790	807	2.90386	0.115793	2.92107	0.112037	2.59009	0.305259	3.09435	0.152582
GKTNIALLTVLKALSHH	U5 snRNP complex@BRR2@0-2164@525:542	BRR2	525	542	1.53686	0.0500814	2.18747	0.0579487	2.13618	0.0693452	1.99726	0.0570599
RSATGAKRAQFRKKRKF	cytoplasmic ribosomal small subunit@RPS8A@0-201@10:27	RPS8A	10	27	2.49795	0.0848159	2.93936	0.102504	3.41902	0.0961072	2.67872	0.0734412
IKDSVREVGTKFTTVLA	19/22S regulator@ECM29@0-1869@1235:1252	ECM29	1235	1252	2.59571	0.0700987	2.76495	0.0843484	2.2192	0.0780987	2.42038	0.0500339
SKEQIHGSIIILGMLSL	nuclear condensin complex@YCS4@0-1177@695:712	YCS4	695	712	2.31579	0.0500768	2.44966	0.0525599	2.71729	0.0494612	2.82396	0.0454719
KAGKITTIEEIFLHSLP	cytoplasmic ribosomal small subunit@RPS2@0-255@45:62	RPS2	45	62	2.69133	0.12543	2.80449	0.107341	2.51522	0.0823819	2.9392	0.0657638
MQAIADSFSVPNRLVKE	20S proteasome@PRE2@0-288@0:17	PRE2	0	17	3.01778	0.238656	2.93727	0.140091	3.03043	0.140217	3.63578	0.316657
LSTSEDVSIEELLREWL	nuclear cohesin complex@IRR1@0-1151@140:157	IRR1	140	157	2.30656	0.207997	3.24883	0.162299	2.66268	0.30193	1.52885	0.155168
GNYIKTENATENDQQDN	U5 snRNP complex@LIN1@0-341@140:157	LIN1	140	157	2.62044	0.0711986	2.51321	0.0982145	2.04701	0.129197	2.61011	0.0864294
VSNISCLTGTVAARMFH	19/22S regulator@ECM29@0-1869@125:142	ECM29	125	142	1.58991	0.038629	1.66083	0.0421727	2.28398	0.087135	2.19408	0.0451454
PRDLLRVIIQELRFPSP	U5 snRNP complex@PRP28@0-589@180:197	PRP28	180	197	1.93569	0.0545312	1.73926	0.0465438	1.78393	0.0638113	1.71708	0.0613917
YLGTKVELPYGAHGYSG	20S proteasome@PRE1@0-199@120:137	PRE1	120	137	2.38353	0.111173	2.77263	0.184657	2.50354	0.0999426	2.96118	0.0861403
LNFSTTAPANTTDANGS	Kornberg's mediator (SRB) complex@MED2@0-432@160:177	MED2	160	177	2.08277	0.0507128	2.06053	0.061435	2.57947	0.0564682	2.78182	0.0572926
ALIDTEFANFELKDICS	@YML103C/NUP188@0-1656@445:462	YML103C/NUP188	445	462	2.48871	0.0597698	2.12292	0.0631705	2.64822	0.0626351	2.16108	0.0365013
FVKFITYLTQEILILIN	Kornberg's mediator (SRB) complex@SIN4@0-975@705:722	SIN4	705	722	1.70221	0.0443038	2.01884	0.0498928	1.57466	0.0692163	1.58988	0.0422296
HPFGHALVAGIERYPLK	cytoplasmic ribosomal large subunit@RPL27A@0-137@35:52	RPL27A	35	52	2.29758	0.0983369	2.52998	0.0819276	2.49379	0.0824382	2.49289	0.0616351
ILNELEVFIGRVKDQDG	@YJR042W/NUP85@0-745@150:167	YJR042W/NUP85	150	167	3.04951	0.18246	3.05597	0.142277	3.00268	0.125177	2.5937	0.0586733
STLTLSDSEDSDAKEQH	proteasome regulatory particle@ESC2@0-457@65:82	ESC2	65	82	1.78482	0.458856	2.9728	0.809565	1.13308	0.393363	1.06202	0.127117
YLNDLMITKRILEVGAL	proteasome regulatory particle|19/22S regulator@RPN12@0-275@50:67	RPN12	50	67	1.78482	0.458856	1.28856	0.159129	1.49366	0.331854	2.36032	0.450835
SSGMGAFGGSGGDSDAN	proteasome regulatory particle|19/22S regulator@RPN10@0-269@195:212	RPN10	195	212	1.78482	0.458856	2.09882	0.445393	1.72598	0.934796	2.60031	0.710786
FSLAFSPNRYWLAAATA	cytoplasmic ribosomal small subunit@ASC1@0-320@240:257	ASC1	240	257	1.78482	0.458856	2.9728	0.809565	2.79659	0.547846	2.60031	0.710786
RNEQVTIELKNGTTVWG	U5 snRNP complex@SMD1@0-147@10:27	SMD1	10	27	1.78482	0.111289	1.23129	0.0993648	1.48979	0.238721	1.16356	0.0943379
SIKDTQNVGQGKLQRKE	nuclear condensin complex@BRN1@0-755@220:237	BRN1	220	237	2.5578	0.0812222	1.956	0.100616	1.93529	0.111619	2.69589	0.0486338
ILVFQVSMKANKYQIKK	cytoplasmic ribosomal large subunit@RPL25@0-143@80:97	RPL25	80	97	2.19751	0.0543019	1.92687	0.05211	3.08913	0.045983	3.03184	0.0446746
GLVDENKVEAFKSLYTF	@YAR002W/NUP60@0-540@522:539	YAR002W/NUP60	522	539	2.64504	0.0801007	3.01243	0.0894575	3.38586	0.0535706	2.82698	0.0433345
ELSNELSRLSTASKIIV	Kornberg's mediator (SRB) complex@MED1@0-567@45:62	MED1	45	62	2.55042	0.0885651	2.67741	0.0865479	2.72096	0.097015	3.25979	0.0772704
EDDDNEQHEEKAAEGEE	Cytochrome bc1 complex (Ubiquinol-cytochrome c reductase complex, complex III)@QCR6@0-148@25:42	QCR6	25	42	2.95328	0.116943	3.06244	0.0832298	2.94848	0.238062	3.20248	0.0715064
KMWFDVQLRYGDYDSHD	U5 snRNP complex@PRP8@0-2414@1730:1747	PRP8	1730	1747	2.06446	0.151601	1.78543	0.118485	2.33861	0.365622	3.05726	0.196239
LEGSVSLPRFSKPVLIV	Nuclear exosome complex@DIS3@0-1002@285:302	DIS3	285	302	2.57187	0.0628851	2.67395	0.0724789	2.19349	0.0598256	3.0172	0.0624555
HGKPTKGSSLASAASEA	Kornberg's mediator (SRB) complex@SSN8@0-324@240:257	SSN8	240	257	2.41625	0.067624	1.95101	0.0798288	2.19483	0.0881996	2.73398	0.0316979
EATSNTNSEDKLSKVQL	Kornberg's mediator (SRB) complex@MED4@0-285@25:42	MED4	25	42	2.91922	0.0712959	2.81678	0.131356	2.76639	0.0866497	2.93366	0.0754719
GEFSGKNFSPTKRVEKP	Nuclear exosome complex@RRP6@0-734@115:132	RRP6	115	132	2.46729	0.0939273	2.36628	0.0886714	2.54009	0.078208	3.22142	0.0590871
LSNIPLLLITHHSWSQS	SWI/SNF complex@ARP9@0-468@105:122	ARP9	105	122	1.60363	0.044816	2.25031	0.0753059	1.50634	0.0726376	1.95631	0.046684
IKKVICGAWEPAITIEK	chromatin silencing complex@SIR3@0-979@905:922	SIR3	905	922	2.45196	0.0865243	2.14535	0.0943625	2.46778	0.103781	2.58067	0.0835799
EDEDEDDETPSCEVEEI	U5 snRNP complex@SNU114@0-1009@525:542	SNU114	525	542	2.21639	0.050311	3.04757	0.050837	2.98651	0.0564164	2.85334	0.0435436
LHNFESVAPTKQREIVK	Kornberg's mediator (SRB) complex@NUT1@0-1133@525:542	NUT1	525	542	2.5459	0.0646247	2.70713	0.0841472	2.69693	0.0530691	2.60302	0.0437048
LNINNPNFLIMQGKITK	nuclear condensin complex@SMC2@0-1171@135:152	SMC2	135	152	2.47237	0.186358	3.39191	0.256309	2.87383	0.129906	2.95132	0.410506
LELAGMDALYEKIWFAI	chromatin silencing complex@SIR3@0-979@615:632	SIR3	615	632	1.52625	0.068082	1.41274	0.0947215	1.20783	0.110889	1.14809	0.0523146
SPSPILLTSAGCKNGSF	Kornberg's mediator (SRB) complex@NUT1@0-1133@195:212	NUT1	195	212	2.05472	0.0515667	2.00875	0.0995491	1.61046	0.2383	2.40573	0.0730584
YTREFVEAIRRSNQYQR	Kornberg's mediator (SRB) complex@NUT2@0-158@95:112	NUT2	95	112	2.17717	0.0498319	2.26354	0.0701189	2.8804	0.117313	2.20655	0.0816121
KTRGPFHFRAPSRIFYK	cytoplasmic ribosomal large subunit@RPL16A@0-200@65:82	RPL16A	65	82	2.60167	0.0619506	2.99356	0.0802288	2.55804	0.0609418	2.76729	0.0566128
KFGLLLQVSAQERKDFL	19/22S regulator@ECM29@0-1869@835:852	ECM29	835	852	1.50431	0.0561378	1.60248	0.081797	1.5909	0.194598	1.57421	0.0468104
GVARIYASFNDTFVHVT	cytoplasmic ribosomal small subunit@RPS14B@0-139@15:32	RPS14B	15	32	2.00527	0.0849304	1.6418	0.0817195	1.92183	0.0769959	2.05359	0.0947818
DTFRWVGKKSAPEKDIW	DNA-directed RNA polymerase III complex@RPO31@0-1461@180:197	RPO31	180	197	2.87508	0.108389	2.79134	0.0947859	2.90473	0.0674526	3.14635	0.0614785
DDSFSLLRIQMLLCVSY	signalosome complex@PCI8@0-445@165:182	PCI8	165	182	2.04708	0.0447022	2.10397	0.042279	2.08258	0.0522087	2.4199	0.0341774
LDGKFSLFHTAVSVANG	proteasome regulatory particle|19/22S regulator@RPN2@0-946@320:337	RPN2	320	337	2.02876	0.0571538	2.08878	0.0562602	2.45264	0.0771955	2.37412	0.0603579
TIGPYRARKDRMRVSVL	Kornberg's mediator (SRB) complex@SSN3@0-556@55:72	SSN3	55	72	2.98682	0.0846545	3.18718	0.152124	3.07144	0.0833308	3.11519	0.0515574
NFYIQYDPKDGLYKMME	U5 snRNP complex@AAR2@0-356@65:82	AAR2	65	82	2.21505	0.13626	2.33234	0.385662	2.47437	0.361085	1.87604	0.503798
AMREVNDEKRVKEEYDI	@YIL149C/MLP2@0-1680@110:127	YIL149C/MLP2	110	127	2.57258	0.165801	2.61812	0.254282	2.11413	0.667692	2.60031	0.710786
DMPCDVLAKRMANLSQI	20S proteasome@SCL1@0-253@110:127	SCL1	110	127	1.40351	0.064051	1.71037	0.0898221	1.60449	0.166644	1.60842	0.0760681
LITSEMFDAFVSFYFED	Kornberg's mediator (SRB) complex@SIN4@0-975@440:457	SIN4	440	457	2.59361	0.0614246	1.93832	0.103169	1.87115	0.0931722	2.93157	0.081253
VKPQYDEIHIPAPSKPV	U5 snRNP complex@BRR2@0-2164@455:472	BRR2	455	472	2.59433	0.125201	2.594	0.0966416	2.41405	0.0841296	1.83039	0.0934862
FNQFVDYTLQDIICEDS	DNA-directed RNA polymerase II complex@RPB2@0-1225@50:67	RPB2	50	67	2.8593	0.0825157	2.72079	0.100266	2.78019	0.0531146	2.36166	0.0785644
QFSESTHNDIDSTAVAL	@YJL039C/NUP192@0-1684@580:597	YJL039C/NUP192	580	597	2.49613	0.200255	2.76134	0.0983481	2.7113	0.0869283	3.15936	0.0709443
KINSWDQVLVKGGEQIS	@YJL041W/NSP1@0-824@660:677	YJL041W/NSP1	660	677	2.5579	0.0854594	2.04546	0.0867791	3.29276	0.0874555	2.21342	0.072542
QFNEFIQIMANIDQEGS	Kornberg's mediator (SRB) complex@PGD1@0-398@45:62	PGD1	45	62	2.37358	0.0674172	2.28605	0.0726316	2.32552	0.0716204	2.53822	0.0492743
EIALKGLESLLNIGLGA	nuclear condensin complex@YCS4@0-1177@715:732	YCS4	715	732	2.47406	0.0924315	2.64819	0.109563	3.02719	0.126382	2.77203	0.21358
TEISPMAGSQFENGNIT	Nuclear exosome complex@RRP45@0-306@80:97	RRP45	80	97	2.49456	0.049997	2.60217	0.0627012	2.86333	0.0582776	2.70935	0.061535
MKLNILDERFASRVALN	nuclear cohesin complex@IRR1@0-1151@1030:1047	IRR1	1030	1047	2.30724	0.0618492	1.53961	0.0510683	2.16848	0.112068	2.03391	0.0535586
REAIRPGHEMEDFLDKS	U5 snRNP complex@AAR2@0-356@185:202	AAR2	185	202	2.8696	0.0555355	3.22528	0.0615214	3.23988	0.0444931	3.21598	0.0361685
VLEFCKDYEAKTKAMSL	ribonuclease MRP complex|nucleolar ribonuclease P complex@POP1@0-876@705:722	POP1	705	722	2.67349	0.0425289	3.06302	0.0452187	2.72626	0.0370823	3.05908	0.0308983
ILTGTPLQNNLPELWAL	SWI/SNF complex@SNF2@0-1704@920:937	SNF2	920	937	2.40012	0.0437686	2.23701	0.0502933	2.15425	0.0551652	2.30353	0.0427153
KAMDIPIGRHEELLAQY	SWI/SNF complex@SWP82@0-624@335:352	SWP82	335	352	2.2477	0.0434513	2.06623	0.0435116	2.12973	0.0677213	1.99794	0.0294004
LGIALIALGEDIGKEMS	proteasome regulatory particle|19/22S regulator@RPN1@0-994@740:757	RPN1	740	757	3.00894	0.0912242	3.00732	0.0814672	2.90208	0.101864	3.01659	0.0601259
EIEENCLQQEQHQEEPL	proteasome regulatory particle@RPN4@0-532@225:242	RPN4	225	242	2.69434	0.730516	2.71139	0.450286	1.72598	0.934796	3.2599	0.448352
KKRRGSRIYKTIKVAGT	U5 snRNP complex@SNU114@0-1009@880:897	SNU114	880	897	1.78206	0.0449172	1.60169	0.0421886	1.61051	0.0689845	1.80101	0.0433702
KKQPSILVGGTLKDYQI	SWI/SNF complex@SNF2@0-1704@755:772	SNF2	755	772	2.70835	0.0985032	2.31156	0.110079	2.3481	0.112151	2.47358	0.0830376
TKFKVRGSSSLYTLVIN	cytoplasmic ribosomal large subunit@RPL38@0-79@40:57	RPL38	40	57	1.31758	0.0895516	2.07946	0.073787	1.54954	0.131646	2.12977	0.0901214
MDKKILLNINGSRKVAG	U5 snRNP complex@SMX2@0-78@10:27	SMX2	10	27	1.84511	0.0658148	1.57442	0.0601348	1.80879	0.0898082	2.1139	0.0472429
KCKEVGITAVHVKIRAT	cytoplasmic ribosomal small subunit@RPS14B@0-139@70:87	RPS14B	70	87	1.64311	0.051046	2.39124	0.0627564	1.69818	0.104854	2.18941	0.0433804
IGQFLEPIDQNTGIVSS	proteasome regulatory particle|19/22S regulator@RPT3@0-429@95:112	RPT3	95	112	2.81846	0.110235	2.47794	0.203544	2.14428	0.165827	2.85493	0.0664979
EKIKKINYHQYISKAQN	Kornberg's mediator (SRB) complex@SSN2@0-1421@20:37	SSN2	20	37	2.18276	0.0413859	1.82446	0.0547594	2.06916	0.0783507	2.1493	0.0620347
PKLKEGALHFVQQSEKL	@YIL149C/MLP2@0-1680@955:972	YIL149C/MLP2	955	972	2.32606	0.081717	2.57533	0.0640215	2.30615	0.0662272	2.87501	0.0503603
AESEWNGVNVQTLKGVG	DNA-directed RNA polymerase III complex@RPC37@0-283@135:152	RPC37	135	152	1.79446	0.139985	1.22955	0.0746616	1.72598	0.934796	1.12727	0.182907
VKEESQPDENTKEMDEV	SWI/SNF complex@SWI3@0-826@180:197	SWI3	180	197	2.81005	0.243171	3.29686	0.193807	3.07387	0.175152	3.02858	0.111218
RVNLSENTPEPDLPALE	nuclear condensin complex@SMC4@0-1419@35:52	SMC4	35	52	2.3238	0.0739232	2.2574	0.0910101	3.10142	0.0858602	2.83497	0.112363
FLLVPSKQVQVSQQPLS	19/22S regulator@ECM29@0-1869@185:202	ECM29	185	202	1.9166	0.0722785	1.81404	0.0919345	1.41919	0.111814	2.16831	0.0427587
RFFWKRSTNKKSKILRK	proteasome regulatory particle|19/22S regulator@UBP6@0-500@315:332	UBP6	315	332	1.79511	0.339865	1.18508	0.190216	1.72598	0.934796	1.28173	0.158734
DYISGISVGLYDTTPLL	Nuclear exosome complex@SKI6@0-247@155:172	SKI6	155	172	2.28073	0.102296	2.41816	0.116889	1.84066	0.084238	2.26445	0.130796
SVVSQIEKGSTFGINLI	fatty acid synthase complex@FAS1@0-2052@635:652	FAS1	635	652	3.05663	0.113294	3.09062	0.200115	3.00008	0.0803454	3.25649	0.0763534
FVKGISRDIKALQDSLF	@YML103C/NUP188@0-1656@1635:1652	YML103C/NUP188	1635	1652	2.17833	0.0575169	2.24804	0.0714955	1.96993	0.0956907	1.7022	0.0432537
MDETQTRAKIGGLNDPR	DNA-directed RNA polymerase II complex@RPO21@0-1734@40:57	RPO21	40	57	2.24058	0.11305	2.79979	0.103538	2.30162	0.104382	1.84775	0.219598
EDNEMLEDLFSYRNGMA	@YJR042W/NUP85@0-745@445:462	YJR042W/NUP85	445	462	1.88688	0.0859927	2.01784	0.0824548	2.65086	0.0889312	1.95238	0.0793802
ETIIFDSELNRALFETK	signalosome complex@RRI1@0-441@230:247	RRI1	230	247	2.65827	0.138936	3.03426	0.139238	3.2023	0.0616119	3.35346	0.169098
MYQMITMGGNAELELVD	nuclear condensin complex@SMC4@0-1419@1280:1297	SMC4	1280	1297	2.47122	0.100879	2.81404	0.0735681	2.60016	0.0800815	2.53948	0.0720459
AVARLKSMNKSAINQYN	SWI/SNF complex@SNF2@0-1704@600:617	SNF2	600	617	2.32542	0.0756694	1.81111	0.0732575	2.34167	0.052055	2.88455	0.0323829
TPKLQTQLSYLISSSLS	nuclear condensin complex@YCS4@0-1177@65:82	YCS4	65	82	2.13976	0.051801	1.94631	0.0469577	1.99486	0.0795877	2.08864	0.0464609
WSSEFAKWAPTLRTISF	SWI/SNF complex@SNF2@0-1704@830:847	SNF2	830	847	2.40726	0.0425939	2.36054	0.0565382	2.77874	0.0628172	2.47104	0.0560707
TAVVNNAAPANVTGGKA	SWI/SNF complex@SWI1@0-1315@115:132	SWI1	115	132	1.9765	0.0401864	2.63825	0.0377161	2.36577	0.0932082	2.66366	0.0366797
AENMLEELRGQQTEHET	nuclear condensin complex@SMC4@0-1419@500:517	SMC4	500	517	2.96874	0.199332	3.02345	0.132465	3.3226	0.0690019	3.39542	0.101665
EELINAAKGSSTSYAIK	cytoplasmic ribosomal small subunit@RPS5@0-226@195:212	RPS5	195	212	1.87816	0.0509035	2.65575	0.0770227	1.42787	0.0675819	1.76223	0.0442977
PLKFKLGPLSYQNMAFI	@YJR042W/NUP85@0-745@65:82	YJR042W/NUP85	65	82	2.54862	0.0599261	2.42466	0.0636892	2.58356	0.0619357	2.60016	0.0486248
SFTNYITRSFKEPRLVI	cytoplasmic ribosomal small subunit@RPS0A@0-253@105:122	RPS0A	105	122	2.79478	0.0679785	2.73818	0.0899826	2.5537	0.0683403	2.82628	0.0736674
PEPSHIDQVMMSVSDND	DNA-directed RNA polymerase III complex@RET1@0-1150@875:892	RET1	875	892	2.06254	0.0451706	2.4262	0.0469581	2.42916	0.0500645	2.4838	0.0419902
QTMQLIKNVQDLLILTR	Kornberg's mediator (SRB) complex@SRB6@0-122@60:77	SRB6	60	77	1.79742	0.0908369	1.50888	0.086946	1.33508	0.361573	2.08889	0.0864526
ELSIRFPQYKLTTFANQ	SWI/SNF complex@ARP7@0-478@410:427	ARP7	410	427	1.50555	0.0845196	1.6903	0.0622606	1.64802	0.121538	1.58637	0.0514997
GASNGDDSNGGNGEGLG	nuclear condensin complex@BRN1@0-755@110:127	BRN1	110	127	2.83136	0.225726	3.42024	0.144526	3.68402	0.163781	3.18455	0.0835196
MSTFIFPGDSFPVDPTT	Nuclear exosome complex@RRP40@0-241@0:17	RRP40	0	17	2.05662	0.0923515	2.17031	0.113542	2.35177	0.0680564	2.35065	0.0742071
SNIITKSLVQYIELLPN	Nuclear exosome complex@DIS3@0-1002@210:227	DIS3	210	227	2.08437	0.0649607	2.63701	0.0717416	2.22166	0.0717853	2.38531	0.0496067
SDREMAALIASKVYYNL	proteasome regulatory particle|19/22S regulator@RPN2@0-946@55:72	RPN2	55	72	1.83002	0.0562315	1.90525	0.0596981	1.50409	0.0545222	1.70019	0.045377
PTIRSNAVLGLGDMAVC	nuclear condensin complex@YCS4@0-1177@990:1007	YCS4	990	1007	1.6348	0.0690614	1.60572	0.0881281	1.66614	0.128107	1.70566	0.0987322
GRQTVLIKDNSAMVTTA	Kornberg's mediator (SRB) complex@SRB2@0-211@65:82	SRB2	65	82	1.79873	0.281912	2.9728	0.809565	1.72598	0.934796	2.60031	0.710786
AAPAGVAGGVAGGEAGE	cytoplasmic ribosomal large subunit@RPP1A@0-107@65:82	RPP1A	65	82	1.7993	0.18242	1.91037	0.156743	1.66043	0.280103	2.60031	0.710786
CVVSTDSTNLSDDAAQF	19/22S regulator@ECM29@0-1869@265:282	ECM29	265	282	2.60541	0.0752963	2.18777	0.0863637	1.69419	0.0801616	3.04107	0.07781
IKLDIVVGQNQLIDQFE	SWI/SNF complex@SNF5@0-906@545:562	SNF5	545	562	2.06578	0.0979631	1.87777	0.0754278	2.1142	0.0920038	2.25167	0.0851865
DRKIEFPPPSVAARAEI	proteasome regulatory particle|19/22S regulator@RPT6@0-406@310:327	RPT6	310	327	2.36275	0.111191	2.02519	0.0936504	1.82786	0.0959923	1.3848	0.0516115
KCIPKKGTVFQFEIPIS	ribonuclease MRP complex|nucleolar ribonuclease P complex@POP4@0-280@220:237	POP4	220	237	1.68227	0.0874616	1.44025	0.157227	1.48924	0.290919	1.17319	0.0519946
NFYLKRFISDLLWLVLI	SWI/SNF complex@SWI1@0-1315@940:957	SWI1	940	957	1.88171	0.0647616	1.80037	0.0544452	1.85962	0.0948182	1.592	0.0461743
KKLDDKPSLVDVHLLES	proteasome regulatory particle|19/22S regulator@RPN6@0-435@165:182	RPN6	165	182	1.29092	0.145439	1.09615	0.124484	1.13308	0.393363	2.60031	0.710786
KAAAGAGSAALKIIHDT	DNA-directed RNA polymerase III complex@RPO31@0-1461@165:182	RPO31	165	182	1.80099	0.174053	3.44645	0.126823	1.72184	0.133053	1.76709	0.183845
NNRSVSMQTIAETIILS	Kornberg's mediator (SRB) complex@SRB5@0-308@175:192	SRB5	175	192	1.90915	0.0682442	2.01809	0.0518704	1.55735	0.0699422	1.84487	0.0312563
KRLLGTAFKSSPFGGSS	cytoplasmic ribosomal small subunit@RPS23A@0-146@30:47	RPS23A	30	47	2.6078	0.0448201	2.21993	0.0432492	2.3312	0.0547437	2.23092	0.0337484
FTQPALTLMEKAAFEDL	fatty acid synthase complex@FAS1@0-2052@1775:1792	FAS1	1775	1792	2.32918	0.0784465	2.74257	0.101405	2.76809	0.0909434	2.89882	0.07017
YKVEHPFFARFKLRIQT	DNA-directed RNA polymerase II complex@RPB11@0-121@60:77	RPB11	60	77	1.28246	0.0565105	2.00061	0.0967722	1.37185	0.112914	1.30934	0.160867
WSKTIKARTNLHQHVVL	DNA-directed RNA polymerase III complex@RPC34@0-318@105:122	RPC34	105	122	1.80168	0.104504	2.10794	0.1043	1.70948	0.207449	2.34361	0.0644176
AVHSIIALSRRFLLNGR	@YDL116W/NUP84@0-727@525:542	YDL116W/NUP84	525	542	1.55667	0.0689227	2.11404	0.0856218	2.06276	0.13469	1.98596	0.0850716
GKNVINRERFISKLFLR	U5 snRNP complex@SMD2@0-111@80:97	SMD2	80	97	1.69342	0.0672998	2.84847	0.0931718	1.73229	0.141141	2.67635	0.117724
FHFAIEQISNNSNQQQN	Kornberg's mediator (SRB) complex@SIN4@0-975@665:682	SIN4	665	682	2.52634	0.0435245	2.93056	0.0613307	2.73558	0.066087	2.90472	0.0487918
DDLIHFTLKQWNRLTIS	Cytochrome bc1 complex (Ubiquinol-cytochrome c reductase complex, complex III)@COR1@0-458@340:357	COR1	340	357	1.33964	0.0411909	1.29581	0.0521874	1.27013	0.0660586	1.32659	0.0433137
KYNRYEKRHKNVPVHVS	cytoplasmic ribosomal small subunit@RPS11A@0-157@95:112	RPS11A	95	112	1.65861	0.0442314	1.61445	0.0405847	1.6898	0.0916493	1.93919	0.0551243
ISSRTYGQRAVLKFAAH	cytoplasmic ribosomal small subunit@RPS0B@0-253@75:92	RPS0B	75	92	2.21865	0.0953885	1.77726	0.0636981	2.25604	0.0901787	1.64223	0.0689653
LASEVGDPALVYKFMSL	19/22S regulator@ECM29@0-1869@1085:1102	ECM29	1085	1102	2.3967	0.0667334	2.31997	0.0686385	2.34003	0.0933361	2.04729	0.0335811
DIFITPTPVVTISEKEQ	Kornberg's mediator (SRB) complex@SSN2@0-1421@830:847	SSN2	830	847	1.94729	0.0768741	1.76254	0.0786922	1.47568	0.11554	1.66473	0.0689893
ILPQQSKLKLKNLLRKN	19/22S regulator@ECM29@0-1869@475:492	ECM29	475	492	1.78973	0.0512608	2.39067	0.08866	2.01008	0.0702789	2.25357	0.0737336
GITHFRAGMTHEDEKLI	U5 snRNP complex@PRP8@0-2414@1420:1437	PRP8	1420	1437	2.46804	0.0653178	2.61509	0.0786981	3.10371	0.0590834	3.13659	0.0443365
AVDLEHHDYRSYYGIVC	Nuclear exosome complex@RRP6@0-734@235:252	RRP6	235	252	2.77396	0.0491705	2.49604	0.0665758	2.3657	0.0827264	2.97113	0.0384284
ERKKSIGSQRGRRLSML	MIND complex@DSN1@0-577@235:252	DSN1	235	252	2.53095	0.0867111	3.18167	0.108452	3.13064	0.0981501	2.92394	0.0930251
ITQMRVNDEEEHKQLVA	DNA-directed RNA polymerase III complex@RPC82@0-655@140:157	RPC82	140	157	2.91618	0.0993421	3.28584	0.127711	2.82288	0.125592	3.34226	0.158186
DDAMEINGEDPANNHQL	U5 snRNP complex@SMX2@0-78@40:57	SMX2	40	57	3.01983	0.0861909	3.38533	0.0763429	3.30331	0.0471298	3.44318	0.0705583
QEQLKQMDQQLQYTALT	SWI/SNF complex@ARP7@0-478@260:277	ARP7	260	277	2.67013	0.24867	2.71488	0.160253	2.54807	0.204755	3.00271	0.179849
IWLLSYIQYLGHLPEVS	19/22S regulator@ECM29@0-1869@970:987	ECM29	970	987	1.90103	0.0602037	1.61731	0.0705709	2.21099	0.0634182	1.91744	0.0568019
GVRDINCVNDVLEFCKD	ribonuclease MRP complex|nucleolar ribonuclease P complex@POP1@0-876@695:712	POP1	695	712	2.82053	0.185344	2.93113	0.182374	2.35933	0.236594	3.08895	0.258439
QDLNQRFQDPYVAIVVD	signalosome complex@RRI1@0-441@180:197	RRI1	180	197	2.79233	0.107184	3.36307	0.344974	2.29045	0.148755	2.71039	0.125184
YLKKREAGEVKDDGAFV	cytoplasmic ribosomal large subunit@RPL10@0-222@180:197	RPL10	180	197	2.79707	0.200884	3.16169	0.11369	3.36794	0.0442915	3.26543	0.102679
GTHNMYKEIRDVSRVAA	cytoplasmic ribosomal large subunit@RPL20A@0-173@85:102	RPL20A	85	102	2.21678	0.136254	1.96201	0.0887658	2.03192	0.101488	2.29388	0.0829936
VRNSFPLDEIPVDVDFN	nuclear cohesin complex@REC8@0-681@220:237	REC8	220	237	2.33286	0.0963946	2.71235	0.117815	2.56759	0.0777829	2.98597	0.0650064
AFDLDGTGKSQSGSNSG	Kornberg's mediator (SRB) complex@ROX3@0-221@170:187	ROX3	170	187	2.71457	0.20224	3.436	0.249978	1.72598	0.934796	3.41962	0.22989
RARKDRMRVSVLEKYEV	Kornberg's mediator (SRB) complex@SSN3@0-556@60:77	SSN3	60	77	2.65296	0.088709	2.02303	0.113749	2.19494	0.127594	1.96846	0.0387371
KNGLGLNFSTTAPANTT	Kornberg's mediator (SRB) complex@MED2@0-432@155:172	MED2	155	172	2.37502	0.0469997	2.15832	0.0695837	2.15383	0.0724563	2.06359	0.0416944
GAHGYSGFYTFSLLDHH	20S proteasome@PRE1@0-199@130:147	PRE1	130	147	2.43568	0.161885	2.94451	0.190257	2.91956	0.097611	2.75906	0.119247
MSPLECRNILGVTSLIK	ribonuclease MRP complex|nucleolar ribonuclease P complex@RPP1@0-294@195:212	RPP1	195	212	1.96135	0.0542586	2.23513	0.0520769	1.8368	0.0794159	2.08067	0.0438902
ANYIKERTKNAQFIVIS	nuclear condensin complex@SMC4@0-1419@1365:1382	SMC4	1365	1382	1.4953	0.0672117	2.76221	0.106454	1.49304	0.109162	2.27095	0.0709451
RKYEISFGKIYVTKPMV	DNA-directed RNA polymerase II complex@RPB2@0-1225@85:102	RPB2	85	102	2.44493	0.212088	1.94567	0.0920303	1.88373	0.189523	2.16235	0.112358
IALGEDIGKEMSLRHFG	proteasome regulatory particle|19/22S regulator@RPN1@0-994@745:762	RPN1	745	762	3.07353	0.108376	3.19966	0.0884804	2.54961	0.194769	3.34294	0.139108
DQDSAVVSSNIKKIVAD	Cytochrome bc1 complex (Ubiquinol-cytochrome c reductase complex, complex III)@QCR2@0-369@290:307	QCR2	290	307	2.67003	0.386221	2.9728	0.809565	2.84455	0.375183	3.14314	0.141681
QRKTNGASNGDDSNGGN	nuclear condensin complex@BRN1@0-755@105:122	BRN1	105	122	2.92484	0.231864	3.11814	0.142169	3.70481	0.165932	3.63905	0.14599
AIVCYILFELYKIKGRN	Signal recognition particle (SRP)@SRP72@0-641@420:437	SRP72	420	437	2.12924	0.0589258	2.00573	0.0555522	2.69236	0.0588012	2.14819	0.0538854
KSLALLGYNFDGSAIED	SWI/SNF complex@SNF5@0-906@605:622	SNF5	605	622	2.98962	0.0830187	3.00737	0.0840621	2.28371	0.0718915	2.86304	0.0699565
QVIFEIFEISLQRKDYT	@YML103C/NUP188@0-1656@635:652	YML103C/NUP188	635	652	2.18633	0.0561397	1.99455	0.0531864	2.50986	0.0692983	2.83952	0.0608644
TNNDSNNKNNSITTGND	Kornberg's mediator (SRB) complex@MED2@0-432@355:372	MED2	355	372	2.64151	0.0574074	2.69184	0.103178	2.70057	0.081044	1.86905	0.0429626
IESQMRDLILTEYGRKY	U5 snRNP complex@PRP8@0-2414@2050:2067	PRP8	2050	2067	2.04203	0.0731651	2.20184	0.10282	1.98338	0.0976104	3.0339	0.0919445
KVFSLDPQYLVDDLRPE	cytoplasmic ribosomal small subunit@ASC1@0-320@260:277	ASC1	260	277	2.83616	0.102145	2.94483	0.164165	3.04519	0.0900694	3.152	0.0779382
SMMSDGIEHFDIPPPAI	DNA-directed RNA polymerase III complex@RPO31@0-1461@580:597	RPO31	580	597	1.80839	0.129298	1.96866	0.164398	1.92375	0.168731	2.0623	0.148102
RSWTLTSEMKVLSIPPA	@YGL100W/SEH1@0-350@145:162	YGL100W/SEH1	145	162	2.17752	0.0692626	2.13218	0.0539494	2.36762	0.0636417	2.09798	0.0721872
SSKKSKRLDKVGKKKGG	Nuclear exosome complex@LRP1@0-185@165:182	LRP1	165	182	1.16572	0.0676044	2.00411	0.0802211	1.91162	0.123165	1.42856	0.0571812
RESRIVSTEGNVPQTLA	cytoplasmic ribosomal large subunit@RPL21A@0-161@135:152	RPL21A	135	152	2.25335	0.0819603	2.13533	0.0802509	2.94022	0.10471	2.29674	0.0948141
DPESRTQSYNNQNTLKE	ribonuclease MRP complex|nucleolar ribonuclease P complex@POP1@0-876@495:512	POP1	495	512	2.68743	0.0562259	2.71628	0.0686037	2.87491	0.0788125	2.78765	0.049975
FDDIFQVSEVDPGRYNK	DNA-directed RNA polymerase III complex|DNA-directed RNA polymerase II complex@RPB8@0-147@5:22	RPB8	5	22	2.74634	0.119581	3.05645	0.141905	2.57115	0.1756	2.95413	0.0967528
IVVATEHNPSAHTASVG	Cytochrome bc1 complex (Ubiquinol-cytochrome c reductase complex, complex III)@COR1@0-458@35:52	COR1	35	52	2.45897	0.0884645	2.69946	0.0700162	2.27214	0.0602846	1.7696	0.0367476
KAAFIRVNGSEFVHKYL	proteasome regulatory particle|19/22S regulator@RPT3@0-429@230:247	RPT3	230	247	2.46549	0.0725907	2.22448	0.0616807	2.15455	0.0869045	2.76484	0.080136
YFPEGYNNKVGVAASQG	chromatin silencing complex@SIR2@0-563@405:422	SIR2	405	422	2.03264	0.0630493	1.63959	0.0548916	2.04405	0.161193	1.81498	0.0619465
KYHKEQFIKSNFEKILL	Kornberg's mediator (SRB) complex@SRB8@0-1428@950:967	SRB8	950	967	2.31676	0.0471561	2.213	0.0846532	1.95271	0.074828	2.36708	0.0568473
IKKEEGKIDEAADILCE	proteasome regulatory particle|19/22S regulator@RPN5@0-446@145:162	RPN5	145	162	2.69166	0.12044	3.1019	0.0960767	2.95129	0.105928	2.51601	0.0689751
GAFTIALAYAGTGNNSA	proteasome regulatory particle|19/22S regulator@RPN2@0-946@550:567	RPN2	550	567	2.32146	0.0826772	2.09221	0.0677166	1.99329	0.0989104	2.1524	0.0529817
KPVMEVTSSFFYRGNYT	fatty acid synthase complex@FAS1@0-2052@1400:1417	FAS1	1400	1417	2.11116	0.0651541	2.20989	0.0649083	1.91106	0.121692	2.10356	0.0812122
EHKSQVVLYNYYLGQYY	signalosome complex@CSN12@0-424@205:222	CSN12	205	222	1.81109	0.129108	2.22638	0.12234	2.70892	0.0860801	2.02629	0.0547282
LAPSKHQPITSEQKMKE	chromatin silencing complex@SIR4@0-1359@360:377	SIR4	360	377	2.37305	0.0984928	2.31503	0.0769437	2.60668	0.10081	2.28922	0.236592
FGIYILTQGINGKEVPL	Kornberg's mediator (SRB) complex@MED1@0-567@195:212	MED1	195	212	1.44714	0.0681296	1.47998	0.104639	2.43449	0.13692	1.38269	0.0663926
GFVRNSFFSGLSPPEFL	DNA-directed RNA polymerase III complex@RPO31@0-1461@845:862	RPO31	845	862	2.95219	0.0785434	2.98658	0.076807	3.11367	0.0802342	3.13462	0.0524455
ELSDSWRAHDSSIVAID	@YGL100W/SEH1@0-350@45:62	YGL100W/SEH1	45	62	2.72257	0.112796	2.89621	0.0838157	3.23665	0.0535149	2.80131	0.0801834
VLPKIFNSVKSFDEWFN	SWI/SNF complex@SNF2@0-1704@940:957	SNF2	940	957	2.43389	0.0779054	2.83235	0.178338	1.54568	0.195552	1.77224	0.07703
ADEEEEIVDTYQEDIFV	chromatin accessibility complex@ISW2@0-1121@155:172	ISW2	155	172	2.67233	0.118683	2.80278	0.11075	3.4283	0.120664	2.47647	0.0879312
REIHNEAESQLRAAQQQ	fatty acid synthase complex@FAS2@0-1888@1490:1507	FAS2	1490	1507	2.36284	0.0697968	2.90997	0.0876503	2.86009	0.0757183	2.91367	0.0534656
VLRLATNKGPLAQIWLA	nuclear cohesin complex@MCD1@0-567@10:27	MCD1	10	27	1.31112	0.0518705	1.93161	0.112437	1.5074	0.154323	1.16821	0.0546977
AMDRAHRIGQKKQVHVY	chromatin accessibility complex@ISW2@0-1121@595:612	ISW2	595	612	2.75	0.0775225	2.71024	0.0946924	2.84396	0.085026	2.66304	0.0743397
KFSDIIQGISKMYSDDT	nuclear condensin complex@BRN1@0-755@690:707	BRN1	690	707	2.70489	0.0657889	2.93071	0.0615264	2.14349	0.0799565	2.29572	0.0854588
SLFELIVPIFQLISAVL	@YJL039C/NUP192@0-1684@1595:1612	YJL039C/NUP192	1595	1612	1.74975	0.050529	1.85655	0.0677649	1.70224	0.0969317	1.85472	0.0366381
LKISGEEESLHVFQYAN	DNA-directed RNA polymerase III complex@RPC37@0-283@75:92	RPC37	75	92	2.20811	0.127288	1.8504	0.128906	2.26517	0.134847	2.40742	0.0707528
LISGPRNQILVSITDAP	@YMR129W/POM152@0-1338@1130:1147	YMR129W/POM152	1130	1147	1.81384	0.0842749	1.68008	0.0916754	1.46286	0.105349	1.67784	0.0793629
IFCVGSGQTFAYGVLDS	20S proteasome@PRE2@0-288@200:217	PRE2	200	217	2.03638	0.106733	2.48939	0.0946737	2.24859	0.0193529	2.32766	0.0727956
PSAEIREAYIENFAKGE	SWI/SNF complex@SWP82@0-624@280:297	SWP82	280	297	2.63207	0.0835885	2.39304	0.0726956	2.57588	0.104244	2.40438	0.0639303
KKQKLIEEQDKKVQALQ	chromatin accessibility complex@ITC1@0-1265@835:852	ITC1	835	852	2.60073	0.0786505	3.06273	0.0941951	2.61426	0.0868067	2.81555	0.0675767
AAMVPFIKFKLIQQVPP	nuclear ubiquitin ligase complex@CDC53@0-816@660:677	CDC53	660	677	1.91637	0.0698793	2.11986	0.0615846	2.17259	0.103621	2.07153	0.0675595
TETKRLVVIRFGRKNDR	U5 snRNP complex@DIB1@0-144@20:37	DIB1	20	37	2.23794	0.0886007	2.87235	0.112589	2.03416	0.116117	2.89269	0.0648491
TNAGYTIELAGGGYFSA	fatty acid synthase complex@FAS1@0-2052@610:627	FAS1	610	627	2.27566	0.0882441	2.38824	0.0779108	1.71919	0.110558	2.09087	0.0683421
QKLHKVKKASGEIVSIN	cytoplasmic ribosomal large subunit@RPL20A@0-173@45:62	RPL20A	45	62	2.60708	0.0573077	2.97633	0.0763148	3.06578	0.0422453	2.79937	0.0562898
LLKSTGLHPFEVAQLGS	DNA-directed RNA polymerase II complex@RPB4@0-222@165:182	RPB4	165	182	1.81487	0.271422	1.9359	0.12294	1.72598	0.934796	2.73042	0.204272
NLSLYEATAASHERFFL	signalosome complex@CSN12@0-424@310:327	CSN12	310	327	2.73114	0.0715339	2.34982	0.0646063	2.08215	0.125462	2.62431	0.0653206
KIRARSITLQGDVYDPE	nuclear condensin complex@SMC2@0-1171@645:662	SMC2	645	662	2.19395	0.059081	2.07178	0.0650437	1.78658	0.157087	1.86142	0.0672743
QSTNLNRSAKNSKNDSA	nuclear condensin complex@YCS4@0-1177@135:152	YCS4	135	152	2.62596	0.0504892	2.52827	0.0503124	2.667	0.0636498	2.79083	0.0460473
PNCPRPNMSICIFGDAF	cytoplasmic ribosomal large subunit@RPL1A@0-218@55:72	RPL1A	55	72	1.55007	0.0600301	1.74707	0.0828257	1.55008	0.201857	1.53253	0.0404781
TNKENNIVDSSAAGNKA	@YIL149C/MLP2@0-1680@1555:1572	YIL149C/MLP2	1555	1572	2.44342	0.0568834	2.17704	0.06056	2.86847	0.040977	2.9187	0.0364917
IAARRTGLLRGSQKTQD	cytoplasmic ribosomal large subunit@RPL2A@0-255@237:254	RPL2A	237	254	2.72969	0.0642618	2.82742	0.0953189	2.65961	0.0754221	2.68416	0.0792533
DGHYIEENSQGNILDFN	nuclear cohesin complex@REC8@0-681@485:502	REC8	485	502	2.66866	0.0980415	3.22629	0.108519	2.89069	0.0648504	2.81388	0.105391
TSLTSIKWENAFVSVYS	U5 snRNP complex@PRP8@0-2414@1235:1252	PRP8	1235	1252	2.62539	0.0699537	2.93553	0.0698448	3.00511	0.0795861	2.67155	0.0375836
ITIFSPEGRLYQVEYAF	20S proteasome@SCL1@0-253@15:32	SCL1	15	32	2.60427	0.106878	2.57503	0.148465	2.09664	0.0924097	2.36965	0.0675243
RKRHQRALKVRNAQAQR	cytoplasmic ribosomal small subunit@RPS6A@0-237@185:202	RPS6A	185	202	2.95698	0.0995748	3.04436	0.139663	2.72641	0.0725874	2.96245	0.126313
ININEFALPAGSPKSAT	nuclear ubiquitin ligase complex@CDC53@0-816@415:432	CDC53	415	432	2.75721	0.0532809	2.71209	0.0665984	2.63988	0.0695542	2.72751	0.040053
FWSFLDSLIFKDSSLNY	@YJL039C/NUP192@0-1684@670:687	YJL039C/NUP192	670	687	2.73957	0.0777724	3.2192	0.0760507	2.11081	0.152516	2.45455	0.0789891
VSIRQNQYKLVFYQVTP	cytoplasmic ribosomal large subunit@RPL22B@0-123@95:112	RPL22B	95	112	1.69324	0.051238	1.95236	0.0871475	2.15466	0.0595273	1.87999	0.0644474
NEHSTSYTFRSEKGLLS	fatty acid synthase complex@FAS1@0-2052@1755:1772	FAS1	1755	1772	2.35938	0.0540643	2.59998	0.0474174	2.70139	0.0416479	2.46227	0.0333123
RREVQIQLQEFLLSAMT	MIND complex@NSL1@0-217@45:62	NSL1	45	62	1.68434	0.112183	1.41767	0.0523966	1.47395	0.125324	1.68437	0.0631473
SLEDPQVRKKQIETINF	@YDL116W/NUP84@0-727@450:467	YDL116W/NUP84	450	467	1.81755	0.0883032	1.71708	0.118874	2.18673	0.108335	2.23109	0.193449
AHAIDQMTWRQWLNNAL	ribonuclease MRP complex|nucleolar ribonuclease P complex@POP8@0-134@25:42	POP8	25	42	2.59884	0.0458366	2.6655	0.0654554	2.4073	0.054647	2.57963	0.0398837
AHEIIKREEKAMTIYWD	nuclear ubiquitin ligase complex@CDC53@0-816@255:272	CDC53	255	272	2.17563	0.063758	2.0334	0.0865248	1.8686	0.319378	2.19829	0.0499126
IVNGTEKVILVQEQLSK	DNA-directed RNA polymerase III complex@RET1@0-1150@185:202	RET1	185	202	2.21984	0.0568696	1.53858	0.129837	1.53019	0.11145	2.28891	0.0875589
TNNKKLLEKANNQQRLL	nuclear cohesin complex@SMC3@0-1231@905:922	SMC3	905	922	1.94002	0.0907702	2.01448	0.109266	2.58251	0.182703	1.49167	0.0627381
AVAILADDEKSDEEEVT	U5 snRNP complex@BRR2@0-2164@205:222	BRR2	205	222	2.82647	0.515203	2.73631	0.65922	1.72598	0.934796	2.39698	0.57936
ATFLKDDLPYYVNALAD	Cytochrome bc1 complex (Ubiquinol-cytochrome c reductase complex, complex III)@QCR2@0-369@90:107	QCR2	90	107	2.20807	0.0461164	2.37351	0.0468341	2.2698	0.0530193	2.35492	0.0322754
CEQQPSQEREFSLLVKA	Kornberg's mediator (SRB) complex@SIN4@0-975@805:822	SIN4	805	822	3.06821	0.08014	3.00854	0.0773253	2.93818	0.0537131	3.03967	0.0445174
TMYMEVYTAIYNYCVNK	nuclear ubiquitin ligase complex@CDC53@0-816@45:62	CDC53	45	62	1.55038	0.0470265	1.63182	0.0467736	1.51425	0.0606801	1.70336	0.0311332
QNIAQSSNQSAPVETKK	nuclear ubiquitin ligase complex@HRT1@0-122@15:32	HRT1	15	32	2.90658	0.142084	3.0138	0.108695	3.47148	0.153416	3.16129	0.0673995
VIPSYSKWFNLEKIHSI	SWI/SNF complex@SWI3@0-826@305:322	SWI3	305	322	1.60136	0.0485774	1.68698	0.044526	1.44299	0.0746479	1.88789	0.038314
LALINYGRQELADDLIT	proteasome regulatory particle|19/22S regulator@RPN2@0-946@520:537	RPN2	520	537	1.82025	0.262627	2.41411	0.326978	1.57513	0.279254	1.48485	0.143731
SVPLVIGQFLEPIDQNT	proteasome regulatory particle|19/22S regulator@RPT3@0-429@90:107	RPT3	90	107	2.76837	0.0946667	1.878	0.109314	2.94786	0.126073	2.71354	0.0666831
KLLSLLRSKTSAGRIES	chromatin silencing complex@SIR4@0-1359@105:122	SIR4	105	122	2.17317	0.086923	2.11275	0.0816024	2.4251	0.146938	2.36267	0.117724
APPLENENSNCLLSIPK	@YML103C/NUP188@0-1656@505:522	YML103C/NUP188	505	522	1.91804	0.0574016	1.86315	0.0580151	1.65376	0.161757	1.70727	0.0588307
QFCAFDSSSNTYRSRAQ	Kornberg's mediator (SRB) complex@SIN4@0-975@205:222	SIN4	205	222	2.36586	0.0798532	2.81762	0.0748005	2.80957	0.0501846	2.38867	0.0568279
LELGSCFSQENIEEMAR	Kornberg's mediator (SRB) complex@SIN4@0-975@630:647	SIN4	630	647	2.20709	0.0731003	2.02123	0.0596865	2.64255	0.0777709	2.64445	0.0733121
MVTSNVVLVSGEGERFT	nuclear ubiquitin ligase complex@SKP1@0-195@0:17	SKP1	0	17	2.56435	0.0861352	2.10701	0.13702	2.26379	0.116262	1.73108	0.0806358
IQVFEKPFLKKTQEYYT	nuclear ubiquitin ligase complex@CDC53@0-816@220:237	CDC53	220	237	2.32579	0.0557262	2.36226	0.0730909	2.5688	0.0777299	2.57302	0.0526654
VTRFDEKQIEELLDNCI	Kornberg's mediator (SRB) complex@SRB6@0-122@95:112	SRB6	95	112	2.38978	0.514908	2.8973	0.212849	3.20451	0.156184	3.32568	0.114737
KEYISRLWHTLKYYQDL	SWI/SNF complex@SNF5@0-906@370:387	SNF5	370	387	1.54694	0.0597405	1.47234	0.0676104	1.42064	0.10282	1.57927	0.0535637
FLGALKYLPHAILKLLE	U5 snRNP complex@PRP8@0-2414@160:177	PRP8	160	177	1.82477	0.060677	2.12534	0.0895716	2.55024	0.0853106	2.15602	0.0393615
LPNLGTPDDDEIDVENH	proteasome regulatory particle|19/22S regulator@RPN8@0-339@235:252	RPN8	235	252	1.82169	0.0825326	1.53396	0.0759747	1.68908	0.11237	1.41513	0.056306
TSPGYSPGSPAYSPKQD	DNA-directed RNA polymerase II complex@RPO21@0-1734@1705:1722	RPO21	1705	1722	2.10276	0.0631618	2.30938	0.0866047	2.39118	0.114374	1.76902	0.0498047
LLKLLTRLVQLREFRIT	nuclear ubiquitin ligase complex@GRR1@0-1152@535:552	GRR1	535	552	1.26956	0.0437048	1.88898	0.052605	1.23026	0.132439	1.07756	0.0521348
FQLVNDVMDELITSSAR	chromatin silencing complex@SIR3@0-979@585:602	SIR3	585	602	2.90057	0.0874334	3.36365	0.136318	3.42244	0.0680639	3.22819	0.071401
LNEIKEHKIVVLGNSRG	proteasome regulatory particle@RPN14@0-418@35:52	RPN14	35	52	2.69434	0.730516	3.56814	0.191269	3.18198	0.152443	2.60031	0.710786
GLKRSQLDEFKNKYLKD	SWI/SNF complex@SWP82@0-624@505:522	SWP82	505	522	2.89191	0.206245	3.11411	0.128512	2.8858	0.123474	2.69074	0.16706
RVISEYYSRITLLRLNE	proteasome regulatory particle|19/22S regulator@RPN5@0-446@350:367	RPN5	350	367	1.66481	0.0495141	2.65251	0.0757491	1.67894	0.0842106	1.8674	0.0683393
QLNEKLVGRLRKCETQK	nuclear condensin complex@YCS4@0-1177@1125:1142	YCS4	1125	1142	1.44377	0.0618343	2.03102	0.0862822	2.2239	0.10096	1.998	0.060896
PYCPIASITGTGSNDRC	@YMR129W/POM152@0-1338@375:392	YMR129W/POM152	375	392	1.82331	0.102364	1.95803	0.0987522	1.56159	0.180073	1.63506	0.0553215
CSHCGCVYVPNFNASLQ	ribonuclease MRP complex@SNM1@0-199@60:77	SNM1	60	77	2.41786	0.112801	3.3633	0.106136	3.12789	0.164045	1.51004	0.101629
VDSISLHKIFYKVLKNN	nuclear condensin complex@YCG1@0-1036@680:697	YCG1	680	697	2.32389	0.039183	1.99412	0.0465445	2.71524	0.0374158	2.29992	0.0419169
SVQLPDMAKLKKMMNTS	SWI/SNF complex@SWI3@0-826@430:447	SWI3	430	447	1.82393	0.0918962	2.13898	0.081565	1.90813	0.107559	1.94405	0.082395
EYTINLHKRLHGVSFKK	cytoplasmic ribosomal large subunit@RPL31A@0-114@10:27	RPL31A	10	27	2.19059	0.0884464	2.23865	0.0926851	2.13727	0.108074	1.61262	0.060596
ALPDVVVKGLPDISRAV	DNA-directed RNA polymerase III complex@RPO31@0-1461@1265:1282	RPO31	1265	1282	2.73973	0.0793892	2.85312	0.13169	2.85681	0.0715851	3.08364	0.114963
IAASAFLSLLNLATKGM	nuclear cohesin complex@REC8@0-681@635:652	REC8	635	652	1.51747	0.0539537	1.53725	0.0538207	1.70604	0.101617	1.6208	0.04566
RNNSNNKTSNNNNVTAV	SWI/SNF complex@SWI1@0-1315@290:307	SWI1	290	307	2.60283	0.0543609	2.72924	0.0499981	1.73626	0.0962912	2.80622	0.0439648
IEIDYTVRVDKASTYGE	SWI/SNF complex@SNF12@0-567@420:437	SNF12	420	437	1.4125	0.0666479	1.67942	0.0803009	1.52585	0.160855	1.39079	0.0404591
ATPGRLIDSLENHLLVM	U5 snRNP complex@PRP28@0-589@315:332	PRP28	315	332	2.36706	0.0500412	2.66014	0.067108	2.06513	0.110718	2.09699	0.0595457
TGAGVSTSLGIPDFRSS	chromatin silencing complex@SIR2@0-563@260:277	SIR2	260	277	2.51412	0.0819655	2.1883	0.0793976	2.10265	0.186252	2.86041	0.0776487
NFESISARSSVHESLVT	Kornberg's mediator (SRB) complex@SRB8@0-1428@60:77	SRB8	60	77	2.10458	0.039206	2.48912	0.0519278	2.17072	0.0616917	2.26315	0.0266677
ELKEITSLPDWCQEAFP	U5 snRNP complex@BRR2@0-2164@475:492	BRR2	475	492	2.72623	0.0758869	2.86347	0.0693479	3.11061	0.0641821	3.07664	0.0463054
LIPASDLSWSKQTDTGI	U5 snRNP complex@PRP8@0-2414@1405:1422	PRP8	1405	1422	2.67757	0.0631562	2.32407	0.0892924	2.79243	0.0648006	2.38047	0.0442801
SMPLEQLIPIILRQRGP	Kornberg's mediator (SRB) complex@SRB4@0-688@95:112	SRB4	95	112	2.31114	0.0584264	2.05386	0.0571941	2.31647	0.0829268	1.91169	0.0547697
KILSNLVYQYKGAGLSM	20S proteasome@PRE2@0-288@155:172	PRE2	155	172	1.82761	0.417948	2.453	0.651879	1.72598	0.934796	2.60031	0.710786
MNLVLNECIEERVPKTQ	U5 snRNP complex@SMB1@0-197@40:57	SMB1	40	57	1.82761	0.417948	2.29725	0.227407	1.72598	0.934796	2.60031	0.710786
FDFLMNMPNCDYLTLNK	proteasome regulatory particle|19/22S regulator@RPN2@0-946@210:227	RPN2	210	227	2.31111	0.0676095	2.75989	0.0538358	2.0727	0.0758218	1.73562	0.0386501
SDNVYLKLLVKLYTFLA	cytoplasmic ribosomal large subunit@RPL18A@0-187@20:37	RPL18A	20	37	1.99327	0.0991823	2.12214	0.0975974	1.67329	0.0844303	2.42557	0.0838094
TSLLNKVLKSGSGVDSS	Nuclear exosome complex@RRP42@0-266@95:112	RRP42	95	112	2.87731	0.0771539	2.87435	0.11696	2.5994	0.1255	3.2116	0.114892
EYQIVYYNPQAGTKITI	Kornberg's mediator (SRB) complex@RGR1@0-1083@965:982	RGR1	965	982	2.10431	0.216737	2.14659	0.128082	2.11702	0.12639	2.44775	0.100178
LLENFANFKTSKKYQLA	Nuclear exosome complex@RRP6@0-734@330:347	RRP6	330	347	2.56861	0.205426	2.08807	0.246462	2.2668	0.211235	2.32573	0.170424
LSEDVNLETLVTTKDDL	proteasome regulatory particle|19/22S regulator@RPT2@0-438@370:387	RPT2	370	387	2.87262	0.164805	3.01331	0.126609	2.57412	0.153533	2.89204	0.0964208
QRVRNMRELGLIQSTEF	@YOR098C/NUP1@0-1077@115:132	YOR098C/NUP1	115	132	2.02631	0.101581	2.78165	0.123664	2.83986	0.263723	2.21718	0.12313
EYADNDEDKFKKLKPIV	U5 snRNP complex@PRP28@0-589@415:432	PRP28	415	432	2.65391	0.0923359	2.817	0.0721259	3.08913	0.089915	2.63728	0.040569
RGYFITQEEVELPLEDF	DNA-directed RNA polymerase III complex|DNA-directed RNA polymerase II complex@RPB5@0-216@25:42	RPB5	25	42	3.01138	0.162516	3.46211	0.188284	3.28061	0.153037	3.14157	0.0864112
ENFLKEVFQLRIFVKEI	Kornberg's mediator (SRB) complex@GAL11@0-1082@570:587	GAL11	570	587	1.68828	0.0579633	1.81051	0.0725754	1.94884	0.063203	1.52512	0.0573265
HARGGGAISAVAATNTP	Signal recognition particle (SRP)@SRP54@0-542@260:277	SRP54	260	277	2.35218	0.117814	1.69043	0.121039	3.07431	0.118453	2.29597	0.118451
VEIIDQKKVLIDGPKAG	cytoplasmic ribosomal large subunit@RPL14A@0-139@35:52	RPL14A	35	52	2.64554	0.089699	2.79643	0.177056	2.90949	0.0762982	2.7173	0.0654906
ADILCPLLESFITFSLD	nuclear cohesin complex@IRR1@0-1151@695:712	IRR1	695	712	2.32231	0.0813345	2.62861	0.108502	2.1652	0.0714969	2.33899	0.0643392
TVKFKHMDYDGNIVKEF	@YMR129W/POM152@0-1338@855:872	YMR129W/POM152	855	872	2.38728	0.0430988	2.89014	0.0788929	2.66759	0.0941452	2.99387	0.0500396
YLLPDDFHFSTDRITRL	nuclear condensin complex@BRN1@0-755@495:512	BRN1	495	512	2.49518	0.0558505	2.43377	0.055793	2.60484	0.0625191	2.7934	0.0480102
LNSMPNNVNEYSYTTIV	@YJL039C/NUP192@0-1684@405:422	YJL039C/NUP192	405	422	2.95434	0.0918034	2.68803	0.0846738	2.7512	0.0749479	2.59865	0.0581959
GYLIQVLLTFLQDELHK	nuclear condensin complex@YCS4@0-1177@115:132	YCS4	115	132	2.0219	0.0876982	2.97236	0.101204	2.0062	0.121077	3.23824	0.0959579
TIRQIILPDSLNLDSLL	U5 snRNP complex@SMD1@0-147@90:107	SMD1	90	107	2.66897	0.0648839	3.03373	0.0759772	3.10713	0.0549538	2.69759	0.0455223
FSWGRPADSTYGAYNTQ	20S proteasome@PRE4@0-267@5:22	PRE4	5	22	2.68077	0.0635087	2.75227	0.0812413	2.93754	0.0593696	3.03545	0.0466069
VVPDLGHLNGHTPTIAS	Kornberg's mediator (SRB) complex@SSN2@0-1421@240:257	SSN2	240	257	2.65024	0.0553712	2.14747	0.0449639	2.68586	0.0476195	2.59261	0.0380685
LYAITFRKGLGNPLLYD	Cytochrome bc1 complex (Ubiquinol-cytochrome c reductase complex, complex III)@QCR2@0-369@145:162	QCR2	145	162	1.32117	0.245659	1.25025	0.170183	1.71857	0.311122	1.87604	0.503798
HIAHTLPEKVNFRTMQQ	Kornberg's mediator (SRB) complex@SSN2@0-1421@1105:1122	SSN2	1105	1122	2.91805	0.0719186	2.7843	0.0790222	2.82593	0.0827536	2.74645	0.0707097
NDVTNKNINIGKHSQEQ	chromatin silencing complex@SIR4@0-1359@900:917	SIR4	900	917	2.45786	0.0472278	2.25967	0.0520247	2.80967	0.0445892	2.49701	0.0411185
RKNDNANDHDESIDVDM	nuclear cohesin complex@SMC3@0-1231@1070:1087	SMC3	1070	1087	2.72327	0.229719	2.8255	0.238797	3.31702	0.111629	3.18464	0.094298
PVMADLNGGLQFVPELK	fatty acid synthase complex@FAS2@0-1888@920:937	FAS2	920	937	2.19419	0.0762397	1.78269	0.0693256	2.06947	0.0767509	2.00798	0.0557127
DELLSQLDLCKLYFQLF	Signal recognition particle (SRP)@SRP68@0-600@400:417	SRP68	400	417	1.67106	0.113489	1.55566	0.0999882	1.46012	0.154104	1.71528	0.0567169
GRVTFIPLNRLSLDSDV	nuclear cohesin complex@SMC3@0-1231@585:602	SMC3	585	602	2.89885	0.0534126	2.65188	0.0901968	2.846	0.0626257	3.09357	0.0580016
GAKFENIVHNFKERQMM	U5 snRNP complex@AAR2@0-356@85:102	AAR2	85	102	2.71358	0.0958198	3.3217	0.080696	2.7574	0.0887541	3.03883	0.107732
EPFTILGAVAGLIPYPH	DNA-directed RNA polymerase III complex@RET1@0-1150@675:692	RET1	675	692	2.13002	0.0511407	2.17515	0.0631492	2.12879	0.0779882	1.82628	0.0425643
EIINNKTSSQTSLSSKD	@YMR153W/NUP53@0-476@360:377	YMR153W/NUP53	360	377	2.12453	0.0730942	2.32653	0.0665886	2.34263	0.115194	2.44931	0.0446286
TSGTNIAGTFNVGKPDQ	@YOR098C/NUP1@0-1077@835:852	YOR098C/NUP1	835	852	3.00664	0.109074	3.22027	0.0880579	3.27483	0.0787532	3.20527	0.102735
ISIKDNKLVMKSKFNKS	Kornberg's mediator (SRB) complex@GAL11@0-1082@935:952	GAL11	935	952	2.58865	0.0642155	2.50672	0.0571618	3.19676	0.0468223	2.07611	0.068093
QLKFEGFALNSDIVFIH	U5 snRNP complex@BRR2@0-2164@1085:1102	BRR2	1085	1102	1.70608	0.0612214	1.86967	0.0642846	2.06331	0.0650188	1.81447	0.0359032
LVSRGGCGNTQPTIRKD	DNA-directed RNA polymerase II complex@RPO21@0-1734@160:177	RPO21	160	177	2.74166	0.110204	2.9551	0.0697278	2.82615	0.0428666	2.90517	0.0428445
INKQRVPLSDNAIIEAN	cytoplasmic ribosomal large subunit@RPL7A@0-245@155:172	RPL7A	155	172	2.60852	0.0642261	2.60136	0.0582574	2.50552	0.0664903	2.54054	0.0528951
KVKNFGVWVRYDSRSGT	cytoplasmic ribosomal large subunit@RPL20A@0-173@70:87	RPL20A	70	87	2.73569	0.101816	2.65656	0.321241	1.98509	0.77195	2.55197	0.244297
VSETPKRIKGLEFSALS	DNA-directed RNA polymerase III complex@RPO31@0-1461@5:22	RPO31	5	22	2.94321	0.116191	3.00588	0.123878	3.01263	0.0858113	2.96794	0.104376
DAWVSAAHYNRERIKRG	U5 snRNP complex@PRP8@0-2414@820:837	PRP8	820	837	1.81415	0.0994245	2.76026	0.132583	2.59739	0.0622574	1.9577	0.148353
NKITNQGVTCLHLAVGK	proteasome regulatory particle|19/22S regulator@NAS6@0-229@100:117	NAS6	100	117	1.83351	0.057036	1.40105	0.197968	1.98509	0.77195	2.00704	0.074604
NNPANNTNNNNSTGHSS	SWI/SNF complex@SWI1@0-1315@35:52	SWI1	35	52	2.15476	0.0351954	2.58145	0.0362955	2.5877	0.0337764	2.12518	0.0362424
LVTIEGALIHKAGLMTG	nuclear cohesin complex@SMC1@0-1226@650:667	SMC1	650	667	2.71548	0.118049	2.98898	0.138168	2.91548	0.133716	2.95009	0.120927
YGIFGEGVEYSFLHVDD	ribonuclease MRP complex|nucleolar ribonuclease P complex@POP8@0-134@45:62	POP8	45	62	2.30781	0.0715198	2.24556	0.0842104	1.92087	0.124925	2.70465	0.0488247
KIALREYINNCKKNTKK	ribonuclease MRP complex|nucleolar ribonuclease P complex@POP4@0-280@85:102	POP4	85	102	2.85731	0.265239	3.37567	0.404789	3.00905	0.086541	2.88816	0.146281
ITHAHSLSNPNSTATMQ	Kornberg's mediator (SRB) complex@PGD1@0-398@160:177	PGD1	160	177	2.44013	0.0543246	2.79921	0.0547349	2.50098	0.0631986	2.86346	0.0433752
DSRLSRKQIDETQVLVS	U5 snRNP complex@BRR2@0-2164@590:607	BRR2	590	607	1.83499	0.0727535	1.61192	0.0551352	1.82405	0.071805	2.13317	0.04089
DQYIQKQVQISHHLKAD	@YGL172W/NUP49@0-473@280:297	YGL172W/NUP49	280	297	2.71434	0.0918213	2.77779	0.0755446	2.59739	0.0717156	3.06886	0.0568546
[truncated: 21,601 more rows]
