# Supplementary material for: Conserved degronome features governing quality control associated proteolysis
Source: Nat Commun. 2022 Dec 8;13:7588. doi: 10.1038/s41467-022-35298-y (PMC9732359; doi:10.1038/s41467-022-35298-y)
Supplement: Supplementary file 6 — Supplementary Data 4 [file 41467_2022_35298_MOESM6_ESM.zip]

Archive with 6,618 entries (6,618 files):
- profile_O13297.csv
- profile_O13329.csv
- profile_O13511.csv
- profile_O13512.csv
- profile_O13513.csv
- profile_O13514.csv
- profile_O13515.csv
- profile_O13516.csv
- profile_O13517.csv
- profile_O13518.csv
- profile_O13519.csv
- profile_O13520.csv
- profile_O13521.csv
- profile_O13522.csv
- profile_O13523.csv
- profile_O13525.csv
- profile_O13527.csv
- profile_O13529.csv
- profile_O13530.csv
- profile_O13531.csv
- profile_O13532.csv
- profile_O13533.csv
- profile_O13534.csv
- profile_O13535.csv
- profile_O13536.csv
- profile_O13537.csv
- profile_O13539.csv
- profile_O13540.csv
- profile_O13541.csv
- profile_O13542.csv
- profile_O13543.csv
- profile_O13544.csv
- profile_O13545.csv
- profile_O13546.csv
- profile_O13547.csv
- profile_O13548.csv
- profile_O13549.csv
- profile_O13550.csv
- profile_O13553.csv
- profile_O13554.csv
- profile_O13555.csv
- profile_O13556.csv
- profile_O13557.csv
- profile_O13558.csv
- profile_O13559.csv
- profile_O13560.csv
- profile_O13561.csv
- profile_O13562.csv
- profile_O13563.csv
- profile_O13564.csv
- profile_O13565.csv
- profile_O13566.csv
- profile_O13567.csv
- profile_O13568.csv
- profile_O13569.csv
- profile_O13570.csv
- profile_O13571.csv
- profile_O13572.csv
- profile_O13573.csv
- profile_O13574.csv
- profile_O13575.csv
- profile_O13576.csv
- profile_O13577.csv
- profile_O13578.csv
- profile_O13579.csv
- profile_O13582.csv
- profile_O13583.csv
- profile_O13584.csv
- profile_O13585.csv
- profile_O13586.csv
- profile_O13587.csv
- profile_O13588.csv
- profile_O14455.csv
- profile_O14464.csv
- profile_O14467.csv
- profile_O14468.csv
- profile_O42831.csv
- profile_O43137.csv
- profile_O60200.csv
- profile_O74302.csv
- profile_O74700.csv
- profile_O75012.csv
- profile_O94084.csv
- profile_O94085.csv
- profile_O94086.csv
- profile_O94143.csv
- profile_O94742.csv
- profile_P00044.csv
- profile_P00045.csv
- profile_P00127.csv
- profile_P00128.csv
- profile_P00163.csv
- profile_P00175.csv
- profile_P00330.csv
- profile_P00331.csv
- profile_P00358.csv
- profile_P00359.csv
- profile_P00360.csv
- profile_P00401.csv
- profile_P00410.csv
- profile_P00420.csv
- profile_P00424.csv
- profile_P00425.csv
- profile_P00427.csv
- profile_P00431.csv
- profile_P00445.csv
- profile_P00447.csv
- profile_P00498.csv
- profile_P00546.csv
- profile_P00549.csv
- profile_P00560.csv
- profile_P00572.csv
- profile_P00635.csv
- profile_P00724.csv
- profile_P00729.csv
- profile_P00812.csv
- profile_P00815.csv
- profile_P00817.csv
- profile_P00830.csv
- profile_P00854.csv
- profile_P00856.csv
- profile_P00890.csv
- profile_P00899.csv
- profile_P00912.csv
- profile_P00924.csv
- profile_P00925.csv
- profile_P00927.csv
- profile_P00931.csv
- profile_P00937.csv
- profile_P00942.csv
- profile_P00950.csv
- profile_P00958.csv
- profile_P01094.csv
- profile_P01097.csv
- profile_P01098.csv
- profile_P01119.csv
- profile_P01120.csv
- profile_P01123.csv
- profile_P01149.csv
- profile_P02293.csv
- profile_P02294.csv
- profile_P02309.csv
- profile_P02381.csv
- profile_P02400.csv
- profile_P02406.csv
- profile_P02407.csv
- profile_P02557.csv
- profile_P02829.csv
- profile_P02992.csv
- profile_P02994.csv
- profile_P03069.csv
- profile_P03870.csv
- profile_P03871.csv
- profile_P03872.csv
- profile_P03873.csv
- profile_P03874.csv
- profile_P03875.csv
- profile_P03876.csv
- profile_P03877.csv
- profile_P03878.csv
- profile_P03879.csv
- profile_P03881.csv
- profile_P03882.csv
- profile_P03962.csv
- profile_P03965.csv
- profile_P04037.csv
- profile_P04039.csv
- profile_P04046.csv
- profile_P04050.csv
- profile_P04051.csv
- profile_P04076.csv
- profile_P04147.csv
- profile_P04161.csv
- profile_P04173.csv
- profile_P04385.csv
- profile_P04386.csv
- profile_P04387.csv
- profile_P04397.csv
- profile_P04449.csv
- profile_P04456.csv
- profile_P04650.csv
- profile_P04710.csv
- profile_P04786.csv
- profile_P04801.csv
- profile_P04802.csv
- profile_P04803.csv
- profile_P04806.csv
- profile_P04807.csv
- profile_P04817.csv
- profile_P04819.csv
- profile_P04821.csv
- profile_P04840.csv
- profile_P04911.csv
- profile_P04912.csv
- profile_P05030.csv
- profile_P05066.csv
- profile_P05085.csv
- profile_P05150.csv
- profile_P05316.csv
- profile_P05317.csv
- profile_P05318.csv
- profile_P05319.csv
- profile_P05373.csv
- profile_P05374.csv
- profile_P05375.csv
- profile_P05453.csv
- profile_P05626.csv
- profile_P05694.csv
- profile_P05737.csv
- profile_P05738.csv
- profile_P05739.csv
- profile_P05740.csv
- profile_P05743.csv
- profile_P05744.csv
- profile_P05745.csv
- profile_P05747.csv
- profile_P05748.csv
- profile_P05749.csv
- profile_P05750.csv
- profile_P05755.csv
- profile_P05756.csv
- profile_P05759.csv
- profile_P05986.csv
- profile_P06100.csv
- profile_P06101.csv
- profile_P06102.csv
- profile_P06103.csv
- profile_P06104.csv
- profile_P06105.csv
- profile_P06106.csv
- profile_P06115.csv
- profile_P06168.csv
- profile_P06169.csv
- profile_P06174.csv
- profile_P06182.csv
- profile_P06197.csv
- profile_P06208.csv
- profile_P06242.csv
- profile_P06243.csv
- profile_P06244.csv
- profile_P06245.csv
- profile_P06367.csv
- profile_P06633.csv
- profile_P06634.csv
- profile_P06700.csv
- profile_P06701.csv
- profile_P06704.csv
- profile_P06738.csv
- profile_P06773.csv
- profile_P06774.csv
- profile_P06775.csv
- profile_P06776.csv
- profile_P06777.csv
- profile_P06778.csv
- profile_P06779.csv
- profile_P06780.csv
- profile_P06781.csv
- profile_P06782.csv
- profile_P06783.csv
- profile_P06784.csv
- profile_P06785.csv
- profile_P06786.csv
- profile_P06787.csv
- profile_P06838.csv
- profile_P06839.csv
- profile_P06843.csv
- profile_P06844.csv
- profile_P07143.csv
- profile_P07149.csv
- profile_P07170.csv
- profile_P07172.csv
- profile_P07213.csv
- profile_P07236.csv
- profile_P07244.csv
- profile_P07245.csv
- profile_P07246.csv
- profile_P07248.csv
- profile_P07249.csv
- profile_P07250.csv
- profile_P07251.csv
- profile_P07252.csv
- profile_P07253.csv
- profile_P07255.csv
- profile_P07256.csv
- profile_P07257.csv
- profile_P07258.csv
- profile_P07259.csv
- profile_P07260.csv
- profile_P07261.csv
- profile_P07262.csv
- profile_P07263.csv
- profile_P07264.csv
- profile_P07266.csv
- profile_P07267.csv
- profile_P07269.csv
- profile_P07270.csv
- profile_P07271.csv
- profile_P07272.csv
- profile_P07273.csv
- profile_P07274.csv
[truncated: 6,318 more entries]
