# Supplementary material for: Conserved degronome features governing quality control associated proteolysis
Source: Nat Commun. 2022 Dec 8;13:7588. doi: 10.1038/s41467-022-35298-y (PMC9732359; doi:10.1038/s41467-022-35298-y)
Supplement: Supplementary file 6 — Supplementary Data 4 [file 41467_2022_35298_MOESM6_ESM.zip › profile_O13297.csv]

# Degron profile of O13297
# logit: Predicted probability of a tile being a degron (PSI<2.2) assigned to central position
# smooth: Running median spanning 5 positions
resi	aa	logit	logit_smooth
1	M	0.500000000000000	0.500000000000000
2	S	0.500000000000000	0.500000000000000
3	Y	0.500000000000000	0.500000000000000
4	T	0.500000000000000	0.500000000000000
5	D	0.500000000000000	0.500000000000000
6	N	0.500000000000000	0.500000000000000
7	P	0.500000000000000	0.500000000000000
8	P	0.500000000000000	0.500000000000000
9	Q	0.110042491574559	0.110042491574559
10	T	0.039467976519897	0.071661060620769
11	K	0.071661060620769	0.070664748202311
12	R	0.070664748202311	0.070664748202311
13	A	0.056305769373248	0.071661060620769
14	L	0.114028013651138	0.070664748202311
15	S	0.075001420394452	0.056305769373248
16	L	0.051920860668484	0.051920860668484
17	D	0.048626828466966	0.048626828466966
18	D	0.030822397265432	0.048626828466966
19	L	0.028802887350118	0.044775402763492
20	V	0.050911950778601	0.044775402763492
21	N	0.044775402763492	0.044775402763492
22	H	0.066953806122445	0.044775402763492
23	D	0.034043012441117	0.034043012441117
24	E	0.032157902504378	0.034043012441117
25	N	0.032157902504378	0.034043012441117
26	E	0.062338161399075	0.047515135689884
27	K	0.070949802586335	0.047515135689884
28	V	0.047515135689884	0.047515135689884
29	K	0.034654882075734	0.034654882075734
30	L	0.034654882075734	0.034654882075734
31	Q	0.024557189974769	0.034654882075734
32	K	0.047957626226180	0.047957626226180
33	L	0.086482964650329	0.086482964650329
34	S	0.092093175118420	0.092093175118420
35	E	0.248192662781946	0.126380314349425
36	A	0.300557183768387	0.126380314349425
37	A	0.126380314349425	0.126380314349425
38	N	0.108516532296718	0.108516532296718
39	G	0.108516532296718	0.108516532296718
40	S	0.070406641067931	0.074361637999091
41	R	0.074361637999091	0.070406641067931
42	P	0.020924523720278	0.056714105935674
43	F	0.041695795196878	0.043249647486961
44	A	0.056714105935674	0.041695795196878
45	E	0.043249647486961	0.041695795196878
46	N	0.035904260471625	0.035904260471625
47	L	0.026243238398532	0.034785459143618
48	E	0.034785459143618	0.026524034539789
49	S	0.026524034539789	0.026524034539789
50	D	0.022769876700070	0.026524034539789
51	I	0.032545363196278	0.022769876700070
52	N	0.021617077127600	0.022769876700070
53	Q	0.015072923884593	0.032545363196278
54	T	0.051476753029255	0.021617077127600
55	E	0.033059756845698	0.033059756845698
56	T	0.014232121249127	0.039427764297405
57	G	0.041720666090897	0.039427764297405
58	Q	0.039427764297405	0.039427764297405
59	A	0.045026452102126	0.039427764297405
60	A	0.022635163575878	0.028668386987964
61	P	0.028668386987964	0.025140534715317
62	I	0.023613281425074	0.025140534715317
63	D	0.025140534715317	0.028668386987964
64	N	0.032846467179901	0.032500973373235
65	Y	0.032500973373235	0.032846467179901
66	K	0.045712003367374	0.037567770409949
67	E	0.049354598548384	0.037567770409949
68	S	0.037567770409949	0.037567770409949
69	T	0.029115243421729	0.029115243421729
70	G	0.029115243421729	0.029115243421729
71	H	0.013697037135660	0.029115243421729
72	G	0.027035707523294	0.027035707523294
73	S	0.036415338480891	0.021363481559816
74	H	0.020165834646484	0.027035707523294
75	S	0.021363481559816	0.029282120551497
76	Q	0.036632201245669	0.021363481559816
77	K	0.029282120551497	0.021363481559816
78	P	0.014692954365951	0.014692954365951
79	K	0.009761406103480	0.009761406103480
80	S	0.005221953696503	0.005221953696503
81	R	0.003970254870380	0.004013717922454
82	K	0.004013717922454	0.003970254870380
83	S	0.001864716985629	0.001885173983956
84	S	0.001885173983956	0.001864716985629
85	N	0.001022022792680	0.001022022792680
86	D	0.000542040385481	0.000583986578649
87	D	0.000366165085807	0.000542040385481
88	E	0.000583986578649	0.000502217862178
89	E	0.000441575747875	0.000502217862178
90	T	0.000502217862178	0.000502217862178
91	D	0.000532679407659	0.000441575747875
92	T	0.000402775289258	0.000502217862178
93	D	0.000231268800470	0.000532679407659
94	D	0.000593294893926	0.000593294893926
95	E	0.000941417903416	0.000941417903416
96	M	0.003510465561472	0.003057439332324
97	G	0.003057439332324	0.003057439332324
98	A	0.005313664640204	0.003510465561472
99	S	0.003024300020502	0.004492324186353
100	G	0.009045903854739	0.005313664640204
101	E	0.004492324186353	0.009045903854739
102	I	0.016590570529483	0.016590570529483
103	N	0.016590570529483	0.016590570529483
104	F	0.048410623550588	0.016624641251678
105	D	0.016624641251678	0.016624641251678
106	S	0.020646432193152	0.016800749788007
107	E	0.015603136815927	0.016800749788007
108	M	0.016800749788007	0.020646432193152
109	D	0.023805390148802	0.023805390148802
110	F	0.032599002555430	0.030157355185245
111	D	0.030157355185245	0.032599002555430
112	Y	0.068586633667014	0.037916971370949
113	D	0.037916971370949	0.045160136170484
114	K	0.058875079557779	0.058875079557779
115	Q	0.045160136170484	0.045160136170484
116	H	0.076113808798118	0.058875079557779
117	R	0.044489517699403	0.059921076400932
118	N	0.073377118959444	0.073377118959444
119	L	0.059921076400932	0.059921076400932
120	L	0.091880132719888	0.059921076400932
121	S	0.028379624706561	0.044768315359972
122	N	0.042315315717239	0.042315315717239
123	G	0.044768315359972	0.028379624706561
124	S	0.024757588963419	0.028085611335416
125	P	0.028085611335416	0.028085611335416
126	P	0.020805173634617	0.024757588963419
127	M	0.031821780027565	0.020805173634617
128	N	0.016226822928963	0.016226822928963
129	D	0.016226822928963	0.016226822928963
130	G	0.009380481308126	0.012494036194945
131	S	0.011128395551374	0.012494036194945
132	D	0.012494036194945	0.011128395551374
133	A	0.012494036194945	0.011128395551374
134	N	0.007384290656844	0.007384290656844
135	A	0.004355085889189	0.007384290656844
136	K	0.002899995832766	0.007384290656844
137	L	0.007408665532286	0.007408665532286
138	E	0.015845385671185	0.015348359028380
139	K	0.019270369092520	0.015845385671185
140	P	0.015348359028380	0.019270369092520
141	S	0.030245832130997	0.023400643287995
142	D	0.023400643287995	0.023400643287995
143	D	0.029319008736983	0.023400643287995
144	S	0.012151586751496	0.012151586751496
145	I	0.007434785560845	0.007434785560845
146	H	0.002283770731426	0.004192394422104
147	Q	0.003665326870283	0.004192394422104
148	N	0.004192394422104	0.004192394422104
149	S	0.009983156635785	0.008498252637467
150	K	0.008498252637467	0.009983156635785
151	S	0.015911382465913	0.015911382465913
152	D	0.028984520735329	0.015911382465913
153	E	0.022069297973991	0.015911382465913
154	E	0.008717003902839	0.008717003902839
155	Q	0.004660955070039	0.004660955070039
156	R	0.003822428586522	0.004660955070039
157	I	0.003822428586522	0.004660955070039
158	P	0.007751265853185	0.007751265853185
159	K	0.010065860354853	0.010065860354853
160	Q	0.010065860354853	0.010065860354853
161	G	0.015883789802138	0.015883789802138
162	N	0.046412242350544	0.046412242350544
163	E	0.147194508946129	0.139216504272100
164	G	0.159045014681248	0.139216504272100
165	N	0.139216504272100	0.139216504272100
166	I	0.119307859978333	0.139216504272100
167	A	0.119307859978333	0.139216504272100
168	S	0.212564434865932	0.212564434865932
169	N	0.212564434865932	0.212564434865932
170	Y	0.251847763524948	0.251847763524948
171	I	0.281360125110189	0.281360125110189
172	T	0.391342768324122	0.391342768324122
173	Q	0.439671601431514	0.391342768324122
174	V	0.499996885000000	0.391342768324122
175	P	0.219959215682128	0.219959215682128
176	L	0.178062048614962	0.219959215682128
177	Q	0.169602216634393	0.219959215682128
178	K	0.343896913104675	0.178062048614962
179	Q	0.270898162681182	0.169602216634393
180	K	0.121248151749138	0.125874476804361
181	Q	0.097691162842481	0.125874476804361
182	T	0.125874476804361	0.121248151749138
183	E	0.125874476804361	0.113540868147006
184	K	0.113540868147006	0.113540868147006
185	K	0.063827209144496	0.113540868147006
186	I	0.111908582003793	0.113540868147006
187	A	0.185617438423937	0.185617438423937
188	G	0.188901425926731	0.185617438423937
189	N	0.188901425926731	0.185617438423937
190	A	0.126569216664447	0.126569216664447
191	V	0.076030774457447	0.096746262253747
192	G	0.076030774457447	0.082674833696545
193	S	0.096746262253747	0.076030774457447
194	V	0.082674833696545	0.076030774457447
195	V	0.051526573390394	0.082674833696545
196	K	0.051526573390394	0.071664647772219
197	K	0.109159867941862	0.051526573390394
198	E	0.071664647772219	0.056227934626477
199	E	0.047531735255324	0.071664647772219
200	E	0.056227934626477	0.071664647772219
201	A	0.128341432744194	0.056227934626477
202	N	0.077939831652018	0.056227934626477
203	A	0.027669185326182	0.027669185326182
204	A	0.015488821840321	0.021487748961465
205	V	0.020067189509349	0.021487748961465
206	D	0.021487748961465	0.021487748961465
207	N	0.067042535100521	0.067042535100521
208	I	0.103534302194444	0.103534302194444
209	F	0.167480830231766	0.133864169385623
210	E	0.133864169385623	0.133864169385623
211	E	0.155174321320960	0.133864169385623
212	K	0.106134810104127	0.106134810104127
213	A	0.071285488162959	0.106134810104127
214	T	0.083944551995905	0.106134810104127
215	L	0.147387311799738	0.083944551995905
216	Q	0.190352264401957	0.083944551995905
217	S	0.054565648330288	0.054847584669339
218	K	0.054847584669339	0.054847584669339
219	K	0.054847584669339	0.054847584669339
220	N	0.147030386181561	0.147030386181561
221	N	0.255665587750225	0.147030386181561
222	I	0.181698245839169	0.147030386181561
223	K	0.111968974647260	0.128990192780357
224	R	0.120213358891487	0.128990192780357
225	D	0.128990192780357	0.128990192780357
226	L	0.153786773930145	0.153786773930145
227	E	0.161611256105344	0.161611256105344
228	V	0.169753977759109	0.169753977759109
229	L	0.195487994644998	0.169753977759109
230	N	0.206570444379886	0.169753977759109
231	E	0.113382643959142	0.170257192705639
232	I	0.113382643959142	0.170257192705639
233	S	0.170257192705639	0.157580391132138
234	A	0.306987073741799	0.170257192705639
235	S	0.157580391132138	0.216885337495375
236	S	0.357176739849949	0.230846651276543
237	K	0.216885337495375	0.230846651276543
238	P	0.230846651276543	0.357176739849949
239	S	0.428302628233666	0.420550531086225
240	K	0.615597341414994	0.420550531086225
241	Y	0.420550531086225	0.428302628233666
242	R	0.406264371839171	0.510035397131839
243	N	0.524745566554726	0.469440502503876
244	V	0.510035397131839	0.486867271227840
245	P	0.469440502503876	0.510035397131839
246	I	0.486867271227840	0.510035397131839
247	W	0.694430836003760	0.681787841243179
248	A	0.681787841243179	0.694430836003760
249	Q	0.736067603383041	0.721297829911432
250	K	0.751638521620233	0.736067603383041
251	W	0.721297829911432	0.751638521620233
252	K	0.765389754568795	0.765389754568795
253	P	0.795702446773938	0.765389754568795
254	T	0.784254502918952	0.765389754568795
255	I	0.752770981005480	0.752770981005480
256	K	0.591778845402318	0.591778845402318
257	A	0.371220650114908	0.545885269976969
258	L	0.545885269976969	0.545885269976969
259	Q	0.545885269976969	0.545885269976969
260	S	0.552746776937840	0.545885269976969
261	I	0.395822091175642	0.395822091175642
262	N	0.395822091175642	0.395822091175642
263	V	0.393210898825576	0.395822091175642
264	K	0.372931590828286	0.395822091175642
265	D	0.542349265394257	0.433776407179706
266	L	0.433776407179706	0.453612222813689
267	K	0.453612222813689	0.542349265394257
268	I	0.646874793374974	0.453612222813689
269	D	0.608924237974066	0.453612222813689
270	P	0.276533056132496	0.276533056132496
271	S	0.194071487648520	0.194071487648520
272	F	0.065921410198419	0.194071487648520
273	L	0.123290453010551	0.124927754829952
274	N	0.221472427015871	0.124927754829952
275	I	0.124927754829952	0.124927754829952
276	I	0.131512119522316	0.131512119522316
277	P	0.112561166785717	0.124927754829952
278	D	0.189733601453609	0.131512119522316
279	D	0.121020703465100	0.189733601453609
280	D	0.214233367489108	0.189733601453609
281	L	0.199255075446826	0.199255075446826
282	T	0.186532885171581	0.199255075446826
283	K	0.261838597385766	0.186532885171581
284	S	0.149767619683029	0.186532885171581
285	V	0.149767619683029	0.261838597385766
286	Q	0.264039007517561	0.264039007517561
287	D	0.417879312089771	0.417879312089771
288	W	0.745173073555897	0.745173073555897
289	V	0.877754926639031	0.745173073555897
290	Y	0.764633681710731	0.764633681710731
291	A	0.648477309174380	0.786140669420175
292	T	0.786140669420175	0.764633681710731
293	I	0.798634980911244	0.786140669420175
294	Y	0.699317721067909	0.798634980911244
295	S	0.824862000719034	0.824862000719034
296	I	0.950459682458713	0.847610751746836
297	A	0.847610751746836	0.847610751746836
298	P	0.859699701587291	0.847610751746836
299	E	0.670184869041612	0.713491880302327
300	L	0.713491880302327	0.699003400566070
301	R	0.699003400566070	0.680643617254001
302	S	0.680643617254001	0.680643617254001
303	F	0.482071002776652	0.613485429931843
304	I	0.613485429931843	0.613485429931843
305	E	0.613485429931843	0.613485429931843
306	L	0.724759836177869	0.613485429931843
307	E	0.607577024672231	0.624186548740149
308	M	0.767958761906825	0.624186548740149
309	K	0.624186548740149	0.607577024672231
310	F	0.537856923298299	0.537856923298299
311	G	0.497295158885884	0.497295158885884
312	V	0.209240254777491	0.294056742922086
313	I	0.122984588976704	0.209240254777491
314	I	0.294056742922086	0.206618611921210
315	D	0.149584756075873	0.149584756075873
316	A	0.206618611921210	0.206618611921210
317	K	0.128301309238600	0.149584756075873
318	G	0.210251114301371	0.158579170444221
319	P	0.124716041779546	0.128301309238600
320	D	0.158579170444221	0.124716041779546
321	R	0.092535165977415	0.092535165977415
322	V	0.074433269426584	0.092535165977415
323	N	0.063109717597975	0.092535165977415
324	P	0.201169677864603	0.112163044528558
325	P	0.171820289555567	0.171820289555567
326	V	0.112163044528558	0.171820289555567
327	S	0.238918977950433	0.171820289555567
328	S	0.155818855222403	0.238918977950433
329	Q	0.311875596821709	0.311704244242995
330	C	0.311704244242995	0.311875596821709
331	V	0.332844173179601	0.332844173179601
332	F	0.388679394263704	0.372412645519242
333	T	0.388679394263704	0.388679394263704
334	E	0.372412645519242	0.388679394263704
335	L	0.414670145040505	0.372412645519242
336	D	0.261480593766278	0.320150478759906
337	A	0.302889736961093	0.320150478759906
338	H	0.320150478759906	0.320150478759906
339	L	0.355255517264493	0.320150478759906
340	T	0.376447574733547	0.320150478759906
341	P	0.233497478428266	0.355255517264493
342	N	0.147471999489783	0.233497478428266
343	I	0.361456125903241	0.233497478428266
344	D	0.231546732447679	0.361456125903241
345	A	0.362410038341649	0.362410038341649
346	S	0.445017088655543	0.445017088655543
347	L	0.602269021084486	0.445017088655543
348	F	0.465143509077749	0.465143509077749
349	K	0.394065508424855	0.602269021084486
350	E	0.609022381117328	0.465143509077749
351	L	0.662567258731814	0.609022381117328
352	S	0.356374307557271	0.609022381117328
353	K	0.653892401684743	0.608833583171495
354	Y	0.608833583171495	0.471890216255245
355	I	0.471890216255245	0.471890216255245
356	R	0.273953177459772	0.273953177459772
357	G	0.169549638696577	0.211897810673630
358	I	0.140689243582611	0.210988794078635
359	S	0.211897810673630	0.210988794078635
360	E	0.210988794078635	0.210988794078635
361	V	0.210988794078635	0.211897810673630
362	T	0.366064566569828	0.210988794078635
363	E	0.404434278226384	0.210988794078635
364	N	0.160715489483917	0.178036846053188
365	T	0.150730698955419	0.160715489483917
366	G	0.178036846053188	0.150730698955419
367	K	0.097115326951517	0.103983352349842
368	F	0.103983352349842	0.097115326951517
369	S	0.091758213873483	0.091758213873483
370	I	0.055930638224762	0.091758213873483
371	I	0.090851268870428	0.091758213873483
372	E	0.231562712981598	0.231562712981598
373	S	0.290699412481473	0.290699412481473
374	Q	0.408737430042875	0.408737430042875
375	T	0.408737430042875	0.408737430042875
376	R	0.579391830796771	0.424379829121416
377	D	0.424379829121416	0.424379829121416
378	S	0.427052331903316	0.424379829121416
379	V	0.252503572284647	0.252503572284647
380	Y	0.151837858630493	0.222378508110157
381	R	0.209519129774854	0.222378508110157
382	V	0.222378508110157	0.222378508110157
383	G	0.366730666296726	0.366730666296726
384	L	0.518329000648149	0.518329000648149
385	S	0.518329000648149	0.518329000648149
386	T	0.764054708119106	0.657514399565389
387	Q	0.764054708119106	0.657514399565389
388	R	0.657514399565389	0.657514399565389
389	P	0.356596971301531	0.511195465973728
390	R	0.511195465973728	0.436037787984079
391	F	0.366360915396244	0.366360915396244
392	L	0.436037787984079	0.366360915396244
393	R	0.237311229759393	0.361535060539695
394	M	0.251334019625955	0.316936965248962
395	S	0.361535060539695	0.284073176747720
396	T	0.316936965248962	0.316936965248962
397	D	0.284073176747720	0.361535060539695
398	I	0.465875101068208	0.335854368734948
399	K	0.622046183406185	0.335854368734948
400	T	0.335854368734948	0.335854368734948
401	G	0.202411775468335	0.202411775468335
402	R	0.202411775468335	0.202411775468335
403	V	0.153915578902588	0.202411775468335
404	G	0.236768019739400	0.236768019739400
405	Q	0.273547076238026	0.273547076238026
406	F	0.410088576344990	0.390794736369429
407	I	0.390794736369429	0.410088576344990
408	E	0.561066550273984	0.561066550273984
409	K	0.703726904031080	0.703726904031080
410	R	0.844695255802337	0.715316686282388
411	H	0.834466526625605	0.758065482548495
412	V	0.715316686282388	0.758065482548495
413	A	0.758065482548495	0.715316686282388
414	Q	0.629250300250502	0.629250300250502
415	L	0.475994844430832	0.475994844430832
416	L	0.435803933088393	0.475994844430832
417	L	0.402073045376837	0.475994844430832
418	Y	0.548797950651556	0.515228148904790
419	S	0.515228148904790	0.540647786558184
420	P	0.667452264798630	0.548797950651556
421	K	0.540647786558184	0.607717945247242
422	D	0.643086668621769	0.607717945247242
423	S	0.607717945247242	0.607717945247242
424	Y	0.607717945247242	0.607717945247242
425	D	0.321303420943996	0.321303420943996
426	V	0.321303420943996	0.321303420943996
427	K	0.188599998557384	0.283859070934773
428	I	0.283859070934773	0.283859070934773
429	S	0.283859070934773	0.250108437298180
430	L	0.173635453376911	0.250108437298180
431	N	0.250108437298180	0.173635453376911
432	L	0.142873097382541	0.142873097382541
433	E	0.075649973956649	0.122183227680492
434	L	0.122183227680492	0.075649973956649
435	P	0.044761207219330	0.044761207219330
436	V	0.044761207219330	0.044761207219330
437	P	0.038319094268273	0.038319094268273
438	D	0.036206074252544	0.036206074252544
439	N	0.019604461943326	0.022728560224061
440	D	0.022728560224061	0.019604461943326
441	P	0.012228399053396	0.019476372280458
442	P	0.017999315429400	0.019476372280458
443	E	0.019476372280458	0.017999315429400
444	K	0.022835310283000	0.017999315429400
445	Y	0.007805809581501	0.019476372280458
446	K	0.009887515956721	0.019801078039524
447	S	0.019801078039524	0.019801078039524
448	Q	0.023444762342908	0.023444762342908
449	S	0.023444762342908	0.023444762342908
450	P	0.029572861040354	0.029572861040354
451	I	0.057616244764191	0.057616244764191
452	S	0.096246997313825	0.096246997313825
453	E	0.163568183332111	0.163568183332111
454	R	0.186972984483182	0.172606455841221
455	T	0.208215591955600	0.172606455841221
456	K	0.172606455841221	0.172606455841221
457	D	0.101527445399826	0.172606455841221
458	R	0.101527445399826	0.101527445399826
459	V	0.175904566264846	0.101527445399826
460	S	0.095839210709869	0.102627246828796
461	Y	0.102627246828796	0.158152536486444
462	I	0.288541889069494	0.158152536486444
463	H	0.158152536486444	0.274472426860322
464	N	0.274472426860322	0.288541889069494
465	D	0.288598456722726	0.288598456722726
466	S	0.433515587928667	0.289367286543937
467	C	0.547418181702900	0.289367286543937
468	T	0.289367286543937	0.289367286543937
469	R	0.244159233299886	0.244159233299886
470	I	0.167472337661459	0.167472337661459
471	D	0.072687490390352	0.072687490390352
472	I	0.062868131808249	0.072687490390352
473	T	0.062868131808249	0.072687490390352
474	K	0.118345757039746	0.073061176153321
475	V	0.112335323198708	0.077589780085913
476	E	0.073061176153321	0.077589780085913
477	N	0.077589780085913	0.073061176153321
478	H	0.067106121676801	0.067106121676801
479	N	0.034127178516086	0.039003752677152
480	Q	0.039003752677152	0.034127178516086
481	N	0.019756795124625	0.022527835881269
482	S	0.019756795124625	0.019756795124625
483	K	0.022527835881269	0.019756795124625
484	S	0.007699110917256	0.019756795124625
485	R	0.022527835881269	0.022527835881269
486	Q	0.016404861402257	0.020599461589120
487	S	0.028243079973829	0.022527835881269
488	E	0.020599461589120	0.028243079973829
489	T	0.044350830227265	0.044350830227265
490	T	0.044350830227265	0.044350830227265
491	H	0.044816456054825	0.044350830227265
492	E	0.040584056293287	0.044816456054825
493	V	0.049348654754827	0.049348654754827
494	E	0.082894332731725	0.082894332731725
495	L	0.155432477451106	0.127397895308930
496	E	0.127397895308930	0.155432477451106
497	I	0.237853800288930	0.221862825109170
498	N	0.365790847135014	0.221862825109170
499	T	0.221862825109170	0.237853800288930
500	P	0.173422396511416	0.306087604728503
501	A	0.426615840543850	0.306087604728503
502	L	0.306087604728503	0.306087604728503
503	L	0.378703266288148	0.306087604728503
504	N	0.139529979552138	0.220246651204831
505	A	0.220246651204831	0.139529979552138
506	F	0.115672176435099	0.139480611635204
507	D	0.086472562804595	0.139480611635204
508	N	0.139480611635204	0.139480611635204
509	I	0.189638553190754	0.160155300579775
510	T	0.160155300579775	0.160155300579775
511	N	0.160155300579775	0.171263431251206
512	D	0.171263431251206	0.171263431251206
513	S	0.219397514444711	0.188014705387099
514	K	0.188014705387099	0.188014705387099
515	E	0.188014705387099	0.219397514444711
516	Y	0.465350974440546	0.253261657941546
517	A	0.465350974440546	0.253261657941546
518	S	0.253261657941546	0.253261657941546
519	L	0.202314030723147	0.253261657941546
520	I	0.244269739460862	0.253261657941546
521	R	0.568345897750494	0.568345897750494
522	T	0.728302571472650	0.728302571472650
523	F	0.754157693719338	0.754157693719338
524	L	0.852185778775553	0.758436205226652
525	N	0.758436205226652	0.827778027052475
526	N	0.827778027052475	0.827778027052475
527	G	0.827778027052475	0.758436205226652
528	T	0.718980977961786	0.718980977961786
529	I	0.702459824357225	0.718980977961786
530	I	0.686341716821970	0.702459824357225
531	R	0.789339254415903	0.686341716821970
532	R	0.535162130101183	0.686341716821970
533	K	0.555089113829501	0.680154897770398
534	L	0.746096802182195	0.680154897770398
535	S	0.680154897770398	0.680154897770398
536	S	0.680154897770398	0.680154897770398
537	L	0.677772183740389	0.677772183740389
538	S	0.493428953344476	0.493428953344476
539	Y	0.310855281337501	0.493428953344476
540	E	0.416208500463765	0.493428953344476
541	I	0.500000000000000	0.500000000000000
542	F	0.500000000000000	0.500000000000000
543	E	0.500000000000000	0.500000000000000
544	G	0.500000000000000	0.500000000000000
545	S	0.500000000000000	0.500000000000000
546	K	0.500000000000000	0.500000000000000
547	K	0.500000000000000	0.500000000000000
548	V	0.500000000000000	0.500000000000000
549	M	0.500000000000000	0.500000000000000
