# Supplementary material for: Conserved degronome features governing quality control associated proteolysis
Source: Nat Commun. 2022 Dec 8;13:7588. doi: 10.1038/s41467-022-35298-y (PMC9732359; doi:10.1038/s41467-022-35298-y)
Supplement: Supplementary file 6 — Supplementary Data 4 [file 41467_2022_35298_MOESM6_ESM.zip › profile_O13329.csv]

# Degron profile of O13329
# logit: Predicted probability of a tile being a degron (PSI<2.2) assigned to central position
# smooth: Running median spanning 5 positions
resi	aa	logit	logit_smooth
1	M	0.500000000000000	0.500000000000000
2	T	0.500000000000000	0.500000000000000
3	K	0.500000000000000	0.500000000000000
4	P	0.500000000000000	0.500000000000000
5	R	0.500000000000000	0.500000000000000
6	Y	0.500000000000000	0.500000000000000
7	N	0.500000000000000	0.500000000000000
8	D	0.500000000000000	0.500000000000000
9	V	0.043868917900178	0.043868917900178
10	L	0.025275436187757	0.025275436187757
11	F	0.025007518744579	0.025007518744579
12	D	0.015378199635571	0.025007518744579
13	D	0.018043363765568	0.018043363765568
14	D	0.028222620856665	0.018043363765568
15	D	0.016677467333396	0.022546739272496
16	S	0.022546739272496	0.024881976679096
17	V	0.041699146940347	0.022546739272496
18	P	0.024881976679096	0.022546739272496
19	S	0.012377044182095	0.015382481843871
20	E	0.007184731098332	0.015382481843871
21	S	0.015382481843871	0.015382481843871
22	V	0.028627422292114	0.028627422292114
23	T	0.067481385108122	0.067481385108122
24	R	0.127693179401702	0.068002726455102
25	K	0.127693179401702	0.068002726455102
26	S	0.068002726455102	0.068002726455102
27	Q	0.060944241831181	0.060944241831181
28	R	0.035919821840217	0.060944241831181
29	R	0.060944241831181	0.060944241831181
30	K	0.065439639048580	0.035919821840217
31	A	0.023030152806549	0.023030152806549
32	T	0.022785478821407	0.022785478821407
33	S	0.021153898825761	0.021153898825761
34	P	0.021153898825761	0.021153898825761
35	G	0.010685280719237	0.021153898825761
36	E	0.012472433904235	0.021153898825761
37	S	0.021518210066324	0.021518210066324
38	R	0.036879533482734	0.036879533482734
39	E	0.076372679037079	0.076372679037079
40	S	0.112361035570198	0.096188004729011
41	S	0.096188004729011	0.096188004729011
42	K	0.096188004729011	0.112361035570198
43	D	0.158466345067079	0.158466345067079
44	R	0.158466345067079	0.158466345067079
45	L	0.158466345067079	0.158466345067079
46	L	0.158466345067079	0.158466345067079
47	I	0.232037093231159	0.232037093231159
48	L	0.347296707642946	0.233990712489538
49	P	0.233990712489538	0.345901058644880
50	S	0.345901058644880	0.347296707642946
51	M	0.488887847546143	0.469930487195252
52	G	0.488887847546143	0.469930487195252
53	E	0.469930487195252	0.469930487195252
54	S	0.449630271463716	0.449630271463716
55	Y	0.449630271463716	0.449630271463716
56	T	0.241469886069361	0.241469886069361
57	E	0.241469886069361	0.241469886069361
58	Y	0.176961627420868	0.241469886069361
59	V	0.287712152512958	0.277004849783003
60	D	0.335353814504928	0.287712152512958
61	S	0.277004849783003	0.335353814504928
62	Y	0.418622589689774	0.335353814504928
63	L	0.352492445470352	0.277004849783003
64	N	0.152920290466319	0.161536236819681
65	L	0.161536236819681	0.161536236819681
66	E	0.161536236819681	0.152920290466319
67	L	0.101131275461829	0.161536236819681
68	L	0.053101396441609	0.161536236819681
69	E	0.185960932196261	0.185960932196261
70	R	0.299144434471736	0.185960932196261
71	G	0.316558280403980	0.185960932196261
72	E	0.123992667558986	0.151407931346835
73	R	0.151407931346835	0.151407931346835
74	E	0.151407931346835	0.151407931346835
75	T	0.239085487417822	0.151407931346835
76	P	0.152868131150513	0.152868131150513
77	I	0.081411371528600	0.213687178855690
78	F	0.224818215143153	0.213687178855690
79	L	0.213687178855690	0.224818215143153
80	E	0.249053806358616	0.249053806358616
81	S	0.352604225698089	0.352604225698089
82	L	0.506835299146700	0.506835299146700
83	T	0.756045461809891	0.637659161661866
84	R	0.637659161661866	0.756045461809891
85	Q	0.795483984966203	0.756045461809891
86	L	0.795483984966203	0.662463491192206
87	T	0.662463491192206	0.662463491192206
88	Q	0.513665290995778	0.634304536386060
89	K	0.634304536386060	0.634304536386060
90	I	0.634304536386060	0.634304536386060
91	Y	0.634304536386060	0.634304536386060
92	E	0.634304536386060	0.634304536386060
93	L	0.663621148911325	0.634304536386060
94	I	0.516587071157203	0.516587071157203
95	K	0.365112023077272	0.516587071157203
96	T	0.516587071157203	0.516587071157203
97	K	0.516587071157203	0.511196740334430
98	S	0.511196740334430	0.511196740334430
99	L	0.511196740334430	0.511196740334430
100	T	0.376598164341931	0.376598164341931
101	A	0.344650457319454	0.344650457319454
102	D	0.208811793114247	0.208811793114247
103	T	0.183289559404331	0.183289559404331
104	L	0.106319811379743	0.138614116787757
105	Q	0.081697866517833	0.138614116787757
106	Q	0.138614116787757	0.138614116787757
107	I	0.215326039890918	0.138614116787757
108	S	0.152006368209358	0.138614116787757
109	D	0.092385328865844	0.110422125106662
110	K	0.061738819841299	0.110422125106662
111	Y	0.110422125106662	0.110422125106662
112	D	0.187426509608861	0.187426509608861
113	G	0.187426509608861	0.187426509608861
114	V	0.318379563775762	0.301197432659085
115	V	0.487456140169620	0.317424133589884
116	A	0.301197432659085	0.318379563775762
117	E	0.317424133589884	0.461940237513023
118	N	0.461940237513023	0.461940237513023
119	K	0.611872285412802	0.611872285412802
120	L	0.611872285412802	0.611872285412802
121	L	0.843237664034349	0.611872285412802
122	F	0.780501924353263	0.611872285412802
123	L	0.510314761383797	0.510314761383797
124	Q	0.259717282407078	0.259717282407078
125	R	0.177727267672270	0.259717282407078
126	Q	0.229983667522933	0.259717282407078
127	Y	0.390998130225618	0.229983667522933
128	Y	0.423545638121293	0.229983667522933
129	V	0.163504811558655	0.163504811558655
130	D	0.072925363907939	0.072925363907939
131	D	0.043449818777895	0.043449818777895
132	E	0.018820179946725	0.018820179946725
133	G	0.016224379734555	0.016224379734555
134	N	0.007581412978135	0.009096275641817
135	V	0.007745503052961	0.009096275641817
136	R	0.009096275641817	0.008568974889871
137	D	0.009096275641817	0.009096275641817
138	G	0.008568974889871	0.009096275641817
139	R	0.009830602332896	0.009830602332896
140	N	0.016604817206771	0.016604817206771
141	N	0.026981156590440	0.026981156590440
142	D	0.038036695503992	0.038036695503992
143	K	0.078338411101002	0.038433681836554
144	I	0.079433668022595	0.078338411101002
145	Y	0.038433681836554	0.079433668022595
146	C	0.107365455067287	0.107365455067287
147	E	0.213402914261431	0.213402914261431
148	P	0.274401159377727	0.274401159377727
149	K	0.369085399784648	0.369085399784648
150	H	0.427108082857323	0.427108082857323
151	V	0.616591102917564	0.616591102917564
152	Y	0.762161858268464	0.616591102917564
153	D	0.703024500412151	0.616591102917564
154	M	0.520334755071019	0.544661033158174
155	V	0.389118978151457	0.544661033158174
156	M	0.544661033158174	0.544661033158174
157	A	0.725559250766987	0.679669030750790
158	T	0.751586388110446	0.679669030750790
159	H	0.679669030750790	0.679669030750790
160	L	0.539815843188773	0.679669030750790
161	M	0.406543158129269	0.648611735838514
162	N	0.720283652261610	0.539815843188773
163	K	0.648611735838514	0.573515717865792
164	H	0.519791855681326	0.648611735838514
165	L	0.573515717865792	0.648611735838514
166	R	0.673057310783736	0.673057310783736
167	G	0.791866103414706	0.673057310783736
168	K	0.779205400876225	0.715584484917408
169	T	0.669442001330052	0.779205400876225
170	L	0.715584484917408	0.766077269609917
171	H	0.795585274526408	0.766077269609917
172	S	0.766077269609917	0.767008676699455
173	F	0.860811355090962	0.767008676699455
174	L	0.767008676699455	0.767008676699455
175	F	0.766865938515969	0.842252181515041
176	S	0.842252181515041	0.842252181515041
177	H	0.920189159796218	0.860658141500976
178	F	0.958707712277844	0.918997542907085
179	A	0.860658141500976	0.920189159796218
180	N	0.918997542907085	0.918997542907085
181	I	0.950852719171712	0.905248070558601
182	S	0.905248070558601	0.905248070558601
183	H	0.824321367684506	0.882817799087426
184	A	0.824321367684506	0.874815018370890
185	I	0.882817799087426	0.824321367684506
186	I	0.874815018370890	0.824321367684506
187	D	0.779061791256260	0.821856953817532
188	W	0.821856953817532	0.821856953817532
189	V	0.821856953817532	0.779061791256260
190	Q	0.681167289073387	0.681167289073387
191	Q	0.668237691148116	0.668237691148116
192	F	0.585498097684239	0.585498097684239
193	C	0.520427772756844	0.520427772756844
194	S	0.520427772756844	0.520427772756844
195	K	0.334459984476124	0.460824486212474
196	C	0.460824486212474	0.447770874956331
197	N	0.447770874956331	0.334459984476124
198	K	0.309527052187320	0.343551963838553
199	K	0.218094302894419	0.309527052187320
200	G	0.343551963838553	0.218094302894419
201	K	0.208908410818809	0.208908410818809
202	I	0.150711038807480	0.150711038807480
203	K	0.131065260858277	0.131065260858277
204	P	0.074038216101798	0.131065260858277
205	L	0.069678339238115	0.079734369386121
206	K	0.140483170079823	0.079734369386121
207	E	0.079734369386121	0.079734369386121
208	Y	0.079734369386121	0.140483170079823
209	K	0.177155055684535	0.151905004169802
210	R	0.300214239566770	0.177155055684535
211	P	0.151905004169802	0.177155055684535
212	D	0.222228670670965	0.161764455711161
213	M	0.161764455711161	0.161764455711161
214	Y	0.099773955501669	0.193114173935184
215	D	0.193114173935184	0.193114173935184
216	K	0.310076429542597	0.243478813179689
217	L	0.345778602358742	0.310076429542597
218	L	0.243478813179689	0.337169316769464
219	P	0.337169316769464	0.345778602358742
220	M	0.527895904221396	0.420600714532025
221	E	0.562256505151764	0.439296300873471
222	R	0.420600714532025	0.527895904221396
223	I	0.439296300873471	0.499317702923506
224	H	0.554291482519280	0.439296300873471
225	I	0.499317702923506	0.439296300873471
226	E	0.233572569214429	0.322867807782483
227	V	0.166022519694046	0.233572569214429
228	F	0.322867807782483	0.193349685114468
229	E	0.153984118684508	0.173177418486727
230	P	0.193349685114468	0.173177418486727
231	F	0.173177418486727	0.153984118684508
232	N	0.151178403627618	0.151178403627618
233	G	0.141783239895579	0.151178403627618
234	E	0.123178148333827	0.151178403627618
235	A	0.294429155106724	0.294429155106724
236	I	0.314933553595587	0.314933553595587
237	E	0.316110981845134	0.316110981845134
238	G	0.563837733854105	0.316110981845134
239	K	0.621344091143448	0.489232597416493
240	Y	0.305035106092368	0.563837733854105
241	S	0.489232597416493	0.577510512289532
242	Y	0.577510512289532	0.577510512289532
243	V	0.704231853342816	0.640375379897155
244	L	0.659893404726115	0.659893404726115
245	L	0.640375379897155	0.704231853342816
246	C	0.823473285930767	0.823473285930767
247	R	0.924347359681586	0.924347359681586
248	D	0.960547276498054	0.957368864543034
249	Y	0.963530976560389	0.960547276498054
250	R	0.957368864543034	0.960547276498054
251	S	0.960583075102779	0.957368864543034
252	S	0.930906312005877	0.930906312005877
253	F	0.877626896178172	0.877626896178172
254	M	0.794216256667897	0.796936779343721
255	W	0.693839032343502	0.796936779343721
256	L	0.796936779343721	0.796936779343721
257	L	0.881000291155978	0.821757267593577
258	P	0.821757267593577	0.881000291155978
259	L	0.889228000415961	0.889228000415961
260	K	0.942339950477264	0.926892137285992
261	S	0.932846775598690	0.932846775598690
262	T	0.926892137285992	0.932846775598690
263	K	0.934962327615277	0.926892137285992
264	F	0.878929723557759	0.878929723557759
265	K	0.794421375767573	0.878929723557759
266	H	0.794421375767573	0.878929723557759
267	L	0.894675914423104	0.894675914423104
268	I	0.894675914423104	0.894675914423104
269	P	0.901078605811343	0.901078605811343
270	V	0.944504756051860	0.944504756051860
271	V	0.953829533544397	0.953829533544397
272	S	0.959419014555896	0.953829533544397
273	S	0.955708727937377	0.955708727937377
274	L	0.951109414239838	0.959419014555896
275	F	0.973501139673801	0.968359247007461
276	L	0.973360135931354	0.973263522264373
277	T	0.968359247007461	0.973263522264373
278	F	0.973263522264373	0.968359247007461
279	A	0.955250457326695	0.955250457326695
280	R	0.926023945473789	0.955250457326695
281	V	0.926769301674432	0.926769301674432
282	P	0.959636872402412	0.926023945473789
283	I	0.863479435139128	0.863479435139128
284	F	0.761420314788346	0.761420314788346
285	V	0.459175760013375	0.459175760013375
286	T	0.295631533399185	0.373169972305387
287	S	0.296768059024392	0.296768059024392
288	S	0.373169972305387	0.295631533399185
289	T	0.216156959283098	0.296768059024392
290	L	0.247681562409821	0.247681562409821
291	D	0.383435027431218	0.216156959283098
292	K	0.149200542737210	0.149200542737210
293	D	0.051127532247480	0.072427706047765
294	D	0.060439857076752	0.072427706047765
295	L	0.072427706047765	0.068567947836705
296	Y	0.072427706047765	0.072427706047765
297	D	0.068567947836705	0.072427706047765
298	I	0.111945362735812	0.072427706047765
299	C	0.048280547148227	0.111945362735812
300	E	0.160151924518508	0.160151924518508
301	E	0.179135660351746	0.179135660351746
302	I	0.470609565199925	0.470609565199925
303	A	0.573519871091165	0.470609565199925
304	S	0.573519871091165	0.573519871091165
305	K	0.369992003248162	0.573519871091165
306	Y	0.688237506036740	0.505513329033639
307	G	0.505513329033639	0.505513329033639
308	L	0.389020696230421	0.525861690246231
309	R	0.525861690246231	0.525861690246231
310	I	0.703333259522693	0.556820229533428
311	G	0.556820229533428	0.656706368179965
312	L	0.656706368179965	0.673447590232601
313	G	0.673447590232601	0.656706368179965
314	L	0.688618219505904	0.656706368179965
315	K	0.491298211205380	0.511388759832001
316	S	0.491298211205380	0.511388759832001
317	S	0.511388759832001	0.511388759832001
318	A	0.645689202422699	0.589695477012889
319	R	0.589695477012889	0.645689202422699
320	F	0.794668524425423	0.655263419193762
321	H	0.655263419193762	0.739794145516083
322	T	0.813169025051359	0.794668524425423
323	G	0.739794145516083	0.813169025051359
324	G	0.849969700243162	0.817993540251805
325	I	0.817993540251805	0.817993540251805
326	L	0.817993540251805	0.847098501623147
327	C	0.863763508423653	0.817993540251805
328	I	0.847098501623147	0.817993540251805
329	Q	0.736529990537310	0.736529990537310
330	Y	0.598176237183062	0.736529990537310
331	A	0.702749495688340	0.736529990537310
332	L	0.854537800133260	0.702749495688340
333	N	0.905083353364136	0.711600170258918
334	S	0.700674304425216	0.711600170258918
335	Y	0.711600170258918	0.700674304425216
336	K	0.537433007521609	0.537433007521609
337	K	0.349821162511707	0.503973678836990
338	E	0.483544385158643	0.483544385158643
339	C	0.503973678836990	0.471817387770377
340	L	0.471817387770377	0.471817387770377
341	A	0.451505090864767	0.451505090864767
342	D	0.439618353770955	0.439618353770955
343	W	0.400051960670695	0.432817502536322
344	G	0.400051960670695	0.432817502536322
345	K	0.432817502536322	0.432817502536322
346	C	0.601962207909140	0.584080948480161
347	L	0.676353990865308	0.584080948480161
348	R	0.584080948480161	0.584080948480161
349	Y	0.446448203432751	0.529532315488696
350	G	0.414892279213570	0.446448203432751
351	P	0.529532315488696	0.433344935033679
352	Y	0.348905179931975	0.433344935033679
353	R	0.433344935033679	0.433344935033679
354	F	0.450569685431841	0.348905179931975
355	N	0.325025741671381	0.325025741671381
356	R	0.216640734954869	0.216640734954869
357	R	0.194624792672733	0.211122147786987
358	R	0.106065162311509	0.211122147786987
359	N	0.211122147786987	0.211122147786987
360	K	0.225110068408305	0.222491644937188
361	R	0.222491644937188	0.225110068408305
362	T	0.332561161681978	0.332561161681978
363	K	0.333772384508613	0.332561161681978
364	R	0.387075753652832	0.333772384508613
365	K	0.251513204740559	0.333772384508613
366	P	0.346877773158487	0.294984542799876
367	V	0.294984542799876	0.294984542799876
368	Q	0.285076799324601	0.294984542799876
369	V	0.313171984211871	0.289241898900953
370	L	0.251081981047827	0.289241898900953
371	L	0.289241898900953	0.289241898900953
372	S	0.289241898900953	0.289241898900953
373	E	0.413397021926967	0.300274035443247
374	V	0.300274035443247	0.300274035443247
375	P	0.337931809352745	0.300274035443247
376	G	0.220084442835340	0.248110996268246
377	H	0.248110996268246	0.220084442835340
378	N	0.099982782277969	0.099982782277969
379	A	0.059973979111337	0.099982782277969
380	K	0.054742791025949	0.099982782277969
381	F	0.105468340311845	0.059973979111337
382	E	0.105468340311845	0.061243091562032
383	T	0.051996866523609	0.105468340311845
384	K	0.061243091562032	0.105468340311845
385	R	0.129969599616829	0.121703501830006
386	E	0.121703501830006	0.121703501830006
387	R	0.158573847921525	0.129969599616829
388	V	0.108598091291261	0.158573847921525
389	I	0.162719683962434	0.162719683962434
390	E	0.162719683962434	0.162719683962434
391	N	0.241939326289904	0.241939326289904
392	T	0.321930883390046	0.302183456871413
393	Y	0.381949072349922	0.321930883390046
394	S	0.302183456871413	0.332587169741660
395	R	0.363171979686482	0.332587169741660
396	N	0.332587169741660	0.302183456871413
397	M	0.180951922556486	0.332587169741660
398	F	0.169343803209313	0.332587169741660
399	K	0.419605417339732	0.419605417339732
400	M	0.612056476718835	0.492951731914933
401	A	0.745656966016249	0.492951731914933
402	G	0.492951731914933	0.492951731914933
403	G	0.326998916975958	0.434374822642604
404	K	0.434374822642604	0.434374822642604
405	G	0.434374822642604	0.340472812305395
406	L	0.340472812305395	0.401898921334346
407	I	0.340472812305395	0.401898921334346
408	Y	0.401898921334346	0.401898921334346
409	L	0.456334950239830	0.456334950239830
410	E	0.456334950239830	0.456334950239830
411	D	0.468295962377249	0.456334950239830
412	V	0.400763393646497	0.456334950239830
413	N	0.465391295104928	0.400763393646497
414	T	0.365265858158212	0.365265858158212
415	F	0.195496907427896	0.195496907427896
416	A	0.106633217997558	0.106633217997558
417	L	0.099667506608841	0.099667506608841
418	A	0.044658513201889	0.092998444322969
419	N	0.060676391261443	0.060676391261443
420	E	0.092998444322969	0.060676391261443
421	A	0.043481440099384	0.092998444322969
422	D	0.104472136177115	0.104472136177115
423	N	0.178158207246634	0.104472136177115
424	S	0.111174142223020	0.104472136177115
425	C	0.074808638301599	0.074808638301599
426	N	0.033016732607613	0.053608060316491
427	N	0.021595664682268	0.053608060316491
428	N	0.053608060316491	0.046004387939128
429	G	0.069418350579472	0.046004387939128
430	I	0.046004387939128	0.046004387939128
431	L	0.046004387939128	0.046004387939128
432	H	0.046004387939128	0.046004387939128
433	N	0.082653670058211	0.046004387939128
434	N	0.031210877272993	0.031210877272993
435	N	0.022782894515025	0.031210877272993
436	I	0.016591772848501	0.031210877272993
437	G	0.034998228539374	0.022782894515025
438	N	0.042384809324556	0.020084969599791
439	D	0.020084969599791	0.020084969599791
440	N	0.009966228476533	0.017147456141148
441	F	0.017147456141148	0.017147456141148
442	E	0.010871783098643	0.017147456141148
443	E	0.025368436801321	0.017147456141148
444	E	0.032106260367455	0.011529974685512
445	V	0.009267206583057	0.011529974685512
446	Q	0.011529974685512	0.011529974685512
447	K	0.011529974685512	0.011529974685512
448	Q	0.038835678178814	0.026987463319316
449	F	0.093949899239372	0.026987463319316
450	D	0.026987463319316	0.038835678178814
451	L	0.026987463319316	0.067870311841262
452	T	0.077183278692395	0.026987463319316
453	E	0.067870311841262	0.041640114790732
454	K	0.020893504608418	0.053528299217962
455	N	0.041640114790732	0.053528299217962
456	Y	0.053528299217962	0.041640114790732
457	I	0.061985361071599	0.041640114790732
458	D	0.017368791269928	0.034159309464690
459	E	0.034159309464690	0.018478209168121
460	Y	0.018478209168121	0.017368791269928
461	D	0.010577282903227	0.013882940430617
462	D	0.013882940430617	0.013882940430617
463	L	0.008499873706576	0.010577282903227
464	A	0.019791356277873	0.008499873706576
465	H	0.006651118679789	0.006651118679789
466	D	0.002787673599194	0.006651118679789
467	S	0.004417683565987	0.006651118679789
468	S	0.007753622325736	0.007753622325736
469	E	0.008408484234397	0.008408484234397
470	G	0.016864376861924	0.008836365865317
471	E	0.028346768646117	0.008836365865317
472	F	0.008836365865317	0.008836365865317
473	E	0.004153316259254	0.006164812396068
474	P	0.003634033999377	0.005244843654151
475	N	0.006164812396068	0.005244843654151
476	T	0.005244843654151	0.005651974491567
477	L	0.005651974491567	0.006164812396068
478	T	0.007793325303376	0.007793325303376
479	P	0.017408084282553	0.007793325303376
480	E	0.015188904909409	0.007793325303376
481	E	0.004716546295391	0.005209381016182
482	K	0.004108516847357	0.005209381016182
483	P	0.005209381016182	0.005209381016182
484	P	0.013260738300654	0.005209381016182
485	H	0.007573488368167	0.005209381016182
486	N	0.004045697116237	0.004045697116237
487	V	0.004045697116237	0.004045697116237
488	D	0.003600122133337	0.004045697116237
489	E	0.010618549876337	0.010618549876337
490	D	0.022427266142466	0.022427266142466
491	R	0.028996175359990	0.028996175359990
492	I	0.028996175359990	0.028996175359990
493	E	0.050185835195661	0.041315806571230
494	S	0.043264405269232	0.041315806571230
495	T	0.041315806571230	0.041315806571230
496	G	0.024913437319417	0.028512287113851
497	V	0.028512287113851	0.028512287113851
498	A	0.028512287113851	0.028512287113851
499	A	0.047541846072027	0.028512287113851
500	P	0.025872211426065	0.025872211426065
501	M	0.012149886632940	0.015939103534539
502	Q	0.015939103534539	0.012149886632940
503	G	0.008030006746267	0.009128544695444
504	T	0.007333562933251	0.008030006746267
505	E	0.009128544695444	0.007333562933251
506	E	0.003091871859928	0.003091871859928
507	P	0.002520952140996	0.002520952140996
508	E	0.001028215077933	0.001028215077933
509	K	0.000914666860908	0.000914666860908
510	G	0.000746462504052	0.000914666860908
511	D	0.000808982453829	0.000914666860908
512	Q	0.000987104042173	0.000987104042173
513	K	0.001663867788853	0.001448798872832
514	E	0.001448798872832	0.001663867788853
515	S	0.002326420588071	0.002326420588071
516	D	0.002735892933913	0.002735892933913
517	G	0.008083176179495	0.004937689497928
518	A	0.004937689497928	0.008083176179495
519	S	0.013186141457370	0.013186141457370
520	Q	0.026319103601807	0.026319103601807
521	V	0.030640088659689	0.027707648720164
522	D	0.027707648720164	0.027707648720164
523	Q	0.027707648720164	0.028003663078594
524	S	0.028003663078594	0.028003663078594
525	V	0.054504721164390	0.054504721164390
526	E	0.116608774745142	0.116608774745142
527	I	0.156983057520146	0.146622145741898
528	T	0.146622145741898	0.156983057520146
529	R	0.158435131879780	0.158435131879780
530	P	0.171774450230862	0.171774450230862
531	E	0.192401949776049	0.179974404535204
532	T	0.205219899260624	0.179974404535204
533	S	0.179974404535204	0.184770735625472
534	Y	0.114026656884017	0.179974404535204
535	Y	0.184770735625472	0.114026656884017
536	Q	0.094988509384015	0.100728556392247
537	T	0.100728556392247	0.096042100999106
538	L	0.087414752634590	0.096042100999106
539	E	0.096042100999106	0.100728556392247
540	S	0.257983063683876	0.136874104923939
541	P	0.146664566639145	0.136874104923939
542	S	0.136874104923939	0.136874104923939
543	T	0.077930698791829	0.077930698791829
544	K	0.035595954066567	0.035595954066567
545	R	0.030758866934103	0.030758866934103
546	Q	0.023181703010717	0.023181703010717
547	K	0.006273791797515	0.010154075069895
548	L	0.010044790970085	0.010154075069895
549	D	0.010154075069895	0.010044790970085
550	Q	0.012853919737959	0.010154075069895
551	Q	0.006465654609647	0.010154075069895
552	G	0.011884092676210	0.009552500197375
553	N	0.009552500197375	0.009552500197375
554	G	0.008956400965647	0.009699869283821
555	D	0.009699869283821	0.009552500197375
556	Q	0.015384601347940	0.009699869283821
557	T	0.004752115164019	0.015384601347940
558	R	0.500000000000000	0.500000000000000
559	D	0.500000000000000	0.500000000000000
560	F	0.500000000000000	0.500000000000000
561	G	0.500000000000000	0.500000000000000
562	T	0.500000000000000	0.500000000000000
563	S	0.500000000000000	0.500000000000000
564	M	0.500000000000000	0.500000000000000
565	E	0.500000000000000	0.500000000000000
566	L	0.500000000000000	0.500000000000000
