# Supplementary material for: Conserved degronome features governing quality control associated proteolysis
Source: Nat Commun. 2022 Dec 8;13:7588. doi: 10.1038/s41467-022-35298-y (PMC9732359; doi:10.1038/s41467-022-35298-y)
Supplement: Supplementary file 6 — Supplementary Data 4 [file 41467_2022_35298_MOESM6_ESM.zip › profile_O13511.csv]

# Degron profile of O13511
# logit: Predicted probability of a tile being a degron (PSI<2.2) assigned to central position
# smooth: Running median spanning 5 positions
resi	aa	logit	logit_smooth
1	M	0.500000000000000	0.500000000000000
2	N	0.500000000000000	0.500000000000000
3	S	0.500000000000000	0.500000000000000
4	A	0.500000000000000	0.500000000000000
5	T	0.500000000000000	0.500000000000000
6	S	0.500000000000000	0.500000000000000
7	E	0.500000000000000	0.500000000000000
8	T	0.500000000000000	0.500000000000000
9	T	0.035828919627628	0.035828919627628
10	T	0.024371262032685	0.030852621239595
11	N	0.030852621239595	0.030852621239595
12	T	0.030852621239595	0.025556466166072
13	G	0.025556466166072	0.025556466166072
14	A	0.019235432073700	0.025556466166072
15	A	0.023502488563471	0.025556466166072
16	E	0.048930619920196	0.028385389941744
17	T	0.028385389941744	0.028385389941744
18	T	0.028385389941744	0.028385389941744
19	T	0.026521185395361	0.028385389941744
20	S	0.033554636700926	0.033554636700926
21	T	0.055323366091919	0.055323366091919
22	G	0.116680996738308	0.081455275028587
23	A	0.098143568431097	0.098143568431097
24	A	0.081455275028587	0.116680996738308
25	E	0.133800333911236	0.133800333911236
26	T	0.237257178150174	0.235284663556290
27	K	0.235284663556290	0.237257178150174
28	T	0.247187056157109	0.247187056157109
29	V	0.380229323361532	0.324962715814368
30	V	0.324962715814368	0.380229323361532
31	T	0.407039469587254	0.380229323361532
32	S	0.407039469587254	0.361237076363008
33	S	0.243073933880837	0.361237076363008
34	I	0.361237076363008	0.356273076206398
35	S	0.340419658582099	0.356273076206398
36	R	0.356273076206398	0.356273076206398
37	F	0.401842020807041	0.340419658582099
38	N	0.282614500975702	0.282614500975702
39	H	0.220879103407193	0.220879103407193
40	A	0.220879103407193	0.220879103407193
41	E	0.124101997574301	0.194596978038035
42	T	0.194596978038035	0.194596978038035
43	Q	0.194596978038035	0.154454415975549
44	T	0.154454415975549	0.154454415975549
45	A	0.154350154212954	0.154350154212954
46	S	0.088994199578456	0.109639678237007
47	A	0.109639678237007	0.109639678237007
48	T	0.102514217751612	0.109639678237007
49	D	0.136983346271967	0.136983346271967
50	V	0.320413705954628	0.318038111767616
51	I	0.318038111767616	0.320413705954628
52	G	0.462924566307060	0.320413705954628
53	H	0.460207890441799	0.318038111767616
54	S	0.285123371743637	0.287356704819043
55	S	0.287356704819043	0.285123371743637
56	S	0.198986606414403	0.282803778164628
57	V	0.163129818822347	0.198986606414403
58	V	0.282803778164628	0.178984011949945
59	S	0.178984011949945	0.178984011949945
60	V	0.096723877038770	0.210162069593092
61	S	0.210162069593092	0.210162069593092
62	E	0.334434555532513	0.334434555532513
63	T	0.336872124461038	0.334434555532513
64	G	0.336872124461038	0.334434555532513
65	N	0.277492208238692	0.297314120226237
66	T	0.297314120226237	0.277492208238692
67	K	0.198793130336332	0.200539944152377
68	S	0.200539944152377	0.198793130336332
69	L	0.181152091462315	0.198793130336332
70	I	0.181152091462315	0.200539944152377
71	T	0.262292693751158	0.244990325696854
72	S	0.244990325696854	0.262292693751158
73	G	0.267297310590766	0.267297310590766
74	L	0.331621617811592	0.329203180174905
75	S	0.329203180174905	0.329203180174905
76	T	0.344807313686282	0.329203180174905
77	M	0.309067776505822	0.309067776505822
78	S	0.226125965631676	0.226125965631676
79	Q	0.125511824463716	0.224218789709065
80	Q	0.124316921428092	0.224218789709065
81	P	0.224218789709065	0.224218789709065
82	R	0.437662186954457	0.238508396654568
83	S	0.238508396654568	0.238508396654568
84	T	0.238508396654568	0.238508396654568
85	P	0.236528705466511	0.236528705466511
86	A	0.172363268822147	0.216910343278632
87	S	0.203549218237251	0.216910343278632
88	S	0.216910343278632	0.216910343278632
89	I	0.360609350920991	0.275847755444301
90	I	0.275847755444301	0.360609350920991
91	G	0.418192425590478	0.418192425590478
92	S	0.418192425590478	0.418192425590478
93	S	0.418192425590478	0.418192425590478
94	T	0.594149582948648	0.594149582948648
95	A	0.670438192224502	0.605992267178372
96	S	0.605992267178372	0.653669701350206
97	L	0.757939998619207	0.653669701350206
98	E	0.653669701350206	0.605992267178372
99	I	0.423782747040423	0.580124495879746
100	S	0.423782747040423	0.580124495879746
101	T	0.580124495879746	0.580124495879746
102	Y	0.721885329416416	0.626579158105899
103	V	0.721885329416416	0.626579158105899
104	G	0.626579158105899	0.626579158105899
105	I	0.571020970634184	0.626579158105899
106	A	0.348826530855041	0.571020970634184
107	N	0.655135450699322	0.571020970634184
108	G	0.482699004778691	0.614081649722742
109	L	0.614081649722742	0.655135450699322
110	L	0.746241680460135	0.669748631964797
111	T	0.775700117274012	0.730596409845945
112	N	0.669748631964797	0.730596409845945
113	N	0.730596409845945	0.730596409845945
114	G	0.694334488099372	0.730596409845945
115	I	0.776658398941732	0.776658398941732
116	S	0.891716710581475	0.891716710581475
117	V	0.930395536644883	0.929323257975210
118	F	0.935423856372391	0.929323257975210
119	I	0.929323257975210	0.929323257975210
120	S	0.500000000000000	0.500000000000000
121	T	0.500000000000000	0.500000000000000
122	V	0.500000000000000	0.500000000000000
123	L	0.500000000000000	0.500000000000000
124	L	0.500000000000000	0.500000000000000
125	A	0.500000000000000	0.500000000000000
126	I	0.500000000000000	0.500000000000000
127	V	0.500000000000000	0.500000000000000
128	W	0.500000000000000	0.500000000000000
