# Supplementary material for: Conserved degronome features governing quality control associated proteolysis
Source: Nat Commun. 2022 Dec 8;13:7588. doi: 10.1038/s41467-022-35298-y (PMC9732359; doi:10.1038/s41467-022-35298-y)
Supplement: Supplementary file 6 — Supplementary Data 4 [file 41467_2022_35298_MOESM6_ESM.zip › profile_O13512.csv]

# Degron profile of O13512
# logit: Predicted probability of a tile being a degron (PSI<2.2) assigned to central position
# smooth: Running median spanning 5 positions
resi	aa	logit	logit_smooth
1	M	0.500000000000000	0.500000000000000
2	A	0.500000000000000	0.500000000000000
3	G	0.500000000000000	0.500000000000000
4	E	0.500000000000000	0.500000000000000
5	A	0.500000000000000	0.500000000000000
6	V	0.500000000000000	0.500000000000000
7	S	0.500000000000000	0.500000000000000
8	E	0.500000000000000	0.500000000000000
9	H	0.031468030984288	0.035531036528827
10	T	0.035531036528827	0.035531036528827
11	P	0.029456194817198	0.035531036528827
12	D	0.038594689495329	0.038594689495329
13	S	0.106540292644532	0.106540292644532
14	Q	0.142148729468447	0.134959010045342
15	E	0.134959010045342	0.142148729468447
16	V	0.200315918299143	0.200315918299143
17	T	0.450462290237679	0.273189841464999
18	V	0.275365706261315	0.275365706261315
19	T	0.273189841464999	0.429907845351338
20	S	0.429907845351338	0.429907845351338
21	V	0.720129022188651	0.596314472798376
22	V	0.596314472798376	0.720129022188651
23	C	0.765226078015338	0.730720718401534
24	C	0.811049971695016	0.743171793532838
25	L	0.730720718401534	0.743171793532838
26	D	0.743171793532838	0.743171793532838
27	S	0.743171793532838	0.743171793532838
28	V	0.829956952584080	0.829956952584080
29	V	0.894176373106230	0.832073658647131
30	E	0.832073658647131	0.832073658647131
31	I	0.832073658647131	0.832073658647131
32	G	0.840324497858563	0.832073658647131
33	H	0.768185017845718	0.832073658647131
34	H	0.599889621779823	0.840324497858563
35	V	0.849303493420720	0.849303493420720
36	V	0.919832291872920	0.891972494395158
37	Y	0.919832291872920	0.919832291872920
38	S	0.891972494395158	0.919832291872920
39	V	0.960824974322951	0.957685078991870
40	V	0.957685078991870	0.960824974322951
41	T	0.983856650549844	0.963630256386828
42	P	0.965815748370587	0.963630256386828
43	L	0.963630256386828	0.963630256386828
44	I	0.958961181322895	0.958961181322895
45	V	0.943869629892876	0.943869629892876
46	A	0.880148071005492	0.880148071005492
47	V	0.808278580708477	0.808278580708477
48	L	0.752099700793634	0.808278580708477
49	I	0.752099700793634	0.792000617411219
50	D	0.849343238052946	0.752099700793634
51	T	0.792000617411219	0.752099700793634
52	M	0.686035107242053	0.686035107242053
53	A	0.520402926747946	0.520402926747946
54	G	0.388867137499661	0.388867137499661
55	E	0.205807544017760	0.205807544017760
56	A	0.131916582624774	0.131916582624774
57	V	0.069450515722147	0.069450515722147
58	L	0.020612042318916	0.046422504680905
59	E	0.023604579235006	0.046422504680905
60	H	0.046422504680905	0.043497526935135
61	T	0.052312073565171	0.046422504680905
62	S	0.043497526935135	0.052312073565171
63	D	0.057325415545810	0.057325415545810
64	S	0.152998589181757	0.152998589181757
65	Q	0.200647480403534	0.152998589181757
66	E	0.191158282009431	0.191158282009431
67	E	0.111743968134079	0.200647480403534
68	I	0.272030220649611	0.272030220649611
69	V	0.371501310771402	0.331978446967116
70	T	0.331978446967116	0.371501310771402
71	T	0.482831232482753	0.482831232482753
72	V	0.761083100436845	0.761083100436845
73	V	0.836458689193801	0.836458689193801
74	C	0.911951769006060	0.911951769006060
75	S	0.968519666156588	0.968519666156588
76	V	0.989176029738697	0.978208167628770
77	V	0.978208167628770	0.978208167628770
78	P	0.978208167628770	0.986964911353756
79	L	0.986964911353756	0.986964911353756
80	V	0.991752333250925	0.991752333250925
81	C	0.992467040492818	0.992467040492818
82	F	0.992467040492818	0.992467040492818
83	V	0.994049684580135	0.994049684580135
84	V	0.994049684580135	0.994049684580135
85	S	0.994049684580135	0.994049684580135
86	V	0.994049684580135	0.994049684580135
87	V	0.991215218026133	0.991888149812059
88	C	0.991888149812059	0.991215218026133
89	F	0.981887594754762	0.981887594754762
90	V	0.973261904971972	0.973261904971972
91	I	0.954550395896681	0.954550395896681
92	S	0.954550395896681	0.954550395896681
93	V	0.954550395896681	0.954550395896681
94	V	0.973232729500882	0.955199873622916
95	E	0.955199873622916	0.955199873622916
96	I	0.955199873622916	0.955199873622916
97	G	0.957708551370425	0.955199873622916
98	H	0.937001543888167	0.937001543888167
99	H	0.881143487153638	0.881143487153638
100	V	0.872464799499731	0.873676182933433
101	V	0.873676182933433	0.873676182933433
102	Y	0.873676182933433	0.873676182933433
103	S	0.803932896784015	0.873676182933433
104	V	0.924125150438167	0.880118509220011
105	V	0.880118509220011	0.898148442185216
106	A	0.943050638375713	0.898148442185216
107	P	0.898148442185216	0.898148442185216
108	L	0.892120019786542	0.898148442185216
109	T	0.908026206770657	0.892120019786542
110	V	0.876613924740248	0.876613924740248
111	T	0.702027565541860	0.702027565541860
112	V	0.574931846817242	0.574931846817242
113	A	0.543976997590911	0.543976997590911
114	V	0.259039812438557	0.363684804541165
115	E	0.221718852830535	0.259039812438557
116	T	0.363684804541165	0.259039812438557
117	I	0.246979727758028	0.363684804541165
118	A	0.500000000000000	0.500000000000000
119	E	0.500000000000000	0.500000000000000
120	E	0.500000000000000	0.500000000000000
121	M	0.500000000000000	0.500000000000000
122	D	0.500000000000000	0.500000000000000
123	S	0.500000000000000	0.500000000000000
124	V	0.500000000000000	0.500000000000000
125	H	0.500000000000000	0.500000000000000
126	T	0.500000000000000	0.500000000000000
