# Supplementary material for: Conserved degronome features governing quality control associated proteolysis
Source: Nat Commun. 2022 Dec 8;13:7588. doi: 10.1038/s41467-022-35298-y (PMC9732359; doi:10.1038/s41467-022-35298-y)
Supplement: Supplementary file 6 — Supplementary Data 4 [file 41467_2022_35298_MOESM6_ESM.zip › profile_O13513.csv]

# Degron profile of O13513
# logit: Predicted probability of a tile being a degron (PSI<2.2) assigned to central position
# smooth: Running median spanning 5 positions
resi	aa	logit	logit_smooth
1	M	0.500000000000000	0.500000000000000
2	L	0.500000000000000	0.500000000000000
3	T	0.500000000000000	0.500000000000000
4	I	0.500000000000000	0.500000000000000
5	Y	0.500000000000000	0.500000000000000
6	K	0.500000000000000	0.500000000000000
7	R	0.500000000000000	0.500000000000000
8	E	0.500000000000000	0.500000000000000
9	A	0.895079494306793	0.893533895248824
10	V	0.901063623722000	0.893533895248824
11	V	0.893533895248824	0.893533895248824
12	V	0.886704271786758	0.886704271786758
13	Q	0.878375576999732	0.886704271786758
14	L	0.808340151335742	0.886704271786758
15	L	0.893663936004835	0.893663936004835
16	R	0.929987123160127	0.929987123160127
17	P	0.961455324928909	0.961455324928909
18	C	0.972367054154176	0.961455324928909
19	Y	0.972367054154176	0.961455324928909
20	K	0.942428898202381	0.942428898202381
21	L	0.906585381002995	0.914045564823680
22	T	0.914045564823680	0.906585381002995
23	L	0.839298844336696	0.839298844336696
24	V	0.719498960351694	0.753143110583723
25	H	0.719498960351694	0.719498960351694
26	Y	0.753143110583723	0.719498960351694
27	V	0.487094517049337	0.628536431793777
28	N	0.483329501221621	0.487094517049337
29	T	0.628536431793777	0.483329501221621
30	T	0.459210516951976	0.459210516951976
31	Q	0.456497111165387	0.456497111165387
32	Q	0.311295507449010	0.311295507449010
33	R	0.211339178580812	0.233737098722110
34	T	0.233737098722110	0.211339178580812
35	D	0.177785605609371	0.211339178580812
36	V	0.177785605609371	0.214186618844741
37	V	0.214186618844741	0.177785605609371
38	K	0.214186618844741	0.214186618844741
39	S	0.176193312657509	0.214186618844741
40	T	0.302216910118286	0.261934173579638
41	T	0.336194027631902	0.302216910118286
42	A	0.261934173579638	0.336194027631902
43	A	0.360455807701744	0.344099985441815
44	V	0.530016058987078	0.344099985441815
45	S	0.344099985441815	0.346189620216212
46	T	0.316324593950435	0.346189620216212
47	N	0.346189620216212	0.346189620216212
48	F	0.346189620216212	0.346189620216212
49	R	0.516034467401726	0.516034467401726
50	G	0.613328211590221	0.531923094681085
51	C	0.582386720584775	0.531923094681085
52	S	0.531923094681085	0.531923094681085
53	N	0.345830310317622	0.426175472409042
54	M	0.285551305837503	0.414451702761659
55	R	0.426175472409042	0.345830310317622
56	S	0.414451702761659	0.285551305837503
57	I	0.159187785563255	0.303638299758110
58	M	0.149281025193865	0.213573745290326
59	R	0.303638299758110	0.213573745290326
60	S	0.213573745290326	0.303638299758110
61	N	0.337832471938690	0.337832471938690
62	G	0.560154349793789	0.443931025258334
63	L	0.443931025258334	0.557875208315121
64	G	0.557875208315121	0.560154349793789
65	D	0.682714945376594	0.557875208315121
66	S	0.629212442780804	0.629212442780804
67	L	0.549019953427712	0.641827111018383
68	S	0.678271731730087	0.641827111018383
69	L	0.641827111018383	0.678271731730087
70	W	0.693142968928294	0.693142968928294
71	K	0.848781189282892	0.848781189282892
72	V	0.848781189282892	0.848781189282892
73	V	0.932757571833662	0.932757571833662
74	C	0.976604349355680	0.970687208718876
75	R	0.970687208718876	0.970687208718876
76	F	0.970687208718876	0.970687208718876
77	P	0.972773161883250	0.970687208718876
78	S	0.950045601701902	0.950045601701902
79	L	0.942455348048185	0.942455348048185
80	L	0.929246540275064	0.929246540275064
81	F	0.867484891478139	0.867484891478139
82	M	0.793338488273668	0.793338488273668
83	N	0.578523045131826	0.578523045131826
84	L	0.519542120166499	0.520902857282701
85	R	0.520902857282701	0.520902857282701
86	S	0.503661569543230	0.519542120166499
87	V	0.554620925274643	0.503661569543230
88	G	0.416970628730108	0.416970628730108
89	P	0.275724415342341	0.341303282236727
90	S	0.276814486453992	0.341303282236727
91	E	0.341303282236727	0.276814486453992
92	P	0.395096101431314	0.336436075784703
93	L	0.242874663046752	0.341303282236727
94	N	0.336436075784703	0.395096101431314
95	A	0.487835221074742	0.487835221074742
96	R	0.510671884008434	0.510671884008434
97	S	0.539872011730370	0.539872011730370
98	L	0.737552619994835	0.737552619994835
99	I	0.851220863740253	0.851220863740253
100	S	0.941180592681766	0.924795734907747
101	Q	0.958509430865944	0.941180592681766
102	V	0.924795734907747	0.956096658424426
103	L	0.963548837035788	0.958509430865944
104	F	0.956096658424426	0.963548837035788
105	P	0.974168700578421	0.969747592628159
106	I	0.986081853711738	0.969747592628159
107	I	0.969747592628159	0.969747592628159
108	C	0.500000000000000	0.500000000000000
109	A	0.500000000000000	0.500000000000000
110	S	0.500000000000000	0.500000000000000
111	V	0.500000000000000	0.500000000000000
112	T	0.500000000000000	0.500000000000000
113	F	0.500000000000000	0.500000000000000
114	L	0.500000000000000	0.500000000000000
115	P	0.500000000000000	0.500000000000000
116	T	0.500000000000000	0.500000000000000
