# Supplementary material for: Conserved degronome features governing quality control associated proteolysis
Source: Nat Commun. 2022 Dec 8;13:7588. doi: 10.1038/s41467-022-35298-y (PMC9732359; doi:10.1038/s41467-022-35298-y)
Supplement: Supplementary file 6 — Supplementary Data 4 [file 41467_2022_35298_MOESM6_ESM.zip › profile_O13514.csv]

# Degron profile of O13514
# logit: Predicted probability of a tile being a degron (PSI<2.2) assigned to central position
# smooth: Running median spanning 5 positions
resi	aa	logit	logit_smooth
1	M	0.500000000000000	0.500000000000000
2	S	0.500000000000000	0.500000000000000
3	S	0.500000000000000	0.500000000000000
4	C	0.500000000000000	0.500000000000000
5	I	0.500000000000000	0.500000000000000
6	S	0.500000000000000	0.500000000000000
7	P	0.500000000000000	0.500000000000000
8	E	0.500000000000000	0.500000000000000
9	S	0.635799698700100	0.537202160640414
10	S	0.537202160640414	0.537202160640414
11	I	0.555829486466483	0.545379599765715
12	I	0.486149077162529	0.537202160640414
13	S	0.545379599765715	0.486149077162529
14	R	0.227497189936621	0.227497189936621
15	F	0.182102297107656	0.227497189936621
16	T	0.172047907984957	0.227497189936621
17	R	0.381666935480093	0.381666935480093
18	S	0.384250012914193	0.384250012914193
19	H	0.384250012914193	0.384250012914193
20	G	0.384250012914193	0.384250012914193
21	I	0.365418793197346	0.365418793197346
22	D	0.365418793197346	0.365418793197346
23	G	0.347989438554248	0.347989438554248
24	N	0.222183836676190	0.347989438554248
25	V	0.345513339999955	0.347989438554248
26	T	0.375175981452390	0.375175981452390
27	S	0.490853497948414	0.490853497948414
28	I	0.491053072589176	0.490853497948414
29	L	0.560669438875493	0.491053072589176
30	S	0.403458523891216	0.560669438875493
31	S	0.575058450549722	0.575058450549722
32	S	0.644081222886317	0.575058450549722
33	F	0.697538725185563	0.630153023203718
34	A	0.517572736826211	0.630153023203718
35	C	0.630153023203718	0.562964570465695
36	R	0.562964570465695	0.543099981024161
37	S	0.543099981024161	0.543099981024161
38	R	0.518994412312877	0.524449701844847
39	S	0.521722704773039	0.521722704773039
40	T	0.524449701844847	0.518994412312877
41	T	0.387675711570036	0.388970684016626
42	N	0.388970684016626	0.387675711570036
43	C	0.291542417110025	0.291542417110025
44	G	0.291542417110025	0.291542417110025
45	L	0.244824297594491	0.258986912029556
46	V	0.258986912029556	0.258986912029556
47	T	0.244676685627883	0.258986912029556
48	T	0.377044525848154	0.374480427924096
49	E	0.377044525848154	0.377044525848154
50	L	0.374480427924096	0.377044525848154
51	N	0.448798984632678	0.374480427924096
52	C	0.286885177809595	0.296829676270808
53	P	0.296829676270808	0.286885177809595
54	H	0.277027329005424	0.277027329005424
55	S	0.277027329005424	0.277027329005424
56	F	0.263258082069884	0.277027329005424
57	T	0.347071073525355	0.277027329005424
58	S	0.499549970121524	0.263258082069884
59	R	0.209831137916618	0.251042560556926
60	N	0.239885269094921	0.251042560556926
61	N	0.251042560556926	0.251042560556926
62	V	0.445319504998033	0.387624955501827
63	V	0.426836708049415	0.387624955501827
64	K	0.387624955501827	0.387624955501827
65	M	0.223577172032407	0.387624955501827
66	H	0.259002530190705	0.387624955501827
67	D	0.396370535701797	0.396370535701797
68	K	0.509287729042452	0.509287729042452
69	V	0.585325396207859	0.532302453356345
70	I	0.642712400895799	0.532302453356345
71	S	0.532302453356345	0.532302453356345
72	P	0.402896117506751	0.417147049310275
73	P	0.417147049310275	0.402896117506751
74	A	0.322437703269607	0.402896117506751
75	L	0.306239265134158	0.417147049310275
76	V	0.600984387149092	0.600984387149092
77	R	0.750078863830023	0.600984387149092
78	T	0.683523444144559	0.600984387149092
79	R	0.456991227637194	0.548543804336164
80	T	0.508062118698135	0.548543804336164
81	S	0.548543804336164	0.508062118698135
82	S	0.588393055371240	0.508062118698135
83	S	0.367959317810097	0.367959317810097
84	V	0.236578596923211	0.236578596923211
85	L	0.125998227972790	0.185571210992154
86	A	0.185571210992154	0.163968234826546
87	N	0.101235208530228	0.163968234826546
88	A	0.163968234826546	0.185571210992154
89	S	0.266035916647063	0.266035916647063
90	S	0.352804724574771	0.352804724574771
91	D	0.450503160418978	0.450503160418978
92	S	0.450503160418978	0.450503160418978
93	N	0.494637773091082	0.450503160418978
94	V	0.470468327261186	0.470468327261186
95	D	0.419950428758461	0.477159477468553
96	L	0.477159477468553	0.477159477468553
97	F	0.562833261850635	0.562833261850635
98	M	0.687058345339201	0.687058345339201
99	M	0.779006689276815	0.779006689276815
100	S	0.924302156863986	0.924302156863986
101	I	0.961328424630822	0.961328424630822
102	V	0.969400487534390	0.969400487534390
103	S	0.969400487534390	0.969400487534390
104	S	0.991672562591927	0.985666352965394
105	Y	0.991672562591927	0.985666352965394
106	V	0.985666352965394	0.987524317842145
107	C	0.985666352965394	0.987524317842145
108	Y	0.987524317842145	0.985666352965394
109	I	0.987658276896643	0.985666352965394
110	T	0.976964114006679	0.976964114006679
111	V	0.964043683592888	0.964043683592888
112	L	0.961944664140008	0.962342813875052
113	L	0.962342813875052	0.961944664140008
114	R	0.936555300626219	0.941772317598168
115	M	0.941772317598168	0.936555300626219
116	Y	0.895423730381194	0.895423730381194
117	T	0.500000000000000	0.500000000000000
118	R	0.500000000000000	0.500000000000000
119	H	0.500000000000000	0.500000000000000
120	K	0.500000000000000	0.500000000000000
121	T	0.500000000000000	0.500000000000000
122	S	0.500000000000000	0.500000000000000
123	F	0.500000000000000	0.500000000000000
124	P	0.500000000000000	0.500000000000000
125	L	0.500000000000000	0.500000000000000
