# Supplementary material for: Conserved degronome features governing quality control associated proteolysis
Source: Nat Commun. 2022 Dec 8;13:7588. doi: 10.1038/s41467-022-35298-y (PMC9732359; doi:10.1038/s41467-022-35298-y)
Supplement: Supplementary file 6 — Supplementary Data 4 [file 41467_2022_35298_MOESM6_ESM.zip › profile_O13515.csv]

# Degron profile of O13515
# logit: Predicted probability of a tile being a degron (PSI<2.2) assigned to central position
# smooth: Running median spanning 5 positions
resi	aa	logit	logit_smooth
1	M	0.500000000000000	0.500000000000000
2	A	0.500000000000000	0.500000000000000
3	A	0.500000000000000	0.500000000000000
4	V	0.500000000000000	0.500000000000000
5	H	0.500000000000000	0.500000000000000
6	L	0.500000000000000	0.500000000000000
7	Y	0.500000000000000	0.500000000000000
8	I	0.500000000000000	0.500000000000000
9	I	0.983541316883167	0.970356763408664
10	S	0.975450574519222	0.970356763408664
11	F	0.970356763408664	0.970356763408664
12	T	0.963865973166589	0.963865973166589
13	A	0.899800859423435	0.926077481013813
14	L	0.926077481013813	0.899800859423435
15	M	0.834480612861026	0.834480612861026
16	I	0.687668818591591	0.687668818591591
17	S	0.651838044004720	0.651838044004720
18	S	0.438726757797422	0.438726757797422
19	T	0.424275248231825	0.424275248231825
20	S	0.387731229849874	0.424275248231825
21	E	0.385139387868757	0.387731229849874
22	M	0.465363282570186	0.385139387868757
23	G	0.268770676557846	0.332246455663152
24	G	0.332246455663152	0.268770676557846
25	Y	0.123041957938229	0.193067519155704
26	P	0.193067519155704	0.181803189753273
27	K	0.106805477961530	0.181803189753273
28	C	0.181803189753273	0.193067519155704
29	S	0.311469910957866	0.311469910957866
30	V	0.573329152026418	0.403159123001775
31	N	0.403159123001775	0.420222523472261
32	I	0.522999819588412	0.420222523472261
33	E	0.420222523472261	0.420222523472261
34	V	0.386375951185384	0.522999819588412
35	D	0.558160445381620	0.558160445381620
36	L	0.695582510683250	0.695582510683250
37	I	0.727784928744414	0.727784928744414
38	V	0.844793406843893	0.844793406843893
39	G	0.844793406843893	0.844793406843893
40	A	0.928004602566633	0.864881919282929
41	D	0.864881919282929	0.911405586837826
42	M	0.911405586837826	0.918510708927099
43	V	0.918510708927099	0.918510708927099
44	V	0.954147243238449	0.918510708927099
45	L	0.922784948511535	0.922784948511535
46	I	0.909175874738982	0.922784948511535
47	V	0.922784948511535	0.922784948511535
48	L	0.941110848354121	0.923168501247732
49	T	0.923168501247732	0.941110848354121
50	Q	0.978338951318522	0.941110848354121
51	F	0.962301503074046	0.923168501247732
52	Q	0.922329192309272	0.922329192309272
53	R	0.867814621246325	0.867814621246325
54	V	0.848734422256031	0.848734422256031
55	I	0.717742871797569	0.752218798062524
56	T	0.736936744174329	0.752218798062524
57	Q	0.752218798062524	0.752218798062524
58	L	0.848726335151157	0.760095945701245
59	P	0.828294716538179	0.774465506391380
60	N	0.760095945701245	0.828294716538179
61	K	0.774465506391380	0.828294716538179
62	C	0.846386914284435	0.774465506391380
63	Q	0.858556749361794	0.824054140354418
64	L	0.717053938148529	0.846386914284435
65	I	0.824054140354418	0.858556749361794
66	F	0.905089768740427	0.904620405256024
67	N	0.904620405256024	0.905089768740427
68	A	0.918573383289763	0.918573383289763
69	S	0.938810509062927	0.938810509062927
70	Y	0.942702066931603	0.942702066931603
71	L	0.954258250020539	0.954258250020539
72	P	0.955190947423822	0.954258250020539
73	F	0.958507896546855	0.954258250020539
74	L	0.919008619790405	0.924855527623155
75	F	0.851313464768298	0.919008619790405
76	T	0.924855527623155	0.861345463674043
77	R	0.852021243007727	0.852021243007727
78	T	0.861345463674043	0.852021243007727
79	I	0.768027861731210	0.768027861731210
80	K	0.619202829643578	0.619202829643578
81	I	0.591225207071281	0.591225207071281
82	S	0.307670304719859	0.307670304719859
83	K	0.203329333493820	0.203329333493820
84	V	0.120181681456287	0.150788461479061
85	E	0.112989857380579	0.150788461479061
86	R	0.150788461479061	0.137350118992917
87	Q	0.177314477695833	0.137350118992917
88	Q	0.137350118992917	0.137350118992917
89	G	0.137350118992917	0.137350118992917
90	E	0.072534214511773	0.137350118992917
91	R	0.068669200536300	0.072534214511773
92	S	0.137350118992917	0.072534214511773
93	K	0.050874509108225	0.132901459452133
94	M	0.149228992169529	0.137350118992917
95	A	0.132901459452133	0.149228992169529
96	M	0.237850218227134	0.237850218227134
97	K	0.407795630690290	0.407795630690290
98	S	0.495438661542765	0.495438661542765
99	K	0.617230042687768	0.530504386263959
100	I	0.530504386263959	0.530504386263959
101	E	0.530504386263959	0.563715311088124
102	L	0.563715311088124	0.563715311088124
103	K	0.616153973556868	0.616153973556868
104	L	0.693673499548104	0.693673499548104
105	I	0.754021424243261	0.749997348990359
106	H	0.749997348990359	0.754021424243261
107	K	0.849303210569079	0.754021424243261
108	G	0.835555708046720	0.749997348990359
109	S	0.500000000000000	0.500000000000000
110	H	0.500000000000000	0.500000000000000
111	F	0.500000000000000	0.500000000000000
112	Y	0.500000000000000	0.500000000000000
113	I	0.500000000000000	0.500000000000000
114	Q	0.500000000000000	0.500000000000000
115	L	0.500000000000000	0.500000000000000
116	P	0.500000000000000	0.500000000000000
117	I	0.500000000000000	0.500000000000000
