# Supplementary material for: Conserved degronome features governing quality control associated proteolysis
Source: Nat Commun. 2022 Dec 8;13:7588. doi: 10.1038/s41467-022-35298-y (PMC9732359; doi:10.1038/s41467-022-35298-y)
Supplement: Supplementary file 6 — Supplementary Data 4 [file 41467_2022_35298_MOESM6_ESM.zip › profile_O13516.csv]

# Degron profile of O13516
# logit: Predicted probability of a tile being a degron (PSI<2.2) assigned to central position
# smooth: Running median spanning 5 positions
resi	aa	logit	logit_smooth
1	M	0.500000000000000	0.500000000000000
2	P	0.500000000000000	0.500000000000000
3	R	0.500000000000000	0.500000000000000
4	A	0.500000000000000	0.500000000000000
5	P	0.500000000000000	0.500000000000000
6	R	0.500000000000000	0.500000000000000
7	T	0.500000000000000	0.500000000000000
8	Y	0.500000000000000	0.500000000000000
9	S	0.238313427378961	0.264786553016353
10	K	0.150257693236030	0.238313427378961
11	T	0.264786553016353	0.160815349095435
12	Y	0.160815349095435	0.155204761453362
13	S	0.135066367477385	0.155204761453362
14	T	0.155204761453362	0.155204761453362
15	P	0.155204761453362	0.155204761453362
16	K	0.254504230657768	0.155204761453362
17	R	0.089713823860414	0.107895355818512
18	P	0.107895355818512	0.107895355818512
19	Y	0.068594965692412	0.089713823860414
20	E	0.120377722344139	0.107895355818512
21	S	0.069358763830988	0.120377722344139
22	S	0.122815617135042	0.122815617135042
23	R	0.145262519084137	0.122815617135042
24	L	0.131314585574576	0.131314585574576
25	D	0.084289831477998	0.131314585574576
26	A	0.137488326261160	0.131314585574576
27	E	0.124178412604741	0.133344936335793
28	L	0.133344936335793	0.137488326261160
29	K	0.201708812882686	0.158942746910503
30	L	0.166977794856708	0.158942746910503
31	A	0.158942746910503	0.158942746910503
32	G	0.141729459435809	0.158942746910503
33	E	0.048038704419517	0.158942746910503
34	F	0.170512375871067	0.170512375871067
35	G	0.224800714932742	0.224800714932742
36	L	0.352750988135376	0.352750988135376
37	K	0.371311374070174	0.371311374070174
38	N	0.385165766142383	0.371311374070174
39	K	0.383875502893552	0.383875502893552
40	K	0.319007273936740	0.385165766142383
41	E	0.537897551298996	0.505709386834662
42	I	0.669705017167550	0.537897551298996
43	Y	0.505709386834662	0.612741442641950
44	R	0.733691132799342	0.644221471380033
45	I	0.612741442641950	0.644221471380033
46	S	0.644221471380033	0.733691132799342
47	F	0.736915480949573	0.736915480949573
48	Q	0.784760401345614	0.784127698207603
49	L	0.806669095567669	0.784127698207603
50	S	0.784127698207603	0.784359120804056
51	K	0.770212460710895	0.784127698207603
52	I	0.784359120804056	0.773155675047289
53	R	0.773155675047289	0.770212460710895
54	R	0.643654647796110	0.643654647796110
55	A	0.474439009997145	0.474439009997145
56	A	0.217142084718239	0.220832573370915
57	R	0.220832573370915	0.217142084718239
58	D	0.070112366102562	0.070112366102562
59	L	0.060227877866857	0.060227877866857
60	L	0.060227877866857	0.060227877866857
61	T	0.032848262413056	0.060227877866857
62	R	0.055836283478766	0.055836283478766
63	D	0.092898514489567	0.045719666692505
64	E	0.045719666692505	0.045719666692505
65	K	0.028670072306857	0.045719666692505
66	D	0.021241440050525	0.045719666692505
67	P	0.050593050068312	0.050593050068312
68	K	0.050593050068312	0.050593050068312
69	R	0.054596103714259	0.054596103714259
70	L	0.058051852946484	0.058051852946484
71	F	0.058051852946484	0.058051852946484
72	E	0.188089812912050	0.188089812912050
73	G	0.407631156496592	0.407631156496592
74	N	0.440561613974587	0.440561613974587
75	A	0.728780819587631	0.705018699421207
76	L	0.705018699421207	0.728780819587631
77	I	0.812137947252778	0.800271937827929
78	R	0.882730283678949	0.800271937827929
79	R	0.800271937827929	0.800271937827929
80	L	0.551795696581525	0.572010319991793
81	V	0.517318883755527	0.572010319991793
82	R	0.572010319991793	0.551795696581525
83	V	0.613652812125386	0.549602343190564
84	G	0.549602343190564	0.549602343190564
85	V	0.549602343190564	0.549602343190564
86	L	0.230506594822772	0.431717535594536
87	S	0.324621512322145	0.431717535594536
88	E	0.431717535594536	0.353459205450297
89	D	0.431717535594536	0.431717535594536
90	K	0.353459205450297	0.431717535594536
91	K	0.487680656288858	0.431717535594536
92	K	0.344808748249407	0.353459205450297
93	L	0.542762115383974	0.344808748249407
94	D	0.285521400694114	0.285521400694114
95	Y	0.096095648928905	0.285521400694114
96	V	0.165718118362712	0.285521400694114
97	L	0.393943657110037	0.393943657110037
98	A	0.427480133545131	0.427480133545131
99	L	0.460766827884236	0.460766827884236
100	K	0.494407158275393	0.489014145841115
101	V	0.660851755404823	0.494407158275393
102	E	0.489014145841115	0.507817997780469
103	D	0.659389760251667	0.507817997780469
104	F	0.507817997780469	0.507817997780469
105	L	0.507817997780469	0.507817997780469
106	E	0.487385989597445	0.487385989597445
107	R	0.422115384971537	0.422115384971537
108	R	0.422115384971537	0.422115384971537
109	L	0.369386365760589	0.422115384971537
110	Q	0.392209145864418	0.422115384971537
111	T	0.579725500870580	0.579725500870580
112	Q	0.722385520210668	0.579725500870580
113	V	0.582058413016061	0.582058413016061
114	Y	0.558336739864357	0.703444488014885
115	K	0.703611048819474	0.703444488014885
116	L	0.703444488014885	0.703444488014885
117	G	0.729581367204330	0.703611048819474
118	L	0.607763006101135	0.729581367204330
119	A	0.741186947836515	0.741186947836515
120	K	0.841810850480737	0.841810850480737
121	S	0.921519965621452	0.841810850480737
122	V	0.874393643999756	0.841810850480737
123	H	0.787693217458827	0.809375901416761
124	H	0.809375901416761	0.809375901416761
125	A	0.709009975554756	0.809375901416761
126	R	0.867745849766025	0.810818546082240
127	V	0.810818546082240	0.826869912589390
128	L	0.856234256603712	0.826869912589390
129	I	0.826869912589390	0.818272619202187
130	T	0.818272619202187	0.821451527222786
131	Q	0.708985047967525	0.821451527222786
132	R	0.821451527222786	0.821451527222786
133	H	0.879189539502557	0.824698990623305
134	I	0.824698990623305	0.824698990623305
135	A	0.898755110990346	0.824698990623305
136	V	0.815657207384995	0.815657207384995
137	G	0.701960025804252	0.762781050649149
138	K	0.683698980444786	0.762781050649149
139	Q	0.762781050649149	0.762781050649149
140	I	0.855970230840874	0.855970230840874
141	V	0.855970230840874	0.855970230840874
142	N	0.911943149680198	0.855970230840874
143	I	0.717699323459927	0.717699323459927
144	P	0.674446475007220	0.674446475007220
145	S	0.410877755397419	0.498625458462696
146	F	0.465160727530863	0.498625458462696
147	M	0.498625458462696	0.465160727530863
148	V	0.686954202662468	0.465160727530863
149	R	0.350100174501799	0.477272559671163
150	L	0.371161737862229	0.371161737862229
151	D	0.477272559671163	0.350100174501799
152	S	0.275991738686648	0.311961925615090
153	E	0.311961925615090	0.311961925615090
154	K	0.311961925615090	0.275991738686648
155	H	0.170994274236243	0.203981037776750
156	I	0.203981037776750	0.170994274236243
157	D	0.102018016055121	0.102018016055121
158	F	0.073737995347045	0.100931958116082
159	A	0.049431390229626	0.087109528721119
160	P	0.100931958116082	0.087109528721119
161	T	0.087109528721119	0.100931958116082
162	S	0.111634725661600	0.111634725661600
163	P	0.125728386555349	0.120583971929897
164	F	0.185321355403354	0.125728386555349
165	G	0.120583971929897	0.145980854825092
166	G	0.228403290867724	0.145980854825092
167	A	0.145980854825092	0.137585344741111
168	R	0.099504540151918	0.145980854825092
169	P	0.137585344741111	0.145980854825092
170	G	0.162232442123092	0.162232442123092
171	R	0.172824092089177	0.162232442123092
172	V	0.188143014402235	0.162232442123092
173	A	0.132101328693742	0.157968599548950
174	R	0.103604171856875	0.132603401516501
175	R	0.157968599548950	0.132101328693742
176	N	0.132603401516501	0.103604171856875
177	A	0.096758486556113	0.105098029802087
178	A	0.067470890792063	0.105098029802087
179	R	0.105098029802087	0.096758486556113
180	K	0.117836895280027	0.067470890792063
181	A	0.037673227392996	0.037673227392996
182	E	0.017984679905744	0.020405354443168
183	A	0.020405354443168	0.017984679905744
184	S	0.009556757185164	0.009556757185164
185	G	0.006934259258520	0.006934259258520
186	E	0.006934259258520	0.006934259258520
187	A	0.002835689850097	0.006934259258520
188	A	0.001510855159520	0.006934259258520
189	D	0.500000000000000	0.500000000000000
190	E	0.500000000000000	0.500000000000000
191	A	0.500000000000000	0.500000000000000
192	D	0.500000000000000	0.500000000000000
193	E	0.500000000000000	0.500000000000000
194	A	0.500000000000000	0.500000000000000
195	D	0.500000000000000	0.500000000000000
196	E	0.500000000000000	0.500000000000000
197	E	0.500000000000000	0.500000000000000
