# Supplementary material for: Conserved degronome features governing quality control associated proteolysis
Source: Nat Commun. 2022 Dec 8;13:7588. doi: 10.1038/s41467-022-35298-y (PMC9732359; doi:10.1038/s41467-022-35298-y)
Supplement: Supplementary file 6 — Supplementary Data 4 [file 41467_2022_35298_MOESM6_ESM.zip › profile_O13517.csv]

# Degron profile of O13517
# logit: Predicted probability of a tile being a degron (PSI<2.2) assigned to central position
# smooth: Running median spanning 5 positions
resi	aa	logit	logit_smooth
1	M	0.500000000000000	0.500000000000000
2	A	0.500000000000000	0.500000000000000
3	L	0.500000000000000	0.500000000000000
4	R	0.500000000000000	0.500000000000000
5	K	0.500000000000000	0.500000000000000
6	F	0.500000000000000	0.500000000000000
7	V	0.500000000000000	0.500000000000000
8	E	0.500000000000000	0.500000000000000
9	D	0.772244189638168	0.708662867150550
10	L	0.708662867150550	0.772244189638168
11	L	0.774342033604738	0.774342033604738
12	T	0.774342033604738	0.774342033604738
13	V	0.846295001604093	0.774342033604738
14	D	0.863033423398855	0.774342033604738
15	L	0.771291841231155	0.846295001604093
16	L	0.771291841231155	0.863033423398855
17	A	0.916497761886322	0.916497761886322
18	R	0.959474339678722	0.959261820980225
19	Y	0.959474339678722	0.959474339678722
20	L	0.959261820980225	0.959474339678722
21	Y	0.975799268552860	0.959474339678722
22	R	0.931385580534595	0.959261820980225
23	S	0.976104073305653	0.958628115726908
24	V	0.956488529763873	0.958628115726908
25	F	0.958628115726908	0.970315497341814
26	H	0.970315497341814	0.965982958068969
27	L	0.978524312249844	0.965982958068969
28	F	0.965982958068969	0.965982958068969
29	Y	0.963192202578208	0.965982958068969
30	E	0.965982958068969	0.963192202578208
31	M	0.952149760465479	0.960659245079951
32	T	0.960659245079951	0.952149760465479
33	W	0.891548363659646	0.928589389206073
34	Y	0.891548363659646	0.928589389206073
35	M	0.928589389206073	0.891548363659646
36	R	0.933738894999343	0.891548363659646
37	Y	0.874352464276884	0.928589389206073
38	L	0.865841583677641	0.923086368477516
39	G	0.947506035212863	0.923086368477516
40	A	0.923086368477516	0.923904512590024
41	E	0.957084419976928	0.929455882624343
42	F	0.923904512590024	0.929455882624343
43	V	0.929455882624343	0.942957256947347
44	I	0.946908595643658	0.929455882624343
45	Q	0.942957256947347	0.929455882624343
46	C	0.900024501871113	0.922525613794331
47	C	0.900024501871113	0.906569953881576
48	S	0.922525613794331	0.906569953881576
49	L	0.906569953881576	0.922525613794331
50	H	0.969468031568249	0.922525613794331
51	L	0.971908610717712	0.910231909489275
52	I	0.910231909489275	0.953560863415692
53	S	0.910231909489275	0.953560863415692
54	K	0.953560863415692	0.953560863415692
55	L	0.963012908400984	0.963012908400984
56	S	0.963012908400984	0.963012908400984
57	S	0.965625639826154	0.965444217096655
58	L	0.965444217096655	0.965625639826154
59	I	0.976531073006441	0.972368073022290
60	D	0.974582914398396	0.972368073022290
61	I	0.972368073022290	0.972368073022290
62	F	0.965417449369379	0.967331425463492
63	I	0.967331425463492	0.967331425463492
64	C	0.967331425463492	0.967331425463492
65	R	0.944441534221608	0.967331425463492
66	F	0.969476350964902	0.967331425463492
67	C	0.971767091985670	0.969476350964902
68	Y	0.934939760032562	0.969476350964902
69	F	0.978798386171128	0.965493474763453
70	N	0.965311379544851	0.965311379544851
71	S	0.965493474763453	0.965311379544851
72	L	0.921146797127469	0.921146797127469
73	E	0.846170472701278	0.905463134149760
74	F	0.905463134149760	0.862839012208888
75	I	0.862839012208888	0.846170472701278
76	P	0.796666401367907	0.796666401367907
77	C	0.680889981530219	0.782441944401417
78	A	0.583578478805379	0.740468078857017
79	L	0.782441944401417	0.680889981530219
80	P	0.740468078857017	0.740468078857017
81	G	0.546441584482822	0.740468078857017
82	L	0.810336007551790	0.737266854970601
83	A	0.737266854970601	0.737266854970601
84	S	0.582202259194758	0.737266854970601
85	K	0.769462714617117	0.718393687605012
86	A	0.718393687605012	0.675199080016283
87	I	0.675199080016283	0.675199080016283
88	N	0.388475985810583	0.516107674192179
89	N	0.446402244714408	0.446402244714408
90	I	0.516107674192179	0.446402244714408
91	A	0.379863445215301	0.500000000000000
92	T	0.500000000000000	0.500000000000000
93	I	0.500000000000000	0.500000000000000
94	A	0.500000000000000	0.500000000000000
95	S	0.500000000000000	0.500000000000000
96	E	0.500000000000000	0.500000000000000
97	R	0.500000000000000	0.500000000000000
98	S	0.500000000000000	0.500000000000000
99	R	0.500000000000000	0.500000000000000
100	P	0.500000000000000	0.500000000000000
