# Supplementary material for: Conserved degronome features governing quality control associated proteolysis
Source: Nat Commun. 2022 Dec 8;13:7588. doi: 10.1038/s41467-022-35298-y (PMC9732359; doi:10.1038/s41467-022-35298-y)
Supplement: Supplementary file 6 — Supplementary Data 4 [file 41467_2022_35298_MOESM6_ESM.zip › profile_O13518.csv]

# Degron profile of O13518
# logit: Predicted probability of a tile being a degron (PSI<2.2) assigned to central position
# smooth: Running median spanning 5 positions
resi	aa	logit	logit_smooth
1	M	0.500000000000000	0.500000000000000
2	V	0.500000000000000	0.500000000000000
3	Q	0.500000000000000	0.500000000000000
4	L	0.500000000000000	0.500000000000000
5	S	0.500000000000000	0.500000000000000
6	T	0.500000000000000	0.500000000000000
7	Y	0.500000000000000	0.500000000000000
8	L	0.500000000000000	0.500000000000000
9	P	0.463666896712716	0.479960814838431
10	S	0.479960814838431	0.479960814838431
11	P	0.353657165896563	0.463666896712716
12	P	0.525624722586226	0.370992918537211
13	S	0.370992918537211	0.370992918537211
14	T	0.370992918537211	0.463597334190170
15	N	0.498710712857521	0.370992918537211
16	M	0.463597334190170	0.463597334190170
17	S	0.315092602754395	0.479974255728444
18	C	0.479974255728444	0.479974255728444
19	T	0.597086212439324	0.597086212439324
20	F	0.765122681491046	0.765122681491046
21	S	0.852155225831571	0.852155225831571
22	S	0.853527131888373	0.853527131888373
23	V	0.896571845724588	0.896571845724588
24	M	0.916157817675126	0.899154888576879
25	S	0.899154888576879	0.900141774221021
26	V	0.900141774221021	0.905428297906553
27	C	0.905428297906553	0.900141774221021
28	F	0.946781727862069	0.905428297906553
29	M	0.890028556439058	0.942781362128379
30	T	0.942781362128379	0.942781362128379
31	M	0.963576561699994	0.921437094304261
32	S	0.921437094304261	0.921437094304261
33	A	0.880273556935093	0.900225780429827
34	T	0.900225780429827	0.900225780429827
35	V	0.900225780429827	0.880273556935093
36	L	0.850328816536267	0.850328816536267
37	P	0.752517783127540	0.801989641981964
38	I	0.685498908497849	0.752517783127540
39	C	0.801989641981964	0.743959006118000
40	G	0.743959006118000	0.743959006118000
41	K	0.743959006118000	0.743959006118000
42	A	0.652576675295850	0.652576675295850
43	V	0.650094206809277	0.650094206809277
44	T	0.636268429187458	0.650094206809277
45	S	0.636268429187458	0.636268429187458
46	H	0.675391617966439	0.636268429187458
47	L	0.524410268708739	0.607696217545561
48	R	0.539410009114918	0.607696217545561
49	S	0.607696217545561	0.607696217545561
50	N	0.621649364895562	0.621649364895562
51	S	0.714417940436074	0.683795739973269
52	C	0.733754041193629	0.686154537809311
53	L	0.683795739973269	0.686154537809311
54	T	0.686154537809311	0.683795739973269
55	R	0.669745294268532	0.669745294268532
56	V	0.538039458255544	0.538039458255544
57	S	0.478500130644946	0.538039458255544
58	S	0.458459239214771	0.538039458255544
59	F	0.667200974307414	0.607713627871971
60	L	0.711003973600220	0.607713627871971
61	N	0.607713627871971	0.607713627871971
62	T	0.606413153727622	0.606413153727622
63	S	0.564339054882009	0.564339054882009
64	R	0.375012652530530	0.375012652530530
65	P	0.260281621448370	0.317816318104812
66	Q	0.275172025656023	0.275172025656023
67	L	0.317816318104812	0.260281621448370
68	A	0.199579942722021	0.199579942722021
69	T	0.117173794783787	0.143328058305467
70	F	0.143328058305467	0.143328058305467
71	P	0.143328058305467	0.143328058305467
72	D	0.143328058305467	0.143328058305467
73	S	0.134250706648980	0.143328058305467
74	R	0.154289179617387	0.145773983635418
75	A	0.229213238254171	0.154289179617387
76	S	0.145773983635418	0.166229871575620
77	S	0.191682076931133	0.166986862735553
78	S	0.166229871575620	0.166986862735553
79	T	0.166986862735553	0.166986862735553
80	S	0.166986862735553	0.166986862735553
81	S	0.288514886570241	0.288514886570241
82	S	0.432401560819396	0.416515157748796
83	M	0.416515157748796	0.432401560819396
84	H	0.542177958168675	0.542177958168675
85	V	0.689902183565488	0.656572217022698
86	P	0.692235931305916	0.656572217022698
87	L	0.656572217022698	0.689902183565488
88	P	0.654103165496116	0.692235931305916
89	T	0.780344114522660	0.779429917739148
90	L	0.792956871197276	0.779429917739148
91	T	0.779429917739148	0.779429917739148
92	I	0.742492596798921	0.742492596798921
93	L	0.716035258773033	0.742492596798921
94	T	0.735302427083746	0.742492596798921
95	P	0.859938561041545	0.779060345406931
96	S	0.779060345406931	0.859938561041545
97	L	0.886279101878750	0.886279101878750
98	H	0.940098060728531	0.940098060728531
99	Q	0.944467293264963	0.944467293264963
100	A	0.969328387347861	0.963407240613877
101	K	0.966671325686037	0.963407240613877
102	L	0.963407240613877	0.963407240613877
103	L	0.937304868569491	0.963407240613877
104	R	0.955721819469933	0.963407240613877
105	L	0.973550400254606	0.962704318495410
106	I	0.973550400254606	0.963471388788516
107	I	0.962704318495410	0.963471388788516
108	L	0.963471388788516	0.963471388788516
109	F	0.963471388788516	0.963471388788516
110	V	0.963471388788516	0.963471388788516
111	E	0.954782270932731	0.958128145833413
112	A	0.958128145833413	0.954782270932731
113	V	0.952369691998265	0.952369691998265
114	L	0.914114097771440	0.914114097771440
115	G	0.865148424691316	0.865148424691316
116	K	0.854818054231461	0.854818054231461
117	A	0.854140144864359	0.854140144864359
118	K	0.743045483838546	0.854140144864359
119	M	0.743045483838546	0.852901401435857
120	I	0.903951662681864	0.772732843055368
121	K	0.852901401435857	0.772732843055368
122	S	0.772732843055368	0.772732843055368
123	A	0.644112525074515	0.732592012081682
124	F	0.720893339951017	0.720893339951017
125	F	0.732592012081682	0.720893339951017
126	Q	0.561716462344981	0.729137925264274
127	V	0.729137925264274	0.732592012081682
128	F	0.756016900031790	0.740888405808830
129	G	0.740888405808830	0.740888405808830
130	S	0.788218449439100	0.740888405808830
131	S	0.500000000000000	0.500000000000000
132	R	0.500000000000000	0.500000000000000
133	S	0.500000000000000	0.500000000000000
134	E	0.500000000000000	0.500000000000000
135	W	0.500000000000000	0.500000000000000
136	Y	0.500000000000000	0.500000000000000
137	L	0.500000000000000	0.500000000000000
138	A	0.500000000000000	0.500000000000000
139	L	0.500000000000000	0.500000000000000
