# Supplementary material for: Conserved degronome features governing quality control associated proteolysis
Source: Nat Commun. 2022 Dec 8;13:7588. doi: 10.1038/s41467-022-35298-y (PMC9732359; doi:10.1038/s41467-022-35298-y)
Supplement: Supplementary file 6 — Supplementary Data 4 [file 41467_2022_35298_MOESM6_ESM.zip › profile_O13519.csv]

# Degron profile of O13519
# logit: Predicted probability of a tile being a degron (PSI<2.2) assigned to central position
# smooth: Running median spanning 5 positions
resi	aa	logit	logit_smooth
1	M	0.500000000000000	0.500000000000000
2	A	0.500000000000000	0.500000000000000
3	S	0.500000000000000	0.500000000000000
4	T	0.500000000000000	0.500000000000000
5	V	0.500000000000000	0.500000000000000
6	A	0.500000000000000	0.500000000000000
7	G	0.500000000000000	0.500000000000000
8	L	0.500000000000000	0.500000000000000
9	S	0.641146455654394	0.502427635923638
10	M	0.502427635923638	0.607197312104928
11	S	0.607197312104928	0.641146455654394
12	A	0.743853524689802	0.721653960725568
13	E	0.853970160331765	0.743853524689802
14	S	0.721653960725568	0.782739322887739
15	L	0.782739322887739	0.782739322887739
16	R	0.826550241128025	0.721653960725568
17	L	0.717242510473224	0.717242510473224
18	P	0.657270354164130	0.717242510473224
19	L	0.657270354164130	0.717242510473224
20	L	0.782739322887739	0.745923806029252
21	I	0.745923806029252	0.782739322887739
22	G	0.897126117947196	0.782739322887739
23	V	0.897126117947196	0.745923806029252
24	S	0.698791397180061	0.725178158121764
25	S	0.725178158121764	0.698791397180061
26	G	0.446400816319168	0.617995203195403
27	M	0.617995203195403	0.617995203195403
28	L	0.617995203195403	0.446400816319168
29	S	0.422617291089033	0.470486137450943
30	V	0.264451190671198	0.470486137450943
31	S	0.470486137450943	0.470486137450943
32	D	0.494655643542338	0.494655643542338
33	A	0.646506510356216	0.632928771916539
34	E	0.632928771916539	0.632928771916539
35	V	0.695184984744343	0.632928771916539
36	L	0.534123512917842	0.534123512917842
37	P	0.532766644585507	0.532766644585507
38	S	0.532766644585507	0.532766644585507
39	F	0.532766644585507	0.532766644585507
40	L	0.681745056542299	0.681745056542299
41	F	0.798171269675622	0.763179570672037
42	K	0.763179570672037	0.798171269675622
43	S	0.873235409831946	0.832137469313741
44	G	0.832137469313741	0.832137469313741
45	F	0.832137469313741	0.832137469313741
46	S	0.744557863876112	0.746631343726160
47	V	0.746631343726160	0.744557863876112
48	L	0.440787757370895	0.440787757370895
49	Q	0.173344220347065	0.173344220347065
50	S	0.053110858230240	0.120614532759495
51	A	0.100531212638748	0.120614532759495
52	A	0.120614532759495	0.100531212638748
53	L	0.163695443395941	0.120614532759495
54	D	0.073389491911147	0.120614532759495
55	T	0.129520590137043	0.080251268947740
56	D	0.080251268947740	0.080251268947740
57	D	0.080251268947739	0.081548560255944
58	D	0.150857002221034	0.081548560255944
59	L	0.081548560255944	0.119659916625139
60	A	0.119659916625139	0.119659916625139
61	R	0.172242219057745	0.119659916625139
62	G	0.086045491579091	0.172242219057745
63	L	0.261389088065650	0.261389088065650
64	S	0.373797676558522	0.373797676558522
65	L	0.691722520841411	0.691722520841411
66	L	0.894005816373072	0.884201909950157
67	D	0.944060695213428	0.894005816373072
68	L	0.884201909950157	0.920796696430646
69	L	0.920796696430646	0.938604143572520
70	P	0.952680190853115	0.920796696430646
71	L	0.938604143572520	0.920796696430646
72	V	0.823687534615888	0.823687534615888
73	L	0.700134479288380	0.700134479288380
74	L	0.679423500643547	0.679423500643547
75	S	0.360540327986962	0.393077502949192
76	P	0.393077502949192	0.360540327986962
77	F	0.165216964068326	0.165216964068326
78	F	0.057031436071805	0.080307212596045
79	E	0.080307212596045	0.057031436071805
80	E	0.033947614683586	0.033947614683586
81	D	0.010193811745123	0.010193811745123
82	V	0.009261882470876	0.009261882470876
83	D	0.002848639876381	0.004750961344796
84	E	0.002155162121578	0.002848639876381
85	E	0.004750961344796	0.002155162121578
86	E	0.001275249219699	0.001678727960715
87	A	0.000516403832620	0.001678727960715
88	G	0.001678727960715	0.001678727960715
89	D	0.004970087272183	0.004970087272183
90	V	0.018331301392836	0.018331301392836
91	E	0.018331301392836	0.018331301392836
92	G	0.065256149993989	0.065256149993989
93	L	0.115984800925059	0.115984800925059
94	D	0.300378297924625	0.300378297924625
95	G	0.584195604644573	0.584195604644573
96	F	0.682623929660429	0.682623929660429
97	V	0.707441453657413	0.707441453657413
98	F	0.900888276818015	0.900888276818015
99	V	0.902226043227012	0.902226043227012
100	F	0.927279072826751	0.902226043227012
101	R	0.939619106773499	0.927279072826751
102	L	0.892280849980805	0.939619106773499
103	L	0.943682264395182	0.939619106773499
104	L	0.943682264395182	0.900663165618248
105	P	0.900663165618248	0.900663165618248
106	L	0.841693272629492	0.841693272629492
107	Y	0.693010922187140	0.693010922187140
108	N	0.569668774369557	0.677808349227222
109	Q	0.547143832072172	0.656312314314125
110	S	0.677808349227222	0.656312314314125
111	T	0.656312314314125	0.674207444782097
112	G	0.674207444782097	0.674207444782097
113	T	0.691608633437408	0.656312314314125
114	S	0.500000000000000	0.500000000000000
115	N	0.500000000000000	0.500000000000000
116	S	0.500000000000000	0.500000000000000
117	V	0.500000000000000	0.500000000000000
118	L	0.500000000000000	0.500000000000000
119	V	0.500000000000000	0.500000000000000
120	I	0.500000000000000	0.500000000000000
121	I	0.500000000000000	0.500000000000000
122	T	0.500000000000000	0.500000000000000
