# Supplementary material for: Conserved degronome features governing quality control associated proteolysis
Source: Nat Commun. 2022 Dec 8;13:7588. doi: 10.1038/s41467-022-35298-y (PMC9732359; doi:10.1038/s41467-022-35298-y)
Supplement: Supplementary file 6 — Supplementary Data 4 [file 41467_2022_35298_MOESM6_ESM.zip › profile_O13520.csv]

# Degron profile of O13520
# logit: Predicted probability of a tile being a degron (PSI<2.2) assigned to central position
# smooth: Running median spanning 5 positions
resi	aa	logit	logit_smooth
1	M	0.500000000000000	0.500000000000000
2	V	0.500000000000000	0.500000000000000
3	A	0.500000000000000	0.500000000000000
4	S	0.500000000000000	0.500000000000000
5	T	0.500000000000000	0.500000000000000
6	T	0.500000000000000	0.500000000000000
7	V	0.500000000000000	0.500000000000000
8	P	0.500000000000000	0.500000000000000
9	Y	0.911330713724934	0.753881780804813
10	L	0.873562127413079	0.753881780804813
11	P	0.753881780804813	0.753881780804813
12	K	0.713963217047448	0.729221912046804
13	I	0.729221912046804	0.729221912046804
14	F	0.710795916262034	0.729221912046804
15	F	0.820371982286839	0.729221912046804
16	N	0.742748809687887	0.742748809687887
17	L	0.719739844288491	0.750229100217270
18	T	0.751249306734273	0.750229100217270
19	G	0.750229100217270	0.751249306734273
20	S	0.869088149702210	0.869088149702210
21	R	0.934793011625896	0.869088149702210
22	Q	0.934793011625896	0.869088149702210
23	L	0.858891180483981	0.858891180483981
24	H	0.858891180483981	0.858891180483981
25	G	0.852957884858793	0.852957884858793
26	I	0.852957884858793	0.852957884858793
27	F	0.829844031348484	0.852957884858793
28	L	0.923387564783560	0.923387564783560
29	I	0.923387564783560	0.923387564783560
30	I	0.943822278478535	0.923387564783560
31	N	0.912690880605672	0.912690880605672
32	F	0.847663780051235	0.853003958460360
33	G	0.837701573493052	0.847663780051235
34	L	0.853003958460360	0.837701573493052
35	P	0.740282358058677	0.740282358058677
36	F	0.651820879941514	0.651820879941514
37	S	0.499126108389841	0.499126108389841
38	M	0.328623476586183	0.328623476586183
39	E	0.193825903232277	0.232582103941034
40	S	0.232582103941034	0.232582103941034
41	S	0.139567761145381	0.232582103941034
42	P	0.287273011208626	0.286158051784269
43	S	0.286158051784269	0.287273011208626
44	A	0.482913161230615	0.298174075614372
45	S	0.298174075614372	0.420121598344442
46	S	0.420121598344442	0.482913161230615
47	S	0.495138213232574	0.495138213232574
48	S	0.761445059553188	0.614678955663934
49	S	0.761445059553188	0.614678955663934
50	L	0.614678955663934	0.614678955663934
51	F	0.483996872897296	0.483996872897296
52	W	0.483996872897296	0.483996872897296
53	P	0.366231560043668	0.483996872897296
54	V	0.496329030962172	0.496329030962172
55	I	0.649277335196399	0.649277335196399
56	F	0.775731178080770	0.775731178080770
57	S	0.775731178080770	0.775731178080770
58	D	0.777627191488776	0.775731178080770
59	D	0.653005118824910	0.653005118824910
60	S	0.501794617293492	0.501794617293492
61	G	0.202680855394366	0.358475175204689
62	V	0.337746855430984	0.338986511128688
63	L	0.358475175204689	0.337746855430984
64	F	0.338986511128688	0.337746855430984
65	S	0.136121993260450	0.253824548088662
66	T	0.145304635945859	0.253824548088662
67	T	0.253824548088662	0.253824548088662
68	S	0.561148862170900	0.561148862170900
69	D	0.706070317742776	0.706070317742776
70	V	0.856509120427646	0.774713341515720
71	F	0.811161089673585	0.774713341515720
72	F	0.774713341515720	0.774713341515720
73	E	0.647946050954856	0.774713341515720
74	R	0.650435564905494	0.763275817446039
75	S	0.775663445127757	0.763275817446039
76	L	0.763275817446039	0.775663445127757
77	L	0.867800038323649	0.867800038323649
78	L	0.954727473836482	0.913129114750876
79	A	0.913129114750876	0.913129114750876
80	M	0.913560607778822	0.913560607778822
81	S	0.817762118383878	0.913560607778822
82	T	0.936241838607636	0.936241838607636
83	L	0.958693156764290	0.958693156764290
84	K	0.977459415227346	0.965901338380810
85	I	0.977459415227346	0.965901338380810
86	C	0.965901338380810	0.965901338380810
87	P	0.965901338380810	0.965901338380810
88	L	0.965901338380810	0.965901338380810
89	N	0.953098812095569	0.961446355282752
90	L	0.961446355282752	0.961039111015576
91	V	0.961039111015576	0.961039111015576
92	F	0.960834463103751	0.961039111015576
93	L	0.977960971533818	0.960834463103751
94	A	0.956132927198537	0.956132927198537
95	L	0.931390537594440	0.941076571512229
96	A	0.941076571512229	0.931390537594440
97	R	0.895777940721505	0.930048361389608
98	A	0.930048361389608	0.895777940721505
99	S	0.869661362505689	0.880248188861591
100	F	0.880248188861591	0.869661362505689
101	V	0.799090142301791	0.799090142301791
102	S	0.626801145863000	0.626801145863000
103	S	0.537745021567066	0.537745021567066
104	S	0.368607184735666	0.413172468047537
105	T	0.287932480035126	0.368607184735666
106	A	0.413172468047537	0.350094183659430
107	K	0.222843234062149	0.350094183659430
108	L	0.350094183659430	0.351335649613379
109	T	0.351335649613379	0.351335649613379
110	N	0.372428945399378	0.372428945399378
111	P	0.502980732188443	0.502980732188443
112	K	0.502980732188443	0.502980732188443
113	P	0.655311905568204	0.610327760281102
114	L	0.655311905568204	0.626805765800451
115	D	0.610327760281102	0.626805765800451
116	L	0.626805765800451	0.626805765800451
117	L	0.523158899922438	0.626805765800451
118	F	0.635354012991211	0.635354012991211
119	V	0.804923403820539	0.804923403820539
120	S	0.908113417305789	0.887958888074249
121	L	0.887958888074249	0.887958888074249
122	T	0.919628462422181	0.908113417305789
123	T	0.851680801176778	0.887958888074249
124	T	0.955722398794581	0.868352580913616
125	A	0.868352580913616	0.851680801176778
126	C	0.767991742957670	0.767991742957670
127	L	0.625507925349924	0.625507925349924
128	I	0.494815100860755	0.545863767518828
129	G	0.545863767518828	0.503994247531042
130	A	0.390175136656017	0.501261499823286
131	K	0.503994247531042	0.501261499823286
132	L	0.501261499823286	0.501261499823286
133	E	0.498528676746834	0.501261499823286
134	K	0.580088289707722	0.498528676746834
135	K	0.465201949158357	0.465201949158357
136	S	0.316486482824628	0.316486482824628
137	A	0.310521577631624	0.316486482824628
138	S	0.310521577631624	0.310521577631624
139	C	0.427643373804628	0.310521577631624
140	S	0.283706127318331	0.310521577631624
141	S	0.283706127318331	0.369844140458255
142	V	0.410898913784316	0.369844140458255
143	T	0.369844140458255	0.369844140458255
144	S	0.369844140458255	0.410898913784316
145	W	0.500212047487287	0.500212047487287
146	G	0.603778038164670	0.603778038164670
147	I	0.756236189384665	0.658961386104319
148	D	0.658961386104319	0.658961386104319
149	L	0.675821932059605	0.658961386104319
150	T	0.639247401830703	0.639247401830703
151	N	0.509590186206403	0.639247401830703
152	K	0.506858102370079	0.608928281507553
153	V	0.657580494047199	0.608928281507553
154	F	0.608928281507553	0.608928281507553
155	I	0.793733195385434	0.657580494047199
156	S	0.520409972492319	0.687017339476638
157	R	0.687017339476638	0.687017339476638
158	P	0.687017339476638	0.687017339476638
159	S	0.803107191109756	0.703006421743028
160	S	0.746949820278495	0.703006421743028
161	F	0.703006421743028	0.703006421743028
162	C	0.583911907629279	0.583911907629279
163	F	0.428923814713114	0.428923814713114
164	E	0.271656596360357	0.410684249284662
165	T	0.410684249284662	0.410684249284662
166	L	0.392431031811593	0.410684249284662
167	L	0.607390046232813	0.607390046232813
168	E	0.725137083551028	0.607390046232813
169	G	0.725137083551028	0.641626113684369
170	T	0.585402576511319	0.641626113684369
171	S	0.641626113684369	0.641626113684369
172	T	0.489334742973102	0.585402576511319
173	F	0.758202611583611	0.500000000000000
174	S	0.500000000000000	0.500000000000000
175	I	0.500000000000000	0.500000000000000
176	V	0.500000000000000	0.500000000000000
177	S	0.500000000000000	0.500000000000000
178	S	0.500000000000000	0.500000000000000
179	I	0.500000000000000	0.500000000000000
180	S	0.500000000000000	0.500000000000000
181	L	0.500000000000000	0.500000000000000
182	W	0.500000000000000	0.500000000000000
