# Supplementary material for: Conserved degronome features governing quality control associated proteolysis
Source: Nat Commun. 2022 Dec 8;13:7588. doi: 10.1038/s41467-022-35298-y (PMC9732359; doi:10.1038/s41467-022-35298-y)
Supplement: Supplementary file 6 — Supplementary Data 4 [file 41467_2022_35298_MOESM6_ESM.zip › profile_O13521.csv]

# Degron profile of O13521
# logit: Predicted probability of a tile being a degron (PSI<2.2) assigned to central position
# smooth: Running median spanning 5 positions
resi	aa	logit	logit_smooth
1	M	0.500000000000000	0.500000000000000
2	K	0.500000000000000	0.500000000000000
3	S	0.500000000000000	0.500000000000000
4	F	0.500000000000000	0.500000000000000
5	S	0.500000000000000	0.500000000000000
6	I	0.500000000000000	0.500000000000000
7	F	0.500000000000000	0.500000000000000
8	F	0.500000000000000	0.500000000000000
9	C	0.467456790792086	0.500000000000000
10	K	0.368547634268843	0.500000000000000
11	L	0.537681415501915	0.467456790792086
12	D	0.684840786076355	0.537681415501915
13	N	0.400361830019634	0.556406514884235
14	E	0.556406514884235	0.556406514884235
15	M	0.556406514884235	0.556406514884235
16	G	0.556406514884235	0.556406514884235
17	N	0.557751719186645	0.557751719186645
18	S	0.596067475708105	0.596067475708105
19	L	0.610168903403367	0.610168903403367
20	F	0.610168903403367	0.610168903403367
21	E	0.854048527546890	0.854048527546890
22	L	0.854048527546890	0.854048527546890
23	I	0.950111079997101	0.922711277894489
24	F	0.922711277894489	0.950111079997101
25	L	0.969011041111335	0.969011041111335
26	L	0.985557087178867	0.981862186389573
27	S	0.981862186389573	0.981862186389573
28	L	0.981862186389573	0.981862186389573
29	F	0.966636357392778	0.980777358101703
30	N	0.980777358101703	0.980674303412226
31	F	0.980674303412226	0.966636357392778
32	K	0.961427621940314	0.961427621940314
33	W	0.909793446316286	0.909793446316286
34	Y	0.901526405789051	0.901526405789051
35	N	0.821249556928900	0.901526405789051
36	L	0.895662498062624	0.895662498062624
37	S	0.902938215468436	0.834262277443253
38	T	0.834262277443253	0.834262277443253
39	F	0.827501380216380	0.834262277443253
40	S	0.804774977109386	0.827501380216380
41	G	0.891472827703601	0.817251720985665
42	V	0.817251720985665	0.817251720985665
43	K	0.814989726248036	0.890023920864368
44	F	0.904482114667810	0.890023920864368
45	I	0.890023920864368	0.896155840685305
46	T	0.897168718973733	0.896155840685305
47	G	0.896155840685305	0.890023920864368
48	C	0.813241285084538	0.896155840685305
49	L	0.813241285084538	0.813241285084538
50	H	0.915400210519808	0.813241285084538
51	V	0.784608265973858	0.794398010788870
52	V	0.794398010788870	0.784608265973858
53	C	0.676443960698161	0.763949189412742
54	H	0.636519425176764	0.763949189412742
55	S	0.763949189412742	0.763949189412742
56	K	0.822019854979661	0.816607049447447
57	S	0.830664144298302	0.822019854979661
58	L	0.816607049447447	0.822019854979661
59	E	0.893716628369514	0.830664144298302
60	S	0.807369671697025	0.833438720217000
61	T	0.833438720217000	0.854116650347682
62	V	0.854116650347682	0.854116650347682
63	F	0.854116650347682	0.854116650347682
64	R	0.863330017222312	0.863330017222312
65	V	0.931697766508728	0.872539507498029
66	V	0.927851807037467	0.927851807037467
67	I	0.872539507498029	0.931697766508728
68	P	0.957267351637124	0.957267351637124
69	I	0.957267351637124	0.957267351637124
70	L	0.957267351637124	0.957267351637124
71	H	0.934045169065996	0.954934417601172
72	R	0.924067685718852	0.954934417601172
73	I	0.954934417601172	0.954934417601172
74	K	0.958706765736681	0.958706765736681
75	S	0.962175845898218	0.959139619057596
76	L	0.959139619057596	0.959139619057596
77	S	0.959139619057596	0.959139619057596
78	T	0.955870845867846	0.955870845867846
79	H	0.951601960871337	0.951638725825778
80	C	0.951638725825778	0.951601960871337
81	L	0.948556145864418	0.948556145864418
82	F	0.948556145864418	0.948556145864418
83	F	0.907187772362585	0.907187772362585
84	L	0.907187772362585	0.907187772362585
85	P	0.838785975194285	0.907187772362585
86	L	0.913737207719747	0.892608032272683
87	V	0.892608032272683	0.885186906069570
88	R	0.885186906069570	0.885186906069570
89	T	0.838102557109943	0.838102557109943
90	I	0.837361446827723	0.837361446827723
91	D	0.722061987848860	0.722061987848860
92	S	0.581666047859746	0.600193319270523
93	S	0.428003732419381	0.598884369704867
94	I	0.600193319270523	0.581666047859746
95	N	0.598884369704867	0.466820107979314
96	S	0.466820107979314	0.466820107979314
97	H	0.288541640674142	0.376292819651280
98	F	0.376292819651280	0.339072935367129
99	K	0.339072935367129	0.339072935367129
100	S	0.339072935367129	0.339072935367129
101	T	0.339072935367129	0.339072935367129
102	V	0.325997418148436	0.339072935367129
103	F	0.204029271602490	0.339072935367129
104	S	0.377728817104718	0.377728817104718
105	D	0.532790083418007	0.500000000000000
106	M	0.646796420418612	0.500000000000000
107	Y	0.500000000000000	0.500000000000000
108	D	0.500000000000000	0.500000000000000
109	S	0.500000000000000	0.500000000000000
110	K	0.500000000000000	0.500000000000000
111	R	0.500000000000000	0.500000000000000
112	L	0.500000000000000	0.500000000000000
113	L	0.500000000000000	0.500000000000000
114	Y	0.500000000000000	0.500000000000000
115	V	0.500000000000000	0.500000000000000
