# Supplementary material for: Conserved degronome features governing quality control associated proteolysis
Source: Nat Commun. 2022 Dec 8;13:7588. doi: 10.1038/s41467-022-35298-y (PMC9732359; doi:10.1038/s41467-022-35298-y)
Supplement: Supplementary file 6 — Supplementary Data 4 [file 41467_2022_35298_MOESM6_ESM.zip › profile_O13522.csv]

# Degron profile of O13522
# logit: Predicted probability of a tile being a degron (PSI<2.2) assigned to central position
# smooth: Running median spanning 5 positions
resi	aa	logit	logit_smooth
1	M	0.500000000000000	0.500000000000000
2	H	0.500000000000000	0.500000000000000
3	A	0.500000000000000	0.500000000000000
4	L	0.500000000000000	0.500000000000000
5	N	0.500000000000000	0.500000000000000
6	I	0.500000000000000	0.500000000000000
7	F	0.500000000000000	0.500000000000000
8	P	0.500000000000000	0.500000000000000
9	C	0.963641154778179	0.963641154778179
10	G	0.970680210042271	0.970680210042271
11	L	0.980121742217330	0.970680210042271
12	F	0.986924921946389	0.972738284161126
13	S	0.958447933305927	0.972738284161126
14	Y	0.972738284161126	0.958447933305927
15	I	0.946023048421102	0.953980515748374
16	A	0.950241518935121	0.950241518935121
17	L	0.953980515748374	0.946023048421102
18	L	0.881124679564610	0.881124679564610
19	C	0.849134019088626	0.849134019088626
20	L	0.749749516033585	0.749749516033585
21	E	0.615899693091606	0.615899693091606
22	A	0.444871347392462	0.465138289571741
23	S	0.465138289571741	0.444871347392462
24	I	0.301605543667576	0.301605543667576
25	Q	0.210145681477000	0.210145681477000
26	E	0.124053094883211	0.124053094883211
27	E	0.036307802967045	0.036307802967045
28	S	0.023173657717828	0.036307802967045
29	S	0.023173657717828	0.036307802967045
30	D	0.072039493149902	0.072039493149902
31	L	0.111324632782035	0.072677485572379
32	T	0.167451642383509	0.111324632782035
33	G	0.072677485572379	0.121975693062576
34	S	0.137616759456580	0.137616759456580
35	D	0.121975693062576	0.137616759456580
36	T	0.312526400686502	0.185136138492646
37	L	0.185136138492646	0.267284302470803
38	L	0.267284302470803	0.312526400686502
39	W	0.578275606944727	0.312408477507701
40	C	0.366699830110211	0.366699830110211
41	N	0.312408477507701	0.375378156740798
42	L	0.375378156740798	0.375378156740798
43	D	0.375378156740798	0.375378156740798
44	L	0.658781169110693	0.637802716888593
45	D	0.754066769603583	0.637802716888593
46	C	0.637802716888593	0.637802716888593
47	L	0.483828557320237	0.483828557320237
48	N	0.321275971220488	0.321275971220488
49	N	0.227690367372831	0.270942158826554
50	S	0.270942158826554	0.227690367372831
51	S	0.165150261433879	0.185160132587598
52	C	0.185160132587598	0.181637294843748
53	C	0.115438772780714	0.165150261433879
54	R	0.181637294843748	0.115438772780714
55	S	0.064623335602066	0.115438772780714
56	S	0.064294566729051	0.139947496583723
57	S	0.139947496583723	0.139947496583723
58	S	0.139947496583723	0.139947496583723
59	S	0.234122491506142	0.139947496583723
60	E	0.149294200259071	0.139947496583723
61	R	0.098532970587262	0.149294200259071
62	P	0.113390332492967	0.149294200259071
63	D	0.168149058348452	0.168149058348452
64	F	0.168149058348452	0.168149058348452
65	L	0.274142436398886	0.274142436398886
66	N	0.276323003784491	0.276323003784491
67	L	0.416373572767288	0.416373572767288
68	E	0.585532605366478	0.526730141312541
69	S	0.585532605366478	0.585532605366478
70	L	0.526730141312541	0.585532605366478
71	V	0.710971784513648	0.710971784513648
72	S	0.822705681199366	0.710971784513648
73	F	0.822705681199367	0.710971784513648
74	T	0.662104756747470	0.679845409739238
75	F	0.662104756747470	0.679845409739238
76	W	0.679845409739238	0.679845409739238
77	E	0.787183511207980	0.679845409739238
78	P	0.787183511207980	0.679845409739238
79	L	0.649892480792897	0.649892480792897
80	K	0.463386096426935	0.463386096426935
81	F	0.394988898023582	0.415672556525713
82	N	0.415672556525713	0.394988898023582
83	N	0.358231969298948	0.358231969298948
84	I	0.230029857926243	0.358231969298948
85	S	0.220836190209956	0.358231969298948
86	S	0.460824615414422	0.298053259337515
87	K	0.501378531507063	0.310524337360650
88	N	0.298053259337515	0.310524337360650
89	G	0.310524337360650	0.298053259337515
90	I	0.194228397105445	0.298053259337515
91	N	0.233041813444432	0.302520461769179
92	S	0.319743532856148	0.302520461769179
93	L	0.302520461769179	0.319743532856148
94	Y	0.468939457281506	0.468939457281506
95	S	0.471662638702934	0.471662638702934
96	N	0.603227163179005	0.603227163179005
97	S	0.657118869268119	0.603227163179005
98	S	0.657118869268119	0.657118869268119
99	S	0.536005506589536	0.657118869268119
100	A	0.686523990870820	0.686523990870820
101	L	0.788790801925066	0.787881091036003
102	I	0.787881091036003	0.788790801925066
103	T	0.801220729360556	0.801220729360556
104	C	0.831830180388571	0.831830180388571
105	S	0.861786167789246	0.861786167789246
106	G	0.921344284830221	0.921344284830221
107	A	0.921344284830221	0.921344284830221
108	M	0.934957856884800	0.926975157844044
109	V	0.959754347960125	0.926975157844044
110	F	0.926975157844044	0.926975157844044
111	L	0.781637658348296	0.846375767672700
112	A	0.812907884788220	0.812907884788220
113	S	0.846375767672700	0.781637658348296
114	L	0.759781900413823	0.759781900413823
115	S	0.676462049835605	0.713335906048510
116	A	0.647670399120256	0.713335906048510
117	I	0.713335906048510	0.705126024162188
118	S	0.748161244750728	0.705126024162188
119	E	0.705126024162188	0.705126024162188
120	A	0.502432230815112	0.553077236784274
121	I	0.451407965072102	0.502432230815112
122	E	0.553077236784274	0.451407965072102
123	D	0.358938585490851	0.358938585490851
124	R	0.243249920263371	0.329795991637058
125	I	0.329795991637058	0.329795991637058
126	I	0.266601460158067	0.329795991637058
127	M	0.353465892143745	0.353465892143745
128	N	0.659721334707409	0.593141251776158
129	S	0.612382982182987	0.612382982182987
130	M	0.593141251776158	0.659721334707409
131	P	0.757063814251570	0.757063814251570
132	E	0.861790778502533	0.861790778502533
133	L	0.915662771749826	0.861790778502533
134	M	0.900933183493127	0.861790778502533
135	M	0.779913693069523	0.850766424527262
136	I	0.827496873778140	0.850766424527262
137	S	0.850766424527262	0.850766424527262
138	L	0.850766424527262	0.850766424527262
139	A	0.882439308441034	0.882439308441034
140	S	0.898281363902991	0.898281363902991
141	L	0.938959943670762	0.917247315368723
142	V	0.943407192837530	0.917247315368723
143	N	0.917247315368723	0.917247315368723
144	I	0.786478880252206	0.882337265474681
145	K	0.786478880252206	0.881770081196382
146	S	0.882337265474681	0.881770081196382
147	W	0.881770081196382	0.882337265474681
148	S	0.907044645211726	0.899545889727231
149	S	0.907962223770726	0.899545889727231
150	I	0.899545889727231	0.899545889727231
151	S	0.865665766628878	0.884505197414751
152	D	0.884505197414751	0.884505197414751
153	I	0.884505197414751	0.884505197414751
154	I	0.942979891923902	0.925216156689934
155	F	0.938494279275103	0.938494279275103
156	C	0.925216156689934	0.938494279275103
157	T	0.958533632358119	0.925216156689934
158	V	0.500000000000000	0.500000000000000
159	A	0.500000000000000	0.500000000000000
160	K	0.500000000000000	0.500000000000000
161	I	0.500000000000000	0.500000000000000
162	I	0.500000000000000	0.500000000000000
163	Q	0.500000000000000	0.500000000000000
164	C	0.500000000000000	0.500000000000000
165	F	0.500000000000000	0.500000000000000
166	L	0.500000000000000	0.500000000000000
