# Supplementary material for: Conserved degronome features governing quality control associated proteolysis
Source: Nat Commun. 2022 Dec 8;13:7588. doi: 10.1038/s41467-022-35298-y (PMC9732359; doi:10.1038/s41467-022-35298-y)
Supplement: Supplementary file 6 — Supplementary Data 4 [file 41467_2022_35298_MOESM6_ESM.zip › profile_O13523.csv]

# Degron profile of O13523
# logit: Predicted probability of a tile being a degron (PSI<2.2) assigned to central position
# smooth: Running median spanning 5 positions
resi	aa	logit	logit_smooth
1	M	0.500000000000000	0.500000000000000
2	F	0.500000000000000	0.500000000000000
3	Y	0.500000000000000	0.500000000000000
4	I	0.500000000000000	0.500000000000000
5	Y	0.500000000000000	0.500000000000000
6	S	0.500000000000000	0.500000000000000
7	I	0.500000000000000	0.500000000000000
8	I	0.500000000000000	0.500000000000000
9	F	0.987261641169821	0.957443004260816
10	S	0.982332261151076	0.957443004260816
11	L	0.957443004260816	0.957443004260816
12	N	0.923021083931170	0.923021083931170
13	F	0.864029157973107	0.864029157973107
14	N	0.735106615226575	0.735106615226575
15	F	0.702274116918150	0.702274116918150
16	K	0.587088247696361	0.587088247696361
17	L	0.345551419673156	0.345551419673156
18	R	0.325191589388962	0.325191589388962
19	G	0.276564871205725	0.323996362076890
20	Q	0.275475408627315	0.276564871205725
21	R	0.323996362076890	0.275475408627315
22	G	0.204148878633097	0.258487906780647
23	P	0.258487906780647	0.204148878633097
24	A	0.157236013893569	0.157236013893569
25	G	0.130143146536350	0.130143146536350
26	V	0.073765110532671	0.130143146536350
27	N	0.073765110532671	0.130143146536350
28	F	0.165201728574179	0.165201728574179
29	S	0.187801457970093	0.187801457970093
30	S	0.187801457970093	0.187801457970093
31	H	0.195251749063581	0.195251749063581
32	S	0.314273016035356	0.314273016035356
33	G	0.410999849706557	0.410999849706557
34	S	0.422696462742351	0.422696462742351
35	R	0.466419215274612	0.422696462742351
36	L	0.524237368864653	0.422696462742351
37	H	0.419857506095804	0.419857506095804
38	R	0.405578410966408	0.419857506095804
39	N	0.281457319098428	0.419857506095804
40	C	0.425192970375405	0.425192970375405
41	F	0.581529922475228	0.581529922475228
42	N	0.789123444788136	0.789123444788136
43	I	0.789123444788136	0.789123444788136
44	S	0.855377514512867	0.789123444788136
45	A	0.772562114092867	0.789123444788136
46	K	0.794518278745362	0.794518278745362
47	E	0.781838310111664	0.794518278745362
48	I	0.894075067452637	0.794518278745362
49	L	0.840180853647726	0.781838310111664
50	I	0.705149288167845	0.764850512984471
51	S	0.764850512984471	0.705149288167845
52	V	0.632674096575134	0.705149288167845
53	R	0.678834002817179	0.763913133968244
54	A	0.763913133968244	0.763913133968244
55	S	0.787368864617702	0.763913133968244
56	F	0.845739689070456	0.763913133968244
57	S	0.695955297024170	0.706981379496572
58	P	0.706981379496572	0.695955297024170
59	R	0.484578667742906	0.484578667742906
60	H	0.444173135433259	0.444173135433259
61	A	0.444173135433259	0.444173135433259
62	L	0.428180501588728	0.444173135433259
63	R	0.428180501588728	0.444173135433259
64	P	0.446676139764418	0.446676139764418
65	P	0.448023993734040	0.448023993734040
66	W	0.602630736804898	0.602630736804898
67	N	0.769248485738260	0.769248485738260
68	P	0.791306336758777	0.791306336758777
69	V	0.877457513706563	0.843349437431084
70	T	0.916399775491940	0.877457513706563
71	A	0.843349437431084	0.903129662811958
72	H	0.903129662811958	0.916399775491940
73	L	0.953475148031578	0.953475148031578
74	F	0.978399731610384	0.971752665127800
75	F	0.971752665127800	0.978399731610384
76	A	0.986657743950838	0.986657743950838
77	I	0.988636548682272	0.988636548682272
78	L	0.990464126375318	0.988636548682272
79	Q	0.990360325217715	0.988636548682272
80	F	0.979617773950208	0.979617773950208
81	F	0.974289094229765	0.974289094229765
82	L	0.956035535047228	0.956264116938929
83	M	0.956264116938929	0.956035535047228
84	V	0.921272897174348	0.921272897174348
85	S	0.878188378565931	0.878188378565931
86	I	0.869325914032924	0.869325914032924
87	S	0.769510136375706	0.783476443824833
88	E	0.783476443824833	0.769510136375706
89	P	0.659472684792834	0.659472684792834
90	H	0.559851973117259	0.566941914681552
91	L	0.535874924783995	0.559851973117259
92	S	0.566941914681552	0.535874924783995
93	G	0.394870115692298	0.394870115692298
94	L	0.375807765113493	0.394870115692298
95	K	0.335242348893117	0.394870115692298
96	S	0.486498150784885	0.486498150784885
97	S	0.555094942200396	0.555094942200396
98	A	0.594793092016803	0.555094942200396
99	V	0.686139351375618	0.555094942200396
100	V	0.400499003096443	0.561556325859346
101	P	0.532540774564750	0.532540774564750
102	Q	0.561556325859346	0.532540774564750
103	V	0.391268371076866	0.561556325859346
104	L	0.561556325859346	0.561556325859346
105	G	0.706413623329488	0.706413623329488
106	S	0.806407858524930	0.706413623329488
107	C	0.742611419504657	0.706413623329488
108	E	0.631063886745481	0.673778708066729
109	V	0.634566305557415	0.655495132947063
110	P	0.673778708066729	0.655495132947063
111	K	0.655495132947063	0.655495132947063
112	L	0.677017126143168	0.673778708066729
113	L	0.457571791097723	0.677017126143168
114	Y	0.694336281474630	0.694336281474630
115	P	0.696651331756106	0.696651331756106
116	T	0.744376125830755	0.744376125830755
117	Y	0.835319771915369	0.784956484978462
118	T	0.784956484978462	0.784956484978462
119	P	0.784956484978462	0.784956484978462
120	L	0.754387844452171	0.754387844452171
121	G	0.754387844452171	0.754387844452171
122	I	0.638018344283170	0.754387844452171
123	T	0.634529955733953	0.754387844452171
124	I	0.793275897305673	0.793275897305673
125	S	0.866178987410494	0.864422130670282
126	A	0.864422130670282	0.866178987410494
127	P	0.871775871928178	0.871775871928178
128	N	0.937604698854353	0.937604698854353
129	L	0.937604698854353	0.937604698854353
130	H	0.975883130711238	0.975883130711238
131	V	0.975883130711238	0.975883130711238
132	L	0.985560366825129	0.983438002588640
133	V	0.984370774832761	0.983438002588640
134	V	0.983438002588640	0.983438002588640
135	H	0.973391622471020	0.983438002588640
136	L	0.970183606820083	0.983438002588640
137	L	0.986112553265310	0.986112553265310
138	I	0.987171300479578	0.987171300479578
139	I	0.992597725839117	0.987171300479578
140	V	0.987577379645937	0.987171300479578
141	L	0.977159594015278	0.977159594015278
142	K	0.961668033534926	0.961668033534926
143	G	0.932750941932960	0.932801015597431
144	G	0.932801015597431	0.932750941932960
145	Y	0.874469563685211	0.874469563685211
146	I	0.819835513597675	0.819835513597675
147	L	0.806809061668267	0.806809061668267
148	T	0.619384119549589	0.619384119549589
149	T	0.473595843232961	0.473595843232961
150	S	0.265820127276286	0.323821801376106
151	K	0.265820127276286	0.323821801376106
152	R	0.323821801376106	0.297422284468095
153	K	0.437360865551927	0.297422284468095
154	A	0.297422284468095	0.297422284468095
155	F	0.150196274017095	0.150196274017095
156	N	0.149501738018918	0.149501738018918
157	K	0.116179602561960	0.149501738018918
158	G	0.115061854651917	0.149501738018918
159	K	0.181485671021117	0.181485671021117
160	S	0.261284587849919	0.217923663287605
161	A	0.217923663287605	0.261284587849919
162	K	0.355764611707692	0.261284587849919
163	P	0.312689366708181	0.312689366708181
164	F	0.195812870406281	0.355764611707692
165	G	0.364467714471685	0.364467714471685
166	S	0.533310489588024	0.533310489588024
167	V	0.601833488145872	0.601833488145872
168	M	0.749720688194935	0.749720688194935
169	P	0.749720688194935	0.749720688194935
170	F	0.796716180922489	0.796716180922489
171	T	0.817571564836852	0.817571564836852
172	S	0.840575725083929	0.817571564836852
173	F	0.840575725083929	0.840575725083929
174	L	0.800147934765082	0.840575725083929
175	S	0.873914933420484	0.861697142969734
176	F	0.884202265239140	0.873914933420484
177	S	0.861697142969734	0.873914933420484
178	C	0.887750128030093	0.861697142969734
179	H	0.500000000000000	0.500000000000000
180	S	0.500000000000000	0.500000000000000
181	F	0.500000000000000	0.500000000000000
182	E	0.500000000000000	0.500000000000000
183	Y	0.500000000000000	0.500000000000000
184	L	0.500000000000000	0.500000000000000
185	A	0.500000000000000	0.500000000000000
186	R	0.500000000000000	0.500000000000000
187	R	0.500000000000000	0.500000000000000
