# Supplementary material for: Conserved degronome features governing quality control associated proteolysis
Source: Nat Commun. 2022 Dec 8;13:7588. doi: 10.1038/s41467-022-35298-y (PMC9732359; doi:10.1038/s41467-022-35298-y)
Supplement: Supplementary file 6 — Supplementary Data 4 [file 41467_2022_35298_MOESM6_ESM.zip › profile_O13525.csv]

# Degron profile of O13525
# logit: Predicted probability of a tile being a degron (PSI<2.2) assigned to central position
# smooth: Running median spanning 5 positions
resi	aa	logit	logit_smooth
1	M	0.500000000000000	0.500000000000000
2	L	0.500000000000000	0.500000000000000
3	R	0.500000000000000	0.500000000000000
4	L	0.500000000000000	0.500000000000000
5	S	0.500000000000000	0.500000000000000
6	L	0.500000000000000	0.500000000000000
7	L	0.500000000000000	0.500000000000000
8	R	0.500000000000000	0.500000000000000
9	S	0.900023889102934	0.760298977465460
10	T	0.846693582002780	0.760298977465460
11	A	0.760298977465460	0.760298977465460
12	T	0.760298977465460	0.760298977465460
13	L	0.560723810651559	0.722124024424379
14	P	0.705712018158399	0.722124024424379
15	V	0.722124024424379	0.705712018158399
16	K	0.722124024424379	0.715292580952211
17	C	0.671839589347953	0.722124024424379
18	Q	0.715292580952211	0.722124024424379
19	R	0.753062106228611	0.753062106228611
20	R	0.753062106228611	0.753062106228611
21	G	0.819383309192686	0.806968874467188
22	L	0.806968874467188	0.819383309192686
23	I	0.832563105449734	0.819383309192686
24	L	0.845628369092649	0.814566902892481
25	P	0.814566902892481	0.832563105449734
26	A	0.732330256095136	0.845628369092649
27	A	0.847809169851711	0.847809169851711
28	A	0.913130740092733	0.913130740092733
29	M	0.947925663533385	0.913130740092733
30	Y	0.947925663533385	0.913130740092733
31	T	0.901334340670820	0.901334340670820
32	L	0.720359936463751	0.720359936463751
33	G	0.627244088954478	0.720359936463751
34	S	0.681118537052563	0.720359936463751
35	L	0.765801270178456	0.681118537052563
36	I	0.765801270178456	0.681118537052563
37	F	0.571125583277282	0.571125583277282
38	G	0.520753596739919	0.520753596739919
39	K	0.485591617756924	0.485591617756924
40	E	0.348974374662645	0.348974374662645
41	A	0.235388345410353	0.235388345410353
42	R	0.235388345410353	0.235388345410353
43	L	0.150191347281782	0.150191347281782
44	A	0.150191347281782	0.150191347281782
45	D	0.085578769315500	0.085578769315500
46	A	0.038217246294752	0.047211878813017
47	M	0.047211878813017	0.047211878813017
48	E	0.040025807412320	0.047211878813017
49	R	0.110202083868511	0.048017265246242
50	G	0.048017265246242	0.050212110635059
51	E	0.074872376633143	0.050212110635059
52	L	0.050212110635059	0.048017265246242
53	H	0.039030052502182	0.044574886456715
54	N	0.044574886456715	0.044574886456715
55	K	0.044574886456715	0.039030052502182
56	N	0.017497396589039	0.017497396589039
57	V	0.017497396589039	0.017497396589039
58	D	0.017497396589039	0.017497396589039
59	Y	0.023260833545459	0.023260833545459
60	A	0.023260833545459	0.023260833545459
61	K	0.023260833545459	0.023260833545459
62	E	0.023278983551559	0.023278983551559
63	A	0.057639650523721	0.057639650523721
64	E	0.065418522769757	0.065418522769757
65	E	0.097701397256807	0.097701397256807
66	R	0.106574846592701	0.106574846592701
67	T	0.226547898281644	0.106574846592701
68	E	0.118337821166764	0.112329598624908
69	L	0.099566839013928	0.118337821166764
70	R	0.112329598624908	0.118337821166764
71	I	0.157794441879982	0.157794441879982
72	R	0.186737801955680	0.186737801955680
73	A	0.186737801955680	0.186737801955680
74	L	0.253711231126730	0.253711231126730
75	A	0.253711231126730	0.253711231126730
76	N	0.367945643079086	0.253711231126730
77	T	0.445808291792822	0.253711231126730
78	R	0.244559780770105	0.244559780770105
79	P	0.244412276671374	0.244412276671374
80	M	0.213185870146973	0.244412276671374
81	E	0.175906326112269	0.213185870146973
82	P	0.246290212590678	0.175906326112269
83	R	0.157908056776241	0.175906326112269
84	Y	0.141532266743034	0.169642337916345
85	N	0.264586795000486	0.157908056776241
86	G	0.169642337916345	0.169642337916345
87	H	0.151478996458374	0.264586795000486
88	V	0.282932417860347	0.282932417860347
89	P	0.330149462621573	0.330149462621573
90	L	0.617277588310700	0.617277588310700
91	H	0.779995959937721	0.779995959937721
92	R	0.801291828913182	0.801291828913182
93	Y	0.825850957541012	0.825850957541012
94	E	0.856688524254809	0.856688524254809
95	K	0.856688524254809	0.856688524254809
96	L	0.916528728966284	0.856688524254809
97	L	0.836280026888306	0.856688524254809
98	L	0.857336716501834	0.857336716501834
99	F	0.856668595767329	0.857336716501834
100	A	0.911961153520288	0.857336716501834
101	I	0.911897017632887	0.856668595767329
102	S	0.835576452005086	0.835576452005086
103	G	0.835576452005086	0.835576452005086
104	W	0.729284846967131	0.729284846967131
105	N	0.520183526257508	0.520183526257508
106	S	0.499759177518622	0.499759177518622
107	F	0.296699842667104	0.389784973604082
108	F	0.314915614225028	0.314915614225028
109	H	0.389784973604082	0.314915614225028
110	P	0.224499966126159	0.352268141699874
111	E	0.352268141699874	0.352268141699874
112	D	0.352268141699874	0.224499966126159
113	G	0.136194966655003	0.197805859010364
114	Y	0.196077019581393	0.196077019581393
115	N	0.197805859010364	0.140035321460980
116	I	0.139380065221499	0.140035321460980
117	V	0.140035321460980	0.140035321460980
118	Q	0.113779539940865	0.140035321460980
119	L	0.204820838689653	0.204820838689653
120	G	0.456022516199725	0.456022516199725
121	E	0.759104785345555	0.523013927155579
122	A	0.705261262306837	0.705261262306837
123	T	0.523013927155579	0.705261262306837
124	A	0.721963117893627	0.545965390782953
125	L	0.545965390782953	0.523013927155579
126	P	0.394163117885699	0.416193275480532
127	V	0.416193275480532	0.416193275480532
128	F	0.363345462990079	0.416193275480532
129	L	0.586459003319886	0.501502025481722
130	E	0.711835594816799	0.501502025481722
131	N	0.501502025481722	0.501502025481722
132	L	0.498769202485994	0.498769202485994
133	K	0.447782158009986	0.447782158009986
134	Q	0.246038186117807	0.292898101797923
135	T	0.292898101797923	0.246038186117807
136	M	0.207655425200048	0.222131003734038
137	L	0.222131003734038	0.222131003734038
138	S	0.222131003734038	0.222131003734038
139	D	0.319246372052673	0.222131003734038
140	S	0.253381921312616	0.222131003734038
141	S	0.142864598843123	0.142864598843123
142	G	0.130639089156204	0.142864598843123
143	R	0.114419013953954	0.142864598843123
144	R	0.206461834824721	0.130639089156204
145	I	0.148862559429237	0.114419013953954
146	L	0.086024851957585	0.148862559429237
147	K	0.051264241765089	0.148862559429237
148	E	0.180402956948843	0.180402956948843
149	Q	0.292541693219513	0.292541693219513
150	P	0.308337614654872	0.292541693219513
151	N	0.470001998241339	0.292541693219513
152	I	0.291171974003696	0.291171974003696
153	T	0.264135740913000	0.264135740913000
154	T	0.248812419061330	0.248812419061330
155	E	0.177877853834346	0.248812419061330
156	I	0.177877853834346	0.248812419061330
157	L	0.414528962517094	0.394767193629710
158	H	0.394767193629710	0.414528962517094
159	M	0.452738865265672	0.414528962517094
160	D	0.452738865265672	0.431573044979242
161	K	0.291192140865673	0.431573044979242
162	L	0.431573044979242	0.431573044979242
163	A	0.362151474998777	0.431573044979242
164	K	0.631286166915770	0.569254200460853
165	L	0.589173627538114	0.589173627538114
166	P	0.569254200460853	0.589173627538114
167	H	0.679711676055249	0.589173627538114
168	N	0.565584256685105	0.679711676055249
169	T	0.837624478906318	0.837624478906318
170	F	0.911341253630223	0.837624478906318
171	G	0.837624478906318	0.837624478906318
172	Y	0.819344553643832	0.819344553643832
173	V	0.734165317452581	0.734165317452581
174	Y	0.538364477284418	0.700573718810572
175	Y	0.700573718810572	0.699280943135082
176	Q	0.684571803777530	0.684571803777530
177	W	0.699280943135082	0.684571803777530
178	L	0.534781150558432	0.534781150558432
179	K	0.383477123933676	0.470240936951115
180	R	0.470240936951115	0.386210001688386
181	E	0.386210001688386	0.383477123933676
182	N	0.238750370705809	0.238750370705809
183	V	0.236021612667951	0.238750370705809
184	S	0.144014510822849	0.238750370705809
185	P	0.254121823968807	0.236021612667951
186	D	0.259410949859913	0.144014510822849
187	T	0.085241175744964	0.085241175744964
188	R	0.047072279701305	0.085241175744964
189	A	0.037457915857544	0.085241175744964
190	P	0.092515976710081	0.090660585836820
191	V	0.121684465690247	0.092515976710081
192	K	0.090660585836820	0.121684465690247
193	F	0.147192990060359	0.147192990060359
194	I	0.292488347722437	0.292488347722437
195	D	0.607153408935677	0.590374745786452
196	D	0.590374745786452	0.590374745786452
197	P	0.590374745786452	0.607153408935677
198	M	0.670314810384643	0.590374745786452
199	H	0.720735770316672	0.670314810384643
200	A	0.582704620884762	0.670314810384643
201	Y	0.703972525532361	0.582704620884762
202	I	0.578436779097265	0.578436779097265
203	F	0.251965384373553	0.578436779097265
204	K	0.557379610349009	0.578436779097265
205	R	0.813503263794673	0.813503263794673
206	Y	0.846919613830576	0.818654743859177
207	R	0.818654743859177	0.846919613830576
208	Q	0.895014037334113	0.846919613830576
209	C	0.875362822712729	0.818654743859177
210	H	0.762941304453941	0.762941304453941
211	D	0.703922464466685	0.703922464466685
212	F	0.519593184338030	0.703922464466685
213	Y	0.700200123254056	0.703922464466685
214	H	0.815056259877414	0.733877073878592
215	A	0.838257578900033	0.733877073878592
216	I	0.733877073878592	0.733877073878592
217	T	0.693217911443871	0.693217911443871
218	N	0.446889178729998	0.693217911443871
219	M	0.604082585670857	0.693217911443871
220	P	0.755290701329336	0.646829995109874
221	I	0.770804107189994	0.675830905784088
222	I	0.646829995109874	0.755290701329336
223	I	0.675830905784088	0.675830905784088
224	E	0.761425987965684	0.646829995109874
225	G	0.473679799196526	0.510069458358533
226	E	0.402278464313082	0.473679799196526
227	I	0.510069458358533	0.473679799196526
228	T	0.354489371917227	0.402278464313082
229	I	0.548279735859044	0.354489371917227
230	K	0.310695391924989	0.310695391924989
231	A	0.274072298586380	0.292255901931265
232	L	0.136164586280056	0.292255901931265
233	E	0.292255901931265	0.292255901931265
234	G	0.401295682724021	0.401295682724021
235	A	0.703875656341370	0.621247465694337
236	N	0.686853239460420	0.621247465694337
237	L	0.621247465694337	0.621247465694337
238	G	0.378540809451691	0.621247465694337
239	V	0.568097148985794	0.568097148985794
240	P	0.668171702223220	0.568097148985794
241	M	0.568097148985794	0.660724374794725
242	A	0.660724374794725	0.668171702223220
243	I	0.828742775357665	0.809690140711679
244	L	0.809690140711679	0.828742775357665
245	G	0.909709866519294	0.834882409745571
246	G	0.834882409745571	0.863112744427400
247	I	0.863112744427400	0.863112744427400
248	L	0.863112744427400	0.863112744427400
249	A	0.872520524231678	0.863112744427400
250	P	0.830799321766026	0.830799321766026
251	L	0.790455635113503	0.790455635113503
252	R	0.666571639771582	0.790455635113503
253	L	0.666571639771582	0.790455635113503
254	K	0.820714753815259	0.820714753815259
255	K	0.827686256498610	0.820714753815259
256	V	0.827686256498610	0.827686256498610
257	Q	0.815714160149057	0.827686256498610
258	R	0.871401953018059	0.871401953018059
259	K	0.871401953018059	0.871401953018059
260	R	0.877188280553405	0.877188280553405
261	L	0.890398135526747	0.880586900335741
262	Y	0.880586900335741	0.890398135526747
263	N	0.894058425712708	0.890398135526747
264	I	0.900494479582737	0.890939040420868
265	Y	0.800484669003496	0.890939040420868
266	L	0.890939040420868	0.890939040420868
267	P	0.883335375415512	0.890939040420868
268	W	0.928029188872096	0.890939040420868
269	A	0.918483530197308	0.883335375415512
270	V	0.836009716978880	0.918483530197308
271	R	0.846910765228228	0.846910765228228
272	T	0.934198568357021	0.846910765228228
273	G	0.846910765228228	0.846910765228228
274	L	0.844946229710678	0.846910765228228
275	S	0.833932722743080	0.844946229710678
276	C	0.921253618944877	0.833932722743080
277	K	0.772297090942469	0.772297090942469
278	P	0.613404416753676	0.709011479587575
279	L	0.583220257897985	0.613404416753676
280	I	0.709011479587575	0.613404416753676
281	N	0.580466054127410	0.583220257897985
282	V	0.633077355186283	0.580466054127410
283	Y	0.314599728055014	0.439062386499930
284	W	0.439062386499930	0.390813775330294
285	E	0.330146704877001	0.390813775330294
286	E	0.390813775330294	0.439062386499930
287	M	0.586421867424716	0.390813775330294
288	L	0.448832774292244	0.390813775330294
289	E	0.273840075960631	0.273840075960631
290	K	0.214393228722412	0.231149843878182
291	D	0.231149843878182	0.214393228722412
292	V	0.140692139061467	0.214393228722412
293	T	0.144076443825555	0.228652424442172
294	A	0.228652424442172	0.228652424442172
295	L	0.492396081288539	0.228652424442172
296	R	0.354103287512121	0.228652424442172
297	K	0.198748163027952	0.300840705151372
298	E	0.177589897981903	0.300840705151372
299	L	0.300840705151372	0.300840705151372
300	K	0.481574567297310	0.355136258132869
301	I	0.355136258132869	0.418698488956371
302	T	0.450321101410019	0.418698488956371
303	L	0.418698488956371	0.355136258132869
304	P	0.265498462337692	0.265498462337692
305	P	0.161309051790161	0.265498462337692
306	D	0.180400486259368	0.235089951501252
307	L	0.319960296349244	0.235089951501252
308	R	0.235089951501252	0.245033219091926
309	T	0.379816891173409	0.245033219091926
310	M	0.245033219091926	0.235089951501252
311	R	0.232343141027073	0.232343141027073
312	K	0.084660529730777	0.181356188929480
313	E	0.181356188929480	0.181356188929480
314	R	0.115245689636188	0.138309700211037
315	A	0.242332107994965	0.181356188929480
316	A	0.138309700211037	0.168115346985247
317	L	0.204799803297690	0.168115346985247
318	R	0.168115346985247	0.138309700211037
319	K	0.118455420645826	0.118455420645826
320	E	0.103067108497548	0.118455420645826
321	I	0.103067108497548	0.118455420645826
322	D	0.177604304982335	0.168303357704566
323	A	0.197195044045810	0.168303357704566
324	K	0.168303357704566	0.168303357704566
325	Y	0.142891251869669	0.168303357704566
326	N	0.070138305754461	0.168303357704566
327	S	0.500000000000000	0.500000000000000
328	Q	0.500000000000000	0.500000000000000
329	K	0.500000000000000	0.500000000000000
330	R	0.500000000000000	0.500000000000000
331	A	0.500000000000000	0.500000000000000
332	T	0.500000000000000	0.500000000000000
333	T	0.500000000000000	0.500000000000000
334	P	0.500000000000000	0.500000000000000
335	A	0.500000000000000	0.500000000000000
