# Supplementary material for: Conserved degronome features governing quality control associated proteolysis
Source: Nat Commun. 2022 Dec 8;13:7588. doi: 10.1038/s41467-022-35298-y (PMC9732359; doi:10.1038/s41467-022-35298-y)
Supplement: Supplementary file 6 — Supplementary Data 4 [file 41467_2022_35298_MOESM6_ESM.zip › profile_O13527.csv]

# Degron profile of O13527
# logit: Predicted probability of a tile being a degron (PSI<2.2) assigned to central position
# smooth: Running median spanning 5 positions
resi	aa	logit	logit_smooth
1	M	0.500000000000000	0.500000000000000
2	E	0.500000000000000	0.500000000000000
3	T	0.500000000000000	0.500000000000000
4	F	0.500000000000000	0.500000000000000
5	T	0.500000000000000	0.500000000000000
6	G	0.500000000000000	0.500000000000000
7	Y	0.500000000000000	0.500000000000000
8	L	0.500000000000000	0.500000000000000
9	K	0.652113005582403	0.514422805244164
10	S	0.514422805244164	0.652113005582403
11	T	0.761602251715361	0.652113005582403
12	C	0.728695691185202	0.549928336461126
13	F	0.549928336461126	0.728695691185202
14	H	0.547221305985414	0.728695691185202
15	Q	0.764955470462627	0.600795964453058
16	I	0.738720909178542	0.738720909178542
17	S	0.600795964453058	0.749908892310384
18	P	0.764699738318980	0.749908892310384
19	Y	0.749908892310384	0.749908892310384
20	P	0.834923185608544	0.749908892310384
21	P	0.748104404810868	0.748104404810868
22	S	0.730500840467300	0.748104404810868
23	I	0.730500840467300	0.730500840467300
24	M	0.782853284680353	0.730500840467300
25	S	0.584165988619266	0.740932503354506
26	I	0.740932503354506	0.782853284680353
27	Q	0.863410094681828	0.863410094681828
28	V	0.881427860105016	0.881427860105016
29	K	0.942627572779820	0.942627572779820
30	V	0.950810984876695	0.950810984876695
31	H	0.973057583616892	0.950810984876695
32	A	0.973057583616892	0.956775488314458
33	N	0.932369887758334	0.956775488314458
34	I	0.956775488314458	0.956775488314458
35	L	0.953326791197442	0.954679274870447
36	I	0.959815097355104	0.954679274870447
37	L	0.954679274870447	0.953326791197442
38	S	0.949978655399691	0.949978655399691
39	F	0.943659482198495	0.943659482198495
40	I	0.943659482198495	0.943659482198495
41	E	0.936410543686784	0.943659482198495
42	C	0.944834033921244	0.943659482198495
43	L	0.944834033921244	0.936410543686784
44	R	0.907717795490299	0.907717795490299
45	M	0.893210944658103	0.893210944658103
46	P	0.816590894287088	0.893210944658103
47	M	0.893210944658103	0.816590894287088
48	H	0.808447631730232	0.808447631730232
49	R	0.621867315587392	0.694427379309383
50	Q	0.694427379309383	0.621867315587392
51	I	0.588640157916207	0.607954059261234
52	R	0.607954059261234	0.607954059261234
53	Y	0.592348902924144	0.607954059261234
54	S	0.625836378885860	0.625836378885860
55	L	0.786176385090115	0.625836378885860
56	K	0.659795524436390	0.625836378885860
57	N	0.508060441634179	0.508060441634179
58	N	0.489071021013064	0.489071021013064
59	T	0.341453504040141	0.341453504040141
60	I	0.302797462877506	0.302797462877506
61	T	0.167482637265336	0.187067948005259
62	Y	0.187067948005259	0.187067948005259
63	F	0.187067948005259	0.167482637265336
64	N	0.109123656633587	0.187067948005259
65	E	0.137513765969101	0.187067948005259
66	S	0.290362921148512	0.204945584018108
67	D	0.204945584018108	0.204945584018108
68	V	0.306232906339680	0.241100913249148
69	D	0.166698786147055	0.204945584018108
70	W	0.241100913249148	0.166698786147055
71	S	0.134936597729086	0.134936597729086
72	S	0.040052428560346	0.134936597729086
73	A	0.077869425685339	0.134936597729086
74	I	0.216507647655196	0.216507647655196
75	D	0.360034702405453	0.319963571022979
76	Y	0.459764861080004	0.360034702405453
77	Q	0.319963571022979	0.360034702405453
78	C	0.484918556196443	0.324620367877937
79	P	0.324620367877937	0.324620367877937
80	D	0.311839219574823	0.324620367877937
81	C	0.328193740142366	0.311839219574823
82	L	0.300459441445071	0.311839219574823
83	I	0.185296949646448	0.328193740142366
84	G	0.480922520765012	0.300459441445071
85	K	0.335353477938645	0.292505430822427
86	S	0.292505430822427	0.292505430822427
87	T	0.204772037603371	0.292505430822427
88	K	0.246340395896934	0.292505430822427
89	H	0.551298102037769	0.399337732366331
90	R	0.419096357931189	0.399337732366331
91	H	0.399337732366331	0.399337732366331
92	I	0.231538974666521	0.251127931372418
93	K	0.240211213424441	0.251127931372418
94	G	0.251127931372418	0.247926883595612
95	S	0.367304362757710	0.247926883595612
96	R	0.247926883595612	0.251127931372418
97	L	0.229113971110184	0.305794385040338
98	K	0.339977741536142	0.305794385040338
99	Y	0.305794385040338	0.339977741536142
100	Q	0.414300059210950	0.394940731712180
101	N	0.394940731712180	0.414300059210950
102	S	0.427390563212832	0.414300059210950
103	Y	0.499524155143660	0.427390563212832
104	E	0.332811018388369	0.483507003284938
105	P	0.484868606832696	0.483507003284938
106	F	0.483507003284938	0.428799554537202
107	Q	0.428799554537202	0.428799554537202
108	Y	0.269316100438977	0.428799554537202
109	L	0.405194551241646	0.423432532567381
110	H	0.480722809991173	0.423432532567381
111	T	0.423432532567381	0.443503082375765
112	D	0.443503082375765	0.480722809991173
113	I	0.541274685742329	0.443503082375765
114	F	0.566871108154114	0.482309167711173
115	G	0.411928235602440	0.482309167711173
116	P	0.482309167711173	0.411928235602440
117	V	0.313859406043858	0.313859406043858
118	H	0.195810791808117	0.313859406043858
119	N	0.281092765104282	0.313859406043858
120	L	0.419486315525733	0.419486315525733
121	P	0.746424822873800	0.591147877534222
122	K	0.591147877534222	0.591147877534222
123	S	0.591147877534222	0.591147877534222
124	A	0.659106473452097	0.591147877534222
125	P	0.532020437533651	0.532020437533651
126	S	0.276788883110710	0.313845673230286
127	Y	0.264116081053667	0.276788883110710
128	F	0.313845673230286	0.276788883110710
129	I	0.186689564750024	0.313845673230286
130	S	0.336578330098011	0.336578330098011
131	F	0.367328164656279	0.367328164656279
132	T	0.534820931901526	0.534820931901526
133	D	0.615035936249041	0.615035936249041
134	E	0.764925372640400	0.734453697245637
135	T	0.734453697245637	0.734453697245637
136	T	0.750087501913170	0.734453697245637
137	K	0.633938700847110	0.633938700847110
138	L	0.298308517337489	0.314449615165261
139	R	0.314449615165261	0.298308517337489
140	W	0.209403097889683	0.209403097889683
141	V	0.130740397402376	0.207599128720608
142	Y	0.130740397402376	0.207599128720608
143	P	0.207599128720608	0.207599128720608
144	L	0.345366835750041	0.341969482230904
145	H	0.495037440460219	0.341969482230904
146	D	0.341969482230904	0.345366835750041
147	R	0.320528429031511	0.341969482230904
148	R	0.449617710279516	0.320528429031511
149	E	0.294320908909350	0.294320908909350
150	D	0.198246138898564	0.294320908909350
151	S	0.225276546227553	0.294320908909350
152	I	0.391242705377447	0.295685766543547
153	L	0.295685766543547	0.391242705377447
154	D	0.421163298863097	0.421163298863097
155	V	0.747725335583112	0.655683070940861
156	F	0.721443593498647	0.721443593498647
157	T	0.655683070940861	0.747725335583112
158	T	0.753727137959557	0.753727137959557
159	I	0.919626410602450	0.864194966612233
160	L	0.913472221865440	0.864194966612233
161	A	0.864194966612233	0.913472221865440
162	F	0.772068795390519	0.913472221865440
163	I	0.920368079304345	0.920368079304345
164	K	0.927181092507506	0.920766735926937
165	N	0.920766735926937	0.927181092507506
166	Q	0.959018951174419	0.940394347178846
167	F	0.955271100880388	0.940394347178846
168	Q	0.940394347178846	0.940394347178846
169	A	0.807586806428012	0.807586806428012
170	S	0.786786065996809	0.786786065996809
171	V	0.598902189233313	0.598902189233313
172	L	0.423107679839701	0.493569302114234
173	V	0.308725940204996	0.493569302114234
174	I	0.493569302114234	0.423107679839701
175	Q	0.516419473943685	0.346494446506997
176	M	0.311965561656775	0.346494446506997
177	D	0.346494446506997	0.346494446506997
178	R	0.304011952285714	0.341575307048177
179	G	0.450731107462997	0.341575307048177
180	S	0.341575307048177	0.304011952285714
181	E	0.206566635390873	0.221942209819780
182	Y	0.221942209819780	0.208373530877179
183	T	0.208373530877179	0.206566635390873
184	N	0.140730892497500	0.140730892497500
185	R	0.093109601772331	0.140131244926073
186	T	0.140131244926073	0.140131244926073
187	L	0.102491872801721	0.140131244926073
188	H	0.235187819707405	0.235187819707405
189	K	0.237159774199379	0.237159774199379
190	F	0.315208009528568	0.299180219962342
191	L	0.299180219962342	0.315208009528568
192	E	0.422302393482725	0.422302393482725
193	K	0.482295794486282	0.466081533358755
194	N	0.466081533358755	0.466081533358755
195	G	0.466081533358755	0.466081533358755
196	I	0.363149966924299	0.363149966924299
197	T	0.209079591714049	0.218989276047611
198	P	0.218989276047611	0.209079591714049
199	C	0.139350484978768	0.165703017252357
200	Y	0.095649124415220	0.139350484978768
201	T	0.165703017252357	0.139350484978768
202	T	0.137389062565280	0.165703017252357
203	T	0.255049121759556	0.165703017252357
204	A	0.357213575665163	0.143277084242970
205	D	0.135477675277351	0.255049121759556
206	S	0.143277084242970	0.154428146657775
207	R	0.269876685411233	0.143277084242970
208	A	0.154428146657775	0.143277084242970
209	H	0.102190076058443	0.154428146657775
210	G	0.102190076058443	0.154428146657775
211	V	0.174580351377266	0.137976694069514
212	A	0.282136219118522	0.137976694069514
213	E	0.137976694069514	0.174580351377266
214	R	0.137976694069514	0.204449590535461
215	L	0.204449590535461	0.174726348924941
216	N	0.204449590535461	0.174726348924941
217	R	0.174726348924941	0.204449590535461
218	T	0.153402876498117	0.195892617718472
219	L	0.310466758376331	0.195892617718472
220	L	0.195892617718472	0.241697767276077
221	D	0.241697767276077	0.280080441194002
222	D	0.356996479259614	0.280080441194002
223	C	0.280080441194002	0.280080441194002
224	R	0.280080441194002	0.280080441194002
225	T	0.294204801444962	0.280080441194002
226	Q	0.234590850817440	0.246321177209133
227	L	0.246321177209133	0.246321177209133
228	Q	0.246321177209133	0.246321177209133
229	C	0.256226916228068	0.256226916228068
230	S	0.562919447040860	0.562919447040860
231	G	0.720433750753696	0.663256877402198
232	L	0.663256877402198	0.678501848584352
233	P	0.787980723571837	0.720433750753696
234	N	0.678501848584352	0.694647558184105
235	H	0.810380776929968	0.713687982274438
236	L	0.694647558184105	0.713687982274438
237	W	0.713687982274438	0.759657161418243
238	F	0.759657161418243	0.759657161418243
239	S	0.843504044410113	0.764601219150170
240	A	0.884950870527443	0.792590389058960
241	I	0.764601219150170	0.843504044410113
242	E	0.792590389058960	0.884950870527443
243	F	0.900492641786077	0.845757385691207
244	S	0.911513311524988	0.845757385691207
245	T	0.845757385691207	0.845757385691207
246	I	0.701816404774414	0.701816404774414
247	V	0.542881843204244	0.542881843204244
248	R	0.542881843204244	0.542881843204244
249	N	0.477096294957451	0.477096294957451
250	S	0.297022477470377	0.423957702294485
251	L	0.423957702294485	0.342772368813682
252	A	0.325868495602763	0.325868495602763
253	S	0.342772368813682	0.325868495602763
254	P	0.322481829567195	0.322481829567195
255	K	0.201307471998754	0.201307471998754
256	S	0.153531952406811	0.201307471998754
257	K	0.112765177885828	0.201307471998754
258	K	0.231350247892174	0.153531952406811
259	S	0.269730551553838	0.185371006422794
260	A	0.129407317954361	0.185371006422794
261	R	0.185371006422794	0.185371006422794
262	Q	0.102112588512315	0.185371006422794
263	H	0.214079323491872	0.214079323491872
264	A	0.224158817532241	0.224158817532241
265	G	0.226065631988936	0.226065631988936
266	L	0.367909131657585	0.367909131657585
267	A	0.536999082446406	0.496432518039295
268	G	0.496432518039295	0.512616164030764
269	L	0.600155656752501	0.512616164030764
270	D	0.512616164030764	0.512616164030764
271	I	0.512616164030764	0.512616164030764
272	S	0.453328503800104	0.512616164030764
273	T	0.535388261430467	0.535388261430467
274	L	0.756278392241980	0.645497193554968
275	L	0.737994005757476	0.645497193554968
276	P	0.645497193554968	0.645497193554968
277	F	0.546212822874246	0.546212822874246
278	G	0.408541248704379	0.522994994816966
279	Q	0.522994994816966	0.408541248704379
280	P	0.314015106871101	0.314015106871101
281	V	0.266399863643099	0.266399863643099
282	I	0.264269007586137	0.264269007586137
283	V	0.152728218045280	0.198565927511394
284	N	0.163421454433122	0.163421454433122
285	D	0.198565927511394	0.152728218045280
286	H	0.101295208154338	0.138562961705798
287	N	0.138562961705798	0.138562961705798
288	P	0.116453316878669	0.135959164661891
289	N	0.239942599758137	0.135959164661891
290	S	0.135959164661891	0.116453316878669
291	K	0.055207930477361	0.084052209372665
292	I	0.055999446802503	0.084052209372665
293	H	0.084052209372665	0.084052209372665
294	P	0.256473746390077	0.256473746390077
295	R	0.256473746390077	0.256473746390077
296	G	0.269853866439447	0.269853866439447
297	I	0.303047732399985	0.303047732399985
298	P	0.371611888116586	0.319328564647421
299	G	0.319328564647421	0.319328564647421
300	Y	0.332268462198562	0.319328564647421
301	A	0.297327265541751	0.319328564647421
302	L	0.228835622693573	0.332268462198562
303	H	0.376706048185392	0.376706048185392
304	P	0.532803161905013	0.532803161905013
305	S	0.754358432686948	0.723097642327265
306	R	0.723097642327265	0.754358432686948
307	N	0.852326403878361	0.789396501541682
308	S	0.866469678953986	0.851590101557415
309	Y	0.789396501541682	0.851590101557415
310	G	0.851590101557415	0.789396501541682
311	Y	0.742243640497394	0.749706297840123
312	I	0.715770515372861	0.749706297840123
313	I	0.749706297840123	0.742243640497394
314	Y	0.836276488954751	0.749706297840123
315	L	0.702914985178921	0.750952750715530
316	P	0.750952750715530	0.750952750715530
317	S	0.752991542673971	0.750952750715530
318	L	0.582798754810954	0.752991542673971
319	K	0.761832255485504	0.759086509373177
320	K	0.759086509373177	0.759086509373177
321	T	0.759086509373177	0.759086509373177
322	V	0.744083920774306	0.744083920774306
323	D	0.607783039974473	0.607783039974473
324	T	0.384091785791222	0.408880538506273
325	T	0.408880538506273	0.384091785791222
326	N	0.284232098878025	0.284232098878025
327	Y	0.174493000980776	0.284232098878025
328	V	0.194782409943721	0.194782409943721
329	I	0.325246316225268	0.192430918017866
330	L	0.192430918017866	0.194782409943721
331	Q	0.114202064078454	0.274420230082312
332	G	0.325232492519601	0.274420230082312
333	K	0.274420230082312	0.289774668955123
334	E	0.393067864860610	0.289774668955123
335	S	0.289774668955123	0.274420230082312
336	R	0.224336238174812	0.241630958859602
337	L	0.241630958859602	0.224336238174812
338	D	0.136608494998672	0.136608494998672
339	Q	0.135966738405842	0.135966738405842
340	F	0.078543590389608	0.078543590389608
341	N	0.060790759054893	0.078543590389608
342	Y	0.033173123915128	0.078543590389608
343	D	0.100945634164508	0.081786887584305
344	A	0.081786887584305	0.081786887584305
345	L	0.081786887584305	0.081786887584305
346	T	0.081786887584305	0.081786887584305
347	F	0.152673283219569	0.113681508885350
348	D	0.193320164102661	0.152673283219569
349	E	0.113681508885350	0.152673283219569
350	D	0.218689895123516	0.193320164102661
351	L	0.148431603746162	0.218689895123516
352	N	0.258580332152176	0.258580332152176
353	R	0.346835927629696	0.346835927629696
354	L	0.365260720450436	0.346835927629696
355	T	0.411244829040331	0.365260720450436
356	A	0.272115031220382	0.372414094593484
357	S	0.372414094593484	0.372414094593484
358	Y	0.372414094593484	0.372414094593484
359	H	0.707369589177555	0.462118138084046
360	S	0.542795074840572	0.462118138084046
361	F	0.462118138084046	0.462118138084046
362	I	0.443298502863457	0.443298502863457
363	A	0.251639877766151	0.251639877766151
364	S	0.142532680095026	0.202850012483534
365	N	0.202850012483534	0.191853345577811
366	E	0.167963841855105	0.167963841855105
367	I	0.191853345577811	0.167963841855105
368	Q	0.112231145144063	0.112231145144063
369	E	0.112231145144063	0.112231145144063
370	S	0.032709210764787	0.032709210764787
371	N	0.017591429295810	0.017591429295810
372	D	0.007239745395784	0.015600175746377
373	L	0.013442414606682	0.015600175746377
374	N	0.015600175746377	0.013442414606682
375	I	0.026862862465707	0.014732155264520
376	E	0.006730869647642	0.014732155264520
377	S	0.014732155264520	0.014732155264520
378	D	0.014732155264520	0.014732155264520
379	H	0.027322748740310	0.027322748740310
380	D	0.036769904192243	0.027322748740310
381	F	0.060964874809423	0.027322748740310
382	Q	0.019453691644888	0.022554316430878
383	S	0.022554316430878	0.019453691644888
384	D	0.009541892971596	0.017783537578720
385	I	0.017783537578720	0.017783537578720
386	E	0.014159766478601	0.017783537578720
387	L	0.046718907113005	0.046718907113005
388	H	0.078682681485822	0.078682681485822
389	P	0.145942439325464	0.079380142412767
390	E	0.079380142412767	0.102883172420779
391	Q	0.102883172420779	0.145942439325464
392	P	0.163575951758573	0.140430065210351
393	R	0.281251309639294	0.163575951758573
394	N	0.140430065210351	0.163575951758573
395	V	0.223424284791927	0.140430065210351
396	L	0.071096614855207	0.077868592024340
397	S	0.066289563714929	0.077868592024340
398	K	0.077868592024340	0.077868592024340
399	A	0.111131722332265	0.103282216735143
400	V	0.103282216735143	0.111131722332265
401	S	0.119335439272333	0.112667918680418
402	P	0.112667918680418	0.112667918680418
403	T	0.147159623035556	0.112667918680418
404	D	0.092804999481662	0.092804999481662
405	S	0.030313639493458	0.030313639493458
406	T	0.015383297924176	0.016301635976497
407	P	0.016301635976497	0.015383297924176
408	P	0.012571365089592	0.013550145996793
409	S	0.007990741590605	0.013550145996793
410	T	0.013550145996793	0.013550145996793
411	H	0.015903611128275	0.014846618901156
412	T	0.014846618901156	0.015903611128275
413	E	0.029583782988046	0.023613270127787
414	D	0.023613270127787	0.029583782988046
415	S	0.046439197251430	0.046439197251430
416	K	0.058219364153127	0.058219364153127
417	R	0.081937832457054	0.070512601582226
418	V	0.070512601582226	0.070512601582226
419	S	0.074895999242496	0.070512601582226
420	K	0.041330555053698	0.067790096671872
421	T	0.067790096671872	0.067790096671872
422	N	0.059537392460956	0.067790096671872
423	I	0.097201809769686	0.078691421531170
424	R	0.078691421531170	0.097201809769686
425	A	0.155720251161608	0.097201809769686
426	P	0.145991817438554	0.078691421531170
427	R	0.054418618999012	0.054418618999012
428	E	0.054418618999012	0.054418618999012
429	V	0.046188793561000	0.054418618999012
430	D	0.088851620206135	0.087936238676445
431	P	0.187606447346813	0.087936238676445
432	N	0.087936238676445	0.087936238676445
433	I	0.082031078794815	0.082031078794815
434	S	0.064242335059738	0.070760023569910
435	E	0.070760023569910	0.070760023569910
436	S	0.070760023569910	0.070760023569910
437	N	0.117108328468831	0.072169146866075
438	I	0.072169146866075	0.117108328468831
439	L	0.135953888978669	0.135953888978669
440	P	0.135953888978669	0.135953888978669
441	S	0.154693492624082	0.154693492624082
442	K	0.154693492624082	0.154693492624082
443	K	0.154693492624082	0.154693492624082
444	R	0.201839791257576	0.201839791257576
445	S	0.339861120796840	0.201839791257576
446	S	0.271439438911520	0.201839791257576
447	T	0.154693492624082	0.154693492624082
448	P	0.089653701286230	0.089653701286230
449	Q	0.080542118377446	0.080542118377446
450	I	0.080542118377446	0.080542118377446
451	S	0.065634962831237	0.072804587229590
452	N	0.053326878996430	0.072804587229590
453	I	0.072804587229590	0.072804587229590
454	E	0.078044592166813	0.073909354226243
455	S	0.073909354226243	0.078044592166813
456	T	0.129147693998489	0.121582453909490
457	G	0.121582453909490	0.121582453909490
458	S	0.203704283258304	0.129147693998489
459	G	0.096497594663869	0.167115139081126
460	G	0.167115139081126	0.203704283258304
461	M	0.322105421279006	0.222644360792502
462	H	0.222644360792502	0.297780358914704
463	K	0.297780358914704	0.322105421279006
464	L	0.389409590962315	0.386813617733806
465	N	0.386813617733806	0.389409590962315
466	V	0.434982852370217	0.434982852370217
467	P	0.434982852370217	0.434982852370217
468	L	0.446844195014910	0.436407744172034
469	L	0.519283555529641	0.436407744172034
470	A	0.436407744172034	0.436407744172034
471	P	0.291958173160207	0.304284773800564
472	M	0.304284773800564	0.291958173160207
473	S	0.188846206339659	0.240342139308105
474	Q	0.240342139308105	0.211269805144599
475	S	0.185453731104975	0.188846206339659
476	N	0.211269805144599	0.185453731104975
477	T	0.118495740411125	0.118495740411125
478	H	0.066776024504770	0.066776024504770
479	E	0.052107613941603	0.052107613941603
480	S	0.031310594101097	0.041526144850680
481	S	0.038605632918823	0.041526144850680
482	H	0.041526144850680	0.041526144850680
483	A	0.048183493364362	0.041526144850680
484	S	0.048183493364362	0.041526144850680
485	K	0.030906345472537	0.048183493364362
486	S	0.030580613477237	0.048183493364362
487	K	0.048213901993740	0.048213901993740
488	D	0.081082944962339	0.048213901993740
489	F	0.048213901993740	0.048213901993740
490	R	0.038633197083353	0.038633197083353
491	H	0.020951259364712	0.020951259364712
492	S	0.017324387113781	0.017324387113781
493	D	0.013792863763965	0.015911109545609
494	S	0.015740850187881	0.015740850187881
495	Y	0.015911109545609	0.015740850187881
496	S	0.013422180593693	0.015911109545609
497	E	0.044361625794840	0.020681066993583
498	N	0.020681066993583	0.035644912672276
499	E	0.038320941270164	0.035644912672276
500	T	0.035644912672276	0.035644912672276
501	N	0.035644912672276	0.038320941270164
502	H	0.069569140710407	0.035644912672276
503	T	0.053504645026342	0.035644912672276
504	N	0.024092304817550	0.033338816701641
505	V	0.024350662023791	0.033338816701641
506	P	0.033338816701641	0.033338816701641
507	I	0.033338816701641	0.033338816701641
508	S	0.053602234802767	0.053602234802767
509	S	0.053602234802767	0.053602234802767
510	T	0.108535595553603	0.080548378475787
511	G	0.087584317540315	0.087584317540315
512	G	0.080548378475787	0.108535595553603
513	T	0.183554823064846	0.087584317540315
514	N	0.116481467980837	0.080548378475787
515	N	0.071941752431232	0.071941752431232
516	K	0.033939267990165	0.033939267990165
517	T	0.019769959125997	0.019982914152257
518	V	0.019982914152257	0.019769959125997
519	P	0.011446107892955	0.019769959125997
520	Q	0.014233253760260	0.019982914152257
521	I	0.020189423806984	0.020189423806984
522	S	0.039840715888660	0.039840715888660
523	D	0.096238438476207	0.096238438476207
524	Q	0.126417056184654	0.126417056184654
525	E	0.142078484361858	0.126417056184654
526	T	0.140751247943627	0.126417056184654
527	E	0.075484983576489	0.140751247943627
528	K	0.087639928380630	0.087639928380630
529	R	0.174886794453755	0.075484983576489
530	I	0.049458459010427	0.087639928380630
531	I	0.060019692436229	0.105303850259200
532	H	0.113287590219286	0.105303850259200
533	R	0.105303850259200	0.105303850259200
534	S	0.148400455248265	0.113287590219286
535	P	0.090043572863357	0.105303850259200
536	S	0.120290245894852	0.103185616684022
537	I	0.103185616684022	0.096364614472054
538	D	0.096364614472054	0.096364614472054
539	A	0.049773920149172	0.049773920149172
540	S	0.026989110604055	0.037085899069309
541	P	0.020002713763307	0.037085899069309
542	P	0.037085899069309	0.037085899069309
543	E	0.061630108292608	0.061630108292608
544	N	0.061630108292608	0.061630108292608
545	N	0.117941276490497	0.061630108292608
546	S	0.058309594663388	0.079831876257608
547	S	0.111314542173275	0.080638574462147
548	H	0.079831876257608	0.080638574462147
549	N	0.080638574462147	0.094470404105403
550	I	0.094470404105403	0.094470404105403
551	V	0.173078840675667	0.173078840675667
552	P	0.267177078164079	0.208760842146686
553	I	0.208760842146686	0.208760842146686
554	K	0.234808793043340	0.208760842146686
555	T	0.195776206069595	0.197503044787712
556	P	0.197503044787712	0.195776206069595
557	T	0.115872315015973	0.115872315015973
558	T	0.086627128587333	0.086627128587333
559	V	0.044512438875775	0.086627128587333
560	S	0.052686797371395	0.074329199175323
561	E	0.117553413343554	0.052686797371395
562	Q	0.074329199175323	0.073299493924264
563	N	0.040828335680398	0.073299493924264
564	T	0.073299493924264	0.073299493924264
565	E	0.073299493924264	0.073299493924264
566	E	0.128145106183157	0.073299493924264
567	S	0.109981646749830	0.073299493924264
568	I	0.034950135750320	0.091514879754351
569	I	0.063702520850590	0.084918586981885
570	A	0.091514879754351	0.063702520850590
571	D	0.084918586981885	0.063702520850590
572	L	0.062929788795181	0.084918586981885
573	P	0.062288244423922	0.084918586981885
574	L	0.089542185113455	0.089542185113455
575	P	0.147626837950278	0.089542185113455
576	D	0.090437361828901	0.089542185113455
577	L	0.083621268188058	0.083621268188058
578	P	0.036699889157663	0.036699889157663
579	P	0.015278699930618	0.025709690379235
580	E	0.025709690379235	0.025709690379235
581	S	0.025573480655448	0.025573480655448
582	P	0.028286622009372	0.025573480655448
583	T	0.008817241059467	0.025573480655448
584	E	0.019282167322445	0.019282167322445
585	F	0.032356573145412	0.019282167322445
586	P	0.014903664743967	0.032356573145412
587	D	0.034969856840477	0.032714144326745
588	P	0.032714144326745	0.034969856840477
589	F	0.055634128600433	0.055634128600433
590	K	0.059717910032650	0.059717910032650
591	E	0.064494634912585	0.064494634912585
592	L	0.064494634912585	0.064494634912585
593	P	0.086979465461876	0.064494634912585
594	P	0.048513529486284	0.064494634912585
595	I	0.056591251930071	0.086979465461876
596	N	0.183996519290466	0.075062676890676
597	S	0.167056300208275	0.149114335655781
598	H	0.075062676890676	0.167056300208275
599	Q	0.149114335655781	0.149114335655781
600	T	0.187510886543663	0.075062676890676
601	N	0.057844658024585	0.067366054115169
602	S	0.067366054115169	0.063157404257641
603	S	0.063157404257641	0.063157404257641
604	L	0.039049435708802	0.067366054115169
605	G	0.081455286251634	0.077554842716420
606	G	0.082276922145225	0.081455286251634
607	I	0.077554842716420	0.082276922145225
608	G	0.156483844515462	0.127070941034742
609	D	0.127070941034742	0.147483806622332
610	S	0.155046359079526	0.147483806622332
611	N	0.147483806622332	0.140228907665185
612	A	0.140228907665185	0.140228907665185
613	Y	0.085647908688814	0.140228907665185
614	T	0.110239211006558	0.110239211006558
615	T	0.235397452554306	0.085647908688814
616	I	0.079880456267391	0.083489500642438
617	N	0.054274563875318	0.079880456267391
618	S	0.083489500642438	0.062483030535408
619	K	0.049697659862819	0.054274563875318
620	K	0.062483030535408	0.049697659862819
621	R	0.030235923044967	0.035369091931900
622	S	0.035369091931900	0.035369091931900
623	L	0.033061841145120	0.033061841145120
624	E	0.054528905436056	0.035369091931900
625	D	0.027548442004047	0.033061841145120
626	N	0.037099175673850	0.027548442004047
627	E	0.018891873650674	0.027548442004047
628	T	0.020230950011672	0.030903346605421
629	E	0.041567470739318	0.030903346605421
630	I	0.030903346605421	0.030903346605421
631	K	0.031232405467996	0.030903346605421
632	V	0.015921534363261	0.030903346605421
633	S	0.021868121905448	0.031232405467996
634	R	0.063036878810837	0.063036878810837
635	D	0.083830431502544	0.083830431502544
636	T	0.137473384011804	0.137473384011804
637	W	0.228496786549180	0.137473384011804
638	N	0.228496786549180	0.137473384011804
639	T	0.110045334605845	0.110045334605845
640	K	0.100299663356473	0.100299663356473
641	N	0.065886421006927	0.065886421006927
642	M	0.065886421006927	0.065886421006927
643	R	0.058055367447865	0.065886421006927
644	S	0.104156569681955	0.104156569681955
645	L	0.110383059562096	0.110383059562096
646	E	0.113134277225539	0.113134277225539
647	P	0.147744978979247	0.147744978979247
648	P	0.243648216629759	0.243648216629759
649	R	0.410247330942930	0.410247330942930
650	S	0.518321967608294	0.467530216626456
651	K	0.467530216626456	0.518321967608294
652	K	0.581200641936045	0.518321967608294
653	R	0.566795304651611	0.566795304651611
654	I	0.460818525536030	0.581200641936045
655	H	0.717411031847272	0.717411031847272
656	L	0.737937635807758	0.737937635807758
657	I	0.768135736777733	0.768135736777733
658	A	0.862091238233840	0.841606653013706
659	A	0.854936121790236	0.854936121790236
660	V	0.841606653013706	0.862091238233840
661	K	0.919832204858678	0.854936121790236
662	A	0.919832204858678	0.850697075526953
663	V	0.850697075526953	0.850697075526953
664	K	0.842353058432654	0.842353058432654
665	S	0.842353058432654	0.842353058432654
666	I	0.739021076567357	0.799789821055155
667	K	0.799789821055155	0.739021076567357
668	P	0.619322497963286	0.619322497963286
669	I	0.353879438079498	0.541853902723800
670	R	0.416197930916462	0.416197930916462
671	T	0.541853902723800	0.416197930916462
672	T	0.412171893428327	0.505294297124108
673	L	0.562848123333894	0.505294297124108
674	R	0.505294297124108	0.412171893428327
675	Y	0.321113319673504	0.375221741149059
676	D	0.200473267429059	0.321113319673504
677	E	0.375221741149059	0.217598270899056
678	A	0.217598270899056	0.200473267429059
679	I	0.128907295417479	0.128907295417479
680	T	0.121265287687428	0.121265287687428
681	Y	0.072668475986893	0.072668475986893
682	N	0.037838034840552	0.069079650242592
683	K	0.059355057879044	0.069079650242592
684	D	0.069079650242592	0.069079650242592
685	I	0.078544576135886	0.078544576135886
686	K	0.154125233763273	0.119806440773421
687	E	0.204482350186362	0.119806440773421
688	K	0.119806440773421	0.119806440773421
689	E	0.112634196905784	0.112634196905784
690	K	0.040392173344274	0.082974360623740
691	Y	0.082974360623740	0.082974360623740
692	I	0.070749115259469	0.082974360623740
693	E	0.123235853134562	0.114811233079076
694	A	0.114811233079076	0.123235853134562
695	Y	0.205372661229972	0.205372661229972
696	H	0.297967855421744	0.297967855421744
697	K	0.403721648288103	0.403721648288103
698	E	0.483365288980417	0.483365288980417
699	V	0.500821031762063	0.483365288980417
700	N	0.534366452940622	0.483365288980417
701	Q	0.219799676763035	0.331605375593777
702	L	0.331605375593777	0.219799676763035
703	L	0.168087748886851	0.168087748886851
704	K	0.099126855947311	0.168087748886851
705	M	0.150162653607393	0.168087748886851
706	N	0.244973525254911	0.151614454527239
707	T	0.220246905377271	0.175178807074111
708	W	0.151614454527239	0.175178807074111
709	D	0.175178807074111	0.151614454527239
710	T	0.116723055495324	0.125268108646120
711	D	0.125268108646120	0.116723055495324
712	K	0.036699418965563	0.036699418965563
713	Y	0.033206930698161	0.033206930698161
714	Y	0.021077682525948	0.033206930698161
715	D	0.028450709645682	0.033206930698161
716	R	0.047069509891122	0.047069509891122
717	K	0.048328410473424	0.048328410473424
718	E	0.074595107597523	0.073844011426208
719	I	0.073844011426208	0.074595107597523
720	D	0.193504554601068	0.193504554601068
721	P	0.322264481850656	0.322264481850656
722	K	0.358640497271789	0.358640497271789
723	R	0.376371009676089	0.376371009676089
724	V	0.489267581237997	0.455661786900221
725	I	0.455661786900221	0.455661786900221
726	N	0.455661786900221	0.455661786900221
727	S	0.611380122434849	0.455661786900221
728	M	0.278603392011432	0.409989989538306
729	F	0.368775017197508	0.409989989538306
730	I	0.409989989538306	0.409796833207330
731	F	0.442771473743116	0.409796833207330
732	N	0.409796833207330	0.409796833207330
733	K	0.333182397218454	0.384111439824423
734	K	0.209361085180710	0.384111439824423
735	R	0.384111439824423	0.384111439824423
736	D	0.515395227071724	0.384111439824423
737	G	0.464613636514775	0.384111439824423
738	T	0.333830338442355	0.333830338442355
739	H	0.156896377505872	0.156896377505872
740	K	0.047417024757901	0.113274357147783
741	A	0.113274357147783	0.113274357147783
742	R	0.111124992529515	0.111124992529515
743	F	0.125075953261304	0.111124992529515
744	V	0.101221916156397	0.111124992529515
745	A	0.101221916156397	0.125075953261304
746	R	0.130889293989877	0.106785276241011
747	G	0.205014538651542	0.113632770256469
748	D	0.106785276241011	0.113632770256469
749	I	0.113632770256469	0.106785276241011
750	Q	0.073199966187060	0.099175907129078
751	H	0.099175907129078	0.073199966187060
752	P	0.051563257505354	0.051563257505354
753	D	0.030896172690306	0.030896172690306
754	T	0.020193325347091	0.030896172690306
755	Y	0.018945914434126	0.030896172690306
756	D	0.041740982686224	0.041740982686224
757	T	0.085891009410024	0.047397705801542
758	G	0.047397705801542	0.085385822365955
759	M	0.085385822365955	0.085891009410024
760	Q	0.096060991655020	0.096060991655020
761	S	0.190202836134328	0.190202836134328
762	N	0.414109572893928	0.289912468824879
763	T	0.414109572893928	0.414109572893928
764	V	0.289912468824879	0.414109572893928
765	H	0.605475832642785	0.602861627110059
766	H	0.602861627110059	0.605475832642785
767	Y	0.790447038500217	0.754774212416777
768	A	0.754774212416777	0.757989213893919
769	L	0.862389761790925	0.757989213893919
770	M	0.757989213893919	0.757989213893919
771	T	0.757989213893919	0.757989213893919
772	S	0.710785972977651	0.757989213893919
773	L	0.713874712259884	0.757989213893919
774	S	0.800259308825646	0.800259308825646
775	L	0.883259843453313	0.800259308825646
776	A	0.815446007639104	0.800259308825646
777	L	0.768629047026433	0.768629047026433
778	D	0.768629047026433	0.768629047026433
779	N	0.524703776491863	0.689736180248878
780	N	0.689736180248878	0.689736180248878
781	Y	0.689736180248878	0.592195868540051
782	Y	0.541985374562610	0.592195868540051
783	I	0.592195868540051	0.592195868540051
784	T	0.572316606723220	0.592195868540051
785	Q	0.671977999429888	0.653713707136767
786	L	0.653713707136767	0.671977999429888
787	D	0.822548675837372	0.744913870356621
788	I	0.744913870356621	0.803200223776211
789	S	0.882273755405070	0.803200223776211
790	S	0.803200223776211	0.744913870356621
791	A	0.575087871977776	0.575087871977776
792	Y	0.276227734900119	0.570935082015980
793	L	0.414926969564392	0.570935082015980
794	Y	0.570935082015980	0.570935082015980
795	A	0.590501967763043	0.570935082015980
796	D	0.756871512906361	0.570935082015980
797	I	0.565163268635374	0.565163268635374
798	K	0.524881059537645	0.524881059537645
799	E	0.484272437661946	0.484272437661946
800	E	0.452029334089587	0.472344905356048
801	L	0.472344905356048	0.452029334089587
802	Y	0.264841885192768	0.264841885192768
803	I	0.238365021054177	0.238365021054177
804	R	0.168271414494838	0.168271414494838
805	P	0.168271414494838	0.168271414494838
806	P	0.085663953117555	0.168271414494838
807	P	0.157320506644321	0.168271414494838
808	H	0.398334408562223	0.398334408562223
809	L	0.554415430288102	0.403910857493322
810	G	0.554415430288102	0.403910857493322
811	M	0.403910857493322	0.403910857493322
812	N	0.238842831249385	0.391284579171093
813	D	0.225307231305617	0.391284579171093
814	K	0.391284579171093	0.391284579171093
815	L	0.566952668372586	0.538000430230512
816	I	0.538000430230512	0.538000430230512
817	R	0.669887178822376	0.554133684662663
818	L	0.504552449195649	0.538000430230512
819	K	0.554133684662663	0.504552449195649
820	K	0.452466822009043	0.504552449195649
821	S	0.440575103161659	0.554133684662663
822	L	0.659143417461432	0.619362767673818
823	Y	0.619362767673818	0.619362767673818
824	G	0.631696530069333	0.619362767673818
825	L	0.593242720013648	0.593242720013648
826	K	0.436949877496799	0.474190701997670
827	Q	0.294595711586598	0.474190701997670
828	S	0.474190701997670	0.474190701997670
829	G	0.474190701997670	0.474190701997670
830	A	0.474190701997670	0.474190701997670
831	N	0.453864028575758	0.474190701997670
832	W	0.474190701997670	0.474190701997670
833	Y	0.708325190236767	0.543941610750699
834	E	0.549289215687578	0.549289215687578
835	T	0.543941610750699	0.610765074771807
836	I	0.674849207945272	0.610765074771807
837	K	0.610765074771807	0.610765074771807
838	S	0.757366579042727	0.610765074771807
839	Y	0.593538625978834	0.593538625978834
840	L	0.513795212949657	0.513795212949657
841	I	0.476448134383053	0.476448134383053
842	K	0.361902371708271	0.476448134383053
843	Q	0.427558844043630	0.427558844043630
844	C	0.593983188405064	0.427558844043630
845	G	0.418127376314875	0.550313024235350
846	M	0.550313024235350	0.593983188405064
847	E	0.676048108896856	0.550313024235350
848	E	0.692526721492118	0.550313024235350
849	V	0.530585293192206	0.530585293192206
850	R	0.305768126118239	0.318415578337300
851	G	0.318415578337300	0.318415578337300
852	W	0.318415578337300	0.318415578337300
853	S	0.331631824814308	0.331631824814308
854	C	0.398861394117382	0.398861394117382
855	V	0.473179498556085	0.473179498556085
856	F	0.715259947093943	0.715259947093943
857	K	0.891541790506719	0.891541790506719
858	N	0.900065279891538	0.900065279891538
859	S	0.934362443601679	0.900065279891538
860	Q	0.903940187534420	0.900065279891538
861	V	0.703702407326254	0.819138819525234
862	T	0.781270671887264	0.819138819525234
863	I	0.819138819525234	0.819138819525234
864	C	0.833041530276625	0.833041530276625
865	L	0.833041530276625	0.833041530276625
866	F	0.841075825701645	0.833041530276625
867	V	0.862817325890399	0.841075825701645
868	D	0.758650376112329	0.841075825701645
869	D	0.864869441528107	0.783271423428986
870	M	0.748579820997375	0.758650376112329
871	I	0.783271423428986	0.748579820997375
872	L	0.584763787843268	0.584763787843268
873	F	0.452632340274600	0.452632340274600
874	S	0.293280353132420	0.350579847699877
875	K	0.311379134518371	0.350579847699877
876	D	0.350579847699877	0.350579847699877
877	L	0.521994561698566	0.521994561698566
878	N	0.688381073797337	0.560988867555732
879	A	0.734000329994871	0.560988867555732
880	N	0.560988867555732	0.560988867555732
881	K	0.390719643208572	0.390719643208572
882	K	0.240511168449140	0.354098459371299
883	I	0.354098459371299	0.354098459371299
884	I	0.225176453302142	0.240511168449140
885	T	0.370231331163516	0.354098459371299
886	T	0.227815211545704	0.370231331163516
887	L	0.430891204036344	0.430891204036344
888	K	0.556752714280139	0.556752714280139
889	K	0.556752714280139	0.556752714280139
890	Q	0.714523850235501	0.556752714280139
891	Y	0.667456424311087	0.556752714280139
892	D	0.361424118398353	0.361424118398353
893	T	0.217531448661569	0.217531448661569
894	K	0.120825423845050	0.120825423845050
895	I	0.097341467829206	0.097341467829206
896	I	0.031902844944675	0.066434220081391
897	N	0.066434220081391	0.066434220081391
898	L	0.065108380740354	0.065108380740354
899	G	0.115569086492126	0.066434220081391
900	E	0.036351957949439	0.115569086492126
901	S	0.133199479466006	0.133199479466006
902	D	0.222121808048978	0.174441265996759
903	N	0.186320427941665	0.174441265996759
904	E	0.174441265996759	0.174441265996759
905	I	0.056233617241690	0.132631323898081
906	Q	0.132631323898081	0.132631323898081
907	Y	0.071269153424783	0.132631323898081
908	D	0.149455576648935	0.149455576648935
909	I	0.220217017515152	0.220217017515152
910	L	0.233539003521708	0.233539003521708
911	G	0.315504207504346	0.315504207504346
912	L	0.353914719381862	0.353914719381862
913	E	0.622906013778962	0.549604962158237
914	I	0.549604962158237	0.554940495134756
915	K	0.554940495134756	0.575027691881923
916	Y	0.575027691881923	0.575027691881923
917	Q	0.671795793462824	0.575027691881923
918	R	0.601924884246796	0.575027691881923
919	G	0.316040989689116	0.365569489446268
920	K	0.365569489446268	0.365569489446268
921	Y	0.234725168889132	0.332634793527431
922	M	0.500924578946167	0.332634793527431
923	K	0.332634793527431	0.234725168889132
924	L	0.232839664570549	0.251801684328007
925	G	0.141842668218039	0.232839664570549
926	M	0.251801684328007	0.232839664570549
927	E	0.209568023589854	0.248472331299789
928	K	0.248472331299789	0.248472331299789
929	S	0.397160143507383	0.248472331299789
930	L	0.231889936013544	0.248472331299789
931	T	0.255016863159647	0.235834660556848
932	E	0.235834660556848	0.235834660556848
933	K	0.235834660556848	0.235834660556848
934	L	0.244616577469965	0.235834660556848
935	P	0.154704894229584	0.231099551282973
936	K	0.231099551282973	0.194212424833543
937	L	0.194212424833543	0.185158131982075
938	N	0.185158131982075	0.185158131982075
939	V	0.102362270966765	0.185158131982075
940	P	0.174850771089461	0.185158131982075
941	L	0.284816459234409	0.189978281890546
942	N	0.341399120758526	0.189978281890546
943	P	0.189978281890546	0.189978281890546
944	K	0.172603825233018	0.172603825233018
945	G	0.169543941901219	0.169543941901219
946	K	0.084559595338096	0.088406083400783
947	K	0.080908376976067	0.088406083400783
948	L	0.088406083400783	0.088406083400783
949	R	0.164941722677189	0.118827590611253
950	A	0.176312138624995	0.127690316766967
951	P	0.118827590611253	0.127690316766967
952	G	0.127690316766967	0.118827590611253
953	Q	0.072010031314349	0.105076484338829
954	P	0.055644771327156	0.072010031314349
955	G	0.105076484338829	0.071908914413608
956	L	0.066726057415143	0.066726057415143
957	Y	0.071908914413608	0.066726057415143
958	I	0.034646681448008	0.034646681448008
959	D	0.016512707679404	0.016512707679404
960	Q	0.009775696888441	0.013870417275274
961	D	0.007440633151535	0.013870417275274
962	E	0.013870417275274	0.011707987177245
963	L	0.015361530849016	0.011707987177245
964	E	0.011707987177245	0.011707987177245
965	I	0.005910061361914	0.005910061361914
966	D	0.005822159926047	0.005822159926047
967	E	0.003091514702158	0.005772949116457
968	D	0.003549571962739	0.005772949116457
969	E	0.005772949116457	0.005772949116457
970	Y	0.010605904989836	0.010605904989836
971	K	0.017299473901586	0.017299473901586
972	E	0.017299473901586	0.017299473901586
973	K	0.058760004069619	0.022657869602132
974	V	0.022657869602132	0.058760004069619
975	H	0.080159189997599	0.080159189997599
976	E	0.157028763690891	0.157028763690891
977	M	0.271523099508247	0.271523099508247
978	Q	0.529183796208588	0.470295025018511
979	K	0.525426722475090	0.525426722475090
980	L	0.470295025018511	0.529183796208588
981	I	0.728062914649154	0.728062914649154
982	G	0.728062914649154	0.728062914649154
983	L	0.745770302867394	0.745770302867394
984	A	0.745921677697135	0.745921677697135
985	S	0.905256421185888	0.760487416676536
986	Y	0.760487416676536	0.866040751895850
987	V	0.866040751895850	0.905256421185888
988	G	0.927966267085333	0.909866394138798
989	Y	0.922307472452800	0.922307472452800
990	K	0.909866394138798	0.922307472452800
991	F	0.964517812831985	0.919863806741789
992	R	0.919863806741789	0.919863806741789
993	F	0.904366955659626	0.926434735046436
994	D	0.946711058445935	0.919863806741789
995	L	0.926434735046436	0.906682299775879
996	L	0.872020464515007	0.919524003587599
997	Y	0.906682299775879	0.919524003587599
998	Y	0.919524003587599	0.919524003587599
999	I	0.957926852899625	0.947192882145606
1000	N	0.957926852899624	0.947192882145606
1001	T	0.947192882145606	0.953969298882439
1002	L	0.905660139966372	0.947192882145606
1003	A	0.953969298882439	0.910542765252154
1004	Q	0.910542765252154	0.909307351782428
1005	H	0.902337024895750	0.909307351782428
1006	I	0.909307351782428	0.902337024895750
1007	L	0.743226162184920	0.743226162184920
1008	F	0.681349005096618	0.743226162184920
1009	P	0.731542108416628	0.731542108416628
1010	S	0.823513624013385	0.685821083267639
1011	R	0.587785538648296	0.731542108416628
1012	Q	0.685821083267639	0.804774557619435
1013	V	0.828078569848267	0.790936841815925
1014	L	0.804774557619435	0.790936841815925
1015	D	0.790936841815925	0.790936841815925
1016	M	0.751780102959383	0.762464376113335
1017	T	0.762464376113335	0.751780102959383
1018	Y	0.653663208581927	0.656133749609976
1019	E	0.656133749609976	0.656133749609976
1020	L	0.656133749609976	0.653663208581927
1021	I	0.508252038135008	0.508252038135008
1022	Q	0.363631045489327	0.508252038135008
1023	F	0.219140614557986	0.508252038135008
1024	M	0.513362307493631	0.513362307493631
1025	W	0.588141674055087	0.588141674055087
1026	D	0.736637191119185	0.635277418707702
1027	T	0.635277418707702	0.635277418707702
1028	R	0.740962705782509	0.635277418707702
1029	D	0.547079810552799	0.547079810552799
1030	K	0.358711877129942	0.358711877129942
1031	Q	0.340065473418776	0.340065473418776
1032	L	0.218032749831099	0.218032749831099
1033	I	0.096195308459427	0.096195308459427
1034	W	0.043689451638074	0.043689451638074
1035	H	0.043689451638074	0.043689451638074
1036	K	0.034607694873866	0.043689451638074
1037	N	0.030373448993185	0.043689451638074
1038	K	0.105344885095557	0.105344885095557
1039	P	0.175585289185987	0.175585289185987
1040	T	0.220742990143777	0.175585289185987
1041	E	0.234878148770003	0.175585289185987
1042	P	0.131029107059512	0.131029107059512
1043	D	0.036661027725514	0.043930104754405
1044	N	0.041521036997959	0.043930104754405
1045	K	0.043930104754405	0.043930104754405
1046	L	0.091133480474337	0.069808069484908
1047	V	0.074424695463192	0.069808069484908
1048	A	0.069808069484908	0.074424695463192
1049	I	0.064099832578985	0.074424695463192
1050	S	0.092068599475370	0.092068599475370
1051	D	0.171179578345684	0.171179578345684
1052	A	0.417051731178581	0.417051731178581
1053	S	0.459525448357783	0.417051731178581
1054	Y	0.474188712313717	0.417051731178581
1055	G	0.306957987874856	0.345881673499563
1056	N	0.345881673499563	0.306957987874856
1057	Q	0.245719255958254	0.245719255958254
1058	P	0.112640580725533	0.245719255958254
1059	Y	0.205359752827567	0.245719255958254
1060	Y	0.472347245675144	0.472347245675144
1061	K	0.578132490862578	0.541231625872478
1062	S	0.720241546054389	0.541231625872478
1063	Q	0.541231625872478	0.578132490862578
1064	I	0.541231625872478	0.583689267385499
1065	G	0.583689267385499	0.583689267385499
1066	N	0.721550356454989	0.721550356454989
1067	I	0.861239638001604	0.721550356454989
1068	Y	0.730497162931773	0.721550356454989
1069	L	0.542067440650439	0.542067440650439
1070	L	0.542067440650439	0.542067440650439
1071	N	0.542067440650439	0.542067440650439
1072	G	0.564659455483104	0.542067440650439
1073	K	0.375253565612989	0.542067440650439
1074	V	0.493660232282237	0.531412859748456
1075	I	0.551365830582664	0.493660232282237
1076	G	0.531412859748456	0.493660232282237
1077	G	0.398418622347120	0.398418622347120
1078	K	0.361439418053796	0.361439418053796
1079	S	0.233484522576187	0.339261780747074
1080	T	0.277441571249231	0.339261780747074
1081	K	0.339261780747074	0.277441571249231
1082	A	0.355090305419967	0.277441571249231
1083	S	0.156376260422058	0.156376260422058
1084	L	0.100502749622395	0.156376260422058
1085	T	0.078207852750878	0.156376260422058
1086	C	0.185978320268661	0.185978320268661
1087	T	0.207136711765708	0.207136711765708
1088	S	0.242768769266767	0.242768769266767
1089	T	0.392320461150767	0.242768769266767
1090	T	0.406451953222560	0.242768769266767
1091	E	0.242626245105955	0.242626245105955
1092	A	0.242626245105955	0.242626245105955
1093	E	0.225281448729488	0.225281448729488
1094	I	0.196452103456848	0.225281448729488
1095	H	0.222431149596891	0.225281448729488
1096	A	0.347071325065543	0.248622734776051
1097	I	0.296610959439158	0.296610959439158
1098	S	0.248622734776051	0.347071325065543
1099	E	0.380752786113859	0.380752786113859
1100	S	0.517147133023655	0.517147133023655
1101	V	0.601737486080162	0.601737486080162
1102	P	0.831770566771177	0.808851484942845
1103	L	0.831770566771177	0.808851484942845
1104	L	0.808851484942845	0.808851484942845
1105	N	0.664381710835964	0.664381710835964
1106	N	0.646230067874867	0.664381710835964
1107	L	0.591690352903786	0.664381710835964
1108	S	0.704123389712505	0.646230067874867
1109	Y	0.691703386264965	0.691703386264965
1110	L	0.527926820080960	0.704123389712505
1111	I	0.728155236209025	0.691703386264965
1112	Q	0.743770057434241	0.592954366106113
1113	E	0.592954366106113	0.728155236209025
1114	L	0.581290288285695	0.743770057434241
1115	N	0.766771803420449	0.766771803420449
1116	K	0.766771803420449	0.766771803420449
1117	K	0.768720978505911	0.766771803420449
1118	P	0.489676727242984	0.489676727242984
1119	I	0.338083329624507	0.338083329624507
1120	I	0.213022522547209	0.338083329624507
1121	K	0.226828384517011	0.338083329624507
1122	G	0.340648347796240	0.340648347796240
1123	L	0.358925067129343	0.358925067129343
1124	L	0.413750692043314	0.413750692043314
1125	T	0.603807821929605	0.603807821929605
1126	D	0.766954667277868	0.641962945614905
1127	S	0.784961231590851	0.641962945614905
1128	R	0.641962945614905	0.641962945614905
1129	S	0.471008435994308	0.471008435994308
1130	T	0.428314462333671	0.428314462333671
1131	I	0.362615458377063	0.362615458377063
1132	S	0.148104188492364	0.148104188492364
1133	I	0.080245746581947	0.148104188492364
1134	I	0.138853210686643	0.148104188492364
1135	K	0.258211516389302	0.216388793107082
1136	S	0.216388793107083	0.216388793107083
1137	T	0.216388793107082	0.258211516389302
1138	N	0.340348900215020	0.261503734618355
1139	E	0.488108575285975	0.263620282946868
1140	E	0.261503734618355	0.263620282946868
1141	K	0.263620282946868	0.261503734618355
1142	F	0.142207584188059	0.142207584188059
1143	R	0.090851377072970	0.142207584188059
1144	N	0.137492794615787	0.142207584188059
1145	R	0.146752201168109	0.146752201168109
1146	F	0.242194146519136	0.242194146519136
1147	F	0.302975429599326	0.274522986736170
1148	G	0.274522986736170	0.274522986736170
1149	T	0.274522986736170	0.274522986736170
1150	K	0.406333257059523	0.274522986736170
1151	A	0.268108425356325	0.268108425356325
1152	M	0.204259926398379	0.204259926398379
1153	R	0.204259926398379	0.204259926398379
1154	L	0.158771418760572	0.159500942525922
1155	R	0.159500942525922	0.159500942525922
1156	D	0.149537207705965	0.159500942525922
1157	E	0.283974606842150	0.283974606842150
1158	V	0.404450510371040	0.404450510371040
1159	S	0.554968954637638	0.441250714418665
1160	G	0.674141651252566	0.441250714418665
1161	N	0.441250714418665	0.441250714418665
1162	N	0.425282793724194	0.425282793724194
1163	L	0.270795895021949	0.339969984317304
1164	Y	0.244997704227843	0.339969984317304
1165	V	0.339969984317304	0.339969984317304
1166	Y	0.646219741187283	0.396480218122407
1167	Y	0.567937830348828	0.567937830348828
1168	I	0.396480218122407	0.597065291924425
1169	E	0.597065291924425	0.597065291924425
1170	T	0.737477450315315	0.642427651345210
1171	K	0.781662498130668	0.642427651345210
1172	K	0.642427651345210	0.642427651345210
1173	N	0.468684032483276	0.492847128015288
1174	I	0.492847128015288	0.468684032483276
1175	A	0.323013332446873	0.359429047189460
1176	D	0.359429047189460	0.323013332446873
1177	V	0.206249722508808	0.323013332446873
1178	M	0.313936339085432	0.359429047189460
1179	T	0.458194061708462	0.458194061708462
1180	K	0.458194061708462	0.458194061708462
1181	P	0.627580127784490	0.627580127784490
1182	L	0.799624466956904	0.627580127784490
1183	P	0.664621586727445	0.664621586727445
1184	I	0.561608989659857	0.707313837402323
1185	K	0.707313837402323	0.707313837402323
1186	T	0.737273555152175	0.707313837402323
1187	F	0.791612408094124	0.707313837402323
1188	K	0.500000000000000	0.500000000000000
1189	L	0.500000000000000	0.500000000000000
1190	L	0.500000000000000	0.500000000000000
1191	T	0.500000000000000	0.500000000000000
1192	N	0.500000000000000	0.500000000000000
1193	K	0.500000000000000	0.500000000000000
1194	W	0.500000000000000	0.500000000000000
1195	I	0.500000000000000	0.500000000000000
1196	H	0.500000000000000	0.500000000000000
