# Supplementary material for: Conserved degronome features governing quality control associated proteolysis
Source: Nat Commun. 2022 Dec 8;13:7588. doi: 10.1038/s41467-022-35298-y (PMC9732359; doi:10.1038/s41467-022-35298-y)
Supplement: Supplementary file 6 — Supplementary Data 4 [file 41467_2022_35298_MOESM6_ESM.zip › profile_O13529.csv]

# Degron profile of O13529
# logit: Predicted probability of a tile being a degron (PSI<2.2) assigned to central position
# smooth: Running median spanning 5 positions
resi	aa	logit	logit_smooth
1	M	0.500000000000000	0.500000000000000
2	N	0.500000000000000	0.500000000000000
3	R	0.500000000000000	0.500000000000000
4	S	0.500000000000000	0.500000000000000
5	F	0.500000000000000	0.500000000000000
6	H	0.500000000000000	0.500000000000000
7	F	0.500000000000000	0.500000000000000
8	L	0.500000000000000	0.500000000000000
9	I	0.983564093787464	0.983564093787464
10	K	0.986798916146920	0.986798916146920
11	Y	0.993815173048219	0.993815173048219
12	I	0.996419197882631	0.996419197882631
13	Y	0.997928457812131	0.997928457812131
14	I	0.997928457812131	0.997928457812131
15	H	0.997928457812131	0.997928457812131
16	V	0.998098509071012	0.997928457812131
17	L	0.996218135751819	0.996218135751819
18	L	0.991693146711420	0.991693146711420
19	V	0.991513489667169	0.991513489667169
20	F	0.988069562559344	0.988069562559344
21	Y	0.988069562559344	0.988069562559344
22	F	0.986291672096180	0.986291672096180
23	H	0.967782237817545	0.982770955262939
24	I	0.981153778106356	0.982770955262939
25	K	0.982770955262939	0.982770955262939
26	Q	0.984080345535556	0.983994709552313
27	Q	0.983994709552313	0.984080345535556
28	A	0.985371743506582	0.984080345535556
29	I	0.985371743506582	0.983994709552313
30	M	0.974943760757860	0.974943760757860
31	P	0.954181260189650	0.973040449494546
32	F	0.973040449494546	0.954181260189650
33	F	0.898582330347166	0.935345545876627
34	I	0.876621268748963	0.935345545876627
35	F	0.935345545876627	0.935345545876627
36	F	0.940046125753703	0.935345545876627
37	F	0.959795346369782	0.935345545876627
38	S	0.854236207107525	0.902839288902207
39	S	0.879814338506803	0.894524670423358
40	F	0.902839288902207	0.885588688721852
41	D	0.894524670423358	0.885588688721852
42	G	0.885588688721852	0.885588688721852
43	L	0.823500092550983	0.824291112197148
44	S	0.823500092550983	0.823500092550983
45	F	0.824291112197148	0.823500092550983
46	D	0.754972576659277	0.757966666376160
47	L	0.743910753538455	0.754972576659277
48	R	0.757966666376160	0.754972576659277
49	V	0.740813535153050	0.757966666376160
50	V	0.914424258323590	0.906538014215956
51	A	0.960162635359520	0.914424258323590
52	F	0.906538014215956	0.934269395518045
53	L	0.942989080318813	0.942989080318813
54	A	0.934269395518045	0.934269395518045
55	K	0.966032566860409	0.942989080318813
56	H	0.927889266637988	0.957050802028649
57	V	0.957050802028649	0.960653291485153
58	F	0.960653291485153	0.960653291485153
59	V	0.960653291485153	0.960653291485153
60	G	0.971369167428844	0.960653291485153
61	V	0.932103225767557	0.954103664882517
62	C	0.931757380473249	0.943408061487562
63	S	0.954103664882517	0.939258494896638
64	P	0.943408061487562	0.939258494896638
65	F	0.939258494896638	0.939258494896638
66	F	0.900673444241683	0.900673444241683
67	V	0.839646577179146	0.900673444241683
68	V	0.839646577179146	0.900673444241683
69	G	0.921940217068034	0.881472830845561
70	F	0.921940217068034	0.881472830845561
71	F	0.881472830845561	0.908647001916374
72	G	0.810226451960540	0.908647001916374
73	S	0.908647001916374	0.881472830845561
74	S	0.909098541612938	0.842583951208304
75	R	0.842583951208304	0.842583951208304
76	V	0.747426011586791	0.842583951208304
77	V	0.765261540080760	0.842583951208304
78	V	0.880286950559837	0.770823719963668
79	T	0.880860288518524	0.790857441775630
80	E	0.770823719963668	0.790857441775630
81	W	0.790857441775630	0.770823719963668
82	L	0.762704431348216	0.770823719963668
83	S	0.732045713706449	0.762704431348216
84	K	0.811959459247933	0.751428836003221
85	L	0.716884364388061	0.732045713706449
86	V	0.751428836003221	0.716884364388061
87	L	0.641859703468258	0.716884364388061
88	P	0.620581993478450	0.751428836003221
89	P	0.829306834246516	0.709316123935945
90	P	0.820922975589580	0.820922975589580
91	P	0.709316123935945	0.820922975589580
92	V	0.820922975589580	0.820922975589580
93	S	0.829421022003529	0.736323894663418
94	I	0.736323894663418	0.736323894663418
95	T	0.606899689757082	0.606899689757082
96	Q	0.469965659674935	0.469965659674935
97	V	0.440923343293822	0.469965659674935
98	F	0.347545063101525	0.469965659674935
99	S	0.539364918173507	0.446849081659127
100	L	0.579403148040806	0.446849081659127
101	S	0.446849081659127	0.446849081659127
102	R	0.379168062451044	0.446849081659127
103	K	0.341819643954097	0.446849081659127
104	R	0.511196835286790	0.511196835286790
105	G	0.680449339443171	0.680449339443171
106	E	0.717688741175756	0.687251303014106
107	F	0.734748768705771	0.687251303014106
108	S	0.687251303014106	0.687251303014106
109	S	0.498553556535017	0.632514952526002
110	G	0.632514952526002	0.614686191367503
111	Y	0.600641219109042	0.614686191367503
112	I	0.614686191367503	0.632514952526002
113	L	0.734228386622226	0.734228386622226
114	I	0.872850641712417	0.872850641712417
115	I	0.928065020699196	0.873497446219534
116	N	0.873497446219534	0.928065020699196
117	P	0.928428141050128	0.928428141050128
118	Y	0.960582853602282	0.941553265304695
119	K	0.941553265304695	0.941553265304695
120	S	0.945612808697660	0.941553265304695
121	F	0.895180225010961	0.902485911098879
122	L	0.902485911098879	0.895180225010961
123	R	0.894667558674788	0.894667558674788
124	S	0.767965310622581	0.797432902664687
125	L	0.767965310622581	0.767965310622581
126	L	0.797432902664687	0.767965310622581
127	D	0.736184748311849	0.736184748311849
128	F	0.736184748311849	0.736184748311849
129	S	0.688835521552738	0.688835521552738
130	I	0.527638851956977	0.527638851956977
131	F	0.372880273082720	0.372880273082720
132	N	0.355294287053855	0.357802160060446
133	N	0.357802160060446	0.356550404119180
134	T	0.356550404119180	0.356550404119180
135	A	0.229703692655538	0.356550404119180
136	K	0.528508641016063	0.356550404119180
137	N	0.322460057692988	0.322460057692988
138	K	0.472043956466699	0.322460057692988
139	S	0.201357332138804	0.201357332138804
140	S	0.063178772798544	0.154506010631717
141	T	0.126613479542301	0.154506010631717
142	F	0.154506010631717	0.154506010631717
143	T	0.500000000000000	0.500000000000000
144	L	0.500000000000000	0.500000000000000
145	N	0.500000000000000	0.500000000000000
146	L	0.500000000000000	0.500000000000000
147	E	0.500000000000000	0.500000000000000
148	D	0.500000000000000	0.500000000000000
149	V	0.500000000000000	0.500000000000000
150	S	0.500000000000000	0.500000000000000
151	K	0.500000000000000	0.500000000000000
