# Supplementary material for: Conserved degronome features governing quality control associated proteolysis
Source: Nat Commun. 2022 Dec 8;13:7588. doi: 10.1038/s41467-022-35298-y (PMC9732359; doi:10.1038/s41467-022-35298-y)
Supplement: Supplementary file 6 — Supplementary Data 4 [file 41467_2022_35298_MOESM6_ESM.zip › profile_O13530.csv]

# Degron profile of O13530
# logit: Predicted probability of a tile being a degron (PSI<2.2) assigned to central position
# smooth: Running median spanning 5 positions
resi	aa	logit	logit_smooth
1	M	0.500000000000000	0.500000000000000
2	G	0.500000000000000	0.500000000000000
3	Y	0.500000000000000	0.500000000000000
4	T	0.500000000000000	0.500000000000000
5	L	0.500000000000000	0.500000000000000
6	F	0.500000000000000	0.500000000000000
7	R	0.500000000000000	0.500000000000000
8	F	0.500000000000000	0.500000000000000
9	I	0.931136465458730	0.899906276624139
10	V	0.899906276624139	0.931136465458730
11	P	0.956931955424104	0.949188376912623
12	F	0.956931955424104	0.949188376912623
13	N	0.949188376912623	0.949188376912623
14	P	0.908622782383784	0.908622782383784
15	Y	0.908622782383784	0.908622782383784
16	F	0.886796543474180	0.886796543474180
17	S	0.886796543474180	0.886796543474180
18	S	0.869473774103484	0.886796543474180
19	F	0.880073736251436	0.886796543474180
20	Y	0.896197069507560	0.896197069507560
21	P	0.896197069507560	0.896197069507560
22	S	0.902443974792439	0.902443974792439
23	F	0.953127330536355	0.902443974792439
24	P	0.949645055401269	0.902443974792439
25	F	0.895608723355417	0.941279650856553
26	Y	0.895608723355418	0.895608723355418
27	L	0.941279650856553	0.895608723355417
28	S	0.879406301423853	0.895608723355418
29	F	0.808146759853202	0.902529088428585
30	P	0.902529088428585	0.902529088428585
31	F	0.945638040528838	0.903007639863983
32	C	0.903007639863983	0.903007639863983
33	P	0.953413271570084	0.903007639863983
34	S	0.903007639863983	0.903007639863983
35	F	0.843207762130529	0.853543164792642
36	P	0.741109552709881	0.853543164792642
37	S	0.853543164792642	0.853543164792642
38	F	0.853543164792642	0.853543164792642
39	L	0.872717500987871	0.853543164792642
40	S	0.873321874194096	0.872717500987871
41	F	0.811099453541165	0.873321874194096
42	P	0.904201392888571	0.873321874194096
43	S	0.889167585824819	0.889167585824819
44	S	0.811099453541165	0.904201392888571
45	I	0.904201392888571	0.904201392888571
46	F	0.946614475650895	0.904201392888571
47	S	0.910960927791016	0.904201392888571
48	L	0.854463303226123	0.864205284751192
49	S	0.863564211889397	0.864205284751192
50	F	0.864205284751192	0.864205284751192
51	P	0.933624844511574	0.933624844511574
52	S	0.966257551467355	0.963344525114492
53	F	0.981652971146931	0.963344525114492
54	L	0.963344525114492	0.963536555174212
55	H	0.933624844511574	0.963344525114492
56	H	0.963536555174212	0.963344525114492
57	H	0.938180256262221	0.938180256262221
58	L	0.968648546216075	0.963536555174212
59	L	0.933578685884957	0.963318222130241
60	I	0.968648546216075	0.965317205853631
61	F	0.963318222130241	0.965134214033120
62	S	0.965317205853631	0.965317205853631
63	S	0.965134214033120	0.965317205853631
64	L	0.979690353784552	0.974380152906074
65	R	0.974380152906074	0.979690353784552
66	I	0.985135650163898	0.979690353784552
67	P	0.985135650163898	0.974380152906074
68	F	0.970193553914597	0.970193553914597
69	P	0.967779373520062	0.970193553914597
70	W	0.964805427802182	0.970193553914597
71	F	0.979363501651853	0.979363501651853
72	L	0.988908139674821	0.987046183180600
73	P	0.987046183180600	0.987046183180600
74	L	0.991887196782604	0.988908139674821
75	L	0.982644327108244	0.987046183180600
76	Q	0.991273265771187	0.991273265771187
77	L	0.981015493800245	0.991273265771187
78	V	0.991761859610308	0.991320301504678
79	Y	0.991320301504678	0.991320301504678
80	L	0.991367085930760	0.991320301504678
81	C	0.972293340766480	0.987916151129484
82	Y	0.987916151129484	0.987916151129484
83	K	0.987916151129484	0.987916151129484
84	V	0.988838952443918	0.987916151129484
85	P	0.990432454249010	0.987916151129484
86	W	0.982175859693080	0.982175859693080
87	L	0.969982076493254	0.969982076493254
88	L	0.946229477083577	0.946229477083577
89	E	0.946229477083577	0.946229477083577
90	W	0.930796388444814	0.930796388444814
91	L	0.930796388444814	0.930796388444814
92	I	0.929393453762148	0.930796388444814
93	H	0.925336103182341	0.929393453762148
94	S	0.959033943289063	0.929393453762148
95	S	0.927300574825158	0.932536266472247
96	K	0.932536266472247	0.932536266472248
97	L	0.932536266472248	0.932536266472248
98	A	0.980007626344315	0.967961820999874
99	Y	0.978836779623786	0.967961820999874
100	Q	0.967961820999874	0.967961820999874
101	C	0.931938051733730	0.967961820999874
102	C	0.959775667543080	0.967961820999874
103	R	0.976012936576199	0.976012936576199
104	I	0.976012936576199	0.976012936576199
105	L	0.987816636423555	0.984780870445920
106	I	0.986594725582858	0.984780870445920
107	F	0.984780870445920	0.984780870445920
108	A	0.967375014140799	0.967375014140799
109	Q	0.967375014140799	0.967375014140799
110	L	0.945684883363430	0.945684883363430
111	V	0.500000000000000	0.500000000000000
112	S	0.500000000000000	0.500000000000000
113	L	0.500000000000000	0.500000000000000
114	V	0.500000000000000	0.500000000000000
115	R	0.500000000000000	0.500000000000000
116	N	0.500000000000000	0.500000000000000
117	Q	0.500000000000000	0.500000000000000
118	K	0.500000000000000	0.500000000000000
119	H	0.500000000000000	0.500000000000000
