# Supplementary material for: Conserved degronome features governing quality control associated proteolysis
Source: Nat Commun. 2022 Dec 8;13:7588. doi: 10.1038/s41467-022-35298-y (PMC9732359; doi:10.1038/s41467-022-35298-y)
Supplement: Supplementary file 6 — Supplementary Data 4 [file 41467_2022_35298_MOESM6_ESM.zip › profile_O13531.csv]

# Degron profile of O13531
# logit: Predicted probability of a tile being a degron (PSI<2.2) assigned to central position
# smooth: Running median spanning 5 positions
resi	aa	logit	logit_smooth
1	M	0.500000000000000	0.500000000000000
2	P	0.500000000000000	0.500000000000000
3	N	0.500000000000000	0.500000000000000
4	F	0.500000000000000	0.500000000000000
5	H	0.500000000000000	0.500000000000000
6	L	0.500000000000000	0.500000000000000
7	I	0.500000000000000	0.500000000000000
8	N	0.500000000000000	0.500000000000000
9	I	0.958139210349159	0.958139210349159
10	C	0.966027617886545	0.966027617886545
11	V	0.984253703223878	0.984253703223878
12	F	0.993289695038910	0.993289695038910
13	Y	0.993838187421062	0.993289695038910
14	R	0.995854258635198	0.993289695038910
15	Y	0.992797795545143	0.992797795545143
16	Y	0.971296781849404	0.988615986106905
17	N	0.988615986106905	0.980252546255117
18	F	0.977093776513990	0.977093776513990
19	F	0.980252546255117	0.977093776513990
20	L	0.961153437161092	0.961153437161092
21	I	0.961153437161092	0.961153437161092
22	C	0.939099204174312	0.944420319241224
23	H	0.935271711742224	0.944420319241224
24	D	0.944420319241224	0.944420319241224
25	I	0.948558339262604	0.944420319241224
26	S	0.946158990712056	0.944420319241224
27	F	0.876706852282506	0.876706852282506
28	P	0.804156627395548	0.804156627395548
29	F	0.673270443003389	0.673270443003389
30	R	0.673270443003389	0.673270443003389
31	T	0.611647358941626	0.673270443003389
32	I	0.748380804553201	0.748380804553201
33	L	0.857480742483744	0.857480742483744
34	G	0.857480742483744	0.857480742483744
35	G	0.911190251567309	0.857480742483744
36	R	0.855588946894446	0.855588946894446
37	K	0.846850893589381	0.846850893589381
38	I	0.701293506064665	0.701293506064665
39	A	0.633194619122813	0.633194619122813
40	I	0.633194619122813	0.633194619122813
41	T	0.390634386143973	0.611748776742993
42	I	0.389337404109373	0.611748776742993
43	V	0.611748776742993	0.611748776742993
44	R	0.795668089183223	0.795668089183223
45	N	0.870857896710917	0.870857896710917
46	N	0.934053348478761	0.895151647671943
47	N	0.895151647671943	0.923336821718726
48	T	0.923336821718726	0.923336821718726
49	G	0.923336821718726	0.923336821718726
50	F	0.927815575884484	0.923336821718726
51	F	0.916176359927099	0.922931227543228
52	F	0.922931227543228	0.922931227543228
53	F	0.918176145429134	0.922931227543228
54	W	0.923213670473718	0.923213670473718
55	A	0.968608007422375	0.968608007422375
56	Y	0.987182760762184	0.981994665129445
57	I	0.986268234606177	0.983451017943532
58	R	0.981994665129445	0.983451017943532
59	Y	0.983451017943532	0.981994665129445
60	F	0.969838933913866	0.969838933913866
61	T	0.908088190911314	0.908088190911314
62	P	0.840963636058440	0.840963636058440
63	I	0.833793954739561	0.833793954739561
64	W	0.776521304252848	0.776521304252848
65	K	0.683925240968615	0.683925240968615
66	E	0.647884905399099	0.647884905399099
67	I	0.616536080172512	0.616536080172512
68	T	0.481524488082186	0.595949899288252
69	E	0.443850981100179	0.595949899288252
70	S	0.595949899288252	0.595949899288252
71	L	0.747418054411262	0.640763523452009
72	P	0.640763523452009	0.647118174770563
73	H	0.647118174770563	0.747418054411262
74	Y	0.785137442132805	0.647118174770563
75	K	0.843999463159508	0.647118174770563
76	S	0.604057599641993	0.776800779095178
77	C	0.619502452951483	0.776800779095178
78	F	0.776800779095178	0.714788034282055
79	V	0.855802147364502	0.746738200218285
80	A	0.714788034282055	0.776800779095178
81	I	0.746738200218285	0.834262813925229
82	L	0.836336489954565	0.834262813925229
83	P	0.834262813925229	0.836336489954565
84	E	0.902372518503577	0.902372518503577
85	R	0.949539692699836	0.932333442843721
86	A	0.959775666384890	0.932333442843721
87	V	0.932333442843721	0.932333442843721
88	N	0.890931951910380	0.925953574517161
89	S	0.925953574517161	0.890931951910380
90	F	0.859990363311096	0.859990363311096
91	V	0.721740284212391	0.859990363311096
92	Y	0.821089052521316	0.859990363311096
93	I	0.937570931090395	0.892500015726515
94	I	0.916960103450744	0.900956566105793
95	R	0.892500015726515	0.916960103450744
96	T	0.900956566105793	0.916960103450744
97	L	0.958923362953373	0.949033345018388
98	S	0.977706621698499	0.949033345018388
99	N	0.949033345018388	0.949033345018388
100	M	0.500000000000000	0.500000000000000
101	L	0.500000000000000	0.500000000000000
102	N	0.500000000000000	0.500000000000000
103	Q	0.500000000000000	0.500000000000000
104	F	0.500000000000000	0.500000000000000
105	I	0.500000000000000	0.500000000000000
106	L	0.500000000000000	0.500000000000000
107	N	0.500000000000000	0.500000000000000
108	L	0.500000000000000	0.500000000000000
