# Supplementary material for: Conserved degronome features governing quality control associated proteolysis
Source: Nat Commun. 2022 Dec 8;13:7588. doi: 10.1038/s41467-022-35298-y (PMC9732359; doi:10.1038/s41467-022-35298-y)
Supplement: Supplementary file 6 — Supplementary Data 4 [file 41467_2022_35298_MOESM6_ESM.zip › profile_O13532.csv]

# Degron profile of O13532
# logit: Predicted probability of a tile being a degron (PSI<2.2) assigned to central position
# smooth: Running median spanning 5 positions
resi	aa	logit	logit_smooth
1	M	0.500000000000000	0.500000000000000
2	F	0.500000000000000	0.500000000000000
3	N	0.500000000000000	0.500000000000000
4	S	0.500000000000000	0.500000000000000
5	E	0.500000000000000	0.500000000000000
6	I	0.500000000000000	0.500000000000000
7	F	0.500000000000000	0.500000000000000
8	I	0.500000000000000	0.500000000000000
9	L	0.976350611346873	0.947991407841180
10	E	0.965220229764687	0.958293122848139
11	F	0.947991407841180	0.958727837296255
12	F	0.958293122848139	0.958727837296255
13	I	0.958727837296255	0.958727837296255
14	V	0.988006335877522	0.974455889452712
15	Y	0.974455889452712	0.974455889452712
16	A	0.976507424766092	0.974455889452712
17	L	0.939158098898064	0.964876584664902
18	T	0.885668498611781	0.939158098898064
19	A	0.964876584664902	0.936965665585245
20	S	0.936965665585245	0.885668498611781
21	T	0.882358275617439	0.882358275617439
22	I	0.873755581033043	0.873755581033043
23	K	0.804046298778903	0.804046298778903
24	I	0.718723853665814	0.718723853665814
25	G	0.544496484150908	0.667257821756419
26	K	0.520399529912565	0.544496484150908
27	I	0.667257821756419	0.520399529912565
28	T	0.449547503945918	0.468210376309612
29	K	0.468210376309612	0.465489565866716
30	L	0.465489565866716	0.449547503945918
31	T	0.421785072260287	0.421785072260287
32	H	0.307570254777614	0.307570254777614
33	E	0.147546369428977	0.156549524072530
34	V	0.147546369428977	0.147546369428977
35	F	0.156549524072530	0.147546369428977
36	D	0.146227346032991	0.156549524072530
37	H	0.224140216491829	0.156549524072530
38	S	0.248464899367681	0.224140216491829
39	V	0.139690968347325	0.241296501414698
40	E	0.241296501414698	0.248464899367681
41	N	0.338061137421570	0.338061137421570
42	G	0.644269835727233	0.533992209971461
43	T	0.533992209971461	0.533992209971461
44	L	0.533992209971461	0.644269835727233
45	V	0.696307149650312	0.696307149650312
46	R	0.799817394940877	0.799817394940877
47	Q	0.865138142530517	0.802195535771714
48	W	0.802195535771714	0.865138142530517
49	Y	0.877178068556290	0.877178068556290
50	I	0.900027087878018	0.900027087878018
51	R	0.960384695203151	0.959756658500281
52	F	0.959966703513242	0.959756658500281
53	S	0.959756658500281	0.959756658500281
54	L	0.933945185589786	0.959756658500281
55	C	0.923612319303330	0.933945185589786
56	H	0.960966290054373	0.923612319303330
57	T	0.919813333267431	0.919813333267431
58	S	0.862010548024450	0.915383921355409
59	I	0.862010548024450	0.862010548024450
60	S	0.915383921355409	0.862010548024450
61	F	0.852723405496262	0.862010548024450
62	T	0.862010548024450	0.861360776209399
63	Q	0.861360776209399	0.852723405496262
64	L	0.806764332909626	0.861360776209399
65	Q	0.806764332909626	0.861360776209399
66	K	0.877288171786913	0.877288171786913
67	I	0.924193013478208	0.924193013478208
68	F	0.924193013478208	0.924193013478208
69	S	0.954107041838375	0.924193013478208
70	R	0.911240252248442	0.950192088230159
71	F	0.950192088230159	0.950192088230159
72	R	0.951203457021319	0.939190394499471
73	H	0.891675316934259	0.943059257596945
74	Y	0.939190394499471	0.939190394499471
75	V	0.943059257596945	0.909402446314662
76	I	0.908952265031073	0.909402446314662
77	V	0.909402446314662	0.909402446314662
78	Q	0.883570959306785	0.908952265031073
79	L	0.929288998696335	0.883570959306785
80	K	0.876711786595052	0.876711786595052
81	N	0.868262873798241	0.868262873798241
82	Y	0.829058028511588	0.829058028511588
83	T	0.751406251318795	0.751406251318795
84	A	0.584394930997367	0.584394930997367
85	L	0.584394930997367	0.584394930997367
86	G	0.437378447785020	0.442695355522827
87	F	0.442695355522827	0.442695355522827
88	T	0.297176722448544	0.442695355522827
89	S	0.455923251864982	0.442695355522827
90	N	0.532641703910543	0.396982447036465
91	R	0.396982447036465	0.396982447036465
92	N	0.394368596472315	0.394368596472315
93	I	0.363887835765639	0.394368596472315
94	K	0.362626811337631	0.394368596472315
95	K	0.565741389152763	0.410814425022030
96	S	0.410814425022030	0.564394726719145
97	F	0.564394726719145	0.564394726719145
98	R	0.725107394840413	0.500000000000000
99	S	0.500000000000000	0.500000000000000
100	S	0.500000000000000	0.500000000000000
101	H	0.500000000000000	0.500000000000000
102	F	0.500000000000000	0.500000000000000
103	Y	0.500000000000000	0.500000000000000
104	S	0.500000000000000	0.500000000000000
105	L	0.500000000000000	0.500000000000000
106	I	0.500000000000000	0.500000000000000
107	A	0.500000000000000	0.500000000000000
