# Supplementary material for: Conserved degronome features governing quality control associated proteolysis
Source: Nat Commun. 2022 Dec 8;13:7588. doi: 10.1038/s41467-022-35298-y (PMC9732359; doi:10.1038/s41467-022-35298-y)
Supplement: Supplementary file 6 — Supplementary Data 4 [file 41467_2022_35298_MOESM6_ESM.zip › profile_O13533.csv]

# Degron profile of O13533
# logit: Predicted probability of a tile being a degron (PSI<2.2) assigned to central position
# smooth: Running median spanning 5 positions
resi	aa	logit	logit_smooth
1	M	0.500000000000000	0.500000000000000
2	T	0.500000000000000	0.500000000000000
3	R	0.500000000000000	0.500000000000000
4	S	0.500000000000000	0.500000000000000
5	K	0.500000000000000	0.500000000000000
6	R	0.500000000000000	0.500000000000000
7	R	0.500000000000000	0.500000000000000
8	L	0.500000000000000	0.500000000000000
9	I	0.891982422677514	0.891982422677514
10	L	0.911182012494836	0.910293362422442
11	K	0.910293362422442	0.911182012494836
12	F	0.920266044458048	0.920266044458048
13	N	0.951648613712450	0.951648613712450
14	M	0.954288546271922	0.954288546271922
15	I	0.973226338762341	0.973205522953158
16	S	0.984446271386949	0.973205522953158
17	F	0.973205522953158	0.973205522953158
18	F	0.968637715288451	0.973205522953158
19	S	0.968471670785495	0.968637715288451
20	A	0.983925203645110	0.968637715288451
21	V	0.965332278023852	0.968471670785495
22	S	0.972299528791584	0.965332278023852
23	L	0.961804243212747	0.961804243212747
24	L	0.921017184418811	0.927039220899945
25	H	0.921017184418811	0.921017184418811
26	Y	0.927039220899945	0.921017184418811
27	F	0.871800996344023	0.921017184418811
28	L	0.910932381472591	0.910932381472591
29	P	0.939656249021064	0.895930770595932
30	S	0.895930770595932	0.895930770595932
31	R	0.890307955875918	0.890307955875918
32	K	0.880489731584784	0.890307955875918
33	S	0.879914853492559	0.880489731584784
34	I	0.920575265072649	0.879914853492559
35	S	0.870047849506969	0.870047849506969
36	M	0.794367293283999	0.794367293283999
37	F	0.716185545555759	0.774509593206455
38	K	0.736768504180751	0.736768504180751
39	K	0.774509593206455	0.736768504180751
40	V	0.730162555925832	0.755900002786324
41	F	0.755900002786324	0.755900002786324
42	V	0.840782903764333	0.730162555925832
43	S	0.564525125321266	0.707783694400935
44	H	0.707783694400935	0.616932596011170
45	A	0.616932596011170	0.564525125321266
46	K	0.481862913806523	0.580769300260836
47	A	0.515570831022231	0.515570831022231
48	P	0.580769300260836	0.481862913806523
49	R	0.380489193196735	0.381775127222969
50	V	0.381775127222969	0.380489193196735
51	D	0.307668570826967	0.353079415053388
52	F	0.352897033904208	0.352897033904208
53	S	0.353079415053388	0.352897033904208
54	R	0.324257167622143	0.352897033904208
55	R	0.433578899491814	0.324257167622143
56	A	0.263676563533237	0.263676563533237
57	G	0.194759043083594	0.194759043083594
58	L	0.174471540728187	0.194759043083594
59	A	0.117945794637518	0.174471540728187
60	A	0.201435028676443	0.117945794637518
61	R	0.063207370992814	0.076468326773470
62	R	0.076468326773470	0.072000068404256
63	M	0.072000068404256	0.072000068404256
64	E	0.053968097863126	0.076468326773470
65	E	0.080317022219038	0.080317022219038
66	K	0.186157958863574	0.185333396149231
67	R	0.185333396149231	0.186157958863574
68	K	0.274001720384990	0.274001720384990
69	D	0.366194502790521	0.366194502790521
70	A	0.481074565859457	0.447538401143463
71	T	0.447538401143463	0.478766952503182
72	N	0.478766952503182	0.481074565859457
73	L	0.750360280735929	0.750360280735929
74	W	0.914231052622292	0.914231052622292
75	F	0.947788434730604	0.947788434730604
76	I	0.971633828968301	0.971633828968301
77	L	0.984349913301837	0.984349913301837
78	Y	0.992201783471512	0.992201783471512
79	K	0.994459562182800	0.994399006731801
80	V	0.994399006731801	0.994459562182800
81	L	0.997810013824437	0.995893704926771
82	I	0.995893704926771	0.995893704926771
83	C	0.996005504357626	0.995893704926771
84	I	0.992562380466737	0.992562380466737
85	Y	0.991944926366180	0.991944926366180
86	T	0.986046676924973	0.986046676924973
87	Y	0.976341969723968	0.976341969723968
88	S	0.973826583912067	0.973826583912067
89	I	0.972246301274012	0.972246301274012
90	S	0.500000000000000	0.500000000000000
91	I	0.500000000000000	0.500000000000000
92	S	0.500000000000000	0.500000000000000
93	L	0.500000000000000	0.500000000000000
94	H	0.500000000000000	0.500000000000000
95	T	0.500000000000000	0.500000000000000
96	P	0.500000000000000	0.500000000000000
97	C	0.500000000000000	0.500000000000000
98	V	0.500000000000000	0.500000000000000
