# Supplementary material for: Conserved degronome features governing quality control associated proteolysis
Source: Nat Commun. 2022 Dec 8;13:7588. doi: 10.1038/s41467-022-35298-y (PMC9732359; doi:10.1038/s41467-022-35298-y)
Supplement: Supplementary file 6 — Supplementary Data 4 [file 41467_2022_35298_MOESM6_ESM.zip › profile_O13534.csv]

# Degron profile of O13534
# logit: Predicted probability of a tile being a degron (PSI<2.2) assigned to central position
# smooth: Running median spanning 5 positions
resi	aa	logit	logit_smooth
1	M	0.500000000000000	0.500000000000000
2	P	0.500000000000000	0.500000000000000
3	Q	0.500000000000000	0.500000000000000
4	V	0.500000000000000	0.500000000000000
5	Q	0.500000000000000	0.500000000000000
6	S	0.500000000000000	0.500000000000000
7	W	0.500000000000000	0.500000000000000
8	F	0.500000000000000	0.500000000000000
9	P	0.558217033446197	0.558217033446197
10	V	0.588935704923469	0.588935704923469
11	Q	0.630190983242744	0.630190983242744
12	K	0.775324945521379	0.653346428784594
13	Q	0.671686923576445	0.671686923576445
14	P	0.653346428784594	0.671686923576445
15	T	0.779770573639641	0.653346428784594
16	L	0.603144981452183	0.623887452391842
17	A	0.428737429039067	0.603144981452183
18	V	0.623887452391842	0.531959156910157
19	T	0.493087405465398	0.531959156910157
20	F	0.531959156910157	0.596677414238654
21	T	0.596677414238654	0.596677414238654
22	P	0.633509689087004	0.633509689087004
23	L	0.792553911646042	0.762587876315293
24	P	0.762587876315293	0.762587876315293
25	Q	0.762587876315293	0.762587876315293
26	L	0.689903914314459	0.689903914314459
27	S	0.525826721422442	0.525826721422442
28	H	0.523100440290102	0.525826721422442
29	A	0.387588562276984	0.525826721422442
30	H	0.540450656659382	0.540450656659382
31	L	0.702332164067712	0.559420679754911
32	P	0.559420679754911	0.584781297133118
33	L	0.584781297133118	0.584781297133118
34	P	0.606794612730458	0.559420679754911
35	P	0.291050981862326	0.412740900984472
36	S	0.335018688592949	0.412740900984472
37	H	0.412740900984472	0.412740900984472
38	L	0.516927980284161	0.412740900984472
39	V	0.478032780356803	0.412740900984472
40	T	0.344499842547206	0.363255553843672
41	K	0.363255553843672	0.363255553843672
42	T	0.363255553843672	0.363255553843672
43	D	0.557697837061549	0.557697837061549
44	A	0.557697837061549	0.557697837061549
45	M	0.560392549830457	0.557697837061549
46	F	0.521759263022085	0.521759263022085
47	Q	0.521759263022085	0.521759263022085
48	H	0.371185106241950	0.495852037661457
49	Q	0.331678129578496	0.452627251365051
50	L	0.495852037661457	0.452627251365051
51	L	0.452627251365051	0.476201204270567
52	P	0.584432576516664	0.476201204270567
53	T	0.476201204270567	0.452627251365051
54	Q	0.394557739326057	0.394557739326057
55	L	0.260695112570050	0.361462406147154
56	Q	0.245195682075131	0.361462406147154
57	P	0.361462406147154	0.361462406147154
58	F	0.535445495315798	0.535445495315798
59	P	0.535445495315798	0.535445495315798
60	P	0.535445495315798	0.535445495315798
61	N	0.718110041145978	0.718110041145978
62	H	0.718110041145978	0.718110041145978
63	T	0.824817541603481	0.718110041145978
64	P	0.717017899865867	0.735195160791247
65	L	0.735195160791247	0.763396523261636
66	L	0.830865803233581	0.763396523261636
67	L	0.763396523261636	0.830865803233581
68	L	0.866187653984416	0.866187653984416
69	L	0.885048485198150	0.885048485198150
70	T	0.891885378464720	0.891885378464720
71	V	0.891962356197803	0.891962356197803
72	T	0.938806085622508	0.938806085622508
73	T	0.947504225702287	0.947504225702287
74	M	0.947504225702287	0.947504225702287
75	A	0.947504225702287	0.947504225702287
76	V	0.884013572902333	0.884013572902333
77	T	0.873711872123796	0.873711872123796
78	P	0.873711872123796	0.873711872123796
79	R	0.865801670753944	0.868904158549618
80	L	0.781031426789513	0.865801670753944
81	S	0.868904158549618	0.858134135819269
82	L	0.858134135819269	0.787728705397056
83	L	0.787728705397056	0.787728705397056
84	N	0.719914699367400	0.719914699367400
85	V	0.561626883710602	0.719914699367400
86	L	0.703064236174247	0.719914699367400
87	K	0.839568129702966	0.703064236174247
88	K	0.817359071152439	0.703064236174247
89	L	0.653952106245293	0.670760304810346
90	Q	0.670760304810346	0.653952106245293
91	Q	0.522985991392796	0.653952106245293
92	P	0.522985991392796	0.670760304810346
93	P	0.721940639323663	0.564104524023334
94	F	0.740952083848705	0.720572186346923
95	L	0.564104524023334	0.721940639323663
96	Q	0.720572186346923	0.734416916586101
97	N	0.837094425098974	0.734416916586101
98	H	0.734416916586101	0.836358222245549
99	T	0.836358222245549	0.837094425098974
100	L	0.848489526952830	0.848489526952830
101	L	0.869468988192294	0.848489526952830
102	L	0.887927157457122	0.848489526952830
103	P	0.838804098452492	0.838804098452492
104	L	0.825280596938218	0.838804098452492
105	L	0.838074127383883	0.838804098452492
106	T	0.847222605176577	0.847222605176577
107	V	0.847325939300255	0.847222605176577
108	T	0.911605461306019	0.847222605176577
109	T	0.845906437123723	0.845906437123723
110	T	0.845906437123723	0.845906437123723
111	A	0.712951654587548	0.759194403271561
112	V	0.759194403271561	0.759194403271561
113	T	0.759194403271561	0.712951654587548
114	P	0.587873655629502	0.587873655629502
115	R	0.528145116575003	0.528145116575003
116	L	0.382263856507932	0.413024734694941
117	S	0.397543102789449	0.413024734694941
118	L	0.413024734694941	0.413024734694941
119	P	0.579519028013122	0.488389387587369
120	R	0.488389387587369	0.512588291748301
121	L	0.512588291748301	0.560734874984214
122	P	0.560734874984214	0.560734874984214
123	N	0.580831606997722	0.560734874984214
124	K	0.562230824393498	0.560734874984214
125	H	0.367521334399793	0.367521334399793
126	H	0.367521334399793	0.367521334399793
127	W	0.367521334399793	0.367521334399793
128	P	0.562230824393499	0.523422559076043
129	L	0.691000647630525	0.562230824393499
130	A	0.523422559076043	0.691000647630525
131	Q	0.708238598426175	0.708238598426175
132	S	0.851819581455805	0.851819581455805
133	P	0.925448083751343	0.925448083751343
134	S	0.955814269592159	0.955814269592159
135	L	0.974157212467983	0.972797939526787
136	L	0.972797939526787	0.972797939526787
137	L	0.972797939526787	0.972797939526787
138	Q	0.958949992521361	0.958949992521361
139	L	0.941793984387672	0.958949992521361
140	L	0.946052782596524	0.958949992521361
141	I	0.970540610532783	0.970540610532783
142	L	0.985096033987720	0.985096033987720
143	L	0.992010932553038	0.985096033987720
144	L	0.985096033987720	0.985096033987720
145	P	0.985015778465191	0.985015778465191
146	A	0.965228287040762	0.965228287040762
147	P	0.962367100329582	0.962367100329582
148	S	0.927711301909961	0.927711301909961
149	L	0.920943665904400	0.920943665904400
150	V	0.918902066389715	0.918902066389715
151	L	0.918902066389715	0.918902066389715
152	S	0.918902066389715	0.918902066389715
153	F	0.500000000000000	0.500000000000000
154	N	0.500000000000000	0.500000000000000
155	P	0.500000000000000	0.500000000000000
156	K	0.500000000000000	0.500000000000000
157	V	0.500000000000000	0.500000000000000
158	W	0.500000000000000	0.500000000000000
159	L	0.500000000000000	0.500000000000000
160	L	0.500000000000000	0.500000000000000
161	V	0.500000000000000	0.500000000000000
