# Supplementary material for: Conserved degronome features governing quality control associated proteolysis
Source: Nat Commun. 2022 Dec 8;13:7588. doi: 10.1038/s41467-022-35298-y (PMC9732359; doi:10.1038/s41467-022-35298-y)
Supplement: Supplementary file 6 — Supplementary Data 4 [file 41467_2022_35298_MOESM6_ESM.zip › profile_O13535.csv]

# Degron profile of O13535
# logit: Predicted probability of a tile being a degron (PSI<2.2) assigned to central position
# smooth: Running median spanning 5 positions
resi	aa	logit	logit_smooth
1	M	0.500000000000000	0.500000000000000
2	E	0.500000000000000	0.500000000000000
3	S	0.500000000000000	0.500000000000000
4	Q	0.500000000000000	0.500000000000000
5	Q	0.500000000000000	0.500000000000000
6	L	0.500000000000000	0.500000000000000
7	S	0.500000000000000	0.500000000000000
8	N	0.500000000000000	0.500000000000000
9	Y	0.220300361830562	0.392016147900700
10	P	0.231737262512609	0.392016147900700
11	H	0.392016147900700	0.392016147900700
12	I	0.392016147900700	0.392016147900700
13	S	0.543733661631766	0.410054577909024
14	H	0.566309241507535	0.410054577909024
15	G	0.410054577909024	0.410054577909024
16	S	0.395881372455462	0.395881372455462
17	A	0.321677246385988	0.372047865013968
18	C	0.318397111786886	0.357167578801653
19	A	0.372047865013968	0.321677246385988
20	S	0.357167578801653	0.318397111786886
21	V	0.177971438682979	0.177971438682979
22	T	0.166498879063263	0.166498879063263
23	S	0.084756284394747	0.163593671941149
24	K	0.094295715682784	0.094295715682784
25	E	0.163593671941149	0.084756284394747
26	V	0.073779153674079	0.078003514382080
27	H	0.078003514382080	0.078003514382080
28	T	0.064494922108147	0.073779153674079
29	N	0.078003514382080	0.064494922108147
30	Q	0.047267049037073	0.064494922108147
31	D	0.044219231450813	0.078003514382080
32	P	0.086081500556683	0.084399005182682
33	L	0.084399005182682	0.084399005182682
34	D	0.084399005182682	0.084399005182682
35	V	0.085571128802220	0.084399005182682
36	S	0.041578049444910	0.058894941213233
37	A	0.038882092364104	0.058894941213233
38	S	0.058894941213233	0.058894941213233
39	K	0.063518107123882	0.063518107123882
40	I	0.120651113574435	0.090421998771756
41	Q	0.132083936026909	0.120651113574435
42	E	0.090421998771756	0.120651113574435
43	Y	0.136290340888275	0.090421998771756
44	D	0.084696385713809	0.084696385713809
45	K	0.078661236034921	0.078661236034921
46	A	0.060319512431825	0.065064077065428
47	S	0.060942097456815	0.060942097456815
48	T	0.065064077065428	0.060319512431825
49	K	0.033404289881040	0.060942097456815
50	A	0.030854292136582	0.037823624944030
51	N	0.063717568430666	0.037823624944030
52	S	0.037823624944030	0.063717568430666
53	Q	0.072920553121863	0.072920553121863
54	Q	0.092873803209509	0.092873803209509
55	T	0.124551307162903	0.092873803209509
56	T	0.107882389171610	0.092873803209509
57	T	0.064256570017860	0.081266923609748
58	P	0.054624882297660	0.081266923609748
59	A	0.081266923609748	0.081266923609748
60	S	0.107308184152071	0.107308184152071
61	S	0.114724264778345	0.114724264778345
62	A	0.147020855090913	0.135739680691565
63	V	0.157404744535343	0.135739680691565
64	P	0.135739680691565	0.135739680691565
65	E	0.125366794310723	0.135739680691565
66	N	0.107548558724134	0.125366794310723
67	L	0.148201194787841	0.125366794310723
68	H	0.124173075941501	0.148201194787841
69	H	0.194699456939775	0.148201194787841
70	A	0.170470565241738	0.124602868522467
71	S	0.124602868522467	0.124602868522467
72	P	0.066247280124233	0.096184623846025
73	Q	0.071506559459946	0.092081936606628
74	P	0.096184623846025	0.071506559459946
75	A	0.092081936606628	0.071506559459946
76	S	0.043874278711585	0.068630245039477
77	V	0.068630245039477	0.054907677737561
78	P	0.054907677737561	0.043874278711585
79	P	0.041853053812876	0.054907677737561
80	P	0.038741544187284	0.054907677737561
81	Q	0.070744526488237	0.070744526488237
82	N	0.110394410854063	0.110394410854063
83	G	0.180038634490279	0.143028420500334
84	P	0.153180968568753	0.143028420500334
85	Y	0.143028420500334	0.143028420500334
86	P	0.072048078473632	0.108480866249288
87	Q	0.077729539698987	0.101984476900730
88	Q	0.108480866249288	0.094712220099844
89	C	0.101984476900730	0.101984476900730
90	M	0.094712220099844	0.108480866249288
91	M	0.116514548468489	0.116514548468489
92	T	0.116514548468489	0.116514548468489
93	Q	0.235031453037284	0.150725469782502
94	N	0.150725469782502	0.235031453037284
95	Q	0.280640159211892	0.280640159211892
96	A	0.422629808950032	0.287106386062399
97	N	0.374920813602808	0.287106386062399
98	P	0.287106386062399	0.287106386062399
99	S	0.185410456130390	0.185410456130390
100	G	0.131448958008200	0.185410456130390
101	W	0.183765135938601	0.185410456130390
102	S	0.331894860963959	0.331894860963959
103	F	0.347371403022257	0.347371403022257
104	Y	0.499671940047076	0.451380744759069
105	G	0.451380744759069	0.468521732485901
106	H	0.468521732485901	0.499671940047076
107	P	0.642277916519506	0.623579715142065
108	S	0.623579715142065	0.624649596992187
109	M	0.767194433270630	0.624649596992187
110	I	0.624649596992187	0.623579715142065
111	P	0.585839754418287	0.585839754418287
112	Y	0.532402602295136	0.585839754418287
113	T	0.532402602295136	0.585839754418287
114	P	0.737798925603149	0.689300960854328
115	Y	0.689300960854328	0.689300960854328
116	Q	0.689300960854329	0.689300960854328
117	M	0.626488669814948	0.626488669814948
118	S	0.486640532976673	0.486640532976673
119	P	0.300510749752270	0.335741607566105
120	M	0.335741607566105	0.332374356284488
121	Y	0.212214078552947	0.332374356284488
122	F	0.332374356284488	0.332374356284488
123	P	0.332374356284488	0.332374356284488
124	P	0.209694624283777	0.332374356284488
125	G	0.332374356284488	0.219582909013522
126	P	0.219582909013522	0.219582909013522
127	Q	0.219582909013522	0.248699360711343
128	S	0.248699360711343	0.219582909013522
129	Q	0.272907096142016	0.219582909013522
130	F	0.140831519453870	0.140831519453870
131	P	0.081468041782094	0.140831519453870
132	Q	0.081468041782094	0.140831519453870
133	Y	0.163901601610924	0.163901601610924
134	P	0.205901576826847	0.205901576826847
135	S	0.235710857958403	0.221252304709300
136	S	0.221252304709300	0.221252304709300
137	V	0.221252304709300	0.221252304709300
138	G	0.207439926251941	0.207439926251941
139	T	0.074433996939488	0.086435529203182
140	P	0.086435529203182	0.074433996939488
141	L	0.071948833969183	0.071948833969183
142	S	0.034307223076319	0.071948833969183
143	T	0.040542353116508	0.071948833969183
144	P	0.073174076572879	0.040542353116508
145	S	0.073918902432503	0.040542353116508
146	P	0.022858195411808	0.030013025857835
147	E	0.030013025857835	0.030013025857835
148	S	0.029696420339500	0.029696420339500
149	G	0.034755454518073	0.029696420339500
150	N	0.022980047828064	0.022980047828064
151	T	0.011618433872496	0.011618433872496
152	F	0.011493572486254	0.011493572486254
153	T	0.006790177909514	0.011493572486254
154	D	0.010177266818927	0.011493572486254
155	S	0.012081790126318	0.012081790126318
156	S	0.020858168904105	0.020858168904105
157	S	0.021082593631843	0.021082593631843
158	A	0.026154158112283	0.026154158112283
159	D	0.030930011450018	0.030930011450018
160	S	0.051821670728418	0.047511922061791
161	D	0.047511922061791	0.050543239132119
162	M	0.050543239132119	0.051821670728418
163	T	0.083020071494798	0.061394314939226
164	S	0.071455681007769	0.071455681007769
165	T	0.061394314939226	0.083020071494798
166	K	0.089562968668188	0.089562968668188
167	K	0.130886062179252	0.130886062179252
168	Y	0.233505734711373	0.233505734711373
169	V	0.233505734711373	0.233505734711373
170	R	0.341287271068345	0.233505734711373
171	P	0.214635019696068	0.214635019696068
172	P	0.119020772566758	0.201549241826690
173	P	0.201549241826690	0.175070610943605
174	M	0.175070610943605	0.175070610943605
175	L	0.151518138944077	0.201549241826690
176	T	0.272768511636695	0.175070610943605
177	S	0.269788742216458	0.169616929007006
178	P	0.169616929007006	0.269788742216458
179	N	0.160652560281381	0.269788742216458
180	D	0.280489229281535	0.280489229281535
181	F	0.482862528106958	0.482862528106958
182	P	0.508760240965736	0.508760240965736
183	N	0.562679921177676	0.540068853213468
184	W	0.562679921177676	0.540068853213468
185	V	0.540068853213468	0.540068853213468
186	K	0.482274598625978	0.522885545696439
187	T	0.522885545696439	0.522885545696439
188	Y	0.522885545696439	0.522885545696439
189	I	0.804671229183104	0.597208899238305
190	K	0.625036717929463	0.625036717929463
191	F	0.597208899238305	0.791884440044649
192	L	0.791884440044649	0.661002941597301
193	Q	0.796415207751244	0.676473971087583
194	N	0.661002941597301	0.779097845792207
195	S	0.676473971087583	0.676473971087583
196	N	0.779097845792207	0.661002941597301
197	L	0.617761709849111	0.617761709849111
198	G	0.375068300245039	0.375068300245039
199	G	0.375068300245039	0.375068300245039
200	I	0.214473470683354	0.214473470683354
201	I	0.198613474120883	0.198613474120883
202	P	0.185877059864352	0.198613474120883
203	T	0.196547766040157	0.198613474120883
204	V	0.268957773898722	0.268957773898722
205	N	0.465600093506590	0.319203557763340
206	G	0.319203557763340	0.382780397568319
207	K	0.382780397568319	0.382780397568319
208	P	0.410807059584272	0.319203557763340
209	V	0.213643231856171	0.213643231856171
210	P	0.062525203048269	0.127863106321335
211	P	0.127863106321335	0.109734587037798
212	M	0.109734587037798	0.109734587037798
213	L	0.054231295047821	0.125210940872821
214	T	0.125210940872821	0.125210940872821
215	S	0.244054387944466	0.244054387944466
216	P	0.244054387944466	0.244054387944466
217	N	0.277457296213721	0.277457296213721
218	D	0.280489229281535	0.280489229281535
219	F	0.482862528106958	0.482862528106958
220	P	0.508760240965736	0.508760240965736
221	N	0.562679921177676	0.540068853213468
222	W	0.562679921177676	0.540068853213468
223	V	0.540068853213468	0.540068853213468
224	K	0.482274598625978	0.522885545696439
225	T	0.522885545696439	0.522885545696439
226	Y	0.522885545696439	0.522885545696439
227	I	0.804671229183104	0.597208899238305
228	K	0.625036717929463	0.625036717929463
229	F	0.597208899238305	0.791884440044649
230	L	0.791884440044649	0.661002941597301
231	Q	0.796415207751244	0.676473971087583
232	N	0.661002941597301	0.779097845792207
233	S	0.676473971087583	0.676473971087583
234	N	0.779097845792207	0.661002941597301
235	L	0.617761709849111	0.617761709849111
236	G	0.375068300245039	0.375068300245039
237	G	0.375068300245039	0.375068300245039
238	I	0.214473470683354	0.224693542458814
239	I	0.198613474120883	0.224693542458814
240	P	0.224693542458814	0.224693542458814
241	T	0.252096090527994	0.252096090527994
242	V	0.406961127034833	0.252096090527994
243	N	0.466535156750369	0.252096090527994
244	G	0.188742288807588	0.188742288807588
245	K	0.133295748391871	0.133295748391871
246	P	0.104571974426544	0.104571974426544
247	V	0.097281682543571	0.104571974426544
248	R	0.050796756862732	0.104571974426544
249	Q	0.105254652876243	0.105254652876243
250	I	0.179382091972286	0.179382091972286
251	T	0.181611680223875	0.181611680223875
252	D	0.181611680223875	0.181611680223875
253	D	0.228841566253429	0.228841566253429
254	E	0.370318364714349	0.370318364714349
255	L	0.389644174027395	0.389644174027395
256	T	0.432509440523446	0.432509440523446
257	F	0.568935426412007	0.432509440523446
258	L	0.637080737075210	0.432509440523446
259	Y	0.422933288858533	0.568935426412007
260	N	0.420267655189155	0.572345202996714
261	T	0.572345202996714	0.572345202996714
262	F	0.833427708832846	0.833427708832846
263	Q	0.942439522908026	0.881064525552531
264	I	0.881064525552531	0.881064525552531
265	F	0.881064525552531	0.881064525552531
266	A	0.887020238705874	0.881064525552531
267	P	0.876948412506736	0.876948412506736
268	S	0.795128575995322	0.831187652996363
269	Q	0.709730862844798	0.831187652996363
270	F	0.831187652996363	0.831187652996363
271	L	0.831951250073609	0.831187652996363
272	P	0.842906403474532	0.831187652996363
273	T	0.817995576922827	0.817995576922827
274	W	0.545903963639688	0.668564059930953
275	V	0.629069920032476	0.629069920032476
276	K	0.668564059930953	0.629069920032476
277	D	0.502025621418007	0.641646550675964
278	I	0.689871546930999	0.641646550675964
279	L	0.641646550675964	0.641646550675964
280	S	0.473288777002387	0.682766040545147
281	V	0.682766040545147	0.668835721554474
282	D	0.799973652919375	0.668835721554474
283	Y	0.668835721554474	0.668835721554474
284	T	0.527540594542348	0.668835721554474
285	D	0.542196942051026	0.576351996728263
286	I	0.828311464021616	0.542196942051026
287	M	0.576351996728263	0.542196942051026
288	K	0.405729268896496	0.506611249668093
289	I	0.506611249668093	0.506611249668093
290	L	0.357144026891644	0.405729268896496
291	S	0.526428737961125	0.357144026891644
292	K	0.242947250438178	0.357144026891644
293	S	0.242947250438178	0.242947250438178
294	I	0.372037017718711	0.242947250438178
295	E	0.143148820347683	0.143148820347683
296	K	0.119964927770524	0.119964927770524
297	M	0.102901146120988	0.102901146120988
298	Q	0.027387093119320	0.049462771628756
299	S	0.029611298208211	0.049462771628756
300	D	0.049462771628756	0.049462771628756
301	T	0.052852015989848	0.052852015989848
302	Q	0.094883728565185	0.059433711466199
303	E	0.059433711466199	0.080305606199987
304	A	0.080305606199987	0.094883728565185
305	N	0.148206510731956	0.096448205605763
306	D	0.096448205605763	0.137101322988027
307	I	0.166862875990765	0.148206510731956
308	V	0.137101322988027	0.166862875990765
309	T	0.193776930605946	0.192074873010875
310	L	0.192074873010875	0.193776930605946
311	A	0.206663041407635	0.206663041407635
312	N	0.278336887751442	0.206663041407635
313	L	0.278336887751442	0.278336887751442
314	Q	0.195482762243977	0.278336887751442
315	Y	0.373679790860327	0.278336887751442
316	N	0.353820419195967	0.195482762243977
317	G	0.155645511125491	0.155645511125491
318	S	0.155645511125491	0.155645511125491
319	T	0.084675225134350	0.140764803482072
320	P	0.113907489042935	0.113907489042935
321	A	0.140764803482072	0.113907489042935
322	D	0.064703292151678	0.132430755564511
323	A	0.132430755564511	0.132430755564511
324	F	0.152190809503685	0.132430755564511
325	E	0.101600671646917	0.138963431484051
326	T	0.138963431484051	0.152190809503685
327	K	0.232655354393059	0.181699710381094
328	V	0.192187217308357	0.181699710381094
329	T	0.181699710381094	0.181699710381094
330	N	0.125522920381284	0.181699710381094
331	I	0.178401752800597	0.178401752800597
332	I	0.264831854336241	0.178401752800597
333	D	0.172083612517705	0.264831854336241
334	R	0.424325856006177	0.327358294695526
335	L	0.366439380139372	0.327358294695526
336	N	0.327358294695526	0.327358294695526
337	N	0.212017435354532	0.327358294695526
338	N	0.312167580790883	0.327358294695526
339	G	0.412475448431378	0.312167580790883
340	I	0.356364497391617	0.356364497391617
341	H	0.200592585193070	0.412475448431378
342	I	0.485391319051236	0.485391319051236
343	N	0.640262373389445	0.587599398508116
344	N	0.587599398508116	0.640262373389445
345	K	0.659612714001655	0.648727181819604
346	V	0.648727181819604	0.659612714001655
347	A	0.813899275278065	0.682357387832096
348	C	0.852609921051064	0.682357387832096
349	Q	0.682357387832096	0.682357387832096
350	L	0.533571434580121	0.536188647059004
351	I	0.493093739255662	0.536188647059004
352	M	0.536188647059004	0.536188647059004
353	R	0.731383996232773	0.731383996232773
354	G	0.844371432101041	0.774405068780939
355	L	0.774405068780939	0.774405068780939
356	S	0.828842859774275	0.780974941751019
357	G	0.753040577058430	0.774405068780939
358	E	0.780974941751019	0.753040577058430
359	Y	0.671720618698551	0.671720618698551
360	K	0.520244683635713	0.575096888903635
361	F	0.437355036012111	0.575096888903635
362	L	0.575096888903635	0.532042080843331
363	R	0.586810860235972	0.534762707688057
364	Y	0.532042080843331	0.575096888903635
365	T	0.534762707688057	0.586810860235972
366	R	0.721653856273405	0.647618106821176
367	H	0.847142446065930	0.721653856273405
368	R	0.647618106821176	0.785506652013641
369	H	0.785506652013641	0.785506652013641
370	L	0.785506652013641	0.785506652013641
371	N	0.785506652013641	0.785506652013641
372	M	0.629130304321119	0.680232408147879
373	T	0.666100942471837	0.680232408147879
374	V	0.680232408147879	0.680232408147879
375	A	0.707564605133495	0.707564605133495
376	E	0.820441005032075	0.796090919642043
377	L	0.879973344564333	0.796090919642043
378	F	0.796090919642043	0.796090919642043
379	L	0.544016060277068	0.581169935897157
380	D	0.581169935897157	0.544016060277068
381	I	0.459833765258916	0.459833765258916
382	H	0.388977063165294	0.388977063165294
383	A	0.271831949008780	0.312023881006035
384	I	0.247108627568112	0.271831949008780
385	Y	0.312023881006035	0.247108627568112
386	E	0.194469972798197	0.194469972798197
387	E	0.108589011358222	0.108589011358222
388	Q	0.052236614576263	0.080447878083869
389	Q	0.080447878083869	0.069293456045860
390	G	0.069241973125791	0.069241973125791
391	S	0.069293456045860	0.069241973125791
392	R	0.061436945949947	0.061436945949947
393	N	0.024872347836539	0.024872347836539
394	S	0.012368505674484	0.021348657825924
395	K	0.021348657825924	0.018636662734369
396	P	0.018636662734369	0.012368505674484
397	N	0.011678167651595	0.012510601329066
398	Y	0.011929860898346	0.011929860898346
399	R	0.012510601329066	0.011678167651595
400	R	0.006291874363607	0.007918265328932
401	N	0.005834286370254	0.007918265328932
402	P	0.007918265328932	0.007918265328932
403	S	0.007918265328932	0.007918265328932
404	D	0.014444238380489	0.014444238380489
405	E	0.017133439895036	0.014444238380489
406	K	0.017133439895036	0.014444238380489
407	N	0.010077544704567	0.010077544704567
408	D	0.009448993992557	0.009448993992557
409	S	0.008266553115993	0.009448993992557
410	R	0.008851976794513	0.009448993992557
411	S	0.009808958548170	0.009808958548170
412	Y	0.016612168859518	0.016612168859518
413	T	0.064383333212119	0.064383333212119
414	N	0.128233499107703	0.128233499107703
415	T	0.144082845403123	0.144082845403123
416	T	0.144082845403123	0.144082845403123
417	K	0.222574227037824	0.187535266898385
418	P	0.208957315494705	0.189206517881903
419	K	0.187535266898385	0.189206517881903
420	V	0.189206517881903	0.187535266898385
421	I	0.096604731973033	0.096604731973033
422	A	0.077413857422923	0.095654928747488
423	R	0.095654928747488	0.089781043987457
424	N	0.089781043987457	0.088891728809258
425	P	0.088891728809258	0.089781043987457
426	Q	0.088891728809258	0.089781043987457
427	K	0.103979101974061	0.088891728809258
428	T	0.131227934095283	0.088891728809258
429	N	0.087231937487675	0.087231937487675
430	N	0.054468706538982	0.054468706538982
431	S	0.048169345123338	0.054468706538982
432	K	0.035874908693864	0.054468706538982
433	S	0.074062455866332	0.074062455866332
434	K	0.086009648754055	0.086009648754055
435	T	0.093474134626921	0.086009648754055
436	A	0.098587492779812	0.086009648754055
437	R	0.079037196131135	0.093474134626921
438	A	0.079037196131135	0.084208918934088
439	H	0.097620301878828	0.084208918934088
440	N	0.084208918934088	0.088865122332430
441	V	0.088865122332430	0.088865122332430
442	S	0.089754197548808	0.084208918934088
443	T	0.049674218388996	0.049674218388996
444	S	0.039399658726478	0.039399658726478
445	N	0.016429529710625	0.025041338557651
446	N	0.015245974029887	0.023270212065705
447	S	0.025041338557651	0.023270212065705
448	P	0.023270212065705	0.023270212065705
449	S	0.027534334936122	0.023270212065705
450	T	0.016332439684662	0.016508990583674
451	D	0.016508990583674	0.016508990583674
452	N	0.016508990583674	0.016332439684662
453	D	0.009544753221844	0.016508990583674
454	S	0.010219764122555	0.016508990583674
455	I	0.025813972591363	0.023865167170251
456	S	0.023865167170251	0.025813972591363
457	K	0.051266280147374	0.032542373088168
458	S	0.041105224716882	0.041105224716882
459	T	0.032542373088168	0.051266280147374
460	T	0.059667296474913	0.059667296474913
461	E	0.079385209123110	0.079385209123110
462	P	0.079385209123110	0.079385209123110
463	I	0.139412117422264	0.079385209123110
464	Q	0.079005664021812	0.114442921265973
465	L	0.138788846297447	0.114442921265973
466	N	0.114442921265973	0.106534853641145
467	N	0.106534853641145	0.114442921265973
468	K	0.100066791478431	0.114442921265973
469	H	0.171239836301166	0.171239836301166
470	D	0.266791107687282	0.171239836301166
471	L	0.197277637479515	0.171239836301166
472	H	0.107712885355787	0.116820178667712
473	L	0.116820178667712	0.107712885355787
474	G	0.107196049517408	0.107712885355787
475	Q	0.107196049517408	0.116820178667712
476	K	0.140277438391045	0.114066520180724
477	L	0.148914531408532	0.140277438391045
478	T	0.114066520180724	0.140277438391045
479	E	0.217363707676497	0.128796228419936
480	S	0.128796228419936	0.114066520180724
481	T	0.064139358226917	0.064139358226917
482	V	0.017905988298266	0.027416580022824
483	N	0.013655670844636	0.024784761147108
484	H	0.027416580022824	0.017905988298266
485	T	0.024784761147108	0.013655670844636
486	N	0.010124224585143	0.024784761147108
487	H	0.010788676508904	0.024784761147108
488	S	0.034459848251793	0.034459848251793
489	D	0.062835151196959	0.035227802299914
490	D	0.110786980588599	0.044002652174987
491	E	0.035227802299914	0.044002652174987
492	L	0.044002652174987	0.037703713951420
493	P	0.031269446985215	0.037703713951420
494	G	0.037703713951420	0.044002652174987
495	H	0.047065199612111	0.047065199612111
496	L	0.047101028038374	0.047101028038374
497	L	0.047594089370123	0.047594089370123
498	L	0.158139164332684	0.158139164332684
499	D	0.433490922055982	0.433490922055982
500	S	0.589842637938947	0.433586412051260
501	G	0.433586412051260	0.524983339588282
502	A	0.524983339588282	0.589842637938947
503	S	0.611793273723980	0.611793273723980
504	R	0.611793273723980	0.611793273723980
505	T	0.630702105149970	0.611793273723980
506	L	0.494962820422717	0.561588148354440
507	I	0.342832327200936	0.561588148354440
508	R	0.561588148354440	0.561588148354440
509	S	0.561588148354440	0.561588148354440
510	A	0.628848699757035	0.561588148354440
511	H	0.522738597217982	0.522738597217982
512	H	0.482127530229822	0.482127530229822
513	I	0.301306755453993	0.464785311510865
514	H	0.464785311510865	0.301306755453993
515	S	0.268314332513349	0.301306755453993
516	A	0.234983872711058	0.268314332513349
517	S	0.326817672840030	0.234983872711058
518	S	0.195256594952174	0.195256594952174
519	N	0.195256594952174	0.195256594952174
520	P	0.171949658587747	0.171949658587747
521	D	0.153688808064582	0.153688808064582
522	I	0.087790870328021	0.126009752761740
523	N	0.066135121712172	0.090795527775708
524	V	0.126009752761740	0.090795527775708
525	V	0.090795527775708	0.126009752761740
526	D	0.168956889598592	0.138884110036481
527	A	0.138884110036481	0.168956889598592
528	Q	0.199675211001238	0.199675211001238
529	K	0.374053490371483	0.199675211001238
530	R	0.474785935759726	0.344487528703326
531	N	0.181612756299431	0.344487528703326
532	I	0.344487528703326	0.237538045368636
533	P	0.221389461586556	0.237538045368636
534	I	0.237538045368636	0.344487528703326
535	N	0.401922564963374	0.401922564963374
536	A	0.505730524068034	0.401922564963374
537	I	0.505730524068034	0.401922564963374
538	G	0.351658775755779	0.351658775755779
539	D	0.285105757251990	0.336977684037852
540	L	0.336977684037852	0.285105757251990
541	Q	0.190520744935763	0.218716583641860
542	F	0.218716583641860	0.218716583641860
543	H	0.120884247509588	0.213284652434967
544	F	0.260839453170895	0.213284652434967
545	Q	0.213284652434967	0.213284652434967
546	D	0.185061112107910	0.260839453170895
547	N	0.360727542754389	0.360727542754389
548	T	0.548981459221964	0.376341989849202
549	K	0.395784567239093	0.376341989849202
550	T	0.376341989849202	0.376341989849202
551	S	0.203955786725467	0.326073449115599
552	I	0.326073449115599	0.326073449115599
553	K	0.241150479980678	0.326073449115599
554	V	0.373535062832002	0.373535062832002
555	L	0.373535062832002	0.373535062832002
556	H	0.585409071319738	0.585409071319738
557	T	0.724048956856797	0.724048956856797
558	P	0.735663861627529	0.735663861627529
559	N	0.837965648724253	0.735663861627529
560	I	0.804020953105587	0.735663861627529
561	A	0.536367159830845	0.697451315990405
562	Y	0.697451315990405	0.623908054604476
563	D	0.623908054604476	0.623908054604476
564	L	0.520072606301761	0.623908054604476
565	L	0.631556124964363	0.623908054604476
566	S	0.458687389704648	0.631556124964363
567	L	0.669921797109743	0.631556124964363
568	N	0.721178295434364	0.669921797109743
569	E	0.609236619933766	0.671036497891007
570	L	0.671036497891007	0.687652256634165
571	A	0.687652256634165	0.687652256634165
572	A	0.816631864871113	0.687652256634165
573	V	0.690878179078775	0.687652256634165
574	D	0.485536184005322	0.616770339939422
575	I	0.616770339939422	0.616770339939422
576	T	0.616770339939422	0.616770339939422
577	A	0.538037305785858	0.616770339939422
578	C	0.686408317459952	0.538133949281792
579	F	0.538133949281792	0.538037305785858
580	T	0.321808052222443	0.321808052222443
581	K	0.226206181997341	0.321808052222443
582	N	0.147711889953565	0.321808052222443
583	V	0.371606258051375	0.353039409311012
584	L	0.353039409311012	0.353039409311012
585	E	0.398450761640131	0.367783516032253
586	R	0.314497821008704	0.353039409311012
587	S	0.367783516032253	0.346807927721007
588	D	0.346807927721007	0.346807927721007
589	G	0.331159017972265	0.367783516032253
590	T	0.476211867568554	0.346807927721007
591	V	0.464225196074576	0.331159017972265
592	L	0.202511134917624	0.432330718702492
593	A	0.201632083751929	0.432330718702492
594	P	0.432330718702492	0.432330718702492
595	I	0.582948759922898	0.582948759922898
596	V	0.704459279558783	0.704459279558783
597	K	0.826671540213878	0.826671540213878
598	Y	0.856063673056206	0.847241325926275
599	G	0.847241325926275	0.849181972933474
600	D	0.849181972933474	0.849181972933474
601	F	0.849181972933474	0.849181972933474
602	Y	0.896045255996306	0.849181972933474
603	W	0.896045255996306	0.849181972933474
604	V	0.808936311672932	0.809639064752569
605	S	0.663253868908906	0.808936311672932
606	K	0.809639064752569	0.808936311672932
607	K	0.710715093708909	0.809639064752569
608	Y	0.847129732096065	0.836054083749824
609	L	0.904072931157099	0.847129732096065
610	L	0.836054083749824	0.847129732096065
611	P	0.857083106419283	0.836054083749824
612	S	0.706099446516196	0.706099446516196
613	N	0.527778805817319	0.685475020617731
614	I	0.655874594063114	0.685475020617731
615	S	0.685475020617731	0.655874594063114
616	V	0.700335522998037	0.655874594063114
617	P	0.574464293013645	0.574464293013645
618	T	0.292054035752897	0.292054035752897
619	I	0.180054655281652	0.219849957680214
620	N	0.207097855739147	0.219849957680214
621	N	0.219849957680214	0.219849957680214
622	V	0.250883465077824	0.219849957680214
623	H	0.221659634305621	0.219849957680214
624	T	0.194887678905379	0.197263662656004
625	S	0.197263662656004	0.197263662656004
626	E	0.197263662656004	0.197263662656004
627	S	0.312314703692260	0.312314703692260
628	T	0.312314703692260	0.312314703692260
629	R	0.381638380217404	0.381638380217404
630	K	0.456341140175991	0.425381582862066
631	Y	0.425381582862066	0.456341140175991
632	P	0.563323112044529	0.563323112044529
633	Y	0.610268520508708	0.610268520508708
634	P	0.627991505169904	0.627991505169904
635	F	0.783009660567672	0.741109084556118
636	I	0.741109084556118	0.748204749395367
637	H	0.776523780601344	0.761134227039590
638	R	0.748204749395367	0.761134227039590
639	M	0.761134227039590	0.776523780601344
640	L	0.789351828445802	0.789351828445802
641	A	0.826285583478038	0.826285583478038
642	H	0.826285583478038	0.826285583478038
643	A	0.848394670082927	0.826285583478038
644	N	0.849094564777739	0.826285583478038
645	A	0.722656873712243	0.722656873712243
646	Q	0.657226540832844	0.657226540832844
647	T	0.585025994410689	0.585025994410689
648	I	0.486572304469441	0.506662078211435
649	R	0.506662078211435	0.506662078211435
650	Y	0.458314153684722	0.506662078211435
651	S	0.576032382441605	0.576032382441605
652	L	0.674122585398484	0.576032382441605
653	K	0.674122585398484	0.576032382441605
654	N	0.491802844510993	0.511923451539746
655	N	0.511923451539746	0.491802844510993
656	T	0.341453504040141	0.341453504040141
657	I	0.302797462877506	0.302797462877506
658	T	0.167482637265336	0.187067948005259
659	Y	0.187067948005259	0.187067948005259
660	F	0.187067948005259	0.167482637265336
661	N	0.109123656633587	0.187067948005259
662	E	0.137513765969101	0.187067948005259
663	S	0.290362921148512	0.204945584018108
664	D	0.204945584018108	0.204945584018108
665	V	0.306232906339680	0.241100913249148
666	D	0.166698786147055	0.204945584018108
667	W	0.241100913249148	0.166698786147055
668	S	0.134936597729086	0.134936597729086
669	S	0.040052428560346	0.134936597729086
670	A	0.077869425685339	0.134936597729086
671	I	0.216507647655196	0.216507647655196
672	D	0.360034702405453	0.319963571022979
673	Y	0.459764861080004	0.360034702405453
674	Q	0.319963571022979	0.360034702405453
675	C	0.484918556196443	0.324620367877937
676	P	0.324620367877937	0.324620367877937
677	D	0.311839219574823	0.324620367877937
678	C	0.328193740142366	0.311839219574823
679	L	0.300459441445071	0.311839219574823
680	I	0.185296949646448	0.328193740142366
681	G	0.480922520765012	0.300459441445071
682	K	0.335353477938645	0.292505430822427
683	S	0.292505430822427	0.292505430822427
684	T	0.204772037603371	0.292505430822427
685	K	0.246340395896934	0.292505430822427
686	H	0.551298102037769	0.399337732366331
687	R	0.419096357931189	0.399337732366331
688	H	0.399337732366331	0.399337732366331
689	I	0.231538974666521	0.251127931372418
690	K	0.240211213424441	0.251127931372418
691	G	0.251127931372418	0.247926883595612
692	S	0.367304362757710	0.247926883595612
693	R	0.247926883595612	0.251127931372418
694	L	0.229113971110184	0.305794385040338
695	K	0.339977741536142	0.305794385040338
696	Y	0.305794385040338	0.339977741536142
697	Q	0.414300059210950	0.394940731712180
698	N	0.394940731712180	0.414300059210950
699	S	0.427390563212832	0.414300059210950
700	Y	0.499524155143660	0.427390563212832
701	E	0.332811018388369	0.483507003284938
702	P	0.484868606832696	0.483507003284938
703	F	0.483507003284938	0.428799554537202
704	Q	0.428799554537202	0.428799554537202
705	Y	0.269316100438977	0.428799554537202
706	L	0.405194551241646	0.423432532567381
707	H	0.480722809991173	0.423432532567381
708	T	0.423432532567381	0.443503082375765
709	D	0.443503082375765	0.480722809991173
710	I	0.541274685742329	0.443503082375765
711	F	0.566871108154114	0.482309167711173
712	G	0.411928235602440	0.482309167711173
713	P	0.482309167711173	0.411928235602440
714	V	0.313859406043858	0.313859406043858
715	H	0.195810791808117	0.313859406043858
716	N	0.281092765104282	0.313859406043858
717	L	0.419486315525733	0.419486315525733
718	P	0.746424822873800	0.591147877534222
719	K	0.591147877534222	0.591147877534222
720	S	0.591147877534222	0.591147877534222
721	A	0.659106473452097	0.591147877534222
722	P	0.532020437533651	0.532020437533651
723	S	0.276788883110710	0.313845673230286
724	Y	0.264116081053667	0.276788883110710
725	F	0.313845673230286	0.276788883110710
726	I	0.186689564750024	0.313845673230286
727	S	0.335362050400893	0.335362050400893
728	F	0.366062078876267	0.366062078876267
729	T	0.533464320601376	0.533464320601376
730	D	0.613744307938754	0.613744307938754
731	E	0.763943631571491	0.733389052855600
732	T	0.733389052855600	0.733389052855600
733	T	0.749064122067584	0.733389052855600
734	K	0.632672616201272	0.632672616201272
735	F	0.297168585221349	0.313275540397429
736	R	0.313275540397429	0.297168585221349
737	W	0.208501951968524	0.208501951968524
738	V	0.130122053201258	0.206703716294324
739	Y	0.130122053201258	0.206703716294324
740	P	0.206703716294324	0.206703716294324
741	L	0.344135271487080	0.340743726894499
742	H	0.493674647469593	0.340743726894499
743	D	0.340743726894499	0.344135271487080
744	R	0.320528429031511	0.340743726894499
745	R	0.449617710279516	0.320528429031511
746	E	0.294320908909350	0.294320908909350
747	D	0.198246138898564	0.294320908909350
748	S	0.225276546227553	0.294320908909350
749	I	0.391242705377447	0.295685766543547
750	L	0.295685766543547	0.391242705377447
751	D	0.421163298863097	0.421163298863097
752	V	0.747725335583112	0.655683070940861
753	F	0.721443593498647	0.721443593498647
754	T	0.655683070940861	0.747725335583112
755	T	0.753727137959557	0.753727137959557
756	I	0.919626410602450	0.864194966612233
757	L	0.913472221865440	0.864194966612233
758	A	0.864194966612233	0.913472221865440
759	F	0.772068795390519	0.913472221865440
760	I	0.920368079304345	0.920368079304345
761	K	0.927181092507506	0.920766735926937
762	N	0.920766735926937	0.927181092507506
763	Q	0.959018951174419	0.940394347178846
764	F	0.955271100880388	0.940394347178846
765	Q	0.940394347178846	0.940394347178846
766	A	0.807586806428012	0.807586806428012
767	S	0.786786065996809	0.786786065996809
768	V	0.598902189233313	0.598902189233313
769	L	0.423107679839701	0.493569302114234
770	V	0.308725940204996	0.493569302114234
771	I	0.493569302114234	0.423107679839701
772	Q	0.516419473943685	0.346494446506997
773	M	0.311965561656775	0.346494446506997
774	D	0.346494446506997	0.346494446506997
775	R	0.304011952285714	0.341575307048177
776	G	0.450731107462997	0.341575307048177
777	S	0.341575307048177	0.304011952285714
778	E	0.206566635390873	0.221942209819780
779	Y	0.221942209819780	0.208373530877179
780	T	0.208373530877179	0.206566635390873
781	N	0.140730892497500	0.140730892497500
782	R	0.093109601772331	0.140131244926073
783	T	0.140131244926073	0.140131244926073
784	L	0.102491872801721	0.140131244926073
785	H	0.235187819707405	0.235187819707405
786	K	0.237159774199379	0.237159774199379
787	F	0.315208009528568	0.299180219962342
788	L	0.299180219962342	0.315208009528568
789	E	0.422302393482725	0.422302393482725
790	K	0.482295794486282	0.466081533358755
791	N	0.466081533358755	0.466081533358755
792	G	0.466081533358755	0.466081533358755
793	I	0.363149966924299	0.363149966924299
794	T	0.209079591714049	0.218989276047611
795	P	0.218989276047611	0.209079591714049
796	C	0.139350484978768	0.165703017252357
797	Y	0.095649124415220	0.139350484978768
798	T	0.165703017252357	0.139350484978768
799	T	0.137389062565280	0.165703017252357
800	T	0.255049121759556	0.165703017252357
801	A	0.357213575665163	0.143277084242970
802	D	0.135477675277351	0.255049121759556
803	S	0.143277084242970	0.154428146657775
804	R	0.269876685411233	0.143277084242970
805	A	0.154428146657775	0.143277084242970
806	H	0.102190076058443	0.154428146657775
807	G	0.102190076058443	0.154428146657775
808	V	0.174580351377266	0.137976694069514
809	A	0.282136219118522	0.137976694069514
810	E	0.137976694069514	0.174580351377266
811	R	0.137976694069514	0.204449590535461
812	L	0.204449590535461	0.174726348924941
813	N	0.204449590535461	0.174726348924941
814	R	0.174726348924941	0.204449590535461
815	T	0.153402876498117	0.195892617718472
816	L	0.310466758376331	0.195892617718472
817	L	0.195892617718472	0.241697767276077
818	D	0.241697767276077	0.280080441194002
819	D	0.356996479259614	0.280080441194002
820	C	0.280080441194002	0.280080441194002
821	R	0.280080441194002	0.280080441194002
822	T	0.294204801444962	0.280080441194002
823	Q	0.234590850817440	0.246321177209133
824	L	0.246321177209133	0.246321177209133
825	Q	0.246321177209133	0.246321177209133
826	C	0.256226916228068	0.256226916228068
827	S	0.562919447040860	0.562919447040860
828	G	0.720433750753696	0.663256877402198
829	L	0.663256877402198	0.678501848584352
830	P	0.787980723571837	0.720433750753696
831	N	0.678501848584352	0.694647558184105
832	H	0.810380776929968	0.713687982274438
833	L	0.694647558184105	0.713687982274438
834	W	0.713687982274438	0.759657161418243
835	F	0.759657161418243	0.759657161418243
836	S	0.843504044410113	0.764601219150170
837	A	0.884950870527443	0.792590389058960
838	I	0.764601219150170	0.843504044410113
839	E	0.792590389058960	0.884950870527443
840	F	0.900492641786077	0.845757385691207
841	S	0.911513311524988	0.845757385691207
842	T	0.845757385691207	0.845757385691207
843	I	0.701816404774414	0.701816404774414
844	V	0.542881843204244	0.542881843204244
845	R	0.542881843204244	0.542881843204244
846	N	0.477096294957451	0.477096294957451
847	S	0.297022477470377	0.423957702294485
848	L	0.423957702294485	0.342772368813682
849	A	0.325868495602763	0.325868495602763
850	S	0.342772368813682	0.325868495602763
851	P	0.322481829567195	0.322481829567195
852	K	0.201307471998754	0.201307471998754
853	S	0.153531952406811	0.201307471998754
854	K	0.112765177885828	0.201307471998754
855	K	0.231350247892174	0.153531952406811
856	S	0.269730551553838	0.185371006422794
857	A	0.129407317954361	0.185371006422794
858	R	0.185371006422794	0.185371006422794
859	Q	0.102112588512315	0.185371006422794
860	H	0.214079323491872	0.214079323491872
861	A	0.224158817532241	0.224158817532241
862	G	0.226065631988936	0.226065631988936
863	L	0.367909131657585	0.367909131657585
864	A	0.536999082446406	0.496432518039295
865	G	0.496432518039295	0.512616164030764
866	L	0.600155656752501	0.512616164030764
867	D	0.512616164030764	0.512616164030764
868	I	0.512616164030764	0.512616164030764
869	S	0.453328503800104	0.512616164030764
870	T	0.535388261430467	0.535388261430467
871	L	0.756278392241980	0.645497193554968
872	L	0.737994005757476	0.645497193554968
873	P	0.645497193554968	0.645497193554968
874	F	0.546212822874246	0.546212822874246
875	G	0.408541248704379	0.522994994816966
876	Q	0.522994994816966	0.408541248704379
877	P	0.314015106871101	0.314015106871101
878	V	0.266399863643099	0.266399863643099
879	I	0.264269007586137	0.264269007586137
880	V	0.152728218045280	0.198565927511394
881	N	0.163421454433122	0.163421454433122
882	D	0.198565927511394	0.152728218045280
883	H	0.101295208154338	0.138562961705798
884	N	0.138562961705798	0.138562961705798
885	P	0.116453316878669	0.135959164661891
886	N	0.239942599758137	0.135959164661891
887	S	0.135959164661891	0.116453316878669
888	K	0.055207930477361	0.084052209372665
889	I	0.055999446802503	0.084052209372665
890	H	0.084052209372665	0.084052209372665
891	P	0.256473746390077	0.256473746390077
892	R	0.256473746390077	0.256473746390077
893	G	0.269853866439447	0.269853866439447
894	I	0.303047732399985	0.303047732399985
895	P	0.371611888116586	0.319328564647421
896	G	0.319328564647421	0.319328564647421
897	Y	0.332268462198562	0.319328564647421
898	A	0.297327265541751	0.319328564647421
899	L	0.228835622693573	0.332268462198562
900	H	0.376706048185392	0.376706048185392
901	P	0.532803161905013	0.532803161905013
902	S	0.754358432686948	0.723097642327265
903	R	0.723097642327265	0.754358432686948
904	N	0.852326403878361	0.789396501541682
905	S	0.866469678953986	0.851590101557415
906	Y	0.789396501541682	0.851590101557415
907	G	0.851590101557415	0.789396501541682
908	Y	0.742243640497394	0.749706297840123
909	I	0.715770515372861	0.749706297840123
910	I	0.749706297840123	0.742243640497394
911	Y	0.836276488954751	0.749706297840123
912	L	0.702914985178921	0.750952750715530
913	P	0.750952750715530	0.750952750715530
914	S	0.752991542673971	0.750952750715530
915	L	0.582798754810954	0.752991542673971
916	K	0.761832255485504	0.759086509373177
917	K	0.759086509373177	0.759086509373177
918	T	0.759086509373177	0.759086509373177
919	V	0.744083920774306	0.744083920774306
920	D	0.607783039974473	0.607783039974473
921	T	0.384091785791222	0.408880538506273
922	T	0.408880538506273	0.384091785791222
923	N	0.284232098878025	0.284232098878025
924	Y	0.174493000980776	0.284232098878025
925	V	0.194782409943721	0.194782409943721
926	I	0.325246316225268	0.192430918017866
927	L	0.192430918017866	0.194782409943721
928	Q	0.114202064078454	0.274420230082312
929	G	0.325232492519601	0.274420230082312
930	K	0.274420230082312	0.289774668955123
931	E	0.393067864860610	0.289774668955123
932	S	0.289774668955123	0.274420230082312
933	R	0.224336238174812	0.241630958859602
934	L	0.241630958859602	0.224336238174812
935	D	0.136608494998672	0.136608494998672
936	Q	0.135966738405842	0.135966738405842
937	F	0.078543590389608	0.078543590389608
938	N	0.060790759054893	0.078543590389608
939	Y	0.033173123915128	0.078543590389608
940	D	0.100945634164508	0.081786887584305
941	A	0.081786887584305	0.081786887584305
942	L	0.081786887584305	0.081786887584305
943	T	0.081786887584305	0.081786887584305
944	F	0.152673283219569	0.113681508885350
945	D	0.193320164102661	0.152673283219569
946	E	0.113681508885350	0.152673283219569
947	D	0.218689895123516	0.193320164102661
948	L	0.148431603746162	0.218689895123516
949	N	0.258580332152176	0.258580332152176
950	R	0.346835927629696	0.346835927629696
951	L	0.365260720450436	0.346835927629696
952	T	0.411244829040331	0.365260720450436
953	A	0.272115031220382	0.372414094593484
954	S	0.372414094593484	0.372414094593484
955	Y	0.372414094593484	0.372414094593484
956	H	0.707369589177555	0.542795074840572
957	S	0.542795074840572	0.561361499607656
958	F	0.579971624656335	0.561361499607656
959	I	0.561361499607656	0.542795074840572
960	A	0.350826091438166	0.350826091438166
961	S	0.210828863408378	0.290264310295147
962	N	0.290264310295147	0.276170587717325
963	E	0.244964423413863	0.244964423413863
964	I	0.276170587717325	0.244964423413863
965	Q	0.168867396820529	0.168867396820529
966	Q	0.168867396820529	0.168867396820529
967	S	0.051545585309704	0.051545585309704
968	N	0.027973642861939	0.027973642861939
969	D	0.011584583452442	0.024836890759904
970	L	0.021429351653830	0.024836890759904
971	N	0.024836890759904	0.021429351653830
972	I	0.042480336046843	0.023467175653349
973	E	0.010773626818324	0.023467175653349
974	S	0.023467175653349	0.023467175653349
975	D	0.014732155264520	0.023467175653349
976	H	0.027322748740310	0.027322748740310
977	D	0.036769904192243	0.027322748740310
978	F	0.060964874809423	0.027322748740310
979	Q	0.019453691644888	0.022554316430878
980	S	0.022554316430878	0.022554316430878
981	D	0.020848796555794	0.022554316430878
982	I	0.038477189256860	0.030768743647468
983	E	0.030768743647468	0.038477189256860
984	L	0.097732662657150	0.097732662657150
985	H	0.158785077395204	0.158785077395204
986	P	0.274143534816008	0.160069220941315
987	E	0.160069220941315	0.202215238724067
988	Q	0.202215238724067	0.274143534816008
989	L	0.301793378970253	0.265293030154524
990	R	0.463769279759888	0.301793378970253
991	N	0.265293030154524	0.301793378970253
992	V	0.388710518953117	0.265293030154524
993	L	0.144688920066141	0.157283695246213
994	S	0.135632610587523	0.157283695246213
995	K	0.157283695246213	0.157283695246213
996	A	0.216505678233158	0.157283695246213
997	V	0.202912412309528	0.157283695246213
998	S	0.119335439272333	0.147159623035556
999	P	0.112667918680418	0.119335439272333
1000	T	0.147159623035556	0.112667918680418
1001	D	0.092804999481662	0.092804999481662
1002	S	0.030313639493458	0.030313639493458
1003	T	0.015383297924176	0.016301635976497
1004	P	0.016301635976497	0.015383297924176
1005	P	0.012571365089592	0.013550145996793
1006	S	0.007990741590605	0.013550145996793
1007	T	0.013550145996793	0.013550145996793
1008	H	0.015903611128275	0.014846618901156
1009	T	0.014846618901156	0.015903611128275
1010	E	0.029583782988046	0.023613270127787
1011	D	0.023613270127787	0.029583782988046
1012	S	0.046439197251430	0.046439197251430
1013	K	0.058219364153127	0.058219364153127
1014	R	0.081937832457054	0.070512601582226
1015	V	0.070512601582226	0.070512601582226
1016	S	0.074895999242496	0.070512601582226
1017	K	0.041330555053698	0.067790096671872
1018	T	0.067790096671872	0.067790096671872
1019	N	0.059537392460956	0.067790096671872
1020	I	0.097201809769686	0.078691421531170
1021	R	0.078691421531170	0.097201809769686
1022	A	0.155720251161608	0.097201809769686
1023	P	0.145991817438554	0.078691421531170
1024	R	0.054418618999012	0.054418618999012
1025	E	0.054418618999012	0.054418618999012
1026	V	0.046188793561000	0.054418618999012
1027	D	0.088851620206135	0.087936238676445
1028	P	0.187606447346813	0.087936238676445
1029	N	0.087936238676445	0.087936238676445
1030	I	0.082031078794815	0.082031078794815
1031	S	0.064242335059738	0.070760023569910
1032	E	0.070760023569910	0.070760023569910
1033	S	0.070760023569910	0.070760023569910
1034	N	0.117108328468831	0.072169146866075
1035	I	0.072169146866075	0.117108328468831
1036	L	0.135953888978669	0.135953888978669
1037	P	0.135953888978669	0.135953888978669
1038	S	0.154693492624082	0.154693492624082
1039	K	0.154693492624082	0.154693492624082
1040	K	0.154693492624082	0.154693492624082
1041	R	0.137420821291711	0.154693492624082
1042	S	0.244907967880029	0.154693492624082
1043	S	0.190097669605386	0.137420821291711
1044	T	0.103372867356772	0.103372867356772
1045	P	0.058419255115809	0.058419255115809
1046	Q	0.052299686524184	0.052299686524184
1047	I	0.052299686524184	0.052299686524184
1048	S	0.042378857444334	0.047136260321128
1049	D	0.034271874124042	0.047136260321128
1050	I	0.047136260321128	0.047136260321128
1051	E	0.050629704426372	0.050629704426372
1052	S	0.054408357794922	0.054408357794922
1053	T	0.096592202148010	0.059148523676038
1054	G	0.059148523676038	0.059148523676038
1055	S	0.104097320950450	0.083522867456329
1056	G	0.046266550975397	0.083522867456329
1057	G	0.083522867456329	0.104097320950450
1058	M	0.255161030250265	0.171152308447399
1059	H	0.171152308447399	0.234145339852123
1060	R	0.234145339852123	0.255161030250265
1061	L	0.314976532661633	0.312622706182756
1062	D	0.312622706182756	0.314976532661633
1063	V	0.356930945412625	0.356930945412625
1064	P	0.356930945412625	0.356930945412625
1065	L	0.368050334600190	0.358262277823001
1066	L	0.437826499490944	0.358262277823001
1067	A	0.358262277823001	0.358262277823001
1068	P	0.229161315975867	0.229161315975867
1069	M	0.216018669518576	0.229161315975867
1070	S	0.127909671820984	0.216018669518576
1071	Q	0.240342139308105	0.211269805144599
1072	S	0.185453731104975	0.185453731104975
1073	N	0.211269805144599	0.185453731104975
1074	T	0.118495740411125	0.118495740411125
1075	H	0.066776024504770	0.066776024504770
1076	E	0.052107613941603	0.052107613941603
1077	S	0.031310594101097	0.041526144850680
1078	S	0.038605632918823	0.041526144850680
1079	H	0.041526144850680	0.041526144850680
1080	A	0.048183493364362	0.041526144850680
1081	S	0.048183493364362	0.041526144850680
1082	K	0.030906345472537	0.048183493364362
1083	S	0.030580613477237	0.048183493364362
1084	K	0.048213901993740	0.042236408694636
1085	D	0.081082944962339	0.042236408694636
1086	F	0.042236408694636	0.042236408694636
1087	R	0.033801323297289	0.033801323297289
1088	H	0.018288803784528	0.018288803784528
1089	S	0.015115713302833	0.015115713302833
1090	D	0.012028910084626	0.013880068518644
1091	S	0.013731239385713	0.013731239385713
1092	Y	0.013880068518644	0.013731239385713
1093	S	0.011705070509833	0.013880068518644
1094	D	0.038842241626447	0.018052313964812
1095	N	0.018052313964812	0.031174665516070
1096	E	0.033526759507714	0.031174665516070
1097	T	0.031174665516070	0.031174665516070
1098	N	0.031174665516070	0.033526759507714
1099	H	0.061114055863546	0.031174665516070
1100	T	0.046903537022427	0.031174665516070
1101	N	0.021039267485489	0.033338816701641
1102	V	0.021265598434746	0.033338816701641
1103	P	0.033338816701641	0.033338816701641
1104	I	0.033338816701641	0.033338816701641
1105	S	0.053602234802767	0.053602234802767
1106	S	0.053602234802767	0.053602234802767
1107	T	0.108535595553603	0.080548378475787
1108	G	0.087584317540315	0.087584317540315
1109	G	0.080548378475787	0.087584317540315
1110	T	0.100431711483398	0.080548378475787
1111	N	0.061446633954923	0.061446633954923
1112	N	0.042346394904986	0.042346394904986
1113	K	0.019646401107252	0.019646401107252
1114	T	0.011373968531494	0.011497545702946
1115	V	0.011497545702946	0.011373968531494
1116	P	0.006561463316606	0.011373968531494
1117	Q	0.008169019182209	0.011497545702946
1118	T	0.011617404426648	0.011617404426648
1119	S	0.023122051881789	0.023122051881789
1120	E	0.057264662496425	0.057264662496425
1121	Q	0.076252975744467	0.076252975744467
1122	E	0.086313764027043	0.076252975744467
1123	T	0.085455569126320	0.076252975744467
1124	E	0.044501908517084	0.085455569126320
1125	K	0.051948146015989	0.056397864306296
1126	R	0.107864053214282	0.056397864306296
1127	I	0.056397864306296	0.056982426764174
1128	I	0.056982426764174	0.095231158836102
1129	H	0.095231158836102	0.095231158836102
1130	R	0.102396317253886	0.101395963130172
1131	S	0.165769954126113	0.102396317253886
1132	P	0.101395963130172	0.141915050579996
1133	S	0.164263776792448	0.141915050579996
1134	I	0.141915050579996	0.132913304128659
1135	D	0.132913304128659	0.132913304128659
1136	T	0.123920621513966	0.123920621513966
1137	S	0.069683031940686	0.105854571360070
1138	S	0.069683031940686	0.105854571360070
1139	S	0.105854571360070	0.105854571360070
1140	E	0.167972034276195	0.167972034276195
1141	S	0.167972034276195	0.167972034276195
1142	N	0.291285960303844	0.167972034276195
1143	S	0.159898326570474	0.275800399862843
1144	L	0.277989104303832	0.275800399862843
1145	H	0.275800399862843	0.161372204946439
1146	H	0.159898326570475	0.236030163331776
1147	V	0.161372204946439	0.236030163331776
1148	V	0.236030163331776	0.236030163331776
1149	P	0.313859599860402	0.237855781678121
1150	I	0.301313111120943	0.237855781678121
1151	K	0.237855781678121	0.237855781678121
1152	T	0.198448048869210	0.198448048869210
1153	S	0.117570636456754	0.117570636456754
1154	D	0.066249706877542	0.066249706877542
1155	T	0.036406696631683	0.036406696631683
1156	C	0.021675680972944	0.036406696631683
1157	P	0.025769354804430	0.036406696631683
1158	K	0.059580222255496	0.025769354804430
1159	E	0.036784095581856	0.036254143405662
1160	N	0.019842426698755	0.036254143405662
1161	T	0.036254143405662	0.036254143405662
1162	E	0.030983961311405	0.036254143405662
1163	E	0.107295585131428	0.036254143405662
1164	S	0.091776279956576	0.065001722347845
1165	I	0.030495181713814	0.065001722347845
1166	I	0.065001722347845	0.065001722347845
1167	A	0.058980764256005	0.062929788795181
1168	D	0.084918586981885	0.062929788795181
1169	L	0.062929788795181	0.062929788795181
1170	P	0.053443410530378	0.077145721041132
1171	L	0.077145721041132	0.077145721041132
1172	P	0.128322352303378	0.077145721041132
1173	D	0.077927574484849	0.077145721041132
1174	L	0.072344735195298	0.072344735195298
1175	P	0.036893116743208	0.036893116743208
1176	P	0.015360941871050	0.030270252713178
1177	E	0.030270252713178	0.030270252713178
1178	P	0.030110627894119	0.030110627894119
1179	P	0.033288680002872	0.030110627894119
1180	T	0.010413331078899	0.030110627894119
1181	E	0.022729169950701	0.022729169950701
1182	L	0.038050157754149	0.022729169950701
1183	S	0.017581970951742	0.038050157754149
1184	D	0.041103751387579	0.038468147174744
1185	S	0.038468147174744	0.041103751387579
1186	F	0.065147950258615	0.065147950258615
1187	K	0.081209862313163	0.081209862313163
1188	E	0.087545630445374	0.087545630445374
1189	L	0.087545630445374	0.087545630445374
1190	P	0.117061160110575	0.087545630445374
1191	P	0.065920769197468	0.087545630445374
1192	I	0.065920769197468	0.117061160110575
1193	N	0.209661955562950	0.075062676890676
1194	S	0.167056300208275	0.149114335655781
1195	H	0.075062676890676	0.167056300208275
1196	Q	0.149114335655781	0.149114335655781
1197	T	0.187510886543663	0.075062676890676
1198	N	0.057844658024585	0.067366054115169
1199	S	0.067366054115169	0.063157404257641
1200	S	0.063157404257641	0.063157404257641
1201	L	0.039049435708802	0.067366054115169
1202	G	0.081455286251634	0.077554842716420
1203	G	0.082276922145225	0.081455286251634
1204	I	0.077554842716420	0.082276922145225
1205	G	0.156483844515462	0.127070941034742
1206	D	0.127070941034742	0.147483806622332
1207	S	0.155046359079526	0.147483806622332
1208	N	0.147483806622332	0.140228907665185
1209	A	0.140228907665185	0.140228907665185
1210	Y	0.085647908688814	0.140228907665185
1211	T	0.110239211006558	0.110239211006558
1212	T	0.235397452554306	0.085647908688814
1213	I	0.079880456267391	0.083489500642438
1214	N	0.054274563875318	0.079880456267391
1215	S	0.083489500642438	0.062483030535408
1216	K	0.049697659862819	0.054274563875318
1217	K	0.062483030535408	0.049697659862819
1218	R	0.030235923044967	0.035369091931900
1219	S	0.035369091931900	0.035369091931900
1220	L	0.033061841145120	0.033061841145120
1221	E	0.054528905436056	0.035369091931900
1222	D	0.027548442004047	0.033061841145120
1223	N	0.037099175673850	0.027548442004047
1224	E	0.018891873650674	0.027548442004047
1225	T	0.020230950011672	0.030903346605421
1226	E	0.041567470739318	0.030903346605421
1227	I	0.030903346605421	0.030903346605421
1228	K	0.031232405467996	0.030903346605421
1229	V	0.015921534363261	0.030903346605421
1230	S	0.021868121905448	0.031232405467996
1231	R	0.063036878810837	0.063036878810837
1232	D	0.083830431502544	0.083830431502544
1233	T	0.137473384011804	0.137473384011804
1234	W	0.228496786549180	0.137473384011804
1235	N	0.228496786549180	0.137473384011804
1236	T	0.110045334605845	0.110045334605845
1237	K	0.100299663356473	0.100299663356473
1238	N	0.065886421006927	0.065886421006927
1239	M	0.065886421006927	0.065886421006927
1240	R	0.058055367447865	0.065886421006927
1241	S	0.104156569681955	0.104156569681955
1242	L	0.110383059562096	0.110383059562096
1243	E	0.113134277225539	0.113134277225539
1244	P	0.147744978979247	0.147744978979247
1245	P	0.243648216629759	0.243648216629759
1246	R	0.410247330942930	0.410247330942930
1247	S	0.518321967608294	0.467530216626456
1248	K	0.467530216626456	0.518321967608294
1249	K	0.581200641936045	0.518321967608294
1250	R	0.566795304651611	0.566795304651611
1251	I	0.460818525536030	0.581200641936045
1252	H	0.717411031847272	0.717411031847272
1253	L	0.737937635807758	0.737937635807758
1254	I	0.768135736777733	0.768135736777733
1255	A	0.862091238233840	0.841606653013706
1256	A	0.854936121790236	0.854936121790236
1257	V	0.841606653013706	0.862091238233840
1258	K	0.919832204858678	0.854936121790236
1259	A	0.919832204858678	0.850697075526953
1260	V	0.850697075526953	0.850697075526953
1261	K	0.842353058432654	0.842353058432654
1262	S	0.842353058432654	0.842353058432654
1263	I	0.739021076567357	0.799789821055155
1264	K	0.799789821055155	0.739021076567357
1265	P	0.619322497963286	0.619322497963286
1266	I	0.353879438079498	0.541853902723800
1267	R	0.416197930916462	0.416197930916462
1268	T	0.541853902723800	0.416197930916462
1269	T	0.412171893428327	0.505294297124108
1270	L	0.562848123333894	0.505294297124108
1271	R	0.505294297124108	0.412171893428327
1272	Y	0.321113319673504	0.375221741149059
1273	D	0.200473267429059	0.321113319673504
1274	E	0.375221741149059	0.217598270899056
1275	A	0.217598270899056	0.200473267429059
1276	I	0.128907295417479	0.128907295417479
1277	T	0.121265287687428	0.121265287687428
1278	Y	0.072668475986893	0.072668475986893
1279	N	0.037838034840552	0.069079650242592
1280	K	0.059355057879044	0.069079650242592
1281	D	0.069079650242592	0.069079650242592
1282	I	0.120488449876933	0.120488449876933
1283	K	0.226508790683511	0.179492577603685
1284	E	0.292342102684553	0.179492577603685
1285	K	0.179492577603685	0.179492577603685
1286	E	0.169435025281357	0.169435025281357
1287	K	0.063363139212465	0.126957872705906
1288	Y	0.126957872705906	0.126957872705906
1289	I	0.109022641011459	0.126957872705906
1290	Q	0.184272801054897	0.172496512909399
1291	A	0.172496512909399	0.184272801054897
1292	Y	0.293473830652730	0.293473830652730
1293	H	0.521110779617483	0.521110779617483
1294	K	0.634484689654391	0.634484689654391
1295	E	0.740305782865947	0.740305782865947
1296	V	0.753507240991925	0.740305782865947
1297	N	0.777612120872275	0.740305782865947
1298	Q	0.461895958371753	0.484683161419854
1299	L	0.484683161419854	0.461895958371753
1300	L	0.276959446147179	0.277119388591108
1301	M	0.192719753228434	0.277119388591108
1302	M	0.277119388591108	0.277119388591108
1303	K	0.413122386205972	0.279395093777046
1304	T	0.379964746702167	0.315435386843865
1305	W	0.279395093777046	0.315435386843865
1306	D	0.315435386843865	0.279395093777046
1307	T	0.222820563350656	0.237048288911487
1308	D	0.237048288911487	0.222820563350656
1309	R	0.076345124367149	0.076345124367149
1310	Y	0.044629367311971	0.044629367311971
1311	Y	0.028450709645682	0.044629367311971
1312	D	0.032425877565394	0.044629367311971
1313	R	0.053502858914728	0.053502858914728
1314	K	0.054923905844334	0.054923905844334
1315	E	0.084457156409506	0.083615731927300
1316	I	0.083615731927300	0.084457156409506
1317	D	0.215427671964352	0.215427671964352
1318	P	0.322264481850656	0.322264481850656
1319	K	0.358640497271789	0.358640497271789
1320	R	0.376371009676089	0.376371009676089
1321	V	0.489267581237997	0.489267581237997
1322	I	0.489267581237997	0.489267581237997
1323	N	0.489267581237997	0.489267581237997
1324	S	0.642906321093926	0.489267581237997
1325	M	0.306503680317692	0.442968507369939
1326	F	0.400689758050541	0.442968507369939
1327	I	0.442968507369939	0.442771473743116
1328	F	0.476258367284163	0.442771473743116
1329	N	0.442771473743116	0.442771473743116
1330	R	0.363792108354472	0.416477721845794
1331	K	0.232562636858812	0.416477721845794
1332	R	0.416477721845794	0.416477721845794
1333	D	0.548963587331840	0.416477721845794
1334	G	0.498275299340424	0.416477721845794
1335	T	0.364467040425742	0.364467040425742
1336	H	0.175574888774812	0.175574888774812
1337	K	0.053895184958358	0.127545298591651
1338	A	0.127545298591651	0.125075953261304
1339	R	0.111124992529515	0.111124992529515
1340	F	0.125075953261304	0.111124992529515
1341	V	0.101221916156397	0.111124992529515
1342	A	0.101221916156397	0.125075953261304
1343	R	0.130889293989877	0.106785276241011
1344	G	0.205014538651542	0.106785276241011
1345	D	0.106785276241011	0.106785276241011
1346	I	0.097296753146395	0.097296753146395
1347	Q	0.062268282245037	0.084719581123956
1348	H	0.084719581123956	0.062268282245037
1349	P	0.043710406520380	0.043710406520380
1350	D	0.026104195308924	0.026104195308924
1351	T	0.017032178111714	0.026104195308924
1352	Y	0.015976857918855	0.026104195308924
1353	D	0.035328299445688	0.035328299445688
1354	P	0.073213765036067	0.040152392192257
1355	G	0.040152392192257	0.072777205570592
1356	M	0.072777205570592	0.073213765036067
1357	Q	0.082017370359358	0.082017370359358
1358	S	0.164906977588656	0.164906977588656
1359	N	0.372742100055140	0.255540405244893
1360	T	0.372742100055140	0.372742100055140
1361	V	0.255540405244893	0.372742100055140
1362	H	0.563373679588115	0.563373679588115
1363	H	0.602861627110059	0.602861627110059
1364	Y	0.790447038500217	0.754774212416777
1365	A	0.754774212416777	0.757989213893919
1366	L	0.862389761790925	0.757989213893919
1367	M	0.757989213893919	0.757989213893919
1368	T	0.757989213893919	0.757989213893919
1369	S	0.710785972977651	0.757989213893919
1370	L	0.713874712259884	0.757989213893919
1371	S	0.800259308825646	0.800259308825646
1372	L	0.883259843453313	0.800259308825646
1373	A	0.815446007639104	0.800259308825646
1374	L	0.768629047026433	0.768629047026433
1375	D	0.768629047026433	0.768629047026433
1376	N	0.524703776491863	0.689736180248878
1377	N	0.689736180248878	0.689736180248878
1378	Y	0.689736180248878	0.592195868540051
1379	Y	0.541985374562610	0.592195868540051
1380	I	0.592195868540051	0.592195868540051
1381	T	0.572316606723220	0.592195868540051
1382	Q	0.671977999429888	0.653713707136767
1383	L	0.653713707136767	0.671977999429888
1384	D	0.822548675837372	0.744913870356621
1385	I	0.744913870356621	0.803200223776211
1386	S	0.882273755405070	0.803200223776211
1387	S	0.803200223776211	0.744913870356621
1388	A	0.575087871977776	0.575087871977776
1389	Y	0.276227734900119	0.570935082015980
1390	L	0.414926969564392	0.570935082015980
1391	Y	0.570935082015980	0.570935082015980
1392	A	0.590501967763043	0.570935082015980
1393	D	0.756871512906361	0.570935082015980
1394	I	0.565163268635374	0.565163268635374
1395	K	0.524881059537645	0.524881059537645
1396	E	0.484272437661946	0.484272437661946
1397	E	0.452029334089587	0.472344905356048
1398	L	0.472344905356048	0.452029334089587
1399	Y	0.264841885192768	0.264841885192768
1400	I	0.238365021054177	0.238365021054177
1401	R	0.168271414494838	0.168271414494838
1402	P	0.168271414494838	0.168271414494838
1403	P	0.085663953117555	0.168271414494838
1404	P	0.157320506644321	0.168271414494838
1405	H	0.398334408562223	0.398334408562223
1406	L	0.554415430288102	0.403910857493322
1407	G	0.554415430288102	0.403910857493322
1408	M	0.403910857493322	0.403910857493322
1409	N	0.238842831249385	0.391284579171093
1410	D	0.225307231305617	0.391284579171093
1411	K	0.391284579171093	0.391284579171093
1412	L	0.566952668372586	0.538000430230512
1413	I	0.538000430230512	0.538000430230512
1414	R	0.669887178822376	0.554133684662663
1415	L	0.504552449195649	0.538000430230512
1416	K	0.554133684662663	0.504552449195649
1417	K	0.452466822009043	0.504552449195649
1418	S	0.440575103161659	0.554133684662663
1419	L	0.659143417461432	0.619362767673818
1420	Y	0.619362767673818	0.619362767673818
1421	G	0.631696530069333	0.619362767673818
1422	L	0.593242720013648	0.593242720013648
1423	K	0.436949877496799	0.474190701997670
1424	Q	0.294595711586598	0.474190701997670
1425	S	0.474190701997670	0.474190701997670
1426	G	0.474190701997670	0.474190701997670
1427	A	0.474190701997670	0.474190701997670
1428	N	0.453864028575758	0.474190701997670
1429	W	0.474190701997670	0.474190701997670
1430	Y	0.708325190236767	0.543941610750699
1431	E	0.549289215687578	0.549289215687578
1432	T	0.543941610750699	0.610765074771807
1433	I	0.674849207945272	0.610765074771807
1434	K	0.610765074771807	0.610765074771807
1435	S	0.757366579042727	0.610765074771807
1436	Y	0.593538625978834	0.593538625978834
1437	L	0.513795212949657	0.513795212949657
1438	I	0.476448134383053	0.476448134383053
1439	K	0.361902371708271	0.476448134383053
1440	Q	0.427558844043630	0.427558844043630
1441	C	0.593983188405064	0.427558844043630
1442	G	0.418127376314875	0.550313024235350
1443	M	0.550313024235350	0.593983188405064
1444	E	0.676048108896856	0.550313024235350
1445	E	0.692526721492118	0.550313024235350
1446	V	0.530585293192206	0.530585293192206
1447	R	0.305768126118239	0.318415578337300
1448	G	0.318415578337300	0.318415578337300
1449	W	0.318415578337300	0.318415578337300
1450	S	0.331631824814308	0.331631824814308
1451	C	0.398861394117382	0.398861394117382
1452	V	0.473179498556085	0.473179498556085
1453	F	0.715259947093943	0.715259947093943
1454	K	0.891541790506719	0.891541790506719
1455	N	0.900065279891538	0.900065279891538
1456	S	0.934362443601679	0.900065279891538
1457	Q	0.903940187534420	0.900065279891538
1458	V	0.703702407326254	0.819138819525234
1459	T	0.781270671887264	0.819138819525234
1460	I	0.819138819525234	0.819138819525234
1461	C	0.833041530276625	0.833041530276625
1462	L	0.833041530276625	0.833041530276625
1463	F	0.841075825701645	0.833041530276625
1464	V	0.862817325890399	0.841075825701645
1465	D	0.758650376112329	0.841075825701645
1466	D	0.864869441528107	0.783271423428986
1467	M	0.748579820997375	0.758650376112329
1468	I	0.783271423428986	0.748579820997375
1469	L	0.584763787843268	0.584763787843268
1470	F	0.452632340274600	0.452632340274600
1471	S	0.293280353132420	0.350579847699877
1472	K	0.311379134518371	0.350579847699877
1473	D	0.350579847699877	0.350579847699877
1474	L	0.521994561698566	0.521994561698566
1475	N	0.688381073797337	0.560988867555732
1476	A	0.734000329994871	0.560988867555732
1477	N	0.560988867555732	0.560988867555732
1478	K	0.390719643208572	0.390719643208572
1479	K	0.240511168449140	0.354098459371299
1480	I	0.354098459371299	0.354098459371299
1481	I	0.225176453302142	0.240511168449140
1482	T	0.370231331163516	0.354098459371299
1483	T	0.227815211545704	0.370231331163516
1484	L	0.430891204036344	0.430891204036344
1485	K	0.556752714280139	0.556752714280139
1486	K	0.556752714280139	0.556752714280139
1487	Q	0.714523850235501	0.556752714280139
1488	Y	0.667456424311087	0.556752714280139
1489	D	0.361424118398353	0.361424118398353
1490	T	0.217531448661569	0.217531448661569
1491	K	0.120825423845050	0.120825423845050
1492	I	0.097341467829206	0.097341467829206
1493	I	0.031902844944675	0.066434220081391
1494	N	0.066434220081391	0.066434220081391
1495	L	0.065108380740354	0.065108380740354
1496	G	0.115569086492126	0.066434220081391
1497	E	0.036351957949439	0.115569086492126
1498	S	0.133199479466006	0.133199479466006
1499	D	0.222121808048978	0.174441265996759
1500	N	0.186320427941665	0.174441265996759
1501	E	0.174441265996759	0.174441265996759
1502	I	0.056233617241690	0.132631323898081
1503	Q	0.132631323898081	0.132631323898081
1504	Y	0.071269153424783	0.132631323898081
1505	D	0.149455576648935	0.149455576648935
1506	I	0.220217017515152	0.220217017515152
1507	L	0.233539003521708	0.233539003521708
1508	G	0.315504207504346	0.315504207504346
1509	L	0.353914719381862	0.353914719381862
1510	E	0.622906013778962	0.549604962158237
1511	I	0.549604962158237	0.554940495134756
1512	K	0.554940495134756	0.575027691881923
1513	Y	0.575027691881923	0.575027691881923
1514	Q	0.671795793462824	0.575027691881923
1515	R	0.601924884246796	0.575027691881923
1516	G	0.316040989689116	0.326533363134540
1517	K	0.326533363134540	0.326533363134540
1518	Y	0.205143046851805	0.316040989689116
1519	M	0.457866002102195	0.295477576306561
1520	K	0.295477576306561	0.205143046851805
1521	L	0.203432002026878	0.234820757721227
1522	G	0.122098754526608	0.203432002026878
1523	M	0.234820757721227	0.203432002026878
1524	E	0.194694102563198	0.231646414737196
1525	N	0.231646414737196	0.231646414737196
1526	S	0.375293545231301	0.231646414737196
1527	L	0.215864396920519	0.231646414737196
1528	T	0.237888051096547	0.219614452314406
1529	E	0.219614452314406	0.219614452314406
1530	K	0.219614452314406	0.219614452314406
1531	I	0.227972558697601	0.219614452314406
1532	P	0.143020285636458	0.215113337159413
1533	K	0.215113337159413	0.215113337159413
1534	L	0.207100215422837	0.207100215422837
1535	N	0.219852422374393	0.208106963937038
1536	V	0.123901555625134	0.208106963937038
1537	P	0.208106963937038	0.219852422374393
1538	L	0.314017278204136	0.208106963937038
1539	N	0.373372505701764	0.208106963937038
1540	P	0.199210656562092	0.199210656562092
1541	K	0.181180711689454	0.181180711689454
1542	G	0.178001490198830	0.178001490198830
1543	R	0.089233299508372	0.093270726328307
1544	K	0.085399100247042	0.093270726328307
1545	L	0.093270726328307	0.093270726328307
1546	S	0.173217578961678	0.125136420375427
1547	A	0.185032086793659	0.134397921078194
1548	P	0.125136420375427	0.134397921078194
1549	G	0.134397921078194	0.125136420375427
1550	Q	0.076047728242489	0.098144166769843
1551	P	0.058823012444471	0.076047728242489
1552	G	0.098144166769843	0.067000969018044
1553	L	0.062148165928398	0.062148165928398
1554	Y	0.067000969018044	0.062148165928398
1555	I	0.034646681448008	0.034646681448008
1556	D	0.016512707679404	0.016512707679404
1557	Q	0.009775696888441	0.013870417275274
1558	D	0.007440633151535	0.013870417275274
1559	E	0.013870417275274	0.011707987177245
1560	L	0.015361530849016	0.011707987177245
1561	E	0.011707987177245	0.011707987177245
1562	I	0.005910061361914	0.005910061361914
1563	D	0.005822159926047	0.005822159926047
1564	E	0.003091514702158	0.005772949116457
1565	D	0.003549571962739	0.005772949116457
1566	E	0.005772949116457	0.005772949116457
1567	Y	0.010605904989836	0.010605904989836
1568	K	0.017299473901586	0.017299473901586
1569	E	0.017299473901586	0.017299473901586
1570	K	0.058760004069619	0.022657869602132
1571	V	0.022657869602132	0.058760004069619
1572	H	0.080159189997599	0.080159189997599
1573	E	0.157028763690891	0.157028763690891
1574	M	0.271523099508247	0.271523099508247
1575	Q	0.529183796208588	0.470295025018511
1576	K	0.525426722475090	0.525426722475090
1577	L	0.470295025018511	0.529183796208588
1578	I	0.728062914649154	0.728062914649154
1579	G	0.728062914649154	0.728062914649154
1580	L	0.745770302867394	0.745770302867394
1581	A	0.745921677697135	0.745921677697135
1582	S	0.905256421185888	0.760487416676536
1583	Y	0.760487416676536	0.866040751895850
1584	V	0.866040751895850	0.905256421185888
1585	G	0.927966267085333	0.909866394138798
1586	Y	0.922307472452800	0.922307472452800
1587	K	0.909866394138798	0.922307472452800
1588	F	0.964517812831985	0.919863806741789
1589	R	0.919863806741789	0.919863806741789
1590	F	0.904366955659626	0.926434735046436
1591	D	0.946711058445935	0.919863806741789
1592	L	0.926434735046436	0.906682299775879
1593	L	0.872020464515007	0.919524003587599
1594	Y	0.906682299775879	0.919524003587599
1595	Y	0.919524003587599	0.919524003587599
1596	I	0.957926852899625	0.947192882145606
1597	N	0.957926852899624	0.947192882145606
1598	T	0.947192882145606	0.953969298882439
1599	L	0.905660139966372	0.947192882145606
1600	A	0.953969298882439	0.910542765252154
1601	Q	0.910542765252154	0.909307351782428
1602	H	0.902337024895750	0.909307351782428
1603	I	0.909307351782428	0.902337024895750
1604	L	0.743226162184920	0.743226162184920
1605	F	0.681349005096618	0.743226162184920
1606	P	0.731542108416628	0.731542108416628
1607	S	0.823513624013385	0.685821083267639
1608	R	0.587785538648296	0.731542108416628
1609	Q	0.685821083267639	0.804774557619435
1610	V	0.828078569848267	0.790936841815925
1611	L	0.804774557619435	0.790936841815925
1612	D	0.790936841815925	0.790936841815925
1613	M	0.751780102959383	0.762464376113335
1614	T	0.762464376113335	0.751780102959383
1615	Y	0.653663208581927	0.656133749609976
1616	E	0.656133749609976	0.656133749609976
1617	L	0.656133749609976	0.653663208581927
1618	I	0.508252038135008	0.508252038135008
1619	Q	0.363631045489327	0.508252038135008
1620	F	0.219140614557986	0.508252038135008
1621	M	0.513362307493631	0.513362307493631
1622	W	0.588141674055087	0.588141674055087
1623	D	0.736637191119185	0.635277418707702
1624	T	0.635277418707702	0.635277418707702
1625	R	0.740962705782509	0.635277418707702
1626	D	0.547079810552799	0.547079810552799
1627	K	0.358711877129942	0.358711877129942
1628	Q	0.340065473418776	0.340065473418776
1629	L	0.218032749831099	0.218032749831099
1630	I	0.096195308459427	0.096195308459427
1631	W	0.043689451638074	0.043689451638074
1632	H	0.043689451638074	0.043689451638074
1633	K	0.034607694873866	0.043689451638074
1634	N	0.030373448993185	0.043689451638074
1635	K	0.105344885095557	0.105344885095557
1636	P	0.175585289185987	0.175585289185987
1637	T	0.220742990143777	0.175585289185987
1638	E	0.234878148770003	0.175585289185987
1639	P	0.131029107059512	0.131029107059512
1640	D	0.036661027725514	0.043930104754405
1641	N	0.041521036997959	0.043930104754405
1642	K	0.043930104754405	0.043930104754405
1643	L	0.091133480474337	0.069808069484908
1644	V	0.074424695463192	0.069808069484908
1645	A	0.069808069484908	0.074424695463192
1646	I	0.064099832578985	0.074424695463192
1647	S	0.092068599475370	0.092068599475370
1648	D	0.171179578345684	0.171179578345684
1649	A	0.417051731178581	0.417051731178581
1650	S	0.459525448357783	0.417051731178581
1651	Y	0.474188712313717	0.417051731178581
1652	G	0.306957987874856	0.345881673499563
1653	N	0.345881673499563	0.306957987874856
1654	Q	0.245719255958254	0.245719255958254
1655	P	0.112640580725533	0.245719255958254
1656	Y	0.205359752827567	0.245719255958254
1657	Y	0.472347245675144	0.472347245675144
1658	K	0.578132490862578	0.541231625872478
1659	S	0.720241546054389	0.541231625872478
1660	Q	0.541231625872478	0.578132490862578
1661	I	0.541231625872478	0.583689267385499
1662	G	0.583689267385499	0.583689267385499
1663	N	0.721550356454989	0.721550356454989
1664	I	0.861239638001604	0.721550356454989
1665	Y	0.730497162931773	0.721550356454989
1666	L	0.542067440650439	0.542067440650439
1667	L	0.542067440650439	0.542067440650439
1668	N	0.542067440650439	0.542067440650439
1669	G	0.564659455483104	0.542067440650439
1670	K	0.375253565612989	0.542067440650439
1671	V	0.493660232282237	0.531412859748456
1672	I	0.551365830582664	0.493660232282237
1673	G	0.531412859748456	0.493660232282237
1674	G	0.398418622347120	0.398418622347120
1675	K	0.361439418053796	0.361439418053796
1676	S	0.233484522576187	0.339261780747074
1677	T	0.277441571249231	0.339261780747074
1678	K	0.339261780747074	0.277441571249231
1679	A	0.355090305419967	0.277441571249231
1680	S	0.156376260422058	0.156376260422058
1681	L	0.100502749622395	0.156376260422058
1682	T	0.078207852750878	0.156376260422058
1683	C	0.185978320268661	0.185978320268661
1684	T	0.207136711765708	0.207136711765708
1685	S	0.242768769266767	0.242768769266767
1686	T	0.392320461150767	0.242768769266767
1687	T	0.406451953222560	0.242768769266767
1688	E	0.242626245105955	0.242626245105955
1689	A	0.242626245105955	0.242626245105955
1690	E	0.225281448729488	0.225281448729488
1691	I	0.196452103456848	0.225281448729488
1692	H	0.222431149596891	0.225281448729488
1693	A	0.347071325065543	0.248622734776051
1694	I	0.296610959439158	0.296610959439158
1695	S	0.248622734776051	0.347071325065543
1696	E	0.380752786113859	0.380752786113859
1697	S	0.517147133023655	0.484772652850861
1698	V	0.484772652850861	0.517147133023655
1699	P	0.754839080703772	0.688204453232974
1700	L	0.720592314653689	0.688204453232974
1701	L	0.688204453232974	0.688204453232974
1702	N	0.508013323811001	0.508013323811001
1703	N	0.487922961981876	0.508013323811001
1704	L	0.430485961395587	0.508013323811001
1705	S	0.553836677897049	0.487922961981876
1706	H	0.539236297750559	0.539236297750559
1707	L	0.368419614797695	0.539236297750559
1708	V	0.582843373555515	0.429189128682363
1709	Q	0.429189128682363	0.368419614797695
1710	E	0.273959645827483	0.429189128682363
1711	L	0.264493146176965	0.429189128682363
1712	N	0.459924887251780	0.459924887251780
1713	K	0.459924887251781	0.459924887251780
1714	K	0.462641324342009	0.459924887251780
1715	P	0.285268166774385	0.285268166774385
1716	I	0.175226981319129	0.175226981319129
1717	T	0.105111638085706	0.175226981319129
1718	K	0.112927413376365	0.175226981319129
1719	G	0.183130469771529	0.183130469771529
1720	L	0.195461254996805	0.195461254996805
1721	L	0.234449354617718	0.234449354617718
1722	T	0.398068952966262	0.398068952966262
1723	D	0.588149430271267	0.588149430271267
1724	S	0.773780045799134	0.588149430271267
1725	K	0.626880685089161	0.588149430271267
1726	S	0.568657403951652	0.568657403951652
1727	T	0.525911900296180	0.525911900296180
1728	I	0.457215323441640	0.457215323441640
1729	S	0.204715897559684	0.204715897559684
1730	I	0.114402382129851	0.204715897559684
1731	I	0.192728797188523	0.204715897559684
1732	I	0.340107973300607	0.290210019113093
1733	S	0.290210019113093	0.318759044193167
1734	N	0.318759044193167	0.340107973300607
1735	N	0.466454428387961	0.375003228231962
1736	E	0.617696150329069	0.377568745102371
1737	E	0.375003228231962	0.377568745102371
1738	K	0.377568745102371	0.375003228231962
1739	F	0.219305418372459	0.219305418372459
1740	R	0.144806672217760	0.144806672217760
1741	N	0.111178987187982	0.144806672217760
1742	R	0.118910611117662	0.144806672217760
1743	F	0.242194146519136	0.242194146519136
1744	F	0.302975429599326	0.274522986736170
1745	G	0.274522986736170	0.274522986736170
1746	T	0.274522986736170	0.274522986736170
1747	K	0.406333257059523	0.274522986736170
1748	A	0.268108425356325	0.268108425356325
1749	M	0.204259926398379	0.204259926398379
1750	R	0.204259926398379	0.204259926398379
1751	L	0.204130160858861	0.204259926398379
1752	R	0.205017306126551	0.204259926398379
1753	D	0.129526309798738	0.205017306126551
1754	E	0.251289092200132	0.251289092200132
1755	V	0.347692984915337	0.347692984915337
1756	S	0.494632148738714	0.382647021336021
1757	G	0.618865850993328	0.382647021336021
1758	N	0.382647021336021	0.382647021336021
1759	H	0.367405349817398	0.367405349817398
1760	L	0.225686729313475	0.287887046055745
1761	H	0.202989708628219	0.287887046055745
1762	V	0.287887046055745	0.287887046055745
1763	C	0.589094477934408	0.340202255604408
1764	Y	0.507799894697227	0.507799894697227
1765	I	0.340202255604408	0.537681313584067
1766	E	0.537681313584067	0.537681313584067
1767	T	0.687972634970732	0.537681313584067
1768	K	0.674019309149690	0.537681313584067
1769	K	0.509237968626204	0.509237968626204
1770	N	0.449980293005351	0.474039438492390
1771	I	0.474039438492390	0.449980293005351
1772	A	0.323013332446873	0.359429047189460
1773	D	0.359429047189460	0.323013332446873
1774	V	0.206249722508808	0.323013332446873
1775	M	0.313936339085432	0.359429047189460
1776	T	0.458194061708462	0.458194061708462
1777	K	0.458194061708462	0.458194061708462
1778	P	0.627580127784490	0.627580127784490
1779	L	0.799624466956904	0.627580127784490
1780	P	0.664621586727445	0.664621586727445
1781	I	0.561608989659857	0.707313837402323
1782	K	0.707313837402323	0.707313837402323
1783	T	0.737273555152175	0.707313837402323
1784	F	0.791612408094124	0.707313837402323
1785	K	0.500000000000000	0.500000000000000
1786	L	0.500000000000000	0.500000000000000
1787	L	0.500000000000000	0.500000000000000
1788	T	0.500000000000000	0.500000000000000
1789	N	0.500000000000000	0.500000000000000
1790	K	0.500000000000000	0.500000000000000
1791	W	0.500000000000000	0.500000000000000
1792	I	0.500000000000000	0.500000000000000
1793	H	0.500000000000000	0.500000000000000
