# Supplementary material for: Conserved degronome features governing quality control associated proteolysis
Source: Nat Commun. 2022 Dec 8;13:7588. doi: 10.1038/s41467-022-35298-y (PMC9732359; doi:10.1038/s41467-022-35298-y)
Supplement: Supplementary file 6 — Supplementary Data 4 [file 41467_2022_35298_MOESM6_ESM.zip › profile_O13536.csv]

# Degron profile of O13536
# logit: Predicted probability of a tile being a degron (PSI<2.2) assigned to central position
# smooth: Running median spanning 5 positions
resi	aa	logit	logit_smooth
1	M	0.500000000000000	0.500000000000000
2	R	0.500000000000000	0.500000000000000
3	S	0.500000000000000	0.500000000000000
4	A	0.500000000000000	0.500000000000000
5	D	0.500000000000000	0.500000000000000
6	F	0.500000000000000	0.500000000000000
7	S	0.500000000000000	0.500000000000000
8	N	0.500000000000000	0.500000000000000
9	P	0.480783599781762	0.480783599781762
10	R	0.367277296495202	0.367277296495202
11	I	0.349808161791845	0.349808161791845
12	L	0.235979035641066	0.235979035641066
13	S	0.191780679982011	0.214189321927170
14	N	0.214189321927170	0.191780679982011
15	L	0.120907083872438	0.186693911870051
16	M	0.129216868942577	0.186693911870051
17	S	0.186693911870051	0.186693911870051
18	K	0.354760724737844	0.354760724737844
19	S	0.509193161352731	0.507830589696227
20	E	0.509193161352731	0.507830589696227
21	K	0.507830589696227	0.509193161352731
22	E	0.450110002694582	0.507830589696227
23	K	0.623588953993331	0.507830589696227
24	R	0.487559767943887	0.487559767943887
25	A	0.543063466639717	0.487559767943887
26	I	0.485286878923174	0.485286878923174
27	I	0.485286878923174	0.485286878923174
28	I	0.416164077296679	0.485286878923174
29	F	0.699932745211722	0.699932745211722
30	N	0.810720846829759	0.810720846829759
31	C	0.927129155402986	0.926714608442452
32	R	0.931709588685857	0.926714608442452
33	L	0.926714608442452	0.926714608442452
34	N	0.926714608442452	0.926714608442452
35	K	0.908864384192954	0.908864384192954
36	G	0.893086086139605	0.893086086139605
37	L	0.804039786913868	0.804039786913868
38	Y	0.703205275095866	0.760315176799109
39	V	0.749164131723782	0.760315176799109
40	T	0.760315176799109	0.759320240216090
41	S	0.845996153039938	0.760315176799109
42	A	0.759320240216090	0.845996153039938
43	C	0.864595161349093	0.864595161349093
44	V	0.915783818600504	0.869450078015070
45	S	0.931320194535404	0.869450078015070
46	R	0.869450078015070	0.869450078015070
47	S	0.688331085883963	0.688331085883963
48	V	0.523995872008806	0.688331085883963
49	F	0.671653751559882	0.671653751559882
50	R	0.806370405530907	0.671653751559882
51	C	0.660811790224512	0.693923278436005
52	C	0.693923278436005	0.693923278436005
53	K	0.693923278436005	0.693923278436005
54	Q	0.693923278436005	0.693923278436005
55	E	0.641072157885704	0.641072157885704
56	P	0.627405982698942	0.627405982698942
57	L	0.597597868186063	0.627405982698942
58	I	0.618052823242029	0.627405982698942
59	E	0.647949178363567	0.647949178363567
60	F	0.681711514403313	0.681711514403313
61	V	0.694638948476686	0.690042750545413
62	S	0.690042750545413	0.694638948476686
63	P	0.830860132860333	0.791827524372959
64	K	0.810476610761054	0.791827524372959
65	M	0.791827524372959	0.791827524372959
66	I	0.685980858492671	0.791827524372959
67	A	0.650054982843983	0.766854397902223
68	F	0.858732099829230	0.685980858492671
69	V	0.766854397902223	0.732252159324129
70	Q	0.645194912117433	0.766854397902223
71	I	0.732252159324129	0.766854397902223
72	D	0.858047275316366	0.858047275316366
73	G	0.866343992662260	0.858047275316366
74	R	0.873735853555636	0.858047275316366
75	Y	0.629456277981744	0.738095695915167
76	L	0.738095695915167	0.629456277981744
77	T	0.619202999412857	0.629456277981744
78	K	0.619202999412857	0.619202999412857
79	M	0.655347415014818	0.619202999412857
80	L	0.468240434427689	0.619202999412857
81	T	0.502853946505495	0.589262083539926
82	C	0.621471660946738	0.502853946505495
83	D	0.589262083539926	0.502853946505495
84	I	0.322378836720859	0.322378836720859
85	H	0.160693082132311	0.169659254923023
86	V	0.169659254923023	0.160693082132311
87	R	0.140783364293985	0.158679371394574
88	K	0.158679371394574	0.140783364293985
89	E	0.084778051490855	0.096815608957708
90	A	0.077948289889219	0.096815608957708
91	K	0.096815608957708	0.096721727798223
92	E	0.187802222156961	0.096815608957708
93	G	0.096721727798223	0.157252688704626
94	R	0.157252688704626	0.187802222156961
95	G	0.500000000000000	0.500000000000000
96	Y	0.500000000000000	0.500000000000000
97	Q	0.500000000000000	0.500000000000000
98	Q	0.500000000000000	0.500000000000000
99	I	0.500000000000000	0.500000000000000
100	H	0.500000000000000	0.500000000000000
101	K	0.500000000000000	0.500000000000000
102	L	0.500000000000000	0.500000000000000
103	S	0.500000000000000	0.500000000000000
