# Supplementary material for: Conserved degronome features governing quality control associated proteolysis
Source: Nat Commun. 2022 Dec 8;13:7588. doi: 10.1038/s41467-022-35298-y (PMC9732359; doi:10.1038/s41467-022-35298-y)
Supplement: Supplementary file 6 — Supplementary Data 4 [file 41467_2022_35298_MOESM6_ESM.zip › profile_O13537.csv]

# Degron profile of O13537
# logit: Predicted probability of a tile being a degron (PSI<2.2) assigned to central position
# smooth: Running median spanning 5 positions
resi	aa	logit	logit_smooth
1	M	0.500000000000000	0.500000000000000
2	M	0.500000000000000	0.500000000000000
3	I	0.500000000000000	0.500000000000000
4	I	0.500000000000000	0.500000000000000
5	I	0.500000000000000	0.500000000000000
6	F	0.500000000000000	0.500000000000000
7	I	0.500000000000000	0.500000000000000
8	E	0.500000000000000	0.500000000000000
9	L	0.979477951853323	0.979477951853323
10	C	0.984336432542559	0.979477951853323
11	R	0.988381346676805	0.979477951853323
12	I	0.972615117934647	0.972615117934647
13	A	0.942684426903052	0.942684426903052
14	D	0.889852692894729	0.889852692894729
15	S	0.812165193192666	0.812165193192666
16	L	0.696182873019572	0.811551570709203
17	L	0.811551570709203	0.698571892666408
18	W	0.698571892666408	0.696182873019572
19	I	0.590739147194731	0.590739147194731
20	P	0.572254240547551	0.572254240547551
21	K	0.399167225446636	0.572254240547551
22	S	0.502861888746007	0.572254240547551
23	S	0.777965575395680	0.763449616679357
24	R	0.877048436987969	0.763449616679357
25	R	0.763449616679357	0.763449616679357
26	T	0.576784310177785	0.583535129208101
27	S	0.583535129208101	0.583535129208101
28	S	0.583535129208101	0.583535129208101
29	T	0.669196370393274	0.669196370393274
30	F	0.801232782342130	0.801232782342130
31	Y	0.883352261812052	0.877143029359914
32	I	0.877143029359914	0.877143029359914
33	P	0.908692781093319	0.877143029359914
34	N	0.841154065585980	0.841154065585980
35	I	0.839688036639056	0.839688036639056
36	I	0.828554095948407	0.839688036639056
37	A	0.816815579079807	0.828554095948407
38	L	0.892308082308163	0.816815579079807
39	L	0.815994276838897	0.815994276838897
40	K	0.702689705056096	0.702689705056096
41	M	0.479428114900867	0.537235223918523
42	E	0.520040133635535	0.520040133635535
43	S	0.537235223918523	0.479428114900867
44	Q	0.365684985940797	0.365684985940797
45	Q	0.347250500016020	0.347250500016020
46	L	0.285701378108444	0.285701378108444
47	S	0.167169968116571	0.167169968116571
48	Q	0.050692155478374	0.125903950217671
49	N	0.103388970964571	0.125903950217671
50	S	0.125903950217671	0.125903950217671
51	P	0.320352367054224	0.307662710990798
52	T	0.307662710990798	0.312277978477762
53	L	0.312277978477762	0.312277978477762
54	Q	0.329820601649912	0.307662710990798
55	K	0.209388792776108	0.225994569411220
56	D	0.199802407836448	0.225994569411220
57	I	0.225994569411220	0.212225527214527
58	L	0.225994569411220	0.225994569411220
59	L	0.212225527214527	0.225994569411220
60	K	0.226265584552807	0.226265584552807
61	K	0.352081500900687	0.237853637137536
62	S	0.237853637137536	0.352081500900687
63	T	0.407800185357172	0.407800185357172
64	K	0.597911690877587	0.597911690877587
65	R	0.858305695174432	0.847543506988442
66	N	0.847543506988442	0.847543506988442
67	Q	0.847543506988442	0.847543506988442
68	Q	0.846837716168126	0.847543506988442
69	L	0.916787304354157	0.908533108920557
70	R	0.908533108920557	0.908533108920557
71	I	0.908533108920557	0.908533108920557
72	I	0.907620642777728	0.908533108920557
73	I	0.912443284578129	0.912443284578129
74	F	0.943570486028931	0.943570486028931
75	L	0.975236914153632	0.975236914153632
76	F	0.981266547808322	0.981266547808322
77	L	0.991422086233630	0.991415292347576
78	P	0.991422086233630	0.991415292347576
79	S	0.991415292347576	0.991415292347576
80	S	0.979681419028544	0.979681419028544
81	S	0.975837717344548	0.975837717344548
82	Y	0.960543258546101	0.960543258546101
83	F	0.928720407066361	0.928720407066361
84	A	0.928720407066361	0.928720407066361
85	I	0.882681156725545	0.883246827009432
86	L	0.865414057626424	0.883246827009432
87	H	0.883246827009432	0.883246827009432
88	P	0.890855550109865	0.890855550109865
89	V	0.938777192057000	0.938777192057000
90	A	0.966273231728138	0.963920514769251
91	S	0.968837942291300	0.966273231728138
92	L	0.963920514769251	0.966273231728138
93	R	0.976133421074384	0.963920514769251
94	C	0.955865150978172	0.955865150978172
95	S	0.920181736057563	0.955865150978172
96	R	0.952583083195057	0.955865150978172
97	L	0.979640892030956	0.979640892030956
98	F	0.981484759825593	0.981484759825593
99	L	0.986804118305900	0.981484759825593
100	C	0.992932213711039	0.981484759825593
101	L	0.977237095181399	0.977237095181399
102	H	0.977219324638407	0.977219324638407
103	S	0.961015235624221	0.977219324638407
104	L	0.957885047713909	0.961015235624221
105	I	0.977230027618673	0.960980776493158
106	L	0.960980776493158	0.957885047713909
107	Y	0.908805177467819	0.908805177467819
108	L	0.851264299899072	0.858732316976282
109	E	0.858732316976282	0.851264299899072
110	H	0.500000000000000	0.500000000000000
111	Q	0.500000000000000	0.500000000000000
112	Q	0.500000000000000	0.500000000000000
113	I	0.500000000000000	0.500000000000000
114	H	0.500000000000000	0.500000000000000
115	G	0.500000000000000	0.500000000000000
116	R	0.500000000000000	0.500000000000000
117	V	0.500000000000000	0.500000000000000
118	V	0.500000000000000	0.500000000000000
