# Supplementary material for: Conserved degronome features governing quality control associated proteolysis
Source: Nat Commun. 2022 Dec 8;13:7588. doi: 10.1038/s41467-022-35298-y (PMC9732359; doi:10.1038/s41467-022-35298-y)
Supplement: Supplementary file 6 — Supplementary Data 4 [file 41467_2022_35298_MOESM6_ESM.zip › profile_O13539.csv]

# Degron profile of O13539
# logit: Predicted probability of a tile being a degron (PSI<2.2) assigned to central position
# smooth: Running median spanning 5 positions
resi	aa	logit	logit_smooth
1	M	0.500000000000000	0.500000000000000
2	T	0.500000000000000	0.500000000000000
3	K	0.500000000000000	0.500000000000000
4	E	0.500000000000000	0.500000000000000
5	E	0.500000000000000	0.500000000000000
6	G	0.500000000000000	0.500000000000000
7	R	0.500000000000000	0.500000000000000
8	T	0.500000000000000	0.500000000000000
9	Y	0.031917433326858	0.031917433326858
10	F	0.019825631736002	0.031917433326858
11	E	0.019614319299080	0.031917433326858
12	S	0.038337993590834	0.038337993590834
13	L	0.060214054118465	0.060214054118465
14	C	0.060214054118465	0.060214054118465
15	E	0.078126735121182	0.067575840361291
16	E	0.067575840361291	0.067575840361291
17	E	0.067575840361291	0.067575840361291
18	Q	0.043182579436691	0.067575840361291
19	S	0.043408400803181	0.067575840361291
20	L	0.129295119676358	0.105386548744350
21	Q	0.105386548744350	0.113208049377948
22	E	0.113208049377948	0.115072331596670
23	S	0.129959197971417	0.115072331596670
24	Q	0.115072331596670	0.129959197971417
25	T	0.315602925259806	0.315602925259806
26	H	0.601439010404618	0.601439010404618
27	L	0.620567816329957	0.620567816329957
28	L	0.736079986099517	0.736079986099517
29	N	0.736079986099517	0.736079986099517
30	I	0.787663664281494	0.736079986099517
31	L	0.763555847449567	0.762457200363397
32	D	0.732968619800818	0.762457200363397
33	I	0.762457200363397	0.760471684346167
34	L	0.760471684346167	0.746512596603209
35	S	0.746512596603209	0.746512596603209
36	V	0.439289743977146	0.439289743977146
37	L	0.172474783032098	0.330463590157665
38	A	0.330463590157665	0.312928711254197
39	D	0.312928711254197	0.219693362525426
40	P	0.196853136505279	0.219693362525426
41	R	0.219693362525426	0.196853136505279
42	S	0.121492053048404	0.121492053048404
43	S	0.121492053048404	0.121492053048404
44	D	0.115342732796405	0.115342732796405
45	D	0.067236072937850	0.067236072937850
46	L	0.067236072937850	0.067236072937850
47	L	0.047552876531514	0.067236072937850
48	T	0.047552876531514	0.067236072937850
49	E	0.099382331491840	0.099310878855521
50	S	0.099310878855521	0.099310878855521
51	L	0.106315891087013	0.099382331491840
52	K	0.063929654421412	0.106315891087013
53	K	0.204278685527154	0.204278685527154
54	L	0.511186430502310	0.204278685527154
55	P	0.306327259043775	0.204278685527154
56	D	0.190325800618159	0.306327259043775
57	L	0.188646963373041	0.306327259043775
58	H	0.451915484318468	0.451915484318468
59	R	0.470791573060960	0.470791573060960
60	E	0.470791573060960	0.470791573060960
61	L	0.504479075181272	0.470791573060960
62	I	0.651500193816035	0.470791573060960
63	N	0.332144120143552	0.504479075181272
64	S	0.355515452705036	0.484124665397106
65	S	0.656451389695704	0.468103312324252
66	I	0.484124665397106	0.468103312324252
67	R	0.468103312324252	0.468103312324252
68	L	0.468103312324252	0.468103312324252
69	R	0.468103312324252	0.468103312324252
70	Y	0.365030510316169	0.381564536797301
71	D	0.206686992750791	0.381564536797301
72	K	0.381564536797301	0.381564536797301
73	Y	0.536841973779409	0.381564536797301
74	Q	0.399551494707641	0.381564536797301
75	T	0.140414531828485	0.140414531828485
76	R	0.132746803603081	0.132746803603081
77	E	0.071335600221497	0.071335600221497
78	A	0.067145455750543	0.067145455750543
79	Q	0.030475993227599	0.063547961321186
80	L	0.063547961321186	0.034724022466580
81	L	0.034724022466580	0.034724022466580
82	E	0.034222319009174	0.045008603549632
83	D	0.045008603549632	0.038541871656886
84	T	0.054112038699744	0.045008603549632
85	K	0.038541871656886	0.054112038699744
86	T	0.106404780749318	0.071473902134234
87	G	0.082170947734601	0.071473902134234
88	R	0.071473902134234	0.071473902134234
89	D	0.033655238709813	0.033655238709813
90	V	0.017177697124368	0.033655238709813
91	A	0.029545107201841	0.033655238709813
92	A	0.110334417418507	0.069505225077928
93	G	0.109265952854025	0.109265952854025
94	V	0.069505225077928	0.110334417418507
95	Q	0.113403388359254	0.113403388359254
96	N	0.226538515176628	0.213504626141922
97	P	0.213504626141922	0.226538515176628
98	K	0.354480546122596	0.226538515176628
99	S	0.375653309264394	0.219647562058115
100	I	0.219647562058115	0.354480546122596
101	S	0.198250463816840	0.222296942537740
102	E	0.380589738763780	0.222296942537740
103	Y	0.222296942537740	0.222296942537740
104	Y	0.250514745594377	0.222296942537740
105	S	0.173946346357321	0.222296942537740
106	T	0.200296223731815	0.250514745594377
107	F	0.332926284542834	0.314077064145510
108	E	0.350006185387641	0.332926284542834
109	H	0.314077064145510	0.350006185387641
110	L	0.482455955247363	0.482455955247363
111	N	0.562967301457424	0.562967301457424
112	R	0.582964470220981	0.582964470220981
113	D	0.602692388331798	0.588502901994004
114	T	0.588502901994004	0.602692388331798
115	L	0.604156899571367	0.604156899571367
116	R	0.605459978408094	0.605459978408094
117	Y	0.727750150417714	0.605459978408094
118	I	0.808733608238721	0.727060280943251
119	N	0.529380850519536	0.727750150417714
120	L	0.727060280943251	0.751850019788736
121	L	0.751850019788736	0.751850019788736
122	K	0.851090846046866	0.825626381703079
123	R	0.839128336173295	0.825626381703079
124	L	0.825626381703079	0.825626381703079
125	S	0.715857444689585	0.715857444689585
126	V	0.712781497605914	0.712781497605914
127	D	0.549341331228009	0.549341331228009
128	L	0.434372269890583	0.434372269890583
129	A	0.257860203354101	0.257860203354101
130	K	0.156082720947139	0.250674453747205
131	Q	0.250674453747205	0.238657373279070
132	V	0.238657373279070	0.238657373279070
133	E	0.221513319686802	0.238657373279070
134	V	0.330027177720977	0.238657373279070
135	S	0.142245249869941	0.221513319686802
136	D	0.332905071190985	0.142245249869941
137	P	0.117199831067930	0.142245249869941
138	S	0.092553546657730	0.176429878222189
139	V	0.176429878222189	0.164823441545818
140	T	0.283635921105606	0.176429878222189
141	V	0.164823441545818	0.176429878222189
142	Y	0.255821954955281	0.164823441545818
143	E	0.103725197024078	0.164823441545818
144	M	0.098374446892304	0.255821954955281
145	D	0.290846829724121	0.251824987942051
146	K	0.308054248457547	0.286649152261512
147	W	0.251824987942051	0.290846829724121
148	V	0.286649152261512	0.286649152261512
149	P	0.427490471431102	0.251824987942051
150	S	0.200880421765481	0.286649152261512
151	E	0.118146328361314	0.287752343767271
152	K	0.287752343767271	0.287752343767271
153	L	0.301337654521396	0.301337654521396
154	Q	0.514338949670356	0.301337654521396
155	G	0.488439618104327	0.301337654521396
156	I	0.194183775523524	0.194183775523524
157	L	0.125006242061509	0.146041870382511
158	E	0.077492760820804	0.146041870382511
159	Q	0.146041870382511	0.146041870382511
160	Y	0.243230040239815	0.189598525425132
161	C	0.204922725706060	0.189598525425132
162	A	0.189598525425132	0.189598525425132
163	P	0.112473405339417	0.170606039508606
164	D	0.170606039508606	0.112473405339417
165	T	0.085274033182893	0.112473405339417
166	D	0.091755936253753	0.124838861500050
167	I	0.142298707841891	0.124838861500050
168	R	0.124838861500050	0.124838861500050
169	G	0.124838861500050	0.124838861500050
170	V	0.143033412901620	0.124838861500050
171	D	0.063647714619859	0.124838861500050
172	A	0.068715805479288	0.143033412901620
173	Q	0.231107497789307	0.218929483664450
174	I	0.218929483664450	0.231107497789307
175	K	0.457546167057773	0.337057540328898
176	N	0.337057540328898	0.337057540328899
177	Y	0.337057540328899	0.337057540328899
178	L	0.452134261438305	0.337057540328899
179	D	0.313307598403137	0.452134261438305
180	Q	0.630413369486413	0.512399237365445
181	I	0.512399237365445	0.512399237365445
182	K	0.681494804456129	0.512399237365445
183	M	0.376309628765931	0.376309628765931
184	A	0.336735363560359	0.376309628765931
185	R	0.376309628765931	0.376309628765931
186	A	0.376309628765931	0.376309628765931
187	K	0.243094147482524	0.376309628765931
188	F	0.546949624367038	0.376309628765931
189	G	0.552290989246281	0.284738627266119
190	L	0.258082254863632	0.332117490660545
191	E	0.284738627266119	0.288365424928729
192	N	0.332117490660545	0.284738627266119
193	K	0.288365424928729	0.288365424928729
194	Y	0.275205086120262	0.332117490660545
195	S	0.367597750819319	0.288365424928729
196	L	0.383980026644011	0.275205086120262
197	K	0.239267154527845	0.239267154527845
198	E	0.192787205643894	0.239267154527845
199	R	0.192787205643894	0.239267154527845
200	L	0.248135385005101	0.248135385005101
201	S	0.309627419826554	0.309627419826554
202	T	0.485069512603856	0.356291788486219
203	L	0.369915510767717	0.356291788486219
204	T	0.356291788486219	0.356291788486219
205	K	0.144672295742426	0.262136882526034
206	E	0.262136882526034	0.236219867463364
207	L	0.236219867463364	0.144672295742426
208	N	0.125309927734993	0.134387964266856
209	H	0.134387964266856	0.125309927734993
210	W	0.081834733115641	0.117066106907693
211	R	0.117066106907693	0.117066106907693
212	K	0.117066106907693	0.117066106907693
213	E	0.164743734533741	0.164743734533741
214	W	0.281034733506221	0.164743734533741
215	D	0.339833565991484	0.164743734533741
216	D	0.120449602081484	0.120449602081484
217	I	0.079422213177694	0.089424694071018
218	E	0.089424694071018	0.079422213177694
219	M	0.050752116402137	0.073259038928192
220	L	0.047214709668665	0.073259038928192
221	M	0.073259038928192	0.058209132646394
222	F	0.114901980900524	0.073259038928192
223	G	0.058209132646394	0.114901980900524
224	D	0.156824150339988	0.156824150339988
225	D	0.431058604263953	0.255602875400675
226	A	0.255602875400675	0.360568808442586
227	H	0.360568808442586	0.360568808442586
228	S	0.432889976501299	0.255602875400675
229	M	0.168791957447186	0.168791957447186
230	K	0.118960746836589	0.144785120836784
231	K	0.119533340430924	0.144785120836784
232	M	0.144785120836784	0.144785120836784
233	I	0.253031902331453	0.253031902331453
234	Q	0.280116972932611	0.280116972932611
235	K	0.392295798416173	0.322044446904861
236	I	0.322044446904861	0.322044446904861
237	D	0.368262116290565	0.322044446904861
238	S	0.247812624171026	0.258957057291597
239	L	0.258957057291597	0.247812624171026
240	K	0.175454900072022	0.175454900072022
241	S	0.123949965084254	0.123949965084254
242	E	0.107392164238288	0.123949965084254
243	I	0.099777143227278	0.107392164238288
244	N	0.166998126148470	0.099777143227278
245	A	0.046905892511093	0.084951899862746
246	P	0.084951899862746	0.050600841172251
247	S	0.050600841172251	0.046905892511093
248	E	0.020998537581400	0.022624503717679
249	S	0.011242373329623	0.022624503717679
250	Y	0.022624503717679	0.022624503717679
251	P	0.064336188267018	0.059664049639182
252	V	0.059664049639182	0.064336188267018
253	D	0.500000000000000	0.500000000000000
254	K	0.500000000000000	0.500000000000000
255	E	0.500000000000000	0.500000000000000
256	G	0.500000000000000	0.500000000000000
257	D	0.500000000000000	0.500000000000000
258	I	0.500000000000000	0.500000000000000
259	V	0.500000000000000	0.500000000000000
260	L	0.500000000000000	0.500000000000000
261	E	0.500000000000000	0.500000000000000
