# Supplementary material for: Conserved degronome features governing quality control associated proteolysis
Source: Nat Commun. 2022 Dec 8;13:7588. doi: 10.1038/s41467-022-35298-y (PMC9732359; doi:10.1038/s41467-022-35298-y)
Supplement: Supplementary file 6 — Supplementary Data 4 [file 41467_2022_35298_MOESM6_ESM.zip › profile_O13540.csv]

# Degron profile of O13540
# logit: Predicted probability of a tile being a degron (PSI<2.2) assigned to central position
# smooth: Running median spanning 5 positions
resi	aa	logit	logit_smooth
1	M	0.500000000000000	0.500000000000000
2	R	0.500000000000000	0.500000000000000
3	F	0.500000000000000	0.500000000000000
4	R	0.500000000000000	0.500000000000000
5	S	0.500000000000000	0.500000000000000
6	Q	0.500000000000000	0.500000000000000
7	R	0.500000000000000	0.500000000000000
8	A	0.500000000000000	0.500000000000000
9	V	0.677475701591246	0.677475701591246
10	C	0.707424221200505	0.707424221200505
11	R	0.782521962381832	0.741320841011643
12	S	0.755619670676354	0.755619670676354
13	R	0.741320841011643	0.755619670676354
14	N	0.755619670676354	0.755619670676354
15	Y	0.851072858888540	0.851072858888540
16	S	0.908226443996013	0.896916592435396
17	M	0.932212987159537	0.896916592435396
18	Y	0.896916592435396	0.896916592435396
19	C	0.811286077846438	0.811286077846438
20	C	0.772043055740580	0.811286077846438
21	S	0.785135883371753	0.800334754253243
22	R	0.864177800327899	0.785135883371753
23	V	0.800334754253243	0.785135883371753
24	F	0.714134175516116	0.756249714377417
25	V	0.729387207373919	0.729387207373919
26	R	0.756249714377417	0.714134175516116
27	N	0.603694479233205	0.603694479233205
28	P	0.466774945510593	0.481796199530015
29	R	0.481796199530015	0.481796199530015
30	L	0.467106671444020	0.481796199530015
31	D	0.623208896919519	0.544785043002439
32	R	0.645657553098916	0.544785043002439
33	R	0.544785043002439	0.544785043002439
34	Y	0.398186200014768	0.544785043002439
35	P	0.535329155999655	0.544785043002439
36	Q	0.610228441201872	0.610228441201872
37	V	0.774850681170974	0.774850681170974
38	K	0.856317537599580	0.855645447505872
39	I	0.855645447505872	0.856317537599580
40	L	0.927462431184845	0.927462431184845
41	A	0.956788540088808	0.956788540088808
42	K	0.974583352347016	0.974583352347016
43	L	0.976406208461470	0.976406208461470
44	H	0.979874416690275	0.979874416690275
45	F	0.989959364229106	0.989959364229106
46	F	0.990877419054264	0.990877419054264
47	F	0.995400980853164	0.991350353721983
48	H	0.991350353721983	0.991350353721983
49	F	0.991350353721983	0.994768223794231
50	F	0.994768223794231	0.991350353721983
51	F	0.995066079052142	0.991350353721983
52	S	0.989159744993582	0.990464317161230
53	F	0.990464317161230	0.989561595323202
54	L	0.989561595323202	0.989159744993582
55	L	0.980877935210335	0.980877935210335
56	H	0.954035774376149	0.954035774376149
57	L	0.935715804209586	0.940689315274449
58	I	0.940689315274449	0.935715804209586
59	S	0.895636844794823	0.895636844794823
60	P	0.832092353300476	0.858785828548398
61	A	0.858785828548398	0.832092353300476
62	V	0.734506389458638	0.734506389458638
63	T	0.733441879653169	0.734506389458638
64	G	0.733441879653169	0.734506389458638
65	G	0.803840367136593	0.733441879653169
66	I	0.803840367136593	0.733441879653169
67	T	0.603454321587643	0.621482759725036
68	R	0.563982683817450	0.621482759725036
69	A	0.621482759725036	0.603454321587643
70	P	0.695268639649774	0.621482759725036
71	F	0.532104888830971	0.678789298685499
72	L	0.678789298685499	0.695268639649774
73	C	0.839293509907676	0.839293509907676
74	L	0.881699069479613	0.839293509907676
75	G	0.873055104932622	0.839293509907676
76	P	0.796140485923199	0.796140485923199
77	R	0.796140485923199	0.796140485923199
78	V	0.730093004321651	0.796140485923199
79	P	0.856704033506502	0.775259735431762
80	L	0.775259735431762	0.730093004321651
81	F	0.692624313059709	0.692624313059709
82	R	0.632659883023561	0.632659883023561
83	L	0.497266009748175	0.608783998124825
84	E	0.569464376716055	0.608783998124825
85	R	0.608783998124825	0.569464376716055
86	P	0.608783998124825	0.608783998124825
87	L	0.496109433522304	0.608783998124825
88	H	0.650323090666606	0.548502977502267
89	A	0.548502977502267	0.496109433522304
90	A	0.329567150388407	0.358610906059757
91	R	0.358610906059757	0.358610906059757
92	T	0.267521496470204	0.358610906059757
93	S	0.388822526868776	0.388822526868776
94	R	0.501375469030290	0.501375469030290
95	R	0.541911277304275	0.501375469030290
96	C	0.517798676287033	0.501375469030290
97	A	0.332358040057750	0.332358040057750
98	G	0.234706669376670	0.234706669376670
99	A	0.234706669376670	0.234706669376670
100	A	0.223227029036753	0.234706669376670
101	S	0.326478368397310	0.234706669376670
102	V	0.217699014002489	0.223227029036753
103	S	0.240419496899610	0.217699014002489
104	V	0.199585664949406	0.199585664949406
105	D	0.116612421389995	0.199585664949406
106	G	0.168111288502548	0.199585664949406
107	A	0.346106994048771	0.303649931312718
108	T	0.303649931312718	0.303649931312718
109	V	0.303649931312718	0.303649931312718
110	E	0.303649931312718	0.303649931312718
111	A	0.291063199423103	0.303649931312718
112	P	0.306983774061058	0.303649931312718
113	P	0.207993807989827	0.306983774061058
114	L	0.346936083551947	0.309895474662749
115	W	0.373928249310647	0.346936083551947
116	T	0.309895474662749	0.346936083551947
117	A	0.430991836998933	0.373928249310647
118	S	0.323973207425854	0.430991836998933
119	C	0.506027298025716	0.473865152780867
120	R	0.473865152780867	0.500000000000000
121	T	0.500000000000000	0.500000000000000
122	T	0.500000000000000	0.500000000000000
123	P	0.500000000000000	0.500000000000000
124	Q	0.500000000000000	0.500000000000000
125	V	0.500000000000000	0.500000000000000
126	R	0.500000000000000	0.500000000000000
127	A	0.500000000000000	0.500000000000000
128	R	0.500000000000000	0.500000000000000
129	A	0.500000000000000	0.500000000000000
