# Supplementary material for: Conserved degronome features governing quality control associated proteolysis
Source: Nat Commun. 2022 Dec 8;13:7588. doi: 10.1038/s41467-022-35298-y (PMC9732359; doi:10.1038/s41467-022-35298-y)
Supplement: Supplementary file 6 — Supplementary Data 4 [file 41467_2022_35298_MOESM6_ESM.zip › profile_O13541.csv]

# Degron profile of O13541
# logit: Predicted probability of a tile being a degron (PSI<2.2) assigned to central position
# smooth: Running median spanning 5 positions
resi	aa	logit	logit_smooth
1	M	0.500000000000000	0.500000000000000
2	A	0.500000000000000	0.500000000000000
3	A	0.500000000000000	0.500000000000000
4	E	0.500000000000000	0.500000000000000
5	G	0.500000000000000	0.500000000000000
6	P	0.500000000000000	0.500000000000000
7	V	0.500000000000000	0.500000000000000
8	A	0.500000000000000	0.500000000000000
9	K	0.792631284884908	0.739872810127143
10	R	0.814809800493957	0.792631284884908
11	L	0.739872810127143	0.800496768279143
12	I	0.800496768279143	0.814809800493957
13	S	0.840868027408653	0.840868027408653
14	V	0.913130132476694	0.840868027408653
15	I	0.907497364835937	0.882157130504024
16	L	0.830219304443616	0.882157130504024
17	R	0.882157130504024	0.857204549398742
18	Y	0.857204549398742	0.847651114559163
19	N	0.847651114559163	0.847651114559163
20	Y	0.847651114559163	0.847651114559163
21	G	0.732113866114460	0.732113866114460
22	M	0.732113866114460	0.732113866114460
23	N	0.662924214755894	0.662924214755894
24	P	0.476645698743133	0.476645698743133
25	L	0.313684493718725	0.313684493718725
26	G	0.313684493718725	0.313684493718725
27	S	0.166390491937949	0.213373794990360
28	L	0.213373794990360	0.213373794990360
29	S	0.210854738334057	0.210854738334057
30	S	0.261128760252170	0.213373794990360
31	A	0.181365750343919	0.261128760252170
32	K	0.362472542521941	0.261128760252170
33	K	0.277463047870877	0.277463047870877
34	R	0.169717726059813	0.301545860174901
35	G	0.336839633258877	0.277463047870877
36	H	0.301545860174901	0.246082088135038
37	V	0.148026182351429	0.246082088135038
38	S	0.246082088135038	0.246082088135038
39	K	0.246082088135038	0.233357816400906
40	I	0.210098651979432	0.246082088135038
41	E	0.233357816400906	0.233357816400906
42	S	0.283773831894503	0.233357816400906
43	L	0.225597897670435	0.283773831894503
44	P	0.419916097280050	0.314301452681268
45	G	0.420110628200476	0.330899827494650
46	L	0.314301452681268	0.346542835212554
47	S	0.330899827494650	0.330899827494650
48	S	0.346542835212554	0.330899827494650
49	R	0.208455397847443	0.331075668912875
50	A	0.331075668912875	0.331075668912875
51	N	0.442791808904931	0.313368033917085
52	L	0.313368033917085	0.313368033917085
53	R	0.313368033917085	0.313368033917085
54	R	0.257363176937119	0.257363176937119
55	R	0.165992502562657	0.188105887908629
56	T	0.176777835709166	0.188105887908629
57	T	0.188105887908629	0.188105887908629
58	R	0.286338130720853	0.286338130720853
59	C	0.361434961299084	0.286338130720853
60	R	0.416394952647062	0.286338130720853
61	P	0.223079560376064	0.298368438802838
62	E	0.212011063525659	0.238195546459558
63	R	0.298368438802838	0.238195546459558
64	R	0.238195546459558	0.238195546459558
65	R	0.250197014596569	0.238195546459558
66	F	0.207502771890784	0.229471253213539
67	Y	0.229471253213539	0.207502771890784
68	S	0.166752990438115	0.207502771890784
69	G	0.156463033730712	0.211228884187632
70	T	0.211228884187632	0.211228884187632
71	V	0.260718962078803	0.260718962078803
72	N	0.286286210602640	0.286286210602640
73	R	0.313298160027738	0.286286210602640
74	N	0.297190545168762	0.286286210602640
75	A	0.196259087151175	0.196259087151175
76	R	0.123613403726199	0.158684858330936
77	S	0.124802508452816	0.157230922816924
78	A	0.158684858330936	0.157230922816924
79	G	0.157230922816924	0.157230922816924
80	A	0.157230922816924	0.158684858330936
81	A	0.181481471589380	0.181481471589380
82	S	0.181481471589380	0.181481471589380
83	R	0.191959336939558	0.181481471589380
84	S	0.266687758192325	0.181481471589380
85	T	0.162134656050853	0.162134656050853
86	S	0.162134656050853	0.162134656050853
87	S	0.129424254108942	0.156394371628154
88	V	0.156394371628154	0.140149432145611
89	K	0.140149432145611	0.129424254108942
90	R	0.095322460095858	0.114497675582312
91	P	0.114497675582312	0.114497675582312
92	L	0.114497675582312	0.099022063551444
93	E	0.099022063551444	0.099022063551444
94	S	0.058743283042610	0.059350626645408
95	K	0.059350626645408	0.058743283042610
96	K	0.034956205386776	0.040364401188965
97	R	0.019632764554633	0.040364401188965
98	N	0.040364401188965	0.040364401188965
99	A	0.058906664975127	0.045896367521991
100	R	0.082880496860973	0.058906664975127
101	P	0.045896367521991	0.082880496860973
102	E	0.126683121976080	0.126683121976080
103	T	0.126683121976080	0.126683121976080
104	E	0.158827127824098	0.126683121976080
105	K	0.131502879668198	0.131502879668198
106	W	0.100177480088903	0.131502879668198
107	C	0.131502879668198	0.131502879668198
108	A	0.500000000000000	0.500000000000000
109	S	0.500000000000000	0.500000000000000
110	Y	0.500000000000000	0.500000000000000
111	S	0.500000000000000	0.500000000000000
112	A	0.500000000000000	0.500000000000000
113	G	0.500000000000000	0.500000000000000
114	N	0.500000000000000	0.500000000000000
115	R	0.500000000000000	0.500000000000000
116	R	0.500000000000000	0.500000000000000
