# Supplementary material for: Conserved degronome features governing quality control associated proteolysis
Source: Nat Commun. 2022 Dec 8;13:7588. doi: 10.1038/s41467-022-35298-y (PMC9732359; doi:10.1038/s41467-022-35298-y)
Supplement: Supplementary file 6 — Supplementary Data 4 [file 41467_2022_35298_MOESM6_ESM.zip › profile_O13542.csv]

# Degron profile of O13542
# logit: Predicted probability of a tile being a degron (PSI<2.2) assigned to central position
# smooth: Running median spanning 5 positions
resi	aa	logit	logit_smooth
1	M	0.500000000000000	0.500000000000000
2	E	0.500000000000000	0.500000000000000
3	C	0.500000000000000	0.500000000000000
4	F	0.500000000000000	0.500000000000000
5	P	0.500000000000000	0.500000000000000
6	S	0.500000000000000	0.500000000000000
7	F	0.500000000000000	0.500000000000000
8	S	0.500000000000000	0.500000000000000
9	F	0.830094280038480	0.830094280038480
10	S	0.858549755657240	0.858549755657240
11	G	0.952066242995017	0.858549755657240
12	F	0.860774150710700	0.858549755657240
13	S	0.724139174343899	0.724139174343899
14	C	0.700137714549193	0.700137714549193
15	F	0.538513208031933	0.538513208031933
16	S	0.263917130999580	0.263917130999580
17	L	0.151961003392280	0.151961003392280
18	F	0.093771399713509	0.093771399713509
19	L	0.093771399713509	0.093771399713509
20	D	0.064022555947774	0.064022555947774
21	N	0.028222604401007	0.064022555947774
22	G	0.054382397269159	0.064022555947774
23	D	0.067966071237902	0.067966071237902
24	E	0.067966071237902	0.067966071237902
25	D	0.119911959057833	0.067966071237902
26	R	0.054404725674144	0.054404725674144
27	S	0.015156470929421	0.016404135793723
28	D	0.016404135793723	0.016404135793723
29	N	0.016404135793723	0.016404135793723
30	W	0.037795607214319	0.037795607214319
31	I	0.076996124065355	0.076996124065355
32	F	0.135966920499610	0.135966920499610
33	F	0.215137745615624	0.215137745615624
34	N	0.293114475800893	0.291905756223603
35	D	0.417954390150749	0.293114475800893
36	I	0.291905756223603	0.417954390150749
37	D	0.588133806368213	0.495045149701901
38	F	0.508208619902535	0.495045149701901
39	C	0.495045149701901	0.495045149701901
40	K	0.312242071658849	0.312242071658849
41	S	0.207578193364484	0.207578193364484
42	G	0.131391084567774	0.207578193364484
43	F	0.152376802160564	0.152376802160564
44	E	0.279424964589034	0.152376802160564
45	Y	0.131268548781467	0.152376802160564
46	E	0.193450304374298	0.131268548781467
47	L	0.068637406358218	0.068637406358218
48	K	0.037549113443534	0.066890546390427
49	H	0.062302123123462	0.066890546390427
50	R	0.066890546390427	0.066890546390427
51	K	0.092807558957184	0.092807558957184
52	H	0.100290491771982	0.100290491771982
53	N	0.267276827194469	0.264335243845737
54	N	0.264335243845737	0.267276827194469
55	E	0.540402133451326	0.371099489700311
56	P	0.371099489700311	0.402894811207801
57	C	0.402894811207801	0.402894811207801
58	R	0.403086936139997	0.384950816737492
59	R	0.384950816737492	0.384950816737492
60	I	0.334179609233400	0.384950816737492
61	L	0.269716501487886	0.384950816737492
62	V	0.442560566362514	0.442560566362514
63	L	0.519176109693547	0.519176109693547
64	K	0.792922715526038	0.706013958453541
65	H	0.781361807527425	0.781361807527425
66	R	0.706013958453541	0.792922715526038
67	S	0.819217828023359	0.807693117668258
68	G	0.895295491142957	0.807693117668258
69	N	0.807693117668258	0.819217828023359
70	V	0.807693117668258	0.807693117668258
71	R	0.822284772506195	0.807693117668258
72	I	0.551754196393795	0.690062352649940
73	N	0.690062352649940	0.655825856350148
74	R	0.655825856350148	0.655825856350148
75	I	0.638481639659766	0.690062352649940
76	I	0.768405288047212	0.768405288047212
77	S	0.825514932886239	0.825514932886239
78	L	0.910475369610485	0.910475369610485
79	L	0.911696417467001	0.910475369610485
80	D	0.951176172825618	0.911696417467001
81	V	0.883603685487936	0.947305335118057
82	Q	0.947305335118057	0.947305335118057
83	S	0.968878377326414	0.942809865752543
84	L	0.942809865752543	0.942809865752543
85	H	0.890080275133399	0.890080275133399
86	V	0.890080275133399	0.890080275133399
87	Y	0.889545743014408	0.890080275133399
88	I	0.897199040816162	0.890080275133399
89	N	0.897199040816162	0.897199040816162
90	L	0.828329364875806	0.897199040816162
91	F	0.914138726146348	0.914138726146348
92	H	0.914992840632246	0.914992840632246
93	S	0.921039438468524	0.921039438468524
94	S	0.921039438468524	0.921039438468524
95	F	0.927799518600730	0.921039438468524
96	I	0.882414197882237	0.891654605237440
97	D	0.776546839031524	0.882414197882237
98	K	0.891654605237440	0.882414197882237
99	I	0.875521975321266	0.884578081886524
100	T	0.884578081886524	0.891654605237440
101	I	0.929984031623222	0.895128890304534
102	H	0.918632226365695	0.895639573196020
103	L	0.895128890304534	0.895639573196020
104	T	0.895639573196020	0.895128890304534
105	K	0.500000000000000	0.500000000000000
106	L	0.500000000000000	0.500000000000000
107	C	0.500000000000000	0.500000000000000
108	I	0.500000000000000	0.500000000000000
109	F	0.500000000000000	0.500000000000000
110	P	0.500000000000000	0.500000000000000
111	G	0.500000000000000	0.500000000000000
112	L	0.500000000000000	0.500000000000000
113	P	0.500000000000000	0.500000000000000
