# Supplementary material for: Conserved degronome features governing quality control associated proteolysis
Source: Nat Commun. 2022 Dec 8;13:7588. doi: 10.1038/s41467-022-35298-y (PMC9732359; doi:10.1038/s41467-022-35298-y)
Supplement: Supplementary file 6 — Supplementary Data 4 [file 41467_2022_35298_MOESM6_ESM.zip › profile_O13543.csv]

# Degron profile of O13543
# logit: Predicted probability of a tile being a degron (PSI<2.2) assigned to central position
# smooth: Running median spanning 5 positions
resi	aa	logit	logit_smooth
1	M	0.500000000000000	0.500000000000000
2	M	0.500000000000000	0.500000000000000
3	L	0.500000000000000	0.500000000000000
4	R	0.500000000000000	0.500000000000000
5	K	0.500000000000000	0.500000000000000
6	P	0.500000000000000	0.500000000000000
7	K	0.500000000000000	0.500000000000000
8	K	0.500000000000000	0.500000000000000
9	V	0.820061439263481	0.791026045508124
10	I	0.850587543210256	0.791026045508124
11	E	0.791026045508124	0.791026045508124
12	L	0.655127872867344	0.655127872867344
13	F	0.624049704966385	0.643093478635367
14	I	0.624049704966385	0.643093478635367
15	A	0.643093478635367	0.624049704966385
16	S	0.658960150081210	0.624049704966385
17	S	0.540563220493635	0.540563220493635
18	L	0.369663430423670	0.369663430423670
19	S	0.209974806663549	0.362300075184665
20	K	0.362300075184665	0.209974806663549
21	K	0.147932074006681	0.147932074006681
22	K	0.078964231352870	0.078964231352870
23	Q	0.020612676811733	0.031015618902959
24	T	0.018153624819851	0.031015618902959
25	E	0.031015618902959	0.031015618902959
26	P	0.056430451626787	0.056430451626787
27	Q	0.059300631080557	0.059300631080557
28	A	0.105887409719996	0.105887409719996
29	E	0.111596223811588	0.111596223811588
30	Q	0.117572350380940	0.117572350380940
31	D	0.123823901432138	0.123823901432138
32	H	0.141724099964208	0.141724099964208
33	Y	0.234795820856087	0.234795820856087
34	F	0.499659932552437	0.499659932552437
35	W	0.705182299640805	0.693813277157942
36	L	0.828877116816785	0.705182299640805
37	S	0.693813277157942	0.797860779492049
38	S	0.797860779492049	0.810532181616284
39	S	0.810532181616284	0.810532181616284
40	H	0.896413827819535	0.896413827819535
41	L	0.942337222781211	0.896413827819535
42	F	0.898987794358978	0.896413827819535
43	I	0.817874879543462	0.817874879543462
44	F	0.681330595841431	0.681330595841431
45	E	0.512210249393251	0.512210249393251
46	S	0.454451513220870	0.512210249393251
47	S	0.457162987454219	0.512210249393251
48	T	0.612724521401149	0.460075363008672
49	I	0.612913997178621	0.461429931840891
50	K	0.460075363008672	0.461429931840891
51	K	0.461429931840891	0.460075363008672
52	K	0.403230029063576	0.403230029063576
53	Q	0.222930080650413	0.315571941206676
54	N	0.315571941206676	0.297012371643593
55	T	0.281560454327044	0.282638127279452
56	L	0.297012371643593	0.282638127279452
57	R	0.282638127279452	0.281560454327044
58	T	0.225440272060263	0.225440272060263
59	L	0.221694690250909	0.225440272060263
60	C	0.193339892223986	0.225440272060263
61	N	0.323225451487155	0.323225451487155
62	Q	0.491651455967654	0.491651455967654
63	P	0.694925859028918	0.510588434245072
64	H	0.679919697573945	0.510588434245072
65	K	0.510588434245072	0.647362771956321
66	M	0.476885589611273	0.510588434245072
67	Q	0.647362771956321	0.510588434245072
68	N	0.474129191721398	0.513368770372275
69	L	0.513368770372275	0.647362771956321
70	F	0.697167535859127	0.697167535859127
71	F	0.835519591397587	0.736909527126160
72	K	0.749172668707153	0.748171394584775
73	Q	0.736909527126160	0.749172668707153
74	K	0.748171394584775	0.749172668707153
75	I	0.787736674620847	0.787736674620847
76	Q	0.800884338370906	0.800884338370906
77	L	0.904519193811674	0.904519193811674
78	Y	0.904519193811674	0.904519193811674
79	I	0.904989003047374	0.904989003047374
80	D	0.905456742230612	0.905456742230612
81	T	0.950208944853676	0.950208944853676
82	S	0.974776629960724	0.974776629960724
83	L	0.987111531796468	0.984877524024339
84	S	0.984877524024339	0.984877524024339
85	F	0.992474664044971	0.984877524024339
86	L	0.982360654335584	0.982360654335584
87	L	0.962292823490832	0.982360654335584
88	L	0.955948872373484	0.982360654335584
89	L	0.986871516080376	0.986871516080376
90	F	0.992853218773870	0.992853218773870
91	F	0.996183010905796	0.992853218773870
92	Y	0.992853218773870	0.992853218773870
93	F	0.995236587584733	0.992853218773870
94	N	0.991232097134158	0.991232097134158
95	N	0.990492391106014	0.990492391106014
96	Y	0.985518187218193	0.985518187218193
97	Y	0.973135711230925	0.973135711230925
98	F	0.973135711230925	0.973135711230925
99	L	0.970641154602639	0.970641154602639
100	S	0.933498530895112	0.933498530895112
101	M	0.500000000000000	0.500000000000000
102	T	0.500000000000000	0.500000000000000
103	Y	0.500000000000000	0.500000000000000
104	A	0.500000000000000	0.500000000000000
105	S	0.500000000000000	0.500000000000000
106	L	0.500000000000000	0.500000000000000
107	V	0.500000000000000	0.500000000000000
108	N	0.500000000000000	0.500000000000000
109	K	0.500000000000000	0.500000000000000
