# Supplementary material for: Conserved degronome features governing quality control associated proteolysis
Source: Nat Commun. 2022 Dec 8;13:7588. doi: 10.1038/s41467-022-35298-y (PMC9732359; doi:10.1038/s41467-022-35298-y)
Supplement: Supplementary file 6 — Supplementary Data 4 [file 41467_2022_35298_MOESM6_ESM.zip › profile_O13544.csv]

# Degron profile of O13544
# logit: Predicted probability of a tile being a degron (PSI<2.2) assigned to central position
# smooth: Running median spanning 5 positions
resi	aa	logit	logit_smooth
1	M	0.500000000000000	0.500000000000000
2	R	0.500000000000000	0.500000000000000
3	W	0.500000000000000	0.500000000000000
4	H	0.500000000000000	0.500000000000000
5	C	0.500000000000000	0.500000000000000
6	M	0.500000000000000	0.500000000000000
7	D	0.500000000000000	0.500000000000000
8	G	0.500000000000000	0.500000000000000
9	G	0.734969025093555	0.635939050754721
10	N	0.650859084803193	0.635939050754721
11	R	0.635939050754721	0.650859084803193
12	I	0.623662720742647	0.650859084803193
13	V	0.726862518894916	0.658568228636604
14	S	0.741558436780328	0.726862518894916
15	M	0.658568228636604	0.734251334108702
16	Y	0.784417743985349	0.741558436780328
17	L	0.734251334108702	0.784417743985349
18	T	0.881518922126288	0.881071414263209
19	T	0.941153731396794	0.881071414263209
20	L	0.881071414263209	0.881071414263209
21	Y	0.676279046176218	0.676279046176218
22	Y	0.535956317640715	0.538673919794672
23	T	0.538673919794672	0.535956317640715
24	K	0.455834731551513	0.455834731551513
25	E	0.217397162990069	0.217397162990069
26	I	0.120051546021636	0.120051546021636
27	V	0.071901339348781	0.071901339348781
28	D	0.067377417424309	0.067377417424309
29	E	0.028252613600573	0.028252613600573
30	K	0.015586618565995	0.015586618565995
31	T	0.009161797600212	0.015586618565995
32	R	0.009063095189435	0.015586618565995
33	E	0.017802954655399	0.017802954655399
34	Q	0.055992862488004	0.017802954655399
35	E	0.028611991280801	0.020756492970484
36	K	0.008558551620633	0.028611991280801
37	G	0.020756492970484	0.028611991280801
38	K	0.064863756341832	0.064863756341832
39	T	0.121432019627507	0.097843285054400
40	S	0.097843285054400	0.121432019627507
41	F	0.158845902346685	0.158845902346685
42	L	0.401084423471446	0.401084423471446
43	T	0.556841395018520	0.556841395018520
44	D	0.816714467343328	0.816714467343328
45	A	0.898776991216132	0.898776991216132
46	L	0.956414888916252	0.956414888916252
47	L	0.977522112392397	0.977280664578326
48	N	0.977280664578326	0.977280664578326
49	L	0.977280664578326	0.977280664578326
50	I	0.958371924446581	0.974761238994783
51	Y	0.954333425321439	0.974761238994783
52	I	0.974761238994783	0.974761238994783
53	L	0.983949831759926	0.981562007276053
54	F	0.989992363917097	0.981562007276053
55	F	0.981562007276053	0.983949831759926
56	S	0.968328401666271	0.981562007276053
57	S	0.984096533326914	0.972610060036402
58	S	0.972610060036402	0.972501048581079
59	V	0.970385630784684	0.972501048581079
60	F	0.972501048581079	0.970385630784684
61	N	0.896711324116023	0.896711324116023
62	W	0.823695636649311	0.823695636649311
63	T	0.714326952933685	0.822890064720473
64	R	0.695324225175114	0.822890064720473
65	C	0.822890064720473	0.822890064720473
66	H	0.874807070745361	0.874807070745361
67	L	0.929215175628317	0.874807070745361
68	F	0.892461157134187	0.892461157134187
69	D	0.816233485598649	0.892461157134187
70	T	0.912749808117130	0.850641986045681
71	S	0.850641986045681	0.816233485598649
72	V	0.763821116101472	0.763821116101472
73	I	0.599691904150140	0.599691904150140
74	M	0.413631216396219	0.445361447692740
75	L	0.445361447692740	0.445361447692740
76	H	0.445361447692740	0.413631216396219
77	S	0.302885342998721	0.445361447692740
78	F	0.408166153577032	0.445361447692740
79	H	0.561700270292043	0.561700270292043
80	E	0.722918997902045	0.561700270292043
81	D	0.604739701838693	0.561700270292043
82	G	0.447568602653369	0.502988329417746
83	A	0.502988329417746	0.447568602653369
84	L	0.314075885730048	0.314075885730048
85	T	0.300405021426483	0.302707368218973
86	N	0.302707368218973	0.300405021426483
87	L	0.190216546341472	0.300405021426483
88	I	0.270904392265656	0.302707368218973
89	S	0.354891426908883	0.354891426908883
90	H	0.503873422511190	0.503873422511190
91	L	0.699301090357991	0.503873422511190
92	P	0.671555065600723	0.651082552768749
93	T	0.501046023473966	0.671555065600723
94	T	0.651082552768749	0.671555065600723
95	T	0.717181001539190	0.651082552768749
96	V	0.697138085228135	0.651082552768749
97	P	0.490063086067886	0.671480156052530
98	Q	0.642296028060236	0.671480156052530
99	Y	0.671480156052530	0.671480156052530
100	R	0.688959810798850	0.688959810798850
101	Q	0.830383359729202	0.830383359729202
102	L	0.839347716147223	0.837868229318919
103	H	0.837868229318919	0.837868229318919
104	V	0.891388674819266	0.839347716147223
105	P	0.706340406045374	0.841677370438331
106	F	0.841677370438331	0.841677370438331
107	A	0.844531651389427	0.771975629478681
108	I	0.771975629478681	0.771975629478681
109	L	0.747366677079062	0.762260209256986
110	R	0.762260209256986	0.747366677079062
111	S	0.616719378429958	0.616719378429958
112	C	0.500000000000000	0.500000000000000
113	D	0.500000000000000	0.500000000000000
114	L	0.500000000000000	0.500000000000000
115	K	0.500000000000000	0.500000000000000
116	R	0.500000000000000	0.500000000000000
117	K	0.500000000000000	0.500000000000000
118	S	0.500000000000000	0.500000000000000
119	K	0.500000000000000	0.500000000000000
120	K	0.500000000000000	0.500000000000000
