# Supplementary material for: Conserved degronome features governing quality control associated proteolysis
Source: Nat Commun. 2022 Dec 8;13:7588. doi: 10.1038/s41467-022-35298-y (PMC9732359; doi:10.1038/s41467-022-35298-y)
Supplement: Supplementary file 6 — Supplementary Data 4 [file 41467_2022_35298_MOESM6_ESM.zip › profile_O13545.csv]

# Degron profile of O13545
# logit: Predicted probability of a tile being a degron (PSI<2.2) assigned to central position
# smooth: Running median spanning 5 positions
resi	aa	logit	logit_smooth
1	M	0.500000000000000	0.500000000000000
2	F	0.500000000000000	0.500000000000000
3	I	0.500000000000000	0.500000000000000
4	L	0.500000000000000	0.500000000000000
5	G	0.500000000000000	0.500000000000000
6	S	0.500000000000000	0.500000000000000
7	V	0.500000000000000	0.500000000000000
8	G	0.500000000000000	0.500000000000000
9	C	0.325634586092729	0.376238840984642
10	V	0.376238840984642	0.358510975535940
11	E	0.358510975535940	0.325634586092729
12	A	0.305918651215067	0.358510975535940
13	D	0.305918651215067	0.358510975535940
14	E	0.368280860707634	0.339862361484071
15	A	0.417052142050737	0.368280860707634
16	S	0.339862361484071	0.417052142050737
17	P	0.561268447795226	0.506495252098144
18	L	0.618632691171128	0.561268447795226
19	Y	0.506495252098144	0.618632691171128
20	C	0.770564334010149	0.732391071659019
21	L	0.732391071659019	0.770564334010149
22	S	0.812879775658342	0.770564334010149
23	A	0.790874783641057	0.732391071659019
24	A	0.638884125069813	0.726834234913048
25	L	0.726834234913048	0.702971078917393
26	I	0.702971078917393	0.638884125069813
27	R	0.487819165596611	0.487819165596611
28	L	0.303837271786387	0.316729610526082
29	S	0.316729610526082	0.316729610526082
30	N	0.270656345086347	0.316729610526082
31	D	0.423581182562521	0.423581182562521
32	E	0.528044178769268	0.528044178769268
33	M	0.649878212111746	0.528044178769268
34	G	0.548018590232228	0.548018590232228
35	G	0.528044178769268	0.649878212111746
36	N	0.660803165280560	0.659580101166357
37	V	0.659580101166357	0.660803165280560
38	M	0.703941069391141	0.703941069391141
39	W	0.849186594991894	0.849186594991894
40	F	0.954885125838245	0.954885125838245
41	I	0.986852262444768	0.983934540559334
42	A	0.983934540559334	0.986852262444768
43	L	0.988688127804604	0.988688127804604
44	L	0.994641412081492	0.994641412081492
45	F	0.995790379533655	0.994641412081492
46	A	0.995530126734600	0.994641412081492
47	L	0.993775318023704	0.993775318023704
48	L	0.987880120541758	0.987880120541758
49	I	0.976263107869701	0.976263107869701
50	A	0.941267193459049	0.941267193459049
51	R	0.929592554552902	0.929592554552902
52	C	0.883404027902894	0.883404027902894
53	T	0.774165299833681	0.774165299833681
54	C	0.478336201633020	0.582653147886519
55	H	0.582653147886519	0.478336201633020
56	T	0.426321861576154	0.426321861576154
57	K	0.271635912643940	0.271635912643940
58	N	0.134726615919974	0.181762747912670
59	T	0.113691234412403	0.181762747912670
60	H	0.181762747912670	0.181762747912670
61	P	0.181762747912670	0.181762747912670
62	D	0.191512440779472	0.181762747912670
63	F	0.119814108462653	0.141801108437180
64	S	0.119814108462653	0.141801108437180
65	K	0.141801108437180	0.141801108437180
66	P	0.177003610936698	0.177003610936698
67	T	0.337449212006308	0.272613635233810
68	F	0.337449212006308	0.306004699328505
69	C	0.272613635233810	0.337449212006308
70	H	0.306004699328505	0.337449212006308
71	Q	0.623699045731990	0.470081354824230
72	H	0.470081354824230	0.470081354824230
73	A	0.470081354824230	0.623699045731990
74	A	0.638681674406077	0.638681674406077
75	L	0.782618478873927	0.767529892550581
76	T	0.793479409274698	0.782618478873927
77	N	0.767529892550581	0.793479409274698
78	S	0.793479409274698	0.793479409274698
79	L	0.858707032634520	0.793479409274698
80	S	0.848456895509609	0.793479409274698
81	S	0.721875766787881	0.721875766787881
82	L	0.615242137032786	0.615242137032786
83	Y	0.568472198402628	0.568472198402628
84	R	0.462516634207592	0.568472198402628
85	C	0.561425357115412	0.568472198402628
86	F	0.751951640705725	0.581003394283239
87	V	0.720412924592405	0.629857684948389
88	P	0.581003394283239	0.632402542092385
89	D	0.629857684948389	0.629857684948389
90	G	0.632402542092385	0.581003394283239
91	T	0.463334216521621	0.463334216521621
92	A	0.319808908308441	0.319808908308441
93	M	0.305830266490003	0.305830266490003
94	L	0.189124575113986	0.189124575113986
95	P	0.103280051416517	0.103280051416517
96	T	0.067921423526404	0.103280051416517
97	A	0.084667105254113	0.103280051416517
98	T	0.148567384214503	0.120430026525571
99	K	0.154757786832189	0.120430026525571
100	K	0.120430026525571	0.148567384214503
101	T	0.120430026525571	0.154757786832189
102	P	0.156363571194512	0.156363571194512
103	Q	0.167261089293917	0.167261089293917
104	R	0.203030894084720	0.203030894084720
105	R	0.213757741022082	0.213757741022082
106	K	0.274203231537521	0.274203231537521
107	N	0.389218569453284	0.389218569453284
108	G	0.579139025604345	0.579139025604345
109	A	0.716458788830503	0.705591338090592
110	I	0.729325039550757	0.716458788830503
111	I	0.705591338090592	0.716458788830503
112	H	0.737018492995286	0.705591338090592
113	R	0.598589661018811	0.642734714041546
114	V	0.580207361994054	0.642734714041546
115	V	0.642734714041546	0.642734714041546
116	I	0.642734714041546	0.642734714041546
117	Y	0.642734714041547	0.642734714041546
118	H	0.749033230296066	0.642734714041546
119	G	0.594485793059673	0.594485793059673
120	R	0.404368111337330	0.500000000000000
121	E	0.500000000000000	0.500000000000000
122	S	0.500000000000000	0.500000000000000
123	A	0.500000000000000	0.500000000000000
124	N	0.500000000000000	0.500000000000000
125	G	0.500000000000000	0.500000000000000
126	I	0.500000000000000	0.500000000000000
127	S	0.500000000000000	0.500000000000000
128	K	0.500000000000000	0.500000000000000
129	Q	0.500000000000000	0.500000000000000
