# Supplementary material for: Conserved degronome features governing quality control associated proteolysis
Source: Nat Commun. 2022 Dec 8;13:7588. doi: 10.1038/s41467-022-35298-y (PMC9732359; doi:10.1038/s41467-022-35298-y)
Supplement: Supplementary file 6 — Supplementary Data 4 [file 41467_2022_35298_MOESM6_ESM.zip › profile_O13546.csv]

# Degron profile of O13546
# logit: Predicted probability of a tile being a degron (PSI<2.2) assigned to central position
# smooth: Running median spanning 5 positions
resi	aa	logit	logit_smooth
1	M	0.500000000000000	0.500000000000000
2	G	0.500000000000000	0.500000000000000
3	A	0.500000000000000	0.500000000000000
4	S	0.500000000000000	0.500000000000000
5	S	0.500000000000000	0.500000000000000
6	G	0.500000000000000	0.500000000000000
7	R	0.500000000000000	0.500000000000000
8	I	0.500000000000000	0.500000000000000
9	G	0.209902652307016	0.270640004501411
10	K	0.248148536150146	0.270640004501411
11	S	0.270640004501411	0.270640004501411
12	M	0.362266090075831	0.362266090075831
13	L	0.410758762860645	0.410758762860645
14	T	0.410758762860645	0.410758762860645
15	Q	0.479721462048979	0.410758762860645
16	G	0.392504439352772	0.410758762860645
17	T	0.337549388611687	0.479721462048979
18	F	0.558723992016096	0.558723992016096
19	P	0.558723992016096	0.558723992016096
20	L	0.670283994407708	0.558723992016096
21	A	0.403182812448206	0.403182812448206
22	S	0.264488370332967	0.323537473047282
23	S	0.264488370332967	0.323537473047282
24	G	0.323537473047282	0.323537473047282
25	C	0.368563210373920	0.366022900965563
26	L	0.366022900965563	0.367288929749771
27	K	0.367288929749771	0.367288929749771
28	C	0.424052642237536	0.366022900965563
29	D	0.324757218352977	0.324757218352977
30	S	0.281565998969201	0.281565998969201
31	T	0.281565998969201	0.281565998969201
32	A	0.281565998969201	0.281565998969201
33	Q	0.388808472957047	0.388808472957047
34	S	0.426716634657985	0.388808472957047
35	L	0.446484181219589	0.388808472957047
36	H	0.329391203175547	0.426716634657985
37	A	0.363702927091307	0.446484181219589
38	S	0.682398273350042	0.644287569958524
39	S	0.785590680837980	0.682398273350042
40	S	0.644287569958524	0.693222849545710
41	A	0.733881608755127	0.733881608755127
42	L	0.693222849545710	0.697767064729139
43	I	0.821442583176991	0.697767064729139
44	E	0.697767064729139	0.693222849545710
45	F	0.645423117612397	0.645423117612397
46	L	0.583061059810085	0.600003302849495
47	V	0.445315226788132	0.583061059810085
48	D	0.600003302849495	0.560438370925242
49	F	0.560438370925242	0.528319080167594
50	G	0.528319080167594	0.528319080167594
51	I	0.359838112678709	0.528319080167594
52	K	0.323401877239318	0.434468279348581
53	P	0.586744076814615	0.359838112678709
54	K	0.434468279348581	0.323401877239318
55	E	0.236157498334871	0.405294365428383
56	F	0.254065050268774	0.267263839291116
57	P	0.405294365428383	0.254065050268774
58	H	0.267263839291116	0.254065050268774
59	K	0.194274095578036	0.194274095578036
60	Y	0.055882960415423	0.059073955057518
61	V	0.059073955057518	0.059073955057518
62	T	0.059073955057518	0.059073955057518
63	G	0.091034981102915	0.080195908203756
64	L	0.080195908203756	0.080195908203756
65	S	0.080598984330940	0.080598984330940
66	S	0.075630657473749	0.080598984330940
67	D	0.114590517861227	0.082704818078249
68	D	0.094025949595157	0.090352633557279
69	S	0.082704818078249	0.090352633557279
70	P	0.090352633557279	0.090352633557279
71	M	0.072304355520556	0.082704818078249
72	D	0.093456033893308	0.090352633557279
73	L	0.052020414483356	0.093456033893308
74	N	0.093456033893308	0.093456033893308
75	V	0.100093962074785	0.100093962074785
76	G	0.100093962074785	0.100093962074785
77	M	0.182040170120428	0.144024693582043
78	L	0.144024693582043	0.182040170120428
79	N	0.255229643863635	0.185577356200978
80	S	0.185577356200978	0.185577356200978
81	S	0.279297276328538	0.185577356200978
82	L	0.171008260261444	0.171008260261444
83	R	0.171008260261444	0.171008260261444
84	D	0.107913604998477	0.131076115825017
85	S	0.131076115825017	0.109597386180700
86	G	0.109597386180700	0.109597386180700
87	Y	0.109066492372291	0.131076115825017
88	S	0.133685160682212	0.133685160682212
89	P	0.239060170027380	0.239060170027380
90	S	0.390094000287795	0.241861371343545
91	N	0.256062761095846	0.256062761095846
92	S	0.241861371343545	0.390094000287795
93	K	0.545286032785589	0.545286032785589
94	A	0.691414031295115	0.691414031295115
95	F	0.847736536947262	0.847736536947262
96	S	0.857324905795238	0.857324905795238
97	I	0.857324905795238	0.857324905795238
98	I	0.877257923291925	0.857324905795238
99	T	0.804041208099438	0.877257923291925
100	S	0.899538232100398	0.899538232100398
101	L	0.943887725032176	0.930983628005387
102	F	0.930983628005387	0.943887725032176
103	L	0.953811433323723	0.953811433323723
104	F	0.957448595061974	0.953811433323723
105	S	0.973065513242312	0.953811433323723
106	T	0.947202713423046	0.947202713423046
107	E	0.500000000000000	0.500000000000000
108	Y	0.500000000000000	0.500000000000000
109	L	0.500000000000000	0.500000000000000
110	G	0.500000000000000	0.500000000000000
111	L	0.500000000000000	0.500000000000000
112	I	0.500000000000000	0.500000000000000
113	C	0.500000000000000	0.500000000000000
114	T	0.500000000000000	0.500000000000000
115	Y	0.500000000000000	0.500000000000000
