# Supplementary material for: Conserved degronome features governing quality control associated proteolysis
Source: Nat Commun. 2022 Dec 8;13:7588. doi: 10.1038/s41467-022-35298-y (PMC9732359; doi:10.1038/s41467-022-35298-y)
Supplement: Supplementary file 6 — Supplementary Data 4 [file 41467_2022_35298_MOESM6_ESM.zip › profile_O13547.csv]

# Degron profile of O13547
# logit: Predicted probability of a tile being a degron (PSI<2.2) assigned to central position
# smooth: Running median spanning 5 positions
resi	aa	logit	logit_smooth
1	M	0.500000000000000	0.500000000000000
2	R	0.500000000000000	0.500000000000000
3	A	0.500000000000000	0.500000000000000
4	T	0.500000000000000	0.500000000000000
5	T	0.500000000000000	0.500000000000000
6	L	0.500000000000000	0.500000000000000
7	L	0.500000000000000	0.500000000000000
8	S	0.500000000000000	0.500000000000000
9	S	0.931370701611668	0.819059585534786
10	V	0.894817815278785	0.862831604648656
11	V	0.819059585534786	0.894817815278785
12	S	0.862831604648656	0.894817815278785
13	L	0.921190056618763	0.884197207145343
14	A	0.934159277717475	0.884197207145343
15	L	0.884197207145343	0.884197207145343
16	L	0.775512767271606	0.782769732907195
17	S	0.745957696665260	0.775512767271606
18	K	0.782769732907195	0.775512767271606
19	E	0.772350569079849	0.782769732907195
20	V	0.788923095188256	0.788923095188256
21	L	0.875336972881280	0.821003166413782
22	A	0.821003166413782	0.844895837083064
23	T	0.857163865745865	0.844895837083064
24	P	0.844895837083064	0.821003166413782
25	P	0.780619587323863	0.844895837083064
26	A	0.766523919309013	0.844895837083064
27	C	0.855874115698455	0.812156679067424
28	L	0.886626384059047	0.812156679067424
29	L	0.812156679067424	0.812156679067424
30	A	0.697102237260623	0.697102237260623
31	C	0.652222805332484	0.688123643461186
32	V	0.649739165465842	0.688123643461186
33	A	0.688123643461186	0.652222805332484
34	Q	0.806493383830826	0.649739165465842
35	V	0.629267647852366	0.629267647852366
36	G	0.513894309412818	0.513894309412818
37	K	0.513894309412818	0.513894309412818
38	S	0.308635133438373	0.308635133438373
39	S	0.251295490993753	0.262799999842146
40	S	0.262799999842146	0.251295490993753
41	T	0.174470644855799	0.251295490993753
42	C	0.216616114799037	0.262799999842146
43	D	0.341594938981771	0.270568052512165
44	S	0.328176597848504	0.297829028818742
45	L	0.270568052512165	0.297829028818742
46	N	0.297829028818742	0.270568052512165
47	Q	0.195820035399101	0.195820035399101
48	V	0.161897335697623	0.189940479465002
49	T	0.161897335697623	0.189940479465002
50	C	0.189940479465002	0.189940479465002
51	Y	0.199384127350292	0.199384127350292
52	C	0.319630780927176	0.274591803908505
53	E	0.306956798688710	0.306956798688710
54	H	0.274591803908505	0.319630780927176
55	E	0.472689857522368	0.306956798688710
56	N	0.326853675950000	0.326853675950000
57	S	0.221631524089703	0.364428724915131
58	A	0.364428724915131	0.326853675950000
59	V	0.364428724915131	0.221631524089703
60	K	0.219679033178866	0.219679033178866
61	K	0.122112713579787	0.161223162104818
62	C	0.161223162104818	0.159998807419113
63	L	0.081816434414525	0.122112713579787
64	D	0.159998807419113	0.128356566147634
65	S	0.107141194163152	0.128356566147634
66	I	0.128356566147634	0.128356566147634
67	C	0.128356566147634	0.128356566147634
68	P	0.130052454734817	0.130052454734817
69	N	0.136864674114311	0.136864674114311
70	N	0.171085999468685	0.136864674114311
71	D	0.193669849811945	0.171085999468685
72	A	0.107570324549116	0.193669849811945
73	D	0.194315709774022	0.193669849811945
74	A	0.194315709774022	0.159809669310093
75	A	0.159809669310093	0.159809669310093
76	Y	0.105918248465582	0.105918248465582
77	S	0.074085515511628	0.085137586004559
78	A	0.085137586004559	0.085137586004559
79	F	0.085137586004559	0.085137586004559
80	K	0.186002468244450	0.156975015423837
81	S	0.156975015423837	0.186002468244450
82	S	0.411742532275012	0.186002468244450
83	C	0.301292646524823	0.156975015423837
84	S	0.149381837432587	0.149381837432587
85	E	0.092099551569583	0.092099551569583
86	Q	0.092099551569583	0.092099551569583
87	N	0.076351972510700	0.076351972510700
88	A	0.042367860439260	0.054452009985888
89	S	0.054452009985888	0.054452009985888
90	L	0.054452009985888	0.054452009985888
91	G	0.054452009985888	0.054452009985888
92	D	0.034625368771498	0.054452009985888
93	S	0.042159667458169	0.054452009985888
94	S	0.071210133981547	0.071210133981547
95	S	0.076721214567328	0.076721214567328
96	S	0.094815851226030	0.076721214567328
97	A	0.078644058597540	0.076721214567328
98	S	0.074479623542131	0.074479623542131
99	S	0.049941733024030	0.074479623542131
100	S	0.065009958048802	0.074479623542131
101	A	0.122131306702179	0.122131306702179
102	S	0.122131306702179	0.122131306702179
103	S	0.123308160312546	0.122131306702179
104	S	0.117079168315697	0.122131306702179
105	S	0.139953933677849	0.117079168315697
106	K	0.117079168315697	0.117079168315697
107	A	0.117079168315697	0.117079168315697
108	S	0.117079168315697	0.117079168315697
109	S	0.117079168315697	0.117079168315697
110	S	0.117079168315697	0.117079168315697
111	T	0.117079168315697	0.117079168315697
112	K	0.117079168315697	0.117079168315697
113	A	0.117079168315697	0.117079168315697
114	S	0.118213895229723	0.118213895229723
115	S	0.118213895229723	0.118213895229723
116	S	0.118213895229723	0.118213895229723
117	S	0.118213895229723	0.118213895229723
118	A	0.118213895229723	0.118213895229723
119	S	0.118213895229723	0.118213895229723
120	S	0.117079168315697	0.118213895229723
121	S	0.147197042124966	0.123308160312546
122	T	0.123308160312546	0.123308160312546
123	K	0.123308160312546	0.123308160312546
124	A	0.123308160312546	0.123308160312546
125	S	0.124494745851660	0.123308160312546
126	S	0.118213895229723	0.118213895229723
127	S	0.118213895229723	0.118213895229723
128	S	0.118213895229723	0.118213895229723
129	A	0.118213895229723	0.118213895229723
130	S	0.118213895229723	0.118213895229723
131	S	0.117079168315697	0.118213895229723
132	S	0.147197042124966	0.127940322983729
133	T	0.147197042124966	0.127940322983729
134	K	0.127940322983729	0.127940322983729
135	A	0.127940322983729	0.127940322983729
136	S	0.127940322983729	0.127940322983729
137	S	0.127940322983729	0.127940322983729
138	S	0.101294552707899	0.121509766292265
139	S	0.121509766292265	0.121509766292265
140	A	0.121509766292265	0.121509766292265
141	A	0.121509766292265	0.121509766292265
142	P	0.121509766292265	0.121509766292265
143	S	0.077682205354398	0.077682205354398
144	S	0.064225381034152	0.064225381034152
145	S	0.064225381034152	0.064225381034152
146	K	0.064225381034152	0.064225381034152
147	A	0.064225381034152	0.064225381034152
148	S	0.064225381034152	0.064225381034152
149	S	0.052965802725204	0.052965802725204
150	T	0.043588234264394	0.051420316443952
151	E	0.050889734483678	0.050889734483678
152	S	0.051420316443952	0.050889734483678
153	S	0.048621384613377	0.051420316443952
154	S	0.059014968906871	0.051420316443952
155	S	0.053516809501852	0.048621384613377
156	S	0.044046222841318	0.044046222841318
157	S	0.044046222841318	0.044046222841318
158	S	0.025769917922191	0.025769917922191
159	S	0.014798203812945	0.025496896121767
160	T	0.025496896121767	0.025496896121767
161	K	0.025496896121767	0.025496896121767
162	A	0.025496896121767	0.025496896121767
163	P	0.025769917922191	0.025769917922191
164	S	0.043787463998460	0.043787463998460
165	S	0.072433274955595	0.072433274955595
166	E	0.072433274955595	0.072433274955595
167	E	0.072433274955595	0.072433274955595
168	S	0.072433274955595	0.072433274955595
169	S	0.067878332249356	0.067878332249356
170	S	0.066525726245733	0.067878332249356
171	T	0.066525726245733	0.067878332249356
172	Y	0.077358724157593	0.077358724157593
173	V	0.077358724157593	0.077358724157593
174	S	0.078142553546351	0.078142553546351
175	S	0.128656957526179	0.128656957526179
176	S	0.128656957526179	0.128656957526179
177	K	0.153400760920692	0.153400760920692
178	Q	0.163419163104614	0.161930198966340
179	A	0.163419163104614	0.161930198966340
180	S	0.161930198966340	0.161930198966340
181	S	0.100404062011585	0.100404062011585
182	T	0.074346444077871	0.089720563105312
183	S	0.089720563105312	0.089720563105312
184	E	0.089720563105312	0.089720563105312
185	A	0.089720563105312	0.089720563105312
186	H	0.095590906486638	0.095590906486638
187	S	0.163423088182540	0.128064328041116
188	S	0.137324894285722	0.128064328041116
189	S	0.128064328041116	0.128064328041116
190	A	0.077761841850473	0.125711704829307
191	A	0.077761841850473	0.125711704829307
192	S	0.125711704829307	0.125711704829307
193	S	0.200295381198722	0.169501858483126
194	T	0.169501858483126	0.188525738182997
195	V	0.188525738182997	0.200295381198722
196	S	0.303841787761230	0.270594714833482
197	Q	0.270594714833482	0.270594714833482
198	E	0.272757667110358	0.270594714833482
199	T	0.234084700634398	0.236050260578683
200	V	0.201142366605246	0.236050260578683
201	S	0.236050260578683	0.236050260578683
202	S	0.345082998246642	0.345082998246642
203	A	0.514812421934681	0.383559589060035
204	L	0.383559589060035	0.386147476402550
205	P	0.386147476402550	0.514812421934681
206	T	0.560220132585118	0.557525197426361
207	S	0.689337783210970	0.557525197426361
208	T	0.557525197426361	0.557525197426361
209	A	0.358408035726772	0.358408035726772
210	V	0.358408035726772	0.358408035726772
211	I	0.296931816096351	0.296931816096351
212	S	0.214465572699776	0.296931816096351
213	T	0.198606012516634	0.237244756853568
214	F	0.353899099835245	0.237244756853568
215	S	0.237244756853568	0.237244756853568
216	E	0.276251492735248	0.237244756853568
217	G	0.222054341604141	0.222054341604141
218	S	0.179850113610079	0.179850113610079
219	G	0.113941581445964	0.167536412006260
220	N	0.097239067550573	0.167536412006260
221	V	0.167536412006260	0.167536412006260
222	L	0.288393712011454	0.210222946052879
223	E	0.210222946052879	0.246221034330987
224	A	0.246221034330987	0.288393712011454
225	G	0.492459039344619	0.492459039344619
226	K	0.611641472811332	0.611641472811332
227	S	0.659019959884623	0.659019959884623
228	V	0.793588974081619	0.659019959884623
229	F	0.901036590770512	0.659019959884623
230	I	0.500000000000000	0.500000000000000
231	A	0.500000000000000	0.500000000000000
232	A	0.500000000000000	0.500000000000000
233	V	0.500000000000000	0.500000000000000
234	A	0.500000000000000	0.500000000000000
235	A	0.500000000000000	0.500000000000000
236	M	0.500000000000000	0.500000000000000
237	L	0.500000000000000	0.500000000000000
238	I	0.500000000000000	0.500000000000000
