# Supplementary material for: Conserved degronome features governing quality control associated proteolysis
Source: Nat Commun. 2022 Dec 8;13:7588. doi: 10.1038/s41467-022-35298-y (PMC9732359; doi:10.1038/s41467-022-35298-y)
Supplement: Supplementary file 6 — Supplementary Data 4 [file 41467_2022_35298_MOESM6_ESM.zip › profile_O13548.csv]

# Degron profile of O13548
# logit: Predicted probability of a tile being a degron (PSI<2.2) assigned to central position
# smooth: Running median spanning 5 positions
resi	aa	logit	logit_smooth
1	M	0.500000000000000	0.500000000000000
2	S	0.500000000000000	0.500000000000000
3	P	0.500000000000000	0.500000000000000
4	S	0.500000000000000	0.500000000000000
5	E	0.500000000000000	0.500000000000000
6	S	0.500000000000000	0.500000000000000
7	F	0.500000000000000	0.500000000000000
8	N	0.500000000000000	0.500000000000000
9	S	0.519672983610796	0.519672983610796
10	F	0.519672983610796	0.519672983610796
11	S	0.669036167795723	0.669036167795723
12	L	0.691565916984798	0.691565916984798
13	F	0.807297820348452	0.807297820348452
14	S	0.932015187150798	0.872517681205196
15	T	0.932704564600013	0.932015187150798
16	L	0.872517681205196	0.932704564600013
17	S	0.946133672961969	0.946133672961969
18	M	0.946688075659266	0.946688075659266
19	F	0.946688075659266	0.946688075659266
20	K	0.946688075659266	0.946688075659266
21	F	0.910701359209022	0.910701359209022
22	L	0.822677593910302	0.910701359209022
23	T	0.896570920267829	0.910701359209022
24	Q	0.935985695045994	0.930909982643756
25	I	0.930909982643756	0.930909982643756
26	T	0.930909982643756	0.930909982643756
27	F	0.916626491610262	0.917042191170534
28	S	0.917042191170534	0.916626491610262
29	R	0.902927696311577	0.902927696311577
30	P	0.824360410913900	0.824360410913900
31	F	0.653838398171896	0.749980432239231
32	V	0.749980432239231	0.734283417492403
33	Y	0.734283417492403	0.653838398171896
34	S	0.404186276887309	0.557633884192267
35	A	0.556288606605056	0.557633884192267
36	L	0.557633884192267	0.557633884192267
37	N	0.719601679394207	0.706293633987839
38	K	0.706293633987839	0.706293633987839
39	G	0.738847704176142	0.706293633987839
40	C	0.545707154363016	0.570822174926462
41	P	0.530734081625270	0.570822174926462
42	D	0.570822174926462	0.545707154363016
43	F	0.589131273307078	0.530734081625270
44	L	0.469037620703673	0.469037620703673
45	I	0.271681570879713	0.469037620703673
46	T	0.319829273920164	0.469037620703673
47	S	0.496891417553086	0.427118604421341
48	N	0.526150840875923	0.496891417553086
49	C	0.427118604421341	0.526150840875923
50	I	0.622334503213897	0.583319759438621
51	H	0.767288610256812	0.583319759438621
52	G	0.583319759438621	0.583319759438621
53	N	0.583319759438621	0.583319759438621
54	S	0.562321943551229	0.562321943551229
55	W	0.421819138129538	0.562321943551229
56	P	0.554389834437073	0.554389834437073
57	H	0.596537500073082	0.422144208476635
58	L	0.422144208476635	0.538815892146536
59	S	0.401359715423131	0.538815892146536
60	N	0.538815892146536	0.538815892146536
61	L	0.699168810344318	0.699168810344318
62	F	0.713482151797767	0.699168810344318
63	E	0.713482151797767	0.699168810344318
64	V	0.419258295597882	0.419258295597882
65	K	0.297992342964294	0.297992342964294
66	N	0.250756267422117	0.250756267422117
67	F	0.131510505649003	0.248605468377884
68	L	0.122586318412039	0.139781444400343
69	M	0.248605468377884	0.131510505649003
70	P	0.139781444400343	0.139781444400343
71	S	0.064539951114272	0.139781444400343
72	E	0.161745239865626	0.139781444400343
73	D	0.096393998751170	0.161745239865626
74	P	0.161745239865626	0.161745239865626
75	P	0.331185856794534	0.331185856794534
76	Q	0.331185856794534	0.331185856794534
77	L	0.331185856794534	0.331185856794534
78	Q	0.261970280498819	0.261970280498819
79	N	0.239962261635093	0.261970280498819
80	C	0.200297248870719	0.261970280498819
81	K	0.306074393733310	0.306074393733310
82	V	0.411808872944784	0.411808872944784
83	I	0.502689341565125	0.502689341565124
84	F	0.502689341565124	0.502689341565124
85	L	0.525523595344608	0.502689341565125
86	H	0.333832308799778	0.505034852313398
87	G	0.505034852313398	0.505034852313398
88	N	0.581189593676300	0.505034852313398
89	T	0.423514223041198	0.505034852313398
90	N	0.539579037875901	0.423514223041198
91	A	0.282913489384384	0.282913489384384
92	P	0.265830548939245	0.265830548939245
93	T	0.172928949681526	0.205039052469141
94	P	0.120167436098496	0.205039052469141
95	L	0.205039052469141	0.205039052469141
96	R	0.295106780707346	0.295106780707346
97	P	0.496484692921716	0.496484692921716
98	M	0.496484692921716	0.496484692921716
99	E	0.556858251747264	0.556858251747264
100	F	0.675820554003063	0.673421054620762
101	R	0.710367157683430	0.675820554003063
102	A	0.673421054620762	0.710367157683430
103	I	0.807685950873535	0.807685950873535
104	A	0.819862646933746	0.819862646933746
105	F	0.819862646933746	0.819862646933746
106	T	0.901294234540006	0.901294234540006
107	T	0.906960751053231	0.906960751053231
108	I	0.966617825475006	0.906960751053231
109	S	0.939385095738636	0.906960751053231
110	P	0.500000000000000	0.500000000000000
111	Y	0.500000000000000	0.500000000000000
112	I	0.500000000000000	0.500000000000000
113	R	0.500000000000000	0.500000000000000
114	V	0.500000000000000	0.500000000000000
115	C	0.500000000000000	0.500000000000000
116	V	0.500000000000000	0.500000000000000
117	S	0.500000000000000	0.500000000000000
118	T	0.500000000000000	0.500000000000000
