# Supplementary material for: Conserved degronome features governing quality control associated proteolysis
Source: Nat Commun. 2022 Dec 8;13:7588. doi: 10.1038/s41467-022-35298-y (PMC9732359; doi:10.1038/s41467-022-35298-y)
Supplement: Supplementary file 6 — Supplementary Data 4 [file 41467_2022_35298_MOESM6_ESM.zip › profile_O13549.csv]

# Degron profile of O13549
# logit: Predicted probability of a tile being a degron (PSI<2.2) assigned to central position
# smooth: Running median spanning 5 positions
resi	aa	logit	logit_smooth
1	M	0.500000000000000	0.500000000000000
2	K	0.500000000000000	0.500000000000000
3	E	0.500000000000000	0.500000000000000
4	V	0.500000000000000	0.500000000000000
5	T	0.500000000000000	0.500000000000000
6	K	0.500000000000000	0.500000000000000
7	M	0.500000000000000	0.500000000000000
8	L	0.500000000000000	0.500000000000000
9	Y	0.908758020337536	0.908758020337536
10	C	0.930950999561484	0.930950999561484
11	A	0.961175796897446	0.961175796897446
12	L	0.975483545074407	0.970347359993648
13	L	0.972292417551998	0.970347359993648
14	V	0.970347359993648	0.970347359993648
15	T	0.963291518740722	0.963291518740722
16	K	0.942694011700950	0.942694011700950
17	V	0.897503494625678	0.897503494625678
18	I	0.823535492098386	0.823535492098386
19	Y	0.711866116555962	0.711866116555962
20	Q	0.654942378933016	0.654942378933016
21	M	0.521550383062904	0.521550383062904
22	K	0.249878003976844	0.249878003976844
23	G	0.174073336487521	0.174073336487521
24	K	0.164258652149912	0.164258652149912
25	S	0.164258652149912	0.164258652149912
26	Q	0.096119500205481	0.096119500205481
27	P	0.039788409334252	0.081669418435156
28	K	0.039788409334252	0.081669418435156
29	R	0.081669418435156	0.081669418435156
30	E	0.091601164818275	0.091601164818275
31	R	0.167315298999248	0.167315298999248
32	K	0.200364094812252	0.200364094812252
33	K	0.209970357652070	0.209970357652070
34	Q	0.333020382535975	0.333020382535975
35	N	0.517279218792550	0.517279218792550
36	Y	0.543084315752358	0.517279218792550
37	W	0.576311395563337	0.543084315752358
38	V	0.517279218792550	0.576311395563337
39	L	0.632654049730116	0.627625015583574
40	K	0.632654049730116	0.632654049730116
41	S	0.627625015583574	0.632654049730116
42	L	0.686900900514845	0.686900900514845
43	W	0.828791512252269	0.828791512252269
44	K	0.901742124422545	0.828791512252269
45	R	0.841299128546899	0.828791512252269
46	P	0.716223263707693	0.735482388185479
47	Q	0.735482388185479	0.731018013688483
48	R	0.719276868186740	0.719276868186740
49	Q	0.731018013688483	0.719276868186740
50	A	0.719276868186740	0.719276868186740
51	I	0.595390864155949	0.595390864155949
52	M	0.582644566446636	0.582644566446636
53	S	0.557252251192284	0.557252251192284
54	K	0.480634494566333	0.557252251192284
55	L	0.540164317195369	0.557252251192284
56	Y	0.671501357045886	0.671501357045886
57	S	0.780668137011400	0.753711756952578
58	K	0.753711756952578	0.753711756952578
59	R	0.823303499427760	0.753711756952578
60	L	0.683316048468553	0.683316048468553
61	P	0.591915375019713	0.653739569694541
62	N	0.640285074052156	0.640285074052156
63	R	0.653739569694541	0.591915375019713
64	C	0.481127759754465	0.640285074052156
65	L	0.501554107495227	0.653739569694541
66	N	0.654021764487463	0.654021764487463
67	F	0.798812151122852	0.798812151122852
68	K	0.882242675949977	0.830335301597799
69	T	0.830335301597799	0.844437976177453
70	A	0.844437976177453	0.882242675949977
71	S	0.911434178670398	0.897964661874437
72	Q	0.897964661874437	0.910147239345828
73	L	0.917756569009102	0.911434178670398
74	L	0.910147239345828	0.910147239345828
75	W	0.921759058829792	0.910147239345828
76	I	0.864399934463301	0.910147239345828
77	A	0.864399934463301	0.892453639240849
78	K	0.927728969689181	0.892453639240849
79	M	0.892453639240849	0.892453639240849
80	Q	0.899530611008897	0.892453639240849
81	I	0.847812307805131	0.847812307805131
82	V	0.747815700409463	0.753006622861878
83	Q	0.747815700409463	0.747815700409463
84	T	0.753006622861878	0.747815700409463
85	K	0.736700068436325	0.753006622861878
86	I	0.810724213555871	0.753006622861878
87	N	0.807390809620338	0.750450542967916
88	R	0.720018782920665	0.750450542967916
89	E	0.750450542967916	0.720018782920665
90	S	0.596305503407747	0.596305503407747
91	L	0.483088570741437	0.483088570741437
92	I	0.445534898131660	0.483088570741437
93	F	0.428352563158764	0.473694149343402
94	L	0.493763558437111	0.473694149343402
95	Q	0.473694149343402	0.493763558437111
96	Q	0.659252350924902	0.641986545911755
97	R	0.641986545911755	0.659252350924902
98	S	0.841935493291434	0.659252350924902
99	R	0.841935493291434	0.641986545911755
100	N	0.500000000000000	0.500000000000000
101	K	0.500000000000000	0.500000000000000
102	A	0.500000000000000	0.500000000000000
103	L	0.500000000000000	0.500000000000000
104	V	0.500000000000000	0.500000000000000
105	S	0.500000000000000	0.500000000000000
106	V	0.500000000000000	0.500000000000000
107	S	0.500000000000000	0.500000000000000
108	T	0.500000000000000	0.500000000000000
