# Supplementary material for: Conserved degronome features governing quality control associated proteolysis
Source: Nat Commun. 2022 Dec 8;13:7588. doi: 10.1038/s41467-022-35298-y (PMC9732359; doi:10.1038/s41467-022-35298-y)
Supplement: Supplementary file 6 — Supplementary Data 4 [file 41467_2022_35298_MOESM6_ESM.zip › profile_O13550.csv]

# Degron profile of O13550
# logit: Predicted probability of a tile being a degron (PSI<2.2) assigned to central position
# smooth: Running median spanning 5 positions
resi	aa	logit	logit_smooth
1	M	0.500000000000000	0.500000000000000
2	K	0.500000000000000	0.500000000000000
3	Q	0.500000000000000	0.500000000000000
4	N	0.500000000000000	0.500000000000000
5	L	0.500000000000000	0.500000000000000
6	L	0.500000000000000	0.500000000000000
7	A	0.500000000000000	0.500000000000000
8	V	0.500000000000000	0.500000000000000
9	E	0.929375986010850	0.929375986010850
10	T	0.942358564583159	0.942358564583159
11	W	0.949262873015463	0.949262873015463
12	Y	0.974284731687696	0.974284731687696
13	M	0.988977338850799	0.988857839464924
14	L	0.988917748421230	0.988857839464924
15	I	0.988857839464924	0.988857839464924
16	L	0.986361172097345	0.986361172097345
17	S	0.978612635984266	0.986361172097345
18	F	0.984430572204462	0.984430572204462
19	R	0.990848372991845	0.979196562627165
20	F	0.977464560565828	0.984430572204462
21	L	0.979196562627165	0.984547945874254
22	F	0.984547945874254	0.980487670059291
23	F	0.984547945874254	0.980487670059291
24	S	0.980487670059291	0.980487670059291
25	R	0.930400648600499	0.958795049799546
26	N	0.958579122652049	0.958795049799546
27	Y	0.958795049799546	0.958579122652049
28	N	0.973529190193184	0.958579122652049
29	L	0.939813738323888	0.939813738323888
30	I	0.893653986089278	0.893653986089278
31	L	0.805812946274122	0.805812946274122
32	C	0.691867511080551	0.792916911127340
33	D	0.792916911127340	0.792916911127340
34	Y	0.737899519636458	0.790430947726342
35	L	0.792916911127340	0.792916911127340
36	V	0.790430947726342	0.792916911127340
37	N	0.890202370512339	0.796432971016336
38	T	0.866499578780270	0.809153813563070
39	Q	0.796432971016336	0.809153813563070
40	T	0.809153813563070	0.809153813563070
41	V	0.740199154685599	0.796432971016336
42	N	0.850763141236487	0.767061415939988
43	R	0.767061415939988	0.740199154685599
44	V	0.623006148588385	0.692076712437232
45	V	0.511138469418127	0.626970945515982
46	M	0.692076712437232	0.626970945515982
47	A	0.626970945515982	0.626970945515982
48	I	0.632003633765064	0.626970945515982
49	R	0.590819273424634	0.626970945515982
50	S	0.614002439080596	0.632003633765064
51	S	0.789317345822416	0.789317345822416
52	K	0.867081443961397	0.804966617281008
53	R	0.804966617281008	0.807322185799253
54	V	0.807322185799253	0.850118385369184
55	G	0.850118385369184	0.850118385369184
56	K	0.887409681681053	0.853425515115420
57	P	0.853425515115420	0.887409681681053
58	L	0.916573709841782	0.916573709841782
59	F	0.916573709841782	0.916573709841782
60	L	0.953789119092153	0.953789119092153
61	R	0.953789119092153	0.953789119092153
62	Y	0.953789119092153	0.953789119092153
63	I	0.957873628844269	0.957873628844269
64	V	0.962354711909233	0.962354711909233
65	M	0.962354711909233	0.962354711909233
66	I	0.965934030290868	0.962354711909233
67	S	0.960370031601815	0.960370031601815
68	L	0.933305123727903	0.933305123727903
69	K	0.922837565159617	0.922837565159617
70	R	0.893395356450087	0.893395356450087
71	L	0.785401162642694	0.785401162642694
72	P	0.642562211382877	0.642562211382877
73	K	0.472585294110839	0.472585294110839
74	K	0.422345612137445	0.422345612137445
75	C	0.264234656965620	0.402868928489286
76	R	0.402868928489286	0.264234656965620
77	C	0.233865567729756	0.233865567729756
78	G	0.156742943654525	0.156742943654525
79	G	0.139728312848287	0.156742943654525
80	S	0.130188895351794	0.156742943654525
81	P	0.230938693411299	0.230938693411299
82	A	0.393367163940395	0.391823560193536
83	S	0.508457030883610	0.391823560193536
84	L	0.391823560193536	0.391823560193536
85	P	0.321437817675819	0.391823560193536
86	E	0.217622920595199	0.391823560193536
87	K	0.408697185159110	0.408697185159110
88	Y	0.437277066043137	0.437277066043137
89	V	0.573607883764913	0.573607883764913
90	I	0.732615084664177	0.641665168400967
91	M	0.692993129886417	0.641665168400967
92	S	0.641665168400967	0.641665168400967
93	N	0.490746506684035	0.641665168400967
94	K	0.394257583383508	0.530309967969435
95	L	0.680499365509277	0.530309967969435
96	P	0.530309967969435	0.530309967969436
97	Y	0.530309967969436	0.530309967969436
98	Y	0.530309967969436	0.530309967969436
99	T	0.530309967969436	0.530309967969436
100	N	0.447311871269119	0.530309967969436
101	T	0.603246442190197	0.489243287461632
102	E	0.489243287461632	0.489243287461632
103	L	0.483852697079858	0.489243287461632
104	D	0.503940395921728	0.483852697079858
105	Y	0.373952910355080	0.373952910355080
106	V	0.271280550088436	0.373952910355080
107	I	0.097041537011103	0.373952910355080
108	H	0.500000000000000	0.500000000000000
109	L	0.500000000000000	0.500000000000000
110	D	0.500000000000000	0.500000000000000
111	Q	0.500000000000000	0.500000000000000
112	I	0.500000000000000	0.500000000000000
113	D	0.500000000000000	0.500000000000000
114	R	0.500000000000000	0.500000000000000
115	D	0.500000000000000	0.500000000000000
116	L	0.500000000000000	0.500000000000000
