# Supplementary material for: Conserved degronome features governing quality control associated proteolysis
Source: Nat Commun. 2022 Dec 8;13:7588. doi: 10.1038/s41467-022-35298-y (PMC9732359; doi:10.1038/s41467-022-35298-y)
Supplement: Supplementary file 6 — Supplementary Data 4 [file 41467_2022_35298_MOESM6_ESM.zip › profile_O13553.csv]

# Degron profile of O13553
# logit: Predicted probability of a tile being a degron (PSI<2.2) assigned to central position
# smooth: Running median spanning 5 positions
resi	aa	logit	logit_smooth
1	M	0.500000000000000	0.500000000000000
2	G	0.500000000000000	0.500000000000000
3	Q	0.500000000000000	0.500000000000000
4	Q	0.500000000000000	0.500000000000000
5	R	0.500000000000000	0.500000000000000
6	R	0.500000000000000	0.500000000000000
7	S	0.500000000000000	0.500000000000000
8	P	0.500000000000000	0.500000000000000
9	L	0.403855243987099	0.403855243987099
10	E	0.310555744411915	0.373354757251126
11	T	0.373354757251126	0.373354757251126
12	V	0.373354757251126	0.373354757251126
13	F	0.394980142098700	0.373354757251126
14	L	0.379549239540258	0.373354757251126
15	P	0.361830200260110	0.379549239540258
16	L	0.364358134557966	0.364358134557966
17	P	0.420970265074552	0.364358134557966
18	S	0.321993090860604	0.420970265074552
19	S	0.627443333344112	0.563770954292011
20	Q	0.671515057576186	0.563770954292011
21	T	0.563770954292011	0.563770954292011
22	T	0.563770954292011	0.563770954292011
23	S	0.539831918062499	0.563770954292011
24	T	0.721668258392537	0.563770954292011
25	H	0.539831918062499	0.628763549826515
26	A	0.628763549826515	0.721668258392537
27	I	0.731137379292011	0.731137379292011
28	A	0.836299619957410	0.836299619957410
29	H	0.911858390944068	0.911858390944068
30	F	0.946567124794305	0.946011536032273
31	V	0.946011536032273	0.946567124794305
32	L	0.949762577126073	0.949238432494345
33	P	0.949238432494345	0.949762577126073
34	A	0.972462251161104	0.949762577126073
35	C	0.981740784587460	0.949238432494345
36	L	0.929572458679936	0.955153803573018
37	F	0.920605074653305	0.929572458679936
38	Y	0.955153803573018	0.920605074653305
39	S	0.896029511041190	0.896029511041190
40	R	0.890281264586401	0.890281264586401
41	S	0.823324606837883	0.845740190051809
42	I	0.845740190051809	0.823324606837883
43	F	0.808136249094156	0.808136249094156
44	D	0.724013968144577	0.724013968144577
45	H	0.585366570560780	0.585366570560780
46	W	0.481123862815293	0.481123862815293
47	G	0.348793334115557	0.351280322312970
48	C	0.351280322312970	0.348793334115557
49	R	0.334170210747251	0.334170210747251
50	S	0.316505497904499	0.316505497904499
51	K	0.186962589982371	0.222659711089792
52	S	0.117222683030946	0.222659711089792
53	T	0.222659711089792	0.186962589982371
54	A	0.299030733074829	0.222659711089792
55	S	0.177245295846175	0.222659711089792
56	T	0.327014588398239	0.299030733074829
57	S	0.204607671494674	0.309349912652204
58	Q	0.309349912652204	0.327014588398239
59	T	0.418319576234426	0.418319576234426
60	R	0.601674355921602	0.601674355921602
61	H	0.649572141146621	0.601674355921602
62	C	0.628487425693470	0.601674355921602
63	S	0.582234272031782	0.609506645297209
64	V	0.562535250576163	0.609506645297209
65	P	0.609506645297209	0.609506645297209
66	L	0.745695924394992	0.745695924394992
67	C	0.774211969938923	0.774211969938923
68	W	0.854473185500519	0.854373857442798
69	A	0.854373857442798	0.854373857442798
70	Q	0.854373857442798	0.854373857442798
71	T	0.785134273992958	0.854373857442798
72	Q	0.861711107325072	0.824114921597435
73	A	0.797543338536894	0.823323278773220
74	L	0.824114921597435	0.823323278773220
75	R	0.823323278773220	0.797543338536894
76	Y	0.743748308277948	0.743748308277948
77	H	0.732517521992688	0.732517521992688
78	H	0.673097061784252	0.673097061784252
79	S	0.654794856219786	0.673097061784252
80	V	0.638840607183427	0.673097061784252
81	H	0.768460205081259	0.654794856219786
82	T	0.730059499344268	0.730059499344268
83	F	0.590099364684024	0.730926950180602
84	S	0.730926950180602	0.730926950180602
85	F	0.730926950180602	0.730926950180602
86	Q	0.801810156442394	0.801810156442394
87	P	0.875776212914346	0.875776212914346
88	K	0.929440230678830	0.892789586220940
89	Y	0.892789586220940	0.929440230678830
90	S	0.935531432778017	0.929440230678830
91	S	0.939344563468774	0.899424288765573
92	I	0.899424288765573	0.899424288765573
93	Y	0.893967888622282	0.895394116751018
94	C	0.886516114082894	0.895394116751018
95	L	0.895394116751018	0.895394116751018
96	F	0.949795880319139	0.901916964695002
97	H	0.952531924381185	0.902879739838190
98	L	0.901916964695002	0.903834072110288
99	R	0.902879739838190	0.902879739838190
100	R	0.903834072110288	0.901916964695002
101	K	0.796913033206150	0.809821777496906
102	Y	0.809821777496906	0.796913033206150
103	T	0.692712291661490	0.692712291661490
104	L	0.564205909417278	0.578631313462714
105	S	0.578436598649977	0.578436598649977
106	N	0.578631313462714	0.564205909417278
107	T	0.422287253206869	0.521019184981241
108	T	0.422287253206869	0.495126409351424
109	P	0.521019184981241	0.476313430643449
110	L	0.495126409351424	0.476313430643449
111	P	0.476313430643449	0.476313430643449
112	R	0.404820452230576	0.404820452230576
113	W	0.265813569959032	0.404820452230576
114	R	0.403507558539600	0.403507558539600
115	S	0.460253991932513	0.403507558539600
116	R	0.400879306203537	0.460253991932513
117	C	0.530213074200251	0.515266338358819
118	P	0.570413208816196	0.530213074200251
119	C	0.515266338358819	0.530213074200251
120	G	0.541083575873218	0.515266338358819
121	S	0.502060935828234	0.502060935828234
122	F	0.277954061493370	0.418159107431890
123	S	0.277793822435707	0.399799049984490
124	N	0.418159107431890	0.277954061493370
125	V	0.399799049984490	0.277793822435707
126	S	0.192358582874040	0.192358582874040
127	M	0.181863829926967	0.192358582874040
128	K	0.129962781195551	0.181863829926967
129	Q	0.269626076438850	0.175659188764837
130	G	0.174871136860837	0.175659188764837
131	H	0.175659188764837	0.207292114137915
132	F	0.207292114137915	0.207292114137915
133	S	0.363323600695902	0.363323600695902
134	E	0.384709767476346	0.384709767476346
135	N	0.387300539430153	0.387300539430153
136	R	0.500000000000000	0.500000000000000
137	F	0.500000000000000	0.500000000000000
138	E	0.500000000000000	0.500000000000000
139	L	0.500000000000000	0.500000000000000
140	A	0.500000000000000	0.500000000000000
141	Y	0.500000000000000	0.500000000000000
142	F	0.500000000000000	0.500000000000000
143	T	0.500000000000000	0.500000000000000
144	S	0.500000000000000	0.500000000000000
