# Supplementary material for: Conserved degronome features governing quality control associated proteolysis
Source: Nat Commun. 2022 Dec 8;13:7588. doi: 10.1038/s41467-022-35298-y (PMC9732359; doi:10.1038/s41467-022-35298-y)
Supplement: Supplementary file 6 — Supplementary Data 4 [file 41467_2022_35298_MOESM6_ESM.zip › profile_O13554.csv]

# Degron profile of O13554
# logit: Predicted probability of a tile being a degron (PSI<2.2) assigned to central position
# smooth: Running median spanning 5 positions
resi	aa	logit	logit_smooth
1	M	0.500000000000000	0.500000000000000
2	R	0.500000000000000	0.500000000000000
3	H	0.500000000000000	0.500000000000000
4	C	0.500000000000000	0.500000000000000
5	I	0.500000000000000	0.500000000000000
6	I	0.500000000000000	0.500000000000000
7	F	0.500000000000000	0.500000000000000
8	I	0.500000000000000	0.500000000000000
9	V	0.988543467347054	0.983051937100971
10	C	0.983051937100971	0.988543467347054
11	I	0.989209869829572	0.989209869829572
12	S	0.989209869829572	0.989209869829572
13	I	0.991470951312275	0.989209869829572
14	V	0.970396731732853	0.970396731732853
15	E	0.967829148420452	0.970396731732853
16	I	0.970396731732853	0.967829148420452
17	R	0.938195495818289	0.938195495818289
18	T	0.836344732566655	0.866309620678110
19	V	0.866309620678110	0.866309620678110
20	H	0.844424955083841	0.866309620678110
21	I	0.902495163562637	0.902495163562637
22	E	0.902495163562637	0.902495163562637
23	F	0.910244512425391	0.910244512425391
24	I	0.950148098713683	0.950148098713683
25	K	0.950148098713683	0.950148098713683
26	E	0.967870618290132	0.950148098713683
27	I	0.937073894347390	0.942250897146390
28	V	0.903978739380793	0.937073894347390
29	V	0.942250897146390	0.922275542086990
30	I	0.889066574642642	0.922275542086990
31	F	0.922275542086990	0.922275542086990
32	R	0.922275542086990	0.922275542086990
33	I	0.897600895961555	0.922275542086990
34	V	0.945849287010069	0.945849287010069
35	D	0.962771599379648	0.953260880851845
36	H	0.953260880851845	0.957389994923670
37	F	0.957389994923670	0.957389994923670
38	S	0.961169186417740	0.953260880851845
39	P	0.924002508268114	0.924002508268114
40	F	0.875237886765197	0.912584191159644
41	M	0.912584191159644	0.875237886765197
42	L	0.828604055617223	0.828604055617223
43	P	0.586238562460811	0.681866214770804
44	C	0.681866214770804	0.586238562460811
45	L	0.498399367967842	0.522573202499844
46	L	0.349652354759456	0.522573202499844
47	S	0.522573202499844	0.522573202499844
48	H	0.723884711302129	0.723884711302129
49	C	0.723884711302129	0.723884711302129
50	K	0.748278502403739	0.723884711302129
51	D	0.717559582670093	0.723884711302129
52	G	0.733886500976261	0.717559582670093
53	D	0.632032623766837	0.632032623766837
54	T	0.609243190573115	0.609243190573115
55	I	0.555193965386055	0.609243190573115
56	I	0.540601158911015	0.555720233073641
57	F	0.650520482507277	0.555193965386055
58	V	0.555720233073641	0.555720233073641
59	C	0.512791101029102	0.650520482507277
60	Q	0.810872986506086	0.810872986506086
61	S	0.850097188297385	0.850097188297385
62	V	0.955191199522222	0.942095326650468
63	M	0.976610060063390	0.942095326650468
64	K	0.942095326650468	0.942095326650468
65	V	0.882826220732826	0.883389008436224
66	R	0.883389008436224	0.883389008436224
67	N	0.883389008436224	0.883389008436224
68	I	0.898620114771441	0.898620114771441
69	S	0.942470881198141	0.917859747054907
70	L	0.946453997881414	0.922656876120705
71	W	0.917859747054907	0.942470881198141
72	N	0.922656876120705	0.946453997881414
73	K	0.955708309296189	0.955708309296189
74	L	0.959630364597052	0.959630364597052
75	V	0.976409803137508	0.976409803137508
76	L	0.988203515027542	0.980580703421947
77	V	0.980580703421947	0.988203515027542
78	R	0.989511937774930	0.988951129054159
79	H	0.989511937774930	0.989511937774930
80	C	0.988951129054159	0.989511937774930
81	V	0.991214844113491	0.991214844113491
82	L	0.995547736694603	0.991214844113491
83	L	0.995523506201778	0.991214844113491
84	C	0.990426566054053	0.990426566054053
85	A	0.989463621900396	0.990426566054053
86	F	0.990426566054053	0.990418991315044
87	L	0.990418991315044	0.990418991315044
88	L	0.989678758184341	0.990426566054053
89	S	0.991842393967082	0.990418991315044
90	F	0.993157945579653	0.989678758184341
91	F	0.987223051571362	0.988198150169396
92	N	0.988198150169396	0.988198150169396
93	V	0.988198150169396	0.987686964353389
94	L	0.986598305802819	0.987686964353389
95	H	0.987686964353389	0.986598305802819
96	S	0.500000000000000	0.500000000000000
97	I	0.500000000000000	0.500000000000000
98	I	0.500000000000000	0.500000000000000
99	S	0.500000000000000	0.500000000000000
100	I	0.500000000000000	0.500000000000000
101	C	0.500000000000000	0.500000000000000
102	R	0.500000000000000	0.500000000000000
103	I	0.500000000000000	0.500000000000000
104	F	0.500000000000000	0.500000000000000
