# Supplementary material for: Conserved degronome features governing quality control associated proteolysis
Source: Nat Commun. 2022 Dec 8;13:7588. doi: 10.1038/s41467-022-35298-y (PMC9732359; doi:10.1038/s41467-022-35298-y)
Supplement: Supplementary file 6 — Supplementary Data 4 [file 41467_2022_35298_MOESM6_ESM.zip › profile_O13555.csv]

# Degron profile of O13555
# logit: Predicted probability of a tile being a degron (PSI<2.2) assigned to central position
# smooth: Running median spanning 5 positions
resi	aa	logit	logit_smooth
1	M	0.500000000000000	0.500000000000000
2	E	0.500000000000000	0.500000000000000
3	K	0.500000000000000	0.500000000000000
4	D	0.500000000000000	0.500000000000000
5	E	0.500000000000000	0.500000000000000
6	E	0.500000000000000	0.500000000000000
7	D	0.500000000000000	0.500000000000000
8	E	0.500000000000000	0.500000000000000
9	E	0.000253455468357	0.000939791164278
10	S	0.000316580605611	0.000939791164278
11	E	0.000939791164278	0.000939791164278
12	E	0.001870927858363	0.001870927858363
13	A	0.002148525455368	0.002148525455368
14	E	0.003736535239353	0.003254429956819
15	E	0.003254429956819	0.003736535239353
16	E	0.003736535239353	0.003736535239353
17	L	0.006121550566099	0.006121550566099
18	L	0.019757216155952	0.013728494823313
19	V	0.015737710359457	0.015737710359457
20	L	0.013728494823313	0.019757216155952
21	E	0.039705332275194	0.022739631082785
22	S	0.026032849090012	0.026032849090012
23	D	0.022739631082785	0.039705332275194
24	E	0.057455157091574	0.038294039578602
25	K	0.057455157091574	0.038294039578602
26	L	0.038294039578602	0.038294039578602
27	N	0.030892342192005	0.033926196118436
28	D	0.033926196118436	0.030892342192005
29	V	0.030892342192005	0.030892342192005
30	N	0.027001429078858	0.030892342192005
31	D	0.015681582270817	0.030892342192005
32	M	0.056501954115633	0.056501954115633
33	E	0.151020984746451	0.074581184614317
34	A	0.232505987632765	0.093140733633847
35	M	0.074581184614317	0.151020984746451
36	L	0.093140733633847	0.093140733633847
37	V	0.181485837395633	0.093140733633847
38	D	0.061017168490570	0.133363350233842
39	E	0.133363350233842	0.161232037463726
40	L	0.366468073460272	0.161232037463726
41	V	0.161232037463726	0.188667180274973
42	C	0.363458116768180	0.188667180274973
43	D	0.188667180274973	0.161232037463726
44	T	0.081528444808716	0.081528444808716
45	R	0.074566317940127	0.074566317940127
46	D	0.048506279192878	0.055319861460353
47	L	0.055319861460353	0.048506279192878
48	L	0.048506279192878	0.048506279192878
49	D	0.015339618882969	0.015339618882969
50	V	0.009052760629459	0.015339618882969
51	D	0.006933976173591	0.014685195516238
52	E	0.025575297846630	0.009052760629459
53	V	0.014685195516238	0.009027305874024
54	R	0.007867951699327	0.009027305874024
55	E	0.009027305874024	0.007867951699327
56	D	0.004878388560121	0.007867951699327
57	E	0.005284512348534	0.005818589599027
58	S	0.019578837758496	0.005818589599027
59	A	0.005818589599027	0.005818589599027
60	L	0.005818589599027	0.008405344973780
61	E	0.009519872754415	0.005818589599027
62	E	0.008405344973780	0.008405344973780
63	E	0.004490083707035	0.009519872754415
64	T	0.014544862994458	0.014544862994458
65	I	0.016671537388529	0.016671537388529
66	L	0.016671537388529	0.016671537388529
67	D	0.030867664860000	0.025568995532481
68	D	0.025568995532481	0.025568995532481
69	K	0.025568995532481	0.030867664860000
70	M	0.079076939313527	0.079076939313527
71	E	0.131352348846095	0.079076939313527
72	L	0.131352348846095	0.079076939313527
73	E	0.079076939313527	0.079076939313527
74	E	0.043525395738911	0.079076939313527
75	L	0.028867530876808	0.079076939313527
76	T	0.092086849228053	0.092086849228053
77	L	0.092086849228053	0.092086849228053
78	L	0.098095332314704	0.092086849228053
79	T	0.081513997578771	0.081513997578771
80	E	0.081513997578771	0.081513997578771
81	E	0.026404282760521	0.081106749143144
82	R	0.081106749143144	0.081106749143144
83	A	0.081106749143144	0.026404282760521
84	V	0.022942661133014	0.022942661133014
85	D	0.011474653888446	0.011474653888446
86	T	0.003078538133717	0.003078538133717
87	A	0.002632249644967	0.003078538133717
88	E	0.002632249644967	0.003078538133717
89	E	0.004315457150288	0.004315457150288
90	F	0.005953476412673	0.005953476412673
91	E	0.008833848826963	0.005953476412673
92	D	0.008833848826963	0.008833848826963
93	D	0.005607329210888	0.008833848826963
94	D	0.022454789714002	0.015534340758384
95	C	0.037300369507202	0.022454789714002
96	T	0.015534340758384	0.037300369507202
97	K	0.039696712246394	0.037300369507202
98	N	0.072034979581522	0.034906090340705
99	C	0.020341641832734	0.039696712246394
100	A	0.034906090340705	0.072034979581522
101	R	0.128414903334188	0.128414903334188
102	I	0.217487566222162	0.215546791414195
103	V	0.357375622312443	0.215546791414195
104	D	0.215546791414195	0.217487566222162
105	M	0.203971217647194	0.226746762039877
106	H	0.226746762039877	0.226746762039877
107	D	0.258431313935664	0.258431313935664
108	S	0.289652104604511	0.289652104604511
109	I	0.383033945398991	0.383033945398991
110	K	0.519462781055706	0.475195947391652
111	S	0.475195947391652	0.475195947391652
112	N	0.475195947391652	0.475195947391652
113	K	0.630737314511027	0.475195947391652
114	R	0.362088856149881	0.475195947391652
115	K	0.294624336018851	0.500000000000000
116	L	0.629830011162132	0.500000000000000
117	F	0.500000000000000	0.500000000000000
118	L	0.500000000000000	0.500000000000000
119	V	0.500000000000000	0.500000000000000
120	V	0.500000000000000	0.500000000000000
121	K	0.500000000000000	0.500000000000000
122	D	0.500000000000000	0.500000000000000
123	N	0.500000000000000	0.500000000000000
124	I	0.500000000000000	0.500000000000000
125	L	0.500000000000000	0.500000000000000
