# Supplementary material for: Conserved degronome features governing quality control associated proteolysis
Source: Nat Commun. 2022 Dec 8;13:7588. doi: 10.1038/s41467-022-35298-y (PMC9732359; doi:10.1038/s41467-022-35298-y)
Supplement: Supplementary file 6 — Supplementary Data 4 [file 41467_2022_35298_MOESM6_ESM.zip › profile_O13556.csv]

# Degron profile of O13556
# logit: Predicted probability of a tile being a degron (PSI<2.2) assigned to central position
# smooth: Running median spanning 5 positions
resi	aa	logit	logit_smooth
1	M	0.500000000000000	0.500000000000000
2	K	0.500000000000000	0.500000000000000
3	V	0.500000000000000	0.500000000000000
4	S	0.500000000000000	0.500000000000000
5	D	0.500000000000000	0.500000000000000
6	R	0.500000000000000	0.500000000000000
7	R	0.500000000000000	0.500000000000000
8	K	0.500000000000000	0.500000000000000
9	F	0.094551533512687	0.094551533512687
10	E	0.038333244144164	0.040565182676354
11	K	0.040565182676354	0.040565182676354
12	A	0.029527661440338	0.040565182676354
13	N	0.054069078202802	0.054069078202802
14	F	0.083183134873741	0.055082508886707
15	D	0.062539179685524	0.055082508886707
16	E	0.055082508886707	0.055082508886707
17	F	0.046757246845439	0.046757246845439
18	E	0.012950421676441	0.046757246845439
19	S	0.041167238628635	0.046757246845439
20	A	0.072062940895299	0.063866228998450
21	L	0.063866228998450	0.063866228998450
22	N	0.121326114635247	0.072062940895299
23	N	0.059102237650819	0.111652605716154
24	K	0.111652605716154	0.121326114635247
25	N	0.308300008682398	0.194310023682746
26	D	0.194310023682746	0.308300008682398
27	L	0.441093316355043	0.408224063183685
28	V	0.595890337573843	0.408224063183685
29	H	0.408224063183685	0.441093316355043
30	C	0.268575843053577	0.485157581967401
31	P	0.485157581967401	0.485157581967401
32	S	0.502406613914937	0.485157581967401
33	I	0.519858066426334	0.502406613914937
34	T	0.439314530733022	0.519858066426334
35	L	0.727779234910026	0.519858066426334
36	F	0.605587921504338	0.605587921504338
37	E	0.473791495144588	0.609449157633586
38	S	0.609449157633586	0.605587921504338
39	I	0.627222505797560	0.531928360623904
40	P	0.531928360623904	0.531928360623904
41	T	0.362227844035786	0.362227844035786
42	E	0.138047863623784	0.138047863623784
43	V	0.129944810516243	0.129944810516243
44	R	0.073645419465094	0.095242173518142
45	S	0.031166092080696	0.095242173518142
46	F	0.095242173518142	0.090284945789907
47	Y	0.176488387486483	0.095242173518142
48	E	0.090284945789907	0.166049311865470
49	D	0.166049311865470	0.176488387486483
50	E	0.251413627536309	0.251413627536309
51	K	0.355480745728540	0.355480745728540
52	S	0.376678389311892	0.376678389311892
53	G	0.376678389311892	0.376678389311892
54	L	0.379248412370188	0.376678389311892
55	I	0.198212026826911	0.314635443408482
56	K	0.149109644990737	0.314635443408482
57	V	0.314635443408482	0.314635443408482
58	V	0.314635443408482	0.314635443408482
59	K	0.463167066880144	0.463167066880144
60	F	0.463167066880144	0.463167066880144
61	R	0.482099735843560	0.482099735843560
62	T	0.551823034868902	0.482099735843560
63	G	0.550474331345967	0.482099735843560
64	A	0.256678518576504	0.256678518576504
65	M	0.256678518576504	0.256678518576504
66	D	0.256678518576504	0.256678518576504
67	R	0.256678518576504	0.256678518576504
68	K	0.427155518504404	0.285250875158063
69	R	0.285250875158063	0.386796938747135
70	S	0.386796938747135	0.427155518504404
71	F	0.484097318041546	0.484097318041546
72	E	0.679129108610748	0.484097318041546
73	K	0.565960553060662	0.564739851394987
74	V	0.449764395059289	0.565960553060662
75	V	0.564739851394987	0.565960553060662
76	I	0.672207778431936	0.641827276535617
77	S	0.672207778431936	0.672207778431936
78	V	0.641827276535617	0.672207778431936
79	M	0.770015783493949	0.770015783493949
80	V	0.770979841633686	0.770979841633686
81	G	0.855666390904440	0.855666390904440
82	K	0.921562312804373	0.855666390904440
83	N	0.921562312804373	0.855666390904440
84	V	0.798196842120767	0.798196842120767
85	K	0.492636892327258	0.492636892327258
86	K	0.357915208126331	0.357915208126331
87	F	0.217431860749976	0.217431860749976
88	L	0.084525748092032	0.109891798340014
89	T	0.091869141165839	0.091869141165839
90	F	0.109891798340014	0.090084674538812
91	V	0.090084674538812	0.090084674538812
92	E	0.086217356206703	0.090084674538812
93	D	0.044916547646861	0.086217356206703
94	E	0.092192436340447	0.083878810800466
95	P	0.083878810800466	0.046713954931532
96	D	0.046713954931532	0.046713954931532
97	F	0.024001690241723	0.040620688073275
98	Q	0.040408756470406	0.040620688073275
99	G	0.040620688073275	0.040620688073275
100	G	0.040620688073275	0.040620688073275
101	P	0.058990498400484	0.058990498400484
102	I	0.105750910703184	0.105750910703184
103	P	0.162622359795508	0.162622359795508
104	S	0.317478261405034	0.317478261405034
105	K	0.424740937149865	0.424740937149865
106	Y	0.426073569140276	0.426073569140276
107	L	0.547531201020244	0.547531201020244
108	V	0.731864953746731	0.731864953746731
109	P	0.862069169589848	0.862069169589848
110	K	0.881431038302020	0.872770315400656
111	K	0.872770315400656	0.881431038302020
112	I	0.937807622460096	0.932944055901449
113	N	0.932944055901449	0.937807622460096
114	L	0.961781510942211	0.937807622460096
115	M	0.940016604657070	0.932944055901449
116	V	0.893994891063656	0.911545134334609
117	Y	0.902826063355334	0.911545134334609
118	T	0.911545134334609	0.911545134334609
119	L	0.953321180079842	0.911545134334609
120	F	0.945009076610779	0.915421682897290
121	Q	0.901061220266749	0.915421682897290
122	V	0.915421682897290	0.901061220266749
123	H	0.742224638334613	0.768217778798143
124	T	0.768217778798143	0.742224638334613
125	L	0.492737058394680	0.513168823785351
126	K	0.361945625837082	0.492737058394680
127	F	0.513168823785351	0.361945625837082
128	N	0.359424965047852	0.361945625837082
129	R	0.360681155917899	0.513168823785351
130	K	0.533246345000916	0.533246345000916
131	D	0.536996064063886	0.536996064063886
132	Y	0.668993125445280	0.536996064063886
133	D	0.613287462529831	0.536996064063886
134	T	0.476659795439858	0.476659795439858
135	L	0.422093945760214	0.476659795439858
136	S	0.403603481690443	0.476659795439858
137	L	0.596255101746063	0.422093945760214
138	F	0.520580053742215	0.520580053742215
139	Y	0.398028442791366	0.589439721167104
140	L	0.713093612698367	0.589439721167104
141	N	0.589439721167104	0.713093612698367
142	R	0.842949716923335	0.838696712767143
143	G	0.851368807930361	0.842949716923335
144	Y	0.838696712767143	0.842949716923335
145	Y	0.907132190038114	0.838696712767143
146	N	0.749057719855105	0.749057719855105
147	E	0.632850266427222	0.632850266427222
148	L	0.615180616591997	0.615180616591997
149	S	0.478453948876402	0.556087533317812
150	F	0.398994575194371	0.556087533317812
151	R	0.556087533317812	0.540132173288978
152	V	0.670330841009037	0.540132173288978
153	L	0.540132173288978	0.540132173288978
154	E	0.454322781038033	0.540132173288978
155	R	0.531034777449512	0.531034777449512
156	C	0.626383066330669	0.454322781038033
157	H	0.414506020772314	0.414506020772314
158	E	0.261350029074432	0.261350029074432
159	I	0.159217745491751	0.159217745491751
160	A	0.149309451714813	0.149309451714813
161	S	0.094248523456609	0.135363486528496
162	A	0.076896380090554	0.127930534011394
163	R	0.135363486528496	0.127930534011394
164	P	0.127930534011394	0.135363486528496
165	N	0.145819872956689	0.135363486528496
166	D	0.137999291678797	0.127930534011394
167	S	0.122320914786930	0.137999291678797
168	S	0.113401416724797	0.137999291678797
169	T	0.150915672051912	0.122320914786930
170	M	0.150915672051912	0.113401416724797
171	R	0.098693992730103	0.110752694750358
172	T	0.110752694750358	0.110752694750358
173	F	0.110752694750358	0.110752694750358
174	T	0.242209745597618	0.242209745597618
175	D	0.521667987985571	0.521667987985571
176	F	0.540583948100466	0.540583948100466
177	V	0.540583948100466	0.540583948100466
178	S	0.686177908891462	0.540583948100466
179	G	0.572906818500721	0.540583948100466
180	A	0.539626026236151	0.539626026236151
181	P	0.536909211059670	0.539626026236151
182	I	0.385502014986817	0.539626026236151
183	V	0.558168265603765	0.558168265603765
184	R	0.731705711463317	0.579149082160730
185	S	0.579149082160730	0.579149082160730
186	L	0.582818536903315	0.582818536903315
187	Q	0.513667514333520	0.582818536903315
188	K	0.707476955692152	0.609901426867245
189	S	0.609901426867245	0.675632985008065
190	T	0.775561180486723	0.675632985008065
191	I	0.675632985008065	0.675632985008065
192	R	0.599829134697559	0.675632985008065
193	K	0.706323141879600	0.599829134697559
194	Y	0.500000000000000	0.500000000000000
195	G	0.500000000000000	0.500000000000000
196	Y	0.500000000000000	0.500000000000000
197	N	0.500000000000000	0.500000000000000
198	L	0.500000000000000	0.500000000000000
199	A	0.500000000000000	0.500000000000000
200	A	0.500000000000000	0.500000000000000
201	Y	0.500000000000000	0.500000000000000
202	T	0.500000000000000	0.500000000000000
