# Supplementary material for: Conserved degronome features governing quality control associated proteolysis
Source: Nat Commun. 2022 Dec 8;13:7588. doi: 10.1038/s41467-022-35298-y (PMC9732359; doi:10.1038/s41467-022-35298-y)
Supplement: Supplementary file 6 — Supplementary Data 4 [file 41467_2022_35298_MOESM6_ESM.zip › profile_O13557.csv]

# Degron profile of O13557
# logit: Predicted probability of a tile being a degron (PSI<2.2) assigned to central position
# smooth: Running median spanning 5 positions
resi	aa	logit	logit_smooth
1	M	0.500000000000000	0.500000000000000
2	G	0.500000000000000	0.500000000000000
3	S	0.500000000000000	0.500000000000000
4	S	0.500000000000000	0.500000000000000
5	F	0.500000000000000	0.500000000000000
6	V	0.500000000000000	0.500000000000000
7	I	0.500000000000000	0.500000000000000
8	D	0.500000000000000	0.500000000000000
9	R	0.193102911436643	0.193102911436643
10	S	0.146527418374461	0.146527418374461
11	S	0.146527418374461	0.146527418374461
12	S	0.127345220028591	0.146527418374461
13	S	0.151880718755729	0.127345220028591
14	P	0.075329907725134	0.075329907725134
15	A	0.043098605850399	0.075329907725134
16	P	0.039902981686887	0.075329907725134
17	P	0.076775408186986	0.076775408186986
18	R	0.086412798050865	0.086412798050865
19	G	0.092534486642866	0.092534486642866
20	P	0.111217815832885	0.111217815832885
21	A	0.118951778615387	0.112914508498787
22	P	0.112914508498787	0.118951778615387
23	K	0.233643508380034	0.233643508380034
24	L	0.335895008561414	0.335895008561414
25	S	0.488597139996253	0.488597139996253
26	A	0.514496423623840	0.514496423623840
27	H	0.666624271861083	0.666624271861083
28	A	0.725642868541359	0.666624271861083
29	R	0.725642868541359	0.684573118809540
30	K	0.630966093687181	0.697154606410291
31	I	0.684573118809540	0.696002317066603
32	I	0.697154606410291	0.696002317066603
33	C	0.696002317066603	0.697154606410291
34	K	0.811361500659773	0.811361500659773
35	I	0.867526692672576	0.867526692672576
36	S	0.925187963303232	0.925187963303232
37	P	0.953523952811086	0.950038985982965
38	N	0.950038985982965	0.952527643255060
39	R	0.974287384521812	0.952527643255060
40	S	0.952527643255060	0.952527643255060
41	F	0.952527643255060	0.952527643255060
42	L	0.952527643255060	0.952527643255060
43	F	0.924346134510820	0.924346134510820
44	I	0.849805955793840	0.924346134510820
45	I	0.907365774574270	0.924346134510820
46	S	0.955617858352509	0.955617858352509
47	L	0.982224416323109	0.980848304415379
48	H	0.980848304415379	0.980848304415379
49	I	0.987183492968198	0.980848304415379
50	C	0.968912082235958	0.968912082235958
51	E	0.968912082235958	0.968912082235958
52	K	0.947361134420808	0.947361134420808
53	Y	0.869849962464897	0.869849962464897
54	F	0.779693270659490	0.792464818991809
55	I	0.792464818991809	0.779693270659490
56	S	0.670246230464667	0.670422701177225
57	M	0.670422701177225	0.670246230464667
58	G	0.651189530508094	0.670246230464667
59	L	0.537625556592444	0.670422701177225
60	R	0.686051646875962	0.686051646875962
61	G	0.698600125033490	0.686051646875962
62	H	0.695416847996615	0.686051646875962
63	R	0.549950545179190	0.549950545179190
64	S	0.377653547718170	0.549950545179190
65	R	0.531352994025477	0.549950545179190
66	F	0.584816555448626	0.531352994025477
67	S	0.650729800546109	0.531352994025477
68	R	0.457394281479196	0.457394281479196
69	S	0.371339293832670	0.457394281479196
70	V	0.424159580330194	0.457394281479196
71	S	0.562092471388462	0.562092471388462
72	T	0.593488041989283	0.593488041989283
73	F	0.700963142045448	0.700963142045448
74	F	0.815603940723670	0.743922940115913
75	S	0.743922940115913	0.757978401683641
76	P	0.757978401683641	0.815603940723670
77	G	0.845038932197413	0.845038932197413
78	K	0.854728097793405	0.845038932197413
79	L	0.854728097793405	0.854728097793405
80	A	0.816454009663212	0.854728097793405
81	C	0.875997200153272	0.816454009663212
82	I	0.777207738526894	0.816454009663212
83	A	0.791714870647848	0.866345660059403
84	H	0.866345660059403	0.866345660059403
85	L	0.866345660059403	0.866345660059403
86	R	0.945813821143426	0.939944217964364
87	V	0.971904074090997	0.945813821143426
88	G	0.939944217964364	0.945813821143426
89	C	0.956671156566357	0.939944217964364
90	Q	0.912255066791033	0.912255066791033
91	I	0.862389068735281	0.912255066791033
92	V	0.905137642436396	0.905137642436396
93	P	0.943269469666276	0.892982532364981
94	I	0.892982532364981	0.892982532364981
95	F	0.886606665558043	0.892982532364981
96	P	0.795803187910181	0.886606665558043
97	Y	0.899234294248147	0.837558268020307
98	G	0.815132243152656	0.815132243152656
99	A	0.837558268020307	0.815132243152656
100	F	0.802617425360043	0.802617425360043
101	L	0.745302416520306	0.745302416520306
102	K	0.722436497791702	0.722436497791702
103	T	0.503526619017311	0.506590935709389
104	P	0.338517900485331	0.503526619017311
105	Y	0.506590935709389	0.372281448362552
106	N	0.372281448362552	0.338517900485331
107	R	0.310509046618905	0.310509046618905
108	C	0.268459388064493	0.268459388064493
109	A	0.165671788563834	0.165671788563834
110	G	0.102293445373901	0.122165879255044
111	N	0.115360931642029	0.122165879255044
112	K	0.122165879255044	0.122165879255044
113	V	0.167307945771806	0.165218508781689
114	S	0.165218508781689	0.167307945771806
115	E	0.298465393297480	0.183825909905025
116	S	0.298465393297480	0.183825909905025
117	T	0.183825909905025	0.197063625086683
118	H	0.155073419190183	0.197063625086683
119	R	0.197063625086683	0.197063625086683
120	R	0.250259227401525	0.250259227401525
121	A	0.380009717445182	0.380009717445182
122	V	0.401758287712242	0.401758287712242
123	V	0.533845528117173	0.533845528117173
124	R	0.668518147891635	0.668518147891635
125	P	0.670936068073268	0.670936068073268
126	S	0.790275510907438	0.670936068073268
127	T	0.763311925611976	0.670936068073268
128	R	0.599014623032690	0.599014623032690
129	Y	0.583297529201227	0.583297529201227
130	F	0.395713652718205	0.395713652718205
131	V	0.279657792746350	0.279657792746350
132	T	0.173591005851852	0.279657792746350
133	T	0.267801240704108	0.279657792746350
134	F	0.466961331002522	0.466961331002522
135	Q	0.640739305263185	0.640739305263185
136	D	0.750517980059593	0.640739305263185
137	T	0.736024929306637	0.640739305263185
138	E	0.616945237050921	0.616945237050921
139	T	0.595136196948776	0.595136196948776
140	Q	0.331044697824423	0.454957079758160
141	L	0.454957079758160	0.437698220833580
142	I	0.437698220833580	0.331044697824423
143	I	0.282008268810796	0.437698220833580
144	V	0.314738191993412	0.393175601478042
145	S	0.464216060594979	0.393175601478042
146	S	0.393175601478042	0.464216060594979
147	V	0.696758316596779	0.696758316596779
148	E	0.794898729065490	0.794898729065490
149	V	0.895306320600950	0.807711061721302
150	K	0.895306320600950	0.807711061721302
151	K	0.807711061721302	0.807711061721302
152	R	0.807711061721302	0.807711061721302
153	K	0.585769035261829	0.725437960221719
154	G	0.725437960221719	0.709117926232874
155	I	0.709117926232874	0.709117926232874
156	V	0.588403684902848	0.709117926232874
157	I	0.789254123308635	0.709117926232874
158	L	0.703051307200412	0.789254123308635
159	S	0.825106468011440	0.801369079099762
160	I	0.825106468011440	0.821970734218273
161	E	0.801369079099762	0.825106468011440
162	F	0.821970734218273	0.821970734218273
163	Q	0.912389126027006	0.801369079099762
164	S	0.718825753243127	0.718825753243127
165	M	0.617766668612621	0.617766668612621
166	H	0.422788494256939	0.422788494256939
167	L	0.399355480265821	0.399355480265821
168	K	0.249412801577529	0.399355480265821
169	Q	0.233693475382837	0.287650743887241
170	R	0.499486520180513	0.257715174707509
171	V	0.287650743887241	0.257715174707509
172	D	0.257715174707509	0.287650743887241
173	H	0.246606401308840	0.287650743887241
174	Q	0.307045633064261	0.307045633064261
175	V	0.500000000000000	0.500000000000000
176	D	0.500000000000000	0.500000000000000
177	F	0.500000000000000	0.500000000000000
178	L	0.500000000000000	0.500000000000000
179	G	0.500000000000000	0.500000000000000
180	N	0.500000000000000	0.500000000000000
181	K	0.500000000000000	0.500000000000000
182	I	0.500000000000000	0.500000000000000
183	L	0.500000000000000	0.500000000000000
