# Supplementary material for: Conserved degronome features governing quality control associated proteolysis
Source: Nat Commun. 2022 Dec 8;13:7588. doi: 10.1038/s41467-022-35298-y (PMC9732359; doi:10.1038/s41467-022-35298-y)
Supplement: Supplementary file 6 — Supplementary Data 4 [file 41467_2022_35298_MOESM6_ESM.zip › profile_O13558.csv]

# Degron profile of O13558
# logit: Predicted probability of a tile being a degron (PSI<2.2) assigned to central position
# smooth: Running median spanning 5 positions
resi	aa	logit	logit_smooth
1	M	0.500000000000000	0.500000000000000
2	D	0.500000000000000	0.500000000000000
3	H	0.500000000000000	0.500000000000000
4	P	0.500000000000000	0.500000000000000
5	H	0.500000000000000	0.500000000000000
6	K	0.500000000000000	0.500000000000000
7	W	0.500000000000000	0.500000000000000
8	H	0.500000000000000	0.500000000000000
9	R	0.164139886502198	0.498443960023467
10	K	0.196117172836193	0.498443960023467
11	L	0.498443960023467	0.498443960023467
12	V	0.632673496989162	0.632673496989162
13	N	0.656407332438576	0.639260465793272
14	C	0.639260465793272	0.639260465793272
15	N	0.669746658988024	0.639260465793272
16	S	0.436387280739035	0.572801818610495
17	D	0.436387280739035	0.572801818610495
18	F	0.572801818610495	0.563503544834733
19	I	0.708051968350713	0.572801818610495
20	F	0.563503544834733	0.606489954724586
21	K	0.606489954724586	0.606489954724586
22	S	0.660188139216676	0.584604567566609
23	R	0.547518157435278	0.606489954724586
24	G	0.584604567566609	0.660188139216676
25	H	0.725568352586588	0.663869572165504
26	F	0.799981267962945	0.663869572165504
27	V	0.663869572165504	0.663869572165504
28	S	0.511206477944628	0.511206477944628
29	I	0.307504037601769	0.470815658156657
30	S	0.468093034336004	0.470815658156657
31	S	0.470815658156657	0.470815658156657
32	Q	0.626699690883271	0.626699690883271
33	L	0.805785068120955	0.638071241922718
34	G	0.753270453867622	0.641544923987961
35	Q	0.638071241922718	0.658641188443266
36	H	0.641544923987961	0.641544923987961
37	N	0.658641188443266	0.640347142971562
38	F	0.640347142971562	0.640347142971562
39	T	0.626669438676752	0.640347142971562
40	I	0.612786109044353	0.640347142971562
41	F	0.649194533064651	0.649194533064651
42	N	0.667272386424870	0.667272386424870
43	R	0.818954296003282	0.818954296003282
44	Y	0.901576883257783	0.886874566995388
45	H	0.886874566995388	0.901576883257783
46	L	0.952649938865797	0.952649938865797
47	K	0.952895255998366	0.952649938865797
48	K	0.971527577010600	0.952649938865797
49	R	0.930050190809886	0.930050190809886
50	I	0.876788578934261	0.930050190809886
51	V	0.899701771444698	0.906840761696352
52	F	0.939828363513049	0.906840761696352
53	Q	0.906840761696352	0.906840761696352
54	I	0.944042787781604	0.906840761696352
55	L	0.899802842008413	0.899802842008413
56	V	0.845401779851128	0.845401779851128
57	N	0.842560495721774	0.842560495721774
58	S	0.797361665051725	0.797361665051725
59	S	0.783140104369536	0.783140104369536
60	L	0.679249818120233	0.716583574727266
61	R	0.697654136911304	0.697654136911304
62	F	0.716583574727266	0.679249818120233
63	S	0.533987827816670	0.533987827816670
64	E	0.326086695757646	0.326086695757646
65	Q	0.140078082770246	0.201269647293827
66	N	0.201269647293827	0.201269647293827
67	F	0.160024098932542	0.201269647293827
68	S	0.279462996529377	0.263209546201821
69	I	0.290188361995257	0.263209546201821
70	T	0.263209546201821	0.263209546201821
71	Q	0.149956291282419	0.263209546201821
72	N	0.248917197689001	0.263209546201821
73	E	0.518908613252733	0.481162365473840
74	A	0.481162365473840	0.481162365473840
75	G	0.538962087367391	0.481162365473840
76	I	0.347177518908754	0.347177518908754
77	W	0.329165141385990	0.329165141385990
78	K	0.194209654905463	0.308163280350599
79	Q	0.308163280350599	0.308163280350599
80	L	0.290952332165209	0.308163280350599
81	F	0.358002771203879	0.308163280350599
82	N	0.495464564399087	0.358002771203879
83	S	0.285681797409219	0.358002771203879
84	P	0.518527233503313	0.310171736572780
85	Q	0.310171736572780	0.285681797409219
86	S	0.185046738504982	0.185046738504982
87	F	0.121470739265006	0.121470739265006
88	P	0.079215714250632	0.079215714250632
89	H	0.033463288164605	0.033463288164605
90	T	0.018389126352172	0.033463288164605
91	D	0.021778764011681	0.033463288164605
92	I	0.036577216725467	0.036577216725467
93	P	0.083355328546592	0.083355328546592
94	S	0.500000000000000	0.500000000000000
95	E	0.500000000000000	0.500000000000000
96	E	0.500000000000000	0.500000000000000
97	G	0.500000000000000	0.500000000000000
98	T	0.500000000000000	0.500000000000000
99	K	0.500000000000000	0.500000000000000
100	V	0.500000000000000	0.500000000000000
101	I	0.500000000000000	0.500000000000000
102	L	0.500000000000000	0.500000000000000
