# Supplementary material for: Conserved degronome features governing quality control associated proteolysis
Source: Nat Commun. 2022 Dec 8;13:7588. doi: 10.1038/s41467-022-35298-y (PMC9732359; doi:10.1038/s41467-022-35298-y)
Supplement: Supplementary file 6 — Supplementary Data 4 [file 41467_2022_35298_MOESM6_ESM.zip › profile_O13559.csv]

# Degron profile of O13559
# logit: Predicted probability of a tile being a degron (PSI<2.2) assigned to central position
# smooth: Running median spanning 5 positions
resi	aa	logit	logit_smooth
1	M	0.500000000000000	0.500000000000000
2	W	0.500000000000000	0.500000000000000
3	K	0.500000000000000	0.500000000000000
4	T	0.500000000000000	0.500000000000000
5	L	0.500000000000000	0.500000000000000
6	G	0.500000000000000	0.500000000000000
7	R	0.500000000000000	0.500000000000000
8	V	0.500000000000000	0.500000000000000
9	E	0.789752801026731	0.789752801026731
10	Q	0.835656993869581	0.828296923821360
11	L	0.828296923821360	0.828296923821360
12	L	0.846640155023501	0.828296923821360
13	P	0.812449585947885	0.812449585947885
14	Y	0.713291736695409	0.749114048455186
15	A	0.653877331072709	0.749114048455186
16	S	0.749114048455186	0.749114048455186
17	L	0.766867556494328	0.766867556494328
18	I	0.914571316330668	0.792772220446655
19	L	0.926029202268027	0.792772220446655
20	R	0.792772220446655	0.792772220446655
21	N	0.633818039591429	0.657517955294233
22	R	0.657517955294233	0.633818039591429
23	E	0.544733385308051	0.600116776369493
24	V	0.424342928366062	0.544733385308051
25	L	0.600116776369493	0.424342928366062
26	F	0.285326480924807	0.285326480924807
27	R	0.101188943018442	0.153002462667656
28	E	0.093993177203572	0.115611368458547
29	P	0.153002462667656	0.101188943018442
30	K	0.115611368458547	0.093993177203572
31	R	0.087689285343022	0.087689285343022
32	G	0.077214728000977	0.077214728000977
33	I	0.046773307956034	0.046773307956034
34	D	0.046530832988392	0.046530832988392
35	E	0.046530832988392	0.046530832988392
36	Y	0.040061487560794	0.046530832988392
37	L	0.098554610284499	0.098554610284499
38	E	0.207521696901148	0.190996130721493
39	N	0.190996130721493	0.207521696901148
40	D	0.271745566987250	0.271745566987250
41	S	0.317555287374385	0.283504400600614
42	F	0.283504400600614	0.317555287374385
43	F	0.460685850590085	0.460685850590085
44	Q	0.460685850590085	0.460685850590085
45	M	0.501133248059494	0.476945955664520
46	I	0.476945955664520	0.501133248059494
47	P	0.748990666789812	0.748990666789812
48	V	0.761741320218396	0.761741320218396
49	K	0.857774689309992	0.857774689309992
50	Y	0.918898728528866	0.857774689309992
51	R	0.867421291273690	0.857774689309992
52	E	0.790711465221533	0.790711465221533
53	I	0.671751723371880	0.671751723371880
54	V	0.579069422489965	0.579069422489965
55	L	0.348981619826836	0.372876244018437
56	P	0.372876244018437	0.359925373346611
57	K	0.343996283677916	0.348981619826836
58	L	0.359925373346611	0.343996283677916
59	R	0.285002207382618	0.343996283677916
60	R	0.311945958643678	0.359925373346611
61	D	0.597360843204068	0.311945958643678
62	T	0.407247090551792	0.311945958643678
63	N	0.242202435107804	0.243453929043528
64	K	0.138225535259770	0.243453929043528
65	M	0.243453929043528	0.243453929043528
66	T	0.295211243916965	0.275474568359649
67	A	0.275474568359649	0.295211243916965
68	A	0.301897909777778	0.301897909777778
69	L	0.449343894437340	0.316647210929609
70	K	0.449343894437340	0.449343894437340
71	N	0.316647210929609	0.449343894437340
72	K	0.523202443629094	0.523202443629094
73	V	0.540591475668913	0.528691809738468
74	A	0.571595149666837	0.540591475668913
75	V	0.528691809738468	0.571595149666837
76	A	0.631982036582067	0.631982036582067
77	I	0.677894401854618	0.677894401854618
78	D	0.689283037089293	0.689283037089293
79	E	0.779676335223136	0.779676335223136
80	L	0.900809743042283	0.900809743042283
81	T	0.912163280585492	0.912163280585492
82	V	0.919213023193487	0.919213023193487
83	P	0.919213023193487	0.919213023193487
84	L	0.919213023193487	0.919213023193487
85	M	0.875153974531065	0.910214876446228
86	W	0.856338238700732	0.910214876446228
87	M	0.910214876446228	0.910214876446228
88	I	0.968324940848919	0.946112209714548
89	H	0.946112209714548	0.946112209714548
90	F	0.967808535997346	0.946112209714548
91	A	0.937442056718147	0.937442056718147
92	V	0.910081426233221	0.910081426233221
93	G	0.910081426233221	0.910081426233221
94	Y	0.861289268534668	0.880359099355848
95	P	0.854877781561206	0.861289268534668
96	Y	0.880359099355848	0.861289268534668
97	R	0.816022097563242	0.854877781561206
98	Y	0.884887778363443	0.834680554961622
99	P	0.834680554961622	0.816022097563242
100	E	0.756721054763252	0.756721054763252
101	L	0.607905073320867	0.654231382736953
102	Q	0.654231382736953	0.607905073320867
103	L	0.541119841643566	0.541119841643566
104	L	0.523941187960143	0.541119841643566
105	A	0.520180211666556	0.541119841643566
106	F	0.634971411164714	0.523941187960143
107	A	0.631470620121338	0.520180211666556
108	G	0.501868331304310	0.501868331304310
109	P	0.467258897832815	0.467258897832815
110	Q	0.320653747419034	0.340887136531718
111	R	0.340887136531718	0.320653747419034
112	N	0.229007443814092	0.229007443814092
113	V	0.145728335356056	0.220578948247370
114	Y	0.220578948247370	0.176237343645976
115	V	0.122616070161632	0.176237343645976
116	D	0.176237343645976	0.220578948247370
117	D	0.328809843309111	0.239904203825868
118	T	0.368163377914011	0.328809843309111
119	T	0.239904203825868	0.336179798614125
120	R	0.336179798614125	0.336179798614125
121	R	0.336179798614125	0.239904203825868
122	I	0.218741550183185	0.218741550183185
123	Q	0.113711970585342	0.113711970585342
124	L	0.053820497039809	0.113711970585342
125	Y	0.102184665849179	0.113711970585342
126	T	0.185489711914078	0.102184665849179
127	D	0.114509021384217	0.102184665849179
128	Y	0.098060969598983	0.114509021384217
129	N	0.098060969598983	0.098060969598983
130	K	0.159175360936138	0.098060969598983
131	N	0.080600584224621	0.087640648815441
132	G	0.087640648815441	0.087640648815440
133	S	0.087640648815440	0.080600584224621
134	S	0.026983087578550	0.072315717750321
135	E	0.020316555462608	0.043541384820676
136	P	0.072315717750321	0.043541384820676
137	R	0.043541384820676	0.043541384820676
138	L	0.054270566524364	0.054270566524364
139	K	0.029521987838168	0.054270566524364
140	T	0.062251729882991	0.062251729882991
141	L	0.130234086943557	0.130234086943557
142	D	0.218608444630423	0.218608444630423
143	G	0.326295725313874	0.326295725313874
144	L	0.611846128537597	0.611846128537597
145	T	0.759757451897969	0.728989048942587
146	S	0.747687005485680	0.747687005485680
147	D	0.728989048942587	0.759757451897969
148	Y	0.842767300224395	0.747687005485680
149	V	0.851194443886151	0.842767300224395
150	F	0.737488849586559	0.851194443886151
151	Y	0.894225448836063	0.894225448836063
152	F	0.911639893126801	0.911639893126801
153	V	0.917903588871271	0.917903588871271
154	T	0.946685141271035	0.946685141271035
155	V	0.956121646569823	0.956121646569823
156	L	0.987938566763221	0.956121646569823
157	R	0.972804445538218	0.956121646569823
158	Q	0.943312542830312	0.943312542830312
159	M	0.899053171485351	0.899053171485351
160	Q	0.899053171485351	0.899053171485351
161	I	0.704341170618538	0.760095041243587
162	C	0.631588026597303	0.704341170618538
163	A	0.760095041243587	0.631588026597303
164	L	0.595780862830912	0.595780862830912
165	G	0.458231652304091	0.458231652304091
166	N	0.281501419434796	0.322139031172853
167	S	0.265208719508925	0.322139031172853
168	Y	0.322139031172853	0.281501419434796
169	D	0.436502412502431	0.265208719508925
170	A	0.159777275173570	0.219151805881114
171	F	0.168032321685962	0.168032321685962
172	N	0.219151805881114	0.168032321685962
173	H	0.101484734309112	0.168053397207807
174	D	0.218220287088326	0.168053397207807
175	P	0.168053397207807	0.101484734309112
176	W	0.091697560536321	0.091697560536321
177	M	0.047226313678968	0.047226313678968
178	D	0.047226313678968	0.047226313678968
179	V	0.035928551248978	0.041546276453449
180	V	0.032894698805133	0.035928551248978
181	G	0.041546276453449	0.035928551248978
182	F	0.030911327035802	0.038913302203570
183	E	0.064424319323952	0.039963208686338
184	D	0.038913302203570	0.038913302203570
185	P	0.039963208686338	0.039963208686338
186	D	0.026932812838147	0.039963208686338
187	Q	0.056383397373753	0.056383397373753
188	V	0.066585843817209	0.066585843817209
189	T	0.066585843817209	0.066585843817209
190	N	0.150569957022118	0.141070485583165
191	R	0.141070485583165	0.150569957022118
192	D	0.222447940572506	0.222447940572506
193	I	0.497736180469258	0.497736180469258
194	S	0.636817487843542	0.636817487843542
195	R	0.867642041967779	0.861287752452600
196	I	0.930300330887019	0.861287752452600
197	V	0.861287752452600	0.867642041967779
198	L	0.861287752452600	0.893538603193948
199	Y	0.905705450075820	0.893538603193948
200	S	0.893538603193948	0.905705450075820
201	Y	0.926988982096353	0.909199039350617
202	M	0.909199039350617	0.926988982096353
203	F	0.949523024623822	0.926988982096353
204	L	0.967460149894349	0.909199039350617
205	N	0.893434874636630	0.894861502907283
206	T	0.894861502907283	0.893434874636630
207	A	0.847555367118235	0.858486451864347
208	K	0.764530225187013	0.847555367118235
209	G	0.858486451864347	0.790830025080970
210	C	0.790830025080970	0.764530225187013
211	L	0.698748629724033	0.698748629724033
212	V	0.682450570374170	0.698748629724033
213	E	0.632417901222301	0.682450570374170
214	Y	0.700592803353579	0.670413770070024
215	A	0.570580829053378	0.647127324951264
216	T	0.670413770070024	0.670413770070024
217	F	0.647127324951264	0.647127324951264
218	R	0.695760539850339	0.647127324951264
219	Q	0.530500717468834	0.530500717468834
220	Y	0.424657825919577	0.424657825919577
221	M	0.268950772336297	0.371572387324654
222	R	0.371572387324654	0.330181421907339
223	E	0.243570963965953	0.278915568419404
224	L	0.330181421907339	0.278915568419404
225	P	0.278915568419404	0.278915568419404
226	K	0.278915568419404	0.278915568419404
227	N	0.278915568419404	0.278915568419404
228	A	0.193984860260874	0.193984860260874
229	P	0.172925485654897	0.172925485654897
230	Q	0.130430018397499	0.144510079724875
231	K	0.113686724224926	0.144510079724875
232	L	0.144510079724875	0.144510079724875
233	N	0.144510079724875	0.144510079724875
234	F	0.288051636118617	0.288051636118617
235	R	0.344966999042597	0.344966999042597
236	E	0.554992291506749	0.434498405553433
237	M	0.434498405553433	0.493746356121132
238	R	0.493746356121132	0.532615473590065
239	Q	0.532615473590065	0.532615473590065
240	G	0.659944831915434	0.626706657804252
241	L	0.637893683850878	0.626706657804252
242	I	0.626706657804252	0.626706657804252
243	A	0.473279877482447	0.626706657804252
244	L	0.473279877482447	0.527476942796743
245	G	0.745182913539178	0.511243726661355
246	R	0.527476942796743	0.511243726661355
247	H	0.511243726661355	0.527476942796743
248	C	0.361671144431602	0.527476942796743
249	V	0.584700785652110	0.511243726661355
250	G	0.564724709515505	0.361671144431602
251	S	0.267855173057938	0.267855173057938
252	R	0.229657799431189	0.229657799431189
253	F	0.162999133621716	0.206610648443507
254	E	0.206610648443507	0.194435085771961
255	T	0.194435085771961	0.162999133621716
256	D	0.113892423706040	0.130729909246257
257	L	0.130729909246257	0.130729909246257
258	Y	0.117102578852703	0.130729909246257
259	E	0.177150265695627	0.145775658490247
260	S	0.145875127398209	0.145775658490247
261	A	0.145775658490247	0.145875127398209
262	T	0.083691058220750	0.145875127398209
263	S	0.213405620211152	0.198460562921398
264	E	0.198460562921398	0.198460562921398
265	L	0.333717859780928	0.198460562921398
266	M	0.167753011492167	0.167753011492167
267	A	0.111602471925291	0.167753011492167
268	N	0.147913855930508	0.167753011492167
269	H	0.261123815216640	0.261123815216640
270	S	0.332690526179107	0.271575570666629
271	V	0.271575570666629	0.332690526179107
272	Q	0.388669172428426	0.332690526179107
273	T	0.356282690304914	0.271575570666629
274	G	0.227570002884276	0.267943321383204
275	R	0.267943321383204	0.267943321383204
276	N	0.229737321812140	0.267943321383204
277	I	0.413941357949818	0.398448690739769
278	Y	0.398448690739769	0.398448690739769
279	G	0.398448690739769	0.398448690739769
280	V	0.398448690739769	0.398448690739769
281	D	0.417890608950437	0.398448690739769
282	S	0.349317418461874	0.402159598543570
283	F	0.417890608950437	0.417890608950437
284	S	0.402159598543570	0.402159598543570
285	L	0.509945915372195	0.402159598543570
286	T	0.340694310635676	0.402159598543570
287	S	0.359286937096893	0.429848505872465
288	V	0.582187268065756	0.429848505872465
289	S	0.429848505872465	0.464100920294617
290	G	0.464100920294617	0.464100920294617
291	T	0.483037414508076	0.429848505872465
292	T	0.380303486780060	0.380303486780060
293	A	0.380303486780060	0.380303486780060
294	T	0.157921084587695	0.283831163026324
295	L	0.166763319971661	0.283831163026324
296	L	0.283831163026324	0.283831163026324
297	Q	0.321181330609701	0.303889854037492
298	E	0.303889854037492	0.321181330609701
299	R	0.533458452003062	0.533458452003062
300	A	0.679973734592278	0.613737203159430
301	S	0.613737203159430	0.613737203159430
302	E	0.708659945735643	0.613737203159430
303	R	0.580051208179343	0.580051208179343
304	W	0.423709279000494	0.423709279000494
305	I	0.163596496148109	0.407993072881697
306	Q	0.268468494717646	0.407993072881697
307	W	0.407993072881697	0.407993072881697
308	L	0.506311957170010	0.455254185013737
309	G	0.455254185013737	0.506311957170010
310	L	0.609600454596305	0.609600454596305
311	E	0.731177071932396	0.609600454596305
312	S	0.715985641905310	0.609600454596305
313	D	0.562757500980523	0.562757500980523
314	Y	0.405501502486271	0.405501502486271
315	H	0.369665900358297	0.369665900358297
316	C	0.266560552434711	0.266560552434711
317	S	0.099960673035910	0.099960673035910
318	F	0.068396486698891	0.099960673035910
319	S	0.062479480162342	0.099960673035910
320	S	0.165246653556329	0.165246653556329
321	T	0.195449058497682	0.165246653556329
322	R	0.268733008747282	0.165246653556329
323	N	0.108627578566722	0.121821466552554
324	A	0.121821466552554	0.108627578566722
325	E	0.095862590790298	0.095862590790298
326	D	0.095862590790298	0.095862590790298
327	V	0.053699221092897	0.053699221092897
328	V	0.027578386259804	0.031573614914608
329	A	0.029667453816753	0.029667453816753
330	G	0.031573614914608	0.029667453816753
331	E	0.027124664157290	0.031573614914608
332	A	0.032071899388683	0.032071899388683
333	A	0.052105721256917	0.052105721256917
334	S	0.087384357361469	0.087384357361469
335	S	0.171300832224009	0.109170874503649
336	D	0.171300832224009	0.109170874503649
337	H	0.109170874503649	0.118446037450807
338	H	0.097265562114910	0.118446037450807
339	Q	0.118446037450807	0.118446037450807
340	K	0.201605245460836	0.133277344702665
341	I	0.148863635136651	0.133277344702665
342	S	0.133277344702665	0.133277344702665
343	R	0.081117727860401	0.123996681067803
344	V	0.069798156524356	0.116059787461078
345	T	0.123996681067803	0.109630441885495
346	R	0.116059787461078	0.109630441885495
347	K	0.109630441885495	0.109630441885495
348	R	0.095731556412430	0.095731556412430
349	P	0.053138194014452	0.095374578407455
350	R	0.053138194014452	0.095374578407455
351	E	0.095374578407455	0.095374578407455
352	P	0.142834716474592	0.095374578407455
353	K	0.107075887960123	0.095374578407455
354	S	0.082294971733258	0.082294971733258
355	T	0.082294971733258	0.082294971733258
356	N	0.082294971733258	0.082294971733258
357	D	0.135054845595839	0.135054845595839
358	I	0.255526491376168	0.193880574184308
359	L	0.193880574184308	0.255526491376168
360	V	0.295250175808143	0.295250175808143
361	A	0.330155396124440	0.330155396124440
362	G	0.494132856811365	0.359291778213726
363	R	0.359291778213726	0.494132856811365
364	K	0.508930492665085	0.508930492665085
365	L	0.584978405728545	0.565341864163779
366	F	0.584978405728545	0.565341864163779
367	G	0.565341864163779	0.565341864163779
368	S	0.427389821687550	0.427389821687550
369	S	0.287668063004771	0.427389821687550
370	F	0.382039392145650	0.427389821687550
371	E	0.468725222980645	0.468725222980645
372	F	0.605710856305282	0.600209900481464
373	R	0.723465885535496	0.600209900481464
374	D	0.600209900481464	0.600209900481464
375	L	0.315673569413352	0.600209900481464
376	H	0.554005115935899	0.600209900481464
377	Q	0.682584233994082	0.679915823767076
378	L	0.763825582737142	0.679915823767076
379	R	0.679915823767076	0.679915823767076
380	L	0.649025753783414	0.649025753783414
381	C	0.500148607495624	0.611989947753838
382	H	0.440801331834797	0.588766865427232
383	E	0.611989947753838	0.588766865427232
384	I	0.588766865427232	0.611989947753838
385	Y	0.619732662398474	0.611989947753838
386	M	0.750754768270427	0.619732662398474
387	A	0.596667581098719	0.619732662398474
388	D	0.627228241247727	0.596667581098719
389	T	0.432234145709425	0.432234145709425
390	P	0.287252841981849	0.432234145709425
391	S	0.220354155726220	0.287252841981849
392	V	0.460128090117823	0.240412411394033
393	A	0.240412411394033	0.220354155726220
394	V	0.147023062245354	0.147023062245354
395	Q	0.103836330391564	0.147023062245354
396	A	0.051417538218742	0.147023062245354
397	P	0.169264910982749	0.169264910982749
398	P	0.273550875763159	0.273550875763159
399	G	0.323228448379811	0.309021610007374
400	Y	0.472919994686168	0.323228448379811
401	G	0.309021610007374	0.406401499443571
402	K	0.406401499443571	0.449751848038580
403	T	0.449751848038580	0.449751848038580
404	E	0.520871260018757	0.520871260018757
405	L	0.624658621409666	0.624658621409666
406	F	0.706121190308458	0.706121190308458
407	H	0.738687302405460	0.706121190308458
408	L	0.779010893279800	0.706121190308458
409	P	0.606215968349201	0.647977157956016
410	L	0.504377253168615	0.631884956685565
411	I	0.647977157956016	0.631884956685565
412	A	0.631884956685565	0.647977157956016
413	L	0.838090500987961	0.715485580537446
414	A	0.824519656725604	0.813377135464963
415	S	0.715485580537446	0.813377135464963
416	K	0.813377135464963	0.813377135464963
417	G	0.813377135464963	0.813377135464963
418	D	0.905487299587468	0.813377135464963
419	V	0.896870353725823	0.836656667193795
420	K	0.784056621111040	0.836656667193795
421	Y	0.836656667193795	0.792976886853382
422	V	0.733790989770321	0.792976886853382
423	S	0.792976886853382	0.836656667193795
424	F	0.877987830146257	0.877987830146257
425	L	0.934806297955083	0.934806297955083
426	F	0.958804569563525	0.958804569563525
427	V	0.973645388739353	0.972054479952626
428	P	0.972054479952626	0.973645388739353
429	Y	0.982297121728968	0.976351320664214
430	T	0.984906484313125	0.982297121728968
431	V	0.976351320664214	0.982297121728968
432	L	0.987271022667530	0.976476874800855
433	L	0.976476874800855	0.976351320664214
434	A	0.959743176625760	0.959743176625760
435	N	0.953459520954350	0.953459520954350
436	C	0.900820074283176	0.949026627588842
437	M	0.944924089960981	0.944924089960981
438	I	0.949026627588842	0.935935188476518
439	R	0.935935188476518	0.935935188476518
440	L	0.935935188476518	0.935935188476518
441	S	0.905150965036690	0.905150965036690
442	R	0.811949772954833	0.890832123757717
443	C	0.857141763764507	0.857141763764507
444	G	0.890832123757717	0.833582675294105
445	C	0.801267194338437	0.833582675294105
446	L	0.833582675294105	0.833582675294105
447	N	0.833582675294105	0.801267194338437
448	V	0.727167165481288	0.727167165481288
449	A	0.448874082477250	0.478170261137109
450	P	0.381097662806644	0.448874082477250
451	V	0.478170261137109	0.381097662806644
452	R	0.221930015124676	0.232507640055646
453	N	0.221930015124676	0.221930015124676
454	F	0.232507640055646	0.221930015124676
455	I	0.140176784777247	0.140176784777247
456	E	0.093141515787670	0.137648773706958
457	E	0.101647481250991	0.137648773706958
458	G	0.137648773706958	0.124325566435239
459	C	0.242561676284023	0.137648773706958
460	D	0.124325566435239	0.211295141423107
461	G	0.211295141423107	0.211295141423107
462	V	0.368937405418989	0.135231976713067
463	T	0.135231976713067	0.135231976713067
464	D	0.036969683524727	0.135231976713067
465	L	0.111603209583782	0.135231976713067
466	Y	0.211687005091457	0.182773450542370
467	V	0.262093558499812	0.211687005091457
468	G	0.182773450542370	0.261995040611173
469	I	0.261995040611173	0.262093558499812
470	Y	0.467332197883804	0.261995040611173
471	D	0.342165239300885	0.342165239300885
472	D	0.204535208149463	0.356950662388926
473	L	0.356950662388926	0.342165239300885
474	A	0.375603787887110	0.298941222037891
475	S	0.298941222037891	0.356950662388926
476	T	0.234806690868465	0.298941222037891
477	N	0.445593959682224	0.234806690868465
478	F	0.184766635498148	0.234806690868465
479	T	0.094085669393284	0.297292973936186
480	D	0.297292973936186	0.297292973936186
481	R	0.590759714104216	0.306101036941661
482	I	0.306101036941661	0.365948184045450
483	A	0.365948184045450	0.368488276298728
484	A	0.368488276298728	0.368488276298728
485	W	0.518855431704534	0.442458812132265
486	E	0.594590705878277	0.442458812132265
487	N	0.442458812132265	0.497093152750217
488	I	0.383747620116027	0.497093152750217
489	V	0.497093152750217	0.442458812132265
490	E	0.609720793564764	0.497093152750217
491	C	0.419774446112207	0.497093152750217
492	T	0.525511920831731	0.419774446112207
493	F	0.405585043219978	0.419774446112207
494	R	0.373636880032704	0.525511920831731
495	T	0.661250570976577	0.661250570976577
496	N	0.833598070158164	0.661250570976577
497	N	0.807548202960149	0.661250570976577
498	V	0.551523506035505	0.588662720607345
499	K	0.551523506035505	0.588662720607345
500	L	0.588662720607345	0.551523506035505
501	G	0.604123759891893	0.551523506035505
502	Y	0.393178691204011	0.528757933276742
503	L	0.528757933276742	0.448122442827546
504	I	0.389184318225493	0.393178691204011
505	V	0.448122442827546	0.389184318225493
506	D	0.370125552659143	0.389184318225493
507	E	0.370125552659143	0.382597920123975
508	F	0.519002096203338	0.382597920123975
509	H	0.382597920123975	0.382597920123975
510	N	0.430610844484518	0.382597920123975
511	F	0.304032919015693	0.304032919015693
512	E	0.176650277779168	0.176650277779168
513	T	0.164511712652118	0.164511712652118
514	E	0.080288091369904	0.164511712652118
515	V	0.116652942891826	0.164511712652118
516	Y	0.318945228589355	0.157160561231430
517	R	0.202169702333667	0.202169702333667
518	Q	0.157160561231430	0.202169702333667
519	S	0.306313927528624	0.202169702333667
520	Q	0.105637229991198	0.159686713135387
521	F	0.277672862124848	0.277672862124848
522	G	0.159686713135387	0.277672862124848
523	G	0.288869961840101	0.277672862124848
524	I	0.307993655541093	0.159686713135387
525	T	0.128611390626386	0.146418838343271
526	N	0.114236783735744	0.146418838343271
527	L	0.146418838343271	0.146418838343271
528	D	0.258832126164058	0.258832126164058
529	F	0.414241946833422	0.414241946833422
530	D	0.415565434370075	0.415565434370075
531	A	0.484671347525257	0.415565434370075
532	F	0.484671347525257	0.415565434370075
533	E	0.318358791555175	0.377886296882755
534	K	0.361803916289943	0.361803916289943
535	A	0.377886296882755	0.318358791555175
536	I	0.156560251445281	0.313084137395235
537	F	0.313084137395235	0.313084137395235
538	L	0.293778553037368	0.293778553037368
539	S	0.505301076362972	0.293778553037368
540	G	0.293778553037368	0.293778553037368
541	T	0.214588342173427	0.368698522004333
542	A	0.368698522004333	0.368698522004333
543	P	0.537842568531139	0.368698522004333
544	E	0.466662866788482	0.368698522004333
545	A	0.316803433261323	0.335664384877428
546	V	0.335664384877428	0.316803433261323
547	A	0.168976997329509	0.316803433261323
548	D	0.276408618539564	0.276408618539564
549	A	0.338106363991731	0.276408618539564
550	A	0.276408618539564	0.338106363991731
551	L	0.368999629436969	0.368999629436969
552	Q	0.457785551085527	0.457785551085527
553	R	0.580978797060943	0.457785551085527
554	I	0.515785744500514	0.457785551085527
555	G	0.384481405026213	0.433597846721413
556	L	0.433597846721413	0.433597846721413
557	T	0.433597846721413	0.433597846721413
558	G	0.559472743251394	0.433597846721413
559	L	0.450848937439918	0.433597846721413
560	A	0.200566219285635	0.338112589870108
561	K	0.338112589870108	0.308615449528121
562	K	0.308615449528121	0.238325170115452
563	S	0.191304719091424	0.238325170115452
564	M	0.238325170115452	0.191304719091424
565	D	0.087272517680278	0.105108533100556
566	I	0.045134300548111	0.087272517680278
567	N	0.105108533100556	0.058841881284755
568	E	0.058841881284755	0.052104033108120
569	L	0.052104033108120	0.058841881284755
570	K	0.042218664535661	0.058841881284755
571	R	0.080743141323058	0.055180306783483
572	S	0.080743141323058	0.080743141323058
573	E	0.055180306783483	0.080743141323058
574	D	0.168263312589161	0.080743141323058
575	L	0.077884376962344	0.097179606857330
576	S	0.097179606857330	0.139376466662552
577	R	0.168257744021518	0.139376466662552
578	G	0.139376466662552	0.168257744021518
579	L	0.242969827807292	0.190929091864436
580	S	0.190929091864436	0.242969827807292
581	S	0.307158758843423	0.307158758843423
582	Y	0.611222882711693	0.475423912658797
583	P	0.747841722691939	0.475423912658797
584	T	0.475423912658797	0.475423912658797
585	R	0.460755922960338	0.460755922960338
586	M	0.441946182314661	0.441946182314661
587	F	0.375529729963279	0.375529729963279
588	N	0.353113643696011	0.375529729963279
589	L	0.316929611199873	0.353113643696011
590	I	0.465711428226870	0.325602710242266
591	K	0.275708890899094	0.325602710242266
592	E	0.325602710242266	0.448647311772428
593	K	0.448844853981333	0.337792030095436
594	S	0.448647311772428	0.357249136467634
595	E	0.337792030095436	0.448647311772428
596	V	0.357249136467634	0.410467920062060
597	P	0.581134696808738	0.357249136467634
598	L	0.410467920062060	0.368369151167689
599	G	0.243816260026340	0.368369151167689
600	H	0.368369151167689	0.368369151167689
601	V	0.368369151167689	0.368369151167689
602	H	0.382180498465880	0.368369151167689
603	K	0.363362895862107	0.368369151167689
604	I	0.458007756721262	0.363362895862107
605	W	0.221478865334913	0.221478865334913
606	K	0.161176381977212	0.221478865334913
607	K	0.111517154407338	0.214299216668034
608	V	0.237738618254303	0.214299216668034
609	E	0.214299216668034	0.231050645029046
610	S	0.231050645029046	0.237738618254303
611	Q	0.343663924906203	0.343663924906203
612	P	0.510612350990296	0.373691832461470
613	E	0.386095751342161	0.386095751342161
614	E	0.373691832461470	0.418617354644243
615	A	0.541802594331665	0.418617354644243
616	L	0.418617354644243	0.462256022449415
617	K	0.462256022449415	0.462256022449415
618	L	0.462256022449415	0.422187183707235
619	L	0.422187183707235	0.422187183707235
620	L	0.312538862333674	0.422187183707235
621	A	0.348477342422128	0.422187183707235
622	L	0.467623993133025	0.467623993133025
623	F	0.652488729799690	0.652488729799690
624	E	0.756982397278106	0.738732580465503
625	I	0.738732580465503	0.756982397278106
626	E	0.836449102335580	0.756982397278106
627	P	0.769626897618878	0.738732580465503
628	E	0.640067553984637	0.640067553984637
629	S	0.489011861944442	0.489011861944442
630	K	0.440843155149266	0.440843155149266
631	A	0.249769811075154	0.249769811075154
632	I	0.092800826156981	0.233043834924460
633	V	0.233043834924460	0.092800826156981
634	V	0.078921274543443	0.092800826156981
635	A	0.078921274543443	0.159224590253988
636	S	0.159224590253988	0.159224590253988
637	T	0.288162191882164	0.288162191882164
638	T	0.393925323489273	0.393925323489273
639	N	0.408075803546788	0.393925323489273
640	E	0.526616717525606	0.393925323489273
641	V	0.370893208181798	0.370893208181798
642	E	0.245819024006213	0.335017142493421
643	E	0.248624191892778	0.335017142493421
644	L	0.335017142493421	0.335017142493421
645	A	0.352147683667623	0.352147683667623
646	C	0.478311183741419	0.478311183741419
647	S	0.607303743920342	0.607303743920342
648	W	0.794252151605664	0.794252151605664
649	R	0.931924930165310	0.896421075940625
650	K	0.896421075940625	0.919337177518234
651	Y	0.919337177518234	0.931924930165310
652	F	0.949282174181501	0.920198359274810
653	R	0.949282174181501	0.920198359274810
654	V	0.920198359274810	0.920198359274810
655	V	0.898098490843802	0.915365816535244
656	W	0.915365816535244	0.898098490843802
657	I	0.758195193917216	0.832098916993214
658	H	0.732614144390060	0.758195193917216
659	G	0.832098916993214	0.741114506663901
660	K	0.741114506663901	0.732614144390060
661	L	0.623079608239782	0.623079608239782
662	G	0.607688004582563	0.607688004582563
663	A	0.461316025735954	0.461316025735954
664	A	0.223784066189874	0.223784066189874
665	E	0.213852400610180	0.213852400610180
666	K	0.185571452807535	0.185571452807535
667	V	0.176058347114943	0.176058347114943
668	S	0.123769470651705	0.123769470651705
669	R	0.101746931084596	0.107096792154326
670	T	0.056865960270781	0.101746931084596
671	K	0.107096792154326	0.101746931084596
672	E	0.095393442231053	0.107096792154326
673	F	0.127809262479043	0.127809262479043
674	V	0.324109182143683	0.314639465108034
675	T	0.508720868001386	0.317001473509343
676	D	0.314639465108034	0.317001473509343
677	G	0.317001473509343	0.317001473509343
678	S	0.288543188528241	0.317001473509343
679	M	0.429754476582828	0.429754476582828
680	R	0.576835703038660	0.429754476582828
681	V	0.705929946399674	0.429754476582828
682	L	0.424490001431023	0.424490001431023
683	I	0.246424647368049	0.397047576593078
684	G	0.397047576593078	0.397047576593078
685	T	0.397047576593078	0.397047576593078
686	K	0.639411460087653	0.506325807457584
687	L	0.625718970413544	0.625718970413544
688	V	0.506325807457584	0.625718970413544
689	T	0.641041047955418	0.611648560867376
690	E	0.611648560867376	0.557690498587905
691	G	0.557690498587905	0.611648560867376
692	I	0.513648128808723	0.611648560867376
693	D	0.739851889067164	0.739851889067164
694	I	0.808820307287609	0.739851889067164
695	K	0.893958376139688	0.739851889067164
696	Q	0.691615774211284	0.691615774211284
697	L	0.510598212353962	0.691615774211284
698	M	0.526833025287431	0.691615774211284
699	M	0.784646651418473	0.784646651418473
700	V	0.792666352023750	0.792666352023750
701	I	0.792666352023750	0.792666352023750
702	M	0.939663812108338	0.814527038104944
703	L	0.814527038104944	0.897445961132862
704	D	0.897445961132862	0.904610558262116
705	N	0.950761122928380	0.897445961132862
706	R	0.904610558262116	0.897445961132862
707	L	0.826607232760912	0.843883058856306
708	N	0.843883058856306	0.826607232760912
709	I	0.705578157310459	0.705578157310459
710	I	0.559479402670757	0.613370526607367
711	E	0.613370526607367	0.559479402670757
712	L	0.476747167849232	0.476747167849232
713	I	0.476747167849232	0.476747167849232
714	Q	0.464758977883321	0.464758977883321
715	G	0.378284376428202	0.464758977883321
716	V	0.378284376428202	0.464758977883321
717	G	0.551862634517638	0.491428562300913
718	R	0.511519081406607	0.511519081406607
719	L	0.491428562300913	0.551862634517638
720	R	0.759735308963157	0.511519081406607
721	D	0.627306897241267	0.491428562300913
722	G	0.471462580442365	0.488857859904996
723	G	0.476842659225696	0.476842659225696
724	L	0.488857859904996	0.476842659225696
725	C	0.359321638155841	0.488857859904996
726	Y	0.594974148314699	0.521855167742361
727	L	0.625582602889786	0.521855167742361
728	L	0.521855167742361	0.594974148314699
729	S	0.521855167742361	0.625582602889786
730	R	0.634024308347819	0.634024308347819
731	K	0.712008468476997	0.634024308347819
732	N	0.755083946975231	0.634024308347819
733	S	0.553715456531171	0.553715456531171
734	W	0.307302615263627	0.324971163499972
735	A	0.324971163499972	0.307302615263627
736	A	0.178857863321357	0.178857863321357
737	R	0.089709213146999	0.167107297394904
738	N	0.167107297394904	0.149166620002704
739	R	0.149166620002704	0.096458789128496
740	K	0.096458789128496	0.140415789509391
741	G	0.092345602407880	0.140415789509391
742	E	0.140415789509391	0.121542239768253
743	L	0.143794559149857	0.121542239768253
744	P	0.121542239768253	0.121542239768253
745	P	0.060791460188254	0.106332272409371
746	I	0.052448474319912	0.106332272409371
747	K	0.106332272409371	0.067558112318637
748	E	0.106332272409371	0.106332272409371
749	G	0.067558112318637	0.106332272409371
750	C	0.151864552146743	0.151864552146743
751	I	0.350629206662224	0.178507259601774
752	T	0.178507259601774	0.244929597710672
753	E	0.324447311262439	0.244929597710672
754	Q	0.244929597710672	0.178507259601774
755	V	0.137434685889884	0.207393553700355
756	R	0.137434685889884	0.207393553700355
757	E	0.207393553700355	0.137434685889884
758	F	0.207393553700355	0.137434685889884
759	Y	0.133182329207002	0.133182329207002
760	G	0.066425007497618	0.078777466560109
761	L	0.050519772097671	0.078777466560109
762	E	0.078777466560109	0.078777466560109
763	S	0.090840829109630	0.078777466560109
764	K	0.090840829109629	0.090840829109629
765	K	0.065433422684380	0.090840829109630
766	G	0.163748835627067	0.090840829109629
767	K	0.144030836812204	0.088586763637051
768	K	0.068453918676403	0.088586763637051
769	G	0.088586763637051	0.088586763637051
770	Q	0.052870273865782	0.068453918676403
771	H	0.089505009618087	0.088586763637051
772	V	0.046829121043810	0.089168960534026
773	G	0.089168960534026	0.089505009618087
774	C	0.094071249718238	0.089168960534026
775	C	0.144238352659373	0.089168960534026
776	G	0.082020665132835	0.094071249718238
777	S	0.087435602068667	0.118529799947819
778	R	0.177708337449932	0.118529799947819
779	T	0.118529799947819	0.177708337449932
780	D	0.189840428627214	0.177708337449932
781	L	0.218597343320115	0.175207919619766
782	S	0.175207919619766	0.175207919619766
783	A	0.124916339997950	0.124916339997950
784	D	0.117942025516706	0.117942025516706
785	T	0.081212266435121	0.117942025516706
786	V	0.087064073059053	0.117942025516706
787	E	0.142406995468680	0.142406995468680
788	L	0.167749835344571	0.142406995468680
789	I	0.188003745799589	0.142406995468680
790	E	0.104097990566827	0.104097990566827
791	R	0.096826602766794	0.104097990566827
792	M	0.096826602766794	0.104097990566827
793	D	0.178218192302159	0.133724787741611
794	R	0.208385452354190	0.178218192302159
795	L	0.133724787741611	0.178218192302159
796	A	0.287951560258432	0.177131796181711
797	E	0.177131796181711	0.177131796181711
798	K	0.177131796181711	0.287951560258432
799	Q	0.432904546761453	0.432904546761453
800	A	0.464742296206552	0.464742296206552
801	T	0.520285763541986	0.520285763541986
802	A	0.648452801396115	0.520285763541986
803	S	0.630946115114395	0.580813402916099
804	M	0.476449810655799	0.630946115114395
805	S	0.580813402916099	0.580813402916099
806	I	0.690100389264433	0.580813402916099
807	I	0.575550805632204	0.580813402916099
808	A	0.595085606264541	0.575550805632204
809	L	0.487194271061355	0.487194271061355
810	P	0.484463643086326	0.484463643086326
811	S	0.433673703892813	0.433673703892813
812	S	0.276783476368012	0.305951264325098
813	F	0.215412871375256	0.276783476368012
814	Q	0.305951264325098	0.215412871375256
815	E	0.189375853345673	0.189375853345673
816	S	0.097623910128393	0.132410185353468
817	N	0.132410185353468	0.132410185353468
818	S	0.115385013182566	0.132410185353468
819	S	0.133040287743324	0.132410185353468
820	D	0.133040287743324	0.115385013182566
821	R	0.071230754326285	0.071230754326285
822	C	0.023022271331053	0.023022271331053
823	R	0.012603432898535	0.021750397532402
824	K	0.021750397532402	0.013963515419795
825	Y	0.010989899073007	0.013963515419795
826	C	0.013963515419795	0.021750397532402
827	S	0.022231543743361	0.022231543743361
828	S	0.044241634610617	0.044241634610617
829	D	0.090786049634863	0.044241634610617
830	E	0.065392862547207	0.047225115900178
831	D	0.041758456403806	0.047225115900178
832	S	0.047225115900178	0.041758456403806
833	D	0.040037114360154	0.040037114360154
834	T	0.028715504619285	0.028715504619285
835	C	0.018080648420396	0.018275746052375
836	I	0.018275746052375	0.018275746052375
837	H	0.014553163166704	0.018275746052375
838	G	0.034993276690334	0.034993276690334
839	S	0.060025792003790	0.060025792003790
840	A	0.114401282872373	0.092952786595670
841	N	0.092952786595670	0.114401282872373
842	A	0.170158033048088	0.114401282872373
843	S	0.168620044611133	0.113247279459250
844	T	0.113247279459250	0.113247279459250
845	N	0.047404848323888	0.070415808482916
846	A	0.053609863439851	0.070415808482916
847	T	0.070415808482916	0.059347181026950
848	T	0.071134713275848	0.070415808482916
849	N	0.059347181026950	0.071134713275848
850	S	0.088919014875551	0.073671129558687
851	S	0.073671129558687	0.073671129558687
852	T	0.074420608580167	0.074420608580167
853	N	0.059347181026950	0.074420608580167
854	A	0.119425201271859	0.106535366690346
855	T	0.106535366690346	0.106535366690346
856	T	0.106535366690346	0.106535366690346
857	T	0.105499329036041	0.106535366690346
858	A	0.154295900969393	0.154295900969393
859	S	0.155727710997660	0.155727710997660
860	T	0.157170338434047	0.157170338434047
861	N	0.157170338434047	0.157170338434047
862	V	0.223884513108306	0.190327506531932
863	R	0.190327506531932	0.223884513108306
864	T	0.321280589700512	0.270837927599443
865	S	0.270837927599443	0.321280589700512
866	A	0.385190828377177	0.355186489478138
867	T	0.355186489478138	0.355186489478138
868	T	0.357694023746371	0.357694023746371
869	T	0.355186489478138	0.357694023746371
870	A	0.460071589723466	0.460071589723466
871	S	0.504283332713993	0.488026696944513
872	I	0.488026696944513	0.488026696944513
873	N	0.488026696944513	0.488026696944513
874	V	0.353686884638526	0.353686884638526
875	R	0.308405437226548	0.308405437226548
876	T	0.308405437226548	0.308405437226548
877	S	0.259212214064050	0.259212214064050
878	A	0.257118699664740	0.257118699664740
879	I	0.219992345591251	0.221873853529912
880	T	0.221873853529912	0.219992345591251
881	T	0.099997466288792	0.146666516550314
882	E	0.146666516550314	0.099997466288792
883	S	0.092474277107606	0.092474277107606
884	T	0.087159013320407	0.092474277107606
885	N	0.087159013320407	0.087159013320407
886	S	0.104882439787449	0.087159013320407
887	S	0.087159013320407	0.087159013320407
888	T	0.045268527346778	0.059050403420911
889	N	0.035870839303825	0.059050403420911
890	A	0.059050403420911	0.059050403420911
891	T	0.105499329036041	0.105499329036041
892	T	0.106535366690346	0.105499329036041
893	T	0.105499329036041	0.106535366690346
894	A	0.154295900969393	0.154295900969393
895	S	0.155727710997660	0.155727710997660
896	T	0.157170338434047	0.157170338434047
897	N	0.157170338434047	0.157170338434047
898	V	0.223884513108306	0.190327506531932
899	R	0.190327506531932	0.223884513108306
900	T	0.321280589700512	0.270837927599443
901	S	0.270837927599443	0.321280589700512
902	A	0.385190828377177	0.355186489478138
903	T	0.355186489478138	0.355186489478138
904	T	0.357694023746371	0.357694023746371
905	T	0.355186489478138	0.355186489478138
906	A	0.460071589723466	0.355186489478138
907	S	0.335623986292552	0.335623986292552
908	I	0.321280589700512	0.321280589700512
909	N	0.321280589700512	0.321280589700512
910	V	0.213683631870044	0.213683631870044
911	R	0.181298426439434	0.181298426439434
912	T	0.181298426439434	0.181298426439434
913	S	0.148039921784429	0.148039921784429
914	A	0.146666516550314	0.146666516550314
915	T	0.099997466288792	0.100985573646362
916	T	0.100985573646362	0.099997466288792
917	T	0.052290004464124	0.078639331491193
918	E	0.078639331491193	0.052290004464124
919	S	0.048163950809800	0.048163950809800
920	T	0.045268527346778	0.045268527346778
921	N	0.045268527346778	0.045268527346778
922	S	0.026499104879735	0.026499104879735
923	N	0.021700080053356	0.021700080053356
924	T	0.021700080053356	0.021700080053356
925	S	0.010846288424313	0.014766179606955
926	A	0.010729635075021	0.014766179606955
927	T	0.014766179606955	0.014766179606955
928	T	0.014926056409643	0.014766179606955
929	T	0.014766179606955	0.014926056409643
930	E	0.022659058127388	0.022659058127388
931	S	0.022902406403142	0.022902406403142
932	T	0.029004747373418	0.022902406403142
933	D	0.029004747373418	0.022902406403142
934	S	0.016859599179945	0.016859599179945
935	N	0.013781588473443	0.013781588473443
936	T	0.013781588473443	0.013781588473443
937	S	0.006860636557431	0.009353718638656
938	A	0.006786555347449	0.009353718638656
939	T	0.009353718638656	0.009353718638656
940	T	0.009455555907770	0.009353718638656
941	T	0.009353718638656	0.009455555907770
942	E	0.022659058127388	0.022659058127388
943	S	0.022902406403142	0.022902406403142
944	T	0.029004747373418	0.029004747373418
945	D	0.029004747373418	0.029004747373418
946	S	0.035360826383320	0.029004747373418
947	N	0.029004747373418	0.029004747373418
948	T	0.029004747373418	0.029004747373418
949	S	0.022902406403142	0.029004747373418
950	A	0.022659058127388	0.029004747373418
951	T	0.038817013151057	0.031042685826881
952	T	0.039226925889126	0.038817013151057
953	T	0.031042685826881	0.039226925889126
954	A	0.072928603713912	0.072928603713912
955	S	0.073671129558688	0.073671129558688
956	T	0.092026731797685	0.092026731797685
957	N	0.092026731797685	0.092026731797685
958	S	0.110620038978186	0.092026731797685
959	S	0.092026731797685	0.092026731797685
960	T	0.092026731797685	0.092026731797685
961	N	0.073671129558688	0.073671129558688
962	A	0.072928603713912	0.072928603713912
963	T	0.060241457188658	0.060863288751797
964	T	0.060863288751797	0.060863288751797
965	T	0.048392244273141	0.060863288751797
966	A	0.072928603713912	0.072928603713912
967	S	0.073671129558687	0.073671129558687
968	T	0.074420608580167	0.073671129558687
969	N	0.074420608580167	0.073671129558687
970	S	0.054986810352239	0.054986810352239
971	S	0.045268527346778	0.045268527346778
972	T	0.045268527346778	0.045268527346778
973	N	0.035870839303825	0.043209695373872
974	A	0.043209695373872	0.043209695373872
975	T	0.035494701295612	0.040412401949223
976	T	0.043209695373872	0.040412401949223
977	T	0.040412401949223	0.035494701295612
978	E	0.029575553634348	0.029575553634348
979	S	0.015003116071723	0.018348869608131
980	T	0.018348869608131	0.017132188904846
981	N	0.014455055733264	0.015003116071723
982	A	0.017132188904846	0.014455055733264
983	S	0.007048806224029	0.007048806224029
984	A	0.005280576308786	0.005280576308786
985	K	0.004148266039065	0.005030830206801
986	E	0.005030830206801	0.005030830206801
987	D	0.005030830206801	0.004148266039065
988	A	0.002520631826792	0.002689556604595
989	N	0.001978957124468	0.002689556604595
990	K	0.002689556604595	0.002689556604595
991	D	0.004089226403756	0.003056623649634
992	G	0.004407049903162	0.004089226403756
993	N	0.003056623649634	0.004407049903162
994	A	0.005515110968073	0.005515110968073
995	E	0.009671702862491	0.009671702862491
996	D	0.009671702862491	0.009671702862491
997	N	0.015943646404522	0.015943646404522
998	R	0.015943646404522	0.015943646404522
999	F	0.015943646404522	0.015943646404522
1000	H	0.018271051648818	0.018271051648818
1001	P	0.024025365940203	0.024025365940203
1002	V	0.050981366987596	0.039635147089150
1003	T	0.039635147089150	0.050981366987596
1004	D	0.071980342787702	0.071980342787702
1005	I	0.127640829694222	0.114450280186096
1006	N	0.122378074284769	0.114450280186096
1007	K	0.114450280186096	0.114450280186096
1008	E	0.059993026690955	0.114450280186096
1009	S	0.081755364062503	0.114450280186096
1010	Y	0.151554417111335	0.151554417111335
1011	K	0.164427607863719	0.164427607863719
1012	R	0.267757582956756	0.182074007463461
1013	K	0.295794729236856	0.209205077108558
1014	G	0.182074007463461	0.209205077108558
1015	S	0.209205077108558	0.209205077108558
1016	Q	0.209205077108558	0.209205077108558
1017	M	0.464010930270726	0.366510477881504
1018	V	0.449393406474232	0.366510477881504
1019	L	0.366510477881504	0.449393406474232
1020	L	0.361515024956936	0.449393406474232
1021	E	0.495083773438089	0.469217270672479
1022	R	0.469217270672479	0.481217067943266
1023	K	0.481217067943266	0.483946574638134
1024	K	0.483946574638134	0.481217067943266
1025	L	0.504064567963704	0.481217067943266
1026	K	0.279527515916996	0.279527515916996
1027	A	0.152892653486096	0.152892653486096
1028	Q	0.126248452940513	0.152892653486096
1029	F	0.057505812095867	0.152892653486096
1030	P	0.153431055306344	0.153431055306344
1031	N	0.239875999035300	0.235963640774823
1032	T	0.235963640774823	0.239875999035300
1033	S	0.379675687872492	0.329227798598823
1034	E	0.379675687872492	0.379675687872492
1035	N	0.329227798598823	0.379675687872492
1036	M	0.427686665858967	0.379675687872492
1037	N	0.466342491218622	0.329227798598823
1038	V	0.318661381657328	0.318661381657328
1039	L	0.215685628520059	0.286097047918415
1040	Q	0.165977723342929	0.274216828508047
1041	F	0.286097047918415	0.274216828508047
1042	L	0.274216828508047	0.286097047918415
1043	G	0.415033925053351	0.415033925053351
1044	F	0.626891891231927	0.626891891231927
1045	R	0.676100162507323	0.676100162507323
1046	S	0.831739566178539	0.676100162507323
1047	D	0.833838524724211	0.816719329287725
1048	E	0.668821674222932	0.816719329287725
1049	I	0.816719329287725	0.668821674222932
1050	K	0.543783874070178	0.668821674222932
1051	H	0.519682476385083	0.712436799121507
1052	L	0.712436799121507	0.712436799121507
1053	F	0.712436799121507	0.712436799121507
1054	L	0.786635975128444	0.758088528122427
1055	Y	0.758088528122427	0.782595071919328
1056	G	0.782595071919328	0.786635975128444
1057	I	0.825800576994252	0.798824620423385
1058	D	0.798824620423385	0.825800576994252
1059	V	0.887252321533561	0.825800576994252
1060	Y	0.880664665822119	0.798824620423385
1061	F	0.783757083388364	0.783757083388364
1062	C	0.770547863378288	0.770547863378288
1063	P	0.574732932011800	0.756960124542215
1064	E	0.594579441440566	0.594579441440566
1065	G	0.756960124542215	0.594579441440566
1066	V	0.590551794077357	0.672589886949416
1067	F	0.685717001664592	0.672589886949416
1068	T	0.672589886949416	0.590551794077357
1069	Q	0.522639703778908	0.522639703778908
1070	Y	0.355856978540810	0.522639703778908
1071	G	0.341013448935176	0.522639703778908
1072	L	0.532168691662073	0.532168691662073
1073	C	0.532168691662073	0.532168691662073
1074	K	0.738670902382439	0.708365785595699
1075	G	0.726874615367618	0.726874615367618
1076	C	0.708365785595699	0.738670902382439
1077	Q	0.794131869607229	0.794131869607229
1078	K	0.892228970143144	0.854410338328733
1079	M	0.854410338328733	0.854410338328733
1080	F	0.854410338328733	0.854410338328733
1081	E	0.742418460708926	0.753770825327469
1082	L	0.628590725569224	0.753770825327469
1083	C	0.753770825327469	0.753770825327469
1084	V	0.801945210121111	0.801945210121111
1085	C	0.813637138606766	0.813637138606766
1086	W	0.836208088233881	0.836208088233881
1087	A	0.853855280694821	0.836208088233881
1088	G	0.853855280694821	0.853855280694821
1089	Q	0.793274988803763	0.853855280694821
1090	K	0.929756566180236	0.801777015133948
1091	V	0.801777015133948	0.793274988803763
1092	S	0.755592583939709	0.773026552735337
1093	Y	0.773026552735337	0.755592583939709
1094	R	0.722462240071491	0.722462240071491
1095	R	0.691520215048721	0.691520215048721
1096	M	0.511886215161049	0.691520215048721
1097	A	0.599454371070867	0.691520215048721
1098	W	0.709257777874926	0.709257777874926
1099	E	0.829380984584417	0.709288110606105
1100	A	0.754633700014449	0.709288110606105
1101	L	0.709288110606105	0.709288110606105
1102	A	0.413267709967444	0.413267709967444
1103	V	0.272612058787903	0.272612058787903
1104	E	0.166262971296981	0.186694116853186
1105	R	0.186694116853186	0.166262971296981
1106	M	0.149915429178201	0.149915429178201
1107	L	0.048640291627551	0.149915429178201
1108	R	0.133580688650195	0.133580688650195
1109	N	0.190953334829246	0.067273505499570
1110	D	0.067273505499570	0.067273505499570
1111	E	0.028535571535899	0.033879939783248
1112	E	0.033879939783248	0.033879939783248
1113	Y	0.033879939783248	0.030820840653920
1114	K	0.026884052319486	0.030820840653920
1115	E	0.030820840653920	0.026884052319486
1116	Y	0.017922068933201	0.017922068933201
1117	L	0.012626181436863	0.013516139034185
1118	E	0.007991762163020	0.013516139034185
1119	D	0.013516139034185	0.013516139034185
1120	I	0.039107092866443	0.039107092866443
1121	E	0.050870584058735	0.050870584058735
1122	P	0.050870584058735	0.050870584058735
1123	Y	0.096494534485319	0.096494534485319
1124	H	0.149218671909790	0.148527866419723
1125	G	0.149218671909790	0.149218671909790
1126	D	0.148527866419723	0.149218671909790
1127	P	0.233040010030024	0.233040010030024
1128	V	0.509025109650103	0.324375914860959
1129	G	0.324375914860959	0.445238052435544
1130	Y	0.474323451669788	0.445238052435544
1131	L	0.445238052435544	0.334488435137116
1132	K	0.210202251253281	0.445238052435544
1133	Y	0.334488435137116	0.445238052435544
1134	F	0.535073357688802	0.535073357688802
1135	S	0.697225241646117	0.697225241646117
1136	V	0.714259537673609	0.714259537673609
1137	K	0.749012149355404	0.714259537673609
1138	R	0.784574631750096	0.714259537673609
1139	G	0.694170020112377	0.694170020112377
1140	E	0.489398616571832	0.637680591271585
1141	I	0.637680591271585	0.569381032512952
1142	Y	0.555079783465222	0.569381032512952
1143	S	0.569381032512952	0.637680591271585
1144	Q	0.695960070733393	0.695960070733393
1145	I	0.716049192687138	0.716049192687138
1146	Q	0.766486398990046	0.766486398990046
1147	R	0.860989290621917	0.860989290621917
1148	N	0.892269292479732	0.891882519405043
1149	Y	0.939634343438954	0.891882519405043
1150	A	0.891882519405043	0.891882519405043
1151	W	0.837163998660566	0.837163998660566
1152	Y	0.746930260425110	0.763819010845444
1153	L	0.763819010845444	0.763819010845444
1154	A	0.763819010845444	0.763819010845444
1155	I	0.778030693172724	0.778030693172724
1156	T	0.847094622380047	0.791120115910542
1157	R	0.929175496858047	0.791120115910542
1158	R	0.791120115910542	0.791120115910542
1159	R	0.755280748276986	0.755280748276986
1160	E	0.611756930505912	0.611756930505912
1161	T	0.495466084274062	0.495466084274062
1162	I	0.283258491335587	0.283258491335587
1163	S	0.232904259952098	0.232904259952098
1164	V	0.120956813416286	0.120956813416286
1165	L	0.093299055652047	0.093299055652047
1166	D	0.087068146696175	0.093299055652047
1167	S	0.075408502620967	0.093299055652047
1168	T	0.114187272293088	0.114187272293088
1169	R	0.295545783802915	0.248544527751200
1170	G	0.309263776705193	0.248544527751200
1171	K	0.248544527751200	0.248544527751200
1172	Q	0.248544527751200	0.248544527751200
1173	G	0.127884478413774	0.134554545627522
1174	S	0.077674196238340	0.134554545627522
1175	Q	0.134554545627522	0.134554545627522
1176	V	0.240424650416260	0.135739400310345
1177	F	0.227901198135795	0.227901198135795
1178	R	0.135739400310345	0.240424650416260
1179	M	0.280714897684918	0.280714897684918
1180	S	0.417463431688943	0.417463431688943
1181	G	0.573490424059154	0.573490424059154
1182	R	0.626413496403041	0.626413496403041
1183	Q	0.740889102669398	0.740889102669398
1184	I	0.859880164307366	0.740889102669398
1185	K	0.782545308655054	0.740889102669398
1186	E	0.604419383569397	0.726809404017173
1187	L	0.726809404017173	0.656191215568177
1188	Y	0.656191215568177	0.604419383569397
1189	Y	0.522833330067018	0.591716971338277
1190	K	0.591716971338277	0.581177708004340
1191	V	0.558773077378753	0.558773077378753
1192	W	0.581177708004340	0.558773077378753
1193	S	0.281247555747419	0.558773077378753
1194	N	0.414442095034057	0.532166383754210
1195	L	0.698441247865931	0.532166383754210
1196	R	0.532166383754210	0.532166383754210
1197	E	0.532166383754210	0.551104147444450
1198	S	0.551104147444450	0.532283166644045
1199	K	0.709838008797502	0.532283166644045
1200	T	0.532283166644045	0.532283166644045
1201	E	0.532283166644045	0.532283166644045
1202	V	0.362557133571433	0.362557133571433
1203	L	0.291584465348661	0.291584465348661
1204	Q	0.171197271149284	0.291584465348661
1205	Y	0.152898101029194	0.291584465348661
1206	F	0.335459442173440	0.249050842008181
1207	L	0.352600607555944	0.249050842008181
1208	N	0.249050842008181	0.335459442173440
1209	W	0.158479929055748	0.249050842008181
1210	D	0.393790541514098	0.179445348423431
1211	E	0.179445348423431	0.158479929055748
1212	K	0.124996124791914	0.127375336647530
1213	K	0.127375336647530	0.124996124791914
1214	C	0.040435572700655	0.040435572700655
1215	R	0.011146053761169	0.012871390838729
1216	E	0.006029292158808	0.012153590369828
1217	E	0.012871390838729	0.012153590369828
1218	W	0.012153590369828	0.012871390838729
1219	E	0.040288225091700	0.040288225091700
1220	A	0.040288225091700	0.040288225091700
1221	K	0.051811313307834	0.040288225091700
1222	D	0.098191684003947	0.040288225091700
1223	D	0.037473235676416	0.051811313307834
1224	T	0.032900339652927	0.091778087907708
1225	V	0.091778087907708	0.091778087907708
1226	F	0.117448585454122	0.102818907252891
1227	V	0.102818907252891	0.117448585454122
1228	E	0.271658883619788	0.219012679389148
1229	A	0.219012679389148	0.242955151895486
1230	L	0.242955151895486	0.271658883619788
1231	E	0.546762393190392	0.546762393190392
1232	K	0.722552909839914	0.694361736156443
1233	V	0.720356183593229	0.694361736156443
1234	G	0.694361736156443	0.694361736156443
1235	V	0.551423945003976	0.606440469890659
1236	F	0.418895767158249	0.551423945003976
1237	Q	0.606440469890659	0.487000622600902
1238	R	0.487000622600902	0.487000622600902
1239	L	0.487000622600902	0.550257553523404
1240	R	0.604073205510069	0.487000622600902
1241	S	0.550257553523404	0.487000622600902
1242	M	0.378819973356997	0.430377769715237
1243	T	0.426686447644741	0.426686447644741
1244	S	0.430377769715237	0.413359485866958
1245	A	0.408136883284558	0.426686447644741
1246	G	0.413359485866958	0.413359485866958
1247	L	0.550944178372520	0.413359485866958
1248	Q	0.376001125017947	0.510641535300968
1249	G	0.510641535300968	0.510641535300968
1250	P	0.510641535300968	0.443907645625166
1251	Q	0.428112713543736	0.462533121068791
1252	Y	0.443907645625166	0.443907645625166
1253	V	0.462533121068791	0.443907645625166
1254	K	0.430724927909998	0.462533121068791
1255	L	0.480081152394298	0.480081152394298
1256	Q	0.480081152394298	0.480081152394298
1257	F	0.519176656388211	0.519176656388211
1258	S	0.588172374074775	0.588172374074775
1259	R	0.644493256258569	0.588172374074775
1260	H	0.772805613942058	0.588172374074775
1261	H	0.530074863379600	0.568608392651651
1262	R	0.554102222610069	0.568608392651651
1263	Q	0.568608392651651	0.554102222610069
1264	L	0.568608392651651	0.554102222610069
1265	R	0.519240289835144	0.519240289835144
1266	S	0.465056597088472	0.519240289835144
1267	R	0.483797434973066	0.519240289835144
1268	Y	0.620047044583467	0.483797434973066
1269	E	0.620235158257928	0.483797434973066
1270	L	0.430890821486986	0.568654418816580
1271	S	0.393009489406000	0.462701308134992
1272	L	0.568654418816580	0.462701308134992
1273	G	0.462701308134992	0.531318325728892
1274	M	0.599914394201577	0.568654418816580
1275	H	0.531318325728892	0.531318325728892
1276	L	0.641804262419159	0.599914394201577
1277	R	0.511330080134982	0.531318325728892
1278	D	0.607725216327104	0.511330080134982
1279	Q	0.451951713879330	0.451951713879330
1280	L	0.437404064728130	0.442410340756542
1281	A	0.413741634842621	0.437404064728130
1282	L	0.442410340756542	0.437404064728130
1283	G	0.362550327425431	0.413741634842621
1284	V	0.510929478748040	0.390039306086847
1285	T	0.359878365835209	0.390039306086847
1286	P	0.390039306086847	0.510929478748040
1287	S	0.705066991295884	0.705066991295884
1288	K	0.829570630708761	0.721525050449265
1289	V	0.721525050449265	0.760499847940892
1290	P	0.760499847940892	0.760499847940892
1291	H	0.760499847940892	0.760499847940892
1292	W	0.895295775179285	0.791272041583525
1293	T	0.791272041583525	0.875689275965798
1294	A	0.875689275965798	0.895295775179285
1295	F	0.939338177244494	0.939338177244494
1296	L	0.964038004939902	0.939338177244494
1297	S	0.957549270514673	0.939338177244494
1298	M	0.925764895149599	0.957549270514673
1299	L	0.936840631909826	0.936840631909826
1300	I	0.962557218098632	0.933363435133784
1301	G	0.933363435133784	0.933363435133784
1302	L	0.927446808850121	0.927446808850121
1303	F	0.907584059550714	0.908040321437369
1304	Y	0.908040321437369	0.907584059550714
1305	N	0.751087470608668	0.867114189177963
1306	K	0.839326791437340	0.867114189177963
1307	T	0.867114189177963	0.839326791437340
1308	F	0.867114189177963	0.839326791437340
1309	R	0.647892641250461	0.708753740345088
1310	Q	0.691888989241309	0.691888989241309
1311	K	0.708753740345088	0.647892641250461
1312	L	0.565678912175470	0.565678912175470
1313	E	0.301632898035893	0.565678912175470
1314	Y	0.481446193085538	0.565678912175470
1315	L	0.661026655373548	0.661026655373548
1316	L	0.783721988400629	0.741625935747540
1317	E	0.784644660871174	0.770316621184681
1318	Q	0.741625935747540	0.783721988400629
1319	I	0.770316621184681	0.784644660871174
1320	S	0.875688714259659	0.859795976259181
1321	E	0.875688714259659	0.869362939235579
1322	V	0.859795976259181	0.869362939235579
1323	W	0.869362939235579	0.859795976259181
1324	L	0.812981677643631	0.845025458465456
1325	L	0.647348049767490	0.812981677643631
1326	P	0.845025458465456	0.772350379188612
1327	H	0.772350379188612	0.772350379188612
1328	W	0.739706262135073	0.842240079935313
1329	L	0.842240079935313	0.842240079935313
1330	D	0.919433365244941	0.842240079935313
1331	L	0.891451293364443	0.842240079935313
1332	A	0.674553057667729	0.674553057667729
1333	N	0.466737053760712	0.466737053760712
1334	V	0.320197226147137	0.466737053760712
1335	E	0.374171852057528	0.374171852057528
1336	V	0.486054667662995	0.320197226147137
1337	L	0.288734312516536	0.374171852057528
1338	A	0.288734312516536	0.486054667662995
1339	A	0.584400152854048	0.529568000409818
1340	D	0.529568000409818	0.584400152854048
1341	N	0.632799572982627	0.632799572982627
1342	T	0.765646965484185	0.765646965484185
1343	R	0.765646965484185	0.765646965484185
1344	V	0.874744343041349	0.800303981571424
1345	P	0.874744343041349	0.800303981571424
1346	L	0.800303981571424	0.800303981571424
1347	Y	0.754834783653808	0.800303981571424
1348	M	0.590222271445610	0.773290231020034
1349	L	0.844096258063905	0.771368111489191
1350	M	0.773290231020034	0.771368111489191
1351	V	0.771368111489191	0.771368111489191
1352	A	0.609804350471747	0.609804350471747
1353	V	0.314139101301335	0.478870658560235
1354	H	0.478870658560235	0.314139101301335
1355	K	0.293664254785356	0.293664254785356
1356	E	0.107162739142278	0.107162739142278
1357	L	0.056902947769237	0.056902947769237
1358	D	0.033491354269339	0.041272838939348
1359	S	0.041272838939348	0.033491354269339
1360	D	0.012459541643216	0.024379449423375
1361	D	0.020501926966378	0.024379449423375
1362	V	0.024379449423375	0.024379449423375
1363	P	0.041728221375782	0.041728221375782
1364	D	0.079842476262945	0.079842476262945
1365	G	0.195283957704730	0.122322775322061
1366	R	0.122322775322061	0.122322775322061
1367	F	0.122322775322061	0.122322775322061
1368	D	0.122322775322061	0.122322775322061
1369	I	0.218057825492593	0.168518805936474
1370	I	0.375789634886170	0.218057825492593
1371	L	0.168518805936474	0.289073080327248
1372	L	0.289073080327248	0.375789634886170
1373	C	0.380844362629920	0.380844362629920
1374	R	0.500000000000000	0.500000000000000
1375	D	0.500000000000000	0.500000000000000
1376	S	0.500000000000000	0.500000000000000
1377	S	0.500000000000000	0.500000000000000
1378	R	0.500000000000000	0.500000000000000
1379	E	0.500000000000000	0.500000000000000
1380	V	0.500000000000000	0.500000000000000
1381	G	0.500000000000000	0.500000000000000
1382	E	0.500000000000000	0.500000000000000
