# Supplementary material for: Conserved degronome features governing quality control associated proteolysis
Source: Nat Commun. 2022 Dec 8;13:7588. doi: 10.1038/s41467-022-35298-y (PMC9732359; doi:10.1038/s41467-022-35298-y)
Supplement: Supplementary file 6 — Supplementary Data 4 [file 41467_2022_35298_MOESM6_ESM.zip › profile_O13560.csv]

# Degron profile of O13560
# logit: Predicted probability of a tile being a degron (PSI<2.2) assigned to central position
# smooth: Running median spanning 5 positions
resi	aa	logit	logit_smooth
1	M	0.500000000000000	0.500000000000000
2	M	0.500000000000000	0.500000000000000
3	G	0.500000000000000	0.500000000000000
4	E	0.500000000000000	0.500000000000000
5	R	0.500000000000000	0.500000000000000
6	I	0.500000000000000	0.500000000000000
7	Q	0.500000000000000	0.500000000000000
8	N	0.500000000000000	0.500000000000000
9	C	0.141800456160982	0.180557700390466
10	N	0.171084175728037	0.180557700390466
11	A	0.180557700390466	0.180557700390466
12	D	0.372389177847408	0.372389177847408
13	E	0.660054529904636	0.469201015053459
14	G	0.642807348607487	0.642807348607487
15	L	0.469201015053459	0.642835089133131
16	I	0.642835089133131	0.642835089133131
17	T	0.694075367347676	0.694075367347676
18	L	0.726374500221495	0.719119276806231
19	C	0.862759939049272	0.726374500221495
20	I	0.719119276806231	0.846792141849848
21	L	0.846792141849848	0.862759939049272
22	S	0.884226570080432	0.884226570080432
23	S	0.949945749978137	0.884226570080432
24	L	0.938245486992632	0.922189625546130
25	S	0.881834964483365	0.922189625546130
26	L	0.922189625546130	0.881834964483365
27	L	0.833463668592351	0.833463668592351
28	D	0.757108525648671	0.757108525648671
29	R	0.548452177073300	0.548452177073300
30	N	0.392663614993070	0.548452177073300
31	L	0.392663614993070	0.524381694396677
32	M	0.548452177073301	0.524381694396677
33	S	0.524381694396677	0.524381694396677
34	C	0.575008765249971	0.524381694396677
35	N	0.363597730980367	0.363597730980367
36	S	0.186942316057886	0.363597730980367
37	N	0.315094814803445	0.363597730980367
38	S	0.406394761646959	0.406394761646959
39	S	0.618505575404573	0.406394761646959
40	L	0.423145040322961	0.423145040322961
41	V	0.293072354142039	0.437833223895700
42	A	0.437833223895700	0.437833223895700
43	N	0.476792454882653	0.476792454882653
44	G	0.700478220607782	0.700478220607782
45	S	0.813766556515684	0.813766556515684
46	C	0.871124299746548	0.871124299746548
47	L	0.920170803476437	0.896557564313659
48	P	0.897062090151914	0.896557564313659
49	P	0.896557564313659	0.896557564313659
50	L	0.812033219150394	0.896557564313659
51	L	0.874546384327291	0.896557564313659
52	I	0.897827960043090	0.897827960043090
53	F	0.916374383027524	0.916374383027524
54	A	0.953674215358134	0.953674215358134
55	V	0.956264413881661	0.956264413881661
56	G	0.956264413881661	0.956264413881661
57	F	0.969294373042812	0.969294373042812
58	P	0.973779923986951	0.969294373042812
59	W	0.973640363523130	0.969294373042812
60	S	0.951600681889371	0.951600681889371
61	K	0.947761651628118	0.947761651628118
62	L	0.947761651628118	0.947761651628118
63	V	0.933059038019609	0.933059038019609
64	L	0.890992926112714	0.916178827389344
65	A	0.916178827389344	0.890992926112714
66	S	0.854013082346799	0.854013082346799
67	F	0.774757395719676	0.846965455197581
68	S	0.747608839295307	0.846965455197581
69	L	0.846965455197581	0.846965455197581
70	F	0.916862432012131	0.916862432012131
71	K	0.922787267048591	0.916862432012131
72	S	0.922787267048591	0.922787267048591
73	T	0.886451724857459	0.922787267048591
74	S	0.928322875074835	0.922787267048591
75	D	0.956683609776096	0.928322875074835
76	V	0.922000633083761	0.956683609776096
77	F	0.956908974042534	0.956683609776096
78	L	0.956683609776096	0.956908974042534
79	I	0.956908974042534	0.956908974042534
80	V	0.979572448178985	0.979352558999089
81	A	0.979572448178985	0.979572448178985
82	I	0.979352558999089	0.979572448178985
83	V	0.983110225400951	0.983065732908334
84	S	0.991486971052949	0.983065732908334
85	L	0.983065732908334	0.983065732908334
86	F	0.946912773653164	0.946912773653164
87	L	0.941830054606733	0.941830054606733
88	I	0.798981201597400	0.798981201597400
89	S	0.789130132633220	0.789130132633220
90	S	0.766910021608941	0.766910021608941
91	A	0.721820073460699	0.721820073460699
92	S	0.500000000000000	0.500000000000000
93	P	0.500000000000000	0.500000000000000
94	E	0.500000000000000	0.500000000000000
95	V	0.500000000000000	0.500000000000000
96	D	0.500000000000000	0.500000000000000
97	C	0.500000000000000	0.500000000000000
98	R	0.500000000000000	0.500000000000000
99	C	0.500000000000000	0.500000000000000
100	G	0.500000000000000	0.500000000000000
