# Supplementary material for: Conserved degronome features governing quality control associated proteolysis
Source: Nat Commun. 2022 Dec 8;13:7588. doi: 10.1038/s41467-022-35298-y (PMC9732359; doi:10.1038/s41467-022-35298-y)
Supplement: Supplementary file 6 — Supplementary Data 4 [file 41467_2022_35298_MOESM6_ESM.zip › profile_O13561.csv]

# Degron profile of O13561
# logit: Predicted probability of a tile being a degron (PSI<2.2) assigned to central position
# smooth: Running median spanning 5 positions
resi	aa	logit	logit_smooth
1	M	0.500000000000000	0.500000000000000
2	L	0.500000000000000	0.500000000000000
3	K	0.500000000000000	0.500000000000000
4	F	0.500000000000000	0.500000000000000
5	K	0.500000000000000	0.500000000000000
6	N	0.500000000000000	0.500000000000000
7	M	0.500000000000000	0.500000000000000
8	Y	0.500000000000000	0.500000000000000
9	I	0.760649554846302	0.760649554846302
10	T	0.785322164598029	0.785322164598029
11	S	0.798561709084138	0.798561709084138
12	H	0.887088639643276	0.887088639643276
13	D	0.887088639643276	0.887088639643276
14	N	0.893897865404301	0.893897865404301
15	F	0.952021607126347	0.935048787140274
16	I	0.961015933964935	0.935048787140274
17	A	0.935048787140274	0.952021607126347
18	Y	0.929637667164112	0.957653079928250
19	I	0.963775664499960	0.957653079928250
20	F	0.957653079928250	0.963775664499960
21	F	0.975120513782420	0.975120513782420
22	T	0.992688145378837	0.989982381760341
23	F	0.994613391905583	0.989982381760341
24	F	0.989982381760341	0.989982381760341
25	T	0.960411559829884	0.960411559829884
26	F	0.948024987214916	0.948024987214916
27	I	0.913315853529138	0.913315853529138
28	P	0.839541447822820	0.840274519151564
29	F	0.840274519151564	0.839541447822820
30	Y	0.818862587406178	0.828309932397456
31	R	0.828309932397456	0.818862587406178
32	S	0.805665037673903	0.805665037673903
33	D	0.689329891684049	0.689329891684049
34	Q	0.669419920699606	0.669419920699606
35	S	0.505387281513471	0.669419920699606
36	T	0.505387281513471	0.669419920699606
37	L	0.691935575342214	0.566068588901833
38	C	0.693096482300532	0.566068588901833
39	R	0.566068588901833	0.566068588901833
40	C	0.477562684141335	0.566068588901833
41	S	0.457526609146652	0.566068588901833
42	Q	0.645486664990116	0.645486664990116
43	K	0.787563571575500	0.787563571575500
44	I	0.874445453455934	0.787563571575500
45	F	0.881413659216640	0.787563571575500
46	L	0.784965792453280	0.784965792453280
47	S	0.696838833828380	0.784965792453280
48	G	0.784156642219404	0.784965792453280
49	Q	0.821639214039577	0.821639214039577
50	R	0.903646532738356	0.903646532738356
51	L	0.945455142639406	0.903646532738356
52	L	0.932885873474614	0.903646532738356
53	R	0.853012781809184	0.853695033304706
54	Q	0.853695033304706	0.853012781809184
55	T	0.792168260210417	0.853012781809184
56	V	0.764139077258604	0.853695033304706
57	I	0.888971163290906	0.888971163290906
58	I	0.896670843030348	0.888971163290906
59	V	0.889417195559701	0.888971163290906
60	G	0.881118038635901	0.881118038635901
61	P	0.797785735672565	0.797785735672565
62	L	0.785252899189791	0.797785735672565
63	A	0.771094496555239	0.797785735672565
64	P	0.861602825775687	0.861602825775687
65	F	0.872141725508108	0.862261788726981
66	S	0.862261788726981	0.862261788726981
67	S	0.862261788726981	0.862261788726981
68	Y	0.757299903803138	0.862261788726981
69	S	0.885760761450946	0.885760761450946
70	S	0.944579276285266	0.932492449276382
71	P	0.944293182163463	0.932492449276382
72	F	0.932492449276382	0.932492449276382
73	F	0.924734736864379	0.924734736864379
74	F	0.848238836416975	0.848238836416975
75	I	0.815973645660597	0.839082599689007
76	P	0.815973645660597	0.815973645660597
77	L	0.839082599689007	0.815973645660597
78	F	0.815910173285910	0.839082599689007
79	F	0.892254253792837	0.839082599689007
80	S	0.899891534890577	0.815910173285910
81	G	0.706268296269170	0.706268296269170
82	P	0.690196687283807	0.690196687283807
83	N	0.562646558557185	0.562646558557185
84	S	0.503618146844533	0.544137404917916
85	I	0.544137404917916	0.503618146844533
86	P	0.350674549872064	0.364018190784018
87	F	0.364018190784018	0.350674549872064
88	Q	0.329692135458296	0.350674549872064
89	D	0.294814336544740	0.356074187612761
90	Y	0.356074187612761	0.356074187612761
91	R	0.412427439394979	0.412427439394979
92	C	0.469441062902678	0.412427439394979
93	S	0.488197340424144	0.412427439394979
94	P	0.261572348075852	0.338370977437844
95	W	0.338370977437844	0.338370977437844
96	C	0.318228497724545	0.338370977437844
97	P	0.487282201241630	0.482848839220069
98	S	0.617789303875859	0.487282201241630
99	R	0.482848839220069	0.599698258561918
100	S	0.599698258561918	0.599698258561918
101	H	0.599698258561918	0.599698258561918
102	G	0.599698258561918	0.599698258561918
103	A	0.768043022892048	0.643377877575790
104	V	0.643377877575790	0.689926676698460
105	L	0.689926676698460	0.723584877188945
106	P	0.723584877188945	0.723584877188945
107	S	0.738364043824751	0.723584877188945
108	Y	0.738364043824751	0.723584877188945
109	C	0.500000000000000	0.500000000000000
110	S	0.500000000000000	0.500000000000000
111	L	0.500000000000000	0.500000000000000
112	R	0.500000000000000	0.500000000000000
113	W	0.500000000000000	0.500000000000000
114	S	0.500000000000000	0.500000000000000
115	H	0.500000000000000	0.500000000000000
116	R	0.500000000000000	0.500000000000000
117	T	0.500000000000000	0.500000000000000
