# Supplementary material for: Conserved degronome features governing quality control associated proteolysis
Source: Nat Commun. 2022 Dec 8;13:7588. doi: 10.1038/s41467-022-35298-y (PMC9732359; doi:10.1038/s41467-022-35298-y)
Supplement: Supplementary file 6 — Supplementary Data 4 [file 41467_2022_35298_MOESM6_ESM.zip › profile_O13562.csv]

# Degron profile of O13562
# logit: Predicted probability of a tile being a degron (PSI<2.2) assigned to central position
# smooth: Running median spanning 5 positions
resi	aa	logit	logit_smooth
1	M	0.500000000000000	0.500000000000000
2	S	0.500000000000000	0.500000000000000
3	S	0.500000000000000	0.500000000000000
4	S	0.500000000000000	0.500000000000000
5	Q	0.500000000000000	0.500000000000000
6	T	0.500000000000000	0.500000000000000
7	L	0.500000000000000	0.500000000000000
8	P	0.500000000000000	0.500000000000000
9	K	0.580927410353722	0.500000000000000
10	Y	0.498613423554448	0.580927410353722
11	V	0.663216115325294	0.663216115325294
12	S	0.800365670374016	0.800365670374016
13	I	0.890854889903247	0.890854889903247
14	V	0.898438860410738	0.890854889903247
15	S	0.891885811416026	0.891885811416026
16	T	0.882190128349239	0.898061883470248
17	N	0.898061883470248	0.891885811416026
18	R	0.903330388709953	0.882190128349239
19	W	0.843695055624620	0.856041877999153
20	I	0.856041877999153	0.856041877999153
21	I	0.856041877999153	0.843695055624620
22	S	0.747024678328133	0.747024678328133
23	K	0.633920395727446	0.688304386825240
24	V	0.566946009930230	0.688304386825240
25	S	0.688304386825240	0.688304386825240
26	S	0.850009697979826	0.695063084558862
27	S	0.817002873282115	0.695063084558862
28	L	0.695063084558862	0.695063084558862
29	S	0.695063084558862	0.695063084558862
30	T	0.513511602092984	0.676503702089730
31	S	0.646311862673721	0.676503702089730
32	G	0.676503702089730	0.676503702089730
33	V	0.697319279413950	0.697319279413950
34	I	0.738710557794895	0.738710557794895
35	P	0.830346425081006	0.830346425081006
36	T	0.840781168840189	0.840781168840189
37	I	0.840781168840189	0.840781168840189
38	K	0.901398314979705	0.901398314979705
39	Y	0.901398314979705	0.901398314979705
40	R	0.902365630032756	0.902365630032756
41	L	0.958274004642432	0.929074547511337
42	A	0.963857761831367	0.958274004642432
43	Y	0.929074547511337	0.963857761831367
44	R	0.966613446779321	0.963857761831367
45	L	0.980228053254810	0.966613446779321
46	Y	0.960554822077556	0.971220754079664
47	T	0.974903519388433	0.974903519388433
48	T	0.971220754079664	0.971220754079664
49	L	0.983266708396738	0.974903519388433
50	W	0.971198425127211	0.982438178047587
51	S	0.982438178047587	0.982438178047587
52	L	0.983794261285718	0.977031900318899
53	Y	0.977031900318899	0.978682990114277
54	S	0.976909238565363	0.978682990114277
55	M	0.978682990114277	0.977642914284959
56	M	0.982372037433312	0.978682990114277
57	L	0.977642914284959	0.978682990114277
58	H	0.979333835234166	0.977642914284959
59	I	0.976081705705735	0.976081705705735
60	L	0.968605715296772	0.968605715296772
61	G	0.965524320577541	0.965524320577541
62	F	0.938468145877975	0.949869497074169
63	L	0.938468145877975	0.938468145877975
64	A	0.949869497074169	0.938468145877975
65	N	0.927205231303647	0.938468145877975
66	I	0.932447289217742	0.935149551625641
67	V	0.959876097809001	0.934818138273538
68	G	0.935149551625641	0.935149551625641
69	V	0.934818138273538	0.935149551625641
70	K	0.949924073731102	0.934818138273538
71	S	0.896154416850262	0.896154416850262
72	F	0.849332069424534	0.854897022481117
73	T	0.696579917081034	0.849332069424534
74	I	0.854897022481117	0.780285000757417
75	F	0.780285000757417	0.780285000757417
76	A	0.780285000757417	0.837159183765357
77	F	0.890494867617704	0.837159183765357
78	S	0.837159183765357	0.890494867617704
79	P	0.910622036167972	0.890494867617704
80	A	0.950090704951247	0.910622036167972
81	D	0.889898288985564	0.937574336376861
82	I	0.937574336376861	0.937574336376861
83	A	0.937574336376861	0.937574336376861
84	V	0.937574336376861	0.937574336376861
85	Y	0.912301802261600	0.937574336376861
86	H	0.899389341298159	0.918980419068885
87	F	0.943800456559178	0.912301802261600
88	F	0.918980419068885	0.918980419068885
89	N	0.903330689979395	0.918980419068885
90	L	0.949232041359450	0.903330689979395
91	I	0.879310271212871	0.879310271212871
92	F	0.848423055874978	0.859802281946510
93	P	0.850351341879946	0.850351341879946
94	C	0.859802281946510	0.848423055874978
95	L	0.818605595726199	0.818605595726199
96	E	0.794997536537808	0.818605595726199
97	T	0.779706063947286	0.818605595726199
98	S	0.900825206042343	0.877502609348684
99	N	0.900825206042343	0.877502609348684
100	K	0.877502609348684	0.879832754210376
101	Y	0.794917350266202	0.879832754210376
102	F	0.879832754210376	0.877502609348684
103	N	0.886058346873199	0.879832754210376
104	C	0.805424309578140	0.886058346873199
105	V	0.924787837285141	0.924787837285141
106	I	0.954658332613916	0.943511736865503
107	L	0.943511736865503	0.954658332613916
108	C	0.975341726134696	0.975341726134696
109	T	0.987471479505951	0.975341726134696
110	C	0.976748021882663	0.975341726134696
111	V	0.918275747648910	0.938581899472590
112	S	0.938581899472590	0.918275747648910
113	V	0.904924549728975	0.904924549728975
114	Y	0.899612988797526	0.899612988797526
115	N	0.814875976827720	0.844451663656666
116	L	0.822688185948692	0.835054714062878
117	L	0.844451663656666	0.835054714062878
118	Q	0.835054714062878	0.844451663656666
119	D	0.855566791801359	0.844451663656666
120	R	0.867123536127804	0.835054714062878
121	S	0.500000000000000	0.500000000000000
122	C	0.500000000000000	0.500000000000000
123	S	0.500000000000000	0.500000000000000
124	W	0.500000000000000	0.500000000000000
125	L	0.500000000000000	0.500000000000000
126	K	0.500000000000000	0.500000000000000
127	L	0.500000000000000	0.500000000000000
128	L	0.500000000000000	0.500000000000000
129	L	0.500000000000000	0.500000000000000
