# Supplementary material for: Conserved degronome features governing quality control associated proteolysis
Source: Nat Commun. 2022 Dec 8;13:7588. doi: 10.1038/s41467-022-35298-y (PMC9732359; doi:10.1038/s41467-022-35298-y)
Supplement: Supplementary file 6 — Supplementary Data 4 [file 41467_2022_35298_MOESM6_ESM.zip › profile_O13563.csv]

# Degron profile of O13563
# logit: Predicted probability of a tile being a degron (PSI<2.2) assigned to central position
# smooth: Running median spanning 5 positions
resi	aa	logit	logit_smooth
1	M	0.500000000000000	0.500000000000000
2	S	0.500000000000000	0.500000000000000
3	M	0.500000000000000	0.500000000000000
4	S	0.500000000000000	0.500000000000000
5	S	0.500000000000000	0.500000000000000
6	T	0.500000000000000	0.500000000000000
7	V	0.500000000000000	0.500000000000000
8	I	0.500000000000000	0.500000000000000
9	K	0.752576483378541	0.500000000000000
10	F	0.616035509143142	0.500000000000000
11	R	0.479457777175744	0.479457777175744
12	A	0.234350662437207	0.248255454802178
13	G	0.234350662437207	0.248255454802178
14	V	0.248255454802178	0.248255454802178
15	C	0.380289106134216	0.248255454802178
16	E	0.366196185488798	0.248255454802178
17	Y	0.222949365460363	0.222949365460363
18	N	0.205513849219290	0.219881567987253
19	E	0.219881567987253	0.219881567987253
20	D	0.181701548134005	0.219881567987253
21	S	0.235800913050010	0.219881567987253
22	R	0.273554224221316	0.181701548134005
23	L	0.143064314351720	0.174706531368113
24	C	0.056331394633593	0.143064314351720
25	T	0.174706531368113	0.143064314351720
26	P	0.065595142783861	0.152654012838983
27	I	0.152654012838983	0.174706531368113
28	P	0.228309462705366	0.228309462705366
29	V	0.334739964503845	0.228309462705366
30	Q	0.285289082295875	0.228309462705366
31	G	0.175185615603314	0.175185615603314
32	E	0.060949116296066	0.060949116296066
33	I	0.022681017265005	0.028302347423941
34	E	0.013006865115382	0.022681017265005
35	I	0.028302347423941	0.022681017265005
36	K	0.010700647014838	0.023224279606865
37	P	0.023224279606865	0.023224279606865
38	N	0.026867922567834	0.023224279606865
39	E	0.014734964929661	0.026867922567834
40	E	0.035642611380896	0.034702111875300
41	E	0.035642611380896	0.035642611380896
42	E	0.034702111875300	0.035642611380896
43	L	0.063286877987461	0.034702111875300
44	G	0.027433902331859	0.029360327842580
45	F	0.029360327842580	0.027433902331859
46	W	0.020021123610794	0.027433902331859
47	D	0.023704320262459	0.029360327842580
48	F	0.034700779019518	0.034700779019518
49	E	0.096479121570524	0.096479121570524
50	W	0.123286018149796	0.096479121570524
51	R	0.209037539118440	0.123286018149796
52	P	0.074726494324298	0.123286018149796
53	T	0.167139767005922	0.074726494324298
54	E	0.050944666545745	0.074726494324298
55	K	0.022522282581810	0.050944666545745
56	P	0.085806044606180	0.050944666545745
57	V	0.047831857822083	0.085806044606180
58	G	0.141179024206385	0.141179024206385
59	R	0.144573070391063	0.144573070391063
60	E	0.227367695691433	0.227367695691433
61	L	0.413436904032439	0.372093951685861
62	D	0.372093951685861	0.372093951685861
63	P	0.438329275557826	0.372093951685861
64	I	0.322130322819450	0.361114534499197
65	S	0.361114534499197	0.361114534499197
66	L	0.332662311840822	0.361114534499197
67	I	0.566284644195296	0.566284644195296
68	L	0.673591605609077	0.673591605609077
69	I	0.753414516380083	0.753414516380083
70	P	0.768040633852564	0.768040633852564
71	G	0.861994975756274	0.783057700910135
72	E	0.880218072740100	0.783057700910135
73	T	0.783057700910135	0.783057700910135
74	M	0.772882363582545	0.772882363582545
75	W	0.644307714721457	0.644307714721457
76	V	0.402157780914861	0.402157780914861
77	P	0.278671046102760	0.402157780914861
78	I	0.278671046102760	0.402157780914861
79	K	0.459233376386663	0.459233376386663
80	S	0.579556775509405	0.579556775509405
81	S	0.818537796994702	0.818537796994702
82	K	0.883836619168102	0.826793408083349
83	S	0.904328790625834	0.826793408083349
84	G	0.826793408083349	0.826793408083349
85	R	0.736787164727404	0.736787164727404
86	I	0.723186360341407	0.723186360341407
87	F	0.424196625885405	0.593419959038161
88	A	0.457431923903820	0.593419959038161
89	L	0.593419959038161	0.593419959038161
90	V	0.731690799306154	0.731690799306154
91	F	0.843859613498229	0.843859613498229
92	S	0.914544974034873	0.914544974034873
93	S	0.963759190398813	0.914544974034873
94	N	0.957879756636903	0.914544974034873
95	E	0.865098931709609	0.865098931709609
96	R	0.763919493045051	0.763919493045051
97	Y	0.676564004482273	0.676564004482273
98	F	0.526843539905454	0.526843539905454
99	F	0.330499423778308	0.330499423778308
100	W	0.173277501848001	0.282513780753338
101	L	0.282513780753338	0.282513780753338
102	Q	0.250759835233902	0.282513780753338
103	E	0.442144195764925	0.368191522948439
104	K	0.522722857315700	0.387403007677413
105	N	0.368191522948439	0.387403007677413
106	S	0.387403007677413	0.368191522948439
107	G	0.252874811383775	0.252874811383775
108	N	0.181871041859291	0.181871041859291
109	L	0.095708546772941	0.095708546772941
110	P	0.027385142290019	0.027965780535780
111	L	0.027965780535780	0.027965780535780
112	N	0.027965780535780	0.027965780535780
113	E	0.058493189669815	0.058493189669815
114	L	0.119390666962870	0.097109311122670
115	S	0.097109311122670	0.118260218724025
116	A	0.118260218724025	0.119390666962870
117	K	0.202722790941525	0.196846320818030
118	D	0.216023921251092	0.196846320818030
119	K	0.196846320818030	0.202722790941525
120	E	0.181987835587552	0.216023921251092
121	I	0.345057160041697	0.235138722911942
122	Y	0.421304800454898	0.235138722911942
123	N	0.235138722911942	0.235138722911942
124	K	0.235138722911942	0.235138722911942
125	M	0.200330281271254	0.233851499401877
126	I	0.132356157361923	0.200330281271254
127	G	0.233851499401877	0.139269728046371
128	V	0.139269728046371	0.139269728046371
129	L	0.139269728046371	0.139269728046371
130	N	0.043635827062746	0.043635827062746
131	N	0.014905064547256	0.018715951425949
132	S	0.018715951425949	0.015795311448662
133	S	0.015795311448662	0.014905064547256
134	E	0.005304868531043	0.005304868531043
135	S	0.001501627654418	0.001871861617864
136	D	0.001871861617864	0.001501627654418
137	E	0.001013657206819	0.001013657206819
138	E	0.000508955518567	0.000915320656500
139	E	0.000787092695903	0.000787092695903
140	S	0.000915320656500	0.000780198399015
141	N	0.000457664909777	0.000780198399015
142	D	0.000780198399015	0.000780198399015
143	E	0.000679273472144	0.000780198399015
144	K	0.001157801856756	0.001157801856756
145	Q	0.002313959734746	0.002313959734746
146	K	0.006039277594255	0.006039277594255
147	A	0.009670688683678	0.009670688683678
148	Q	0.500000000000000	0.500000000000000
149	D	0.500000000000000	0.500000000000000
150	V	0.500000000000000	0.500000000000000
151	D	0.500000000000000	0.500000000000000
152	V	0.500000000000000	0.500000000000000
153	S	0.500000000000000	0.500000000000000
154	M	0.500000000000000	0.500000000000000
155	Q	0.500000000000000	0.500000000000000
156	D	0.500000000000000	0.500000000000000
