# Supplementary material for: Conserved degronome features governing quality control associated proteolysis
Source: Nat Commun. 2022 Dec 8;13:7588. doi: 10.1038/s41467-022-35298-y (PMC9732359; doi:10.1038/s41467-022-35298-y)
Supplement: Supplementary file 6 — Supplementary Data 4 [file 41467_2022_35298_MOESM6_ESM.zip › profile_O13564.csv]

# Degron profile of O13564
# logit: Predicted probability of a tile being a degron (PSI<2.2) assigned to central position
# smooth: Running median spanning 5 positions
resi	aa	logit	logit_smooth
1	M	0.500000000000000	0.500000000000000
2	T	0.500000000000000	0.500000000000000
3	A	0.500000000000000	0.500000000000000
4	N	0.500000000000000	0.500000000000000
5	A	0.500000000000000	0.500000000000000
6	P	0.500000000000000	0.500000000000000
7	P	0.500000000000000	0.500000000000000
8	P	0.500000000000000	0.500000000000000
9	E	0.288254285238183	0.335943378453278
10	A	0.335943378453278	0.335943378453278
11	F	0.298407315571691	0.335943378453278
12	Q	0.393049963047759	0.393049963047759
13	F	0.581947965950054	0.581947965950054
14	T	0.679431191367316	0.679431191367316
15	A	0.713755993198669	0.713755993198669
16	I	0.734449818051732	0.734449818051732
17	N	0.859410654359006	0.832812295364438
18	L	0.859410654359006	0.832812295364438
19	P	0.832812295364438	0.832812295364438
20	F	0.741880124097050	0.793544117249909
21	V	0.792649497793944	0.793544117249909
22	F	0.793544117249909	0.793544117249909
23	S	0.877185066961147	0.831328214331434
24	K	0.908467127179426	0.877185066961147
25	L	0.831328214331434	0.877185066961147
26	E	0.921084159065374	0.908467127179426
27	S	0.861358713840944	0.879654097282100
28	H	0.931773396570719	0.881240691078995
29	A	0.879654097282100	0.879654097282100
30	L	0.881240691078995	0.879654097282100
31	L	0.864434459270549	0.871191666122162
32	V	0.864434459270549	0.870578635941852
33	T	0.871191666122162	0.870578635941852
34	L	0.870578635941852	0.871191666122162
35	S	0.956545029744761	0.956545029744761
36	F	0.964302183176402	0.964302183176402
37	S	0.968502986967833	0.964302183176402
38	Y	0.980244151292267	0.964302183176402
39	C	0.957355082478046	0.957355082478046
40	S	0.918474757818177	0.918474757818177
41	S	0.869778229885647	0.913848134027329
42	F	0.913848134027329	0.913848134027329
43	L	0.913848134027329	0.913848134027329
44	A	0.948356189203503	0.913848134027329
45	A	0.948622552203365	0.913848134027329
46	W	0.913792155689017	0.913792155689017
47	P	0.882544274641623	0.882544274641623
48	K	0.834688936238614	0.836191762826068
49	T	0.836191762826068	0.834688936238614
50	C	0.801963277897764	0.801963277897764
51	L	0.801963277897764	0.801963277897764
52	Y	0.646919207606911	0.801963277897764
53	L	0.737179527544709	0.801963277897764
54	E	0.823111141698346	0.815313384233101
55	A	0.815313384233101	0.823111141698346
56	R	0.848568456999971	0.833253674715613
57	T	0.834766966208534	0.833253674715613
58	N	0.833253674715613	0.833253674715613
59	F	0.745824152227898	0.755676644434822
60	P	0.755676644434822	0.745824152227898
61	L	0.641139647627467	0.738554502180760
62	I	0.618573856493314	0.738554502180760
63	L	0.738554502180760	0.738554502180760
64	R	0.811357173784658	0.811357173784658
65	P	0.890299833255033	0.872176183875956
66	S	0.872176183875956	0.890299833255033
67	K	0.941419456659432	0.895845233947472
68	W	0.895845233947472	0.941419456659432
69	S	0.950025481910971	0.941419456659432
70	V	0.945998761583373	0.895884662431113
71	S	0.895884662431113	0.895884662431113
72	F	0.895375038771230	0.895884662431113
73	I	0.798556685351207	0.895884662431113
74	P	0.904715842537740	0.904715842537740
75	F	0.911066321594939	0.909811687846203
76	S	0.948795929634097	0.909811687846203
77	L	0.909811687846203	0.909811687846203
78	Y	0.852754206614261	0.852754206614261
79	S	0.772526822585977	0.775392965297051
80	F	0.774442049269017	0.774442049269017
81	D	0.775392965297051	0.774442049269017
82	I	0.760093489436805	0.774442049269017
83	R	0.788470354191925	0.760093489436805
84	V	0.666107772662742	0.682785087741755
85	H	0.682785087741755	0.666107772662742
86	E	0.661455248324106	0.666107772662742
87	S	0.515510721647894	0.682785087741755
88	T	0.684166190340386	0.684166190340386
89	L	0.702412002739933	0.684166190340386
90	F	0.825260860427530	0.684166190340386
91	S	0.663503388149475	0.663503388149475
92	S	0.632756886624375	0.663503388149475
93	R	0.653718535637748	0.663503388149475
94	V	0.751954403062108	0.751954403062108
95	K	0.908427253390597	0.908427253390597
96	I	0.914553736863386	0.908427253390597
97	I	0.913695626599525	0.908427253390597
98	S	0.841596178967017	0.841596178967017
99	P	0.829033078534292	0.829033078534292
100	K	0.820519887413499	0.820519887413499
101	F	0.783863131421010	0.783863131421010
102	Y	0.783727807341888	0.783727807341888
103	L	0.722821952645834	0.722821952645834
104	R	0.718478036726624	0.718478036726624
105	S	0.574924080236509	0.574924080236509
106	K	0.500000000000000	0.500000000000000
107	V	0.500000000000000	0.500000000000000
108	K	0.500000000000000	0.500000000000000
109	N	0.500000000000000	0.500000000000000
110	H	0.500000000000000	0.500000000000000
111	A	0.500000000000000	0.500000000000000
112	Q	0.500000000000000	0.500000000000000
113	R	0.500000000000000	0.500000000000000
114	H	0.500000000000000	0.500000000000000
