# Supplementary material for: Conserved degronome features governing quality control associated proteolysis
Source: Nat Commun. 2022 Dec 8;13:7588. doi: 10.1038/s41467-022-35298-y (PMC9732359; doi:10.1038/s41467-022-35298-y)
Supplement: Supplementary file 6 — Supplementary Data 4 [file 41467_2022_35298_MOESM6_ESM.zip › profile_O13565.csv]

# Degron profile of O13565
# logit: Predicted probability of a tile being a degron (PSI<2.2) assigned to central position
# smooth: Running median spanning 5 positions
resi	aa	logit	logit_smooth
1	M	0.500000000000000	0.500000000000000
2	R	0.500000000000000	0.500000000000000
3	N	0.500000000000000	0.500000000000000
4	G	0.500000000000000	0.500000000000000
5	K	0.500000000000000	0.500000000000000
6	I	0.500000000000000	0.500000000000000
7	L	0.500000000000000	0.500000000000000
8	C	0.500000000000000	0.500000000000000
9	C	0.533341998981172	0.500000000000000
10	H	0.450324336655451	0.450324336655451
11	C	0.303582175383032	0.303582175383032
12	F	0.215456761488296	0.215456761488296
13	Y	0.153648703106452	0.153648703106452
14	N	0.099542421915870	0.099542421915870
15	K	0.039433331279495	0.039433331279495
16	G	0.016252361466843	0.016252361466843
17	D	0.010979898223450	0.012889356763075
18	H	0.006867027436293	0.010979898223450
19	E	0.012889356763075	0.006867027436293
20	D	0.004647189312466	0.004647189312466
21	D	0.002492605258397	0.004647189312466
22	E	0.002704338828756	0.004647189312466
23	G	0.005458249743487	0.005458249743487
24	G	0.007093024592058	0.007093024592058
25	R	0.015857618748581	0.015857618748581
26	S	0.024938772391667	0.024938772391667
27	I	0.042668159467804	0.042668159467804
28	E	0.086985138968156	0.086985138968156
29	S	0.098643418203460	0.098643418203460
30	L	0.142037997809853	0.142037997809853
31	C	0.351387197522125	0.351387197522125
32	A	0.362431218393511	0.362431218393511
33	V	0.389909163615057	0.389909163615057
34	N	0.389909163615057	0.389909163615057
35	L	0.392512613267360	0.389909163615057
36	A	0.201131760056063	0.249002942496879
37	E	0.249002942496879	0.219861349981844
38	G	0.219861349981844	0.201131760056063
39	L	0.101863007749044	0.101863007749044
40	N	0.062438825096250	0.062438825096250
41	P	0.026406018045014	0.036107175069308
42	R	0.015655770061338	0.026406018045014
43	T	0.036107175069308	0.026406018045014
44	N	0.019549991250174	0.029464754570367
45	G	0.029464754570367	0.036107175069308
46	P	0.050226382136225	0.036276673720396
47	G	0.066045674157126	0.036276673720396
48	K	0.036276673720396	0.040496068016611
49	D	0.034631405427599	0.036276673720396
50	S	0.040496068016611	0.035567923840305
51	F	0.035567923840305	0.035567923840305
52	S	0.030073846534318	0.037614956975898
53	F	0.037614956975898	0.037614956975898
54	S	0.049156427520921	0.049156427520921
55	T	0.057334745047953	0.057334745047953
56	S	0.131291770762659	0.131291770762659
57	G	0.138158596714587	0.138158596714587
58	S	0.374730088991216	0.317371522904981
59	K	0.337486610788245	0.319744472489738
60	P	0.317371522904981	0.319744472489738
61	S	0.319744472489738	0.317371522904981
62	S	0.201002127576956	0.272320962222755
63	S	0.201002127576956	0.272320962222755
64	L	0.272320962222755	0.272320962222755
65	S	0.389564071558930	0.389564071558930
66	F	0.457732596747252	0.457732596747252
67	P	0.457732596747252	0.457732596747252
68	V	0.475113945364759	0.475113945364759
69	T	0.515722559791023	0.515722559791023
70	S	0.515722559791023	0.515722559791023
71	S	0.648332601429439	0.515722559791023
72	M	0.648332601429439	0.647088586088221
73	V	0.495292561596363	0.648332601429439
74	S	0.647088586088221	0.648332601429439
75	S	0.648332601429439	0.648332601429439
76	T	0.802081034259534	0.802081034259534
77	S	0.817002037524328	0.817002037524328
78	S	0.892427818817103	0.892427818817103
79	Y	0.933981230855004	0.927142673816081
80	S	0.960199093362063	0.927142673816081
81	S	0.927142673816081	0.933981230855004
82	F	0.889440576133888	0.937940205938339
83	L	0.937940205938339	0.937940205938339
84	F	0.965798453175280	0.954786069580562
85	L	0.965435527660885	0.957954564169237
86	L	0.954786069580562	0.961126408481705
87	V	0.957954564169237	0.961126408481705
88	V	0.961126408481705	0.961126408481705
89	N	0.963867400405607	0.961126408481705
90	H	0.977184670375926	0.961126408481705
91	L	0.945446510772521	0.945446510772521
92	F	0.902201383700917	0.902201383700917
93	S	0.807569391230452	0.807569391230452
94	G	0.561875052326941	0.603605686301707
95	R	0.560532507870194	0.603605686301707
96	L	0.603605686301707	0.603605686301707
97	R	0.645129901179430	0.645129901179430
98	C	0.712020724304194	0.695211442285839
99	G	0.696365421609684	0.695211442285839
100	S	0.695211442285839	0.696365421609684
101	P	0.552414880925426	0.696365421609684
102	E	0.715318020114154	0.715318020114154
103	F	0.770644992047019	0.715318020114154
104	I	0.854026562910126	0.715318020114154
105	I	0.701890891221222	0.701890891221222
106	R	0.649721088715828	0.694872096420391
107	S	0.684574943438548	0.694872096420391
108	F	0.694872096420391	0.694872096420391
109	T	0.710572393205920	0.696175590602571
110	I	0.696175590602571	0.710572393205920
111	T	0.890420506846306	0.710572393205920
112	L	0.813049351439436	0.696175590602571
113	G	0.644852341443296	0.724806157705953
114	P	0.624961710835548	0.724806157705953
115	L	0.724806157705953	0.724806157705953
116	N	0.831111462427502	0.831111462427502
117	H	0.831111462427502	0.831111462427502
118	N	0.839937419287762	0.831111462427502
119	I	0.660869120526103	0.660869120526103
120	S	0.604604314619309	0.660869120526103
121	P	0.623647901193401	0.660869120526103
122	F	0.686699010842454	0.686699010842454
123	V	0.720565668668521	0.720565668668521
124	F	0.720565668668521	0.720565668668521
125	F	0.734247919384236	0.720565668668521
126	H	0.561565716317926	0.734247919384236
127	G	0.752057953235984	0.736769450610154
128	N	0.736769450610154	0.752057953235984
129	I	0.826780327250614	0.826780327250614
130	S	0.917489968767540	0.913245677666923
131	S	0.917901748644554	0.913245677666923
132	L	0.913245677666923	0.913245677666923
133	P	0.858731709206455	0.858731709206455
134	D	0.764893723804536	0.858731709206455
135	L	0.837298590711067	0.858731709206455
136	L	0.880155383202425	0.873149794393289
137	V	0.936963968741209	0.874355608443051
138	W	0.873149794393289	0.874355608443051
139	L	0.874355608443051	0.874355608443051
140	C	0.874355608443051	0.874355608443051
141	R	0.789250668571157	0.874355608443051
142	S	0.891682993703931	0.891682993703931
143	V	0.968695606019221	0.965622721066957
144	R	0.965622721066957	0.965622721066957
145	C	0.968193181192354	0.965622721066957
146	K	0.911092468776401	0.913312123757570
147	T	0.913312123757570	0.911092468776401
148	S	0.809157396172308	0.809157396172308
149	T	0.713438580636176	0.713438580636176
150	F	0.699959989194233	0.699959989194233
151	L	0.649207195358728	0.649207195358728
152	V	0.383871607497286	0.383871607497286
153	I	0.248975388995675	0.248975388995675
154	E	0.202158716610099	0.248014878536875
155	I	0.248014878536875	0.248014878536875
156	G	0.245981769617768	0.248014878536875
157	K	0.399095035581712	0.399095035581712
158	T	0.572180557921031	0.572180557921031
159	N	0.593047691636472	0.572180557921031
160	E	0.593047691636472	0.572180557921031
161	E	0.420750714156993	0.523978464664875
162	A	0.251706694846761	0.420750714156993
163	A	0.523978464664875	0.420750714156993
164	S	0.314864998619866	0.377086836071027
165	I	0.533138173811504	0.423566269329298
166	I	0.377086836071027	0.423566269329298
167	I	0.423566269329298	0.533138173811504
168	L	0.597939143365441	0.564208532929486
169	P	0.564208532929486	0.597939143365441
170	K	0.793632750946102	0.706536617450912
171	L	0.747124527363659	0.706536617450912
172	P	0.706536617450912	0.706536617450912
173	L	0.706536617450912	0.706536617450912
174	D	0.706536617450912	0.706536617450912
175	A	0.706536617450912	0.706536617450912
176	C	0.668505622847998	0.668505622847998
177	D	0.447992470803805	0.660309590713223
178	V	0.660309590713223	0.500000000000000
179	K	0.500000000000000	0.500000000000000
180	S	0.500000000000000	0.500000000000000
181	S	0.500000000000000	0.500000000000000
182	I	0.500000000000000	0.500000000000000
183	I	0.500000000000000	0.500000000000000
184	V	0.500000000000000	0.500000000000000
185	G	0.500000000000000	0.500000000000000
186	I	0.500000000000000	0.500000000000000
187	L	0.500000000000000	0.500000000000000
