# Supplementary material for: Conserved degronome features governing quality control associated proteolysis
Source: Nat Commun. 2022 Dec 8;13:7588. doi: 10.1038/s41467-022-35298-y (PMC9732359; doi:10.1038/s41467-022-35298-y)
Supplement: Supplementary file 6 — Supplementary Data 4 [file 41467_2022_35298_MOESM6_ESM.zip › profile_O13566.csv]

# Degron profile of O13566
# logit: Predicted probability of a tile being a degron (PSI<2.2) assigned to central position
# smooth: Running median spanning 5 positions
resi	aa	logit	logit_smooth
1	M	0.500000000000000	0.500000000000000
2	S	0.500000000000000	0.500000000000000
3	I	0.500000000000000	0.500000000000000
4	S	0.500000000000000	0.500000000000000
5	I	0.500000000000000	0.500000000000000
6	P	0.500000000000000	0.500000000000000
7	E	0.500000000000000	0.500000000000000
8	E	0.500000000000000	0.500000000000000
9	L	0.166461544460987	0.166461544460987
10	L	0.062233585448331	0.090750078448333
11	L	0.090750078448333	0.062233585448331
12	S	0.040003216137261	0.040003216137261
13	D	0.020400883388945	0.032884838315383
14	D	0.015151449045876	0.032884838315383
15	D	0.032884838315383	0.032884838315383
16	I	0.032884838315383	0.032884838315383
17	P	0.055917499798992	0.032884838315383
18	D	0.017778025044488	0.017778025044488
19	M	0.016164061691222	0.017778025044488
20	P	0.014694428638993	0.017778025044488
21	D	0.023384978754644	0.023384978754644
22	M	0.055530500778688	0.055530500778688
23	L	0.181005861827531	0.132718712145151
24	E	0.351776430117606	0.181005861827531
25	S	0.132718712145151	0.252741190052013
26	E	0.252741190052013	0.351776430117606
27	V	0.535759654347264	0.367145321242090
28	V	0.367145321242090	0.535759654347264
29	C	0.537874345302816	0.537874345302816
30	A	0.813957284801551	0.813957284801551
31	L	0.845323620918350	0.837552983597519
32	A	0.855543444962425	0.845323620918350
33	E	0.837552983597519	0.855543444962425
34	L	0.913018010726868	0.901360108025796
35	V	0.901360108025796	0.901360108025796
36	G	0.916032135783667	0.901360108025796
37	V	0.844663693966373	0.844663693966373
38	L	0.628611837511690	0.737395547402316
39	L	0.737395547402316	0.628611837511690
40	I	0.461813883857577	0.628611837511690
41	D	0.567778522196327	0.660433236832816
42	I	0.811274255104754	0.660433236832816
43	D	0.660433236832816	0.660433236832816
44	I	0.698973317054634	0.660433236832816
45	P	0.605512900635017	0.646954181686031
46	D	0.646954181686031	0.646954181686031
47	I	0.646954181686031	0.605512900635017
48	E	0.544839678087372	0.544839678087372
49	L	0.544839678087372	0.544839678087372
50	L	0.544839678087372	0.544839678087372
51	P	0.227114754142129	0.544839678087372
52	I	0.544839678087372	0.500663417110687
53	D	0.500663417110687	0.500663417110687
54	I	0.370889218223046	0.500663417110687
55	L	0.591435718418349	0.500663417110687
56	A	0.360644176984237	0.591435718418349
57	I	0.626243339141491	0.626243339141491
58	D	0.626243339141491	0.626243339141491
59	D	0.626243339141491	0.626243339141491
60	I	0.707523006886495	0.690618098375842
61	V	0.690618098375842	0.690618098375842
62	D	0.690618098375842	0.690618098375842
63	A	0.690618098375842	0.690618098375842
64	N	0.593191516324091	0.593191516324091
65	V	0.543009010587032	0.593191516324091
66	L	0.467455018333007	0.593191516324091
67	L	0.767416291450965	0.767416291450965
68	A	0.930751848679615	0.767416291450965
69	L	0.767416291450965	0.767416291450965
70	D	0.491613379134676	0.767416291450965
71	I	0.744243211383452	0.744243211383452
72	A	0.816674401891972	0.737290422309382
73	S	0.737290422309382	0.737290422309382
74	M	0.566269772671367	0.585895100014135
75	L	0.585895100014135	0.585895100014135
76	I	0.562227408143284	0.585895100014135
77	D	0.662854872947063	0.662854872947063
78	D	0.662854872947063	0.662854872947063
79	M	0.828402891030888	0.662854872947063
80	L	0.816674401891972	0.786942130945115
81	D	0.644664817762136	0.786942130945115
82	N	0.786942130945115	0.750860711083443
83	I	0.750860711083443	0.644664817762136
84	V	0.616013082940977	0.750860711083443
85	L	0.542356550247143	0.750860711083443
86	L	0.816674401891972	0.816674401891972
87	A	0.947771926370635	0.816674401891972
88	L	0.857759341362453	0.857759341362453
89	D	0.797536408243476	0.941336583036218
90	I	0.941336583036218	0.903179878048866
91	A	0.974358918652405	0.903179878048866
92	S	0.903179878048866	0.903179878048866
93	M	0.870348738703002	0.870348738703002
94	L	0.783202704585813	0.833889808891170
95	I	0.766314083534237	0.783202704585813
96	D	0.833889808891170	0.766314083534237
97	A	0.571826331936668	0.766314083534237
98	I	0.766314083534237	0.751614306819454
99	L	0.751614306819454	0.649542375904403
100	D	0.552044029689955	0.649542375904403
101	A	0.649542375904403	0.601961656820482
102	T	0.601961656820482	0.552044029689955
103	V	0.445985875419346	0.601961656820482
104	L	0.445985875419346	0.601961656820482
105	D	0.750595100306512	0.750595100306512
106	A	0.786704059824129	0.772906798911628
107	L	0.772906798911628	0.772906798911628
108	D	0.772906798911628	0.786704059824129
109	M	0.852689840676703	0.852689840676703
110	A	0.905686162583570	0.905686162583570
111	S	0.946658816819945	0.905686162583570
112	I	0.954929872921093	0.946658816819945
113	F	0.905538069715865	0.950448787960073
114	M	0.950448787960073	0.954929872921093
115	L	0.969532011274358	0.969532011274358
116	L	0.969532011274358	0.969532011274358
117	P	0.980586475600893	0.977777794206215
118	I	0.982839222721064	0.980586475600893
119	F	0.977777794206215	0.980586475600893
120	I	0.987041976674796	0.977777794206215
121	P	0.967407081511074	0.967407081511074
122	S	0.941384870957567	0.952520433060208
123	I	0.952520433060208	0.952273261654666
124	L	0.952273261654666	0.952273261654666
125	N	0.952024868320815	0.952520433060208
126	V	0.979394324362394	0.975855382161762
127	K	0.977589107428090	0.975855382161762
128	Y	0.975855382161762	0.977589107428090
129	N	0.952044168089251	0.977589107428090
130	T	0.979402851966877	0.975855382161762
131	L	0.988929495706898	0.973887440314005
132	F	0.973887440314005	0.973887440314005
133	F	0.952540790227927	0.952540790227927
134	I	0.952540790227927	0.952540790227927
135	F	0.952540790227927	0.952540790227927
136	Y	0.500000000000000	0.500000000000000
137	S	0.500000000000000	0.500000000000000
138	I	0.500000000000000	0.500000000000000
139	L	0.500000000000000	0.500000000000000
140	P	0.500000000000000	0.500000000000000
141	T	0.500000000000000	0.500000000000000
142	N	0.500000000000000	0.500000000000000
143	V	0.500000000000000	0.500000000000000
144	I	0.500000000000000	0.500000000000000
