# Supplementary material for: Conserved degronome features governing quality control associated proteolysis
Source: Nat Commun. 2022 Dec 8;13:7588. doi: 10.1038/s41467-022-35298-y (PMC9732359; doi:10.1038/s41467-022-35298-y)
Supplement: Supplementary file 6 — Supplementary Data 4 [file 41467_2022_35298_MOESM6_ESM.zip › profile_O13567.csv]

# Degron profile of O13567
# logit: Predicted probability of a tile being a degron (PSI<2.2) assigned to central position
# smooth: Running median spanning 5 positions
resi	aa	logit	logit_smooth
1	M	0.500000000000000	0.500000000000000
2	L	0.500000000000000	0.500000000000000
3	A	0.500000000000000	0.500000000000000
4	R	0.500000000000000	0.500000000000000
5	V	0.500000000000000	0.500000000000000
6	A	0.500000000000000	0.500000000000000
7	E	0.500000000000000	0.500000000000000
8	S	0.500000000000000	0.500000000000000
9	V	0.714009609433131	0.500000000000000
10	S	0.610146144449561	0.500000000000000
11	C	0.457182523068127	0.474648505553332
12	G	0.341622110617464	0.474648505553332
13	L	0.474648505553332	0.474648505553332
14	M	0.498830402133290	0.498830402133290
15	G	0.603760162751591	0.603760162751591
16	Q	0.832189316675452	0.603760162751591
17	V	0.712514606796161	0.603760162751591
18	K	0.523538525264989	0.523538525264989
19	T	0.523538525264989	0.523538525264989
20	G	0.340979583948840	0.523538525264989
21	L	0.561151196722089	0.404990714891099
22	L	0.404990714891099	0.340979583948840
23	L	0.184462166674954	0.396583188857191
24	F	0.244019935739502	0.244019935739502
25	D	0.396583188857191	0.244019935739502
26	G	0.225634601494532	0.345138709551923
27	S	0.345138709551923	0.396583188857191
28	G	0.439470088510958	0.439470088510958
29	F	0.528051862015571	0.506282729307057
30	S	0.526692980175118	0.506282729307057
31	D	0.506282729307057	0.506282729307057
32	R	0.482087077100318	0.506282729307057
33	L	0.496606797093103	0.506282729307057
34	G	0.663743634341285	0.663743634341285
35	V	0.723060340406905	0.723060340406905
36	M	0.738011823385026	0.738011823385026
37	R	0.883526065078486	0.875442701060049
38	F	0.875442701060049	0.883526065078486
39	Y	0.922991026618761	0.922991026618761
40	V	0.978285918492101	0.978285918492101
41	W	0.986151147646820	0.986151147646820
42	S	0.986151147646820	0.986151147646820
43	S	0.993812465876820	0.989953384559287
44	R	0.993812465876820	0.991156302276822
45	I	0.989953384559287	0.991156302276822
46	Y	0.991156302276822	0.989953384559287
47	V	0.982252021772745	0.986245046014274
48	L	0.983622239936092	0.985512110476401
49	V	0.986245046014274	0.983622239936092
50	L	0.985512110476401	0.983622239936092
51	V	0.971425591917020	0.976591419675795
52	V	0.976591419675795	0.976573157150627
53	Q	0.976573157150627	0.971425591917020
54	A	0.942007202570345	0.942007202570345
55	Q	0.876448099011952	0.876448099011952
56	L	0.876448099011952	0.876448099011952
57	I	0.876448099011952	0.876448099011952
58	L	0.886006101286094	0.886006101286094
59	D	0.886006101286094	0.886006101286094
60	A	0.895424959868976	0.895424959868976
61	H	0.904149768060749	0.904149768060749
62	N	0.950253986815222	0.950253986815222
63	G	0.966759568282035	0.966759568282035
64	V	0.983393670324526	0.966759568282035
65	L	0.971414291723848	0.966759568282035
66	F	0.929783803762847	0.971414291723848
67	L	0.929427038559276	0.971414291723848
68	L	0.980093717270363	0.980093717270363
69	L	0.986906360188061	0.986906360188061
70	F	0.992443995139534	0.992443995139534
71	F	0.992944320113752	0.992944320113752
72	L	0.994211162574858	0.994211162574858
73	H	0.994742523371658	0.994211162574858
74	N	0.994713933945378	0.994211162574858
75	F	0.989353179051503	0.989353179051503
76	F	0.989295598487407	0.989295598487407
77	L	0.989295598487407	0.989295598487407
78	L	0.989295598487407	0.989295598487407
79	P	0.980183827190787	0.980183827190787
80	Q	0.952414596252434	0.967541320120058
81	L	0.944768725878462	0.967541320120058
82	F	0.967541320120058	0.967541320120058
83	Q	0.987096424809702	0.987096424809702
84	F	0.987096424809702	0.987096424809702
85	L	0.987165681586642	0.987096424809702
86	L	0.970131166307388	0.970131166307388
87	S	0.896272037196471	0.970131166307388
88	G	0.945460323101233	0.970014381956999
89	C	0.970172551973138	0.945460323101233
90	L	0.970014381956999	0.965476720978739
91	I	0.932134253774365	0.965476720978739
92	F	0.965476720978739	0.957466027074488
93	L	0.957466027074488	0.932134253774365
94	N	0.500000000000000	0.500000000000000
95	D	0.500000000000000	0.500000000000000
96	V	0.500000000000000	0.500000000000000
97	Y	0.500000000000000	0.500000000000000
98	F	0.500000000000000	0.500000000000000
99	N	0.500000000000000	0.500000000000000
100	L	0.500000000000000	0.500000000000000
101	M	0.500000000000000	0.500000000000000
102	V	0.500000000000000	0.500000000000000
