# Supplementary material for: Conserved degronome features governing quality control associated proteolysis
Source: Nat Commun. 2022 Dec 8;13:7588. doi: 10.1038/s41467-022-35298-y (PMC9732359; doi:10.1038/s41467-022-35298-y)
Supplement: Supplementary file 6 — Supplementary Data 4 [file 41467_2022_35298_MOESM6_ESM.zip › profile_O13568.csv]

# Degron profile of O13568
# logit: Predicted probability of a tile being a degron (PSI<2.2) assigned to central position
# smooth: Running median spanning 5 positions
resi	aa	logit	logit_smooth
1	M	0.500000000000000	0.500000000000000
2	Y	0.500000000000000	0.500000000000000
3	I	0.500000000000000	0.500000000000000
4	L	0.500000000000000	0.500000000000000
5	N	0.500000000000000	0.500000000000000
6	D	0.500000000000000	0.500000000000000
7	I	0.500000000000000	0.500000000000000
8	L	0.500000000000000	0.500000000000000
9	N	0.924081019104547	0.873887342060565
10	L	0.937971990585662	0.873887342060565
11	H	0.873887342060565	0.873887342060565
12	R	0.853032685082419	0.853032685082419
13	N	0.700224771470518	0.853032685082419
14	I	0.760584565479109	0.853032685082419
15	I	0.872744905646655	0.784230988352597
16	L	0.863547935270209	0.812010950177131
17	K	0.784230988352597	0.812010950177132
18	F	0.812010950177131	0.812010950177132
19	N	0.812010950177132	0.812010950177132
20	V	0.872327321200823	0.827220715708875
21	G	0.827220715708875	0.854444194921911
22	R	0.922785784303758	0.854444194921911
23	R	0.854444194921911	0.827220715708875
24	L	0.779659342161915	0.786129583146271
25	R	0.762578367563828	0.779659342161915
26	K	0.786129583146271	0.779659342161915
27	L	0.770367700116857	0.786129583146271
28	V	0.878219195357507	0.878219195357507
29	G	0.888200267899565	0.888200267899565
30	W	0.947144639990418	0.947144639990418
31	S	0.968945768362282	0.959503825906003
32	A	0.983298726949047	0.964220810865273
33	V	0.959503825906003	0.966553886180633
34	R	0.964220810865273	0.966553886180633
35	V	0.966553886180633	0.966553886180633
36	V	0.969056952281469	0.969056952281469
37	L	0.973950533823513	0.973950533823513
38	V	0.989350992397832	0.987655341952836
39	L	0.987655341952836	0.989350992397832
40	I	0.992723802452893	0.992522266581480
41	G	0.995601368258171	0.992723802452893
42	A	0.992522266581480	0.995255842541211
43	T	0.995255842541211	0.995601368258171
44	I	0.995691727082053	0.995255842541211
45	I	0.995691727082053	0.995255842541211
46	L	0.995255842541211	0.995255842541211
47	V	0.991936827069656	0.991936827069656
48	V	0.985119851335442	0.990016077759771
49	I	0.983894561050254	0.990016077759771
50	S	0.990016077759771	0.989907449140765
51	V	0.990016077759771	0.989907449140765
52	L	0.989907449140765	0.989907449140765
53	V	0.979665494104168	0.979665494104168
54	V	0.959455664949823	0.959455664949823
55	S	0.955517423699990	0.955517423699990
56	T	0.926451846537030	0.926451846537030
57	L	0.880764319237661	0.880764319237661
58	A	0.860865816527387	0.860865816527387
59	A	0.860865816527387	0.860865816527387
60	S	0.755142231062526	0.799599065252794
61	S	0.769697195400854	0.769697195400854
62	S	0.799599065252794	0.755142231062526
63	V	0.700579036457681	0.702867038696874
64	S	0.702867038696874	0.700579036457681
65	S	0.665414828955943	0.665414828955943
66	V	0.516969028065688	0.516969028065688
67	S	0.468571728852568	0.468571728852568
68	P	0.292026669954269	0.336071898954560
69	I	0.336071898954560	0.336071898954560
70	I	0.336071898954560	0.336071898954560
71	S	0.353227724922189	0.339887067995483
72	T	0.353227724922189	0.339887067995483
73	P	0.339887067995483	0.353227724922189
74	T	0.339887067995483	0.353227724922189
75	T	0.374180092440499	0.347179828427848
76	E	0.374180092440499	0.347179828427848
77	A	0.347179828427848	0.347179828427848
78	S	0.219871857620516	0.219871857620516
79	R	0.121603196024965	0.206396175705730
80	V	0.206396175705730	0.206396175705730
81	K	0.204611406480388	0.204611406480388
82	S	0.221991753318769	0.206396175705730
83	W	0.175853199028949	0.221991753318769
84	S	0.264658103274542	0.264658103274542
85	G	0.332149714578694	0.332149714578694
86	R	0.408672221524452	0.389182454503217
87	S	0.389372304555054	0.389372304555054
88	L	0.389182454503217	0.408672221524452
89	S	0.411107893842120	0.411107893842120
90	K	0.580451074817354	0.580451074817354
91	G	0.721059228325412	0.675797862735539
92	V	0.710345848141263	0.710345848141263
93	N	0.675797862735539	0.721059228325412
94	V	0.733840845829165	0.733684843197680
95	Q	0.733684843197680	0.733684843197680
96	H	0.848684579290693	0.733840845829165
97	F	0.692982892085617	0.821277060949856
98	F	0.821277060949856	0.829761788860347
99	F	0.829761788860347	0.829761788860347
100	L	0.923346358871642	0.875987951430584
101	P	0.875987951430584	0.875987951430584
102	S	0.905722654829584	0.875987951430584
103	H	0.849253552460203	0.849253552460203
104	I	0.821945150520479	0.821945150520479
105	G	0.681531304090451	0.681531304090451
106	I	0.464074676382314	0.464074676382314
107	S	0.441441933827418	0.441441933827418
108	F	0.195387153953694	0.195387153953694
109	S	0.108627020840844	0.143027322265075
110	R	0.133966038558879	0.143027322265075
111	S	0.143027322265075	0.143027322265075
112	G	0.224358919386697	0.209777308727003
113	D	0.209777308727003	0.224358919386697
114	G	0.416860342931186	0.402612440027079
115	V	0.416860342931186	0.403924393480249
116	E	0.402612440027079	0.416860342931186
117	K	0.403924393480249	0.416860342931186
118	R	0.560060725166057	0.560060725166057
119	R	0.706067972591543	0.706067972591543
120	F	0.721583600713964	0.721583600713964
121	F	0.864958309572628	0.864958309572628
122	I	0.963088238632684	0.963088238632684
123	I	0.984810338186998	0.984810338186998
124	K	0.986192622333005	0.986192622333005
125	L	0.995308741179488	0.986192622333005
126	L	0.994429681085824	0.986192622333005
127	I	0.500000000000000	0.500000000000000
128	R	0.500000000000000	0.500000000000000
129	F	0.500000000000000	0.500000000000000
130	I	0.500000000000000	0.500000000000000
131	L	0.500000000000000	0.500000000000000
132	L	0.500000000000000	0.500000000000000
133	V	0.500000000000000	0.500000000000000
134	N	0.500000000000000	0.500000000000000
135	S	0.500000000000000	0.500000000000000
