# Supplementary material for: Conserved degronome features governing quality control associated proteolysis
Source: Nat Commun. 2022 Dec 8;13:7588. doi: 10.1038/s41467-022-35298-y (PMC9732359; doi:10.1038/s41467-022-35298-y)
Supplement: Supplementary file 6 — Supplementary Data 4 [file 41467_2022_35298_MOESM6_ESM.zip › profile_O13569.csv]

# Degron profile of O13569
# logit: Predicted probability of a tile being a degron (PSI<2.2) assigned to central position
# smooth: Running median spanning 5 positions
resi	aa	logit	logit_smooth
1	M	0.500000000000000	0.500000000000000
2	Q	0.500000000000000	0.500000000000000
3	V	0.500000000000000	0.500000000000000
4	R	0.500000000000000	0.500000000000000
5	L	0.500000000000000	0.500000000000000
6	F	0.500000000000000	0.500000000000000
7	S	0.500000000000000	0.500000000000000
8	P	0.500000000000000	0.500000000000000
9	T	0.927769895783106	0.810188624224948
10	L	0.810188624224948	0.856299179382034
11	V	0.904014874708679	0.856299179382034
12	K	0.856299179382034	0.846696005419563
13	L	0.846696005419563	0.846696005419563
14	C	0.846696005419563	0.846696005419563
15	F	0.747216662826157	0.747216662826157
16	A	0.715303844650057	0.747216662826157
17	S	0.735927169277974	0.747216662826157
18	D	0.826752178041843	0.735927169277974
19	I	0.826752178041843	0.738846058294155
20	R	0.725145807407921	0.738846058294155
21	S	0.738846058294155	0.725145807407921
22	L	0.619021879118414	0.619021879118414
23	S	0.462415131939134	0.491635008063534
24	P	0.425011139108277	0.491635008063534
25	K	0.491635008063534	0.491635008063534
26	Y	0.491635008063534	0.491635008063534
27	L	0.703671835361846	0.522207025774580
28	K	0.541120420203850	0.522207025774580
29	T	0.522207025774580	0.522207025774580
30	R	0.522207025774580	0.522207025774580
31	P	0.520846585536571	0.522207025774580
32	C	0.463038433704803	0.520846585536571
33	C	0.655875927967271	0.502572589798358
34	S	0.502572589798358	0.463038433704803
35	A	0.417315335387423	0.502572589798358
36	T	0.364413980085857	0.502572589798358
37	S	0.553193246670798	0.550489802017556
38	S	0.550489802017556	0.553193246670798
39	F	0.680752200099843	0.595648772452863
40	N	0.714994888801210	0.595648772452863
41	L	0.595648772452863	0.595648772452863
42	D	0.478483935667210	0.478483935667210
43	A	0.438154586939767	0.438154586939768
44	M	0.438154586939768	0.438154586939767
45	I	0.435465412455035	0.438154586939767
46	S	0.421040743365528	0.438154586939768
47	L	0.577384541439394	0.577384541439394
48	S	0.578714296834819	0.578714296834819
49	K	0.749858144680990	0.614746294300810
50	S	0.614746294300810	0.749858144680990
51	P	0.761496701441520	0.761496701441520
52	A	0.841190402523641	0.841190402523641
53	S	0.857264144102487	0.847144304268626
54	K	0.847144304268626	0.847144304268626
55	L	0.847144304268626	0.847144304268626
56	L	0.847144304268626	0.847144304268626
57	Y	0.856724148150180	0.856724148150180
58	S	0.922571411436088	0.922571411436088
59	S	0.957012420713262	0.952656005526858
60	I	0.961079141735100	0.957012420713262
61	V	0.952656005526858	0.961079141735100
62	L	0.974090899307747	0.961079141735100
63	S	0.975537005807453	0.955009857405544
64	L	0.955009857405544	0.955009857405544
65	R	0.932732578270010	0.955009857405544
66	L	0.937364024778440	0.955009857405544
67	F	0.965652679674915	0.962884780013270
68	K	0.981418427383151	0.962884780013270
69	S	0.962884780013270	0.962884780013270
70	F	0.962884780013270	0.962884780013270
71	S	0.928670373686908	0.951410470315568
72	S	0.951410470315568	0.947775705589486
73	A	0.912455270612547	0.928670373686908
74	F	0.947775705589486	0.922208152339960
75	L	0.922208152339960	0.922208152339960
76	L	0.863849524430297	0.926702250413716
77	S	0.926702250413716	0.926702250413716
78	V	0.959386708690070	0.931698010874550
79	K	0.931698010874550	0.959386708690070
80	M	0.962245548981587	0.959386708690070
81	S	0.962245548981587	0.957279691037613
82	L	0.957279691037613	0.957279691037613
83	A	0.954048664124117	0.954048664124117
84	S	0.946650643467462	0.954048664124117
85	L	0.946374635152789	0.946650643467462
86	F	0.955863536454888	0.946650643467462
87	R	0.927006838237245	0.955863536454888
88	F	0.961986523860558	0.961986523860558
89	S	0.969335721400290	0.969335721400290
90	R	0.983439909281490	0.979754080999185
91	Y	0.983439909281490	0.983439909281490
92	C	0.979754080999185	0.983439909281490
93	F	0.983439909281490	0.979754080999185
94	A	0.959837940045380	0.959837940045380
95	S	0.959837940045380	0.959837940045380
96	L	0.956804974742716	0.956804974742716
97	L	0.909721591829394	0.909721591829394
98	L	0.909721591829394	0.909721591829394
99	L	0.881082540887205	0.881082540887205
100	S	0.810600172957695	0.810600172957695
101	A	0.727193511552928	0.727193511552928
102	G	0.587910331218603	0.587910331218603
103	F	0.367495974536470	0.367495974536470
104	S	0.367495974536470	0.367495974536470
105	P	0.197012226110759	0.197012226110759
106	S	0.138129966250916	0.138129966250916
107	N	0.078604691849929	0.078604691849929
108	S	0.043438203284607	0.043438203284607
109	S	0.043438203284607	0.043438203284607
110	S	0.035683931270771	0.035683931270771
111	D	0.027331128406848	0.027331128406848
112	S	0.014976509630618	0.017573300183890
113	N	0.014976509630618	0.017573300183890
114	A	0.017573300183890	0.017573300183890
115	S	0.027918223920023	0.027918223920023
116	S	0.034938276007683	0.034938276007683
117	S	0.034938276007683	0.034938276007683
118	S	0.034938276007683	0.034938276007683
119	E	0.063357246186576	0.037381459907719
120	T	0.072098842883228	0.037381459907719
121	S	0.037381459907719	0.037381459907719
122	S	0.035687941353596	0.037381459907719
123	C	0.029274848120883	0.037381459907719
124	S	0.048912133850621	0.048912133850621
125	S	0.094776614646490	0.094776614646490
126	S	0.094776614646490	0.094776614646490
127	F	0.094776614646490	0.094776614646490
128	E	0.154244755035473	0.154244755035473
129	D	0.154244755035473	0.154244755035473
130	G	0.237224708914006	0.190367109517419
131	S	0.190367109517419	0.190367109517419
132	V	0.214836471769209	0.190367109517419
133	I	0.120298127628787	0.162637590330687
134	S	0.093699258462889	0.120298127628787
135	S	0.162637590330687	0.120298127628787
136	S	0.095099805582979	0.154736070055658
137	T	0.154736070055658	0.162637590330687
138	V	0.237421138162926	0.237421138162926
139	G	0.436187097327304	0.278835285722628
140	F	0.278835285722628	0.281050413179494
141	D	0.298713471791714	0.298713471791714
142	G	0.281050413179494	0.298713471791714
143	L	0.423429920299096	0.423429920299096
144	T	0.578443623886338	0.578443623886338
145	S	0.719399323030979	0.719399323030979
146	P	0.802823787733329	0.802823787733329
147	L	0.825420039138952	0.825420039138952
148	D	0.914269296929094	0.852299198365512
149	L	0.852299198365512	0.884159161875549
150	F	0.920293694928998	0.892140436767332
151	L	0.884159161875549	0.892140436767332
152	F	0.892140436767332	0.920293694928998
153	F	0.938598793895510	0.938598793895510
154	C	0.938598793895510	0.938598793895510
155	W	0.950989273454092	0.950734543332975
156	V	0.950734543332975	0.950989273454092
157	T	0.974756201539586	0.974756201539586
158	S	0.976660239336953	0.976660239336953
159	D	0.978538634830509	0.976660239336953
160	I	0.978538634830509	0.976660239336953
161	F	0.958345272692698	0.958345272692698
162	S	0.500000000000000	0.500000000000000
163	R	0.500000000000000	0.500000000000000
164	F	0.500000000000000	0.500000000000000
165	S	0.500000000000000	0.500000000000000
166	I	0.500000000000000	0.500000000000000
167	I	0.500000000000000	0.500000000000000
168	L	0.500000000000000	0.500000000000000
169	K	0.500000000000000	0.500000000000000
170	C	0.500000000000000	0.500000000000000
