# Supplementary material for: Conserved degronome features governing quality control associated proteolysis
Source: Nat Commun. 2022 Dec 8;13:7588. doi: 10.1038/s41467-022-35298-y (PMC9732359; doi:10.1038/s41467-022-35298-y)
Supplement: Supplementary file 6 — Supplementary Data 4 [file 41467_2022_35298_MOESM6_ESM.zip › profile_O13570.csv]

# Degron profile of O13570
# logit: Predicted probability of a tile being a degron (PSI<2.2) assigned to central position
# smooth: Running median spanning 5 positions
resi	aa	logit	logit_smooth
1	M	0.500000000000000	0.500000000000000
2	M	0.500000000000000	0.500000000000000
3	G	0.500000000000000	0.500000000000000
4	S	0.500000000000000	0.500000000000000
5	F	0.500000000000000	0.500000000000000
6	L	0.500000000000000	0.500000000000000
7	S	0.500000000000000	0.500000000000000
8	Y	0.500000000000000	0.500000000000000
9	A	0.659740748256199	0.618214379144654
10	F	0.706644005293197	0.659740748256199
11	R	0.618214379144654	0.706644005293197
12	C	0.724393274546176	0.706644005293197
13	D	0.763338739134918	0.618214379144654
14	D	0.497751492657478	0.497751492657478
15	K	0.295026803792468	0.295026803792468
16	I	0.262380747476207	0.262380747476207
17	A	0.259473967257069	0.259473967257069
18	F	0.140833225534347	0.140833225534347
19	T	0.069394965996794	0.069394965996794
20	A	0.064646651568463	0.069394965996794
21	A	0.041270033165050	0.069394965996794
22	E	0.121490257832065	0.121490257832065
23	N	0.342032568913862	0.342032568913862
24	P	0.508802855316731	0.487350100019159
25	V	0.487350100019159	0.487350100019159
26	E	0.591404244497456	0.487350100019159
27	P	0.279102454860230	0.487350100019159
28	S	0.417084603746259	0.521394658294374
29	S	0.521394658294374	0.521394658294374
30	C	0.623871789248054	0.623871789248054
31	L	0.844425634273030	0.837998820921781
32	L	0.837998820921781	0.837998820921781
33	F	0.851578360063109	0.844425634273030
34	F	0.770882445234912	0.851578360063109
35	D	0.854242444038840	0.854242444038840
36	F	0.873338815222917	0.873338815222917
37	F	0.873338815222917	0.873338815222917
38	F	0.873338815222917	0.873338815222917
39	L	0.811122916094611	0.811122916094611
40	G	0.695672555161173	0.695672555161173
41	K	0.548899826391197	0.548899826391197
42	S	0.394396218887789	0.410869709439079
43	S	0.258464180424425	0.394396218887789
44	S	0.410869709439079	0.271808230586130
45	S	0.271808230586130	0.258464180424425
46	S	0.196889202060421	0.196889202060421
47	S	0.115991683072224	0.196889202060421
48	S	0.115991683072224	0.196889202060421
49	S	0.217926253879404	0.217926253879404
50	S	0.228134296571841	0.228134296571841
51	S	0.357018628844056	0.357018628844056
52	S	0.357018628844056	0.357018628844056
53	S	0.530610199569992	0.530610199569992
54	A	0.697097857977036	0.683622378052082
55	S	0.812153514989711	0.683622378052082
56	L	0.683622378052082	0.683622378052082
57	C	0.519209051085391	0.519209051085391
58	S	0.519209051085391	0.519209051085391
59	L	0.519209051085391	0.519209051085391
60	S	0.669831343418001	0.538039515422733
61	I	0.538039515422733	0.669831343418001
62	I	0.686326528846569	0.686326528846569
63	L	0.769126382119374	0.740067860433330
64	D	0.842489569464869	0.740067860433330
65	D	0.740067860433330	0.740067860433330
66	S	0.639417433990839	0.639417433990839
67	S	0.639417433990839	0.639417433990839
68	L	0.485576060700309	0.536684159078922
69	E	0.536684159078922	0.485576060700309
70	L	0.362640674545705	0.362640674545705
71	F	0.218429334218464	0.218429334218464
72	C	0.112253268081271	0.218429334218464
73	S	0.201920572673170	0.218429334218464
74	S	0.507545259676727	0.507545259676727
75	S	0.677237492315367	0.655722716058927
76	S	0.781569967544274	0.677237492315367
77	A	0.655722716058927	0.767421510414688
78	S	0.861088082914525	0.767421510414688
79	S	0.767421510414688	0.655722716058927
80	P	0.571761362145259	0.609712683811719
81	S	0.454019366677260	0.609712683811719
82	I	0.609712683811719	0.609712683811719
83	I	0.745860066579434	0.699538624862577
84	V	0.699538624862577	0.699538624862577
85	S	0.699538624862577	0.745860066579434
86	F	0.789779205678237	0.789779205678237
87	S	0.875897729586706	0.857124043143848
88	G	0.857124043143848	0.875897729586706
89	S	0.929869838999669	0.929869838999669
90	L	0.961200963783134	0.954504939131368
91	L	0.958089889684341	0.954504939131368
92	N	0.954504939131368	0.954504939131368
93	S	0.924829835124053	0.929943566303529
94	W	0.929943566303529	0.924829835124053
95	L	0.857928319524174	0.863693103964611
96	P	0.827303751708550	0.863693103964611
97	L	0.863693103964611	0.863693103964611
98	F	0.886050756558830	0.884945219794804
99	L	0.885499149922411	0.885499149922411
100	F	0.884945219794804	0.886050756558830
101	S	0.947955915486653	0.947955915486653
102	R	0.968809382849997	0.967004795121331
103	P	0.967178303138044	0.967178303138044
104	N	0.967004795121331	0.968809382849997
105	S	0.984796764763753	0.971815087496587
106	A	0.971815087496587	0.971815087496587
107	F	0.971964033569249	0.971815087496587
108	F	0.969201781808735	0.969201781808735
109	L	0.943954788064003	0.967372613556519
110	V	0.944530301510529	0.967372613556519
111	L	0.967372613556519	0.967372613556519
112	F	0.982457903846103	0.982457903846103
113	L	0.992516577616046	0.982457903846103
114	S	0.987036685362414	0.982457903846103
115	L	0.981391147956883	0.981391147956883
116	V	0.976985170403542	0.978837981908618
117	S	0.978837981908618	0.976985170403542
118	T	0.951295748732488	0.951989396324610
119	L	0.951989396324610	0.951295748732488
120	C	0.947365710122067	0.951295748732488
121	L	0.947636899641825	0.951484628697856
122	E	0.951484628697856	0.951484628697856
123	P	0.973435072320834	0.958650769278396
124	M	0.973435072320834	0.973435072320834
125	I	0.958650769278396	0.973435072320834
126	N	0.977555760381803	0.977555760381803
127	Y	0.987795106665391	0.980437409810274
128	V	0.986769308528855	0.980437409810274
129	L	0.980437409810274	0.986769308528855
130	I	0.980332569167170	0.986769308528855
131	F	0.994374586126599	0.993336538611019
132	L	0.995559446738269	0.993336538611019
133	R	0.993336538611019	0.994374586126599
134	L	0.993336538611019	0.995559446738269
135	L	0.996696508435955	0.996696508435955
136	Y	0.996955008857103	0.996696508435955
137	R	0.997235210779809	0.996696508435955
138	F	0.993909623814651	0.993909623814651
139	I	0.993367447890064	0.993909623814651
140	H	0.993403271424115	0.993432083174446
141	S	0.993909623814651	0.993403271424115
142	I	0.993432083174446	0.993403271424115
143	C	0.992876645640417	0.992876645640417
144	L	0.982484674076654	0.982484674076654
145	L	0.972168761623138	0.974399158217921
146	P	0.972168761623138	0.972315891911461
147	F	0.974399158217921	0.972168761623138
148	L	0.972315891911461	0.972168761623138
149	I	0.942136217066016	0.968174812611641
150	S	0.968174812611641	0.968174812611641
151	Y	0.965421382428811	0.965421382428811
152	G	0.970298111613021	0.965421382428811
153	H	0.945620003197673	0.950452851706414
154	R	0.897189525678056	0.945620003197673
155	I	0.950452851706414	0.911243817438347
156	L	0.911243817438347	0.897189525678056
157	D	0.812573245191537	0.812573245191537
158	F	0.667517817365037	0.684158097983177
159	F	0.684158097983177	0.684158097983177
160	L	0.680891963109739	0.684158097983177
161	S	0.809326558782127	0.693280638205810
162	K	0.693280638205810	0.693280638205810
163	F	0.810068624447229	0.693280638205810
164	S	0.693110804131014	0.693110804131014
165	N	0.525891919062824	0.637771391291529
166	K	0.637771391291529	0.525891919062824
167	R	0.351064862420214	0.351064862420214
168	V	0.224530306201851	0.224530306201851
169	M	0.124498747142786	0.125695146982766
170	E	0.125695146982766	0.125695146982766
171	I	0.125695146982766	0.124498747142786
172	H	0.071447364511275	0.077806829067817
173	Q	0.067636040403522	0.077806829067817
174	N	0.077806829067817	0.077806829067817
175	E	0.082968715709773	0.082968715709773
176	S	0.136096474111298	0.103967488293311
177	Q	0.147199810084606	0.136096474111298
178	T	0.103967488293311	0.147199810084606
179	K	0.500000000000000	0.500000000000000
180	S	0.500000000000000	0.500000000000000
181	K	0.500000000000000	0.500000000000000
182	Q	0.500000000000000	0.500000000000000
183	T	0.500000000000000	0.500000000000000
184	L	0.500000000000000	0.500000000000000
185	F	0.500000000000000	0.500000000000000
186	T	0.500000000000000	0.500000000000000
187	I	0.500000000000000	0.500000000000000
