# Supplementary material for: Conserved degronome features governing quality control associated proteolysis
Source: Nat Commun. 2022 Dec 8;13:7588. doi: 10.1038/s41467-022-35298-y (PMC9732359; doi:10.1038/s41467-022-35298-y)
Supplement: Supplementary file 6 — Supplementary Data 4 [file 41467_2022_35298_MOESM6_ESM.zip › profile_O13571.csv]

# Degron profile of O13571
# logit: Predicted probability of a tile being a degron (PSI<2.2) assigned to central position
# smooth: Running median spanning 5 positions
resi	aa	logit	logit_smooth
1	M	0.500000000000000	0.500000000000000
2	Q	0.500000000000000	0.500000000000000
3	N	0.500000000000000	0.500000000000000
4	M	0.500000000000000	0.500000000000000
5	L	0.500000000000000	0.500000000000000
6	S	0.500000000000000	0.500000000000000
7	M	0.500000000000000	0.500000000000000
8	H	0.500000000000000	0.500000000000000
9	F	0.868306538879897	0.843259739471022
10	F	0.843259739471022	0.868306538879897
11	S	0.897640158426905	0.897640158426905
12	V	0.931345173592002	0.897640158426905
13	M	0.900199490827151	0.897640158426905
14	A	0.878359951966412	0.898310885123325
15	S	0.886246132833600	0.898310885123325
16	L	0.898310885123325	0.898310885123325
17	N	0.943446307565591	0.938369459702147
18	A	0.938369459702147	0.938369459702147
19	M	0.938369459702147	0.943446307565591
20	A	0.966220388068812	0.946849770470832
21	S	0.966708916992181	0.964629084750534
22	M	0.946849770470832	0.964629084750534
23	R	0.964629084750534	0.964629084750534
24	V	0.964629084750534	0.964629084750534
25	I	0.967271322928900	0.967271322928900
26	V	0.985913154451893	0.967271322928900
27	F	0.977333577726473	0.967271322928900
28	L	0.934762182934290	0.949358977637755
29	Y	0.949358977637755	0.949358977637755
30	Q	0.949358977637755	0.949358977637755
31	L	0.926481767503302	0.949358977637755
32	S	0.959643732400348	0.926481767503302
33	I	0.874515365708188	0.874515365708188
34	L	0.773917385945643	0.790406803236576
35	G	0.790406803236576	0.773917385945643
36	D	0.685302882444231	0.685302882444231
37	C	0.366817744121705	0.506109178463254
38	S	0.386001341131208	0.506109178463254
39	T	0.506109178463254	0.506109178463254
40	I	0.526178918776158	0.506109178463254
41	D	0.526178918776159	0.506109178463254
42	S	0.334788779727231	0.526178918776158
43	L	0.352919390740389	0.526178918776159
44	R	0.551608893070127	0.551608893070127
45	D	0.822198904853209	0.779463845786227
46	L	0.779463845786227	0.822198904853209
47	M	0.859525157679032	0.822198904853209
48	I	0.827622342602562	0.827622342602562
49	S	0.791077412336600	0.859525157679032
50	Q	0.939114884302245	0.933338133019051
51	I	0.939114884302245	0.933338133019051
52	V	0.933338133019051	0.939114884302245
53	L	0.933288430966504	0.939114884302245
54	A	0.979480863265564	0.952734934171205
55	Y	0.952734934171205	0.952734934171205
56	N	0.952734934171205	0.952734934171205
57	C	0.944875056261162	0.952734934171205
58	I	0.972141744993787	0.952734934171205
59	S	0.974240801100206	0.949447897593843
60	V	0.949447897593843	0.949447897593843
61	H	0.897301208358141	0.897301208358141
62	V	0.778573385671006	0.778573385671006
63	N	0.741285265232777	0.741285265232777
64	M	0.487223471938263	0.595113769207586
65	Y	0.595113769207586	0.487223471938263
66	I	0.477929782987652	0.487223471938263
67	S	0.477929782987652	0.477929782987652
68	T	0.529060779953896	0.477929782987652
69	N	0.397148790078383	0.397339998308450
70	G	0.397339998308450	0.397339998308450
71	S	0.367676154707095	0.397148790078383
72	E	0.422956584625797	0.367676154707095
73	A	0.330082472858582	0.348402009504217
74	S	0.348402009504217	0.330082472858582
75	I	0.131020881997663	0.193190793374349
76	A	0.131020881997663	0.193190793374349
77	S	0.193190793374349	0.193190793374349
78	R	0.361857882102273	0.361857882102273
79	M	0.583572879737340	0.583572879737340
80	S	0.724721910841289	0.724721910841289
81	T	0.903252512581676	0.884945136304692
82	L	0.884945136304692	0.884945136304692
83	E	0.920430598008473	0.884945136304692
84	S	0.818428854782225	0.818428854782225
85	C	0.775931101088966	0.775931101088966
86	L	0.723609913715282	0.723609913715282
87	F	0.708161537622873	0.708161537622873
88	L	0.664427763283275	0.708161537622873
89	I	0.664427763283275	0.664427763283275
90	T	0.785372479746898	0.664427763283275
91	M	0.595568689253938	0.707461783714025
92	N	0.707461783714025	0.707461783714025
93	K	0.722932708715219	0.636808428519201
94	G	0.636808428519201	0.636808428519201
95	S	0.635546563143847	0.635546563143847
96	A	0.635546563143847	0.635546563143847
97	S	0.616411706520271	0.616411706520271
98	F	0.459933792188948	0.459933792188948
99	G	0.296267479135057	0.459933792188948
100	K	0.344640349862970	0.459933792188948
101	R	0.500000000000000	0.500000000000000
102	R	0.500000000000000	0.500000000000000
103	F	0.500000000000000	0.500000000000000
104	F	0.500000000000000	0.500000000000000
105	Y	0.500000000000000	0.500000000000000
106	R	0.500000000000000	0.500000000000000
107	D	0.500000000000000	0.500000000000000
108	L	0.500000000000000	0.500000000000000
109	A	0.500000000000000	0.500000000000000
