# Supplementary material for: Conserved degronome features governing quality control associated proteolysis
Source: Nat Commun. 2022 Dec 8;13:7588. doi: 10.1038/s41467-022-35298-y (PMC9732359; doi:10.1038/s41467-022-35298-y)
Supplement: Supplementary file 6 — Supplementary Data 4 [file 41467_2022_35298_MOESM6_ESM.zip › profile_O13572.csv]

# Degron profile of O13572
# logit: Predicted probability of a tile being a degron (PSI<2.2) assigned to central position
# smooth: Running median spanning 5 positions
resi	aa	logit	logit_smooth
1	M	0.500000000000000	0.500000000000000
2	R	0.500000000000000	0.500000000000000
3	N	0.500000000000000	0.500000000000000
4	R	0.500000000000000	0.500000000000000
5	A	0.500000000000000	0.500000000000000
6	I	0.500000000000000	0.500000000000000
7	K	0.500000000000000	0.500000000000000
8	S	0.500000000000000	0.500000000000000
9	F	0.948191846934598	0.948191846934598
10	S	0.961202742652107	0.961202742652107
11	I	0.979057099613062	0.979057099613062
12	C	0.990292950645903	0.990292950645903
13	I	0.994371553435531	0.994371553435531
14	C	0.996599704331482	0.996296111646266
15	Q	0.996296111646266	0.996599704331482
16	I	0.998127625989771	0.998127625989771
17	F	0.999002462031076	0.999002462031076
18	I	0.999007880299544	0.999007880299544
19	I	0.999471649664437	0.999330149105149
20	Y	0.999330149105149	0.999330149105149
21	F	0.999369290510527	0.999330149105149
22	I	0.998382994882985	0.998908881469615
23	F	0.997595591169258	0.998616871277962
24	F	0.998908881469615	0.998382994882985
25	L	0.998616871277962	0.997595591169258
26	L	0.997418826505081	0.997418826505081
27	L	0.995725128837815	0.995725128837815
28	C	0.995369013804755	0.995369013804755
29	V	0.992009954360241	0.992009954360241
30	N	0.981383025587264	0.981383025587264
31	R	0.951399315529479	0.951399315529479
32	I	0.951399315529479	0.951399315529479
33	C	0.892606736253030	0.892606736253030
34	S	0.892083000535787	0.892606736253030
35	A	0.892083000535787	0.892606736253030
36	L	0.899580339921602	0.899580339921602
37	S	0.919087091275027	0.916595277698227
38	N	0.920200976399813	0.916595277698227
39	G	0.916595277698227	0.916595277698227
40	F	0.885067889215020	0.885067889215020
41	N	0.792708929305440	0.885067889215020
42	F	0.816519717272328	0.879583996396978
43	L	0.892644274030247	0.816519717272328
44	I	0.879583996396978	0.816519717272328
45	I	0.795426041986492	0.795426041986492
46	Y	0.746167858884739	0.795426041986492
47	G	0.777457753370290	0.795426041986492
48	G	0.888883825906000	0.810658380671475
49	T	0.810658380671475	0.833290973133947
50	F	0.916580431751939	0.844159254062354
51	F	0.833290973133947	0.833290973133947
52	H	0.844159254062354	0.833290973133947
53	S	0.833290973133947	0.833290973133947
54	G	0.550976246756723	0.550976246756723
55	K	0.547244289043679	0.547244289043679
56	Y	0.444138764598906	0.532568359628323
57	S	0.532568359628323	0.511119238949733
58	I	0.509756866291732	0.509756866291732
59	P	0.511119238949733	0.509756866291732
60	I	0.307429697004521	0.307429697004521
61	L	0.237397113354394	0.246218465688095
62	D	0.198045625600056	0.246218465688095
63	V	0.246218465688095	0.246218465688095
64	D	0.257315732425042	0.246218465688095
65	H	0.273243953618718	0.246218465688095
66	Q	0.221336164020037	0.221336164020037
67	L	0.123695866686859	0.220695809900282
68	N	0.220695809900282	0.123695866686859
69	G	0.095159096513264	0.123695866686859
70	N	0.095159096513264	0.220695809900282
71	S	0.267017665928714	0.267017665928714
72	S	0.285275037925188	0.285275037925188
73	L	0.462649702318455	0.462649702318455
74	G	0.576613030148647	0.555122493395929
75	T	0.556468487614405	0.556468487614405
76	V	0.555122493395929	0.576613030148647
77	G	0.613932392723279	0.613932392723279
78	L	0.641298785046068	0.613932392723279
79	Y	0.657014823138529	0.641298785046068
80	F	0.489107776003274	0.657014823138529
81	H	0.660908654370773	0.660908654370773
82	V	0.678681630343531	0.666274789279402
83	P	0.703673605674767	0.666274789279402
84	F	0.666274789279402	0.678681630343531
85	T	0.666274789279402	0.666274789279402
86	P	0.691793532448160	0.666274789279402
87	P	0.563145235785882	0.563145235785882
88	D	0.426811969514399	0.426811969514399
89	I	0.253032410759971	0.253032410759971
90	I	0.199531628198841	0.199531628198841
91	P	0.103910613101742	0.170247219298341
92	P	0.170247219298341	0.170247219298341
93	V	0.170247219298341	0.170247219298341
94	P	0.276026242992177	0.276026242992177
95	R	0.418669666982480	0.418669666982480
96	S	0.612871125151431	0.612871125151431
97	P	0.855460687470027	0.612871125151431
98	N	0.744057729110189	0.744057729110189
99	N	0.588131105473940	0.773766803409465
100	M	0.773766803409465	0.773766803409465
101	F	0.872803293530624	0.872803293530624
102	L	0.882605491660234	0.882605491660234
103	C	0.915644506369514	0.909588499363505
104	F	0.909588499363505	0.915644506369514
105	F	0.925071268744512	0.925071268744512
106	S	0.964461980929542	0.964461980929542
107	S	0.983147368346083	0.983147368346083
108	I	0.992774591079633	0.989172766137093
109	V	0.989172766137093	0.989172766137093
110	F	0.989172766137093	0.990000575469276
111	A	0.990000575469276	0.989172766137093
112	S	0.990579733014076	0.989172766137093
113	A	0.978092588230134	0.978092588230134
114	F	0.949890290855427	0.978092588230134
115	V	0.969993210812448	0.969993210812448
116	F	0.981096990101347	0.960055957705613
117	S	0.960055957705613	0.960055957705613
118	F	0.875684502482807	0.915135708534686
119	I	0.875684502482807	0.915135708534686
120	V	0.915135708534686	0.915135708534686
121	N	0.952714671913014	0.942883770806897
122	N	0.968597181193930	0.947879514375844
123	V	0.942883770806897	0.947879514375844
124	C	0.947879514375844	0.942883770806897
125	K	0.885342151598936	0.885342151598936
126	D	0.885342151598936	0.885342151598936
127	F	0.757542714136699	0.757542714136699
128	L	0.741432800213908	0.757542714136699
129	F	0.627076493455824	0.757542714136699
130	L	0.798402998813577	0.741432800213908
131	S	0.834633061982955	0.706976159069888
132	L	0.691132825726050	0.798402998813577
133	N	0.706976159069888	0.834633061982955
134	S	0.838969570931520	0.810050785573416
135	G	0.913339347512855	0.810050785573416
136	F	0.810050785573416	0.810050785573416
137	S	0.810050785573416	0.810050785573416
138	F	0.798033829692669	0.798033829692669
139	T	0.641289411079971	0.770566593441685
140	G	0.770566593441685	0.770566593441685
141	Y	0.755796814511058	0.770566593441685
142	I	0.808034731547848	0.808034731547848
143	T	0.895501621716978	0.867467987602958
144	G	0.918928988263546	0.895501621716978
145	L	0.867467987602958	0.895501621716978
146	Y	0.917774639246054	0.867467987602958
147	P	0.856607187376707	0.867467987602958
148	L	0.855259237841193	0.912343042818564
149	Y	0.936236043957096	0.856607187376707
150	R	0.912343042818564	0.855259237841193
151	I	0.836397350393066	0.912343042818564
152	S	0.826613731143301	0.903194141300013
153	R	0.916084138756371	0.901868179946551
154	V	0.903194141300013	0.903194141300013
155	S	0.901868179946551	0.903194141300013
156	S	0.948555068895491	0.901868179946551
157	L	0.881238255723080	0.882975471138549
158	A	0.812499378620522	0.881238255723080
159	S	0.882975471138549	0.812499378620522
160	K	0.736978133338044	0.736978133338044
161	Y	0.736978133338044	0.736978133338044
162	C	0.564822731379894	0.588452818471343
163	V	0.588452818471343	0.574114142291169
164	V	0.574114142291169	0.564822731379894
165	G	0.500000000000000	0.500000000000000
166	T	0.500000000000000	0.500000000000000
167	L	0.500000000000000	0.500000000000000
168	G	0.500000000000000	0.500000000000000
169	S	0.500000000000000	0.500000000000000
170	D	0.500000000000000	0.500000000000000
171	L	0.500000000000000	0.500000000000000
172	K	0.500000000000000	0.500000000000000
173	S	0.500000000000000	0.500000000000000
