# Supplementary material for: Conserved degronome features governing quality control associated proteolysis
Source: Nat Commun. 2022 Dec 8;13:7588. doi: 10.1038/s41467-022-35298-y (PMC9732359; doi:10.1038/s41467-022-35298-y)
Supplement: Supplementary file 6 — Supplementary Data 4 [file 41467_2022_35298_MOESM6_ESM.zip › profile_O13573.csv]

# Degron profile of O13573
# logit: Predicted probability of a tile being a degron (PSI<2.2) assigned to central position
# smooth: Running median spanning 5 positions
resi	aa	logit	logit_smooth
1	M	0.500000000000000	0.500000000000000
2	S	0.500000000000000	0.500000000000000
3	L	0.500000000000000	0.500000000000000
4	Q	0.500000000000000	0.500000000000000
5	Y	0.500000000000000	0.500000000000000
6	F	0.500000000000000	0.500000000000000
7	G	0.500000000000000	0.500000000000000
8	T	0.500000000000000	0.500000000000000
9	L	0.859957433588248	0.859957433588248
10	T	0.884667168677864	0.884667168677864
11	Y	0.938231033795304	0.897155796738289
12	L	0.897155796738289	0.897155796738289
13	I	0.899129764186014	0.897155796738289
14	K	0.838852767405720	0.873145970935387
15	T	0.750370219788760	0.873145970935387
16	Q	0.873145970935387	0.873145970935387
17	R	0.927484966719297	0.927117436809750
18	L	0.927117436809750	0.927484966719297
19	W	0.962428767819891	0.945316452262866
20	R	0.967870891632381	0.945316452262866
21	K	0.945316452262866	0.945316452262866
22	T	0.878307290618704	0.938116435181063
23	R	0.938116435181063	0.937478780949329
24	Y	0.937478780949329	0.928017754080651
25	L	0.928017754080651	0.928017754080651
26	F	0.904573975257718	0.911289820891600
27	I	0.909023542588714	0.911289820891600
28	I	0.911289820891600	0.909023542588714
29	H	0.911289820891600	0.909023542588714
30	P	0.896307279967761	0.896307279967761
31	W	0.879041282267421	0.879041282267421
32	S	0.770974150735287	0.784165703994382
33	N	0.784165703994382	0.770974150735287
34	N	0.526124034329900	0.526124034329900
35	W	0.320373423771904	0.320373423771904
36	I	0.320373423771904	0.320373423771904
37	R	0.314368954078075	0.314368954078075
38	N	0.252279359500253	0.284152748073455
39	P	0.284152748073455	0.252279359500253
40	D	0.168509276575283	0.252279359500253
41	F	0.168509276575283	0.284152748073455
42	E	0.342143570390266	0.342143570390266
43	N	0.550549548279718	0.400268373524794
44	I	0.557397721076185	0.400268373524794
45	W	0.400268373524794	0.515540979944430
46	N	0.344602132525355	0.515540979944430
47	S	0.515540979944430	0.515540979944430
48	T	0.555945130875761	0.555945130875761
49	S	0.824749730554014	0.655679133627263
50	I	0.655679133627263	0.824749730554014
51	F	0.851684487174471	0.848149209804031
52	I	0.934785255887506	0.848149209804031
53	R	0.848149209804031	0.851684487174471
54	P	0.738261539776945	0.878619902486071
55	C	0.878619902486071	0.878619902486071
56	S	0.926097473732452	0.926097473732452
57	L	0.958823901251736	0.926097473732452
58	G	0.979341860525329	0.926097473732452
59	Y	0.920872005626116	0.920872005626116
60	W	0.920872005626116	0.920872005626116
61	N	0.860482095782075	0.870043448969785
62	S	0.840618605706278	0.860482095782075
63	I	0.870043448969785	0.840618605706278
64	Y	0.836521505578434	0.836521505578434
65	L	0.718892695037876	0.757340208158127
66	I	0.556737798898399	0.718892695037876
67	D	0.757340208158127	0.660273665769167
68	F	0.660273665769167	0.660273665769167
69	R	0.480607729831877	0.668797240186509
70	Q	0.668797240186509	0.660273665769167
71	R	0.791385720294472	0.650758873710543
72	A	0.650758873710543	0.650758873710543
73	D	0.537116210498753	0.537116210498753
74	Q	0.363014463925286	0.525870566427816
75	L	0.218705485212027	0.525870566427816
76	H	0.525870566427816	0.525870566427816
77	K	0.527229690005180	0.527229690005180
78	Y	0.559164456771272	0.559164456771272
79	L	0.736758452112190	0.736758452112190
80	S	0.806387453578685	0.806387453578685
81	H	0.863784985241245	0.863784985241245
82	Q	0.926945185512760	0.926945185512760
83	S	0.962539037751628	0.926945185512760
84	W	0.932557677435062	0.926945185512760
85	L	0.865051314555820	0.926374383546179
86	A	0.920601234347799	0.920601234347799
87	I	0.926374383546179	0.865051314555820
88	C	0.835079889711844	0.835079889711844
89	F	0.823693103978423	0.823693103978423
90	S	0.713293356385222	0.822959674938466
91	F	0.713293356385222	0.713293356385222
92	T	0.822959674938466	0.713293356385222
93	D	0.500000000000000	0.500000000000000
94	V	0.500000000000000	0.500000000000000
95	L	0.500000000000000	0.500000000000000
96	G	0.500000000000000	0.500000000000000
97	Q	0.500000000000000	0.500000000000000
98	E	0.500000000000000	0.500000000000000
99	Q	0.500000000000000	0.500000000000000
100	F	0.500000000000000	0.500000000000000
101	I	0.500000000000000	0.500000000000000
