# Supplementary material for: Conserved degronome features governing quality control associated proteolysis
Source: Nat Commun. 2022 Dec 8;13:7588. doi: 10.1038/s41467-022-35298-y (PMC9732359; doi:10.1038/s41467-022-35298-y)
Supplement: Supplementary file 6 — Supplementary Data 4 [file 41467_2022_35298_MOESM6_ESM.zip › profile_O13574.csv]

# Degron profile of O13574
# logit: Predicted probability of a tile being a degron (PSI<2.2) assigned to central position
# smooth: Running median spanning 5 positions
resi	aa	logit	logit_smooth
1	M	0.500000000000000	0.500000000000000
2	G	0.500000000000000	0.500000000000000
3	V	0.500000000000000	0.500000000000000
4	G	0.500000000000000	0.500000000000000
5	G	0.500000000000000	0.500000000000000
6	T	0.500000000000000	0.500000000000000
7	R	0.500000000000000	0.500000000000000
8	I	0.500000000000000	0.500000000000000
9	V	0.557456043932144	0.500000000000000
10	S	0.415860712963950	0.500000000000000
11	F	0.616239146075786	0.537427272343034
12	R	0.487705766067419	0.537427272343034
13	Q	0.537427272343034	0.569379164192570
14	P	0.586415357870577	0.537427272343034
15	N	0.569379164192570	0.537427272343034
16	Y	0.480929320854542	0.480929320854542
17	Y	0.358350857946582	0.358350857946582
18	P	0.246705155454048	0.246705155454048
19	V	0.232052594852147	0.232052594852147
20	T	0.140526691963544	0.140526691963544
21	Q	0.102793800285151	0.140526691963544
22	Q	0.132233460986283	0.140526691963544
23	K	0.234139581894345	0.201311073556982
24	G	0.321078739385349	0.201311073556982
25	A	0.201311073556982	0.201311073556982
26	S	0.110125017557984	0.201311073556982
27	Q	0.201311073556982	0.128772719356572
28	T	0.128772719356572	0.128772719356572
29	G	0.127551299907522	0.201311073556982
30	A	0.215263726956403	0.215263726956403
31	V	0.323112477037670	0.276826277695535
32	A	0.276826277695535	0.323112477037670
33	Q	0.487492584783827	0.487492584783827
34	P	0.592858668371531	0.592858668371531
35	Y	0.686518124249080	0.686518124249080
36	S	0.719170942118812	0.719170942118812
37	S	0.833775846878535	0.833775846878535
38	Y	0.890612310571900	0.890612310571900
39	C	0.918790956207658	0.890612310571900
40	G	0.918790956207658	0.918790956207658
41	L	0.841088542394105	0.918790956207658
42	L	0.921127516817545	0.918790956207658
43	M	0.936806247036916	0.908827243077888
44	R	0.902334018032257	0.908827243077888
45	W	0.908827243077888	0.902334018032257
46	A	0.882852878746399	0.882852878746399
47	V	0.804081951214108	0.804081951214108
48	V	0.659001802869026	0.706740105774439
49	E	0.706740105774439	0.659001802869026
50	I	0.492346735278099	0.492346735278099
51	R	0.357737799011850	0.357737799011850
52	R	0.258801337347792	0.258801337347792
53	R	0.258801337347792	0.258801337347792
54	G	0.142542676525141	0.142542676525141
55	K	0.127519047199078	0.127519047199078
56	G	0.046896588337984	0.046896588337984
57	K	0.030191308553947	0.030191308553947
58	G	0.030191308553947	0.030191308553947
59	R	0.014211604687287	0.014211604687287
60	K	0.010000976584534	0.010000976584534
61	R	0.009993073169246	0.010000976584534
62	K	0.009369741198278	0.010000976584534
63	R	0.011657250535674	0.011657250535674
64	E	0.022841082028578	0.022841082028578
65	R	0.032281398112076	0.032281398112076
66	E	0.067194076467999	0.067194076467999
67	K	0.093216944441978	0.093216944441978
68	G	0.093216944441978	0.093216944441978
69	H	0.105260907275726	0.098317759284966
70	T	0.098317759284966	0.105260907275726
71	K	0.166820008123284	0.166820008123284
72	F	0.258504998532828	0.258504998532828
73	R	0.512503225338716	0.512503225338716
74	I	0.645462348752667	0.645462348752667
75	R	0.865883776651031	0.865883776651031
76	R	0.880789475182731	0.880789475182731
77	R	0.907173242114414	0.907173242114414
78	S	0.935710774137992	0.935710774137992
79	Y	0.964344024695571	0.964344024695571
80	L	0.979967849958869	0.964344024695571
81	Y	0.965810606134210	0.964344024695571
82	F	0.956997697305662	0.956997697305662
83	I	0.949809345906239	0.949809345906239
84	R	0.946061598544274	0.946061598544274
85	S	0.942051079710502	0.942051079710502
86	C	0.919298907538117	0.919298907538117
87	L	0.900366911821606	0.900366911821606
88	V	0.831119861714613	0.831119861714613
89	R	0.711795482879780	0.711795482879780
90	P	0.530901087267593	0.530901087267593
91	Y	0.377227140523288	0.377227140523288
92	S	0.323272839090993	0.377227140523288
93	S	0.306881574586293	0.357103433725322
94	G	0.452730954096933	0.323272839090993
95	N	0.357103433725322	0.306881574586293
96	K	0.217989220612226	0.299751742221199
97	K	0.197330796136225	0.299751742221199
98	N	0.299751742221199	0.299751742221199
99	S	0.381961661721150	0.299751742221199
100	C	0.420891354076781	0.381961661721150
101	S	0.294404995449352	0.420891354076781
102	F	0.459299462350308	0.459299462350308
103	H	0.657064868562999	0.657064868562999
104	K	0.819407871984740	0.819407871984740
105	M	0.885415236797575	0.885415236797575
106	L	0.939015166000466	0.939015166000466
107	A	0.948183595926254	0.939015166000466
108	I	0.957366825034747	0.939015166000466
109	E	0.500000000000000	0.500000000000000
110	I	0.500000000000000	0.500000000000000
111	V	0.500000000000000	0.500000000000000
112	L	0.500000000000000	0.500000000000000
113	C	0.500000000000000	0.500000000000000
114	L	0.500000000000000	0.500000000000000
115	K	0.500000000000000	0.500000000000000
116	A	0.500000000000000	0.500000000000000
117	R	0.500000000000000	0.500000000000000
