# Supplementary material for: Conserved degronome features governing quality control associated proteolysis
Source: Nat Commun. 2022 Dec 8;13:7588. doi: 10.1038/s41467-022-35298-y (PMC9732359; doi:10.1038/s41467-022-35298-y)
Supplement: Supplementary file 6 — Supplementary Data 4 [file 41467_2022_35298_MOESM6_ESM.zip › profile_O13575.csv]

# Degron profile of O13575
# logit: Predicted probability of a tile being a degron (PSI<2.2) assigned to central position
# smooth: Running median spanning 5 positions
resi	aa	logit	logit_smooth
1	M	0.500000000000000	0.500000000000000
2	S	0.500000000000000	0.500000000000000
3	S	0.500000000000000	0.500000000000000
4	D	0.500000000000000	0.500000000000000
5	V	0.500000000000000	0.500000000000000
6	A	0.500000000000000	0.500000000000000
7	G	0.500000000000000	0.500000000000000
8	V	0.500000000000000	0.500000000000000
9	K	0.125818807716750	0.125818807716750
10	K	0.088216469531115	0.088216469531115
11	S	0.088216469531115	0.088216469531115
12	S	0.088216469531115	0.088216469531115
13	S	0.141297939511838	0.141297939511838
14	S	0.152750600813069	0.152750600813069
15	S	0.180967590186846	0.180967590186846
16	S	0.353191846436202	0.242545885425894
17	S	0.242545885425894	0.338102767688546
18	T	0.338102767688546	0.353191846436202
19	S	0.504425914397245	0.504425914397245
20	S	0.656616543781994	0.656616543781994
21	P	0.741991996315687	0.741991996315687
22	F	0.843095684213631	0.843095684213631
23	M	0.843095684213631	0.843095684213631
24	F	0.852885201224907	0.852885201224907
25	S	0.852885201224907	0.852885201224907
26	M	0.921891858458480	0.921101085017447
27	L	0.921101085017447	0.921101085017447
28	L	0.921101085017447	0.921891858458480
29	M	0.921891858458480	0.921891858458480
30	F	0.965835058276059	0.934488914393715
31	S	0.934488914393715	0.934488914393715
32	R	0.950762411244964	0.934488914393715
33	S	0.911775607366608	0.926913933682754
34	I	0.926913933682754	0.911775607366608
35	S	0.869956747699373	0.869956747699373
36	S	0.793474173584334	0.838731776793324
37	T	0.806334950557785	0.838731776793324
38	I	0.838731776793324	0.838731776793324
39	K	0.839467839873710	0.839467839873710
40	I	0.893572038691718	0.893572038691718
41	S	0.925894869574007	0.893572038691718
42	A	0.926641423271204	0.893572038691718
43	N	0.861199119336647	0.920589365897817
44	R	0.861199119336647	0.919786553267850
45	I	0.920589365897817	0.861199119336647
46	L	0.919786553267850	0.861199119336647
47	L	0.850618448467721	0.859278150084031
48	C	0.859278150084031	0.850618448467721
49	C	0.749957480339486	0.775407057906183
50	T	0.693963421509475	0.775407057906183
51	S	0.775407057906183	0.775407057906183
52	S	0.890489036158781	0.876626260080987
53	F	0.876626260080987	0.876626260080987
54	S	0.876626260080987	0.876626260080987
55	T	0.684675870025264	0.684675870025264
56	T	0.536135921806825	0.536135921806825
57	S	0.363491981068617	0.416261339636348
58	G	0.277327487481261	0.416261339636348
59	F	0.416261339636348	0.416261339636348
60	F	0.418919924562210	0.416261339636348
61	K	0.418919924562210	0.416261339636348
62	I	0.293937255267199	0.293937255267199
63	E	0.293937255267199	0.293937255267199
64	S	0.291673710649178	0.291673710649178
65	N	0.289420451960589	0.291673710649178
66	R	0.235435152604818	0.291673710649178
67	L	0.453316734770265	0.307384637155312
68	T	0.453316734770265	0.336821448240899
69	S	0.307384637155312	0.336821448240899
70	R	0.336821448240899	0.336821448240899
71	S	0.201413725358465	0.336821448240899
72	S	0.350282056495971	0.350282056495971
73	S	0.463983766840704	0.463983766840704
74	G	0.463983766840704	0.463983766840704
75	I	0.463983766840704	0.463983766840704
76	F	0.315428040750551	0.422551053006042
77	S	0.422551053006042	0.356180525794406
78	R	0.356180525794406	0.356180525794406
79	T	0.289153406356668	0.395078425485538
80	A	0.395078425485538	0.395078425485538
81	C	0.549606744440905	0.549606744440905
82	N	0.549606744440905	0.549606744440905
83	R	0.766682883111650	0.549606744440905
84	S	0.617453328156886	0.617453328156886
85	C	0.514588091015661	0.643847441089354
86	G	0.643847441089354	0.643847441089354
87	N	0.758904623417890	0.756898880712992
88	C	0.756898880712992	0.758904623417890
89	F	0.825798204829311	0.825798204829311
90	S	0.825798204829311	0.825798204829311
91	I	0.910635641937802	0.907847243201829
92	S	0.920573592883436	0.910635641937802
93	A	0.907847243201829	0.920172426115371
94	V	0.920172426115371	0.920573592883436
95	L	0.960753203848767	0.960753203848767
96	S	0.980215694461127	0.960753203848767
97	F	0.966769202122310	0.960753203848767
98	C	0.939652253647411	0.940269152992428
99	V	0.940269152992428	0.939652253647411
100	A	0.853925198397051	0.905687116706544
101	P	0.863148719223745	0.863148719223745
102	L	0.905687116706544	0.853925198397051
103	C	0.849200272221311	0.849200272221311
104	C	0.749846556371446	0.800325838915679
105	K	0.786256544186721	0.800325838915679
106	S	0.800325838915679	0.800325838915679
107	T	0.812090964939171	0.812090964939171
108	G	0.826420638258005	0.826420638258005
109	R	0.879351648036110	0.879351648036110
110	F	0.945821215535579	0.921056936702760
111	S	0.945541162950994	0.921056936702760
112	S	0.921056936702760	0.921056936702760
113	A	0.879033592436906	0.886266305148886
114	I	0.886266305148886	0.879033592436906
115	Y	0.500000000000000	0.500000000000000
116	L	0.500000000000000	0.500000000000000
117	L	0.500000000000000	0.500000000000000
118	I	0.500000000000000	0.500000000000000
119	F	0.500000000000000	0.500000000000000
120	R	0.500000000000000	0.500000000000000
121	S	0.500000000000000	0.500000000000000
122	T	0.500000000000000	0.500000000000000
123	R	0.500000000000000	0.500000000000000
