# Supplementary material for: Conserved degronome features governing quality control associated proteolysis
Source: Nat Commun. 2022 Dec 8;13:7588. doi: 10.1038/s41467-022-35298-y (PMC9732359; doi:10.1038/s41467-022-35298-y)
Supplement: Supplementary file 6 — Supplementary Data 4 [file 41467_2022_35298_MOESM6_ESM.zip › profile_O13576.csv]

# Degron profile of O13576
# logit: Predicted probability of a tile being a degron (PSI<2.2) assigned to central position
# smooth: Running median spanning 5 positions
resi	aa	logit	logit_smooth
1	M	0.500000000000000	0.500000000000000
2	L	0.500000000000000	0.500000000000000
3	S	0.500000000000000	0.500000000000000
4	H	0.500000000000000	0.500000000000000
5	Q	0.500000000000000	0.500000000000000
6	Y	0.500000000000000	0.500000000000000
7	I	0.500000000000000	0.500000000000000
8	V	0.500000000000000	0.500000000000000
9	C	0.878224234763016	0.806428402328416
10	S	0.892490071713044	0.806428402328416
11	L	0.806428402328416	0.851364587773216
12	F	0.767708399186216	0.851364587773216
13	R	0.851364587773216	0.806428402328416
14	K	0.861265222241100	0.767908167617146
15	D	0.767908167617146	0.767908167617146
16	Y	0.767908167617146	0.767908167617146
17	H	0.659889836214867	0.694208083819089
18	Y	0.694208083819089	0.659889836214867
19	K	0.531526059545358	0.531526059545358
20	N	0.376536188904419	0.376536188904419
21	F	0.246300450302531	0.376536188904419
22	S	0.361395435475386	0.376536188904419
23	Q	0.530001877754718	0.530001877754718
24	I	0.657282962193164	0.653879510548096
25	S	0.653879510548096	0.657282962193164
26	L	0.682585611969145	0.680301941920105
27	D	0.716627663830635	0.682585611969145
28	S	0.680301941920105	0.682585611969145
29	T	0.730594762415039	0.680301941920105
30	F	0.535190379585562	0.680301941920105
31	L	0.648961930823617	0.648961930823617
32	P	0.790098972954947	0.612591329806427
33	V	0.594608280902008	0.612591329806427
34	A	0.612591329806427	0.611296683122673
35	I	0.611296683122672	0.611296683122673
36	N	0.611296683122673	0.612591329806427
37	T	0.762002186780988	0.762002186780988
38	N	0.773455282017229	0.762002186780988
39	C	0.774409146296195	0.773455282017229
40	L	0.759809626749812	0.774409146296195
41	N	0.874869978432359	0.852063470134860
42	H	0.884533980765576	0.852063470134860
43	F	0.852063470134860	0.852063470134860
44	D	0.691769434339295	0.840915039579488
45	I	0.840915039579488	0.840915039579488
46	H	0.839447225671210	0.840915039579488
47	L	0.913659314414453	0.840915039579488
48	Y	0.876623934779964	0.876623934779964
49	L	0.803175391436223	0.906222471470187
50	F	0.906222471470187	0.894704832274700
51	Q	0.943945235454742	0.906222471470187
52	N	0.894704832274700	0.906222471470187
53	F	0.948264553369676	0.899576361473884
54	S	0.837888241016988	0.894704832274700
55	C	0.899576361473884	0.837888241016988
56	H	0.826637001341105	0.826637001341105
57	R	0.686029117189053	0.686029117189053
58	L	0.537696210956929	0.537696210956929
59	L	0.263279062531738	0.267485761900798
60	K	0.267485761900798	0.263279062531738
61	H	0.209021284924791	0.209021284924791
62	E	0.132393012076891	0.133653692671030
63	F	0.133653692671030	0.132393012076891
64	S	0.088540581219527	0.088540581219527
65	N	0.063779101936480	0.063779101936480
66	S	0.056183452921165	0.056183452921165
67	E	0.028405596538980	0.028405596538980
68	K	0.014459810714559	0.014459810714559
69	E	0.011628823974573	0.014459810714559
70	R	0.010184449953629	0.014459810714559
71	T	0.026247371393903	0.023004390031569
72	T	0.024366426196978	0.024366426196978
73	G	0.023004390031569	0.026247371393903
74	K	0.028825495289187	0.028825495289187
75	Q	0.052543009526371	0.052543009526371
76	K	0.071178157654950	0.071178157654950
77	G	0.121737222721198	0.121737222721198
78	K	0.310878617268600	0.191873337956869
79	M	0.193574037551813	0.193574037551813
80	Y	0.191873337956869	0.202160223068213
81	K	0.202160223068213	0.202160223068213
82	S	0.202160223068213	0.202160223068213
83	F	0.353655558954278	0.353655558954278
84	N	0.546962960699674	0.546962960699674
85	V	0.722770351448755	0.664396014765722
86	F	0.764767955265510	0.664396014765722
87	E	0.664396014765722	0.664396014765722
88	S	0.586816061076396	0.586816061076396
89	R	0.450663939445597	0.501681013666330
90	G	0.450663939445597	0.501681013666330
91	I	0.501681013666330	0.501681013666330
92	I	0.501681013666330	0.501681013666330
93	I	0.501681013666330	0.501681013666330
94	K	0.545848911039864	0.508074445487542
95	E	0.508074445487542	0.545848911039864
96	R	0.770717446732354	0.770717446732354
97	S	0.872504710044146	0.856731609832123
98	K	0.856731609832124	0.856731609832123
99	A	0.856731609832123	0.856731609832124
100	F	0.856731609832123	0.856731609832123
101	N	0.856731609832124	0.856731609832123
102	I	0.730466101455468	0.835885296007190
103	C	0.756184263583771	0.835885296007190
104	F	0.835885296007190	0.835885296007190
105	I	0.889504725078410	0.889504725078410
106	K	0.937660255114355	0.924278083069046
107	G	0.967712442177673	0.924278083069046
108	I	0.924278083069046	0.937660255114355
109	I	0.867248765169578	0.933867301758701
110	Q	0.938974499846366	0.933867301758701
111	R	0.933867301758701	0.933867301758701
112	K	0.942637052414063	0.933867301758701
113	V	0.814661855327778	0.880046173878636
114	F	0.786407138558873	0.880046173878636
115	L	0.880046173878636	0.843675588758899
116	D	0.922531559349814	0.843675588758899
117	S	0.843675588758899	0.843675588758899
118	F	0.832780258890531	0.832780258890531
119	F	0.500000000000000	0.500000000000000
120	F	0.500000000000000	0.500000000000000
121	D	0.500000000000000	0.500000000000000
122	V	0.500000000000000	0.500000000000000
123	L	0.500000000000000	0.500000000000000
124	A	0.500000000000000	0.500000000000000
125	Q	0.500000000000000	0.500000000000000
126	L	0.500000000000000	0.500000000000000
127	P	0.500000000000000	0.500000000000000
