# Supplementary material for: Conserved degronome features governing quality control associated proteolysis
Source: Nat Commun. 2022 Dec 8;13:7588. doi: 10.1038/s41467-022-35298-y (PMC9732359; doi:10.1038/s41467-022-35298-y)
Supplement: Supplementary file 6 — Supplementary Data 4 [file 41467_2022_35298_MOESM6_ESM.zip › profile_O13577.csv]

# Degron profile of O13577
# logit: Predicted probability of a tile being a degron (PSI<2.2) assigned to central position
# smooth: Running median spanning 5 positions
resi	aa	logit	logit_smooth
1	M	0.500000000000000	0.500000000000000
2	D	0.500000000000000	0.500000000000000
3	A	0.500000000000000	0.500000000000000
4	Q	0.500000000000000	0.500000000000000
5	L	0.500000000000000	0.500000000000000
6	E	0.500000000000000	0.500000000000000
7	W	0.500000000000000	0.500000000000000
8	A	0.500000000000000	0.500000000000000
9	S	0.460940563859219	0.491989228033590
10	S	0.344084080876834	0.460940563859219
11	L	0.491989228033590	0.421345409491927
12	V	0.421345409491927	0.421345409491927
13	P	0.421345409491927	0.421345409491927
14	K	0.263414688522640	0.364978543769438
15	R	0.364978543769438	0.263414688522640
16	Q	0.211231126783675	0.211231126783675
17	L	0.111332426841018	0.111332426841018
18	Q	0.103614147485614	0.103614147485614
19	Q	0.096372921207663	0.096372921207663
20	Q	0.049772717413532	0.049772717413532
21	Q	0.027559480365162	0.029845559428493
22	Q	0.029845559428493	0.029227065875315
23	Q	0.029227065875315	0.027559480365162
24	Q	0.025100191001153	0.025100191001153
25	E	0.013754219012471	0.015947949021816
26	Q	0.013680459889625	0.015947949021816
27	Q	0.015947949021816	0.013754219012471
28	Q	0.016290149759777	0.013680459889625
29	Q	0.008890241226708	0.015947949021816
30	Q	0.008890241226708	0.016290149759777
31	Q	0.017936321164654	0.017936321164654
32	Q	0.028909804770278	0.028909804770278
33	D	0.031590064748430	0.031590064748430
34	F	0.088337156102496	0.073557407932436
35	H	0.073557407932436	0.088337156102496
36	K	0.114589409927811	0.114589409927811
37	D	0.131445931387639	0.131445931387639
38	Q	0.250336593152169	0.250336593152169
39	L	0.280828421694719	0.280828421694719
40	M	0.280828421694719	0.280828421694719
41	T	0.313481197836702	0.294161614516206
42	V	0.609077124562349	0.294161614516206
43	G	0.294161614516206	0.294161614516206
44	M	0.262905731472675	0.294161614516206
45	R	0.222410331634923	0.294161614516206
46	I	0.497681819110638	0.412263953149973
47	R	0.568549150984836	0.412263953149973
48	Q	0.412263953149973	0.412263953149973
49	R	0.334758196308817	0.334758196308817
50	V	0.334758196308817	0.334758196308817
51	D	0.200525480141211	0.249114147703599
52	Q	0.249114147703599	0.200525480141211
53	G	0.182349988806240	0.182349988806240
54	Y	0.171295433672218	0.171295433672218
55	A	0.048292061567121	0.058869898494184
56	S	0.054565339833445	0.058869898494184
57	R	0.058869898494184	0.055650843610106
58	T	0.098219123775795	0.058869898494184
59	P	0.055650843610106	0.075892004272914
60	S	0.091094714372251	0.091094714372251
61	T	0.075892004272914	0.091094714372251
62	S	0.156287702662797	0.156287702662797
63	D	0.178873530238583	0.156287702662797
64	A	0.160738538794507	0.156287702662797
65	S	0.087357258691263	0.133137402198271
66	L	0.133137402198271	0.133137402198271
67	Q	0.131880850159022	0.133137402198271
68	P	0.151627546699601	0.151627546699601
69	G	0.233588378526798	0.233588378526798
70	V	0.380325161840987	0.380325161840987
71	I	0.511389377011615	0.511389377011615
72	R	0.640289991371520	0.572342770019219
73	D	0.572342770019219	0.573683421160528
74	Y	0.714330968895425	0.611437176844174
75	S	0.573683421160528	0.611437176844174
76	S	0.611437176844174	0.649284326054070
77	V	0.649284326054070	0.649284326054070
78	I	0.675469451300394	0.649284326054070
79	V	0.696321704486556	0.649284326054070
80	P	0.489097590843586	0.675469451300394
81	Q	0.472863523668019	0.502324190759837
82	F	0.687757251887826	0.502324190759837
83	T	0.502324190759837	0.502324190759837
84	R	0.502324190759837	0.502324190759837
85	S	0.654718453452833	0.502324190759837
86	P	0.485897221624071	0.485897221624071
87	L	0.282947944652079	0.434764500806826
88	P	0.258165794998602	0.434764500806826
89	T	0.434764500806826	0.418807838368863
90	A	0.629244799152730	0.418807838368863
91	N	0.418807838368863	0.418807838368863
92	S	0.396733333741708	0.399352522663999
93	L	0.396733333741708	0.399352522663999
94	P	0.399352522663999	0.396733333741708
95	P	0.540528209741988	0.399352522663999
96	M	0.385071012104246	0.399352522663999
97	L	0.426875592716780	0.385071012104246
98	I	0.297232550301963	0.347746382959616
99	N	0.297232550301963	0.347746382959616
100	Q	0.347746382959616	0.347746382959616
101	R	0.347746382959616	0.347746382959616
102	T	0.347746382959616	0.347746382959616
103	M	0.264756301683987	0.344645366305929
104	S	0.285412302344108	0.285412302344108
105	T	0.344645366305929	0.264756301683987
106	E	0.122732583190445	0.153458574516138
107	A	0.104893965314743	0.122732583190445
108	S	0.153458574516138	0.104893965314743
109	S	0.101360018519677	0.101360018519677
110	L	0.081607122237665	0.097358317456026
111	E	0.097358317456026	0.081607122237665
112	K	0.080890389093677	0.080890389093677
113	W	0.048095318106783	0.051123105571221
114	D	0.051123105571221	0.051123105571221
115	V	0.051123105571221	0.051123105571221
116	A	0.042499914751739	0.051123105571221
117	E	0.062577498778873	0.051123105571221
118	P	0.102201929496700	0.059535825804759
119	A	0.045865383872568	0.062577498778873
120	A	0.059535825804759	0.059535825804759
121	E	0.062921502891616	0.059535825804759
122	H	0.030978268375076	0.059535825804759
123	E	0.064559001296753	0.062921502891616
124	T	0.041838283360158	0.064559001296753
125	M	0.500000000000000	0.500000000000000
126	V	0.500000000000000	0.500000000000000
127	N	0.500000000000000	0.500000000000000
128	G	0.500000000000000	0.500000000000000
129	S	0.500000000000000	0.500000000000000
130	K	0.500000000000000	0.500000000000000
131	R	0.500000000000000	0.500000000000000
132	R	0.500000000000000	0.500000000000000
133	L	0.500000000000000	0.500000000000000
