# Supplementary material for: Conserved degronome features governing quality control associated proteolysis
Source: Nat Commun. 2022 Dec 8;13:7588. doi: 10.1038/s41467-022-35298-y (PMC9732359; doi:10.1038/s41467-022-35298-y)
Supplement: Supplementary file 6 — Supplementary Data 4 [file 41467_2022_35298_MOESM6_ESM.zip › profile_O13578.csv]

# Degron profile of O13578
# logit: Predicted probability of a tile being a degron (PSI<2.2) assigned to central position
# smooth: Running median spanning 5 positions
resi	aa	logit	logit_smooth
1	M	0.500000000000000	0.500000000000000
2	Y	0.500000000000000	0.500000000000000
3	L	0.500000000000000	0.500000000000000
4	S	0.500000000000000	0.500000000000000
5	A	0.500000000000000	0.500000000000000
6	Q	0.500000000000000	0.500000000000000
7	L	0.500000000000000	0.500000000000000
8	M	0.500000000000000	0.500000000000000
9	R	0.855154655171616	0.821307196047109
10	T	0.880594148384020	0.821307196047109
11	V	0.821307196047109	0.849404951380789
12	T	0.750146411030119	0.821307196047109
13	A	0.849404951380789	0.821307196047109
14	S	0.821307196047109	0.821307196047109
15	H	0.834333267631918	0.821307196047109
16	L	0.694993405638757	0.694993405638757
17	T	0.562899023058902	0.694993405638757
18	L	0.691580116351103	0.691580116351103
19	R	0.805601967094376	0.691580116351103
20	A	0.691566680607223	0.691580116351103
21	L	0.705097533708956	0.691566680607223
22	S	0.677639805581192	0.691566680607223
23	T	0.659810967485461	0.705097533708956
24	P	0.785532725747399	0.705238439985224
25	P	0.705238439985224	0.724987092835122
26	L	0.743864144991900	0.724987092835122
27	F	0.724987092835122	0.705238439985224
28	Q	0.583801490797655	0.693576182984539
29	H	0.693576182984539	0.659221830852366
30	R	0.659221830852366	0.593911077398283
31	Q	0.593911077398283	0.634976508051559
32	I	0.593911077398283	0.634976508051559
33	A	0.634976508051559	0.593911077398283
34	A	0.688288767993000	0.593911077398283
35	V	0.499761355018122	0.499761355018122
36	E	0.287876059796831	0.483721869778350
37	W	0.451483332582789	0.483721869778350
38	C	0.483721869778350	0.483721869778350
39	G	0.483721869778350	0.483721869778350
40	T	0.483721869778350	0.483721869778350
41	T	0.302594444132980	0.302594444132980
42	R	0.276134253301054	0.276134253301054
43	P	0.239121844929070	0.242028640921975
44	G	0.145327553205679	0.239121844929070
45	L	0.242028640921975	0.165193455512396
46	A	0.165193455512396	0.145327553205679
47	R	0.109723598045079	0.165193455512396
48	Q	0.140167844304201	0.165193455512396
49	K	0.215667658628942	0.215667658628942
50	R	0.356381665834042	0.339152982649996
51	T	0.339152982649996	0.356381665834042
52	Q	0.362749621238565	0.356381665834042
53	H	0.429527577797156	0.339152982649996
54	A	0.232544641482282	0.362749621238565
55	S	0.296300568053443	0.423018063178140
56	S	0.423018063178140	0.423018063178140
57	V	0.442776405779425	0.442776405779425
58	I	0.508430975816765	0.442776405779425
59	S	0.474732402532307	0.451619100753548
60	K	0.431771920382237	0.451619100753548
61	S	0.451619100753548	0.451619100753548
62	G	0.433078983996077	0.451619100753548
63	V	0.514925884003283	0.514925884003283
64	L	0.664813112963983	0.664813112963983
65	S	0.788409701521631	0.712175057155362
66	A	0.728365363485672	0.728365363485672
67	K	0.712175057155362	0.788409701521631
68	P	0.822958207764418	0.820608778244354
69	S	0.858166995122014	0.822958207764418
70	S	0.820608778244354	0.850843503798458
71	V	0.850843503798458	0.850843503798458
72	F	0.862717537366734	0.820608778244354
73	L	0.804114442173436	0.804114442173436
74	A	0.702083960800594	0.768762324317794
75	L	0.644193597858867	0.768762324317794
76	L	0.768762324317794	0.768762324317794
77	A	0.888429160093976	0.888429160093976
78	G	0.932365217030082	0.914553732956127
79	K	0.944186859687185	0.914553732956127
80	L	0.914553732956127	0.914553732956127
81	A	0.895999810479101	0.914553732956127
82	E	0.895999810479101	0.914553732956127
83	K	0.929522875800396	0.895999810479101
84	Y	0.929164885836644	0.912741130414425
85	I	0.882731193594976	0.929164885836644
86	Y	0.912741130414425	0.929164885836644
87	A	0.932594508178151	0.932594508178151
88	R	0.961576095298663	0.936244164806570
89	M	0.957834768731080	0.936244164806570
90	L	0.936244164806570	0.957834768731080
91	L	0.936244164806570	0.936244164806570
92	F	0.961551060708288	0.936244164806570
93	H	0.924691838565999	0.924691838565999
94	V	0.911386578327260	0.924691838565999
95	S	0.910161668248825	0.924691838565999
96	V	0.939117474991243	0.911386578327260
97	V	0.939071800636114	0.911096751310986
98	N	0.911096751310986	0.911096751310986
99	E	0.804849019742226	0.804849019742226
100	C	0.651081251060246	0.729284890401390
101	P	0.630050303026065	0.729284890401390
102	V	0.729284890401390	0.651081251060246
103	V	0.757765834846578	0.630050303026065
104	F	0.500000000000000	0.500000000000000
105	H	0.500000000000000	0.500000000000000
106	S	0.500000000000000	0.500000000000000
107	G	0.500000000000000	0.500000000000000
108	P	0.500000000000000	0.500000000000000
109	V	0.500000000000000	0.500000000000000
110	V	0.500000000000000	0.500000000000000
111	W	0.500000000000000	0.500000000000000
112	K	0.500000000000000	0.500000000000000
