# Supplementary material for: Conserved degronome features governing quality control associated proteolysis
Source: Nat Commun. 2022 Dec 8;13:7588. doi: 10.1038/s41467-022-35298-y (PMC9732359; doi:10.1038/s41467-022-35298-y)
Supplement: Supplementary file 6 — Supplementary Data 4 [file 41467_2022_35298_MOESM6_ESM.zip › profile_O13579.csv]

# Degron profile of O13579
# logit: Predicted probability of a tile being a degron (PSI<2.2) assigned to central position
# smooth: Running median spanning 5 positions
resi	aa	logit	logit_smooth
1	M	0.500000000000000	0.500000000000000
2	M	0.500000000000000	0.500000000000000
3	G	0.500000000000000	0.500000000000000
4	E	0.500000000000000	0.500000000000000
5	T	0.500000000000000	0.500000000000000
6	P	0.500000000000000	0.500000000000000
7	N	0.500000000000000	0.500000000000000
8	S	0.500000000000000	0.500000000000000
9	S	0.094431322929662	0.094431322929662
10	K	0.094431322929662	0.094431322929662
11	V	0.078415478271392	0.094431322929662
12	P	0.108279701374781	0.108279701374781
13	R	0.174586361955449	0.161800663304140
14	L	0.161800663304140	0.174586361955449
15	E	0.282205801302240	0.282205801302240
16	A	0.348411791775860	0.287880842550615
17	S	0.287880842550615	0.287880842550615
18	M	0.287880842550615	0.287880842550615
19	A	0.197538230001725	0.224572732521725
20	R	0.197538230001725	0.224572732521725
21	S	0.224572732521725	0.197538230001725
22	Q	0.335227896906207	0.197538230001725
23	Y	0.118284454323444	0.224572732521725
24	R	0.191100359984552	0.249889016179154
25	G	0.281574130961413	0.249889016179154
26	S	0.249889016179154	0.249889016179154
27	E	0.277180084922122	0.249889016179154
28	V	0.238085364277844	0.249889016179154
29	S	0.179631869782688	0.277180084922122
30	L	0.308333547696079	0.308333547696079
31	D	0.488946428749851	0.319609702224755
32	T	0.319609702224755	0.319609702224755
33	I	0.319609702224755	0.488946428749851
34	P	0.558487715839134	0.543914198978228
35	Y	0.543914198978228	0.558487715839134
36	S	0.661987554477560	0.661987554477560
37	G	0.700431242379906	0.661987554477560
38	I	0.700431242379906	0.661987554477560
39	W	0.573163839960072	0.606684502912486
40	P	0.606684502912486	0.606684502912486
41	R	0.606684502912486	0.573163839960072
42	I	0.391726050644921	0.563704056824479
43	K	0.563704056824479	0.563704056824479
44	K	0.407793899148234	0.563704056824479
45	I	0.583663084318940	0.583663084318940
46	S	0.649649747014359	0.629873584749719
47	R	0.629873584749719	0.629873584749719
48	E	0.629873584749719	0.649649747014359
49	T	0.789972616107345	0.691471375425027
50	P	0.857856526170871	0.706170007697534
51	V	0.691471375425027	0.789972616107345
52	Q	0.706170007697534	0.814647145634018
53	I	0.826477773962896	0.814647145634018
54	S	0.814647145634018	0.814647145634018
55	F	0.814647145634018	0.814647145634018
56	W	0.754888230377827	0.814647145634018
57	L	0.868131460279659	0.868131460279659
58	Y	0.929859180014362	0.902407307511325
59	G	0.940363408033619	0.902407307511325
60	T	0.902407307511325	0.902407307511325
61	F	0.883405977704324	0.883405977704324
62	L	0.800613379215883	0.800613379215883
63	S	0.791041734062308	0.791041734062308
64	G	0.503131109069830	0.503131109069830
65	A	0.338344327744553	0.338344327744553
66	I	0.177587204804086	0.189841655962553
67	T	0.086175029502174	0.177587204804086
68	S	0.189841655962553	0.155313241251514
69	G	0.155313241251514	0.086175029502174
70	R	0.084901921001097	0.084901921001097
71	K	0.047062050340599	0.066514021341997
72	D	0.050588626856180	0.058952683164627
73	S	0.066514021341997	0.054648664241778
74	N	0.058952683164627	0.054648664241778
75	G	0.054648664241778	0.054648664241778
76	L	0.031782747357819	0.042308600063185
77	N	0.016140872088264	0.042308600063185
78	K	0.042308600063185	0.042308600063185
79	S	0.071067482028057	0.071067482028057
80	R	0.071067482028057	0.071067482028057
81	T	0.207004440052086	0.197499947802148
82	R	0.197499947802148	0.202656398134243
83	L	0.250776545592840	0.202656398134243
84	E	0.202656398134243	0.198201245642176
85	D	0.103135640959471	0.202656398134243
86	I	0.198201245642176	0.202656398134243
87	F	0.207730751014735	0.207730751014735
88	K	0.308973038937827	0.308973038937827
89	V	0.436397468156613	0.436397468156613
90	K	0.589965115825290	0.589965115825290
91	R	0.714716398483575	0.620710795716940
92	E	0.620710795716940	0.714716398483575
93	P	0.742397535407313	0.742397535407313
94	V	0.921505800400188	0.820613755360885
95	S	0.915068888852445	0.893617287854687
96	V	0.820613755360885	0.893617287854687
97	F	0.893617287854687	0.893617287854687
98	L	0.893617287854687	0.893617287854687
99	L	0.943334061201860	0.943334061201860
100	A	0.966475394234031	0.966475394234031
101	T	0.989454372257177	0.989454372257177
102	I	0.994389362983759	0.994389362983759
103	F	0.994876737069697	0.994389362983759
104	N	0.995245965111273	0.994389362983759
105	Y	0.991248742413091	0.991295909163040
106	V	0.991295909163040	0.991248742413091
107	F	0.979630174823275	0.985257108985831
108	F	0.979630174823275	0.985257108985831
109	F	0.985257108985831	0.979630174823275
110	C	0.991206795771413	0.979630174823275
111	F	0.977740402635793	0.977740402635793
112	H	0.946733175596287	0.974493597753299
113	Q	0.974493597753299	0.963277910475158
114	L	0.959695343678266	0.959695343678266
115	N	0.963277910475158	0.959695343678266
116	L	0.500000000000000	0.500000000000000
117	V	0.500000000000000	0.500000000000000
118	V	0.500000000000000	0.500000000000000
119	N	0.500000000000000	0.500000000000000
120	G	0.500000000000000	0.500000000000000
121	V	0.500000000000000	0.500000000000000
122	R	0.500000000000000	0.500000000000000
123	L	0.500000000000000	0.500000000000000
124	N	0.500000000000000	0.500000000000000
