# Supplementary material for: Conserved degronome features governing quality control associated proteolysis
Source: Nat Commun. 2022 Dec 8;13:7588. doi: 10.1038/s41467-022-35298-y (PMC9732359; doi:10.1038/s41467-022-35298-y)
Supplement: Supplementary file 6 — Supplementary Data 4 [file 41467_2022_35298_MOESM6_ESM.zip › profile_O13582.csv]

# Degron profile of O13582
# logit: Predicted probability of a tile being a degron (PSI<2.2) assigned to central position
# smooth: Running median spanning 5 positions
resi	aa	logit	logit_smooth
1	M	0.500000000000000	0.500000000000000
2	K	0.500000000000000	0.500000000000000
3	Y	0.500000000000000	0.500000000000000
4	N	0.500000000000000	0.500000000000000
5	A	0.500000000000000	0.500000000000000
6	T	0.500000000000000	0.500000000000000
7	K	0.500000000000000	0.500000000000000
8	A	0.500000000000000	0.500000000000000
9	I	0.589294718779771	0.500000000000000
10	S	0.490972593598638	0.500000000000000
11	I	0.635650744989097	0.490972593598638
12	A	0.444276977011727	0.461375065751727
13	P	0.461375065751727	0.461375065751727
14	P	0.413724529651130	0.461375065751727
15	T	0.586957320128393	0.461375065751727
16	I	0.544572917925156	0.413724529651130
17	P	0.358721844723044	0.466796990302651
18	T	0.319058002001701	0.358721844723044
19	V	0.466796990302651	0.358721844723044
20	N	0.300707794007753	0.319058002001701
21	P	0.395668585836412	0.395668585836412
22	T	0.306618091577279	0.395668585836412
23	I	0.494277214916646	0.395668585836412
24	N	0.644906646568443	0.494277214916646
25	E	0.338683444512893	0.494277214916646
26	V	0.530940187162101	0.414554819446049
27	F	0.391268814086981	0.391268814086981
28	S	0.414554819446049	0.391268814086981
29	F	0.338813562683720	0.338813562683720
30	E	0.257114954002485	0.257114954002485
31	L	0.164252856365575	0.164252856365575
32	L	0.052510104240035	0.054228153605066
33	E	0.033736552289299	0.054228153605066
34	L	0.054228153605066	0.054228153605066
35	E	0.059413254313745	0.059413254313745
36	L	0.059718655731337	0.059413254313745
37	E	0.059718655731337	0.059413254313745
38	E	0.051752325491155	0.051752325491155
39	E	0.051752325491155	0.051752325491155
40	E	0.028231076457279	0.028231076457279
41	D	0.007669246362417	0.021157347339434
42	K	0.021157347339434	0.021157347339434
43	L	0.021044734934518	0.021157347339434
44	L	0.043933376270142	0.022070493446136
45	S	0.022070493446136	0.043933376270142
46	C	0.063719809208340	0.063719809208340
47	E	0.168161163474476	0.149650949977925
48	S	0.149650949977925	0.168161163474476
49	D	0.188155122815191	0.188155122815191
50	C	0.333304147430018	0.333304147430018
51	F	0.499046503655838	0.333304147430018
52	A	0.346522058635153	0.341636921519772
53	Q	0.233305130337686	0.341636921519772
54	Y	0.341636921519772	0.233305130337686
55	V	0.204070685442360	0.233305130337686
56	D	0.204070685442360	0.304214103859316
57	G	0.304214103859316	0.304214103859316
58	H	0.640424435818286	0.356419779489787
59	L	0.528631981981717	0.438600691400281
60	S	0.356419779489787	0.458508482357926
61	H	0.438600691400281	0.438600691400281
62	V	0.458508482357926	0.356419779489787
63	N	0.293656042874508	0.293656042874508
64	E	0.122776459789186	0.293656042874508
65	V	0.255766700019956	0.282286101220440
66	I	0.295480667649037	0.255766700019956
67	T	0.282286101220440	0.255766700019956
68	Q	0.136653317362066	0.145766286979864
69	Y	0.145766286979864	0.136653317362066
70	S	0.073307132645735	0.109028749117617
71	P	0.053860867955350	0.109028749117617
72	E	0.109028749117617	0.073307132645735
73	A	0.109028749117617	0.066954901247282
74	Q	0.066954901247282	0.066954901247282
75	T	0.031497265614143	0.034408911988441
76	G	0.031497265614143	0.031497265614143
77	H	0.034408911988441	0.031497265614143
78	D	0.021709366792936	0.021709366792936
79	A	0.018512910613185	0.021709366792936
80	V	0.021709366792936	0.021709366792936
81	E	0.067701483345135	0.047889034273469
82	S	0.047889034273469	0.067701483345135
83	Q	0.092898039216993	0.092898039216993
84	T	0.147298307169817	0.129915616909600
85	T	0.218989214475747	0.147298307169817
86	H	0.129915616909600	0.192467115118137
87	P	0.337517625572780	0.192467115118137
88	S	0.192467115118137	0.192467115118137
89	L	0.074277813838361	0.192467115118137
90	P	0.192467115118137	0.192467115118137
91	L	0.226295925531168	0.226295925531168
92	V	0.350892642054312	0.331806179532401
93	A	0.501124793102604	0.331806179532401
94	E	0.331806179532401	0.331806179532401
95	V	0.302776231849296	0.302776231849296
96	E	0.203401326551623	0.203401326551623
97	E	0.127845988764780	0.174669307586572
98	V	0.127845988764780	0.127845988764780
99	A	0.174669307586572	0.127845988764780
100	V	0.060744691534317	0.066509063013730
101	L	0.044470958886949	0.066509063013730
102	D	0.066509063013730	0.060744691534317
103	K	0.066509063013730	0.066509063013730
104	D	0.023423885817910	0.066509063013730
105	E	0.072778059880672	0.066509063013730
106	L	0.063959788221789	0.072778059880672
107	A	0.075423586282402	0.075423586282402
108	E	0.110481544122092	0.104698033372801
109	A	0.104698033372801	0.104698033372801
110	L	0.104698033372801	0.110481544122092
111	E	0.322662304677181	0.322662304677181
112	E	0.485616214849285	0.485616214849285
113	L	0.670845488582403	0.657795182344684
114	D	0.769956401117194	0.657795182344684
115	I	0.657795182344684	0.657795182344684
116	F	0.500000000000000	0.500000000000000
117	C	0.500000000000000	0.500000000000000
118	L	0.500000000000000	0.500000000000000
119	I	0.500000000000000	0.500000000000000
120	F	0.500000000000000	0.500000000000000
121	R	0.500000000000000	0.500000000000000
122	K	0.500000000000000	0.500000000000000
123	R	0.500000000000000	0.500000000000000
124	T	0.500000000000000	0.500000000000000
