# Supplementary material for: Conserved degronome features governing quality control associated proteolysis
Source: Nat Commun. 2022 Dec 8;13:7588. doi: 10.1038/s41467-022-35298-y (PMC9732359; doi:10.1038/s41467-022-35298-y)
Supplement: Supplementary file 6 — Supplementary Data 4 [file 41467_2022_35298_MOESM6_ESM.zip › profile_O13583.csv]

# Degron profile of O13583
# logit: Predicted probability of a tile being a degron (PSI<2.2) assigned to central position
# smooth: Running median spanning 5 positions
resi	aa	logit	logit_smooth
1	M	0.500000000000000	0.500000000000000
2	S	0.500000000000000	0.500000000000000
3	G	0.500000000000000	0.500000000000000
4	L	0.500000000000000	0.500000000000000
5	L	0.500000000000000	0.500000000000000
6	L	0.500000000000000	0.500000000000000
7	I	0.500000000000000	0.500000000000000
8	C	0.500000000000000	0.500000000000000
9	S	0.959622448511590	0.959622448511590
10	A	0.969853974554353	0.969853974554353
11	L	0.970171939933188	0.970171939933188
12	K	0.981410742507553	0.977528464462489
13	R	0.979559657098564	0.977528464462489
14	V	0.977528464462489	0.977528464462489
15	V	0.973806834139159	0.973806834139159
16	L	0.948082840933171	0.973146485631436
17	K	0.950969595254226	0.967245924088369
18	I	0.973146485631436	0.967245924088369
19	T	0.967245924088369	0.969698822562577
20	A	0.969698822562577	0.973146485631436
21	V	0.973420673467587	0.973420673467587
22	V	0.983017589470928	0.983017589470928
23	C	0.984560458986523	0.984560458986523
24	S	0.987034994998877	0.987034994998877
25	V	0.987034994998877	0.987034994998877
26	F	0.990009505562679	0.987034994998877
27	S	0.980083512527651	0.987034994998877
28	I	0.978673389119955	0.980083512527651
29	R	0.987034994998877	0.978673389119955
30	V	0.976792568633605	0.976792568633605
31	L	0.958796349958650	0.959226042401025
32	I	0.936111691571044	0.958796349958650
33	L	0.959226042401025	0.936998216895115
34	A	0.936998216895115	0.936111691571044
35	T	0.820457801566820	0.880053507279019
36	K	0.880053507279019	0.820457801566820
37	I	0.731519216784185	0.731519216784185
38	K	0.718555571442022	0.718555571442022
39	K	0.617451058227006	0.617451058227006
40	T	0.617451058227006	0.617451058227006
41	C	0.312781293099847	0.450026048388932
42	H	0.330311882747383	0.450026048388932
43	E	0.450026048388932	0.450026048388932
44	C	0.615788178657372	0.450026048388932
45	G	0.493914185561578	0.450026048388932
46	T	0.266014731387238	0.418015668323803
47	H	0.266014731387238	0.418015668323803
48	L	0.418015668323803	0.418015668323803
49	E	0.591233264590013	0.591233264590013
50	I	0.627306212227656	0.627306212227656
51	I	0.714836986123700	0.627306212227656
52	W	0.804560769360499	0.627306212227656
53	E	0.595462159079194	0.595462159079194
54	G	0.493167507828835	0.493167507828835
55	K	0.490435419395317	0.490435419395317
56	F	0.457019315900190	0.457019315900190
57	I	0.262222758972628	0.318831103808508
58	F	0.318831103808508	0.301635387930557
59	C	0.301635387930557	0.262222758972628
60	K	0.163701812048464	0.259560738838745
61	E	0.089958277324153	0.259560738838745
62	D	0.259560738838745	0.259560738838745
63	S	0.304174326577772	0.304174326577772
64	K	0.485588977451674	0.334664552827523
65	N	0.486950916350644	0.334664552827523
66	G	0.334664552827523	0.334664552827523
67	L	0.225082137277140	0.225082137277140
68	Q	0.181671482767064	0.225082137277140
69	S	0.157400426199849	0.225082137277140
70	I	0.379379963993365	0.379379963993365
71	K	0.675933958514821	0.662897162675291
72	I	0.662897162675291	0.675933958514821
73	L	0.758274646185228	0.758274646185228
74	R	0.788495165709916	0.758274646185228
75	R	0.832922197460446	0.788495165709916
76	A	0.692832447684104	0.796068327221730
77	N	0.821191001692983	0.796068327221730
78	L	0.796068327221730	0.781780838870857
79	V	0.781780838870857	0.781780838870857
80	K	0.763588167699052	0.763588167699052
81	M	0.733086365527922	0.733086365527922
82	K	0.611817619802031	0.732773739551895
83	T	0.611627947415179	0.732773739551895
84	P	0.732773739551895	0.732773739551895
85	L	0.819793728435133	0.732773739551895
86	P	0.860862150147738	0.732773739551895
87	F	0.654063952677659	0.654063952677659
88	P	0.544676764095627	0.544676764095627
89	Y	0.544676764095627	0.544676764095627
90	H	0.461640130431073	0.544676764095627
91	H	0.476311405199593	0.544676764095627
92	L	0.640480233303171	0.640480233303171
93	I	0.663977557707036	0.648409831680642
94	R	0.663977557707036	0.648409831680642
95	E	0.648409831680642	0.663977557707036
96	R	0.496740123690555	0.663977557707036
97	K	0.664459559363889	0.664459559363889
98	H	0.682432411815750	0.682432411815750
99	S	0.761929773281673	0.682432411815750
100	W	0.716178169054227	0.682432411815750
101	K	0.515865374647397	0.515865374647397
102	L	0.325648370328604	0.515865374647397
103	N	0.432866038319142	0.515865374647397
104	S	0.730217106756008	0.714992573886589
105	V	0.714992573886589	0.730217106756008
106	L	0.833303266937077	0.833303266937077
107	C	0.901788647268720	0.883288146751976
108	P	0.940814275599716	0.896416627396800
109	N	0.883288146751976	0.896416627396800
110	Q	0.896416627396800	0.883288146751976
111	V	0.785149041486287	0.883288146751976
112	I	0.832499683380249	0.832499683380249
113	S	0.894464827939328	0.824122489283686
114	L	0.824122489283686	0.824122489283686
115	W	0.500000000000000	0.500000000000000
116	Y	0.500000000000000	0.500000000000000
117	K	0.500000000000000	0.500000000000000
118	H	0.500000000000000	0.500000000000000
119	N	0.500000000000000	0.500000000000000
120	R	0.500000000000000	0.500000000000000
121	V	0.500000000000000	0.500000000000000
122	K	0.500000000000000	0.500000000000000
123	G	0.500000000000000	0.500000000000000
