# Supplementary material for: Conserved degronome features governing quality control associated proteolysis
Source: Nat Commun. 2022 Dec 8;13:7588. doi: 10.1038/s41467-022-35298-y (PMC9732359; doi:10.1038/s41467-022-35298-y)
Supplement: Supplementary file 6 — Supplementary Data 4 [file 41467_2022_35298_MOESM6_ESM.zip › profile_O13584.csv]

# Degron profile of O13584
# logit: Predicted probability of a tile being a degron (PSI<2.2) assigned to central position
# smooth: Running median spanning 5 positions
resi	aa	logit	logit_smooth
1	M	0.500000000000000	0.500000000000000
2	H	0.500000000000000	0.500000000000000
3	T	0.500000000000000	0.500000000000000
4	Y	0.500000000000000	0.500000000000000
5	I	0.500000000000000	0.500000000000000
6	Y	0.500000000000000	0.500000000000000
7	I	0.500000000000000	0.500000000000000
8	Y	0.500000000000000	0.500000000000000
9	T	0.989338278427915	0.979857489100176
10	V	0.984050990526141	0.984050990526141
11	Y	0.979857489100176	0.984050990526141
12	I	0.988137624201368	0.981101821574213
13	Q	0.981101821574213	0.981101821574213
14	M	0.981101821574213	0.981101821574213
15	V	0.980820310453403	0.980820310453403
16	A	0.979248436851981	0.979248436851981
17	F	0.958624846408787	0.977178904008627
18	S	0.977178904008627	0.977178904008627
19	P	0.977178904008627	0.968104957241309
20	Y	0.968104957241309	0.977178904008627
21	R	0.965345699683249	0.968104957241309
22	I	0.980946975663508	0.965345699683249
23	V	0.944778701473574	0.949617558877961
24	L	0.949617558877961	0.949617558877961
25	P	0.949617558877961	0.949617558877961
26	F	0.909810241217023	0.949617558877961
27	V	0.949617558877961	0.949617558877961
28	A	0.956849583325959	0.949617558877961
29	F	0.927583396997527	0.949617558877961
30	V	0.956862875428399	0.927583396997527
31	D	0.921602477347852	0.921602477347852
32	L	0.873314482767450	0.873347871252337
33	A	0.863991630787647	0.873314482767450
34	S	0.873347871252337	0.863991630787647
35	F	0.819136166136156	0.863991630787647
36	S	0.832279388544118	0.832279388544118
37	S	0.883675311438293	0.819136166136156
38	F	0.814357303834288	0.832279388544118
39	R	0.686176500580626	0.883675311438293
40	S	0.890999921795710	0.877852647628243
41	Y	0.890999921795710	0.877852647628243
42	Q	0.877852647628243	0.877852647628243
43	A	0.859327197440076	0.868262244693460
44	F	0.859327197440076	0.868262244693460
45	L	0.868262244693460	0.859327197440076
46	R	0.876624850844909	0.859327197440076
47	P	0.778208819005389	0.840735024408738
48	F	0.766780848661669	0.778208819005389
49	L	0.840735024408738	0.767704495471197
50	R	0.753041529225984	0.767704495471197
51	P	0.767704495471197	0.823390438759221
52	F	0.823390438759221	0.767704495471197
53	R	0.823390438759221	0.823390438759221
54	H	0.752809573816966	0.823390438759221
55	Q	0.841340249484648	0.758161895009186
56	T	0.757160874942754	0.757160874942754
57	C	0.758161895009186	0.757160874942754
58	S	0.454745429666009	0.675871745989978
59	S	0.590882306311510	0.590882306311510
60	Y	0.675871745989978	0.559347100005090
61	F	0.527414381866186	0.590882306311510
62	A	0.559347100005090	0.675871745989978
63	L	0.687496330378737	0.687496330378737
64	D	0.802606980343445	0.784053827452652
65	L	0.872747254573264	0.802606980343445
66	D	0.784053827452652	0.816702002166235
67	F	0.816702002166235	0.816702002166235
68	A	0.845387563337945	0.784053827452652
69	S	0.759523077847899	0.814434748168744
70	A	0.759523077847899	0.759523077847899
71	F	0.814434748168744	0.759523077847899
72	V	0.572869834016570	0.728527565540271
73	V	0.728527565540271	0.728527565540271
74	P	0.728527565540271	0.728527565540271
75	A	0.909809268033277	0.868860896411888
76	A	0.868860896411888	0.896090816177151
77	S	0.903350438327103	0.896090816177151
78	F	0.896090816177151	0.896090816177151
79	V	0.896090816177151	0.896090816177151
80	E	0.888769674284941	0.888769674284941
81	S	0.824118138004097	0.872897551017269
82	L	0.771267172416278	0.837754950184893
83	L	0.872897551017269	0.837754950184893
84	A	0.837754950184893	0.837754950184893
85	Y	0.837754950184893	0.872897551017269
86	Q	0.892362423145372	0.857115155815863
87	A	0.892884965615080	0.892362423145372
88	Y	0.857115155815863	0.892884965615080
89	S	0.947614104928317	0.909449906379037
90	A	0.938932997586789	0.909449906379037
91	Y	0.909449906379037	0.929281789207856
92	Q	0.895656921698607	0.909449906379037
93	A	0.929281789207856	0.909449906379037
94	C	0.903052791852461	0.924168919734368
95	L	0.941892345884819	0.924168919734368
96	A	0.924168919734368	0.903052791852461
97	Y	0.896255293309375	0.896255293309375
98	P	0.500000000000000	0.500000000000000
99	A	0.500000000000000	0.500000000000000
100	C	0.500000000000000	0.500000000000000
101	L	0.500000000000000	0.500000000000000
102	A	0.500000000000000	0.500000000000000
103	C	0.500000000000000	0.500000000000000
104	Q	0.500000000000000	0.500000000000000
105	A	0.500000000000000	0.500000000000000
106	S	0.500000000000000	0.500000000000000
