# Supplementary material for: Conserved degronome features governing quality control associated proteolysis
Source: Nat Commun. 2022 Dec 8;13:7588. doi: 10.1038/s41467-022-35298-y (PMC9732359; doi:10.1038/s41467-022-35298-y)
Supplement: Supplementary file 6 — Supplementary Data 4 [file 41467_2022_35298_MOESM6_ESM.zip › profile_O13585.csv]

# Degron profile of O13585
# logit: Predicted probability of a tile being a degron (PSI<2.2) assigned to central position
# smooth: Running median spanning 5 positions
resi	aa	logit	logit_smooth
1	M	0.500000000000000	0.500000000000000
2	N	0.500000000000000	0.500000000000000
3	S	0.500000000000000	0.500000000000000
4	V	0.500000000000000	0.500000000000000
5	W	0.500000000000000	0.500000000000000
6	D	0.500000000000000	0.500000000000000
7	D	0.500000000000000	0.500000000000000
8	A	0.500000000000000	0.500000000000000
9	R	0.051653102471982	0.062063850727194
10	I	0.029863405678254	0.051653102471982
11	E	0.062063850727194	0.047643688301706
12	D	0.047643688301706	0.029863405678254
13	R	0.028500398749027	0.030967359968991
14	T	0.014598526161613	0.030967359968991
15	V	0.030967359968991	0.030967359968991
16	D	0.072759272590767	0.030967359968991
17	K	0.055710517561098	0.030967359968991
18	P	0.030436572716660	0.045411236030941
19	V	0.014328973049048	0.045411236030941
20	G	0.045411236030941	0.045411236030941
21	S	0.104591909480288	0.104591909480288
22	S	0.169013843514389	0.159429360592061
23	H	0.255435390091632	0.169013843514389
24	A	0.159429360592061	0.255435390091632
25	Q	0.275102819084984	0.275102819084984
26	E	0.289248358299464	0.289248358299464
27	K	0.473536866033386	0.473536866033386
28	L	0.496352864685692	0.496352864685692
29	A	0.551359683640265	0.535718816566017
30	L	0.697772737591219	0.535718816566017
31	V	0.535718816566017	0.535718816566017
32	K	0.496863983622921	0.496863983622921
33	S	0.315997670844577	0.319865479939877
34	T	0.200154789078446	0.315997670844577
35	L	0.319865479939877	0.297754994831504
36	F	0.297754994831504	0.200154789078446
37	K	0.114707836019249	0.144951724179376
38	L	0.144951724179376	0.114707836019249
39	D	0.043152625660546	0.052624570751320
40	Q	0.025765031021576	0.052624570751320
41	E	0.052624570751320	0.052624570751320
42	D	0.086528477647507	0.079569960800116
43	R	0.079569960800116	0.079569960800116
44	P	0.079569960800116	0.079569960800116
45	E	0.073130511696403	0.073130511696403
46	C	0.073130511696403	0.073130511696403
47	D	0.073130511696403	0.073130511696403
48	S	0.243230336591330	0.243230336591330
49	W	0.358686219133017	0.327459856641268
50	V	0.327459856641268	0.327459856641268
51	Q	0.358686219133017	0.327459856641268
52	L	0.205766826504730	0.247474281494329
53	V	0.247474281494329	0.247474281494329
54	K	0.247474281494329	0.205766826504730
55	L	0.105214494468170	0.201513597211418
56	I	0.118997548133771	0.118997548133771
57	C	0.201513597211418	0.114139758288510
58	D	0.114139758288510	0.118997548133771
59	E	0.070966429700936	0.114139758288510
60	D	0.133964961904926	0.072037025094113
61	R	0.072037025094113	0.070966429700936
62	E	0.025468486057500	0.049498353865941
63	E	0.049498353865941	0.049498353865941
64	E	0.049498353865941	0.026856989674190
65	F	0.026856989674190	0.032573809726676
66	T	0.009771561434093	0.032573809726676
67	T	0.032573809726676	0.032573809726676
68	F	0.052397458305241	0.052397458305241
69	K	0.080688192777035	0.080688192777035
70	E	0.121824300507551	0.121824300507551
71	L	0.160859301645891	0.143014650168026
72	L	0.143014650168026	0.143014650168026
73	R	0.215105574016787	0.160859301645891
74	E	0.127915469123584	0.198338015365210
75	V	0.198338015365210	0.198338015365210
76	K	0.198338015365210	0.153315303261769
77	N	0.091000323238296	0.198338015365210
78	V	0.153315303261769	0.198338015365210
79	N	0.279055894547390	0.279055894547390
80	D	0.279055894547390	0.279055894547390
81	K	0.295509071407806	0.295342851576135
82	S	0.295342851576135	0.295509071407806
83	V	0.558284391642323	0.558284391642323
84	T	0.601421233367863	0.601421233367863
85	G	0.765168630213579	0.765168630213579
86	V	0.875065968927151	0.828613445734248
87	A	0.884716829171015	0.875065968927151
88	L	0.828613445734248	0.884716829171015
89	I	0.912567483385289	0.884716829171015
90	H	0.931440066960563	0.873304943398887
91	Y	0.871627774150965	0.912567483385289
92	I	0.873304943398887	0.913346151846750
93	I	0.932798416701971	0.913346151846750
94	V	0.913346151846750	0.920708177513199
95	F	0.920708177513199	0.920708177513199
96	D	0.946740250407466	0.913346151846750
97	R	0.910720525513149	0.910720525513149
98	A	0.714623693841635	0.714623693841635
99	D	0.648220730906477	0.648220730906477
100	Y	0.474991593215984	0.474991593215984
101	I	0.307669120389483	0.307669120389483
102	E	0.141652533301719	0.141652533301719
103	L	0.106153013278540	0.141652533301719
104	L	0.056536795560692	0.106153013278540
105	H	0.183843354993071	0.106153013278540
106	D	0.094483111836098	0.137732866872304
107	N	0.137732866872304	0.183843354993071
108	P	0.202263814579828	0.187299760759359
109	S	0.215774318206394	0.187299760759359
110	G	0.187299760759359	0.187299760759359
111	A	0.167106083727476	0.167106083727476
112	K	0.050670075190777	0.083824510189704
113	L	0.054678872270333	0.083824510189704
114	D	0.083824510189704	0.083824510189704
115	L	0.121579370622532	0.121579370622532
116	N	0.231973684710435	0.231973684710435
117	L	0.264301241600223	0.233926932723994
118	V	0.233926932723994	0.264301241600223
119	D	0.431422553766977	0.431422553766977
120	D	0.481841327281741	0.481841327281741
121	I	0.661381194470226	0.509725535688226
122	V	0.509725535688226	0.661381194470226
123	G	0.795369134971021	0.674157652153673
124	Y	0.674157652153673	0.706429808050961
125	T	0.830496452258433	0.706429808050961
126	P	0.706429808050961	0.706429808050961
127	L	0.603564802220231	0.766723786950200
128	M	0.766723786950200	0.766723786950200
129	W	0.839154069378995	0.794825420558650
130	S	0.804476349231881	0.804476349231881
131	F	0.794825420558650	0.804476349231881
132	S	0.905892294567918	0.804476349231881
133	L	0.761460569999909	0.855736468751990
134	Q	0.855736468751990	0.855736468751990
135	R	0.928770507276130	0.846297916669158
136	R	0.846297916669158	0.846297916669158
137	N	0.817942931922371	0.817942931922371
138	C	0.809129380959779	0.809129380959779
139	C	0.679345993357354	0.679345993357354
140	L	0.394293913044327	0.569944235886394
141	E	0.569944235886394	0.531238013748310
142	L	0.358823110238628	0.454525113330568
143	F	0.531238013748310	0.531238013748310
144	N	0.454525113330568	0.531238013748310
145	A	0.537361325779087	0.531238013748310
146	F	0.596813845246156	0.454525113330568
147	D	0.422424350482332	0.422424350482332
148	E	0.300434425991236	0.300434425991236
149	I	0.219074862717112	0.269774495212843
150	N	0.269774495212843	0.269774495212843
151	F	0.269774495212843	0.236192545743722
152	N	0.166598039422383	0.269774495212843
153	M	0.236192545743722	0.236192545743722
154	T	0.332882825881388	0.236192545743722
155	N	0.117754674867160	0.286554732048179
156	K	0.286554732048179	0.332492751396395
157	A	0.544017561055316	0.332492751396395
158	G	0.332492751396395	0.332492751396395
159	L	0.347982652221778	0.347982652221778
160	T	0.330879930117862	0.332492751396395
161	A	0.383987610124285	0.347982652221778
162	W	0.260515737233507	0.383987610124285
163	D	0.395638230594838	0.383987610124285
164	M	0.452116800498904	0.395638230594838
165	V	0.334439165347531	0.433449442188265
166	P	0.433449442188265	0.433449442188265
167	P	0.655302120458227	0.367469074357275
168	Y	0.367469074357275	0.367469074357275
169	S	0.346487327392100	0.346487327392100
170	P	0.255254892102560	0.292381469023378
171	L	0.120729894950857	0.292381469023378
172	S	0.292381469023378	0.255254892102560
173	E	0.339203706957528	0.292381469023378
174	F	0.245156985004810	0.339203706957528
175	L	0.398129134969749	0.339203706957528
176	E	0.456420474270551	0.329016368649889
177	Q	0.329016368649889	0.360928671593620
178	N	0.219667179704884	0.329016368649889
179	N	0.360928671593620	0.234041172062796
180	M	0.220836164399822	0.234041172062796
181	F	0.234041172062796	0.234041172062796
182	R	0.234041172062796	0.234041172062796
183	Y	0.249776262791211	0.234041172062796
184	R	0.130915106542285	0.234041172062796
185	T	0.194909954312870	0.249776262791211
186	E	0.348191057745929	0.348191057745929
187	V	0.402406263175456	0.348191057745929
188	K	0.439204245172182	0.348191057745929
189	H	0.306820701701831	0.306820701701831
190	E	0.182569074884469	0.182569074884469
191	I	0.093757064852611	0.093757064852611
192	P	0.056975221808407	0.093757064852611
193	Q	0.053028297267565	0.093757064852611
194	I	0.094248801749287	0.094248801749287
195	S	0.254015690198343	0.230951410246833
196	Q	0.230951410246833	0.230951410246833
197	P	0.241581108609957	0.230951410246833
198	K	0.189886068671831	0.189886068671831
199	D	0.189886068671831	0.189886068671831
200	T	0.054409662018694	0.069054516615359
201	S	0.063403698035633	0.063403698035633
202	L	0.069054516615359	0.054409662018694
203	L	0.035526789525267	0.035526789525267
204	M	0.033562371163129	0.033562371163129
205	S	0.021151076312007	0.033562371163129
206	N	0.025057197831367	0.033562371163129
207	E	0.048466363310112	0.038431531763148
208	D	0.048466363310112	0.048466363310112
209	S	0.038431531763148	0.048466363310112
210	T	0.075245958258398	0.038431531763148
211	T	0.021187907664081	0.021187907664081
212	K	0.021187907664081	0.021187907664081
213	E	0.013105917310399	0.021187907664081
214	T	0.022144663704605	0.022144663704605
215	F	0.033846030993839	0.033846030993839
216	D	0.044099613970388	0.044099613970388
217	N	0.147787657141741	0.147787657141741
218	I	0.149169725662405	0.149169725662405
219	D	0.245731130969012	0.225121926756921
220	L	0.243710675822804	0.243710675822804
221	Q	0.225121926756921	0.245731130969012
222	V	0.276725105314316	0.243710675822804
223	A	0.317131992397601	0.225121926756921
224	G	0.164704701584228	0.164704701584228
225	L	0.164704701584228	0.164704701584228
226	T	0.164704701584228	0.164704701584228
227	L	0.127143187794119	0.164704701584228
228	S	0.352568964941176	0.227783952883827
229	P	0.352568964941176	0.227783952883827
230	G	0.227783952883827	0.227783952883827
231	A	0.147467884590453	0.147467884590453
232	N	0.065809993310879	0.065809993310879
233	D	0.050776677987662	0.050776677987662
234	N	0.026143293737610	0.026143293737610
235	M	0.020630186299914	0.020630186299914
236	F	0.016583787981373	0.016684471456480
237	L	0.013201205393818	0.016684471456480
238	D	0.016684471456480	0.016593889066229
239	S	0.021950277885020	0.016593889066229
240	D	0.016593889066229	0.016684471456480
241	E	0.015826640844919	0.021950277885020
242	K	0.037986424368995	0.037986424368995
243	N	0.057565879272984	0.039441356968465
244	M	0.039441356968465	0.039648424491954
245	N	0.039648424491954	0.042824571795069
246	H	0.042824571795069	0.039648424491954
247	S	0.042824571795069	0.042824571795069
248	Q	0.036635569499241	0.042824571795069
249	G	0.071432793722333	0.071432793722333
250	A	0.188297768210965	0.152557686967949
251	A	0.199206451496113	0.152557686967949
252	T	0.152557686967949	0.152557686967949
253	L	0.056445927457865	0.115473404721671
254	I	0.115473404721671	0.115473404721671
255	D	0.115473404721671	0.097593206809100
256	P	0.089832383349895	0.115473404721671
257	T	0.097593206809100	0.098163581793667
258	Y	0.210903128409564	0.098163581793667
259	T	0.098163581793667	0.098163581793667
260	E	0.133113790709329	0.098163581793667
261	D	0.070552720335383	0.070552720335383
262	Y	0.036696244083213	0.065713863616649
263	H	0.033958487963596	0.065713863616649
264	G	0.065713863616649	0.036696244083213
265	T	0.065713863616649	0.033958487963596
266	F	0.033601703804028	0.033601703804028
267	D	0.018194020425071	0.033601703804028
268	Y	0.030756186880125	0.033601703804028
269	D	0.094071350280069	0.094071350280069
270	K	0.106568511994873	0.106568511994873
271	L	0.114053174481014	0.106568511994873
272	S	0.106675247516925	0.106675247516925
273	P	0.073163178027578	0.106675247516925
274	D	0.127313910662889	0.106675247516925
275	Q	0.037557120898693	0.073163178027578
276	Y	0.137158398360685	0.125940542704719
277	L	0.072396983712046	0.125940542704719
278	E	0.125940542704719	0.137158398360685
279	F	0.237307101297076	0.197966660856878
280	S	0.237307101297076	0.237307101297076
281	D	0.197966660856878	0.237307101297076
282	F	0.352980022340587	0.352980022340587
283	D	0.672205616848926	0.672205616848926
284	I	0.819001037287154	0.723279353968102
285	P	0.723279353968102	0.723279353968102
286	Q	0.723279353968102	0.723279353968102
287	I	0.794655431318087	0.723279353968102
288	L	0.656475820184168	0.674220751145659
289	N	0.643069596280932	0.656475820184168
290	L	0.674220751145659	0.656475820184168
291	L	0.484930470355649	0.643069596280932
292	I	0.670062475895204	0.640862591645540
293	S	0.600042251710082	0.640862591645540
294	L	0.640862591645540	0.640862591645540
295	P	0.661623107731418	0.624436211947452
296	Q	0.624436211947452	0.624436211947452
297	K	0.429310467062601	0.537827266653109
298	E	0.537827266653109	0.429310467062601
299	P	0.318945849836503	0.318945849836503
300	H	0.318945849836503	0.318945849836503
301	M	0.318945849836503	0.318945849836503
302	T	0.447738215480267	0.318945849836503
303	T	0.284783473846586	0.429269079201846
304	Y	0.429269079201846	0.447738215480267
305	P	0.624004968154957	0.624004968154957
306	A	0.655084790241885	0.655084790241885
307	G	0.851351772315056	0.793102477400515
308	L	0.892111501121203	0.793102477400515
309	I	0.793102477400515	0.793102477400515
310	Y	0.733177129327777	0.793102477400515
311	Q	0.719292472118697	0.737540088161058
312	C	0.837663527588977	0.737540088161058
313	I	0.737540088161058	0.737540088161058
314	R	0.767769582914443	0.740633586118862
315	Y	0.717507386700197	0.740633586118862
316	A	0.740633586118862	0.740633586118862
317	D	0.740633586118862	0.717507386700197
318	H	0.705177492964826	0.705177492964826
319	K	0.442332587551085	0.501464315813557
320	I	0.462270288222069	0.501464315813557
321	K	0.501464315813557	0.462270288222069
322	S	0.501464315813557	0.462270288222069
323	K	0.425151407575605	0.445240515038146
324	P	0.445240515038146	0.445240515038146
325	L	0.395408745190437	0.445240515038146
326	V	0.710848973833728	0.697468785469255
327	E	0.697468785469255	0.697468785469255
328	S	0.697468785469255	0.697468785469255
329	L	0.697468785469255	0.697468785469255
330	I	0.821235090924894	0.821235090924894
331	N	0.822834264869026	0.822834264869026
332	L	0.831260254831625	0.831260254831625
333	S	0.908116949405526	0.831260254831625
334	L	0.840279381637724	0.831260254831625
335	T	0.755206196113427	0.809997373604732
336	K	0.809997373604732	0.763203249953509
337	I	0.763203249953509	0.755206196113427
338	L	0.677976137073868	0.677976137073868
339	T	0.559289021600498	0.559289021600498
340	S	0.547396602456741	0.559289021600498
341	V	0.547396602456741	0.547396602456741
342	S	0.673463276642054	0.547396602456741
343	S	0.523318756356021	0.523318756356021
344	N	0.523318756356021	0.523318756356021
345	G	0.400661230055020	0.400661230055020
346	A	0.287220871056994	0.287220871056994
347	A	0.176612567063832	0.284988171503103
348	G	0.284988171503103	0.268873434464391
349	L	0.268873434464391	0.209264095075846
350	V	0.209264095075846	0.209264095075846
351	S	0.166722234135814	0.204214307447996
352	T	0.090905130077167	0.204214307447996
353	E	0.204214307447996	0.204214307447996
354	A	0.366617522021301	0.366617522021301
355	S	0.469806885203003	0.399841266850863
356	L	0.399841266850863	0.448137968919491
357	Q	0.468428153477139	0.468428153477139
358	A	0.448137968919491	0.468428153477139
359	G	0.485323010186764	0.485323010186764
360	D	0.639183827087599	0.636658943749938
361	I	0.636658943749938	0.639183827087599
362	V	0.830524155812391	0.830524155812391
363	L	0.882381936292917	0.881814938504125
364	Q	0.882381936292917	0.882381936292917
365	S	0.881814938504125	0.882381936292917
366	Y	0.938241352780637	0.938241352780637
367	W	0.955420084485826	0.955420084485826
368	L	0.980029874430540	0.980029874430540
369	S	0.994151752268591	0.993274663339106
370	C	0.993665402078635	0.993274663339106
371	L	0.993274663339106	0.993274663339106
372	S	0.988347854280153	0.988347854280153
373	F	0.978698447984515	0.978698447984515
374	L	0.958267569391988	0.958267569391988
375	Y	0.929892648003871	0.929892648003871
376	Y	0.926008427226408	0.926008427226408
377	Y	0.925634013767517	0.925634013767517
378	L	0.921475393512631	0.921475393512631
379	C	0.887459200409652	0.887459200409652
380	R	0.819011895491701	0.819011895491701
381	D	0.793659986198111	0.793659986198111
382	D	0.673054615151223	0.673054615151223
383	S	0.651404534790107	0.669729087729550
384	F	0.669729087729550	0.651404534790107
385	F	0.519404896134614	0.519404896134614
386	K	0.263837377457278	0.312451958733393
387	R	0.263837377457278	0.263837377457278
388	H	0.312451958733393	0.263837377457278
389	P	0.250452653810003	0.312451958733393
390	S	0.403314593685016	0.403314593685016
391	V	0.733576338049992	0.613705786984738
392	L	0.748007332336380	0.633843632079346
393	Q	0.613705786984738	0.733576338049992
394	E	0.633843632079346	0.748007332336380
395	L	0.788945346857077	0.788945346857077
396	I	0.875831519934749	0.789746126007746
397	N	0.789746126007746	0.875831519934749
398	T	0.892494816424786	0.875831519934749
399	I	0.893539161590307	0.831133119671254
400	H	0.831133119671254	0.852525426921184
401	S	0.723748235350886	0.852525426921184
402	I	0.852525426921184	0.852525426921184
403	I	0.915652043108322	0.852525426921184
404	I	0.902702722506678	0.902702722506678
405	E	0.830991115652330	0.915652043108322
406	L	0.920909376016478	0.920109517816888
407	T	0.959095786725946	0.920909376016478
408	S	0.920109517816888	0.952538669078276
409	S	0.952538669078276	0.952538669078276
410	I	0.976110512700389	0.920109517816888
411	H	0.909341438899777	0.909341438899777
412	C	0.831276104369045	0.888966322880246
413	R	0.709860738900692	0.888966322880246
414	L	0.888966322880246	0.888966322880246
415	I	0.888966322880246	0.888966322880246
416	S	0.906701311486749	0.906701311486749
417	L	0.943896273818063	0.906701311486749
418	I	0.944472352786187	0.941005669029656
419	D	0.894140936496274	0.941005669029656
420	S	0.941005669029656	0.901635347473625
421	T	0.901635347473625	0.894140936496274
422	L	0.809376831762932	0.809376831762932
423	L	0.793990867670010	0.793990867670010
424	A	0.640909390577791	0.640909390577791
425	Y	0.622181735250206	0.622181735250206
426	T	0.469837154533456	0.622181735250206
427	T	0.449876016859971	0.622181735250206
428	I	0.739087364027656	0.727567180629193
429	Q	0.727567180629193	0.727567180629193
430	D	0.740265780679683	0.727567180629193
431	V	0.431240179749420	0.444199517546597
432	K	0.444199517546597	0.431240179749420
433	Q	0.340649924539502	0.431240179749420
434	T	0.357987464218628	0.444199517546597
435	L	0.507513249436984	0.357987464218628
436	Y	0.490053242461198	0.357987464218628
437	K	0.307969260809544	0.490053242461198
438	R	0.342275867470000	0.346894554172746
439	D	0.495377724182656	0.346894554172746
440	W	0.346894554172746	0.408761176862348
441	N	0.408761176862348	0.413986180313210
442	F	0.413986180313210	0.413986180313210
443	F	0.567609903200772	0.567609903200772
444	K	0.567609903200772	0.567609903200772
445	K	0.587550275662525	0.567609903200772
446	R	0.587550275662525	0.587550275662525
447	K	0.431167433532512	0.587550275662525
448	Q	0.588456741718523	0.437909876831698
449	A	0.364203056849811	0.431167433532512
450	K	0.437909876831698	0.364203056849811
451	L	0.282182419732826	0.282182419732826
452	L	0.162566789803229	0.278927448831843
453	L	0.278927448831843	0.278927448831843
454	K	0.278927448831843	0.170692801952279
455	E	0.170692801952279	0.170692801952279
456	K	0.167659931896956	0.167659931896956
457	N	0.167659931896956	0.167659931896956
458	R	0.134013108711053	0.134013108711053
459	K	0.134013108711053	0.134013108711053
460	Q	0.045154907211832	0.045154907211832
461	L	0.045154907211832	0.045154907211832
462	K	0.026420748778576	0.045154907211832
463	E	0.030121081463651	0.045154907211832
464	Q	0.048526931481146	0.048526931481146
465	Q	0.051320719341754	0.048526931481146
466	K	0.059193849596493	0.048526931481146
467	K	0.042226723002063	0.042226723002063
468	E	0.041362592081603	0.041362592081603
469	L	0.026144825698774	0.026144825698774
470	H	0.011209611570507	0.012797495783031
471	R	0.012797495783031	0.012797495783031
472	K	0.012797495783031	0.011209611570507
473	S	0.008001433334074	0.008001433334074
474	Q	0.004993678588802	0.004993678588802
475	G	0.003046746019307	0.003923229604597
476	Q	0.002444701804197	0.003046746019307
477	E	0.003923229604597	0.002444701804197
478	N	0.001930677302940	0.001930677302940
479	H	0.000895962280175	0.000895962280175
480	E	0.000627992446323	0.000627992446323
481	E	0.000528473554209	0.000528473554209
482	E	0.000264188275777	0.000286326932915
483	E	0.000286326932915	0.000264188275777
484	G	0.000189295087112	0.000192701066194
485	Q	0.000102544119343	0.000192701066194
486	Q	0.000192701066194	0.000192701066194
487	D	0.000298061083132	0.000276483500430
488	G	0.000276483500430	0.000298061083132
489	N	0.000486794359952	0.000486794359952
490	D	0.000672548644748	0.000509783652193
491	S	0.000585540917641	0.000534900652933
492	D	0.000509783652193	0.000534900652933
493	D	0.000534900652933	0.000509783652193
494	R	0.000459941483071	0.000509783652193
495	A	0.000498475842497	0.000534900652933
496	S	0.000996901002580	0.000996901002580
497	T	0.002245773263980	0.002245773263980
498	N	0.002829262555205	0.002829262555205
499	D	0.010552723942572	0.010552723942572
500	D	0.019537934522413	0.019537934522413
501	N	0.064569550014927	0.056885483939633
502	N	0.064569550014927	0.056885483939633
503	S	0.056885483939633	0.056885483939633
504	S	0.027442674099007	0.056885483939633
505	V	0.054325337120187	0.056885483939633
506	S	0.096451379507882	0.096451379507882
507	L	0.126775788530322	0.126775788530322
508	F	0.238484129151992	0.238484129151992
509	Y	0.540693591475035	0.540693591475035
510	D	0.719804765510400	0.700560748559291
511	K	0.733510494291400	0.700560748559291
512	E	0.700560748559291	0.719368689158670
513	I	0.700560748559291	0.700560748559291
514	L	0.719368689158670	0.700560748559291
515	R	0.595406753858423	0.595406753858423
516	H	0.310206205285705	0.310206205285705
517	L	0.181718696730899	0.266827430795627
518	Y	0.161723772689648	0.247051450788809
519	P	0.266827430795627	0.247051450788809
520	P	0.247051450788809	0.247051450788809
521	S	0.363679222753318	0.247051450788809
522	F	0.192648788106299	0.192648788106299
523	E	0.192648788106299	0.192648788106299
524	E	0.172534005752765	0.192648788106299
525	Q	0.282514950332331	0.192648788106299
526	M	0.263309977552512	0.263309977552512
527	K	0.160012284085232	0.282514950332331
528	P	0.313312705990561	0.313312705990561
529	S	0.500739174461507	0.332455930135107
530	P	0.431259514652839	0.431259514652839
531	L	0.332455930135107	0.500739174461507
532	K	0.619734132941294	0.619734132941294
533	I	0.739503503917349	0.739503503917349
534	V	0.841934276935351	0.841934276935351
535	Q	0.857945442612423	0.857945442612423
536	I	0.923281681120219	0.918248222778481
537	F	0.918248222778481	0.923281681120219
538	G	0.954753527522587	0.929300403954105
539	A	0.963981343816720	0.933754111061615
540	L	0.929300403954105	0.933754111061615
541	S	0.933754111061615	0.929300403954105
542	Y	0.881852056718639	0.891410643074441
543	V	0.788150925009986	0.882819609459620
544	L	0.891410643074441	0.881852056718639
545	N	0.882819609459620	0.819504196384483
546	L	0.788150925009986	0.819504196384483
547	H	0.819504196384483	0.788150925009986
548	Q	0.773430667608113	0.788150925009986
549	T	0.744734095258028	0.773430667608113
550	H	0.845700502728434	0.773430667608113
551	P	0.759960462583263	0.759960462583263
552	I	0.790782893617379	0.790782893617379
553	F	0.667988788103338	0.759960462583263
554	Q	0.812202817466424	0.770356440154916
555	Q	0.646179599094555	0.770356440154916
556	Q	0.770356440154916	0.812202817466424
557	C	0.871682299704363	0.871682299704363
558	L	0.891842112294031	0.885488018812647
559	S	0.885488018812647	0.891842112294031
560	I	0.901936448660714	0.894594405132246
561	S	0.894594405132246	0.894594405132246
562	V	0.894594405132246	0.894594405132246
563	N	0.879478182231977	0.894594405132246
564	W	0.881746726839753	0.894594405132246
565	F	0.942702429910516	0.906199686665007
566	A	0.950619394478502	0.906199686665007
567	T	0.906199686665007	0.906199686665007
568	T	0.828423654110467	0.828423654110467
569	L	0.690970038879326	0.690970038879326
570	F	0.678250197481641	0.678250197481641
571	N	0.538198446278779	0.613159041151587
572	K	0.613159041151587	0.538198446278779
573	I	0.444579871114229	0.445926497330164
574	L	0.445926497330164	0.444579871114229
575	K	0.396072766064120	0.444579871114229
576	D	0.411729656418898	0.411729656418898
577	K	0.459330443354983	0.396072766064120
578	K	0.327741478246755	0.411729656418898
579	K	0.242540430898609	0.445737827970358
580	R	0.451074882971597	0.445737827970358
581	S	0.445737827970358	0.445737827970358
582	L	0.445737827970358	0.445737827970358
583	S	0.315941206163116	0.445737827970358
584	R	0.479256114008927	0.479256114008927
585	A	0.593636902871617	0.593636902871617
586	H	0.744308755064938	0.744308755064938
587	A	0.755359040078810	0.755359040078810
588	I	0.768035045107734	0.767965765018481
589	Q	0.852183461001273	0.767965765018481
590	I	0.767965765018481	0.768035045107734
591	R	0.637911735160033	0.777216363301673
592	L	0.777216363301673	0.777216363301673
593	N	0.868123965143964	0.784577672355378
594	L	0.831915663041401	0.784577672355378
595	S	0.784577672355378	0.784577672355378
596	T	0.701883155558169	0.701883155558169
597	L	0.366273860072994	0.539257841688327
598	E	0.539257841688327	0.539257841688327
599	S	0.479990217602984	0.479990217602984
600	W	0.593314477540755	0.479990217602984
601	I	0.397617659926198	0.439604698411294
602	Q	0.439604698411294	0.397617659926198
603	N	0.261951078239994	0.397617659926198
604	N	0.348019320932782	0.439604698411294
605	D	0.497965026236201	0.483408146613074
606	F	0.518050564646218	0.483408146613074
607	C	0.483408146613074	0.483408146613074
608	V	0.318649103856160	0.318649103856160
609	P	0.306167916169065	0.318649103856160
610	K	0.245840161164232	0.318649103856160
611	P	0.411632071725953	0.411632071725953
612	M	0.448640338622332	0.448640338622332
613	L	0.525316534428765	0.525316534428765
614	I	0.805345375265661	0.638075525780707
615	D	0.653035818790793	0.638075525780707
616	D	0.638075525780707	0.653035818790793
617	F	0.511052879088570	0.653035818790793
618	M	0.697897219570891	0.697897219570891
619	W	0.833014305720082	0.697897219570891
620	Q	0.863615274559933	0.697897219570891
621	R	0.677860551748947	0.677860551748947
622	F	0.656366233961439	0.656366233961439
623	P	0.414971590024081	0.656366233961439
624	M	0.448972046897093	0.470285194848968
625	T	0.768470010609894	0.470285194848968
626	L	0.470285194848968	0.470285194848968
627	I	0.525840317530716	0.470285194848968
628	R	0.358989579917474	0.358989579917474
629	D	0.232749053066384	0.232749053066384
630	V	0.192887174058499	0.232749053066384
631	G	0.206601700047269	0.232749053066384
632	E	0.365296930815458	0.244704589318057
633	I	0.292230680209219	0.244704589318057
634	D	0.244704589318057	0.244704589318057
635	L	0.227255798250622	0.227255798250622
636	S	0.150577196228602	0.227255798250622
637	D	0.142446472777276	0.227255798250622
638	P	0.365234705479694	0.241336691772131
639	I	0.241336691772131	0.263427075418325
640	L	0.263427075418325	0.263427075418325
641	R	0.559136895472385	0.263427075418325
642	N	0.237423546167475	0.263427075418325
643	V	0.263427075418325	0.237423546167475
644	A	0.131206716538376	0.184341852863563
645	T	0.106988097452074	0.131206716538376
646	Y	0.184341852863563	0.117298924875514
647	K	0.117298924875514	0.117298924875514
648	P	0.109229600722092	0.117298924875514
649	I	0.117298924875514	0.117298924875514
650	D	0.175748538530512	0.117298924875514
651	E	0.118421327411809	0.117298924875514
652	N	0.073763348480749	0.073763348480749
653	N	0.060940529996411	0.060940529996411
654	K	0.048454475173642	0.055367388280866
655	D	0.028573945362235	0.055367388280866
656	L	0.055367388280866	0.055367388280866
657	I	0.114136137522338	0.098741549459141
658	Y	0.098741549459141	0.114136137522338
659	D	0.275102984604659	0.275102984604659
660	T	0.378855520752138	0.378855520752138
661	S	0.395226464023833	0.395226464023833
662	N	0.606172707010188	0.606172707010188
663	S	0.637686649224833	0.637686649224833
664	L	0.768527716965355	0.684424574924085
665	F	0.782516169353281	0.684424574924085
666	Y	0.684424574924085	0.768527716965355
667	Y	0.536156603153933	0.782516169353281
668	Q	0.824826527476747	0.824826527476747
669	P	0.833915294562943	0.833915294562943
670	F	0.904147521733165	0.852987360048051
671	H	0.872223569718856	0.852987360048051
672	K	0.852987360048051	0.852987360048051
673	I	0.840427395858394	0.840427395858394
674	A	0.840427395858394	0.840427395858394
675	Q	0.737324782046430	0.840427395858394
676	I	0.752846435868706	0.840427395858394
677	H	0.861152348168635	0.861152348168635
678	L	0.870674671545019	0.870674671545019
679	E	0.877078072222405	0.877078072222405
680	P	0.925561411862335	0.910655064237074
681	V	0.924061009097662	0.910655064237074
682	F	0.910655064237074	0.917819700593619
683	Q	0.910655064237074	0.910655064237074
684	L	0.917819700593619	0.910655064237074
685	L	0.847237260691009	0.906232213502430
686	Q	0.906232213502430	0.847237260691009
687	W	0.719973620114331	0.817470119105260
688	L	0.817470119105260	0.751544801133897
689	Q	0.751544801133897	0.719973620114331
690	V	0.504541095134623	0.526004305563593
691	A	0.352759467902186	0.526004305563593
692	T	0.526004305563593	0.504541095134623
693	T	0.545990821409099	0.412258213018377
694	L	0.390297096516902	0.412258213018377
695	D	0.412258213018377	0.390297096516902
696	S	0.347567634884817	0.347567634884817
697	E	0.183644562712667	0.335371280518669
698	E	0.314146424687737	0.314146424687737
699	S	0.335371280518669	0.271662451056307
700	L	0.258986977279877	0.314146424687737
701	I	0.271662451056307	0.287853760037867
702	S	0.428931062744882	0.287853760037867
703	T	0.287853760037867	0.407388180198980
704	M	0.407388180198980	0.428931062744882
705	N	0.539656682320820	0.539656682320820
706	L	0.653268133344205	0.653268133344205
707	L	0.860440557184335	0.853214380542033
708	P	0.920525041505854	0.853214380542033
709	R	0.853214380542033	0.853214380542033
710	I	0.740605070447704	0.811105766006012
711	T	0.811105766006012	0.740605070447704
712	P	0.709160475772135	0.740605070447704
713	V	0.604511396194220	0.709160475772135
714	Q	0.769352155573916	0.604511396194220
715	L	0.584811577913857	0.584811577913857
716	L	0.564836864712987	0.584811577913857
717	K	0.467143364628518	0.564836864712987
718	S	0.604192448867626	0.467143364628518
719	M	0.372967191053334	0.372967191053334
720	E	0.252483697899546	0.252483697899546
721	K	0.239682117006623	0.252483697899546
722	Y	0.148416758718765	0.239682117006623
723	N	0.260864113330762	0.148416758718765
724	Y	0.129703641312516	0.129703641312516
725	E	0.073499911439376	0.129703641312516
726	L	0.073499911439376	0.085442768548089
727	N	0.129703641312516	0.085442768548089
728	E	0.085442768548089	0.129703641312516
729	N	0.133017304355417	0.133017304355417
730	K	0.233164672246523	0.233164672246523
731	F	0.248097314802465	0.233164672246523
732	N	0.248097314802465	0.233164672246523
733	S	0.131342097398660	0.212032553554677
734	K	0.198914826469314	0.212032553554677
735	L	0.212032553554677	0.212032553554677
736	K	0.242305304179778	0.217770324506909
737	K	0.217770324506909	0.242305304179778
738	F	0.259771546893467	0.242305304179778
739	L	0.259771546893467	0.259771546893467
740	N	0.220259066400538	0.259771546893467
741	N	0.262579163559736	0.259771546893467
742	K	0.251331718372188	0.251331718372188
743	I	0.304090645736579	0.251331718372188
744	K	0.104141023731924	0.217433640579117
745	D	0.131426065164127	0.217433640579117
746	S	0.217433640579117	0.131426065164127
747	K	0.218362739336899	0.131426065164127
748	M	0.120651414882919	0.120651414882919
749	S	0.090323251171690	0.118890987885364
750	K	0.118890987885364	0.090323251171690
751	A	0.075926360859535	0.075926360859535
752	D	0.075926360859535	0.075926360859535
753	A	0.068968121322568	0.075926360859535
754	Y	0.204200166120081	0.204200166120081
755	L	0.325260857889443	0.325260857889443
756	Q	0.465791341516409	0.465791341516409
757	E	0.521338069319817	0.480726212427022
758	H	0.480726212427022	0.498178550557375
759	E	0.498178550557375	0.521338069319817
760	I	0.622206321077111	0.567166280552728
761	P	0.736912239412695	0.567166280552728
762	Y	0.567166280552728	0.567166280552728
763	L	0.532351562212615	0.532351562212615
764	V	0.379886571120854	0.520585252417678
765	L	0.249153805746068	0.520585252417678
766	P	0.520585252417678	0.520585252417678
767	T	0.635532470833095	0.584471617522453
768	I	0.752314641918449	0.584471617522453
769	P	0.584471617522453	0.584471617522453
770	E	0.555772917425615	0.555772917425615
771	M	0.380524961568240	0.380524961568240
772	T	0.140461271506692	0.140461271506692
773	D	0.087448236142393	0.087448236142393
774	L	0.052125036902941	0.087448236142393
775	Y	0.060765688231738	0.060765688231738
776	S	0.106797903591417	0.052125036902941
777	K	0.051402835889495	0.060765688231738
778	G	0.051402835889495	0.106797903591417
779	P	0.149920497569116	0.149920497569116
780	D	0.180528368369306	0.156270865961283
781	S	0.156270865961283	0.156270865961283
782	H	0.218860970226395	0.156270865961283
783	S	0.129784582386660	0.149217709612703
784	F	0.149217709612703	0.139284633807162
785	Q	0.139284633807162	0.129784582386660
786	P	0.079006473158712	0.102148575230986
787	F	0.053664398659899	0.102148575230986
788	L	0.102148575230986	0.102148575230986
789	P	0.282686581875576	0.184501232054956
790	G	0.184501232054956	0.282686581875576
791	S	0.299350895220642	0.282686581875576
792	I	0.315350594961213	0.185474951531314
793	Q	0.109689810666689	0.185474951531314
794	D	0.185474951531314	0.175274253864391
795	D	0.175274253864391	0.175274253864391
796	V	0.175274253864391	0.175274253864391
797	Y	0.096375357007681	0.141792394185302
798	E	0.103760677391779	0.132276754441946
799	I	0.141792394185302	0.103760677391779
800	H	0.132276754441946	0.103760677391779
801	D	0.056070082602866	0.059141092059320
802	V	0.035642448456953	0.059141092059320
803	N	0.059141092059320	0.059141092059320
804	F	0.103979783961759	0.074097626510469
805	K	0.121684068107040	0.103979783961759
806	Q	0.074097626510469	0.103979783961759
807	R	0.130738124472244	0.074097626510469
808	Q	0.069497192319025	0.074097626510469
809	N	0.052096309671703	0.069497192319025
810	E	0.099073324102881	0.058497897379511
811	P	0.046487536139319	0.052096309671703
812	Q	0.058497897379511	0.046487536139319
813	I	0.032183699169537	0.034467254782698
814	S	0.017322731923369	0.032367222303143
815	R	0.034467254782698	0.032183699169537
816	T	0.032367222303143	0.026677813224425
817	N	0.026677813224425	0.026677813224425
818	S	0.016974432802093	0.016974432802093
819	G	0.016974432802093	0.016974432802093
820	T	0.010050968205967	0.010267955654725
821	S	0.010267955654725	0.010050968205967
822	D	0.006214626405468	0.009173046184436
823	F	0.005736744882170	0.006214626405468
824	T	0.009173046184436	0.006214626405468
825	G	0.005229629462750	0.005736744882170
826	D	0.006655136009366	0.005229629462750
827	E	0.003831505109024	0.005229629462750
828	D	0.003831505109024	0.004880927002496
829	K	0.006445822601862	0.004880927002496
830	A	0.004880927002496	0.004880927002496
831	Q	0.005602624233945	0.005602624233945
832	Y	0.003006408275746	0.004880927002496
833	E	0.006035710754526	0.005602624233945
834	T	0.003998092143062	0.006035710754526
835	E	0.016088759179980	0.016088759179980
836	G	0.022096401671225	0.022096401671225
837	V	0.025298876903715	0.025298876903715
838	G	0.027079553976079	0.025298876903715
839	E	0.037237078690482	0.025298876903715
840	S	0.023499927695572	0.023499927695572
841	I	0.011677766927508	0.011677766927508
842	D	0.011677766927508	0.011677766927508
843	I	0.011552275351554	0.011677766927508
844	N	0.015893329394564	0.015893329394564
845	E	0.025544636263338	0.025544636263338
846	T	0.027920168751986	0.027920168751986
847	V	0.029256262331534	0.029256262331534
848	E	0.082166715326128	0.029256262331534
849	P	0.063391453037909	0.029256262331534
850	E	0.025695463794751	0.025695463794751
851	S	0.025695463794751	0.025695463794751
852	N	0.006432578267000	0.025695463794751
853	A	0.013931569532751	0.025695463794751
854	F	0.043960733959501	0.014230246178818
855	N	0.041116909479784	0.041116909479784
856	V	0.014230246178818	0.042227090231721
857	G	0.045108152510215	0.042227090231721
858	N	0.042227090231721	0.045108152510215
859	D	0.135210051158485	0.117305795956918
860	D	0.117305795956918	0.120113473872709
861	Y	0.143484734619539	0.120113473872709
862	F	0.120113473872709	0.117305795956918
863	K	0.068783932053260	0.102545350927873
864	E	0.102545350927873	0.081073707878146
865	L	0.058223137111159	0.081073707878146
866	N	0.081073707878146	0.086366191253039
867	I	0.086366191253039	0.086366191253039
868	P	0.188386909473745	0.188386909473745
869	S	0.479080986025981	0.188386909473745
870	S	0.346936647715041	0.188386909473745
871	T	0.184044902907449	0.184044902907449
872	A	0.159518570916084	0.159518570916084
873	Q	0.141797518515269	0.141797518515269
874	R	0.042104526911915	0.076920935396888
875	P	0.076920935396888	0.042104526911915
876	A	0.022958779941238	0.024872988870253
877	W	0.024872988870253	0.022958779941238
878	S	0.019833763570704	0.022958779941238
879	N	0.016908695385648	0.024872988870253
880	N	0.500000000000000	0.500000000000000
881	D	0.500000000000000	0.500000000000000
882	D	0.500000000000000	0.500000000000000
883	M	0.500000000000000	0.500000000000000
884	E	0.500000000000000	0.500000000000000
885	Q	0.500000000000000	0.500000000000000
886	N	0.500000000000000	0.500000000000000
887	P	0.500000000000000	0.500000000000000
888	W	0.500000000000000	0.500000000000000
