# Supplementary material for: Conserved degronome features governing quality control associated proteolysis
Source: Nat Commun. 2022 Dec 8;13:7588. doi: 10.1038/s41467-022-35298-y (PMC9732359; doi:10.1038/s41467-022-35298-y)
Supplement: Supplementary file 6 — Supplementary Data 4 [file 41467_2022_35298_MOESM6_ESM.zip › profile_O13586.csv]

# Degron profile of O13586
# logit: Predicted probability of a tile being a degron (PSI<2.2) assigned to central position
# smooth: Running median spanning 5 positions
resi	aa	logit	logit_smooth
1	M	0.500000000000000	0.500000000000000
2	D	0.500000000000000	0.500000000000000
3	F	0.500000000000000	0.500000000000000
4	I	0.500000000000000	0.500000000000000
5	E	0.500000000000000	0.500000000000000
6	G	0.500000000000000	0.500000000000000
7	E	0.500000000000000	0.500000000000000
8	K	0.500000000000000	0.500000000000000
9	D	0.022584922350509	0.026044987320379
10	Q	0.014278196427134	0.023825090566192
11	R	0.026044987320379	0.022584922350509
12	Q	0.023825090566192	0.023825090566192
13	K	0.009420745985193	0.023825090566192
14	C	0.025908827872825	0.023825090566192
15	D	0.019797181283084	0.025908827872825
16	T	0.032103302427266	0.032103302427266
17	A	0.057408359353090	0.057408359353090
18	K	0.186289949653292	0.186289949653292
19	Q	0.186289949653292	0.186289949653292
20	V	0.206598080773694	0.206598080773694
21	N	0.220104028415596	0.220104028415596
22	C	0.243981185326797	0.243981185326797
23	E	0.258141071026886	0.258141071026886
24	K	0.344855880303381	0.344855880303381
25	Y	0.494472310217209	0.494472310217209
26	L	0.599582085400332	0.599582085400332
27	Q	0.704898767122898	0.704898767122898
28	A	0.829456243835917	0.829456243835917
29	S	0.842718140500726	0.842718140500726
30	H	0.926575691548321	0.887130111240176
31	Y	0.887130111240176	0.926575691548321
32	G	0.956487121797673	0.955799173355549
33	L	0.973982180762275	0.955799173355549
34	L	0.955799173355549	0.956487121797673
35	M	0.933885673973614	0.961957495056583
36	L	0.966398685865343	0.961957495056583
37	L	0.961957495056583	0.966398685865343
38	F	0.975961136422923	0.971612670040645
39	S	0.984667295999155	0.972910188066701
40	C	0.971612670040645	0.972910188066701
41	C	0.972910188066701	0.971612670040645
42	S	0.942026545534318	0.942026545534318
43	A	0.941728086595431	0.941728086595431
44	L	0.914862091533693	0.918874962678181
45	R	0.918874962678181	0.918874962678181
46	C	0.918874962678181	0.918874962678181
47	V	0.919280438627543	0.919280438627543
48	Q	0.951727527382196	0.919280438627543
49	N	0.920489487898035	0.919280438627543
50	P	0.886098999751116	0.886098999751116
51	F	0.795418813715824	0.856158022957465
52	S	0.856158022957465	0.795418813715824
53	W	0.773671307181615	0.773671307181615
54	L	0.773671307181615	0.773671307181615
55	L	0.667468545345512	0.693205980704900
56	Y	0.688597883248949	0.693205980704900
57	K	0.693205980704900	0.693205980704900
58	R	0.849400597062235	0.693205980704900
59	D	0.792074463671800	0.693205980704900
60	L	0.657790356169768	0.660246758985291
61	R	0.660246758985291	0.657790356169768
62	R	0.360364735951357	0.360364735951357
63	K	0.220415622681608	0.220415622681608
64	L	0.194613063638872	0.220415622681608
65	K	0.146239627454111	0.220415622681608
66	W	0.270011174758609	0.225644408882810
67	E	0.225644408882810	0.270011174758609
68	K	0.542756869035804	0.405371075805507
69	T	0.405371075805507	0.469911144949660
70	E	0.503595598017997	0.469911144949660
71	K	0.469911144949660	0.427236303618477
72	C	0.427236303618477	0.427236303618477
73	A	0.185630813751753	0.206890714549271
74	I	0.206890714549271	0.185630813751753
75	P	0.116399570726018	0.177858734109672
76	I	0.177858734109672	0.147835763826805
77	R	0.147835763826805	0.147835763826805
78	C	0.139251002436791	0.177858734109672
79	K	0.233153838995846	0.160684865972066
80	N	0.245874013573944	0.160684865972066
81	E	0.160684865972066	0.160684865972066
82	R	0.134953416886588	0.160684865972066
83	S	0.117122239809880	0.134953416886588
84	K	0.226727483039004	0.119547639772171
85	G	0.119547639772171	0.117122239809880
86	K	0.086878431669645	0.119547639772171
87	R	0.093042690984318	0.119547639772171
88	T	0.181354297478769	0.174319428390127
89	K	0.174319428390127	0.181354297478769
90	S	0.371248578755139	0.340347106370213
91	Y	0.340347106370213	0.371248578755139
92	L	0.512291053356200	0.500000000000000
93	K	0.500000000000000	0.500000000000000
94	G	0.500000000000000	0.500000000000000
95	Y	0.500000000000000	0.500000000000000
96	I	0.500000000000000	0.500000000000000
97	G	0.500000000000000	0.500000000000000
98	C	0.500000000000000	0.500000000000000
99	K	0.500000000000000	0.500000000000000
100	I	0.500000000000000	0.500000000000000
101	S	0.500000000000000	0.500000000000000
