# Supplementary material for: Conserved degronome features governing quality control associated proteolysis
Source: Nat Commun. 2022 Dec 8;13:7588. doi: 10.1038/s41467-022-35298-y (PMC9732359; doi:10.1038/s41467-022-35298-y)
Supplement: Supplementary file 6 — Supplementary Data 4 [file 41467_2022_35298_MOESM6_ESM.zip › profile_O13587.csv]

# Degron profile of O13587
# logit: Predicted probability of a tile being a degron (PSI<2.2) assigned to central position
# smooth: Running median spanning 5 positions
resi	aa	logit	logit_smooth
1	M	0.500000000000000	0.500000000000000
2	R	0.500000000000000	0.500000000000000
3	G	0.500000000000000	0.500000000000000
4	E	0.500000000000000	0.500000000000000
5	T	0.500000000000000	0.500000000000000
6	G	0.500000000000000	0.500000000000000
7	V	0.500000000000000	0.500000000000000
8	S	0.500000000000000	0.500000000000000
9	I	0.073889110225820	0.090180952146426
10	K	0.090180952146426	0.090180952146426
11	N	0.084138959412428	0.090180952146426
12	P	0.163250449676954	0.163250449676954
13	R	0.388369023964314	0.388369023964314
14	P	0.554310216428285	0.495272580875138
15	S	0.639625638229286	0.495272580875138
16	R	0.495272580875138	0.495272580875138
17	P	0.425904369444775	0.425904369444775
18	F	0.154061056705775	0.247787326621612
19	S	0.247787326621612	0.192496906901100
20	C	0.192496906901100	0.192496906901100
21	F	0.181996307833744	0.247787326621612
22	W	0.295686043523695	0.295686043523695
23	R	0.347641829084579	0.317712401904694
24	K	0.334403062282374	0.317712401904694
25	G	0.317712401904694	0.317712401904694
26	D	0.214946567223279	0.229783010268487
27	V	0.229783010268487	0.214946567223279
28	E	0.184040668084161	0.184040668084161
29	N	0.100268600829966	0.100268600829966
30	I	0.033108065258390	0.033108065258390
31	R	0.016041070314624	0.029843875463255
32	K	0.014045398322730	0.019929927015069
33	S	0.029843875463255	0.019929927015069
34	D	0.019929927015069	0.026863814807826
35	I	0.047557333423420	0.029843875463255
36	G	0.026863814807826	0.047557333423420
37	N	0.082437694930181	0.047557333423420
38	E	0.082437694930181	0.076558571912624
39	K	0.045449785448523	0.076558571912624
40	K	0.076558571912624	0.076558571912624
41	I	0.075046921663970	0.076558571912624
42	D	0.123161918217652	0.123161918217652
43	A	0.182309444979843	0.170632382692928
44	K	0.170632382692928	0.182309444979843
45	F	0.320238898510497	0.320238898510497
46	N	0.506920570508056	0.506920570508056
47	R	0.628021309689897	0.603511062348322
48	L	0.603511062348322	0.603511062348322
49	Q	0.752050943883004	0.628021309689897
50	Y	0.598365394211041	0.738440590987026
51	N	0.762678873313178	0.738440590987026
52	L	0.738440590987026	0.738440590987026
53	Y	0.738440590987026	0.738440590987026
54	Y	0.649648684098485	0.738440590987026
55	K	0.638619081011980	0.738440590987026
56	P	0.754721859611521	0.754721859611521
57	L	0.754721859611521	0.754721859611521
58	S	0.852363244863402	0.754721859611521
59	H	0.758694355826542	0.754721859611521
60	H	0.694685346805929	0.710621728371659
61	K	0.694685346805929	0.710621728371659
62	A	0.710621728371659	0.710621728371659
63	G	0.726054311168195	0.726054311168195
64	L	0.752050542971595	0.752050542971595
65	L	0.781104779258444	0.753069866239534
66	Y	0.753069866239534	0.781104779258444
67	K	0.850705991519044	0.840905394025335
68	E	0.840905394025335	0.850705991519044
69	L	0.894600397445461	0.882330263793698
70	F	0.901007171593713	0.894600397445461
71	F	0.882330263793698	0.894600397445461
72	R	0.940913027440989	0.894475270678972
73	S	0.894475270678972	0.894475270678972
74	C	0.894475270678972	0.894475270678972
75	F	0.709898217791672	0.886288473860573
76	S	0.829049019130993	0.829049019130993
77	Y	0.886288473860573	0.758259071334658
78	T	0.758259071334658	0.758259071334658
79	T	0.612811526095180	0.612811526095180
80	C	0.477519376696037	0.477519376696037
81	S	0.477320143858272	0.477320143858272
82	L	0.457285337857564	0.472271683143333
83	D	0.472271683143333	0.457285337857564
84	F	0.215667812560140	0.228795342407428
85	Q	0.228795342407428	0.215667812560140
86	G	0.139092352234734	0.215667812560140
87	K	0.163958090962484	0.163958090962484
88	R	0.248567768287536	0.163958090962484
89	H	0.093354673532807	0.163958090962484
90	Q	0.173299165547616	0.173299165547616
91	V	0.159864298124616	0.173299165547616
92	E	0.500000000000000	0.500000000000000
93	R	0.500000000000000	0.500000000000000
94	K	0.500000000000000	0.500000000000000
95	A	0.500000000000000	0.500000000000000
96	V	0.500000000000000	0.500000000000000
97	D	0.500000000000000	0.500000000000000
98	I	0.500000000000000	0.500000000000000
99	V	0.500000000000000	0.500000000000000
100	L	0.500000000000000	0.500000000000000
