# Supplementary material for: Conserved degronome features governing quality control associated proteolysis
Source: Nat Commun. 2022 Dec 8;13:7588. doi: 10.1038/s41467-022-35298-y (PMC9732359; doi:10.1038/s41467-022-35298-y)
Supplement: Supplementary file 6 — Supplementary Data 4 [file 41467_2022_35298_MOESM6_ESM.zip › profile_O13588.csv]

# Degron profile of O13588
# logit: Predicted probability of a tile being a degron (PSI<2.2) assigned to central position
# smooth: Running median spanning 5 positions
resi	aa	logit	logit_smooth
1	M	0.500000000000000	0.500000000000000
2	I	0.500000000000000	0.500000000000000
3	V	0.500000000000000	0.500000000000000
4	N	0.500000000000000	0.500000000000000
5	N	0.500000000000000	0.500000000000000
6	T	0.500000000000000	0.500000000000000
7	H	0.500000000000000	0.500000000000000
8	V	0.500000000000000	0.500000000000000
9	L	0.832507070991139	0.724900056560231
10	T	0.769650089588639	0.724900056560231
11	L	0.724900056560231	0.724900056560231
12	P	0.624884888146783	0.724900056560231
13	L	0.679792199305139	0.708078123232463
14	Y	0.742602065016714	0.708078123232463
15	T	0.708078123232463	0.708078123232463
16	T	0.708078123232463	0.711184030889755
17	T	0.727679856186592	0.711184030889755
18	T	0.711184030889755	0.711184030889755
19	C	0.711184030889755	0.711184030889755
20	H	0.395798640664002	0.590161256049699
21	T	0.590161256049699	0.436596915734010
22	H	0.436596915734010	0.436596915734010
23	P	0.436596915734010	0.484703844518391
24	H	0.484703844518391	0.436596915734010
25	L	0.500758459418250	0.484703844518391
26	Y	0.428599269397907	0.500758459418250
27	T	0.543634975723508	0.543634975723508
28	D	0.562252138904919	0.543673030912460
29	F	0.543673030912460	0.562252138904919
30	T	0.705811816377688	0.705811816377688
31	Y	0.793927999223199	0.793927999223199
32	A	0.830119377644979	0.810365746620017
33	H	0.894905010874281	0.822609741162260
34	G	0.810365746620017	0.822609741162260
35	C	0.822609741162260	0.822609741162260
36	Y	0.822609741162260	0.822609741162260
37	S	0.945744762293439	0.945462915220791
38	I	0.946023827643897	0.945462915220791
39	Y	0.945462915220791	0.945462915220791
40	H	0.833465745059639	0.833465745059639
41	L	0.803083518568860	0.833465745059639
42	K	0.792726890712003	0.833465745059639
43	L	0.834948483478148	0.803083518568860
44	T	0.855471485288442	0.792726890712003
45	L	0.786597696756014	0.786597696756014
46	L	0.735919525878928	0.735919525878928
47	S	0.537779722497907	0.539413032711647
48	D	0.401937285973004	0.537779722497907
49	S	0.539413032711647	0.401937285973004
50	T	0.386597527791526	0.386597527791526
51	S	0.277340815405931	0.277340815405931
52	L	0.169631815649027	0.256271900158710
53	H	0.256271900158710	0.169631815649027
54	G	0.134875377073702	0.134875377073702
55	P	0.061767420021766	0.134875377073702
56	S	0.074750378941565	0.134875377073702
57	L	0.232943267248418	0.232943267248418
58	T	0.234902182294397	0.232943267248418
59	E	0.232943267248418	0.234902182294397
60	S	0.363265795912038	0.313777315502863
61	V	0.327771613080699	0.327771613080699
62	P	0.313777315502863	0.363265795912038
63	N	0.426013417098629	0.426013417098629
64	A	0.621271983545782	0.517271847602618
65	L	0.668113095043013	0.565348088505541
66	T	0.517271847602618	0.621271983545782
67	S	0.565348088505541	0.668113095043013
68	L	0.794391007118152	0.794391007118152
69	C	0.869937531020877	0.798605942201237
70	T	0.798605942201237	0.869937531020877
71	A	0.897586411320397	0.897586411320397
72	L	0.946633354083111	0.939697374613737
73	A	0.939697374613737	0.939697374613737
74	S	0.939697374613737	0.939697374613737
75	A	0.929084680180858	0.939697374613737
76	V	0.963863118525763	0.934869762558564
77	Y	0.934869762558564	0.934869762558564
78	T	0.883705288764404	0.938658010807235
79	L	0.938658010807235	0.938658010807235
80	C	0.962101046006973	0.960266870117787
81	H	0.964925264254648	0.962101046006973
82	L	0.960266870117787	0.964925264254648
83	P	0.980080738767077	0.980080738767077
84	I	0.986897764015124	0.981112090942225
85	T	0.989001878548659	0.986897764015124
86	P	0.981112090942225	0.986897764015124
87	I	0.990530413323426	0.982356849526538
88	I	0.982356849526538	0.981112090942225
89	I	0.973948704266001	0.973948704266001
90	H	0.971971979923605	0.973948704266001
91	I	0.957721829867475	0.971971979923605
92	L	0.978470313765447	0.957721829867475
93	I	0.949936278830512	0.957721829867475
94	S	0.937062971114798	0.949936278830512
95	I	0.972723523255310	0.937062971114798
96	S	0.500000000000000	0.500000000000000
97	H	0.500000000000000	0.500000000000000
98	S	0.500000000000000	0.500000000000000
99	A	0.500000000000000	0.500000000000000
100	V	0.500000000000000	0.500000000000000
101	P	0.500000000000000	0.500000000000000
102	N	0.500000000000000	0.500000000000000
103	I	0.500000000000000	0.500000000000000
104	V	0.500000000000000	0.500000000000000
