# Supplementary material for: Conserved degronome features governing quality control associated proteolysis
Source: Nat Commun. 2022 Dec 8;13:7588. doi: 10.1038/s41467-022-35298-y (PMC9732359; doi:10.1038/s41467-022-35298-y)
Supplement: Supplementary file 6 — Supplementary Data 4 [file 41467_2022_35298_MOESM6_ESM.zip › profile_O14455.csv]

# Degron profile of O14455
# logit: Predicted probability of a tile being a degron (PSI<2.2) assigned to central position
# smooth: Running median spanning 5 positions
resi	aa	logit	logit_smooth
1	M	0.500000000000000	0.500000000000000
2	A	0.500000000000000	0.500000000000000
3	V	0.500000000000000	0.500000000000000
4	K	0.500000000000000	0.500000000000000
5	T	0.500000000000000	0.500000000000000
6	G	0.500000000000000	0.500000000000000
7	I	0.500000000000000	0.500000000000000
8	A	0.500000000000000	0.500000000000000
9	I	0.528584014527135	0.500000000000000
10	G	0.429791165734551	0.429791165734551
11	L	0.361719174994819	0.361719174994819
12	N	0.333244161645276	0.348940199057822
13	K	0.348940199057822	0.348940199057822
14	G	0.310631255655576	0.333244161645276
15	K	0.422434775868544	0.310631255655576
16	K	0.233931054467043	0.233931054467043
17	V	0.190020879799468	0.233931054467043
18	T	0.190020879799468	0.222363650636247
19	Q	0.236818184587801	0.222363650636247
20	M	0.222363650636247	0.236818184587801
21	T	0.253636626321894	0.253636626321894
22	P	0.253636626321894	0.253636626321894
23	A	0.253636626321894	0.253636626321894
24	P	0.306681195898984	0.253636626321894
25	K	0.365388367723457	0.253636626321894
26	I	0.252412613459069	0.252412613459069
27	S	0.209445904947740	0.236528562806068
28	Y	0.236528562806068	0.209445904947740
29	K	0.172363156125380	0.209445904947740
30	K	0.162625909943601	0.236528562806068
31	G	0.299184457438856	0.299184457438856
32	A	0.372346528103148	0.372346528103148
33	A	0.429557121753849	0.424307391483692
34	S	0.444049778667776	0.429557121753849
35	N	0.424307391483692	0.439246277364628
36	R	0.556906861861402	0.439246277364628
37	T	0.439246277364628	0.439246277364628
38	K	0.322944003014275	0.507390231767592
39	F	0.507390231767592	0.507390231767592
40	V	0.625731178905351	0.507390231767592
41	R	0.507390231767592	0.611922087137971
42	S	0.611922087137971	0.611922087137971
43	L	0.611922087137971	0.611922087137971
44	V	0.628178973833226	0.611922087137971
45	R	0.730517959883908	0.628178973833226
46	E	0.606196240506638	0.628178973833226
47	I	0.637893900977062	0.606196240506638
48	A	0.504276323227600	0.606196240506638
49	G	0.528449319095246	0.528449319095246
50	L	0.678933469954385	0.513816391790570
51	S	0.513816391790570	0.528449319095246
52	P	0.513816391790570	0.557856640387584
53	Y	0.557856640387584	0.557856640387584
54	E	0.557856640387584	0.557856640387584
55	R	0.635500192450731	0.557856640387584
56	R	0.461318565443241	0.461318565443241
57	L	0.345377889304501	0.345377889304501
58	I	0.286035404471286	0.286035404471286
59	D	0.167397890773797	0.238492020172227
60	L	0.178255021760849	0.178255021760849
61	I	0.238492020172227	0.178255021760849
62	R	0.163309865604702	0.238492020172227
63	N	0.242733537744698	0.242733537744698
64	S	0.336264730797124	0.242733537744698
65	G	0.365576876398640	0.242733537744698
66	E	0.224313457674505	0.224313457674505
67	K	0.118100496567298	0.224265518202221
68	R	0.224265518202221	0.224265518202221
69	A	0.224265518202221	0.118100496567298
70	R	0.096950886995586	0.189864287392427
71	K	0.090500436016458	0.189864287392427
72	V	0.189864287392427	0.189864287392427
73	A	0.191551400396269	0.191551400396269
74	K	0.252688882338532	0.252688882338532
75	K	0.419545284449038	0.419545284449038
76	R	0.419545284449038	0.419545284449038
77	L	0.451182212687136	0.419545284449038
78	G	0.387098755109343	0.419545284449038
79	S	0.499560570113138	0.387098755109343
80	F	0.378055182627764	0.378055182627764
81	T	0.169874833513352	0.200506501119865
82	R	0.200506501119865	0.174254940360054
83	A	0.174254940360054	0.174254940360054
84	K	0.150792142990937	0.200506501119865
85	A	0.250969709760906	0.250969709760906
86	K	0.266378777172272	0.266378777172272
87	V	0.370822448528190	0.279071084170286
88	E	0.419706690594454	0.292341728235156
89	E	0.279071084170286	0.292341728235156
90	M	0.292341728235156	0.292341728235156
91	N	0.292341728235156	0.292341728235156
92	N	0.500000000000000	0.500000000000000
93	I	0.500000000000000	0.500000000000000
94	I	0.500000000000000	0.500000000000000
95	A	0.500000000000000	0.500000000000000
96	A	0.500000000000000	0.500000000000000
97	S	0.500000000000000	0.500000000000000
98	R	0.500000000000000	0.500000000000000
99	R	0.500000000000000	0.500000000000000
100	H	0.500000000000000	0.500000000000000
