# Supplementary material for: Conserved degronome features governing quality control associated proteolysis
Source: Nat Commun. 2022 Dec 8;13:7588. doi: 10.1038/s41467-022-35298-y (PMC9732359; doi:10.1038/s41467-022-35298-y)
Supplement: Supplementary file 6 — Supplementary Data 4 [file 41467_2022_35298_MOESM6_ESM.zip › profile_O14464.csv]

# Degron profile of O14464
# logit: Predicted probability of a tile being a degron (PSI<2.2) assigned to central position
# smooth: Running median spanning 5 positions
resi	aa	logit	logit_smooth
1	M	0.500000000000000	0.500000000000000
2	F	0.500000000000000	0.500000000000000
3	L	0.500000000000000	0.500000000000000
4	Q	0.500000000000000	0.500000000000000
5	T	0.500000000000000	0.500000000000000
6	L	0.500000000000000	0.500000000000000
7	R	0.500000000000000	0.500000000000000
8	L	0.500000000000000	0.500000000000000
9	T	0.947003682913147	0.835955131175061
10	M	0.918044460322105	0.835955131175061
11	P	0.835955131175061	0.835955131175061
12	R	0.730642865959936	0.834219802459526
13	M	0.714194441893105	0.730642865959936
14	F	0.834219802459526	0.730642865959936
15	L	0.730314171473898	0.733324276729455
16	H	0.836330071654919	0.745848266735321
17	M	0.733324276729455	0.733324276729455
18	K	0.745848266735321	0.745848266735321
19	P	0.705412746172182	0.745848266735321
20	S	0.818947082645512	0.809103276311753
21	P	0.809103276311753	0.809103276311753
22	I	0.827759697139623	0.809103276311753
23	T	0.686153708724738	0.686153708724738
24	I	0.537840010766040	0.686153708724738
25	T	0.669744442699815	0.686153708724738
26	R	0.716970249671954	0.716970249671954
27	A	0.728771489966200	0.728771489966200
28	C	0.843521895933126	0.843521895933126
29	T	0.868685087041121	0.843521895933126
30	V	0.905221098060548	0.843521895933126
31	P	0.799500109720767	0.799500109720767
32	S	0.784442780846314	0.784442780846314
33	L	0.603073467722917	0.762538939295143
34	L	0.648412635762142	0.762538939295143
35	S	0.762538939295143	0.762538939295143
36	V	0.816927943827196	0.773275343141306
37	A	0.773275343141306	0.773275343141306
38	A	0.805445012492342	0.773275343141306
39	P	0.658225233435627	0.709694378653823
40	Q	0.709694378653823	0.675104229875661
41	P	0.675104229875660	0.675104229875660
42	A	0.675104229875661	0.675104229875661
43	L	0.653520004499820	0.675104229875660
44	V	0.778964904364175	0.653520004499820
45	A	0.621132910650384	0.621132910650384
46	A	0.590398868351401	0.621132910650384
47	N	0.470342619208713	0.621132910650384
48	R	0.661248971627206	0.661248971627206
49	P	0.666065513769665	0.666065513769665
50	L	0.800067202550919	0.666065513769665
51	V	0.778676339463320	0.666065513769665
52	F	0.654380907641141	0.654380907641141
53	N	0.526130828227887	0.606742478526147
54	R	0.606742478526147	0.584833114732393
55	G	0.542400673481660	0.584833114732393
56	F	0.584833114732393	0.606742478526147
57	K	0.709256326146063	0.709256326146063
58	V	0.821683794040729	0.709256326146063
59	R	0.710383826912601	0.709256326146063
60	T	0.418221177518124	0.574116518898410
61	S	0.381852755805525	0.574116518898410
62	V	0.574116518898410	0.574116518898410
63	K	0.701247925208986	0.701247925208986
64	K	0.841128943224693	0.753528980520742
65	F	0.753528980520742	0.753528980520742
66	C	0.777716197870596	0.753528980520742
67	S	0.659205754829086	0.659205754829086
68	D	0.575448996148546	0.659205754829086
69	C	0.591254676954059	0.659205754829086
70	Y	0.711542681174024	0.711542681174024
71	L	0.714626583615461	0.714626583615461
72	V	0.843934581129284	0.843934581129284
73	R	0.908505572270015	0.843934581129284
74	R	0.895098434886764	0.843934581129284
75	K	0.833620964754243	0.888306096350593
76	G	0.833620964754243	0.833620964754243
77	R	0.888306096350593	0.833620964754243
78	V	0.823632317108832	0.823632317108832
79	Y	0.717770649840448	0.717770649840448
80	I	0.593402850276878	0.593402850276878
81	Y	0.446555125185523	0.446555125185523
82	C	0.408284635222884	0.408284635222884
83	K	0.408284635222884	0.408284635222884
84	S	0.403082095119333	0.408284635222884
85	N	0.500000000000000	0.500000000000000
86	K	0.500000000000000	0.500000000000000
87	K	0.500000000000000	0.500000000000000
88	H	0.500000000000000	0.500000000000000
89	K	0.500000000000000	0.500000000000000
90	Q	0.500000000000000	0.500000000000000
91	R	0.500000000000000	0.500000000000000
92	Q	0.500000000000000	0.500000000000000
93	G	0.500000000000000	0.500000000000000
