# Supplementary material for: Conserved degronome features governing quality control associated proteolysis
Source: Nat Commun. 2022 Dec 8;13:7588. doi: 10.1038/s41467-022-35298-y (PMC9732359; doi:10.1038/s41467-022-35298-y)
Supplement: Supplementary file 6 — Supplementary Data 4 [file 41467_2022_35298_MOESM6_ESM.zip › profile_O14467.csv]

# Degron profile of O14467
# logit: Predicted probability of a tile being a degron (PSI<2.2) assigned to central position
# smooth: Running median spanning 5 positions
resi	aa	logit	logit_smooth
1	M	0.500000000000000	0.500000000000000
2	S	0.500000000000000	0.500000000000000
3	D	0.500000000000000	0.500000000000000
4	W	0.500000000000000	0.500000000000000
5	D	0.500000000000000	0.500000000000000
6	T	0.500000000000000	0.500000000000000
7	N	0.500000000000000	0.500000000000000
8	T	0.500000000000000	0.500000000000000
9	I	0.166680634139592	0.166680634139592
10	I	0.091363117217520	0.132024102019017
11	G	0.091363117217520	0.091363117217520
12	S	0.132024102019017	0.091363117217520
13	R	0.061288109177212	0.123536307447228
14	A	0.123536307447228	0.132024102019017
15	R	0.146092991684319	0.146092991684319
16	A	0.146092991684319	0.146092991684319
17	G	0.223953053347065	0.146092991684319
18	G	0.148175148812097	0.146092991684319
19	S	0.084405549128833	0.108682543357356
20	G	0.108682543357356	0.101127065787363
21	P	0.101127065787363	0.084405549128833
22	R	0.073073924046047	0.100592842080649
23	A	0.055955889998246	0.073073924046047
24	N	0.100592842080649	0.073073924046047
25	V	0.067425959425475	0.100592842080649
26	A	0.105030863336562	0.105030863336562
27	R	0.160010288131267	0.160010288131267
28	S	0.170486383986752	0.170486383986752
29	Q	0.226786573791969	0.182404498080935
30	G	0.241494632144183	0.226786573791969
31	Q	0.182404498080935	0.241494632144183
32	I	0.254585212890492	0.254585212890492
33	N	0.423353878313424	0.374318855146952
34	A	0.423353878313424	0.423353878313424
35	A	0.374318855146952	0.423353878313424
36	R	0.486011990988419	0.374318855146952
37	R	0.320916794265360	0.374318855146952
38	Q	0.325637370585072	0.375843360390277
39	G	0.375843360390277	0.325637370585072
40	L	0.530480291211144	0.345931997202568
41	V	0.295562294209540	0.345931997202568
42	V	0.345931997202568	0.303486438107978
43	S	0.303486438107978	0.295562294209540
44	V	0.219768824237335	0.219768824237335
45	D	0.208820443611794	0.208820443611795
46	K	0.208820443611795	0.208820443611794
47	K	0.177814278751573	0.177814278751573
48	Y	0.125083065417626	0.125083065417626
49	G	0.056933633676385	0.056933633676385
50	S	0.019919144098354	0.019919144098354
51	T	0.008930091801230	0.008930091801230
52	N	0.008245133572394	0.008930091801230
53	T	0.005232504144184	0.008930091801230
54	R	0.019388892230946	0.019388892230946
55	G	0.020762452275179	0.020458194613228
56	D	0.020762452275179	0.020458194613228
57	N	0.020458194613228	0.020458194613228
58	E	0.013618344232832	0.014677429133071
59	G	0.014677429133071	0.013618344232832
60	Q	0.008387755287732	0.010664883180594
61	R	0.010664883180594	0.009955263541540
62	L	0.005300691633018	0.009955263541540
63	T	0.009955263541540	0.010664883180594
64	K	0.022177625545300	0.022177625545300
65	V	0.041029649634430	0.041029649634430
66	D	0.043832752119554	0.043832752119554
67	R	0.070012453619075	0.070012453619075
68	E	0.085822513654232	0.081341117581147
69	T	0.160474654908868	0.081341117581147
70	D	0.081341117581147	0.081341117581147
71	I	0.038518041463797	0.053799942274616
72	V	0.030477010258903	0.038518041463797
73	K	0.053799942274616	0.038518041463797
74	P	0.024588364234202	0.051611306781986
75	K	0.051611306781986	0.053799942274616
76	K	0.058289356089236	0.058289356089236
77	L	0.179994175684277	0.178386393769297
78	D	0.178386393769297	0.179994175684277
79	P	0.319133728402008	0.179994175684277
80	N	0.220292087872065	0.178386393769297
81	V	0.151648295668082	0.160854516535271
82	G	0.160854516535271	0.151648295668082
83	R	0.101292852206073	0.101292852206073
84	A	0.101292852206073	0.101292852206073
85	I	0.101292852206073	0.101292852206073
86	S	0.082762280247701	0.101292852206073
87	R	0.152930505929267	0.152930505929267
88	A	0.163863786778561	0.152930505929267
89	R	0.188908045019343	0.152930505929267
90	T	0.063897190881278	0.161720020169494
91	D	0.145016989928593	0.145016989928593
92	K	0.161720020169494	0.137138028740757
93	K	0.137138028740757	0.137138028740757
94	M	0.068554736338342	0.130314257745322
95	S	0.130314257745322	0.099239647137084
96	Q	0.099239647137084	0.068554736338342
97	K	0.049014441856968	0.049014441856968
98	D	0.043096220114897	0.049014441856968
99	L	0.036483258123283	0.049014441856968
100	A	0.071146497915224	0.071146497915224
101	T	0.121686020764344	0.116751723104894
102	K	0.200381756261462	0.116751723104894
103	I	0.116751723104894	0.116751723104894
104	N	0.061968820817922	0.110283319418956
105	E	0.110283319418956	0.110283319418956
106	K	0.070181551700640	0.107990652435715
107	P	0.156355863613972	0.107990652435715
108	T	0.107990652435715	0.107990652435715
109	V	0.096200146877715	0.114417070510651
110	V	0.114417070510651	0.107990652435715
111	N	0.218136748879456	0.104329623330569
112	D	0.104329623330569	0.114417070510651
113	Y	0.104329623330569	0.154841781446343
114	E	0.157686706937564	0.154841781446343
115	A	0.154841781446343	0.157686706937564
116	A	0.268774569894409	0.268774569894409
117	R	0.405829833860113	0.268774569894409
118	A	0.285984815942522	0.285984815942522
119	I	0.181292455204973	0.344000717966325
120	P	0.344000717966325	0.285984815942522
121	N	0.375922744986482	0.344000717966325
122	Q	0.272945342985378	0.375922744986482
123	Q	0.445208948480332	0.430798131719318
124	V	0.551266186342100	0.445208948480332
125	L	0.430798131719318	0.478898029657106
126	S	0.544673234996652	0.478898029657106
127	K	0.478898029657106	0.478898029657106
128	L	0.458885136959169	0.506388047395282
129	E	0.518410003666014	0.478898029657106
130	R	0.506388047395282	0.468665323706529
131	A	0.468665323706529	0.475177487965692
132	L	0.431297353589046	0.468665323706529
133	G	0.475177487965692	0.431297353589046
134	V	0.267059908177238	0.267059908177238
135	K	0.267059908177238	0.267059908177238
136	L	0.247272509146305	0.267059908177238
137	R	0.247272509146305	0.267059908177238
138	G	0.301974413224212	0.254184393704321
139	N	0.329782628264772	0.254184393704321
140	N	0.254184393704321	0.254184393704321
141	I	0.146055070568936	0.254184393704321
142	G	0.175791011464079	0.254184393704321
143	S	0.500000000000000	0.500000000000000
144	P	0.500000000000000	0.500000000000000
145	L	0.500000000000000	0.500000000000000
146	G	0.500000000000000	0.500000000000000
147	A	0.500000000000000	0.500000000000000
148	P	0.500000000000000	0.500000000000000
149	K	0.500000000000000	0.500000000000000
150	K	0.500000000000000	0.500000000000000
151	K	0.500000000000000	0.500000000000000
