# Supplementary material for: Conserved degronome features governing quality control associated proteolysis
Source: Nat Commun. 2022 Dec 8;13:7588. doi: 10.1038/s41467-022-35298-y (PMC9732359; doi:10.1038/s41467-022-35298-y)
Supplement: Supplementary file 6 — Supplementary Data 4 [file 41467_2022_35298_MOESM6_ESM.zip › profile_O14468.csv]

# Degron profile of O14468
# logit: Predicted probability of a tile being a degron (PSI<2.2) assigned to central position
# smooth: Running median spanning 5 positions
resi	aa	logit	logit_smooth
1	M	0.500000000000000	0.500000000000000
2	S	0.500000000000000	0.500000000000000
3	T	0.500000000000000	0.500000000000000
4	E	0.500000000000000	0.500000000000000
5	K	0.500000000000000	0.500000000000000
6	L	0.500000000000000	0.500000000000000
7	E	0.500000000000000	0.500000000000000
8	A	0.500000000000000	0.500000000000000
9	S	0.051284268023122	0.051284268023122
10	E	0.027723177622501	0.028019353102827
11	E	0.028019353102827	0.027723177622501
12	P	0.027723177622501	0.027723177622501
13	Q	0.027723177622501	0.027723177622501
14	A	0.029669296547047	0.027723177622501
15	P	0.012747084179414	0.027723177622501
16	L	0.021995981528802	0.029669296547047
17	A	0.035969740163800	0.033981692243356
18	N	0.033981692243356	0.035969740163800
19	T	0.044274490156814	0.038765507453730
20	S	0.038765507453730	0.038765507453730
21	E	0.045772498188087	0.038765507453730
22	T	0.028981327077448	0.038765507453730
23	N	0.018928851517662	0.040259656663150
24	S	0.044171518953580	0.033404350583366
25	I	0.040259656663150	0.040259656663150
26	K	0.033404350583366	0.044171518953580
27	G	0.069150698341603	0.064209571612028
28	D	0.120718456243134	0.069150698341603
29	T	0.064209571612028	0.120718456243134
30	E	0.183363844994695	0.183363844994695
31	N	0.214175111666287	0.183363844994695
32	I	0.214175111666287	0.183363844994695
33	V	0.135297469534071	0.135297469534071
34	T	0.135297469534071	0.135297469534071
35	V	0.086989242621227	0.135297469534071
36	F	0.106195198744009	0.135297469534071
37	D	0.192070335526653	0.192070335526653
38	L	0.306401616762208	0.306401616762208
39	A	0.420445973098777	0.306401616762208
40	N	0.313676504490758	0.306401616762208
41	E	0.276843144314163	0.276843144314163
42	I	0.171589589283223	0.181032613769766
43	E	0.181032613769766	0.171589589283223
44	K	0.106824559075552	0.153694014781151
45	S	0.087816145607837	0.106824559075552
46	L	0.153694014781151	0.087816145607837
47	K	0.052578575367775	0.052578575367775
48	D	0.034633078741735	0.034633078741735
49	V	0.022101876759083	0.022101876759083
50	Q	0.019296084221168	0.019296084221168
51	R	0.005517706493921	0.018793393443591
52	Q	0.017737215517184	0.018793393443591
53	M	0.018793393443591	0.017737215517184
54	K	0.020246675758896	0.018793393443591
55	E	0.010880332512524	0.020246675758896
56	N	0.023202475793080	0.023202475793080
57	D	0.042010401822462	0.030592184433063
58	D	0.030592184433063	0.035727209945372
59	E	0.065099422573202	0.035727209945372
60	F	0.035727209945372	0.030592184433063
61	S	0.019674478752120	0.024456243102049
62	R	0.012424605521424	0.024456243102049
63	S	0.024456243102049	0.024456243102049
64	I	0.033482031758475	0.033482031758475
65	Q	0.039541652342147	0.039541652342147
66	A	0.110232791407107	0.110232791407107
67	I	0.198647295912762	0.198647295912762
68	E	0.500000000000000	0.500000000000000
69	D	0.500000000000000	0.500000000000000
70	K	0.500000000000000	0.500000000000000
71	L	0.500000000000000	0.500000000000000
72	N	0.500000000000000	0.500000000000000
73	K	0.500000000000000	0.500000000000000
74	M	0.500000000000000	0.500000000000000
75	S	0.500000000000000	0.500000000000000
76	R	0.500000000000000	0.500000000000000
