# Supplementary material for: Conserved degronome features governing quality control associated proteolysis
Source: Nat Commun. 2022 Dec 8;13:7588. doi: 10.1038/s41467-022-35298-y (PMC9732359; doi:10.1038/s41467-022-35298-y)
Supplement: Supplementary file 6 — Supplementary Data 4 [file 41467_2022_35298_MOESM6_ESM.zip › profile_O42831.csv]

# Degron profile of O42831
# logit: Predicted probability of a tile being a degron (PSI<2.2) assigned to central position
# smooth: Running median spanning 5 positions
resi	aa	logit	logit_smooth
1	M	0.500000000000000	0.500000000000000
2	V	0.500000000000000	0.500000000000000
3	V	0.500000000000000	0.500000000000000
4	F	0.500000000000000	0.500000000000000
5	K	0.500000000000000	0.500000000000000
6	N	0.500000000000000	0.500000000000000
7	I	0.500000000000000	0.500000000000000
8	G	0.500000000000000	0.500000000000000
9	H	0.944452697574347	0.833670935455245
10	I	0.895257302217151	0.833670935455245
11	I	0.833670935455245	0.833670935455245
12	T	0.746141250858032	0.746141250858032
13	K	0.613955973517058	0.746141250858032
14	A	0.742044422479065	0.746141250858032
15	L	0.845046726070361	0.801141143276937
16	A	0.801141143276937	0.801141143276937
17	L	0.801141143276937	0.801141143276937
18	G	0.738580178707033	0.738580178707033
19	S	0.676071397671963	0.700395771968542
20	S	0.658226749696596	0.676071397671963
21	T	0.700395771968542	0.658226749696596
22	V	0.652133046269797	0.652133046269797
23	M	0.606982848244325	0.606982848244325
24	M	0.453888967040307	0.453888967040307
25	G	0.279961626813395	0.279961626813395
26	G	0.171476315306156	0.188763168951145
27	M	0.188763168951145	0.171476315306156
28	L	0.149600505252690	0.149600505252690
29	A	0.091728727087612	0.149600505252690
30	G	0.147438803898327	0.149600505252690
31	T	0.160028346535994	0.147438803898327
32	T	0.179858629176284	0.147438803898327
33	E	0.118585330043677	0.118585330043677
34	S	0.081673782013694	0.081673782013694
35	P	0.081673782013694	0.081673782013694
36	G	0.052808392340962	0.052808392340962
37	E	0.031026002017353	0.052808392340962
38	Y	0.046727123847629	0.052808392340962
39	L	0.057604643760573	0.057604643760573
40	Y	0.069071487475749	0.069071487475749
41	Q	0.112728898140638	0.112728898140638
42	D	0.192751830952000	0.152917628527180
43	G	0.152917628527180	0.192751830952000
44	K	0.242088071098201	0.242088071098201
45	R	0.242088071098201	0.242088071098201
46	L	0.357485197438459	0.242088071098201
47	K	0.395516702913964	0.242088071098201
48	A	0.148258655981230	0.167447124102580
49	Y	0.109835846617536	0.167447124102580
50	R	0.167447124102580	0.167447124102580
51	G	0.270768232971351	0.270768232971351
52	M	0.316484797672511	0.270768232971351
53	G	0.331784259346309	0.270768232971351
54	S	0.258119695898626	0.258119695898626
55	I	0.157708004723330	0.157708004723330
56	D	0.157708004723330	0.157708004723330
57	A	0.103422244692723	0.103422244692723
58	M	0.050205400956453	0.073665070430442
59	Q	0.056712416504607	0.056712416504607
60	K	0.073665070430442	0.056712416504607
61	T	0.050744670302479	0.066038315062697
62	G	0.066038315062697	0.066038315062697
63	T	0.070881101471463	0.066038315062697
64	K	0.060919507695955	0.070881101471463
65	G	0.195186325915489	0.070881101471463
66	N	0.165016193464239	0.075582472367316
67	A	0.070146975801412	0.075582472367316
68	S	0.075582472367316	0.070146975801412
69	T	0.041542096729949	0.070146975801412
70	S	0.041109026124152	0.075582472367316
71	R	0.088173355796201	0.088173355796201
72	Y	0.152318910892903	0.152318910892903
73	F	0.245292635320991	0.245292635320991
74	S	0.345360774340219	0.274318496667229
75	E	0.380261620407321	0.345360774340219
76	S	0.274318496667229	0.380261620407321
77	D	0.391958375921367	0.380261620407321
78	S	0.389356246262457	0.354127565895042
79	V	0.325262776027242	0.354127565895042
80	L	0.354127565895042	0.350687606411371
81	V	0.350687606411371	0.330177830252040
82	A	0.330177830252040	0.330177830252040
83	Q	0.197661279072312	0.288039967327344
84	G	0.288039967327344	0.288039967327344
85	V	0.234227288880510	0.288039967327344
86	S	0.379658421902591	0.379658421902591
87	G	0.554760364286663	0.379658421902591
88	A	0.407882411168193	0.379658421902591
89	V	0.256891003073426	0.385890699191543
90	V	0.274715473096314	0.366639226877824
91	D	0.385890699191543	0.366639226877824
92	K	0.366639226877824	0.385890699191543
93	G	0.569991398895117	0.569991398895117
94	S	0.593542794781175	0.593542794781175
95	I	0.716555159326781	0.620382950652968
96	K	0.726225824514323	0.642903499578012
97	K	0.620382950652968	0.642903499578012
98	F	0.642903499578012	0.642903499578012
99	I	0.493440493854417	0.642903499578012
100	P	0.677547645848385	0.677547645848385
101	Y	0.690282578587494	0.690282578587494
102	L	0.825576599349677	0.690282578587494
103	Y	0.813680063258444	0.698343687645599
104	N	0.517389213929836	0.698343687645599
105	G	0.698343687645599	0.649915625019876
106	L	0.649915625019876	0.614686871118392
107	Q	0.614686871118392	0.614686871118392
108	H	0.458123876658530	0.519085974344247
109	S	0.498659933208632	0.498659933208632
110	C	0.519085974344247	0.458123876658530
111	Q	0.367435132450316	0.498659933208632
112	D	0.386631301798555	0.519085974344247
113	I	0.598832958732247	0.386631301798555
114	G	0.650527677897442	0.386631301798555
115	C	0.362585803188530	0.436187274395409
116	R	0.328447477563258	0.416503186126384
117	S	0.436187274395409	0.362585803188530
118	L	0.416503186126384	0.328447477563258
119	T	0.307756341593236	0.407302690272814
120	L	0.267017793146234	0.365327383200796
121	L	0.407302690272814	0.365327383200796
122	K	0.365327383200796	0.407302690272814
123	E	0.450988620872482	0.407302690272814
124	N	0.488735563835761	0.450988620872482
125	V	0.337154084121279	0.450988620872482
126	Q	0.487276230109089	0.353089373982480
127	S	0.353089373982480	0.353089373982480
128	G	0.353089373982480	0.353089373982480
129	K	0.262827751552553	0.262827751552553
130	V	0.159510995971407	0.262827751552553
131	R	0.198095189572008	0.262827751552553
132	F	0.284190974424284	0.240421348650623
133	E	0.484588016346793	0.240421348650623
134	F	0.240421348650623	0.240421348650623
135	R	0.205944381118315	0.240421348650623
136	T	0.163937477169408	0.240421348650623
137	A	0.306653023431858	0.205944381118315
138	S	0.271218613130446	0.231625994991595
139	A	0.147576914335564	0.231625994991595
140	Q	0.231625994991595	0.231625994991595
141	L	0.148163251777872	0.219188803487995
142	E	0.232524585892712	0.219188803487995
143	G	0.219188803487995	0.148163251777872
144	G	0.129957222654696	0.129957222654696
145	V	0.122261708169475	0.129957222654696
146	N	0.109103655143132	0.129957222654696
147	N	0.187036659370305	0.168131907579687
148	L	0.168131907579687	0.187036659370305
149	H	0.500000000000000	0.500000000000000
150	S	0.500000000000000	0.500000000000000
151	Y	0.500000000000000	0.500000000000000
152	E	0.500000000000000	0.500000000000000
153	K	0.500000000000000	0.500000000000000
154	R	0.500000000000000	0.500000000000000
155	L	0.500000000000000	0.500000000000000
156	H	0.500000000000000	0.500000000000000
157	N	0.500000000000000	0.500000000000000
