# Supplementary material for: Conserved degronome features governing quality control associated proteolysis
Source: Nat Commun. 2022 Dec 8;13:7588. doi: 10.1038/s41467-022-35298-y (PMC9732359; doi:10.1038/s41467-022-35298-y)
Supplement: Supplementary file 6 — Supplementary Data 4 [file 41467_2022_35298_MOESM6_ESM.zip › profile_O43137.csv]

# Degron profile of O43137
# logit: Predicted probability of a tile being a degron (PSI<2.2) assigned to central position
# smooth: Running median spanning 5 positions
resi	aa	logit	logit_smooth
1	M	0.500000000000000	0.500000000000000
2	S	0.500000000000000	0.500000000000000
3	S	0.500000000000000	0.500000000000000
4	A	0.500000000000000	0.500000000000000
5	L	0.500000000000000	0.500000000000000
6	Y	0.500000000000000	0.500000000000000
7	K	0.500000000000000	0.500000000000000
8	Q	0.500000000000000	0.500000000000000
9	S	0.342306644712315	0.392687150725051
10	T	0.257094092787269	0.392687150725051
11	N	0.392687150725051	0.392687150725051
12	F	0.548476617770439	0.392687150725051
13	T	0.477343158955233	0.392687150725051
14	H	0.327120473593758	0.327120473593758
15	S	0.256291774172635	0.327120473593758
16	T	0.237044187112851	0.256291774172635
17	G	0.364768767302528	0.256291774172635
18	S	0.247927728256498	0.364768767302528
19	F	0.379875157686851	0.364768767302528
20	L	0.438415377331477	0.379875157686851
21	Q	0.296971599572585	0.397922890961178
22	S	0.416062516324660	0.397922890961178
23	A	0.397922890961178	0.397922890961178
24	P	0.333188680269071	0.416062516324660
25	V	0.461098160136448	0.397922890961178
26	E	0.510811816891756	0.374791413947100
27	L	0.374791413947100	0.374791413947100
28	T	0.374791413947100	0.374791413947100
29	T	0.374791413947100	0.374791413947100
30	V	0.379861176705711	0.374791413947100
31	S	0.366083981035687	0.366083981035687
32	G	0.302744926221932	0.302744926221932
33	Y	0.226760776686114	0.226760776686114
34	Q	0.139512752838028	0.210271560223454
35	E	0.210271560223454	0.161445347257969
36	F	0.101070276295383	0.139512752838028
37	L	0.161445347257969	0.115451593644489
38	K	0.098552349288902	0.107482285854326
39	K	0.115451593644489	0.115451593644489
40	Q	0.107482285854326	0.115451593644489
41	E	0.138701370056114	0.136910448719303
42	K	0.136910448719303	0.138701370056114
43	K	0.244133663581586	0.147386855638942
44	N	0.360042663099618	0.147386855638942
45	Y	0.147386855638942	0.147386855638942
46	E	0.043965508188663	0.046509523011147
47	I	0.043965508188663	0.046509523011147
48	Q	0.046509523011147	0.046509523011147
49	T	0.053920847094953	0.053920847094953
50	V	0.069816580333122	0.069816580333122
51	L	0.121128468338308	0.121128468338308
52	S	0.199545548053055	0.199545548053055
53	E	0.371208078422864	0.218678122779040
54	D	0.243283569715388	0.218678122779040
55	K	0.218678122779040	0.218678122779040
56	S	0.094150456648239	0.098353710613902
57	H	0.060742023137357	0.098353710613902
58	G	0.098353710613902	0.094150456648239
59	Y	0.115223247194738	0.078399116531777
60	V	0.078399116531777	0.098353710613902
61	L	0.063218637642114	0.115223247194738
62	K	0.193105047657998	0.193105047657998
63	D	0.493639813076161	0.309776046385471
64	G	0.438759814077244	0.338133555066299
65	E	0.309776046385471	0.389154375446811
66	V	0.338133555066299	0.338133555066299
67	I	0.389154375446811	0.309776046385471
68	A	0.155346246530813	0.157334364762758
69	N	0.157334364762758	0.157334364762758
70	I	0.157334364762758	0.157334364762758
71	I	0.271162513221378	0.271162513221378
72	G	0.271162513221378	0.271162513221378
73	E	0.480381766734891	0.466989188938819
74	A	0.663999558362537	0.466989188938819
75	K	0.466989188938819	0.480381766734891
76	D	0.284214377185744	0.500000000000000
77	Y	0.500000000000000	0.500000000000000
78	L	0.500000000000000	0.500000000000000
79	L	0.500000000000000	0.500000000000000
80	D	0.500000000000000	0.500000000000000
81	L	0.500000000000000	0.500000000000000
82	A	0.500000000000000	0.500000000000000
83	G	0.500000000000000	0.500000000000000
84	Q	0.500000000000000	0.500000000000000
85	A	0.500000000000000	0.500000000000000
