# Supplementary material for: Conserved degronome features governing quality control associated proteolysis
Source: Nat Commun. 2022 Dec 8;13:7588. doi: 10.1038/s41467-022-35298-y (PMC9732359; doi:10.1038/s41467-022-35298-y)
Supplement: Supplementary file 6 — Supplementary Data 4 [file 41467_2022_35298_MOESM6_ESM.zip › profile_O60200.csv]

# Degron profile of O60200
# logit: Predicted probability of a tile being a degron (PSI<2.2) assigned to central position
# smooth: Running median spanning 5 positions
resi	aa	logit	logit_smooth
1	M	0.500000000000000	0.500000000000000
2	G	0.500000000000000	0.500000000000000
3	N	0.500000000000000	0.500000000000000
4	I	0.500000000000000	0.500000000000000
5	M	0.500000000000000	0.500000000000000
6	S	0.500000000000000	0.500000000000000
7	A	0.500000000000000	0.500000000000000
8	S	0.500000000000000	0.500000000000000
9	F	0.303166633465245	0.303166633465245
10	A	0.226281588053471	0.303166633465245
11	P	0.267239603588292	0.267239603588292
12	E	0.443167930404129	0.226281588053471
13	C	0.163442778972784	0.172581269284400
14	T	0.114972332985373	0.172581269284400
15	D	0.172581269284400	0.172581269284400
16	L	0.241026724362162	0.172581269284400
17	K	0.201232345480843	0.172581269284400
18	T	0.071845777799171	0.201232345480843
19	K	0.111037919540159	0.201232345480843
20	Y	0.202807604618521	0.136776783488940
21	D	0.307066737986826	0.136776783488940
22	S	0.136776783488940	0.202807604618521
23	C	0.128737196228610	0.307066737986826
24	F	0.355837011194357	0.355837011194357
25	N	0.355837011194357	0.355837011194357
26	E	0.355837011194357	0.355837011194357
27	W	0.292332764290247	0.292332764290247
28	Y	0.292332764290247	0.292332764290247
29	S	0.192649061848457	0.292332764290247
30	E	0.448790343718664	0.292332764290247
31	K	0.318531403898606	0.192649061848457
32	F	0.187617645186225	0.187617645186225
33	L	0.066258791697525	0.187617645186225
34	K	0.125582477737837	0.125582477737837
35	G	0.200107032850942	0.106429014081497
36	K	0.106429014081497	0.111665239700265
37	S	0.059689782561146	0.111665239700265
38	V	0.111665239700265	0.111665239700265
39	E	0.274867253527488	0.274867253527488
40	N	0.330386455535719	0.274867253527488
41	E	0.313732427100377	0.274867253527488
42	C	0.197444400059161	0.313732427100377
43	S	0.208746703112331	0.313732427100377
44	K	0.359084264361791	0.359084264361791
45	Q	0.503327203387920	0.366499574751344
46	W	0.445654991729991	0.445654991729991
47	Y	0.366499574751344	0.503327203387920
48	A	0.552905950108998	0.552905950108998
49	Y	0.745455244293876	0.745455244293876
50	T	0.896897858171793	0.824960874912786
51	T	0.836282055969513	0.824960874912786
52	C	0.824960874912786	0.836282055969513
53	V	0.790769788392625	0.824960874912786
54	N	0.892926433444122	0.798808821164133
55	A	0.798808821164133	0.790769788392625
56	A	0.660947961875510	0.679018045772473
57	L	0.660947961875510	0.660947961875510
58	V	0.679018045772473	0.660947961875510
59	K	0.511182220110062	0.511182220110062
60	Q	0.372579932904314	0.372579932904314
61	G	0.312182222665817	0.312182222665817
62	I	0.223097989510097	0.223097989510097
63	K	0.172056547593146	0.172056547593146
64	P	0.088603722745863	0.088603722745863
65	A	0.088603722745863	0.088603722745863
66	L	0.042132511907851	0.045977855282395
67	D	0.045977855282395	0.042132511907851
68	E	0.028509877647385	0.028509877647385
69	A	0.024611134869849	0.024611134869849
70	R	0.024611134869849	0.024611134869849
71	E	0.009283129611746	0.020289686435200
72	E	0.009283129611746	0.015661366967007
73	A	0.020289686435200	0.009283129611746
74	P	0.015661366967007	0.015661366967007
75	F	0.004838544637073	0.015661366967007
76	E	0.016319151126359	0.015661366967007
77	N	0.014236777431166	0.016319151126359
78	G	0.500000000000000	0.500000000000000
79	G	0.500000000000000	0.500000000000000
80	K	0.500000000000000	0.500000000000000
81	L	0.500000000000000	0.500000000000000
82	K	0.500000000000000	0.500000000000000
83	E	0.500000000000000	0.500000000000000
84	V	0.500000000000000	0.500000000000000
85	D	0.500000000000000	0.500000000000000
86	K	0.500000000000000	0.500000000000000
