# Supplementary material for: Conserved degronome features governing quality control associated proteolysis
Source: Nat Commun. 2022 Dec 8;13:7588. doi: 10.1038/s41467-022-35298-y (PMC9732359; doi:10.1038/s41467-022-35298-y)
Supplement: Supplementary file 6 — Supplementary Data 4 [file 41467_2022_35298_MOESM6_ESM.zip › profile_O74302.csv]

# Degron profile of O74302
# logit: Predicted probability of a tile being a degron (PSI<2.2) assigned to central position
# smooth: Running median spanning 5 positions
resi	aa	logit	logit_smooth
1	M	0.500000000000000	0.500000000000000
2	E	0.500000000000000	0.500000000000000
3	S	0.500000000000000	0.500000000000000
4	Q	0.500000000000000	0.500000000000000
5	Q	0.500000000000000	0.500000000000000
6	L	0.500000000000000	0.500000000000000
7	S	0.500000000000000	0.500000000000000
8	Q	0.500000000000000	0.500000000000000
9	H	0.159538331497426	0.302252284613203
10	S	0.168502486764748	0.302252284613203
11	P	0.302252284613203	0.302252284613203
12	I	0.302252284613203	0.302252284613203
13	S	0.444636085121114	0.318322854194583
14	H	0.467311265180930	0.318322854194583
15	G	0.318322854194583	0.318322854194583
16	S	0.305677433220530	0.305677433220530
17	A	0.215027707341969	0.305677433220530
18	C	0.302311094051894	0.305677433220530
19	A	0.318397111786886	0.302311094051894
20	S	0.357167578801653	0.302311094051894
21	V	0.177971438682979	0.177971438682979
22	T	0.166498879063263	0.166498879063263
23	S	0.084756284394747	0.163593671941149
24	K	0.094295715682784	0.094295715682784
25	E	0.163593671941149	0.084756284394747
26	V	0.073779153674079	0.078003514382080
27	H	0.078003514382080	0.078003514382080
28	T	0.064494922108147	0.073779153674079
29	N	0.078003514382080	0.064494922108147
30	Q	0.047267049037073	0.047267049037073
31	D	0.044219231450813	0.044683540263547
32	P	0.044683540263547	0.044219231450813
33	L	0.027693026779030	0.027693026779030
34	D	0.027693026779030	0.027693026779030
35	V	0.026116105976284	0.026116105976284
36	S	0.014079186617343	0.020184243403909
37	A	0.013141830755674	0.020184243403909
38	S	0.020184243403909	0.020184243403909
39	K	0.021839193239459	0.021839193239459
40	T	0.043212917732209	0.031686785526514
41	E	0.047705842107678	0.043212917732209
42	E	0.031686785526514	0.043212917732209
43	C	0.049377982459574	0.031686785526514
44	E	0.029559480233771	0.029559480233771
45	K	0.027335845094251	0.027335845094251
46	A	0.020693055319619	0.022394997226345
47	S	0.020915741447181	0.022394997226345
48	T	0.022394997226345	0.022394997226345
49	K	0.022394997226345	0.022394997226345
50	A	0.032804468766061	0.032804468766061
51	N	0.067600015386483	0.043204772562748
52	S	0.043204772562748	0.067600015386483
53	Q	0.072920553121863	0.072920553121863
54	Q	0.092873803209509	0.092873803209509
55	T	0.124551307162903	0.092873803209509
56	T	0.107882389171610	0.092873803209509
57	T	0.064256570017860	0.064256570017860
58	P	0.054624882297660	0.054624882297660
59	A	0.038481271680095	0.054624882297660
60	S	0.051582011688493	0.054624882297660
61	S	0.055385795132232	0.055385795132232
62	A	0.072342790343361	0.066346095227880
63	V	0.077934173891701	0.066346095227880
64	P	0.066346095227880	0.066346095227880
65	E	0.060902410944658	0.066346095227880
66	N	0.051704787529153	0.060902410944658
67	P	0.072974878716335	0.060902410944658
68	H	0.060280205331492	0.072974878716335
69	H	0.098602985333446	0.072974878716335
70	A	0.085069325394115	0.060504126914477
71	S	0.060504126914477	0.060504126914477
72	P	0.031101522290545	0.045937761910411
73	Q	0.033671242832201	0.043874278711585
74	P	0.045937761910411	0.043874278711585
75	A	0.043874278711585	0.043874278711585
76	S	0.043874278711585	0.045937761910411
77	V	0.068630245039477	0.043874278711585
78	P	0.054907677737561	0.043874278711585
79	P	0.041853053812876	0.054907677737561
80	P	0.038741544187284	0.054907677737561
81	Q	0.070744526488237	0.070744526488237
82	N	0.110394410854063	0.110394410854063
83	G	0.180038634490279	0.143028420500334
84	P	0.153180968568753	0.143028420500334
85	Y	0.143028420500334	0.143028420500334
86	P	0.072048078473632	0.108480866249288
87	Q	0.077729539698987	0.101984476900730
88	Q	0.108480866249288	0.094712220099844
89	C	0.101984476900730	0.101984476900730
90	M	0.094712220099844	0.108480866249288
91	M	0.116514548468489	0.116514548468489
92	T	0.116514548468489	0.116514548468489
93	Q	0.235031453037284	0.150725469782502
94	N	0.150725469782502	0.235031453037284
95	Q	0.280640159211892	0.280640159211892
96	A	0.422629808950032	0.287106386062399
97	N	0.374920813602808	0.287106386062399
98	P	0.287106386062399	0.287106386062399
99	S	0.185410456130390	0.185410456130390
100	G	0.131448958008200	0.185410456130390
101	W	0.183765135938601	0.185410456130390
102	S	0.331894860963959	0.331894860963959
103	F	0.347371403022257	0.347371403022257
104	Y	0.499671940047076	0.451380744759069
105	G	0.451380744759069	0.468521732485901
106	H	0.468521732485901	0.499671940047076
107	P	0.642277916519506	0.623579715142065
108	S	0.623579715142065	0.624649596992187
109	M	0.767194433270630	0.624649596992187
110	I	0.624649596992187	0.623579715142065
111	P	0.585839754418287	0.585839754418287
112	Y	0.532402602295136	0.585839754418287
113	T	0.532402602295136	0.585839754418287
114	P	0.737798925603149	0.689300960854328
115	Y	0.689300960854328	0.689300960854328
116	Q	0.689300960854329	0.689300960854328
117	M	0.626488669814948	0.626488669814948
118	S	0.486640532976673	0.486640532976673
119	P	0.300510749752270	0.335741607566105
120	M	0.335741607566105	0.332374356284488
121	Y	0.212214078552947	0.332374356284488
122	F	0.332374356284488	0.332374356284488
123	P	0.332374356284488	0.332374356284488
124	P	0.209694624283777	0.332374356284488
125	G	0.332374356284488	0.219582909013522
126	P	0.219582909013522	0.219582909013522
127	Q	0.219582909013522	0.248699360711343
128	S	0.248699360711343	0.219582909013522
129	Q	0.272907096142016	0.219582909013522
130	F	0.140831519453870	0.140831519453870
131	P	0.081468041782094	0.140831519453870
132	Q	0.081468041782094	0.140831519453870
133	Y	0.163901601610924	0.163901601610924
134	P	0.205901576826847	0.205901576826847
135	S	0.235710857958403	0.221252304709300
136	S	0.221252304709300	0.221252304709300
137	V	0.221252304709300	0.221252304709300
138	G	0.207439926251941	0.207439926251941
139	T	0.074433996939488	0.086435529203182
140	P	0.086435529203182	0.074433996939488
141	L	0.071948833969183	0.071948833969183
142	S	0.034307223076319	0.071948833969183
143	T	0.040542353116508	0.071948833969183
144	P	0.073174076572879	0.040542353116508
145	S	0.073918902432503	0.040542353116508
146	P	0.022858195411808	0.030013025857835
147	E	0.030013025857835	0.030013025857835
148	S	0.029696420339500	0.029696420339500
149	G	0.034755454518073	0.029696420339500
150	N	0.022980047828064	0.022980047828064
151	T	0.011618433872496	0.011618433872496
152	F	0.011493572486254	0.011493572486254
153	T	0.006790177909514	0.011493572486254
154	D	0.010177266818927	0.011493572486254
155	S	0.012081790126318	0.012081790126318
156	S	0.020858168904105	0.020858168904105
157	S	0.021082593631843	0.021082593631843
158	A	0.026154158112283	0.026154158112283
159	D	0.030930011450018	0.030930011450018
160	S	0.051821670728418	0.047511922061791
161	D	0.047511922061791	0.050543239132119
162	M	0.050543239132119	0.051821670728418
163	T	0.083020071494798	0.061394314939226
164	S	0.071455681007769	0.071455681007769
165	T	0.061394314939226	0.083020071494798
166	K	0.089562968668188	0.089562968668188
167	K	0.130886062179252	0.130886062179252
168	Y	0.233505734711373	0.233505734711373
169	V	0.233505734711373	0.233505734711373
170	R	0.341287271068345	0.233505734711373
171	P	0.214635019696068	0.214635019696068
172	P	0.119020772566758	0.201549241826690
173	P	0.201549241826690	0.175070610943605
174	M	0.175070610943605	0.175070610943605
175	L	0.151518138944077	0.201549241826690
176	T	0.272768511636695	0.175070610943605
177	S	0.269788742216458	0.169616929007006
178	P	0.169616929007006	0.269788742216458
179	N	0.160652560281381	0.269788742216458
180	D	0.280489229281535	0.280489229281535
181	F	0.482862528106958	0.482862528106958
182	P	0.508760240965736	0.508760240965736
183	N	0.562679921177676	0.540068853213468
184	W	0.562679921177676	0.540068853213468
185	V	0.540068853213468	0.540068853213468
186	K	0.482274598625978	0.522885545696439
187	T	0.522885545696439	0.522885545696439
188	Y	0.522885545696439	0.522885545696439
189	I	0.804671229183104	0.597208899238305
190	K	0.625036717929463	0.625036717929463
191	F	0.597208899238305	0.791884440044649
192	L	0.791884440044649	0.661002941597301
193	Q	0.796415207751244	0.676473971087583
194	N	0.661002941597301	0.779097845792207
195	S	0.676473971087583	0.676473971087583
196	N	0.779097845792207	0.661002941597301
197	L	0.617761709849111	0.617761709849111
198	G	0.375068300245039	0.375068300245039
199	G	0.375068300245039	0.375068300245039
200	I	0.214473470683354	0.224693542458814
201	I	0.198613474120883	0.224693542458814
202	P	0.224693542458814	0.224693542458814
203	T	0.252096090527994	0.252096090527994
204	V	0.406961127034833	0.252096090527994
205	N	0.466535156750369	0.252096090527994
206	G	0.188742288807588	0.188742288807588
207	K	0.133295748391871	0.133295748391871
208	P	0.104571974426544	0.104571974426544
209	V	0.097281682543571	0.104571974426544
210	R	0.050796756862732	0.104571974426544
211	Q	0.105254652876243	0.105254652876243
212	I	0.179382091972286	0.179382091972286
213	T	0.181611680223875	0.181611680223875
214	D	0.181611680223875	0.181611680223875
215	D	0.228841566253429	0.228841566253429
216	E	0.370318364714349	0.370318364714349
217	L	0.389644174027395	0.389644174027395
218	T	0.432509440523446	0.432509440523446
219	F	0.568935426412007	0.432509440523446
220	L	0.637080737075210	0.432509440523446
221	Y	0.422933288858533	0.568935426412007
222	N	0.420267655189155	0.572345202996714
223	T	0.572345202996714	0.572345202996714
224	F	0.833427708832846	0.833427708832846
225	Q	0.942439522908026	0.881064525552531
226	I	0.881064525552531	0.881064525552531
227	F	0.881064525552531	0.881064525552531
228	A	0.887020238705874	0.881064525552531
229	P	0.876948412506736	0.876948412506736
230	S	0.795128575995322	0.831187652996363
231	Q	0.709730862844798	0.831187652996363
232	F	0.831187652996363	0.831187652996363
233	L	0.831951250073609	0.831187652996363
234	P	0.842906403474532	0.831187652996363
235	T	0.817995576922827	0.817995576922827
236	W	0.545903963639688	0.668564059930953
237	V	0.629069920032476	0.629069920032476
238	K	0.668564059930953	0.629069920032476
239	D	0.502025621418007	0.641646550675964
240	I	0.689871546930999	0.641646550675964
241	L	0.641646550675964	0.641646550675964
242	S	0.473288777002387	0.682766040545147
243	V	0.682766040545147	0.668835721554474
244	D	0.799973652919375	0.668835721554474
245	Y	0.668835721554474	0.668835721554474
246	T	0.527540594542348	0.668835721554474
247	D	0.542196942051026	0.576351996728263
248	I	0.828311464021616	0.542196942051026
249	M	0.576351996728263	0.542196942051026
250	K	0.405729268896496	0.506611249668093
251	I	0.506611249668093	0.506611249668093
252	L	0.357144026891644	0.405729268896496
253	S	0.526428737961125	0.357144026891644
254	K	0.242947250438178	0.357144026891644
255	S	0.242947250438178	0.242947250438178
256	I	0.372037017718711	0.242947250438178
257	E	0.143148820347683	0.143148820347683
258	K	0.119964927770524	0.119964927770524
259	M	0.102901146120988	0.102901146120988
260	Q	0.027387093119320	0.049462771628756
261	S	0.029611298208211	0.049462771628756
262	D	0.049462771628756	0.049462771628756
263	T	0.052852015989848	0.052852015989848
264	Q	0.094883728565185	0.059433711466199
265	E	0.059433711466199	0.080305606199987
266	A	0.080305606199987	0.094883728565185
267	N	0.148206510731956	0.096448205605763
268	D	0.096448205605763	0.137101322988027
269	I	0.166862875990765	0.148206510731956
270	V	0.137101322988027	0.166862875990765
271	T	0.193776930605946	0.192074873010875
272	L	0.192074873010875	0.193776930605946
273	A	0.206663041407635	0.206663041407635
274	N	0.278336887751442	0.206663041407635
275	L	0.278336887751442	0.278336887751442
276	Q	0.195482762243977	0.278336887751442
277	Y	0.373679790860327	0.278336887751442
278	N	0.353820419195967	0.195482762243977
279	G	0.155645511125491	0.155645511125491
280	S	0.155645511125491	0.155645511125491
281	T	0.084675225134350	0.140764803482072
282	P	0.113907489042935	0.113907489042935
283	A	0.140764803482072	0.113907489042935
284	D	0.064703292151678	0.132430755564511
285	A	0.132430755564511	0.132430755564511
286	F	0.152190809503685	0.132430755564511
287	E	0.101600671646917	0.138963431484051
288	T	0.138963431484051	0.152190809503685
289	K	0.232655354393059	0.181699710381094
290	V	0.192187217308357	0.181699710381094
291	T	0.181699710381094	0.181699710381094
292	N	0.125522920381284	0.181699710381094
293	I	0.178401752800597	0.178401752800597
294	I	0.264831854336241	0.178401752800597
295	D	0.172083612517705	0.264831854336241
296	R	0.424325856006177	0.327358294695526
297	L	0.366439380139372	0.327358294695526
298	N	0.327358294695526	0.327358294695526
299	N	0.212017435354532	0.327358294695526
300	N	0.312167580790883	0.327358294695526
301	G	0.412475448431378	0.312167580790883
302	I	0.356364497391617	0.356364497391617
303	H	0.200592585193070	0.412475448431378
304	I	0.485391319051236	0.485391319051236
305	N	0.640262373389445	0.587599398508116
306	N	0.587599398508116	0.640262373389445
307	K	0.659612714001655	0.648727181819604
308	V	0.648727181819604	0.659612714001655
309	A	0.813899275278065	0.682357387832096
310	C	0.852609921051064	0.682357387832096
311	Q	0.682357387832096	0.682357387832096
312	L	0.533571434580121	0.536188647059004
313	I	0.493093739255662	0.536188647059004
314	M	0.536188647059004	0.536188647059004
315	R	0.731383996232773	0.731383996232773
316	G	0.844371432101041	0.774405068780939
317	L	0.774405068780939	0.774405068780939
318	S	0.828842859774275	0.780974941751019
319	G	0.753040577058430	0.774405068780939
320	E	0.780974941751019	0.753040577058430
321	Y	0.671720618698551	0.671720618698551
322	K	0.520244683635713	0.575096888903635
323	F	0.437355036012111	0.575096888903635
324	L	0.575096888903635	0.532042080843331
325	R	0.586810860235972	0.534762707688057
326	Y	0.532042080843331	0.575096888903635
327	T	0.534762707688057	0.586810860235972
328	R	0.721653856273405	0.647618106821176
329	H	0.847142446065930	0.721653856273405
330	R	0.647618106821176	0.785506652013641
331	H	0.785506652013641	0.785506652013641
332	L	0.785506652013641	0.785506652013641
333	N	0.785506652013641	0.785506652013641
334	M	0.629130304321119	0.680232408147879
335	T	0.666100942471837	0.680232408147879
336	V	0.680232408147879	0.680232408147879
337	A	0.707564605133495	0.707564605133495
338	E	0.820441005032075	0.796090919642043
339	L	0.879973344564333	0.796090919642043
340	F	0.796090919642043	0.796090919642043
341	L	0.544016060277068	0.581169935897157
342	D	0.581169935897157	0.544016060277068
343	I	0.459833765258916	0.459833765258916
344	H	0.388977063165294	0.388977063165294
345	A	0.271831949008780	0.312023881006035
346	I	0.247108627568112	0.271831949008780
347	Y	0.312023881006035	0.247108627568112
348	E	0.194469972798197	0.194469972798197
349	E	0.108589011358222	0.108589011358222
350	Q	0.052236614576263	0.080447878083869
351	Q	0.080447878083869	0.069293456045860
352	G	0.069241973125791	0.069241973125791
353	S	0.069293456045860	0.069241973125791
354	R	0.061436945949947	0.061436945949947
355	N	0.024872347836539	0.024872347836539
356	S	0.012368505674484	0.021348657825924
357	K	0.021348657825924	0.018636662734369
358	P	0.018636662734369	0.012368505674484
359	N	0.011678167651595	0.012510601329066
360	Y	0.011929860898346	0.011929860898346
361	R	0.012510601329066	0.011678167651595
362	R	0.006291874363607	0.007918265328932
363	N	0.005834286370254	0.007918265328932
364	P	0.007918265328932	0.007918265328932
365	S	0.007918265328932	0.007918265328932
366	D	0.014444238380489	0.014444238380489
367	E	0.017133439895036	0.014444238380489
368	K	0.017133439895036	0.014444238380489
369	N	0.010077544704567	0.010077544704567
370	D	0.009448993992557	0.009448993992557
371	S	0.008266553115993	0.009448993992557
372	R	0.008851976794513	0.009448993992557
373	S	0.009808958548170	0.009808958548170
374	Y	0.016612168859518	0.016612168859518
375	T	0.064383333212119	0.064383333212119
376	N	0.128233499107703	0.128233499107703
377	T	0.144082845403123	0.144082845403123
378	T	0.144082845403123	0.144082845403123
379	K	0.222574227037824	0.187535266898385
380	P	0.208957315494705	0.189206517881903
381	K	0.187535266898385	0.189206517881903
382	V	0.189206517881903	0.187535266898385
383	I	0.096604731973033	0.096604731973033
384	A	0.077413857422923	0.095654928747488
385	R	0.095654928747488	0.089781043987457
386	N	0.089781043987457	0.088891728809258
387	P	0.088891728809258	0.089781043987457
388	Q	0.088891728809258	0.089781043987457
389	K	0.103979101974061	0.088891728809258
390	T	0.131227934095283	0.088891728809258
391	N	0.087231937487675	0.087231937487675
392	N	0.054468706538982	0.054468706538982
393	S	0.048169345123338	0.054468706538982
394	K	0.035874908693864	0.054468706538982
395	S	0.074062455866332	0.074062455866332
396	K	0.086009648754055	0.086009648754055
397	T	0.093474134626921	0.086009648754055
398	A	0.098587492779812	0.086009648754055
399	R	0.079037196131135	0.093474134626921
400	A	0.079037196131135	0.084208918934088
401	H	0.097620301878828	0.084208918934088
402	N	0.084208918934088	0.088865122332430
403	V	0.088865122332430	0.088865122332430
404	S	0.089754197548808	0.084208918934088
405	T	0.049674218388996	0.049674218388996
406	S	0.039399658726478	0.039399658726478
407	N	0.016429529710625	0.025041338557651
408	N	0.015245974029887	0.023270212065705
409	S	0.025041338557651	0.023270212065705
410	P	0.023270212065705	0.023270212065705
411	S	0.027534334936122	0.023270212065705
412	T	0.016332439684662	0.016508990583674
413	D	0.016508990583674	0.016508990583674
414	N	0.016508990583674	0.016332439684662
415	D	0.009544753221844	0.016508990583674
416	S	0.010219764122555	0.016508990583674
417	I	0.025813972591363	0.023865167170251
418	S	0.023865167170251	0.025813972591363
419	K	0.051266280147374	0.032542373088168
420	S	0.041105224716882	0.041105224716882
421	T	0.032542373088168	0.051266280147374
422	T	0.059667296474913	0.059667296474913
423	E	0.079385209123110	0.079385209123110
424	P	0.079385209123110	0.079385209123110
425	I	0.139412117422264	0.079385209123110
426	Q	0.079005664021812	0.138788846297447
427	L	0.138788846297447	0.138788846297447
428	N	0.155709785005975	0.135516374019744
429	N	0.135516374019744	0.135516374019744
430	K	0.081739713785965	0.135516374019744
431	H	0.081739713785965	0.135516374019744
432	D	0.500000000000000	0.500000000000000
433	L	0.500000000000000	0.500000000000000
434	H	0.500000000000000	0.500000000000000
435	L	0.500000000000000	0.500000000000000
436	R	0.500000000000000	0.500000000000000
437	P	0.500000000000000	0.500000000000000
438	E	0.500000000000000	0.500000000000000
439	T	0.500000000000000	0.500000000000000
440	Y	0.500000000000000	0.500000000000000
