# Supplementary material for: Conserved degronome features governing quality control associated proteolysis
Source: Nat Commun. 2022 Dec 8;13:7588. doi: 10.1038/s41467-022-35298-y (PMC9732359; doi:10.1038/s41467-022-35298-y)
Supplement: Supplementary file 6 — Supplementary Data 4 [file 41467_2022_35298_MOESM6_ESM.zip › profile_O74700.csv]

# Degron profile of O74700
# logit: Predicted probability of a tile being a degron (PSI<2.2) assigned to central position
# smooth: Running median spanning 5 positions
resi	aa	logit	logit_smooth
1	M	0.500000000000000	0.500000000000000
2	D	0.500000000000000	0.500000000000000
3	A	0.500000000000000	0.500000000000000
4	L	0.500000000000000	0.500000000000000
5	N	0.500000000000000	0.500000000000000
6	S	0.500000000000000	0.500000000000000
7	K	0.500000000000000	0.500000000000000
8	E	0.500000000000000	0.500000000000000
9	Q	0.073028525374918	0.083556024323553
10	Q	0.046103667378988	0.073028525374918
11	E	0.083556024323553	0.064152436024014
12	F	0.064152436024014	0.061225675412354
13	Q	0.052023043490992	0.061225675412354
14	K	0.061225675412354	0.060677212561232
15	V	0.031565881449207	0.060677212561232
16	V	0.060677212561232	0.061225675412354
17	E	0.144732652807389	0.144732652807389
18	Q	0.165196045376651	0.165196045376651
19	K	0.287200157423177	0.287200157423177
20	Q	0.548535547888544	0.358611034864877
21	M	0.394044909245114	0.394044909245114
22	K	0.358611034864877	0.526990432956786
23	D	0.526990432956786	0.394044909245114
24	F	0.526990432956786	0.413455298296290
25	M	0.272765482600665	0.526990432956786
26	R	0.413455298296290	0.526990432956786
27	L	0.550893061551525	0.550893061551525
28	Y	0.708537645822806	0.550893061551525
29	S	0.727052271684995	0.601190615862870
30	N	0.469544625922837	0.708537645822806
31	L	0.601190615862870	0.685919232555196
32	V	0.837229544530191	0.601190615862870
33	E	0.685919232555196	0.601190615862870
34	R	0.420534196781200	0.556889620559230
35	C	0.556889620559230	0.420534196781200
36	F	0.403460025733719	0.403460025733719
37	T	0.283138893510692	0.319448029850284
38	D	0.283138893510692	0.319448029850284
39	C	0.319448029850284	0.283138893510692
40	V	0.319448029850284	0.283138893510692
41	N	0.217701423844185	0.277741267917370
42	D	0.277741267917370	0.251509622277931
43	F	0.251509622277931	0.217701423844185
44	T	0.107260770019849	0.107260770019849
45	T	0.056008039857340	0.107260770019849
46	S	0.056008039857340	0.107260770019849
47	K	0.160092161630103	0.160092161630103
48	L	0.194645066998893	0.175701869195747
49	T	0.175701869195747	0.194645066998893
50	N	0.202118055085174	0.202118055085174
51	K	0.448674227480100	0.202118055085174
52	E	0.303407196677599	0.202118055085174
53	Q	0.198288423147443	0.301160583534196
54	T	0.187418246069676	0.301160583534196
55	C	0.301160583534196	0.301160583534196
56	I	0.461995237441848	0.301160583534196
57	M	0.301160583534196	0.314850357545967
58	K	0.314850357545967	0.314850357545967
59	C	0.366795577271750	0.314850357545967
60	S	0.260756159646331	0.366795577271750
61	E	0.398647199692475	0.398647199692475
62	K	0.550606905298853	0.398647199692475
63	F	0.478144163537776	0.398647199692475
64	L	0.344916974419660	0.344916974419660
65	K	0.218161478385123	0.257421897553700
66	H	0.257421897553700	0.253318736773692
67	S	0.253318736773692	0.218161478385123
68	E	0.108182265500799	0.133944876920705
69	R	0.100657639031522	0.133944876920705
70	V	0.133944876920705	0.116780739258760
71	G	0.167577884114868	0.116780739258760
72	Q	0.116780739258760	0.116780739258760
73	R	0.116780739258760	0.116780739258760
74	F	0.095865668591081	0.095865668591081
75	Q	0.083196086129454	0.095865668591081
76	E	0.064202063586550	0.095865668591081
77	Q	0.183345134031547	0.135933426927619
78	N	0.135933426927619	0.183345134031547
79	A	0.500000000000000	0.500000000000000
80	A	0.500000000000000	0.500000000000000
81	L	0.500000000000000	0.500000000000000
82	G	0.500000000000000	0.500000000000000
83	Q	0.500000000000000	0.500000000000000
84	G	0.500000000000000	0.500000000000000
85	L	0.500000000000000	0.500000000000000
86	G	0.500000000000000	0.500000000000000
87	R	0.500000000000000	0.500000000000000
