# Supplementary material for: Conserved degronome features governing quality control associated proteolysis
Source: Nat Commun. 2022 Dec 8;13:7588. doi: 10.1038/s41467-022-35298-y (PMC9732359; doi:10.1038/s41467-022-35298-y)
Supplement: Supplementary file 6 — Supplementary Data 4 [file 41467_2022_35298_MOESM6_ESM.zip › profile_O75012.csv]

# Degron profile of O75012
# logit: Predicted probability of a tile being a degron (PSI<2.2) assigned to central position
# smooth: Running median spanning 5 positions
resi	aa	logit	logit_smooth
1	M	0.500000000000000	0.500000000000000
2	S	0.500000000000000	0.500000000000000
3	G	0.500000000000000	0.500000000000000
4	K	0.500000000000000	0.500000000000000
5	P	0.500000000000000	0.500000000000000
6	P	0.500000000000000	0.500000000000000
7	V	0.500000000000000	0.500000000000000
8	Y	0.500000000000000	0.500000000000000
9	R	0.449275917852233	0.480520257206182
10	L	0.480520257206182	0.480520257206182
11	P	0.465834660548537	0.480520257206182
12	P	0.520957723471405	0.495064845275243
13	L	0.495064845275243	0.520957723471405
14	P	0.701346529269066	0.701346529269066
15	R	0.849051045657203	0.701346529269066
16	L	0.780641958949515	0.701346529269066
17	K	0.654778300968520	0.654778300968520
18	V	0.502293171421195	0.502293171421195
19	K	0.397315537631592	0.405631265029139
20	K	0.380912563615175	0.397315537631592
21	P	0.405631265029139	0.397315537631592
22	I	0.368392567720764	0.405631265029139
23	I	0.563152650593921	0.563152650593921
24	R	0.670784013856659	0.670784013856659
25	Q	0.670784013856659	0.670784013856659
26	E	0.764722042211768	0.670784013856659
27	A	0.655885348736468	0.670784013856659
28	N	0.615946007178939	0.761667016905318
29	K	0.761667016905318	0.761667016905318
30	C	0.875982835809198	0.761667016905318
31	L	0.761969953081867	0.761969953081867
32	V	0.716277915814926	0.822490296503700
33	L	0.822490296503700	0.822490296503700
34	M	0.833939104215086	0.833939104215086
35	S	0.897410289574161	0.897410289574161
36	N	0.925039143503081	0.921633438681780
37	L	0.921633438681780	0.925039143503081
38	L	0.930786587140530	0.925039143503081
39	Q	0.926453501611887	0.921633438681780
40	C	0.870219137829510	0.870219137829510
41	W	0.769701501101188	0.769701501101188
42	S	0.626483898530073	0.687243522243792
43	S	0.641654246605922	0.676808666127982
44	Y	0.687243522243792	0.676808666127982
45	G	0.676808666127982	0.676808666127982
46	H	0.676808666127982	0.676808666127982
47	M	0.655279855002454	0.675628788212954
48	S	0.675628788212954	0.655279855002454
49	P	0.426853808971441	0.426853808971441
50	K	0.414023558440505	0.414023558440505
51	C	0.399806138417065	0.399806138417065
52	A	0.399806138417065	0.399806138417065
53	G	0.381875512799580	0.399806138417065
54	L	0.452396377922890	0.399806138417065
55	V	0.433849596813004	0.381875512799580
56	T	0.226316752698386	0.296926480133775
57	E	0.226316752698386	0.296926480133775
58	L	0.296926480133775	0.283804403156296
59	K	0.456978549669012	0.283804403156296
60	S	0.283804403156296	0.296926480133775
61	C	0.233384726121774	0.283804403156296
62	T	0.302872066314626	0.233384726121774
63	S	0.155020116263683	0.155020116263683
64	E	0.078634751720801	0.155020116263683
65	S	0.125841292172495	0.125841292172495
66	A	0.187892133754406	0.109650754558795
67	L	0.104029809035048	0.109650754558795
68	G	0.109650754558795	0.109650754558795
69	K	0.089003398689790	0.104029809035048
70	R	0.110226709518858	0.109650754558795
71	N	0.088595160867825	0.110226709518858
72	N	0.144043659026186	0.144043659026186
73	V	0.240130469426893	0.240130469426893
74	Q	0.279437842902691	0.240130469426893
75	K	0.279437842902691	0.279437842902691
76	S	0.182152346646125	0.279437842902691
77	N	0.356264739647483	0.320069421078825
78	I	0.504027360400206	0.356264739647483
79	N	0.320069421078825	0.390327884900866
80	Y	0.390327884900866	0.433214980980211
81	H	0.621645613425443	0.390327884900866
82	A	0.433214980980211	0.390327884900866
83	A	0.385108082453502	0.385108082453503
84	R	0.385108082453503	0.385108082453503
85	L	0.347406241521570	0.385108082453503
86	Y	0.419764564758549	0.419764564758549
87	D	0.500000000000000	0.500000000000000
88	R	0.500000000000000	0.500000000000000
89	I	0.500000000000000	0.500000000000000
90	N	0.500000000000000	0.500000000000000
91	G	0.500000000000000	0.500000000000000
92	K	0.500000000000000	0.500000000000000
93	P	0.500000000000000	0.500000000000000
94	H	0.500000000000000	0.500000000000000
95	D	0.500000000000000	0.500000000000000
