# Supplementary material for: Conserved degronome features governing quality control associated proteolysis
Source: Nat Commun. 2022 Dec 8;13:7588. doi: 10.1038/s41467-022-35298-y (PMC9732359; doi:10.1038/s41467-022-35298-y)
Supplement: Supplementary file 6 — Supplementary Data 4 [file 41467_2022_35298_MOESM6_ESM.zip › profile_O94084.csv]

# Degron profile of O94084
# logit: Predicted probability of a tile being a degron (PSI<2.2) assigned to central position
# smooth: Running median spanning 5 positions
resi	aa	logit	logit_smooth
1	M	0.500000000000000	0.500000000000000
2	F	0.500000000000000	0.500000000000000
3	F	0.500000000000000	0.500000000000000
4	E	0.500000000000000	0.500000000000000
5	S	0.500000000000000	0.500000000000000
6	R	0.500000000000000	0.500000000000000
7	P	0.500000000000000	0.500000000000000
8	I	0.500000000000000	0.500000000000000
9	V	0.230445603570097	0.242245556869070
10	G	0.242245556869070	0.230445603570097
11	V	0.114540847576392	0.146237110423510
12	G	0.049739244836929	0.146237110423510
13	G	0.146237110423510	0.146237110423510
14	G	0.243446535969346	0.231668827536124
15	G	0.231668827536124	0.243446535969346
16	G	0.362879102900155	0.243446535969346
17	A	0.322987109411185	0.231858950445510
18	C	0.174583854525870	0.231858950445510
19	G	0.231858950445510	0.174583854525870
20	G	0.081273161142440	0.125561142911852
21	L	0.125561142911852	0.098315026196844
22	L	0.098315026196844	0.098315026196844
23	T	0.098315026196844	0.119693731135197
24	C	0.119693731135197	0.098315026196844
25	V	0.119693731135197	0.098315026196844
26	G	0.077292375661073	0.077292375661073
27	R	0.060172025559081	0.060172025559081
28	D	0.040604927375102	0.053564752833938
29	A	0.053564752833938	0.053564752833938
30	E	0.053564752833938	0.040604927375102
31	G	0.022269184729603	0.023730109279658
32	K	0.023730109279658	0.022269184729603
33	G	0.008616274680227	0.022269184729603
34	G	0.010269435932038	0.013533269085208
35	A	0.025134908669956	0.013533269085208
36	D	0.013533269085208	0.025134908669956
37	T	0.049040027470140	0.049040027470140
38	L	0.072800142211011	0.072800142211011
39	G	0.204413736688949	0.204413736688949
40	R	0.402260170974944	0.402260170974944
41	E	0.585663146454470	0.585663146454470
42	I	0.778385878330425	0.778385878330425
43	L	0.897200966623601	0.897200966623601
44	E	0.919478033413523	0.919478033413523
45	L	0.965563134229305	0.954478552738441
46	F	0.954478552738441	0.954478552738441
47	L	0.954478552738441	0.954478552738441
48	W	0.965563134229305	0.954478552738441
49	W	0.937182637950881	0.951567772885571
50	L	0.951567772885571	0.951567772885571
51	L	0.951567772885571	0.951567772885571
52	C	0.943793867423691	0.951567772885571
53	A	0.956734927477200	0.956734927477200
54	G	0.956734927477200	0.956734927477200
55	L	0.956734927477200	0.956734927477200
56	T	0.949746606403660	0.949746606403660
57	E	0.878279819933335	0.878279819933335
58	G	0.786501692634636	0.786501692634636
59	I	0.785584802294479	0.785584802294479
60	C	0.595872159069554	0.595872159069554
61	G	0.529845148625312	0.529845148625312
62	L	0.345210469267932	0.461134533818878
63	F	0.461134533818878	0.345210469267932
64	C	0.279113752620374	0.279113752620374
65	G	0.160651523338993	0.209164349112016
66	T	0.209164349112016	0.209164349112016
67	F	0.209164349112016	0.160651523338993
68	G	0.114975957501721	0.114975957501721
69	A	0.057646690452139	0.057646690452139
70	E	0.057646690452139	0.057646690452139
71	A	0.038424301150064	0.038424301150064
72	P	0.015911862866942	0.015911862866942
73	D	0.005007838721050	0.005007838721050
74	N	0.003316065676358	0.003316065676358
75	G	0.002481872787013	0.002670925656186
76	S	0.001344453902945	0.002481872787013
77	G	0.002670925656186	0.002481872787013
78	G	0.001647184713128	0.002670925656186
79	A	0.005816936902628	0.003195967323443
80	G	0.003591701736864	0.003591701736864
81	D	0.003195967323443	0.005816936902628
82	D	0.007811185356349	0.007811185356349
83	G	0.012031852139814	0.007811185356349
84	T	0.009162860497032	0.007811185356349
85	M	0.004600464560080	0.009162860497032
86	G	0.004600464560080	0.009162860497032
87	I	0.012292538621594	0.010039808910855
88	G	0.010039808910855	0.010039808910855
89	G	0.010039808910855	0.012292538621594
90	A	0.039673509993193	0.039673509993193
91	A	0.058819285527046	0.058819285527046
92	E	0.058819285527046	0.058819285527046
93	D	0.070509826644759	0.058819285527046
94	G	0.028141926452782	0.028141926452782
95	I	0.018782408999206	0.018782408999206
96	S	0.005368813324973	0.014327091758870
97	G	0.005368813324973	0.014327091758870
98	I	0.014327091758870	0.013523374608605
99	G	0.021767346901599	0.014327091758870
100	G	0.013523374608605	0.021767346901599
101	A	0.023572517365084	0.023572517365084
102	E	0.055961062302061	0.034498872410491
103	D	0.055961062302061	0.034498872410491
104	E	0.034498872410491	0.034498872410491
105	G	0.026303656314983	0.026303656314983
106	I	0.017544478792253	0.017544478792253
107	L	0.006910431076682	0.011168734651520
108	G	0.006910431076682	0.011168734651520
109	T	0.011168734651520	0.011168734651520
110	A	0.016997095138355	0.016997095138355
111	G	0.022263952996183	0.022263952996183
112	A	0.064129041816700	0.064129041816700
113	G	0.082770842842415	0.064129041816700
114	D	0.082770842842415	0.064129041816700
115	N	0.051588444730549	0.051588444730549
116	G	0.034312631667440	0.045359103068871
117	A	0.045359103068871	0.034312631667440
118	L	0.022949306486778	0.022949306486778
119	G	0.014264216670469	0.018983258798080
120	M	0.018983258798080	0.018983258798080
121	G	0.018983258798080	0.018983258798080
122	G	0.021292067917361	0.021292067917361
123	A	0.031861572217582	0.031861572217582
124	A	0.077880346609169	0.049459114366282
125	T	0.077880346609169	0.049459114366282
126	D	0.049459114366282	0.077880346609169
127	G	0.032871651671371	0.064471748169498
128	T	0.077880346609169	0.049459114366282
129	A	0.064471748169498	0.043571262776606
130	P	0.043571262776606	0.043571262776606
131	G	0.043571262776606	0.043571262776606
132	I	0.020867159621474	0.023816843702334
133	G	0.012959599673340	0.023816843702334
134	G	0.023816843702334	0.023816843702334
135	A	0.076850562223565	0.076850562223565
136	L	0.171404033957769	0.171404033957769
137	A	0.200699550638007	0.200699550638007
138	D	0.277661297369785	0.277661297369785
139	G	0.459338420238511	0.459338420238511
140	E	0.678571105366027	0.678571105366027
141	G	0.678571105366027	0.678571105366027
142	L	0.817629442158471	0.817629442158471
143	V	0.917218106355197	0.876902635206755
144	L	0.877489925828641	0.876902635206755
145	A	0.876902635206755	0.877489925828641
146	L	0.814427063045240	0.877489925828641
147	L	0.947027434740172	0.947027434740172
148	L	0.952605167535726	0.952605167535726
149	I	0.967488809019325	0.960381652177429
150	C	0.979717442979444	0.966599927701235
151	F	0.960381652177429	0.966599927701235
152	N	0.966599927701235	0.960381652177429
153	F	0.939042183506466	0.939042183506466
154	G	0.914309583994235	0.914309583994235
155	I	0.818367897274929	0.818367897274929
156	P	0.793845864909078	0.793845864909078
157	P	0.607793328528962	0.607793328528962
158	A	0.482965752429970	0.482965752429970
159	K	0.330884871748847	0.366016032308749
160	I	0.350154494692422	0.350154494692422
161	S	0.366016032308749	0.350154494692422
162	P	0.189369243179831	0.350154494692422
163	N	0.386150861305022	0.189369243179831
164	C	0.189369243179831	0.189369243179831
165	G	0.172038656221751	0.189369243179831
166	A	0.230764900204645	0.189369243179831
167	P	0.108872999852083	0.172038656221751
168	I	0.208751625266260	0.108872999852083
169	P	0.069244147616796	0.069244147616796
170	G	0.053250402419173	0.069244147616796
171	I	0.053250402419173	0.069244147616796
172	G	0.117540514558453	0.117540514558453
173	G	0.134835255647746	0.134835255647746
174	A	0.279156998568605	0.241874810378215
175	D	0.241874810378215	0.241874810378215
176	I	0.390274854130925	0.241874810378215
177	E	0.210882113280501	0.241874810378215
178	G	0.152898187807797	0.210882113280501
179	P	0.309634326399086	0.157720313715085
180	L	0.157720313715085	0.157720313715085
181	L	0.124489298343610	0.157720313715085
182	L	0.187520248664977	0.124489298343610
183	T	0.085919184327332	0.097449846466803
184	V	0.097449846466803	0.086276088822667
185	P	0.050889095478879	0.086276088822667
186	E	0.086276088822667	0.095968639880445
187	L	0.095968639880445	0.086276088822667
188	P	0.095968639880445	0.086276088822667
189	E	0.045828886837007	0.045828886837007
190	A	0.025196141801523	0.027247396580400
191	D	0.027247396580400	0.025196141801523
192	E	0.020516940327994	0.025196141801523
193	T	0.014849983301825	0.027247396580400
194	T	0.032242085668554	0.032242085668554
195	P	0.098305893936048	0.054850093228415
196	P	0.054850093228415	0.098305893936048
197	P	0.113683702405967	0.113683702405967
198	T	0.275888131909933	0.236915907624793
199	I	0.236915907624793	0.275888131909933
200	G	0.432574403618088	0.432574403618088
201	A	0.712736290368060	0.712736290368060
202	L	0.820961591451961	0.819349225078160
203	L	0.819349225078160	0.820961591451961
204	S	0.908842133634249	0.908842133634249
205	L	0.959806948249218	0.959806948249218
206	V	0.959806948249218	0.959806948249218
207	S	0.977843162455973	0.976033258413022
208	A	0.976033258413022	0.977843162455973
209	F	0.987806645554852	0.977843162455973
210	F	0.985077987479031	0.976033258413022
211	S	0.967604299537024	0.967604299537024
212	F	0.926538764796584	0.931544844852124
213	I	0.931544844852124	0.926538764796584
214	P	0.898878918027683	0.898878918027683
215	F	0.839039124291456	0.849036417789350
216	L	0.849036417789350	0.839039124291456
217	M	0.795729365402145	0.795729365402145
218	S	0.769980604156263	0.786668302649180
219	P	0.784828046069195	0.784828046069195
220	N	0.786668302649180	0.769980604156263
221	R	0.496566776458177	0.566526084041257
222	A	0.475130895798535	0.496566776458177
223	S	0.566526084041257	0.475130895798535
224	R	0.345907846281746	0.345907846281746
225	P	0.345907846281746	0.345907846281746
226	C	0.210013808977277	0.345907846281746
227	I	0.245987239308783	0.345907846281746
228	T	0.418960085524341	0.378355275639829
229	D	0.435848002464304	0.378355275639829
230	F	0.378355275639829	0.378355275639829
231	A	0.282357237722297	0.325614820503770
232	G	0.325614820503770	0.282357237722297
233	L	0.252801812356937	0.252801812356937
234	G	0.231322614681784	0.231322614681784
235	A	0.124116366345648	0.124116366345648
236	L	0.049992043835159	0.056184780728810
237	P	0.037862043748186	0.049992043835159
238	P	0.056184780728810	0.037862043748186
239	N	0.023521178358560	0.023521178358560
240	A	0.014622904574618	0.023521178358560
241	G	0.023521178358560	0.015490942497770
242	G	0.009600710674875	0.014622904574618
243	G	0.015490942497770	0.010780922652389
244	G	0.010780922652389	0.010780922652389
245	G	0.007068780434374	0.015490942497770
246	G	0.016765671993156	0.016765671993156
247	G	0.019666493238034	0.019666493238034
248	G	0.024928623343822	0.024928623343822
249	A	0.040687941536680	0.040687941536680
250	G	0.057073614413075	0.057073614413075
251	A	0.121727884875225	0.121727884875225
252	P	0.271786872645871	0.271786872645871
253	A	0.460806166920366	0.460806166920366
254	I	0.460806166920366	0.460806166920366
255	S	0.549472775123641	0.549472775123641
256	T	0.751897853649549	0.751897853649549
257	I	0.882775410825912	0.849894290277743
258	R	0.849894290277743	0.850581287812519
259	Y	0.873575437304496	0.873575437304496
260	I	0.850581287812519	0.873575437304496
261	Y	0.919490068239295	0.893738043236113
262	G	0.940724811379429	0.919490068239295
263	R	0.893738043236113	0.940172717815320
264	L	0.940172717815320	0.940724811379429
265	L	0.966889021212855	0.960722380768326
266	Q	0.960722380768326	0.966889021212855
267	Q	0.974785466795866	0.970506526903894
268	T	0.972866417074880	0.970506526903894
269	V	0.970506526903894	0.972866417074880
270	V	0.970072000624165	0.972866417074880
271	R	0.977207037833596	0.971252721169306
272	F	0.985671693995809	0.971252721169306
273	L	0.971252721169306	0.971849115325109
274	V	0.944306063901621	0.971849115325109
275	V	0.971849115325109	0.971252721169306
276	C	0.973969630020668	0.944306063901621
277	F	0.500000000000000	0.500000000000000
278	V	0.500000000000000	0.500000000000000
279	S	0.500000000000000	0.500000000000000
280	Y	0.500000000000000	0.500000000000000
281	Q	0.500000000000000	0.500000000000000
282	K	0.500000000000000	0.500000000000000
283	L	0.500000000000000	0.500000000000000
284	S	0.500000000000000	0.500000000000000
285	S	0.500000000000000	0.500000000000000
