# Supplementary material for: Conserved degronome features governing quality control associated proteolysis
Source: Nat Commun. 2022 Dec 8;13:7588. doi: 10.1038/s41467-022-35298-y (PMC9732359; doi:10.1038/s41467-022-35298-y)
Supplement: Supplementary file 6 — Supplementary Data 4 [file 41467_2022_35298_MOESM6_ESM.zip › profile_O94085.csv]

# Degron profile of O94085
# logit: Predicted probability of a tile being a degron (PSI<2.2) assigned to central position
# smooth: Running median spanning 5 positions
resi	aa	logit	logit_smooth
1	M	0.500000000000000	0.500000000000000
2	V	0.500000000000000	0.500000000000000
3	P	0.500000000000000	0.500000000000000
4	L	0.500000000000000	0.500000000000000
5	A	0.500000000000000	0.500000000000000
6	I	0.500000000000000	0.500000000000000
7	L	0.500000000000000	0.500000000000000
8	V	0.500000000000000	0.500000000000000
9	G	0.665312040306043	0.665312040306043
10	T	0.692683667370301	0.692683667370301
11	P	0.712899969094990	0.692683667370301
12	K	0.712899969094990	0.692683667370301
13	A	0.499822800007419	0.499822800007419
14	W	0.448824494433729	0.448824494433729
15	K	0.448824494433729	0.448824494433729
16	K	0.269235028815335	0.448824494433729
17	E	0.269235028815335	0.448824494433729
18	V	0.477942335995864	0.477942335995864
19	L	0.477942335995864	0.477942335995864
20	P	0.569291753032990	0.569291753032990
21	G	0.724805782716875	0.569291753032990
22	S	0.684524931428778	0.617265298720509
23	I	0.502736275183450	0.631084714780423
24	P	0.617265298720509	0.631084714780423
25	V	0.631084714780423	0.617265298720509
26	L	0.748728568360096	0.617265298720509
27	T	0.569163276537317	0.569163276537317
28	A	0.463217171370304	0.569163276537317
29	L	0.506517440840281	0.569163276537317
30	T	0.624913060712362	0.506517440840281
31	Q	0.586112409538639	0.586112409538639
32	M	0.460509380851213	0.586112409538639
33	S	0.653575614005790	0.575853044811357
34	S	0.575853044811357	0.460509380851213
35	G	0.353327016772475	0.398752562271263
36	A	0.398752562271263	0.398752562271263
37	T	0.398752562271263	0.398752562271263
38	A	0.263029345130164	0.398752562271263
39	P	0.398752562271263	0.398752562271263
40	A	0.574534733674370	0.342593809787657
41	L	0.340136075311903	0.398752562271263
42	A	0.342593809787657	0.514787021708027
43	G	0.514787021708027	0.514787021708027
44	A	0.586561214113293	0.586561214113293
45	A	0.683553656665126	0.683553656665126
46	T	0.800555274939988	0.800555274939988
47	L	0.869435614318156	0.869435614318156
48	L	0.886805220760283	0.869435614318156
49	E	0.915871946190154	0.869435614318156
50	T	0.821337710165691	0.821337710165691
51	I	0.739053234250205	0.821337710165691
52	T	0.789302209209835	0.821337710165691
53	F	0.851518417201102	0.851518417201102
54	L	0.888507062671742	0.851518417201102
55	I	0.881397778022712	0.851518417201102
56	S	0.799971591907811	0.799971591907811
57	V	0.667445124315362	0.748209282137620
58	N	0.748209282137620	0.748209282137620
59	G	0.748209282137620	0.732767790608015
60	S	0.732767790608015	0.732767790608015
61	L	0.697462189378516	0.698611341338970
62	V	0.698611341338970	0.697462189378516
63	K	0.555045217807018	0.555045217807018
64	T	0.366151867787079	0.366151867787079
65	K	0.303976694298808	0.303976694298808
66	P	0.168861586360542	0.303976694298808
67	T	0.168861586360542	0.303976694298808
68	L	0.334266774003498	0.201263813370272
69	P	0.334266774003499	0.201263813370272
70	L	0.201263813370272	0.201263813370272
71	T	0.128739743492950	0.128739743492950
72	K	0.105939757610605	0.105939757610605
73	G	0.099503801822449	0.104908832041809
74	N	0.104908832041809	0.099503801822449
75	N	0.064471310282953	0.064471310282953
76	F	0.060384458554968	0.060384458554968
77	S	0.031243450839063	0.031243450839063
78	K	0.031243450839063	0.031243450839063
79	S	0.031243450839063	0.031243450839063
80	G	0.045780326684792	0.045780326684792
81	K	0.058778039045009	0.058778039045009
82	S	0.134331493636556	0.134331493636556
83	D	0.268726777283978	0.268726777283978
84	K	0.318948234910198	0.273763620159039
85	K	0.273763620159039	0.318948234910198
86	P	0.391293851595002	0.391293851595002
87	L	0.560239926139197	0.560239926139197
88	M	0.705303906671634	0.705303906671634
89	A	0.729051881576574	0.729051881576574
90	L	0.853166528800659	0.845631285356752
91	L	0.845631285356752	0.853166528800659
92	T	0.917227974318938	0.917227974318938
93	M	0.922378659713300	0.922378659713300
94	V	0.939274394476326	0.939274394476326
95	F	0.971579932359595	0.939274394476326
96	L	0.939274394476326	0.939274394476326
97	P	0.950789940901856	0.939274394476326
98	I	0.925871225302509	0.925871225302509
99	K	0.869254478153478	0.924738911390219
100	T	0.868633618633875	0.892004738150897
101	T	0.924738911390219	0.869254478153478
102	A	0.892004738150897	0.868633618633875
103	L	0.828871498467454	0.828871498467454
104	P	0.806283348873821	0.828871498467454
105	L	0.818528899657994	0.828871498467454
106	N	0.894959695931120	0.834610930554284
107	S	0.892325525076640	0.834610930554284
108	F	0.834610930554284	0.834610930554284
109	L	0.741305300132767	0.814360982003039
110	T	0.741305300132767	0.741305300132767
111	S	0.814360982003039	0.741305300132767
112	C	0.700158219466273	0.735268617990217
113	I	0.735268617990217	0.700158219466273
114	C	0.556861553489075	0.618184209927246
115	W	0.615600751352153	0.615600751352153
116	E	0.618184209927246	0.556861553489075
117	E	0.407381830788208	0.407381830788208
118	T	0.256495457613636	0.256495457613636
119	L	0.145692821495863	0.256495457613636
120	S	0.242643265247120	0.242643265247120
121	T	0.256751872627010	0.145692821495863
122	P	0.145065226316164	0.145065226316164
123	T	0.095580329450567	0.131738763023327
124	T	0.047904839298768	0.131738763023327
125	N	0.131738763023327	0.131738763023327
126	K	0.209043263276201	0.171762885574647
127	D	0.329359128150204	0.209043263276201
128	L	0.171762885574647	0.280368146130257
129	Y	0.280368146130257	0.321070843940766
130	S	0.321070843940766	0.321070843940766
131	S	0.344064416754577	0.344064416754577
132	K	0.473186251574090	0.470462106542602
133	Y	0.470462106542602	0.473186251574090
134	S	0.578830521180518	0.578830521180518
135	L	0.731449080884569	0.731449080884569
136	N	0.910575217172512	0.771586422118963
137	L	0.844241300085129	0.835536610975212
138	A	0.771586422118963	0.835536610975212
139	K	0.835536610975212	0.811967983296214
140	Y	0.811967983296214	0.811967983296214
141	S	0.795634094775803	0.820736047223909
142	A	0.820736047223909	0.811967983296214
143	F	0.820736047223909	0.820736047223909
144	F	0.659090264480773	0.820736047223909
145	S	0.820736047223909	0.820736047223909
146	R	0.820736047223909	0.820736047223909
147	M	0.865929383269200	0.865929383269200
148	P	0.921150802875376	0.921150802875376
149	P	0.926516846320206	0.926516846320206
150	I	0.962503783048498	0.957570393041074
151	S	0.957570393041074	0.957791347153357
152	N	0.957791347153357	0.957791347153357
153	L	0.957791347153357	0.957791347153357
154	L	0.965334083127627	0.957791347153357
155	Y	0.951250333807345	0.957791347153357
156	V	0.954194713386351	0.965334083127627
157	F	0.978742401377761	0.977156655347749
158	I	0.980794671579395	0.978742401377761
159	R	0.977156655347749	0.980794671579395
160	L	0.987642817150163	0.987642817150163
161	F	0.990884323890429	0.989350530928388
162	A	0.990884323890429	0.990884323890429
163	G	0.989350530928388	0.990884323890429
164	C	0.990929837392573	0.990929837392573
165	L	0.991759896633633	0.991575942265884
166	K	0.992221458700086	0.991575942265884
167	V	0.991575942265884	0.991575942265884
168	F	0.990371190798683	0.990371190798683
169	R	0.990371190798683	0.990371190798683
170	L	0.969328037116337	0.971948581165470
171	C	0.960441988381305	0.971948581165470
172	I	0.971948581165470	0.969328037116337
173	L	0.977745405654635	0.960441988381305
174	W	0.930680051165867	0.930680051165867
175	L	0.500000000000000	0.500000000000000
176	K	0.500000000000000	0.500000000000000
177	L	0.500000000000000	0.500000000000000
178	E	0.500000000000000	0.500000000000000
179	K	0.500000000000000	0.500000000000000
180	R	0.500000000000000	0.500000000000000
181	I	0.500000000000000	0.500000000000000
182	E	0.500000000000000	0.500000000000000
183	N	0.500000000000000	0.500000000000000
