# Supplementary material for: Conserved degronome features governing quality control associated proteolysis
Source: Nat Commun. 2022 Dec 8;13:7588. doi: 10.1038/s41467-022-35298-y (PMC9732359; doi:10.1038/s41467-022-35298-y)
Supplement: Supplementary file 6 — Supplementary Data 4 [file 41467_2022_35298_MOESM6_ESM.zip › profile_O94086.csv]

# Degron profile of O94086
# logit: Predicted probability of a tile being a degron (PSI<2.2) assigned to central position
# smooth: Running median spanning 5 positions
resi	aa	logit	logit_smooth
1	M	0.500000000000000	0.500000000000000
2	A	0.500000000000000	0.500000000000000
3	P	0.500000000000000	0.500000000000000
4	L	0.500000000000000	0.500000000000000
5	N	0.500000000000000	0.500000000000000
6	M	0.500000000000000	0.500000000000000
7	E	0.500000000000000	0.500000000000000
8	Q	0.500000000000000	0.500000000000000
9	G	0.481509268907695	0.497848178285026
10	K	0.497848178285026	0.497848178285026
11	R	0.446871344816130	0.481509268907695
12	Y	0.506295934717329	0.497848178285026
13	A	0.292135666564284	0.446871344816130
14	M	0.514355783298330	0.506295934717329
15	L	0.415876235672489	0.514355783298330
16	V	0.698537021259703	0.698537021259703
17	N	0.715212287515197	0.715212287515197
18	C	0.861237051873194	0.820256182775352
19	S	0.839291749717002	0.820256182775352
20	R	0.820256182775352	0.820256182775352
21	G	0.724975383045541	0.788076792960430
22	I	0.788076792960430	0.752127002899952
23	T	0.752127002899952	0.724975383045541
24	F	0.578569270518185	0.601978922544925
25	S	0.389745526463569	0.578569270518185
26	F	0.601978922544925	0.578569270518185
27	N	0.487793435908333	0.601978922544925
28	K	0.618903735855418	0.618903735855418
29	S	0.719637458779704	0.719637458779704
30	Y	0.854599623730097	0.831171638269943
31	A	0.831171638269943	0.831171638269943
32	P	0.839995055818647	0.839995055818647
33	N	0.818553750450550	0.831171638269943
34	L	0.894459787950685	0.820974352217447
35	T	0.782531523017807	0.820974352217447
36	V	0.820974352217447	0.856508883228076
37	V	0.856508883228076	0.856508883228076
38	Y	0.879881037733238	0.874823815341701
39	V	0.888255598110986	0.874823815341701
40	H	0.874823815341701	0.874823815341701
41	C	0.874823815341701	0.874823815341701
42	L	0.834916699393117	0.834916699393117
43	N	0.823339740111910	0.823339740111910
44	T	0.785271989264286	0.785271989264286
45	A	0.645744785833118	0.645744785833118
46	A	0.519386371551722	0.519386371551722
47	L	0.386916716934852	0.386916716934852
48	R	0.239292450539108	0.253483359540090
49	P	0.225878530412240	0.239292450539108
50	E	0.253483359540090	0.225878530412240
51	Y	0.181538962985662	0.225878530412240
52	N	0.208610639398235	0.253483359540090
53	P	0.346755863396086	0.346755863396086
54	T	0.448311765161163	0.346755863396086
55	T	0.398383102124565	0.346755863396086
56	P	0.218520987763016	0.398383102124565
57	S	0.345393087366893	0.398383102124565
58	F	0.538357998148628	0.525223699665543
59	A	0.656962583701065	0.538357998148628
60	K	0.525223699665543	0.656962583701065
61	I	0.703968009588225	0.678989536912824
62	L	0.678989536912824	0.703968009588225
63	S	0.797177958887629	0.746143114692047
64	N	0.746143114692047	0.797177958887629
65	I	0.875621673801284	0.797177958887629
66	L	0.841833672351758	0.777568296944911
67	K	0.777568296944911	0.841833672351758
68	S	0.777568296944911	0.777568296944911
69	V	0.856184215289284	0.777568296944911
70	G	0.745172796316158	0.747242979116457
71	L	0.745172796316158	0.747242979116457
72	G	0.747242979116457	0.747242979116457
73	I	0.875016525729399	0.747242979116457
74	G	0.808431716257529	0.747242979116457
75	A	0.679263099299989	0.707913316011824
76	A	0.691961083701432	0.691961083701432
77	C	0.707913316011824	0.691961083701432
78	S	0.517958876191410	0.691961083701432
79	L	0.695301347178771	0.695301347178771
80	T	0.674411791022770	0.674411791022770
81	L	0.734740678617861	0.695301347178771
82	A	0.671721882231234	0.734740678617861
83	K	0.821916728780841	0.780015904619581
84	S	0.821916728780841	0.818050695790380
85	R	0.780015904619581	0.818050695790380
86	G	0.818050695790380	0.792598241900783
87	C	0.792598241900783	0.780015904619581
88	V	0.713986068689401	0.751868792144132
89	T	0.751868792144132	0.713986068689401
90	M	0.578231648229108	0.635524544385247
91	V	0.487069948459211	0.635524544385247
92	A	0.635524544385247	0.635524544385247
93	K	0.652752528256806	0.652571499252044
94	I	0.652571499252044	0.652571499252044
95	P	0.652571499252044	0.652752528256806
96	A	0.669446801079675	0.669446801079675
97	A	0.690508723409285	0.690508723409285
98	P	0.817945450015691	0.817945450015691
99	P	0.848063172115326	0.817945450015691
100	Y	0.860122154537491	0.847184036887291
101	H	0.809852930321538	0.847184036887291
102	H	0.847184036887291	0.809852930321538
103	G	0.576437678698820	0.709114642408430
104	Y	0.615550391507051	0.709114642408430
105	L	0.709114642408430	0.709114642408430
106	I	0.709114642408430	0.709114642408430
107	F	0.843456421676444	0.757320126388050
108	L	0.915323933153955	0.813204686861187
109	P	0.757320126388050	0.813204686861187
110	A	0.813204686861187	0.813204686861187
111	D	0.774389167020646	0.774389167020646
112	S	0.819495606680948	0.774389167020646
113	F	0.723947317953886	0.723947317953886
114	A	0.691483367064986	0.691483367064986
115	L	0.638676915968822	0.638676915968822
116	V	0.617337730013103	0.638676915968822
117	D	0.636137119023888	0.638676915968822
118	M	0.793519313643736	0.757965657382134
119	P	0.757965657382134	0.793519313643736
120	S	0.863666770928935	0.863666770928935
121	S	0.922487400465125	0.863666770928935
122	C	0.864307437615717	0.863666770928935
123	C	0.748730780810632	0.748730780810632
124	V	0.594068886704106	0.594068886704106
125	I	0.330064888994921	0.481705003679988
126	F	0.481705003679988	0.442290377032495
127	S	0.400029870317681	0.442290377032495
128	T	0.442290377032495	0.442290377032495
129	L	0.442290377032495	0.442290377032495
130	S	0.444988476566342	0.442290377032495
131	E	0.349950599621715	0.349950599621715
132	Q	0.240186495168744	0.242948092810558
133	E	0.242948092810558	0.240186495168744
134	K	0.162085327904000	0.162085327904000
135	R	0.151989345111671	0.151989345111671
136	T	0.082211036492278	0.132987042871112
137	S	0.132987042871112	0.132987042871112
138	T	0.122215329360155	0.132987042871112
139	H	0.194221471909233	0.194221471909233
140	K	0.263010899264619	0.263010899264619
141	Y	0.401053798756983	0.401053798756983
142	A	0.703665746606358	0.703665746606358
143	Y	0.813442940181833	0.813442940181833
144	D	0.891629338073192	0.891629338073192
145	Y	0.897682035383848	0.897682035383848
146	V	0.938227703120270	0.917812035407141
147	Y	0.934053514176355	0.922929430089721
148	P	0.917812035407141	0.922929430089721
149	Y	0.922929430089721	0.917812035407141
150	I	0.894611574121641	0.894611574121641
151	Y	0.881842157361966	0.894611574121641
152	I	0.785607214244926	0.881842157361966
153	H	0.931969169368701	0.870568447845747
154	Y	0.870568447845747	0.828775400762925
155	K	0.828775400762925	0.828775400762925
156	P	0.703835268435337	0.722867405841434
157	T	0.689249901579440	0.703835268435337
158	A	0.722867405841434	0.689249901579440
159	R	0.611238311881773	0.611238311881773
160	P	0.500000000000000	0.500000000000000
161	F	0.500000000000000	0.500000000000000
162	P	0.500000000000000	0.500000000000000
163	A	0.500000000000000	0.500000000000000
164	P	0.500000000000000	0.500000000000000
165	N	0.500000000000000	0.500000000000000
166	I	0.500000000000000	0.500000000000000
167	A	0.500000000000000	0.500000000000000
168	A	0.500000000000000	0.500000000000000
