# Supplementary material for: Conserved degronome features governing quality control associated proteolysis
Source: Nat Commun. 2022 Dec 8;13:7588. doi: 10.1038/s41467-022-35298-y (PMC9732359; doi:10.1038/s41467-022-35298-y)
Supplement: Supplementary file 6 — Supplementary Data 4 [file 41467_2022_35298_MOESM6_ESM.zip › profile_O94143.csv]

# Degron profile of O94143
# logit: Predicted probability of a tile being a degron (PSI<2.2) assigned to central position
# smooth: Running median spanning 5 positions
resi	aa	logit	logit_smooth
1	M	0.500000000000000	0.500000000000000
2	T	0.500000000000000	0.500000000000000
3	K	0.500000000000000	0.500000000000000
4	S	0.500000000000000	0.500000000000000
5	L	0.500000000000000	0.500000000000000
6	K	0.500000000000000	0.500000000000000
7	H	0.500000000000000	0.500000000000000
8	K	0.500000000000000	0.500000000000000
9	Y	0.799926346451937	0.665329611118770
10	V	0.667759230552120	0.667759230552120
11	L	0.665329611118770	0.667759230552120
12	R	0.678317985903683	0.665329611118770
13	L	0.641875838291719	0.641875838291719
14	D	0.619328854090173	0.633118046872899
15	V	0.633118046872899	0.633118046872899
16	H	0.615489755734199	0.633118046872899
17	L	0.761316797101935	0.648192912948807
18	G	0.648192912948807	0.648192912948807
19	S	0.648192912948807	0.648192912948807
20	S	0.625811791214407	0.625811791214407
21	P	0.610462005701538	0.610462005701538
22	V	0.294238063651856	0.454800316875623
23	S	0.454800316875623	0.454800316875623
24	S	0.454800316875623	0.454800316875623
25	L	0.568877085883480	0.454800316875623
26	S	0.346842375008027	0.412587946974073
27	V	0.412587946974073	0.393226078411810
28	V	0.393226078411810	0.393226078411810
29	T	0.393226078411810	0.393226078411810
30	D	0.275912355149943	0.275912355149943
31	S	0.159614336635634	0.275912355149943
32	V	0.262977084005258	0.262977084005258
33	V	0.414026083992582	0.262977084005258
34	G	0.257617435412827	0.287221517988562
35	S	0.407289166711209	0.287221517988562
36	Q	0.287221517988562	0.287221517988562
37	S	0.287221517988562	0.407289166711209
38	D	0.428175261978845	0.428175261978845
39	P	0.737853833153372	0.737853833153372
40	L	0.840960463629873	0.756144769443428
41	W	0.756144769443428	0.773551154517481
42	Q	0.773551154517481	0.818785931431070
43	W	0.818785931431070	0.818785931431070
44	S	0.829673140127217	0.829673140127217
45	V	0.907953841675304	0.907953841675304
46	L	0.948799668877904	0.948799668877904
47	L	0.985847287082199	0.956143673353431
48	L	0.976166418521615	0.956143673353431
49	S	0.956143673353431	0.956143673353431
50	L	0.863399124173735	0.880826006974503
51	S	0.880826006974503	0.880826006974503
52	H	0.875186685334572	0.880826006974503
53	F	0.929443118159549	0.885383863143565
54	L	0.885383863143565	0.885383863143565
55	L	0.885383863143565	0.885383863143565
56	D	0.893290941637772	0.885383863143565
57	S	0.807732258072511	0.819255147696464
58	E	0.819255147696464	0.807732258072511
59	R	0.580734955099870	0.692186349174889
60	L	0.583394159969026	0.583394159969026
61	L	0.692186349174889	0.580734955099870
62	S	0.564939032056576	0.564939032056576
63	L	0.458941632880333	0.496135804436353
64	I	0.327396605344675	0.481415238339572
65	K	0.496135804436353	0.481415238339572
66	R	0.481415238339572	0.496135804436353
67	E	0.721935187128501	0.708693058911502
68	T	0.708693058911502	0.708693058911502
69	Y	0.725003599264752	0.708693058911502
70	R	0.705287247195492	0.705287247195492
71	A	0.692894790633749	0.692894790633749
72	H	0.487899438240875	0.487899438240875
73	T	0.443838021655781	0.458425292853682
74	K	0.458425292853682	0.458425292853682
75	C	0.383622101422408	0.458425292853682
76	T	0.462375318424469	0.458425292853682
77	I	0.591946657990310	0.436031770604295
78	V	0.436031770604295	0.436031770604295
79	K	0.420110711030493	0.420110711030493
80	N	0.388918007582228	0.420110711030493
81	V	0.352623782220217	0.388918007582228
82	S	0.482594488325321	0.352623782220217
83	N	0.330853108251047	0.352623782220217
84	N	0.274262777112445	0.330853108251047
85	V	0.411217108714771	0.274262777112445
86	Q	0.257514603758679	0.257514603758679
87	T	0.092267680477613	0.110823362810724
88	H	0.083947897113538	0.092267680477613
89	Q	0.110823362810724	0.092267680477613
90	Y	0.063175084943526	0.104538913123880
91	D	0.104538913123880	0.110823362810724
92	A	0.136926054466592	0.136926054466592
93	F	0.273098218916745	0.273098218916745
94	T	0.500000000000000	0.500000000000000
95	D	0.500000000000000	0.500000000000000
96	P	0.500000000000000	0.500000000000000
97	R	0.500000000000000	0.500000000000000
98	Q	0.500000000000000	0.500000000000000
99	Y	0.500000000000000	0.500000000000000
100	H	0.500000000000000	0.500000000000000
101	L	0.500000000000000	0.500000000000000
102	T	0.500000000000000	0.500000000000000
