# Supplementary material for: Conserved degronome features governing quality control associated proteolysis
Source: Nat Commun. 2022 Dec 8;13:7588. doi: 10.1038/s41467-022-35298-y (PMC9732359; doi:10.1038/s41467-022-35298-y)
Supplement: Supplementary file 6 — Supplementary Data 4 [file 41467_2022_35298_MOESM6_ESM.zip › profile_O94742.csv]

# Degron profile of O94742
# logit: Predicted probability of a tile being a degron (PSI<2.2) assigned to central position
# smooth: Running median spanning 5 positions
resi	aa	logit	logit_smooth
1	M	0.500000000000000	0.500000000000000
2	S	0.500000000000000	0.500000000000000
3	T	0.500000000000000	0.500000000000000
4	D	0.500000000000000	0.500000000000000
5	V	0.500000000000000	0.500000000000000
6	A	0.500000000000000	0.500000000000000
7	A	0.500000000000000	0.500000000000000
8	A	0.500000000000000	0.500000000000000
9	Q	0.266841931182813	0.266841931182813
10	A	0.185772576261259	0.185772576261259
11	Q	0.177025311480380	0.185772576261259
12	S	0.167077856813057	0.177025311480380
13	K	0.241506784180405	0.167077856813057
14	I	0.096813756070209	0.096813756070209
15	D	0.047751209443588	0.076802032466163
16	L	0.076802032466163	0.052089429667414
17	T	0.051034221977895	0.051034221977895
18	K	0.052089429667414	0.051034221977895
19	K	0.040507129473991	0.051034221977895
20	K	0.043753986817592	0.049739458476305
21	N	0.079154970934240	0.043753986817592
22	E	0.049739458476305	0.043753986817592
23	E	0.014545385882866	0.014545385882866
24	I	0.014545385882866	0.014545385882866
25	N	0.003911275884946	0.004399474221171
26	K	0.002224771711518	0.003911275884946
27	K	0.004399474221171	0.002683584891683
28	S	0.002683584891683	0.002683584891683
29	L	0.001424379704529	0.003348309198811
30	E	0.003348309198811	0.003348309198811
31	E	0.004949466797034	0.004311540680904
32	D	0.017333613777441	0.004949466797034
33	D	0.004311540680904	0.005488172767384
34	E	0.005488172767384	0.011458094514349
35	F	0.011458094514349	0.011458094514349
36	E	0.014862999628503	0.011458094514349
37	D	0.011827183727235	0.011458094514349
38	F	0.004793562922547	0.008410942652070
39	P	0.004793562922547	0.008410942652070
40	I	0.008410942652070	0.008410942652070
41	D	0.033399053737549	0.033399053737549
42	T	0.061192877427298	0.045989693403989
43	W	0.101962241625257	0.061192877427298
44	A	0.045989693403989	0.093419907917376
45	N	0.093419907917376	0.101962241625257
46	G	0.260139030250453	0.159841053515638
47	E	0.159841053515638	0.159841053515638
48	T	0.171168549099515	0.159841053515638
49	I	0.093015546799135	0.159841053515638
50	K	0.139997023333739	0.171168549099515
51	S	0.246879642835195	0.139997023333739
52	N	0.246879642835195	0.139997023333739
53	A	0.132963506988524	0.132963506988524
54	V	0.099892023715344	0.132963506988524
55	T	0.104302711447946	0.132963506988524
56	Q	0.286564240698952	0.104302711447946
57	T	0.165666548533880	0.104302711447946
58	N	0.046478454494654	0.081023356645097
59	I	0.081023356645097	0.081023356645097
60	W	0.048177202885042	0.048177202885042
61	E	0.098127272916329	0.048177202885042
62	E	0.042431113520244	0.042431113520244
63	N	0.012820016985587	0.012833494535456
64	W	0.006378831662833	0.012833494535456
65	D	0.012833494535456	0.012833494535456
66	D	0.012833494535456	0.012833494535456
67	V	0.012833494535456	0.012833494535456
68	E	0.003652545190173	0.005679051505663
69	V	0.003465836896878	0.005679051505663
70	D	0.005679051505663	0.005679051505663
71	D	0.012061599227161	0.008312319154170
72	D	0.008757818075904	0.008312319154170
73	F	0.008312319154170	0.008757818075904
74	T	0.008312319154170	0.008757818075904
75	N	0.017773611022783	0.017773611022783
76	E	0.018038678358882	0.018038678358882
77	L	0.029284354245312	0.018729534729168
78	K	0.018729534729168	0.021454749032958
79	A	0.021454749032958	0.029284354245312
80	E	0.033631664571481	0.033631664571481
81	L	0.500000000000000	0.500000000000000
82	D	0.500000000000000	0.500000000000000
83	R	0.500000000000000	0.500000000000000
84	Y	0.500000000000000	0.500000000000000
85	K	0.500000000000000	0.500000000000000
86	R	0.500000000000000	0.500000000000000
87	E	0.500000000000000	0.500000000000000
88	N	0.500000000000000	0.500000000000000
89	Q	0.500000000000000	0.500000000000000
