# Supplementary material for: Conserved degronome features governing quality control associated proteolysis
Source: Nat Commun. 2022 Dec 8;13:7588. doi: 10.1038/s41467-022-35298-y (PMC9732359; doi:10.1038/s41467-022-35298-y)
Supplement: Supplementary file 6 — Supplementary Data 4 [file 41467_2022_35298_MOESM6_ESM.zip › profile_P00045.csv]

# Degron profile of P00045
# logit: Predicted probability of a tile being a degron (PSI<2.2) assigned to central position
# smooth: Running median spanning 5 positions
resi	aa	logit	logit_smooth
1	M	0.500000000000000	0.500000000000000
2	A	0.500000000000000	0.500000000000000
3	K	0.500000000000000	0.500000000000000
4	E	0.500000000000000	0.500000000000000
5	S	0.500000000000000	0.500000000000000
6	T	0.500000000000000	0.500000000000000
7	G	0.500000000000000	0.500000000000000
8	F	0.500000000000000	0.500000000000000
9	K	0.065280951806519	0.067052436475649
10	P	0.044842932083714	0.067052436475649
11	G	0.067052436475649	0.067052436475649
12	S	0.124677565099359	0.124677565099359
13	A	0.189569802051669	0.189569802051669
14	K	0.191254916050882	0.191254916050882
15	K	0.201516913501745	0.201516913501745
16	G	0.348943863495257	0.205730812833200
17	A	0.209279204783127	0.209279204783127
18	T	0.205730812833200	0.328532117945676
19	L	0.328532117945676	0.328532117945676
20	F	0.410961553352275	0.410961553352275
21	K	0.413610273186016	0.413610273186016
22	T	0.539206566826030	0.413610273186016
23	R	0.416075587335721	0.413610273186016
24	C	0.302597732006797	0.302597732006797
25	Q	0.302597732006797	0.302597732006797
26	Q	0.210927864922726	0.210927864922726
27	C	0.183500279416317	0.183500279416317
28	H	0.086676301044696	0.086676301044696
29	T	0.045698136495553	0.079711554384587
30	I	0.079711554384587	0.060832204567375
31	E	0.060832204567375	0.048550607533089
32	E	0.048550607533089	0.048828835978689
33	G	0.024592454519220	0.048828835978689
34	G	0.048828835978689	0.048550607533089
35	P	0.056587810060126	0.048828835978689
36	N	0.027468425524748	0.050636824966907
37	K	0.050636824966907	0.050636824966907
38	V	0.089729091533904	0.050636824966907
39	G	0.035313425769302	0.064368164508249
40	P	0.064368164508249	0.089729091533904
41	N	0.114410130889570	0.114410130889570
42	L	0.145941554360658	0.145941554360658
43	H	0.145941554360658	0.145941554360658
44	G	0.156467476308079	0.156467476308079
45	I	0.285066831179236	0.156467476308079
46	F	0.285066831179236	0.285066831179236
47	G	0.150220839479400	0.285066831179236
48	R	0.288148756397921	0.288148756397921
49	H	0.322598731371884	0.322598731371884
50	S	0.509624713453794	0.322598731371884
51	G	0.358676445199357	0.322598731371884
52	Q	0.205890416123325	0.296192783609834
53	V	0.296192783609834	0.205890416123325
54	K	0.140884010514214	0.157888703504851
55	G	0.151595524100766	0.151595524100766
56	Y	0.157888703504851	0.140884010514214
57	S	0.140770461621598	0.151595524100766
58	Y	0.107587354028200	0.157888703504851
59	T	0.170527721017954	0.170527721017954
60	D	0.204055551019854	0.170527721017954
61	A	0.354930302473303	0.170527721017954
62	N	0.138863000417321	0.138863000417321
63	I	0.089413334712830	0.089413334712830
64	N	0.060954086141665	0.060954086141665
65	K	0.036139835259841	0.053380329537172
66	N	0.053380329537172	0.036139835259841
67	V	0.031545758268083	0.036139835259841
68	K	0.018160782212280	0.053380329537172
69	W	0.060213227368395	0.060213227368395
70	D	0.089323330701845	0.060213227368395
71	E	0.111110995721518	0.060213227368395
72	D	0.046445553989416	0.049599527890857
73	S	0.049599527890857	0.049599527890857
74	M	0.049599527890857	0.049599527890857
75	S	0.058399861762854	0.058399861762854
76	E	0.059234271699607	0.058399861762854
77	Y	0.119691402540933	0.059234271699607
78	L	0.055143246559422	0.081123814812461
79	T	0.081123814812461	0.119691402540933
80	N	0.134554649267717	0.134554649267717
81	P	0.226777956991275	0.226777956991275
82	K	0.306082275689038	0.264660907674555
83	K	0.264660907674555	0.306082275689038
84	Y	0.402084808709744	0.385662558458030
85	I	0.589741379881366	0.385662558458030
86	P	0.385662558458030	0.385662558458030
87	G	0.385662558458030	0.385662558458030
88	T	0.369251526948346	0.385662558458030
89	K	0.410283347276140	0.369251526948346
90	M	0.319683575514126	0.319683575514126
91	A	0.319683575514126	0.319683575514126
92	F	0.199422881980692	0.199422881980692
93	A	0.134383439178264	0.134383439178264
94	G	0.057042860312500	0.081207230687312
95	L	0.034347475881384	0.081207230687312
96	K	0.081207230687312	0.081207230687312
97	K	0.151091508092322	0.151091508092322
98	E	0.160270313390266	0.160270313390266
99	K	0.180124150146704	0.160270313390266
100	D	0.212131685911492	0.160270313390266
101	R	0.127161918695654	0.153743854640834
102	N	0.100659551855254	0.127161918695654
103	D	0.153743854640834	0.127161918695654
104	L	0.106085011644147	0.153743854640834
105	I	0.500000000000000	0.500000000000000
106	T	0.500000000000000	0.500000000000000
107	Y	0.500000000000000	0.500000000000000
108	M	0.500000000000000	0.500000000000000
109	T	0.500000000000000	0.500000000000000
110	K	0.500000000000000	0.500000000000000
111	A	0.500000000000000	0.500000000000000
112	A	0.500000000000000	0.500000000000000
113	K	0.500000000000000	0.500000000000000
