# Supplementary material for: Conserved degronome features governing quality control associated proteolysis
Source: Nat Commun. 2022 Dec 8;13:7588. doi: 10.1038/s41467-022-35298-y (PMC9732359; doi:10.1038/s41467-022-35298-y)
Supplement: Supplementary file 6 — Supplementary Data 4 [file 41467_2022_35298_MOESM6_ESM.zip › profile_P00127.csv]

# Degron profile of P00127
# logit: Predicted probability of a tile being a degron (PSI<2.2) assigned to central position
# smooth: Running median spanning 5 positions
resi	aa	logit	logit_smooth
1	M	0.500000000000000	0.500000000000000
2	G	0.500000000000000	0.500000000000000
3	M	0.500000000000000	0.500000000000000
4	L	0.500000000000000	0.500000000000000
5	E	0.500000000000000	0.500000000000000
6	L	0.500000000000000	0.500000000000000
7	V	0.500000000000000	0.500000000000000
8	G	0.500000000000000	0.500000000000000
9	E	0.575457251276200	0.575457251276200
10	Y	0.605823645432781	0.605823645432781
11	W	0.776119683173457	0.640088338703035
12	E	0.662076638787678	0.662076638787678
13	Q	0.640088338703035	0.775322881289978
14	L	0.840834589709043	0.712917089736982
15	K	0.775322881289978	0.775322881289978
16	I	0.712917089736982	0.801226474025363
17	T	0.801226474025363	0.775322881289978
18	V	0.801226474025363	0.712917089736982
19	V	0.537821457588157	0.537821457588157
20	P	0.227018156691311	0.227018156691311
21	V	0.203615126712460	0.203615126712460
22	V	0.180212601966580	0.180212601966580
23	A	0.062948237017602	0.062948237017602
24	A	0.061687371037465	0.061687371037465
25	A	0.033642068258569	0.033642068258569
26	E	0.019385424950668	0.019385424950668
27	D	0.006611170759590	0.006611170759590
28	D	0.003665890692609	0.005284066398472
29	D	0.005284066398472	0.003808202931650
30	N	0.003808202931650	0.003665890692609
31	E	0.001285288701562	0.001285288701562
32	Q	0.000792227625425	0.000792227625425
33	H	0.000370772329411	0.000370772329411
34	E	0.000173487108807	0.000327218598933
35	E	0.000284873540382	0.000327218598933
36	K	0.000327218598933	0.000327218598933
37	A	0.000375855676886	0.000375855676886
38	A	0.000431718944811	0.000431718944811
39	E	0.000431718944811	0.000431718944811
40	G	0.000568463304414	0.000431718944811
41	E	0.000307999023188	0.000307999023188
42	E	0.000164038642631	0.000164038642631
43	K	0.000142807535801	0.000142807535801
44	E	0.000142807535801	0.000142807535801
45	E	0.000075708164420	0.000075708164420
46	E	0.000035418845898	0.000035418845898
47	N	0.000014424921248	0.000014424921248
48	G	0.000014424921248	0.000014424921248
49	D	0.000009535655775	0.000009535655775
50	E	0.000009535655775	0.000009535655775
51	D	0.000008301313926	0.000008301313926
52	E	0.000004400590724	0.000004400590724
53	D	0.000003830954225	0.000003830954225
54	E	0.000003335054339	0.000003335054339
55	D	0.000002903346289	0.000002903346289
56	E	0.000001829094561	0.000001829094561
57	D	0.000001209125606	0.000001388914795
58	E	0.000001388914795	0.000001388914795
59	D	0.000001209125606	0.000001388914795
60	D	0.000001388914795	0.000001388914795
61	D	0.000001388914795	0.000001388914795
62	D	0.000001595437435	0.000001595437435
63	D	0.000001595437435	0.000001595437435
64	D	0.000001832668599	0.000001832668599
65	D	0.000001832668599	0.000001832668599
66	E	0.000006253226526	0.000006253226526
67	D	0.000011012090833	0.000011012090833
68	E	0.000011012090833	0.000011012090833
69	E	0.000020329748324	0.000020329748324
70	E	0.000076414510835	0.000076414510835
71	E	0.000087775874786	0.000087775874786
72	E	0.000087775874786	0.000087775874786
73	E	0.000329866490071	0.000329866490071
74	V	0.000711850838972	0.000711850838972
75	T	0.000711850838972	0.000711850838972
76	D	0.001534268610396	0.001534268610396
77	Q	0.004976201034431	0.004976201034431
78	L	0.008146020116781	0.008146020116781
79	E	0.011221620631111	0.011221620631111
80	D	0.019594317058346	0.019594317058346
81	L	0.019594317058346	0.019594317058346
82	R	0.019594317058346	0.019594317058346
83	E	0.008782860412760	0.019594317058346
84	H	0.008195189244220	0.019594317058346
85	F	0.019885641277156	0.019885641277156
86	K	0.039672024138487	0.036143572410248
87	N	0.036143572410248	0.039672024138487
88	T	0.065785621683010	0.065785621683010
89	E	0.131868198572616	0.069317612148384
90	E	0.122788807326358	0.069317612148384
91	G	0.069317612148384	0.099849027165071
92	K	0.069317612148384	0.069317612148384
93	A	0.099849027165071	0.069317612148384
94	L	0.067907405288203	0.067907405288203
95	V	0.042478888826964	0.067907405288203
96	H	0.056902953672387	0.067907405288203
97	H	0.092371257236045	0.092371257236045
98	Y	0.143199531875723	0.143199531875723
99	E	0.372133598925148	0.372133598925148
100	E	0.419726075100355	0.372133598925148
101	C	0.414479866228010	0.372133598925148
102	A	0.347355656293843	0.347355656293843
103	E	0.207226386424863	0.207226386424863
104	R	0.115270840453487	0.127950946091757
105	V	0.083720555177510	0.115270840453487
106	K	0.127950946091757	0.094208973263665
107	I	0.094208973263665	0.094208973263665
108	Q	0.083026508322080	0.095794180857797
109	Q	0.228570494804681	0.094208973263665
110	Q	0.095794180857797	0.095794180857797
111	Q	0.085145869105102	0.095794180857797
112	P	0.132579056031512	0.085145869105102
113	G	0.075210005833626	0.075210005833626
114	Y	0.023279867130564	0.039007589937663
115	A	0.039007589937663	0.032881893445543
116	D	0.032881893445543	0.023279867130564
117	L	0.020716843621643	0.025963471466510
118	E	0.012991939876618	0.025963471466510
119	H	0.025963471466510	0.025963471466510
120	K	0.051214145311265	0.051214145311265
121	E	0.064076206763428	0.064076206763428
122	D	0.145387975649896	0.073775713040882
123	C	0.083131287204881	0.083131287204881
124	V	0.073775713040882	0.145387975649896
125	E	0.216244962265388	0.193674262983722
126	E	0.216244962265388	0.193674262983722
127	F	0.193674262983722	0.216244962265388
128	F	0.183839539380013	0.216244962265388
129	H	0.226721145206562	0.226721145206562
130	L	0.340510996006103	0.340510996006103
131	Q	0.559045657849891	0.340510996006103
132	H	0.401616918052278	0.401616918052278
133	Y	0.298071382075575	0.559045657849891
134	L	0.581520735876047	0.547455195517112
135	D	0.818925628070031	0.547455195517112
136	T	0.547455195517112	0.547455195517112
137	A	0.379041439800727	0.515435248993942
138	T	0.515435248993942	0.500000000000000
139	A	0.500000000000000	0.500000000000000
140	P	0.500000000000000	0.500000000000000
141	R	0.500000000000000	0.500000000000000
142	L	0.500000000000000	0.500000000000000
143	F	0.500000000000000	0.500000000000000
144	D	0.500000000000000	0.500000000000000
145	K	0.500000000000000	0.500000000000000
146	L	0.500000000000000	0.500000000000000
147	K	0.500000000000000	0.500000000000000
