# Supplementary material for: Conserved degronome features governing quality control associated proteolysis
Source: Nat Commun. 2022 Dec 8;13:7588. doi: 10.1038/s41467-022-35298-y (PMC9732359; doi:10.1038/s41467-022-35298-y)
Supplement: Supplementary file 6 — Supplementary Data 4 [file 41467_2022_35298_MOESM6_ESM.zip › profile_P00128.csv]

# Degron profile of P00128
# logit: Predicted probability of a tile being a degron (PSI<2.2) assigned to central position
# smooth: Running median spanning 5 positions
resi	aa	logit	logit_smooth
1	M	0.500000000000000	0.500000000000000
2	P	0.500000000000000	0.500000000000000
3	Q	0.500000000000000	0.500000000000000
4	S	0.500000000000000	0.500000000000000
5	F	0.500000000000000	0.500000000000000
6	T	0.500000000000000	0.500000000000000
7	S	0.500000000000000	0.500000000000000
8	I	0.500000000000000	0.500000000000000
9	A	0.697218682660446	0.604916397947605
10	R	0.604916397947605	0.604916397947605
11	I	0.604916397947605	0.697218682660446
12	G	0.738892642073774	0.738892642073774
13	D	0.841678360532166	0.738892642073774
14	Y	0.739943102285278	0.739943102285278
15	I	0.726279081690776	0.797208269951447
16	L	0.832907302334106	0.797208269951447
17	K	0.797208269951447	0.811448946285532
18	S	0.845267800064308	0.811448946285532
19	P	0.811448946285532	0.811448946285532
20	V	0.782834991067131	0.845267800064308
21	L	0.854040311697392	0.831933176270387
22	S	0.902796626449617	0.831933176270387
23	K	0.831933176270387	0.831933176270387
24	L	0.819588938827012	0.831169513733553
25	C	0.831169513733553	0.831169513733553
26	V	0.805542704686329	0.831169513733553
27	P	0.886134614253160	0.832813171156894
28	V	0.918272378047215	0.832813171156894
29	A	0.832813171156894	0.832813171156894
30	N	0.821120300811018	0.821120300811018
31	Q	0.812302304330393	0.812302304330393
32	F	0.812302304330393	0.812302304330393
33	I	0.812302304330393	0.812302304330393
34	N	0.670817374210096	0.713474702479303
35	L	0.691832167839090	0.713474702479303
36	A	0.713474702479303	0.691832167839090
37	G	0.731782062277010	0.691832167839090
38	Y	0.526319450388601	0.587677847013730
39	K	0.411766201300854	0.587677847013730
40	K	0.587677847013730	0.526319450388601
41	L	0.608306545131883	0.483503504596732
42	G	0.483503504596732	0.483503504596732
43	L	0.403854892483117	0.403854892483117
44	K	0.171512374813204	0.171512374813204
45	F	0.118030938182444	0.150336799391038
46	D	0.130780332578107	0.150336799391038
47	D	0.150336799391038	0.150336799391038
48	L	0.220122904537164	0.150336799391038
49	I	0.216440981193010	0.194385504616908
50	A	0.129414508153521	0.194385504616908
51	E	0.194385504616908	0.194385504616908
52	E	0.194385504616908	0.194385504616908
53	N	0.216381651127938	0.194385504616908
54	P	0.137524180894144	0.216381651127938
55	I	0.374756685607956	0.237520028645961
56	M	0.504798282694071	0.237520028645961
57	Q	0.237520028645961	0.237520028645961
58	T	0.071038762777271	0.071038762777271
59	A	0.034538766815602	0.071038762777271
60	L	0.058659583016382	0.071038762777271
61	R	0.158187381091542	0.158187381091542
62	R	0.225217901835806	0.181946086229767
63	L	0.269529996294203	0.203833276160679
64	P	0.181946086229767	0.225217901835806
65	E	0.203833276160679	0.230401700557238
66	D	0.230401700557238	0.230401700557238
67	E	0.376119061567280	0.364838311684119
68	S	0.500038887499922	0.376119061567280
69	Y	0.364838311684119	0.394967481494602
70	A	0.395158327913539	0.394967481494602
71	R	0.394967481494602	0.364838311684119
72	A	0.242775708995700	0.276067520977060
73	Y	0.276067520977060	0.276067520977060
74	R	0.276067520977060	0.276067520977060
75	I	0.589062414000485	0.589062414000485
76	I	0.716261405618203	0.628905103298116
77	R	0.731286724888830	0.716261405618203
78	A	0.628905103298116	0.721790061517273
79	H	0.721790061517273	0.731286724888830
80	Q	0.818755594076822	0.721790061517273
81	T	0.757806139797130	0.721790061517273
82	E	0.661021468124075	0.661021468124075
83	L	0.589120540518644	0.589120540518644
84	T	0.287909119781412	0.425967657139412
85	H	0.282260400010811	0.363096135439949
86	H	0.425967657139412	0.363096135439949
87	L	0.363096135439949	0.393551608665875
88	L	0.393551608665875	0.393551608665875
89	P	0.393551608665875	0.363096135439949
90	R	0.269274132212304	0.269274132212304
91	N	0.242883748997167	0.242883748997167
92	E	0.225526025783408	0.242883748997167
93	W	0.196673327497827	0.242883748997167
94	I	0.282199138964518	0.282199138964518
95	K	0.406561166335588	0.282199138964518
96	A	0.406561166335588	0.386999808532403
97	Q	0.236622686455030	0.406561166335588
98	E	0.386999808532403	0.406561166335588
99	D	0.543642014197999	0.543642014197999
100	V	0.738292552236837	0.636133093808709
101	P	0.738292552236837	0.636133093808709
102	Y	0.636133093808709	0.636133093808709
103	L	0.330201919491703	0.390873215595734
104	L	0.390873215595734	0.390873215595734
105	P	0.390873215595734	0.390873215595734
106	Y	0.460473593202129	0.460473593202129
107	I	0.583611611043511	0.470931012872744
108	L	0.616860251435267	0.470931012872744
109	E	0.470931012872744	0.470931012872744
110	A	0.343561057024074	0.343561057024074
111	E	0.147890669449350	0.147890669449350
112	A	0.147890669449350	0.147890669449350
113	A	0.044134095568784	0.048232680621650
114	A	0.041312554810328	0.044134095568784
115	K	0.048232680621650	0.041312554810328
116	E	0.014088949379854	0.022095883729786
117	K	0.012805529400243	0.022095883729786
118	D	0.022095883729786	0.022095883729786
119	E	0.500000000000000	0.500000000000000
120	L	0.500000000000000	0.500000000000000
121	D	0.500000000000000	0.500000000000000
122	N	0.500000000000000	0.500000000000000
123	I	0.500000000000000	0.500000000000000
124	E	0.500000000000000	0.500000000000000
125	V	0.500000000000000	0.500000000000000
126	S	0.500000000000000	0.500000000000000
127	K	0.500000000000000	0.500000000000000
