# Supplementary material for: Conserved degronome features governing quality control associated proteolysis
Source: Nat Commun. 2022 Dec 8;13:7588. doi: 10.1038/s41467-022-35298-y (PMC9732359; doi:10.1038/s41467-022-35298-y)
Supplement: Supplementary file 6 — Supplementary Data 4 [file 41467_2022_35298_MOESM6_ESM.zip › profile_P00163.csv]

# Degron profile of P00163
# logit: Predicted probability of a tile being a degron (PSI<2.2) assigned to central position
# smooth: Running median spanning 5 positions
resi	aa	logit	logit_smooth
1	M	0.500000000000000	0.500000000000000
2	A	0.500000000000000	0.500000000000000
3	F	0.500000000000000	0.500000000000000
4	R	0.500000000000000	0.500000000000000
5	K	0.500000000000000	0.500000000000000
6	S	0.500000000000000	0.500000000000000
7	N	0.500000000000000	0.500000000000000
8	V	0.500000000000000	0.500000000000000
9	Y	0.916928783748731	0.858859600833495
10	L	0.937271553797066	0.858859600833495
11	S	0.858859600833495	0.858859600833495
12	L	0.765083328115822	0.765083328115822
13	V	0.719553706877033	0.719553706877033
14	N	0.715178753884356	0.719553706877033
15	S	0.680948298505046	0.715178753884356
16	Y	0.729025578957816	0.680948298505046
17	I	0.612053128762366	0.649778464925826
18	I	0.649778464925826	0.612053128762366
19	D	0.439292497772495	0.588418310364140
20	S	0.575608926557870	0.588418310364140
21	P	0.588418310364140	0.588418310364140
22	Q	0.624080110150046	0.624080110150046
23	P	0.624080110150046	0.624080110150046
24	S	0.714021838807620	0.624080110150046
25	S	0.521616559520386	0.521616559520386
26	I	0.348781009787786	0.521616559520386
27	N	0.330754329575512	0.521616559520386
28	Y	0.650074825970128	0.584116972179080
29	W	0.584116972179080	0.650074825970128
30	W	0.756352135352056	0.756352135352056
31	N	0.843797884272165	0.843797884272165
32	M	0.922716962235598	0.922716962235598
33	G	0.953183946688187	0.949458033990792
34	S	0.976443236444761	0.953183946688187
35	L	0.949458033990792	0.976443236444761
36	L	0.979678806236170	0.976443236444761
37	G	0.979376543175670	0.960388279354987
38	L	0.960388279354987	0.960388279354987
39	C	0.902501724470026	0.960388279354987
40	L	0.959604738482007	0.960388279354987
41	V	0.967226422793183	0.967226422793183
42	I	0.983251830923610	0.982957170484607
43	Q	0.986309781425052	0.982957170484607
44	I	0.982957170484607	0.983251830923610
45	V	0.970672302781551	0.982957170484607
46	T	0.986977061423201	0.975811359821048
47	G	0.975811359821048	0.970672302781551
48	I	0.961723889224755	0.961723889224755
49	F	0.913867749089373	0.926830372270352
50	M	0.926830372270352	0.913867749089373
51	A	0.781272707142343	0.879121932027146
52	M	0.879121932027146	0.827683033223928
53	H	0.814260006204879	0.826118377472397
54	Y	0.827683033223928	0.827683033223928
55	S	0.826118377472397	0.827683033223928
56	S	0.862716055725800	0.827683033223928
57	N	0.840351542511861	0.826118377472397
58	I	0.617932022238588	0.657925402451607
59	E	0.536896152581823	0.657925402451607
60	L	0.657925402451607	0.657925402451607
61	A	0.657925402451607	0.657925402451607
62	F	0.658105103347486	0.657925402451607
63	S	0.357199289331147	0.505340221929714
64	S	0.486551449544525	0.505340221929714
65	V	0.505340221929714	0.486551449544525
66	E	0.505340221929714	0.505340221929714
67	H	0.275033784821115	0.505340221929714
68	I	0.533585752213783	0.533585752213783
69	M	0.553523934714264	0.533585752213783
70	R	0.654924100401511	0.553523934714264
71	D	0.522890477839706	0.654851329767689
72	V	0.654851329767689	0.654924100401511
73	H	0.780910682300432	0.692624200224884
74	N	0.692624200224884	0.779950626131286
75	G	0.828082591606761	0.779950626131286
76	Y	0.779950626131286	0.692624200224884
77	I	0.568267447234019	0.568267447234019
78	L	0.517843167196488	0.568267447234019
79	R	0.498858889481177	0.568267447234019
80	Y	0.788202954570345	0.788202954570345
81	L	0.803053603019426	0.803053603019426
82	H	0.876036156910555	0.876036156910555
83	A	0.930543231987764	0.930543231987764
84	N	0.967968155161288	0.960148639878477
85	G	0.963305970506810	0.960148639878477
86	A	0.960148639878477	0.960148639878477
87	S	0.950709570139507	0.950709570139507
88	F	0.950672135441014	0.950672135441014
89	F	0.943639120845630	0.943639120845630
90	F	0.916225416475376	0.916225416475376
91	M	0.905342452752877	0.916225416475376
92	V	0.854912758515026	0.916225416475376
93	M	0.933128102405115	0.933128102405115
94	F	0.969653029434728	0.969653029434728
95	M	0.978296432566477	0.969653029434728
96	H	0.971492467646400	0.969653029434728
97	M	0.948022570291192	0.948022570291192
98	A	0.944132268404740	0.944132268404740
99	K	0.907051218173786	0.907051218173786
100	G	0.866464628569316	0.866464628569316
101	L	0.763828250784486	0.763828250784486
102	Y	0.698813808826919	0.698813808826919
103	Y	0.679242528162950	0.698813808826919
104	G	0.587376110700643	0.698813808826919
105	S	0.712694813736450	0.679242528162950
106	Y	0.765597822746805	0.712694813736450
107	R	0.678602078716816	0.765597822746805
108	S	0.792490739019959	0.776118833496079
109	P	0.792490739019959	0.792490739019959
110	R	0.776118833496079	0.792490739019959
111	V	0.803024381598021	0.803024381598021
112	T	0.827415497768126	0.827415497768126
113	L	0.922168903498183	0.922168903498183
114	W	0.960193677306921	0.960193677306921
115	N	0.963203094666136	0.960827292902264
116	V	0.960827292902264	0.963203094666136
117	G	0.980367407130718	0.980367407130718
118	V	0.986319196566578	0.980367407130718
119	I	0.985413289615683	0.985413289615683
120	I	0.979844745647602	0.986319196566578
121	F	0.988992329632686	0.985413289615683
122	I	0.988992329632686	0.986817250280092
123	L	0.971673375028773	0.986817250280092
124	T	0.986817250280092	0.986817250280092
125	I	0.986010042377873	0.986817250280092
126	A	0.993363305497187	0.992204383737652
127	T	0.993363305497187	0.992204383737652
128	A	0.992204383737652	0.992204383737652
129	F	0.979281147602213	0.979281147602213
130	L	0.958915967360209	0.958915967360209
131	G	0.945181923608486	0.945181923608486
132	Y	0.901748851863272	0.907295120551357
133	C	0.907295120551357	0.904937435435848
134	C	0.904937435435848	0.901748851863272
135	V	0.854326683798880	0.876827917115017
136	Y	0.876827917115017	0.854326683798880
137	G	0.854326683798880	0.854326683798880
138	Q	0.842584395539186	0.854326683798880
139	M	0.852953723350186	0.852953723350186
140	S	0.885802052055403	0.842584395539186
141	H	0.780434802889228	0.828761804250284
142	W	0.806162561584086	0.806162561584086
143	G	0.828761804250284	0.780434802889228
144	A	0.739456098673496	0.806162561584086
145	T	0.667976905036463	0.828761804250284
146	V	0.844177057806612	0.833077740265511
147	I	0.833077740265511	0.844177057806612
148	T	0.861117150493331	0.861117150493331
149	N	0.913594342313923	0.861117150493331
150	L	0.881163406334734	0.861117150493331
151	F	0.748143766880565	0.765131487164874
152	S	0.662579921726857	0.765131487164874
153	A	0.765131487164874	0.763161380867544
154	I	0.846033542901589	0.763161380867544
155	P	0.763161380867544	0.765131487164874
156	F	0.758115320436661	0.846033542901589
157	V	0.853458896094012	0.853458896094012
158	G	0.935640597057696	0.853458896094012
159	N	0.854025506992778	0.853458896094012
160	D	0.703028615470223	0.815606244750948
161	I	0.815606244750948	0.782814800670246
162	V	0.782814800670246	0.780313635093180
163	S	0.751187838867204	0.780313635093180
164	W	0.780313635093180	0.751187838867204
165	L	0.601291054452828	0.601291054452828
166	W	0.429124561424898	0.601291054452828
167	G	0.501294602106994	0.601291054452828
168	G	0.720642628516879	0.716221964954372
169	F	0.826461265156893	0.720642628516879
170	S	0.716221964954372	0.734419130383060
171	V	0.734419130383060	0.762015925952017
172	S	0.837841805718470	0.762015925952017
173	N	0.762015925952017	0.762015925952017
174	P	0.762015925952017	0.762015925952017
175	T	0.635463226588510	0.762015925952017
176	I	0.799665447814354	0.799665447814354
177	Q	0.908414178022409	0.884986581644430
178	R	0.900524071030043	0.893963959541523
179	F	0.884986581644430	0.900524071030043
180	F	0.893963959541523	0.900524071030043
181	A	0.944945742940097	0.944945742940097
182	L	0.977801487515480	0.977801487515480
183	H	0.984518873931201	0.982765988852131
184	Y	0.987211180804360	0.984518873931201
185	L	0.982765988852131	0.987211180804360
186	V	0.990601053917829	0.990601053917829
187	P	0.994996834681027	0.990601053917829
188	F	0.993791868056388	0.992977410985471
189	I	0.989289264347205	0.992977410985471
190	I	0.992977410985471	0.992298942361519
191	A	0.991243145302127	0.992298942361519
192	A	0.992298942361519	0.992298942361519
193	M	0.992899103659012	0.991243145302127
194	V	0.987690871206964	0.991836807054886
195	I	0.989668952355591	0.989668952355591
196	M	0.991836807054886	0.987690871206964
197	H	0.980065272251403	0.980065272251403
198	L	0.960236643099418	0.960236643099418
199	M	0.922249588741255	0.922249588741255
200	A	0.884632368423317	0.884632368423317
201	L	0.841548922122688	0.869011992237469
202	H	0.869011992237469	0.841548922122688
203	I	0.746275639685713	0.746275639685713
204	H	0.746275639685713	0.746275639685713
205	G	0.664114097076693	0.664114097076693
206	S	0.580990947223736	0.580990947223736
207	S	0.369291652697376	0.422430476882753
208	N	0.422430476882753	0.369291652697376
209	P	0.229504419935385	0.244172269829753
210	L	0.146078826910426	0.229504419935385
211	G	0.244172269829753	0.158361211156048
212	I	0.118846520954562	0.158361211156048
213	T	0.158361211156048	0.211545837735212
214	G	0.211545837735212	0.211545837735212
215	N	0.211545837735212	0.211545837735212
216	L	0.317166203257127	0.317166203257127
217	D	0.522440429574948	0.522440429574948
218	R	0.723778330812731	0.722687046521406
219	I	0.722687046521406	0.722687046521406
220	P	0.764693161665879	0.722687046521406
221	M	0.443755863025541	0.722687046521406
222	H	0.597169291976179	0.764693161665879
223	S	0.769783451095357	0.769783451095357
224	Y	0.809932455567243	0.794579956023044
225	F	0.794579956023044	0.809932455567243
226	I	0.935320704053687	0.935320704053687
227	F	0.961802137401282	0.958520981456158
228	K	0.958520981456158	0.961802137401282
229	D	0.976126815493109	0.976126815493109
230	L	0.980796822399391	0.980796822399391
231	V	0.989738508542012	0.989738508542012
232	T	0.994511468463148	0.992274677713771
233	V	0.992274677713771	0.992274677713771
234	F	0.992316357830620	0.992274677713771
235	L	0.991633540516518	0.992274677713771
236	F	0.990840482839868	0.992316357830620
237	M	0.995357147848051	0.995357147848051
238	L	0.998655214288260	0.995357147848051
239	I	0.997476612858654	0.995357147848051
240	L	0.994950256939503	0.994950256939503
241	A	0.993573467540351	0.993573467540351
242	L	0.989207690468654	0.989265738772191
243	F	0.989265738772191	0.989207690468654
244	V	0.973745259355016	0.973745259355016
245	F	0.955356489370052	0.955356489370052
246	Y	0.923631484828675	0.923631484828675
247	S	0.762891723024630	0.762891723024630
248	P	0.556291874652909	0.657144351790313
249	N	0.536033634852517	0.556291874652909
250	T	0.657144351790313	0.536033634852517
251	L	0.464437243929907	0.464437243929907
252	G	0.259751799167874	0.259751799167874
253	H	0.140330959422404	0.140330959422404
254	P	0.069126977670841	0.120818406688929
255	D	0.074575775788825	0.120818406688929
256	N	0.120818406688929	0.120818406688929
257	Y	0.140489054215843	0.140489054215843
258	I	0.149031130902056	0.140489054215843
259	P	0.175311824963413	0.149031130902056
260	G	0.101653360278897	0.175311824963413
261	N	0.233546183229775	0.233546183229775
262	P	0.325232082136420	0.325232082136420
263	L	0.325232082136420	0.325232082136420
264	V	0.356358570522728	0.356358570522728
265	T	0.580189808034822	0.560496921887168
266	P	0.580189808034822	0.580189808034822
267	A	0.560496921887168	0.580189808034822
268	S	0.738128665604777	0.738128665604777
269	I	0.760131073687539	0.760131073687539
270	V	0.881847800531322	0.881847800531322
271	P	0.938277105306206	0.908508206410041
272	E	0.908508206410041	0.922208763564914
273	W	0.922208763564914	0.938277105306206
274	Y	0.956576493123136	0.956576493123136
275	L	0.965472609311735	0.957958701694191
276	L	0.957958701694191	0.957958701694191
277	P	0.978898299800339	0.957958701694191
278	F	0.950903027717346	0.950903027717346
279	Y	0.850214688487874	0.950903027717346
280	A	0.862937729397066	0.950903027717346
281	I	0.953709624881065	0.895133971550007
282	L	0.951328589105089	0.895133971550007
283	R	0.895133971550007	0.895133971550007
284	S	0.885692249988919	0.895133971550007
285	I	0.893580610796282	0.893580610796282
286	P	0.908986103273931	0.893580610796282
287	D	0.889369462109411	0.896655716572291
288	K	0.896655716572291	0.896655716572291
289	L	0.896655716572291	0.889369462109411
290	L	0.839484385211573	0.896655716572291
291	G	0.850021569760720	0.896655716572291
292	V	0.907991254112926	0.907991254112926
293	I	0.943910610487979	0.939500384587022
294	T	0.939500384587022	0.943910610487979
295	M	0.971689321234556	0.971689321234556
296	F	0.991533419036152	0.990617707784565
297	A	0.995733094640168	0.990617707784565
298	A	0.990617707784565	0.991533419036152
299	I	0.990566900889461	0.990617707784565
300	L	0.992928983863171	0.990566900889461
301	V	0.976277574229052	0.976277574229052
302	L	0.956159707812434	0.960724192002888
303	L	0.955699193496413	0.957127904324113
304	V	0.960724192002888	0.956159707812434
305	L	0.957127904324113	0.955699193496413
306	P	0.951522832090814	0.951522832090814
307	F	0.923620525577733	0.923620525577733
308	T	0.824930229584398	0.824930229584398
309	D	0.717176153819367	0.735334742645882
310	R	0.735334742645882	0.717176153819367
311	S	0.582342112319375	0.582342112319375
312	V	0.558624331072929	0.582342112319375
313	V	0.582342112319375	0.558624331072929
314	R	0.426009093884860	0.451519897796192
315	G	0.451519897796191	0.451519897796192
316	N	0.451519897796192	0.451519897796192
317	T	0.603395560666941	0.603395560666941
318	F	0.850474202150839	0.850474202150839
319	K	0.907832652587511	0.907832652587511
320	V	0.952500707790013	0.952500707790013
321	L	0.956467489811876	0.956467489811876
322	S	0.956467489811876	0.956467489811876
323	K	0.974390974341685	0.974390974341685
324	F	0.975564696312043	0.975564696312043
325	F	0.989477228516066	0.989477228516066
326	F	0.993734660854572	0.993734660854572
327	F	0.993768513451309	0.993734660854572
328	I	0.996863023425229	0.993734660854572
329	F	0.992952076030282	0.992952076030282
330	V	0.985753661768904	0.992951230451268
331	F	0.992951230451268	0.991225339279856
332	N	0.991225339279856	0.986701153384952
333	F	0.986701153384952	0.986701153384952
334	V	0.984557642262428	0.984557642262428
335	L	0.973536030008037	0.973536030008037
336	L	0.971077541263640	0.971077541263640
337	G	0.904468920591687	0.904468920591687
338	Q	0.896277737884681	0.896277737884681
339	I	0.811572797255150	0.895599400727067
340	G	0.799628312333543	0.895599400727067
341	A	0.895599400727067	0.883815757162382
342	C	0.896108058335734	0.883815757162382
343	H	0.883815757162382	0.883815757162382
344	V	0.753775743704151	0.801930228934689
345	E	0.600562509924856	0.801930228934689
346	V	0.801930228934689	0.753775743704151
347	P	0.843381860062659	0.801930228934689
348	Y	0.727825643232920	0.843381860062659
349	V	0.868571392622028	0.868571392622028
350	L	0.916414241618484	0.916414241618484
351	M	0.922005840323510	0.922005840323510
352	G	0.953462655909715	0.936483014131946
353	Q	0.936483014131946	0.953462655909715
354	I	0.978002872704476	0.978002872704476
355	A	0.979884883069012	0.979884883069012
356	T	0.990797630583252	0.990797630583252
357	F	0.992164033227633	0.992164033227633
358	I	0.993428058771235	0.992164033227633
359	Y	0.992764814402449	0.992764814402449
360	F	0.987269028389635	0.993428058771235
361	A	0.994315489045295	0.994315489045295
362	Y	0.997415733004525	0.994315489045295
363	F	0.994752821906462	0.994752821906462
364	L	0.993637952386809	0.994752821906462
365	I	0.996830519940086	0.993637952386809
366	I	0.989757832880805	0.989757832880805
367	V	0.974130333434885	0.974130333434885
368	P	0.973747752380496	0.974130333434885
369	V	0.973886759525692	0.974130333434885
370	I	0.982693862628798	0.982693862628798
371	S	0.982693862628798	0.982693862628798
372	T	0.984094577203275	0.982693862628798
373	I	0.961389028813418	0.961389028813418
374	E	0.929555949915778	0.929555949915778
375	N	0.917032961947020	0.917032961947020
376	V	0.837182909510350	0.837182909510350
377	L	0.500000000000000	0.500000000000000
378	F	0.500000000000000	0.500000000000000
379	Y	0.500000000000000	0.500000000000000
380	I	0.500000000000000	0.500000000000000
381	G	0.500000000000000	0.500000000000000
382	R	0.500000000000000	0.500000000000000
383	V	0.500000000000000	0.500000000000000
384	N	0.500000000000000	0.500000000000000
385	K	0.500000000000000	0.500000000000000
