# Supplementary material for: Conserved degronome features governing quality control associated proteolysis
Source: Nat Commun. 2022 Dec 8;13:7588. doi: 10.1038/s41467-022-35298-y (PMC9732359; doi:10.1038/s41467-022-35298-y)
Supplement: Supplementary file 6 — Supplementary Data 4 [file 41467_2022_35298_MOESM6_ESM.zip › profile_P00175.csv]

# Degron profile of P00175
# logit: Predicted probability of a tile being a degron (PSI<2.2) assigned to central position
# smooth: Running median spanning 5 positions
resi	aa	logit	logit_smooth
1	M	0.500000000000000	0.500000000000000
2	L	0.500000000000000	0.500000000000000
3	K	0.500000000000000	0.500000000000000
4	Y	0.500000000000000	0.500000000000000
5	K	0.500000000000000	0.500000000000000
6	P	0.500000000000000	0.500000000000000
7	L	0.500000000000000	0.500000000000000
8	L	0.500000000000000	0.500000000000000
9	K	0.674812764325607	0.674812764325607
10	I	0.737470110704138	0.737470110704138
11	S	0.737470110704138	0.737470110704138
12	K	0.762737041740587	0.737470110704138
13	N	0.695010543755238	0.728334191213158
14	C	0.707353683209051	0.707353683209051
15	E	0.728334191213158	0.695010543755238
16	A	0.590629992445107	0.622800965709179
17	A	0.453135333766654	0.590629992445107
18	I	0.622800965709179	0.453135333766654
19	L	0.391498172079216	0.453135333766654
20	R	0.394105377873176	0.584129883549757
21	A	0.584129883549757	0.584129883549757
22	S	0.656394769932363	0.593510493448236
23	K	0.593510493448236	0.656394769932363
24	T	0.814915733884610	0.688513191770955
25	R	0.730643533124528	0.688513191770955
26	L	0.688513191770955	0.688513191770955
27	N	0.523279883449651	0.523279883449651
28	T	0.499093075994609	0.499093075994609
29	I	0.439760857321214	0.439760857321214
30	R	0.376187669699337	0.376187669699337
31	A	0.376187669699337	0.376187669699337
32	Y	0.376187669699337	0.376187669699337
33	G	0.373625903979981	0.376187669699337
34	S	0.508108351605769	0.373625903979981
35	T	0.239926637262394	0.268543468540760
36	V	0.268543468540760	0.239926637262394
37	P	0.153611542430737	0.153611542430737
38	K	0.081849933277438	0.081849933277438
39	S	0.081849933277438	0.081849933277438
40	K	0.064097728725233	0.064097728725233
41	S	0.040936244487485	0.053995864515759
42	F	0.053995864515759	0.050028749562751
43	E	0.050028749562751	0.050028749562751
44	Q	0.049511777050004	0.053995864515759
45	D	0.057038814978657	0.057038814978657
46	S	0.067118136169448	0.067118136169448
47	R	0.085630321373066	0.085630321373066
48	K	0.149612030495906	0.149612030495906
49	R	0.167595726352604	0.149612030495906
50	T	0.255587625555258	0.167595726352604
51	Q	0.121981615684957	0.228973769687120
52	S	0.228973769687120	0.255587625555258
53	W	0.395871172356128	0.395871172356128
54	T	0.711246323061286	0.711246323061286
55	A	0.751412032575867	0.751412032575867
56	L	0.774675470924728	0.773605426268935
57	R	0.786633318212073	0.773605426268935
58	V	0.773605426268935	0.774675470924728
59	G	0.771685190058495	0.786633318212073
60	A	0.862009252671669	0.862009252671669
61	I	0.884606197165664	0.870162143292952
62	L	0.870162143292952	0.884606197165664
63	A	0.925670480195679	0.889510067796003
64	A	0.889510067796003	0.894504849560053
65	T	0.894580182675431	0.894504849560053
66	S	0.894504849560053	0.889510067796003
67	S	0.797754801708680	0.797754801708680
68	V	0.797754801708679	0.797754801708679
69	A	0.747837787122174	0.747837787122175
70	Y	0.747837787122175	0.747837787122174
71	L	0.441018404624641	0.441018404624641
72	N	0.337759727985108	0.337759727985108
73	W	0.192635426427288	0.192635426427288
74	H	0.167082798544160	0.192635426427288
75	N	0.159043662476463	0.167082798544160
76	G	0.262152134068756	0.159043662476463
77	Q	0.094307297106868	0.113170357661656
78	I	0.113170357661656	0.094307297106868
79	D	0.055246616755246	0.055246616755246
80	N	0.028509853827919	0.033005308615338
81	E	0.033005308615338	0.029773997821749
82	P	0.015990408039406	0.029773997821749
83	K	0.029773997821749	0.033005308615338
84	L	0.037242807303525	0.037242807303525
85	D	0.041678056187262	0.037242807303525
86	M	0.054681210732021	0.041678056187262
87	N	0.016049566870459	0.052721748439274
88	K	0.052721748439274	0.054681210732021
89	Q	0.079270436956558	0.079270436956558
90	K	0.123873715246252	0.123873715246252
91	I	0.152059159169323	0.123873715246252
92	S	0.131110421444065	0.123873715246252
93	P	0.070394792349235	0.114094515505061
94	A	0.114094515505061	0.070394792349235
95	E	0.041041122559281	0.043901324261012
96	V	0.026254371227060	0.043901324261012
97	A	0.043901324261012	0.043901324261012
98	K	0.089707104670175	0.089707104670175
99	H	0.151283901663631	0.129910003568063
100	N	0.129910003568063	0.151283901663631
101	K	0.233110019666754	0.151283901663631
102	P	0.221000322686906	0.221000322686906
103	D	0.148776451428954	0.233110019666754
104	D	0.345144097840476	0.345144097840476
105	C	0.345144097840476	0.345144097840476
106	W	0.426447859826144	0.345144097840476
107	V	0.282714243216667	0.407174504529656
108	V	0.407174504529656	0.426447859826144
109	I	0.466755185701682	0.466755185701682
110	N	0.500426979896209	0.500426979896209
111	G	0.687690001991759	0.687690001991759
112	Y	0.892206988734573	0.874297975572156
113	V	0.933673850525879	0.874297975572156
114	Y	0.874297975572156	0.874297975572156
115	D	0.791083705898477	0.791083705898477
116	L	0.653667360519146	0.653667360519146
117	T	0.455566101934163	0.455566101934163
118	R	0.237072226088733	0.265467511656687
119	F	0.265467511656687	0.237072226088733
120	L	0.192839236409346	0.219334104337280
121	P	0.190503896687397	0.192839236409346
122	N	0.219334104337280	0.192839236409346
123	H	0.132702261128946	0.194554650595689
124	P	0.363875442765903	0.219334104337280
125	G	0.194554650595689	0.194554650595689
126	G	0.226724279919654	0.194554650595689
127	Q	0.170436145895030	0.170436145895030
128	D	0.093931252082252	0.093931252082252
129	V	0.026838947829013	0.065869430358426
130	I	0.052429881077060	0.065869430358426
131	K	0.065869430358426	0.065869430358426
132	F	0.074302830763144	0.074302830763144
133	N	0.161252441602228	0.161252441602228
134	A	0.322092663015517	0.249456468070003
135	G	0.265130627584115	0.265130627584115
136	K	0.249456468070003	0.322092663015517
137	D	0.555428803470927	0.322535498942407
138	V	0.441288446543562	0.322535498942407
139	T	0.322535498942407	0.322535498942407
140	A	0.300321946802097	0.300321946802097
141	I	0.154150394369869	0.300321946802097
142	F	0.281480840103161	0.300321946802097
143	E	0.393906990167179	0.300515800979542
144	P	0.300515800979542	0.300515800979542
145	L	0.300515800979542	0.393906990167179
146	H	0.598101112318319	0.598101112318319
147	A	0.639857910447891	0.598994830712215
148	P	0.683202540425367	0.598994830712215
149	N	0.598994830712215	0.598994830712215
150	V	0.296376470061559	0.296376470061559
151	I	0.175284861430215	0.296376470061559
152	D	0.258731487227397	0.258731487227397
153	K	0.435489991225596	0.236908217042079
154	Y	0.236908217042079	0.258731487227397
155	I	0.196642585468252	0.272579151037402
156	A	0.272579151037402	0.272579151037402
157	P	0.289146465194872	0.272579151037402
158	E	0.279357109771316	0.272579151037402
159	K	0.185218089503689	0.222154410588720
160	K	0.143783696817994	0.204764680569962
161	L	0.222154410588720	0.185218089503689
162	G	0.204764680569962	0.143783696817994
163	P	0.078670218887683	0.098686426604644
164	L	0.073038389879496	0.098686426604644
165	Q	0.098686426604644	0.098686426604644
166	G	0.171379263430901	0.171379263430901
167	S	0.234432200081881	0.216348705617225
168	M	0.216348705617225	0.234432200081881
169	P	0.336406520775232	0.248769609111374
170	P	0.248769609111374	0.248769609111374
171	E	0.271297057302687	0.248769609111374
172	L	0.248769609111374	0.248769609111374
173	V	0.091895851177061	0.121476399574007
174	C	0.099815392216340	0.099815392216340
175	P	0.121476399574007	0.091895851177061
176	P	0.073543333468068	0.073543333468068
177	Y	0.025701132875095	0.073543333468068
178	A	0.059427949417195	0.073543333468068
179	P	0.083595088634776	0.079219373757029
180	G	0.146347983686613	0.079219373757029
181	E	0.079219373757029	0.079219373757029
182	T	0.028148626325916	0.035482181692303
183	K	0.016371866791223	0.035482181692303
184	E	0.035482181692303	0.028148626325916
185	D	0.039204262357577	0.034825883756119
186	I	0.023027184374384	0.035482181692303
187	A	0.034825883756119	0.039204262357577
188	R	0.073859467245371	0.073859467245371
189	K	0.082282708464821	0.082282708464821
190	E	0.117191782840648	0.115642470026757
191	Q	0.197867017729976	0.117191782840648
192	L	0.115642470026757	0.153041882450157
193	K	0.153041882450157	0.197867017729976
194	S	0.423988185820741	0.322417003430861
195	L	0.423988185820741	0.423988185820741
196	L	0.322417003430861	0.423988185820741
197	P	0.453111817299840	0.453111817299840
198	P	0.603391791538415	0.569789499856017
199	L	0.569789499856017	0.569789499856017
200	D	0.728412516311796	0.600797336338060
201	N	0.450429673787639	0.600797336338060
202	I	0.600797336338060	0.648739013269542
203	I	0.738722013207548	0.600797336338060
204	N	0.648739013269542	0.600797336338060
205	L	0.495738275708085	0.559335249312802
206	Y	0.516243232170283	0.559335249312802
207	D	0.559335249312802	0.559335249312802
208	F	0.559335249312802	0.559335249312802
209	E	0.719703449533505	0.580349854047607
210	Y	0.753176492603907	0.580349854047607
211	L	0.580349854047607	0.675410062168732
212	A	0.454625277232048	0.580349854047607
213	S	0.675410062168732	0.576133678876394
214	Q	0.576133678876394	0.576133678876394
215	T	0.576133678876394	0.675410062168732
216	L	0.824816038865332	0.715902665678121
217	T	0.715902665678121	0.715902665678121
218	K	0.814451263173885	0.715902665678121
219	Q	0.657172487408048	0.657172487408048
220	A	0.555985086446424	0.555985086446424
221	W	0.447350792060069	0.447350792060069
222	A	0.288029096532700	0.298040055788492
223	Y	0.201097213341046	0.288029096532700
224	Y	0.298040055788492	0.201097213341046
225	S	0.185992165316921	0.201097213341046
226	S	0.195914403470919	0.195914403470919
227	G	0.218036732608147	0.185992165316921
228	A	0.147843046899153	0.147843046899153
229	N	0.100843868270534	0.100843868270534
230	D	0.057545042432567	0.057545042432567
231	E	0.037972389056964	0.037972389056964
232	V	0.027218083631294	0.029280680023183
233	T	0.027218083631294	0.029280680023183
234	H	0.029280680023183	0.029280680023183
235	R	0.031518887546824	0.031518887546824
236	E	0.080575803574493	0.080575803574493
237	N	0.117723659375475	0.117723659375475
238	H	0.239118624560129	0.239118624560129
239	N	0.372188671932935	0.326720271820427
240	A	0.467444473214235	0.372188671932935
241	Y	0.326720271820427	0.467444473214235
242	H	0.494233770651963	0.494233770651963
243	R	0.630022534951268	0.630022534951268
244	I	0.729103674179742	0.700872128171748
245	F	0.700872128171748	0.729103674179742
246	F	0.834344931795465	0.834344931795465
247	K	0.834455274074695	0.834455274074695
248	P	0.856948447513064	0.834455274074695
249	K	0.892754769214245	0.834455274074695
250	I	0.706156937485280	0.819438025103414
251	L	0.819438025103414	0.807924060885732
252	V	0.807924060885732	0.706156937485280
253	D	0.676249006654686	0.676249006654686
254	V	0.358448400154520	0.472617078382202
255	R	0.310216803731299	0.443548026592731
256	K	0.472617078382202	0.443548026592731
257	V	0.443548026592731	0.443548026592731
258	D	0.458133617862891	0.443548026592731
259	I	0.309253497419907	0.309253497419907
260	S	0.288962923073665	0.288962923073665
261	T	0.106428302721536	0.288962923073665
262	D	0.288962923073665	0.259692306142499
263	M	0.168443703637528	0.259692306142499
264	L	0.259692306142499	0.288962923073665
265	G	0.391777862761465	0.391777862761465
266	S	0.391777862761465	0.391777862761465
267	H	0.563099280075469	0.437218254730204
268	V	0.437218254730204	0.439909818797085
269	D	0.439909818797085	0.488065559718597
270	V	0.488065559718597	0.488065559718597
271	P	0.781835777178634	0.657533398526870
272	F	0.792783486846439	0.781835777178634
273	Y	0.657533398526870	0.782937871995361
274	V	0.826717616055534	0.782937871995361
275	S	0.782937871995361	0.726343560992536
276	A	0.726343560992536	0.782937871995361
277	T	0.569516426537154	0.726343560992536
278	A	0.832579752149270	0.626052427386171
279	L	0.626052427386171	0.598251537697674
280	C	0.598251537697674	0.598251537697674
281	K	0.313914624849521	0.313914624849521
282	L	0.199470942000731	0.199470942000731
283	G	0.068056553783817	0.110740506643899
284	N	0.110740506643899	0.110740506643899
285	P	0.110740506643899	0.110740506643899
286	L	0.117309045242625	0.110740506643899
287	E	0.075679836821131	0.075679836821131
288	G	0.065399148674207	0.065399148674207
289	E	0.031898870277754	0.031898870277754
290	K	0.031239195840113	0.031239195840113
291	D	0.012810923658471	0.031239195840113
292	V	0.028438553879574	0.031239195840113
293	A	0.035961709390856	0.035961709390856
294	R	0.039732020366871	0.036198433678885
295	G	0.036198433678885	0.039732020366871
296	C	0.052678186908566	0.052678186908566
297	G	0.063550489931745	0.063550489931745
298	Q	0.150946621784326	0.150946621784326
299	G	0.277407547144074	0.277407547144074
300	V	0.434439023411867	0.312906727481680
301	T	0.312906727481680	0.410783073174528
302	K	0.410783073174528	0.434439023411867
303	V	0.442262695949345	0.442262695949345
304	P	0.511919461309421	0.511919461309421
305	Q	0.511919461309421	0.511919461309421
306	M	0.581116347910932	0.511919461309421
307	I	0.561022950006762	0.511919461309421
308	S	0.492504534056174	0.492504534056174
309	T	0.246254818118446	0.492504534056174
310	L	0.396828605349682	0.396828605349682
311	A	0.586894287137717	0.396828605349682
312	S	0.323537451161185	0.408465599692398
313	C	0.408465599692398	0.408465599692398
314	S	0.478736537530590	0.341697632578072
315	P	0.341697632578072	0.341697632578072
316	E	0.203160006456102	0.203160006456102
317	E	0.113020248605429	0.113020248605429
318	I	0.106205242412648	0.106205242412648
319	I	0.055140830617775	0.088270605567958
320	E	0.088270605567958	0.088270605567958
321	A	0.082003587978288	0.088270605567958
322	A	0.099238949888375	0.099238949888375
323	P	0.160178248562181	0.160178248562181
324	S	0.171524761665753	0.171524761665753
325	D	0.403875879369826	0.403875879369826
326	K	0.671380483711700	0.403875879369826
327	Q	0.631171818912158	0.537366166098003
328	I	0.400057423319585	0.537366166098003
329	Q	0.537366166098003	0.400057423319585
330	W	0.321134313392346	0.321134313392346
331	Y	0.293735740790003	0.321134313392346
332	Q	0.315681933913308	0.321134313392346
333	L	0.484313711891041	0.484313711891041
334	Y	0.655151362986077	0.484313711891041
335	V	0.501770440100784	0.484313711891041
336	N	0.352967865495462	0.481966720318657
337	S	0.334836052801750	0.352967865495462
338	D	0.481966720318657	0.334836052801750
339	R	0.306977836387449	0.306977836387449
340	K	0.168731434532861	0.272809146788817
341	I	0.272809146788817	0.168731434532861
342	T	0.102851562732538	0.102851562732538
343	D	0.058764371836606	0.064353696387210
344	D	0.064353696387210	0.064353696387210
345	L	0.061516324096741	0.064353696387210
346	V	0.100540880355006	0.100540880355006
347	K	0.174142218250770	0.174142218250770
348	N	0.193440896102980	0.193440896102980
349	V	0.323367108812970	0.304880030934172
350	E	0.304880030934172	0.323367108812970
351	K	0.425224146835406	0.425224146835406
352	L	0.599447307048476	0.575993634175526
353	G	0.836236970549497	0.575993634175526
354	V	0.575993634175526	0.575993634175526
355	K	0.494331990308551	0.526289947272456
356	A	0.468468322880851	0.526289947272456
357	L	0.526289947272456	0.526289947272456
358	F	0.550346667361292	0.550346667361292
359	V	0.617126707978535	0.550346667361292
360	T	0.612015464710448	0.550346667361292
361	V	0.475322865882577	0.475322865882577
362	D	0.407553686201060	0.407553686201060
363	A	0.275531263044335	0.275531263044335
364	P	0.167783742327006	0.198128341205832
365	S	0.198128341205832	0.167783742327006
366	L	0.110317892161536	0.110854119391376
367	G	0.110854119391376	0.110854119391376
368	Q	0.064483093773911	0.110317892161536
369	R	0.112992597510479	0.106004352689876
370	E	0.069508446571337	0.088992261112618
371	K	0.106004352689876	0.097758622686939
372	D	0.088992261112618	0.097758622686939
373	M	0.097758622686939	0.097758622686939
374	K	0.117360326569400	0.088992261112618
375	L	0.050792083928200	0.057911907331948
376	K	0.056745811064436	0.057911907331948
377	F	0.057911907331948	0.057911907331948
378	S	0.065349024421797	0.065349024421797
379	N	0.154809653996850	0.154809653996850
380	T	0.154809653996850	0.154809653996850
381	K	0.256796372971565	0.163490133826272
382	A	0.188490158262400	0.163490133826272
383	G	0.163490133826272	0.163490133826272
384	P	0.150677103487259	0.150677103487259
385	K	0.097496704877600	0.097496704877600
386	A	0.032126508152529	0.037170420166353
387	M	0.032126508152529	0.032126508152529
388	K	0.037170420166353	0.032126508152529
389	K	0.028059553536368	0.032126508152529
390	T	0.036217032939435	0.036217032939435
391	N	0.029711791854923	0.036217032939435
392	V	0.041870123885472	0.041870123885472
393	E	0.059347670614909	0.059347670614909
394	E	0.111679821369368	0.060345811009403
395	S	0.092926995221263	0.092926995221263
396	Q	0.060345811009403	0.111679821369368
397	G	0.112904758822352	0.112904758822352
398	A	0.215587256537298	0.119613419356073
399	S	0.119613419356073	0.119613419356073
400	R	0.127073863908676	0.127073863908676
401	A	0.078651176556477	0.127073863908676
402	L	0.218351652137492	0.218351652137492
403	S	0.329732074945642	0.329732074945642
404	K	0.493452549283030	0.396866804748869
405	F	0.498846724545217	0.493452549283030
406	I	0.396866804748869	0.493452549283030
407	D	0.521903974105546	0.396866804748869
408	P	0.385256043246390	0.385256043246390
409	S	0.250070780178578	0.337959857204455
410	L	0.337959857204455	0.250070780178578
411	T	0.203937585393955	0.203937585393955
412	W	0.194539361526124	0.194539361526124
413	K	0.194539361526124	0.194539361526124
414	D	0.115582472963863	0.185330829419178
415	I	0.057066254953053	0.185330829419178
416	E	0.185330829419178	0.185330829419178
417	E	0.185330829419178	0.185330829419178
418	L	0.316540174422807	0.295976366015745
419	K	0.295976366015745	0.295976366015745
420	K	0.458460532724494	0.295976366015745
421	K	0.287273353136618	0.295976366015745
422	T	0.244268441710897	0.333253620446736
423	K	0.524458064294162	0.333253620446736
424	L	0.333253620446736	0.484362908574067
425	P	0.484362908574067	0.484362908574067
426	I	0.623242102176001	0.335773638336387
427	V	0.335773638336387	0.335773638336387
428	I	0.211340401977392	0.335773638336387
429	K	0.326465540130379	0.335773638336387
430	G	0.511403861982301	0.493944251128723
431	V	0.493944251128723	0.493944251128723
432	Q	0.559566914619800	0.493944251128723
433	R	0.453526733911703	0.453526733911703
434	T	0.359194178730761	0.359194178730761
435	E	0.359194178730761	0.359194178730761
436	D	0.199045936773544	0.199045936773544
437	V	0.172293934246519	0.180858787857913
438	I	0.180858787857913	0.180858787857913
439	K	0.180858787857913	0.180858787857913
440	A	0.180858787857913	0.180858787857913
441	A	0.289809006717357	0.289809006717357
442	E	0.415389067556926	0.412736974339258
443	I	0.412736974339258	0.415389067556926
444	G	0.492689583479712	0.481537313059486
445	V	0.676890943589845	0.481537313059486
446	S	0.481537313059486	0.481537313059486
447	G	0.256454795583230	0.283007193850176
448	V	0.283007193850176	0.283007193850176
449	V	0.228852768958889	0.283007193850176
450	L	0.312391013768151	0.283007193850176
451	S	0.283413880542454	0.283413880542454
452	N	0.266311946534041	0.283413880542454
453	H	0.324373521680055	0.271544919189281
454	G	0.232988814272565	0.271544919189281
455	G	0.271544919189281	0.295324013314458
456	R	0.295324013314458	0.271544919189281
457	Q	0.333482323432197	0.271544919189281
458	L	0.144157464469923	0.223142474870150
459	D	0.132619363619521	0.223142474870150
460	F	0.223142474870150	0.191340811791492
461	S	0.307638509736255	0.223142474870150
462	R	0.191340811791492	0.240357755533748
463	A	0.240357755533748	0.307638509736255
464	P	0.386285571813346	0.331489102953804
465	I	0.331489102953804	0.386285571813346
466	E	0.522474483237930	0.522474483237930
467	V	0.522474483237930	0.522474483237930
468	L	0.556898464547584	0.522474483237930
469	A	0.382959160312281	0.401062633700034
470	E	0.401062633700034	0.401062633700034
471	T	0.329917541103387	0.401062633700034
472	M	0.429786502044989	0.401062633700034
473	P	0.455344063357312	0.329917541103387
474	I	0.170283693711501	0.270763979859104
475	L	0.252077170643238	0.252077170643238
476	E	0.270763979859104	0.170283693711501
477	Q	0.101901972236145	0.252077170643238
478	R	0.136196480764796	0.270763979859104
479	N	0.339128429834297	0.223381386663437
480	L	0.463968004091265	0.223381386663437
481	K	0.223381386663437	0.223381386663437
482	D	0.203720352138436	0.203720352138436
483	K	0.086764596379645	0.139473176204781
484	L	0.079393979549499	0.139473176204781
485	E	0.139473176204781	0.117238060225416
486	V	0.159331477387714	0.139473176204781
487	F	0.117238060225416	0.139473176204781
488	V	0.144752377843697	0.117238060225416
489	D	0.043086224903881	0.117238060225416
490	G	0.075308996383991	0.144752377843697
491	G	0.234384603408289	0.166650774555363
492	V	0.234384603408289	0.234384603408289
493	R	0.166650774555363	0.234384603408289
494	R	0.395551774572000	0.381241202433500
495	G	0.381241202433500	0.381241202433500
496	T	0.382528108685866	0.382528108685866
497	D	0.215474581707854	0.382528108685866
498	V	0.402771993988586	0.402771993988586
499	L	0.456814460751521	0.456814460751521
500	K	0.456814460751521	0.456814460751521
501	A	0.456814460751521	0.456814460751521
502	L	0.370794015101016	0.456814460751521
503	C	0.506441863535279	0.506441863535279
504	L	0.506441863535279	0.506441863535279
505	G	0.522685664163991	0.522685664163991
506	A	0.650642053793747	0.650642053793747
507	K	0.671113454366774	0.671113454366774
508	G	0.671113454366774	0.671113454366774
509	V	0.789339485548897	0.671113454366774
510	G	0.789339485548897	0.671113454366774
511	L	0.612741119928362	0.612741119928362
512	G	0.496341157810608	0.612741119928362
513	R	0.457180346647304	0.542992394400119
514	P	0.658536406284886	0.542992394400119
515	F	0.542992394400119	0.576220942680285
516	L	0.576220942680285	0.576220942680285
517	Y	0.587926129670391	0.576220942680285
518	A	0.387458979164450	0.576220942680285
519	N	0.587926129670391	0.387458979164450
520	S	0.303619839066380	0.382105842918586
521	C	0.352204145744424	0.382105842918586
522	Y	0.382105842918586	0.352204145744424
523	G	0.596966157660370	0.352204145744424
524	R	0.312764557402539	0.348619844557104
525	N	0.330294659880228	0.330294659880228
526	G	0.348619844557104	0.319981574429953
527	V	0.319981574429953	0.319981574429953
528	E	0.228658699764906	0.228658699764906
529	K	0.145434150664697	0.177491952051332
530	A	0.177491952051332	0.145434150664697
531	I	0.066781721126145	0.124614063525628
532	E	0.124614063525628	0.124614063525628
533	I	0.116560657576835	0.124614063525628
534	L	0.200084832868704	0.200084832868704
535	R	0.263059698492168	0.263059698492168
536	D	0.282253410726718	0.282253410726718
537	E	0.562719577616022	0.507862361869796
538	I	0.507862361869796	0.507862361869796
539	E	0.589154975186126	0.553655681192165
540	M	0.415926713564787	0.553655681192165
541	S	0.553655681192165	0.553655681192165
542	M	0.553655681192165	0.447597278992732
543	R	0.447597278992732	0.553655681192165
544	L	0.301256725397150	0.553655681192165
545	L	0.618414230122202	0.526329851477173
546	G	0.726885200747667	0.526329851477173
547	V	0.526329851477173	0.547170398637024
548	T	0.491698632885629	0.547170398637024
549	S	0.547170398637024	0.526329851477173
550	I	0.694192330054280	0.547170398637024
551	A	0.429988547039220	0.547170398637024
552	E	0.567751456158355	0.429988547039220
553	L	0.411476409815427	0.429988547039220
554	K	0.273391633931110	0.411476409815427
555	P	0.483190564632136	0.385532207084809
556	D	0.340759152916163	0.385532207084809
557	L	0.385532207084809	0.385532207084809
558	L	0.403677739819941	0.340759152916163
559	D	0.251589107069350	0.380875229584494
560	L	0.318400163101374	0.358323151189308
561	S	0.380875229584494	0.334863145112709
562	T	0.358323151189308	0.334863145112709
563	L	0.334863145112709	0.334863145112709
564	K	0.319670917962516	0.319670917962516
565	A	0.319670917962516	0.319670917962516
566	R	0.298992698385726	0.319670917962516
567	T	0.298992698385726	0.319670917962516
568	V	0.596355640656960	0.298992698385726
569	G	0.384191131485747	0.376609616588390
570	V	0.263711529716905	0.376609616588390
571	P	0.376609616588390	0.357620914030664
572	N	0.357620914030664	0.263711529716905
573	D	0.253173369788146	0.253173369788146
574	V	0.172767072983555	0.172767072983555
575	L	0.141286331998164	0.153445078751817
576	Y	0.141286331998164	0.153445078751817
577	N	0.153445078751817	0.141286331998164
578	E	0.195096177532206	0.152090318166977
579	V	0.075443262240305	0.152090318166977
580	Y	0.152090318166977	0.114891898795468
581	E	0.114891898795468	0.114891898795468
582	G	0.114891898795468	0.152090318166977
583	P	0.500000000000000	0.500000000000000
584	T	0.500000000000000	0.500000000000000
585	L	0.500000000000000	0.500000000000000
586	T	0.500000000000000	0.500000000000000
587	E	0.500000000000000	0.500000000000000
588	F	0.500000000000000	0.500000000000000
589	E	0.500000000000000	0.500000000000000
590	D	0.500000000000000	0.500000000000000
591	A	0.500000000000000	0.500000000000000
