# Supplementary material for: Conserved degronome features governing quality control associated proteolysis
Source: Nat Commun. 2022 Dec 8;13:7588. doi: 10.1038/s41467-022-35298-y (PMC9732359; doi:10.1038/s41467-022-35298-y)
Supplement: Supplementary file 6 — Supplementary Data 4 [file 41467_2022_35298_MOESM6_ESM.zip › profile_P00330.csv]

# Degron profile of P00330
# logit: Predicted probability of a tile being a degron (PSI<2.2) assigned to central position
# smooth: Running median spanning 5 positions
resi	aa	logit	logit_smooth
1	M	0.500000000000000	0.500000000000000
2	S	0.500000000000000	0.500000000000000
3	I	0.500000000000000	0.500000000000000
4	P	0.500000000000000	0.500000000000000
5	E	0.500000000000000	0.500000000000000
6	T	0.500000000000000	0.500000000000000
7	Q	0.500000000000000	0.500000000000000
8	K	0.500000000000000	0.500000000000000
9	G	0.294178738099083	0.329237040687264
10	V	0.207150778511782	0.294178738099083
11	I	0.329237040687264	0.219911035457928
12	F	0.121582448569482	0.219911035457928
13	Y	0.219911035457928	0.219911035457928
14	E	0.316450680327341	0.219911035457928
15	S	0.186235672803166	0.312842670812923
16	H	0.335538204420675	0.316450680327341
17	G	0.312842670812923	0.335538204420675
18	K	0.506635047991597	0.335538204420675
19	L	0.338557419636305	0.312842670812923
20	E	0.191612318658167	0.191612318658167
21	Y	0.097334236688279	0.111526505031531
22	K	0.055465825740138	0.097334236688279
23	D	0.111526505031531	0.090561869647595
24	I	0.090561869647595	0.090561869647595
25	P	0.050357774621640	0.111526505031531
26	V	0.116426627306864	0.116426627306864
27	P	0.207962899298967	0.207962899298967
28	K	0.221512321230884	0.221512321230884
29	P	0.282224008262584	0.279180599242930
30	K	0.279180599242930	0.279180599242930
31	A	0.279180599242930	0.282224008262584
32	N	0.572943900041431	0.369541829537638
33	E	0.397222998782966	0.369541829537638
34	L	0.369541829537638	0.397222998782966
35	L	0.369541829537638	0.397222998782966
36	I	0.525437868563056	0.525437868563056
37	N	0.558709063270131	0.525437868563056
38	V	0.600942404243947	0.549970172243418
39	K	0.443915611606798	0.558709063270131
40	Y	0.549970172243418	0.600942404243947
41	S	0.624166334963346	0.624166334963346
42	G	0.780220616427791	0.682271522123458
43	V	0.789116806711071	0.682271522123458
44	C	0.682271522123458	0.682271522123458
45	H	0.443649839396708	0.443649839396708
46	T	0.334387704599718	0.368435558627421
47	D	0.368435558627421	0.363359097427074
48	L	0.344669102839747	0.344669102839747
49	H	0.363359097427074	0.363359097427074
50	A	0.326655345376025	0.363359097427074
51	W	0.522498028021463	0.376930558531927
52	H	0.376930558531927	0.376930558531927
53	G	0.414465967651300	0.414465967651300
54	D	0.358187447733897	0.414465967651300
55	W	0.509093284762379	0.509093284762379
56	P	0.779663413573390	0.509093284762379
57	L	0.587462855416329	0.509093284762379
58	P	0.499661745051603	0.499661745051603
59	V	0.467322472091148	0.467322472091148
60	K	0.202769791071756	0.224518066052612
61	L	0.151367963158365	0.224518066052612
62	P	0.224518066052612	0.224518066052612
63	L	0.304575323478964	0.273869831145689
64	V	0.273869831145689	0.304575323478964
65	G	0.430746733766084	0.379245210676310
66	G	0.407183790583267	0.379245210676310
67	H	0.379245210676310	0.379245210676310
68	E	0.350147383903079	0.350147383903079
69	G	0.301714651465036	0.301714651465036
70	A	0.116637570482433	0.116637570482433
71	G	0.109712827834318	0.109712827834318
72	V	0.100607530569545	0.100607530569545
73	V	0.058241960914072	0.100607530569545
74	V	0.058241960914072	0.100607530569545
75	G	0.139402004920649	0.124079731952182
76	M	0.124079731952182	0.139402004920649
77	G	0.334375939516792	0.169839271892478
78	E	0.334375939516792	0.319017886284345
79	N	0.169839271892478	0.319017886284345
80	V	0.319017886284345	0.252125157528127
81	K	0.252125157528127	0.169839271892478
82	G	0.130027613732105	0.182012492447917
83	W	0.151417494627047	0.182012492447917
84	K	0.182012492447917	0.182012492447917
85	I	0.226591002767541	0.226591002767541
86	G	0.421299241663777	0.421299241663777
87	D	0.501494090552952	0.421299241663777
88	Y	0.489465719082548	0.489132689201845
89	A	0.359881832849731	0.489465719082548
90	G	0.489132689201845	0.489465719082548
91	I	0.655722630273756	0.541354561633025
92	K	0.541354561633025	0.541354561633025
93	W	0.667788117900276	0.564829080331952
94	L	0.361769177830080	0.564829080331952
95	N	0.564829080331952	0.580320075642320
96	G	0.806568313680434	0.580320075642320
97	S	0.580320075642320	0.679161971146627
98	C	0.679161971146627	0.679161971146627
99	M	0.679161971146627	0.580320075642320
100	A	0.452010717113767	0.452010717113767
101	C	0.334343843655460	0.334343843655460
102	E	0.202327714738505	0.202327714738505
103	Y	0.096746543638395	0.195959871181574
104	C	0.178158687497723	0.195959871181574
105	E	0.195959871181574	0.178158687497723
106	L	0.208074620797215	0.178158687497723
107	G	0.167236236786774	0.167236236786774
108	N	0.062559618774644	0.092692202223426
109	E	0.092692202223426	0.077316180776681
110	S	0.059822763944331	0.077316180776681
111	N	0.077316180776681	0.077316180776681
112	C	0.077316180776681	0.077316180776681
113	P	0.050118987901932	0.077316180776681
114	H	0.090150540623922	0.050118987901932
115	A	0.025682143170103	0.032158532455484
116	D	0.025682143170103	0.032158532455484
117	L	0.032158532455484	0.032158532455484
118	S	0.097587321331293	0.090724658935701
119	G	0.090724658935701	0.097587321331293
120	Y	0.103980201355088	0.103980201355088
121	T	0.111210094029368	0.111210094029368
122	H	0.153009475060808	0.144868698692699
123	D	0.144868698692699	0.144868698692699
124	G	0.144868698692699	0.144868698692699
125	S	0.144868698692699	0.144868698692699
126	F	0.099637130418814	0.144868698692699
127	Q	0.158753868026484	0.144868698692699
128	Q	0.187193112411268	0.158753868026484
129	Y	0.140342613475612	0.165388924508465
130	A	0.165388924508465	0.165388924508465
131	T	0.165388924508465	0.165388924508465
132	A	0.446666421588623	0.446666421588623
133	D	0.475765107802564	0.446666421588623
134	A	0.455738661171690	0.446666421588623
135	V	0.253075291292516	0.270743899576112
136	Q	0.270743899576112	0.253075291292516
137	A	0.167429944092722	0.179136160308948
138	A	0.179136160308948	0.179136160308948
139	H	0.179136160308948	0.179136160308948
140	I	0.166084305170779	0.179136160308948
141	P	0.216765563876686	0.216765563876686
142	Q	0.404606401625394	0.320046520835084
143	G	0.320046520835084	0.359768325095862
144	T	0.359768325095862	0.404606401625394
145	D	0.533617430994839	0.533617430994839
146	L	0.599515100268785	0.533617430994839
147	A	0.599515100268785	0.533617430994839
148	Q	0.512148935796572	0.555291490185073
149	V	0.512148935796572	0.555291490185073
150	A	0.555291490185073	0.555291490185073
151	P	0.697685858158456	0.697685858158456
152	I	0.840878643526639	0.831308961027950
153	L	0.831308961027950	0.840878643526639
154	C	0.923666581966482	0.902877302963742
155	A	0.923666581966482	0.909710560581514
156	G	0.902877302963742	0.909710560581514
157	I	0.909710560581514	0.902877302963742
158	T	0.878796758113996	0.902877302963742
159	V	0.824164480142532	0.884431379597757
160	Y	0.911968194524199	0.878796758113996
161	K	0.884431379597757	0.833306496544725
162	A	0.833306496544725	0.833306496544725
163	L	0.701842895604458	0.833306496544725
164	K	0.674046720482395	0.819392030332746
165	S	0.844148141338470	0.819392030332746
166	A	0.819392030332746	0.844148141338470
167	N	0.846318709747606	0.844148141338470
168	L	0.867978631017660	0.819392030332746
169	M	0.791566901259718	0.791566901259718
170	A	0.752807392867121	0.752807392867121
171	G	0.752807392867121	0.752807392867121
172	H	0.665478645093474	0.665478645093474
173	W	0.614685563722557	0.648674063376661
174	V	0.546708470950658	0.637630892223750
175	A	0.648674063376661	0.614685563722557
176	I	0.637630892223750	0.546708470950658
177	S	0.483642824056967	0.539169781688356
178	G	0.539169781688356	0.539169781688356
179	A	0.539169781688356	0.539169781688356
180	A	0.725200303205486	0.663815331953084
181	G	0.693119106070163	0.663815331953084
182	G	0.663815331953084	0.663815331953084
183	L	0.586938179483385	0.586938179483385
184	G	0.521909326311663	0.521909326311663
185	S	0.396871939108247	0.497394906073060
186	L	0.497394906073060	0.497394906073060
187	A	0.497394906073060	0.497394906073060
188	V	0.582653048187448	0.551053677217864
189	Q	0.551053677217864	0.582653048187448
190	Y	0.734647858381111	0.734647858381111
191	A	0.873089141324470	0.734647858381111
192	K	0.734647858381111	0.788403886123400
193	A	0.881731102213667	0.788403886123400
194	M	0.788403886123400	0.734647858381111
195	G	0.599915239061520	0.599915239061520
196	Y	0.480192493898791	0.480192493898791
197	R	0.237221223851085	0.237221223851085
198	V	0.203080468888887	0.203080468888887
199	L	0.121866264448767	0.121866264448767
200	G	0.060964766610493	0.060964766610493
201	I	0.038029910853190	0.060964766610493
202	D	0.057066709108598	0.060964766610493
203	G	0.069929447841224	0.058362750089362
204	G	0.096901620736029	0.069929447841224
205	E	0.058362750089362	0.069929447841224
206	G	0.104706742737427	0.058362750089362
207	K	0.049294472237452	0.049294472237452
208	E	0.020439961675845	0.020439961675845
209	E	0.015597711630579	0.020439961675845
210	L	0.013098162446663	0.020439961675845
211	F	0.047272191156559	0.047272191156559
212	R	0.117864060483300	0.081156347483402
213	S	0.081156347483402	0.117864060483300
214	I	0.223276705934260	0.223276705934260
215	G	0.277665715849421	0.277665715849421
216	G	0.277665715849421	0.277665715849421
217	E	0.277665715849421	0.277665715849421
218	V	0.386981881142101	0.277665715849421
219	F	0.143790209456825	0.224337071681371
220	I	0.154682899776077	0.179426289858292
221	D	0.224337071681371	0.154682899776077
222	F	0.179426289858292	0.179426289858292
223	T	0.116453835455059	0.224337071681371
224	K	0.229162893432099	0.229162893432099
225	E	0.424867087876624	0.424867087876624
226	K	0.548157429006833	0.424867087876624
227	D	0.466103957259111	0.424867087876624
228	I	0.320830546179479	0.320830546179479
229	V	0.103913827413272	0.149243039535898
230	G	0.149243039535898	0.103913827413272
231	A	0.066278185798029	0.089687919747216
232	V	0.079326260492655	0.089687919747216
233	L	0.089687919747216	0.089687919747216
234	K	0.114847721122847	0.114847721122847
235	A	0.190078114306679	0.190078114306679
236	T	0.488755483738165	0.271414320156715
237	D	0.271414320156715	0.271414320156715
238	G	0.271414320156715	0.330087837446800
239	G	0.330087837446800	0.286488458868742
240	A	0.406424398083314	0.286488458868742
241	H	0.286488458868742	0.286488458868742
242	G	0.109289574386942	0.137716176836913
243	V	0.137716176836913	0.137716176836913
244	I	0.137716176836913	0.137716176836913
245	N	0.243350191284967	0.243350191284967
246	V	0.269773197009743	0.269773197009743
247	S	0.374867705533633	0.374867705533633
248	V	0.442328019144788	0.395201295231637
249	S	0.395201295231637	0.395392180796704
250	E	0.395392180796704	0.442328019144788
251	A	0.599594557668866	0.442461424570491
252	A	0.599594557668866	0.551092374203476
253	I	0.442461424570491	0.551092374203476
254	E	0.551092374203476	0.442461424570491
255	A	0.363501286642561	0.363501286642561
256	S	0.301562065213859	0.301562065213859
257	T	0.203806237523056	0.301562065213859
258	R	0.205585798799451	0.301562065213859
259	Y	0.434617015753976	0.434617015753976
260	V	0.540609756829448	0.434617015753976
261	R	0.620534796738926	0.540609756829448
262	A	0.377828819523593	0.540609756829448
263	N	0.614031646974622	0.574871135511501
264	G	0.524241234757725	0.524241234757725
265	T	0.574871135511501	0.534917184000550
266	T	0.502787806110865	0.524241234757725
267	V	0.534917184000550	0.502787806110865
268	L	0.385130742079992	0.467406676820028
269	V	0.370965802840228	0.416958667957694
270	G	0.467406676820028	0.385130742079992
271	M	0.416958667957694	0.416958667957694
272	P	0.310600169882081	0.467406676820028
273	A	0.504022328226299	0.504022328226299
274	G	0.652547230539526	0.504022328226299
275	A	0.595746308637850	0.504022328226299
276	K	0.443626751539781	0.443626751539781
277	C	0.419878926424023	0.443626751539781
278	C	0.419878926424023	0.419878926424023
279	S	0.474393486994416	0.419878926424023
280	D	0.375050266292499	0.474393486994416
281	V	0.589729742205217	0.539451747909471
282	F	0.539451747909471	0.589729742205217
283	N	0.759278599309494	0.759278599309494
284	Q	0.814232441018001	0.759278599309494
285	V	0.778508376604099	0.759278599309494
286	V	0.686436155322088	0.778508376604099
287	K	0.702416672435191	0.778508376604099
288	S	0.801001606363437	0.739082552710008
289	I	0.858937175796997	0.739082552710008
290	S	0.739082552710008	0.739082552710008
291	I	0.620595494660513	0.716738443005292
292	V	0.716738443005292	0.620595494660513
293	G	0.578163657933506	0.578163657933506
294	S	0.448294791078343	0.448294791078343
295	Y	0.339543523367860	0.339543523367860
296	V	0.238416155757683	0.277545407465839
297	G	0.277545407465839	0.261720834034324
298	N	0.261720834034324	0.238416155757683
299	R	0.150505894853577	0.151215228456535
300	A	0.139858680854988	0.151215228456535
301	D	0.151215228456535	0.151215228456535
302	T	0.224311030426661	0.151215228456535
303	R	0.237805153767090	0.151215228456535
304	E	0.119915721363154	0.224311030426661
305	A	0.130514889885680	0.237805153767090
306	L	0.252936960897554	0.252936960897554
307	D	0.286923243859307	0.252936960897554
308	F	0.271635251825966	0.271635251825966
309	F	0.205283770274108	0.286923243859307
310	A	0.512728549292709	0.495269556145728
311	R	0.495269556145728	0.512728549292709
312	G	0.607983525574153	0.607983525574153
313	L	0.821647174399589	0.739460013521432
314	V	0.739460013521432	0.739460013521432
315	K	0.739460013521432	0.754469537512452
316	S	0.850274930181890	0.754469537512452
317	P	0.754469537512452	0.754469537512452
318	I	0.755478068889233	0.754469537512452
319	K	0.681526459595495	0.754072427641560
320	V	0.532419090222973	0.738601034616936
321	V	0.754072427641560	0.681526459595495
322	G	0.738601034616936	0.532419090222973
323	L	0.487504267475737	0.588580923630438
324	S	0.487504267475737	0.491418317816030
325	T	0.588580923630438	0.487504267475737
326	L	0.491418317816030	0.487504267475737
327	P	0.309134602963661	0.309134602963661
328	E	0.264069587227390	0.264069587227390
329	I	0.162580616536493	0.264069587227390
330	Y	0.188167300568957	0.188167300568957
331	E	0.343314514918819	0.185003362029071
332	K	0.173822147855036	0.188167300568957
333	M	0.185003362029071	0.260812683469861
334	E	0.279904717388515	0.260812683469861
335	K	0.260812683469861	0.279904717388515
336	G	0.414479499771735	0.279904717388515
337	Q	0.381283702428753	0.260812683469861
338	I	0.234316936583553	0.381283702428753
339	V	0.150216921803658	0.381283702428753
340	G	0.500000000000000	0.500000000000000
341	R	0.500000000000000	0.500000000000000
342	Y	0.500000000000000	0.500000000000000
343	V	0.500000000000000	0.500000000000000
344	V	0.500000000000000	0.500000000000000
345	D	0.500000000000000	0.500000000000000
346	T	0.500000000000000	0.500000000000000
347	S	0.500000000000000	0.500000000000000
348	K	0.500000000000000	0.500000000000000
