# Supplementary material for: Conserved degronome features governing quality control associated proteolysis
Source: Nat Commun. 2022 Dec 8;13:7588. doi: 10.1038/s41467-022-35298-y (PMC9732359; doi:10.1038/s41467-022-35298-y)
Supplement: Supplementary file 6 — Supplementary Data 4 [file 41467_2022_35298_MOESM6_ESM.zip › profile_P00331.csv]

# Degron profile of P00331
# logit: Predicted probability of a tile being a degron (PSI<2.2) assigned to central position
# smooth: Running median spanning 5 positions
resi	aa	logit	logit_smooth
1	M	0.500000000000000	0.500000000000000
2	S	0.500000000000000	0.500000000000000
3	I	0.500000000000000	0.500000000000000
4	P	0.500000000000000	0.500000000000000
5	E	0.500000000000000	0.500000000000000
6	T	0.500000000000000	0.500000000000000
7	Q	0.500000000000000	0.500000000000000
8	K	0.500000000000000	0.500000000000000
9	A	0.372776734305844	0.411737753467813
10	I	0.271438879250884	0.372776734305844
11	I	0.411737753467813	0.271438879250884
12	F	0.164835897099470	0.271438879250884
13	Y	0.200211754589955	0.200211754589955
14	E	0.291333177095346	0.200211754589955
15	S	0.168899845694597	0.287890930974756
16	N	0.309591857987798	0.291333177095346
17	G	0.287890930974756	0.287890930974756
18	K	0.359708804062467	0.287890930974756
19	L	0.189988075422810	0.189988075422810
20	E	0.097975363382776	0.097975363382776
21	H	0.047085515477219	0.047085515477219
22	K	0.026204173142181	0.038314804335557
23	D	0.038314804335557	0.030637854014778
24	I	0.030637854014778	0.030637854014778
25	P	0.022361035223160	0.038314804335557
26	V	0.053778583777626	0.053778583777626
27	P	0.101731068838942	0.101731068838942
28	K	0.109314420374452	0.109314420374452
29	P	0.145002863414072	0.145002863414072
30	K	0.211521280000813	0.211521280000813
31	P	0.211521280000813	0.211521280000813
32	N	0.481663814024348	0.288756116799730
33	E	0.313393975216216	0.288756116799730
34	L	0.288756116799730	0.313393975216216
35	L	0.288756116799730	0.313393975216216
36	I	0.434034113902726	0.434034113902726
37	N	0.467215711556003	0.434034113902726
38	V	0.510534258427439	0.467215711556003
39	K	0.356053270183988	0.510534258427439
40	Y	0.549970172243418	0.549970172243418
41	S	0.624166334963346	0.624166334963346
42	G	0.780220616427791	0.682271522123458
43	V	0.789116806711071	0.682271522123458
44	C	0.682271522123458	0.682271522123458
45	H	0.443649839396708	0.443649839396708
46	T	0.334387704599718	0.368435558627421
47	D	0.368435558627421	0.363359097427074
48	L	0.344669102839747	0.344669102839747
49	H	0.363359097427074	0.363359097427074
50	A	0.326655345376025	0.344669102839747
51	W	0.393469977383010	0.326655345376025
52	H	0.263977001962688	0.295600701193483
53	G	0.295600701193483	0.295600701193483
54	D	0.248609477144452	0.295600701193483
55	W	0.380736052941641	0.380736052941641
56	P	0.677193419255587	0.380736052941641
57	L	0.457771931398693	0.380736052941641
58	P	0.371881076695356	0.371881076695356
59	T	0.342156445159599	0.342156445159599
60	K	0.131030881015991	0.146498652570502
61	L	0.095633255369753	0.146498652570502
62	P	0.146498652570502	0.146498652570502
63	L	0.206130985472429	0.182742113871532
64	V	0.182742113871532	0.206130985472429
65	G	0.309681757673090	0.265894033033988
66	G	0.289374855985013	0.289374855985013
67	H	0.265894033033988	0.301714651465036
68	E	0.350147383903079	0.289374855985013
69	G	0.301714651465036	0.265894033033988
70	A	0.116637570482433	0.116637570482433
71	G	0.109712827834318	0.109712827834318
72	V	0.100607530569545	0.100607530569545
73	V	0.058241960914072	0.100607530569545
74	V	0.058241960914072	0.100607530569545
75	G	0.139402004920649	0.124079731952182
76	M	0.124079731952182	0.139402004920649
77	G	0.334375939516792	0.169839271892478
78	E	0.334375939516792	0.319017886284345
79	N	0.169839271892478	0.319017886284345
80	V	0.319017886284345	0.252125157528127
81	K	0.252125157528127	0.169839271892478
82	G	0.130027613732105	0.182012492447917
83	W	0.151417494627047	0.182012492447917
84	K	0.182012492447917	0.182012492447917
85	I	0.226591002767541	0.226591002767541
86	G	0.421299241663777	0.421299241663777
87	D	0.501494090552952	0.421299241663777
88	Y	0.489465719082548	0.489132689201845
89	A	0.359881832849731	0.489465719082548
90	G	0.489132689201845	0.489465719082548
91	I	0.655722630273756	0.541354561633025
92	K	0.541354561633025	0.541354561633025
93	W	0.667788117900276	0.564829080331952
94	L	0.361769177830080	0.564829080331952
95	N	0.564829080331952	0.580320075642320
96	G	0.806568313680434	0.580320075642320
97	S	0.580320075642320	0.679161971146627
98	C	0.679161971146627	0.679161971146627
99	M	0.679161971146627	0.580320075642320
100	A	0.452010717113767	0.452010717113767
101	C	0.334343843655460	0.334343843655460
102	E	0.202327714738505	0.202327714738505
103	Y	0.096746543638395	0.195959871181574
104	C	0.178158687497723	0.195959871181574
105	E	0.195959871181574	0.178158687497723
106	L	0.208074620797215	0.178158687497723
107	G	0.167236236786774	0.167236236786774
108	N	0.062559618774644	0.092692202223426
109	E	0.092692202223426	0.077316180776681
110	S	0.059822763944331	0.077316180776681
111	N	0.077316180776681	0.077316180776681
112	C	0.077316180776681	0.077316180776681
113	P	0.050118987901932	0.077316180776681
114	H	0.090150540623922	0.050118987901932
115	A	0.025682143170103	0.032158532455484
116	D	0.025682143170103	0.032158532455484
117	L	0.032158532455484	0.032158532455484
118	S	0.097587321331293	0.067343078457960
119	G	0.090724658935701	0.072230895643433
120	Y	0.067343078457960	0.090724658935701
121	T	0.072230895643433	0.090724658935701
122	H	0.101045187613410	0.095357874517861
123	D	0.095357874517861	0.095357874517861
124	G	0.095357874517861	0.095357874517861
125	S	0.095357874517861	0.095357874517861
126	F	0.064420255781909	0.095357874517861
127	Q	0.105080732934765	0.095357874517861
128	E	0.125337492196127	0.105080732934765
129	Y	0.092211837372646	0.109765239009316
130	A	0.109765239009316	0.109765239009316
131	T	0.109765239009316	0.109765239009316
132	A	0.334339181080748	0.334339181080748
133	D	0.360892883289806	0.334339181080748
134	A	0.342542296319133	0.334339181080748
135	V	0.174113115983177	0.187653939960535
136	Q	0.187653939960535	0.179136160308948
137	A	0.167429944092722	0.179136160308948
138	A	0.179136160308948	0.179136160308948
139	H	0.179136160308948	0.167429944092722
140	I	0.110257644776886	0.179136160308948
141	P	0.146904230958891	0.179136160308948
142	Q	0.297175730351589	0.226525827833370
143	G	0.226525827833370	0.259062849526088
144	T	0.259062849526088	0.297175730351589
145	D	0.415857479694646	0.415857479694646
146	L	0.482249914730061	0.415857479694646
147	A	0.482249914730061	0.415857479694646
148	E	0.395112972225434	0.437232585226869
149	V	0.395112972225434	0.437232585226869
150	A	0.437232585226869	0.437232585226869
151	P	0.589482619921899	0.589482619921899
152	I	0.766795590915999	0.754073542177539
153	L	0.754073542177539	0.766795590915999
154	C	0.882753252268079	0.852599466569599
155	A	0.882753252268079	0.882753252268079
156	G	0.852599466569599	0.882753252268079
157	I	0.909710560581514	0.878796758113996
158	T	0.878796758113996	0.878796758113996
159	V	0.824164480142532	0.878796758113996
160	Y	0.911968194524199	0.845919952499469
161	K	0.845919952499469	0.824164480142532
162	A	0.781958578695811	0.781958578695811
163	L	0.628073527160352	0.781958578695811
164	K	0.597345642191793	0.700794641926398
165	S	0.795319564473104	0.700794641926398
166	A	0.700794641926398	0.739787806481605
167	N	0.739787806481605	0.739787806481605
168	L	0.772424843149346	0.700794641926398
169	R	0.662229868668234	0.662229868668234
170	A	0.611231674965913	0.611231674965913
171	G	0.611231674965913	0.611231674965913
172	H	0.506663780409108	0.506663780409108
173	W	0.451627273523119	0.488019008858532
174	A	0.383724584335633	0.476005225457781
175	A	0.488019008858532	0.451627273523119
176	I	0.476005225457781	0.457100654042964
177	S	0.325941015550760	0.457100654042964
178	G	0.457100654042964	0.457100654042964
179	A	0.457100654042964	0.457100654042964
180	A	0.655066314181756	0.586938179483385
181	G	0.619097892507823	0.586938179483385
182	G	0.586938179483385	0.586938179483385
183	L	0.586938179483385	0.586938179483385
184	G	0.521909326311663	0.521909326311663
185	S	0.396871939108247	0.497394906073060
186	L	0.497394906073060	0.497394906073060
187	A	0.497394906073060	0.497394906073060
188	V	0.582653048187448	0.551053677217864
189	Q	0.551053677217864	0.582653048187448
190	Y	0.734647858381111	0.734647858381111
191	A	0.873089141324470	0.734647858381111
192	K	0.734647858381111	0.788403886123400
193	A	0.881731102213667	0.788403886123400
194	M	0.788403886123400	0.734647858381111
195	G	0.599915239061520	0.599915239061520
196	Y	0.480192493898791	0.480192493898791
197	R	0.315281323916818	0.315281323916818
198	V	0.273940859579704	0.273940859579704
199	L	0.170449846797396	0.170449846797396
200	G	0.087693780640120	0.087693780640120
201	I	0.055295627945682	0.087693780640120
202	D	0.082236352805475	0.087693780640120
203	G	0.100169611872472	0.082236352805475
204	G	0.129573031236695	0.100169611872472
205	P	0.079179608160541	0.100169611872472
206	G	0.130225622273502	0.079179608160541
207	K	0.062247367553439	0.062247367553439
208	E	0.026018381304626	0.026018381304626
209	E	0.019881419553684	0.026018381304626
210	L	0.016707052398430	0.026018381304626
211	F	0.059727084192683	0.059727084192683
212	T	0.146066444425212	0.101586844780985
213	S	0.101586844780985	0.146066444425212
214	L	0.199075579035151	0.199075579035151
215	G	0.249462725280104	0.249462725280104
216	G	0.249462725280104	0.249462725280104
217	E	0.249462725280104	0.249462725280104
218	V	0.353103218476362	0.249462725280104
219	F	0.126798206614251	0.210661621895767
220	I	0.136609059963937	0.210661621895767
221	D	0.210661621895767	0.148454085331817
222	F	0.210661621895767	0.210661621895767
223	T	0.148454085331817	0.210661621895767
224	K	0.282240889028454	0.282240889028454
225	E	0.470043799942788	0.470043799942788
226	K	0.592928506593288	0.470043799942788
227	D	0.511763791174510	0.470043799942788
228	I	0.361905960353333	0.361905960353333
229	V	0.181001884508863	0.250555819703168
230	S	0.250555819703168	0.181001884508863
231	A	0.119159098367130	0.158084343311163
232	V	0.141045159401148	0.158084343311163
233	V	0.158084343311163	0.158084343311163
234	K	0.198252485633205	0.198252485633205
235	A	0.348097086523426	0.348097086523426
236	T	0.685055369673101	0.458751397907596
237	N	0.458751397907596	0.458751397907596
238	G	0.458751397907596	0.458751397907596
239	G	0.458751397907596	0.458751397907596
240	A	0.540821659801697	0.458751397907596
241	H	0.408521014319606	0.408521014319606
242	G	0.188653042963089	0.232337802760849
243	I	0.232337802760849	0.232337802760849
244	I	0.232337802760849	0.232337802760849
245	N	0.378677147418633	0.306064026935980
246	V	0.306064026935980	0.378677147418633
247	S	0.417218583916167	0.417218583916167
248	V	0.486370624727087	0.438238957872894
249	S	0.438238957872894	0.438435561510632
250	E	0.438435561510632	0.486370624727087
251	A	0.641289250053843	0.438435561510632
252	A	0.585047042464824	0.536145924272815
253	I	0.427654461673664	0.536145924272815
254	E	0.536145924272815	0.427654461673664
255	A	0.349679451702854	0.349679451702854
256	S	0.289025957146530	0.291277403504134
257	T	0.194203946131325	0.291277403504134
258	R	0.291277403504134	0.291277403504134
259	Y	0.549714023134112	0.549714023134112
260	C	0.651434583243355	0.549714023134112
261	R	0.721993614134775	0.651434583243355
262	A	0.490945839848457	0.686121194751609
263	N	0.759382562618708	0.721993614134775
264	G	0.686121194751609	0.686121194751609
265	T	0.728447465125108	0.695276069885345
266	V	0.667335326095209	0.686121194751609
267	V	0.695276069885345	0.667335326095209
268	L	0.554082473983825	0.554082473983825
269	V	0.554082473983825	0.554082473983825
270	G	0.535244474877007	0.535244474877007
271	L	0.484130217296521	0.535244474877007
272	P	0.371556677153292	0.535244474877007
273	A	0.571472189048628	0.534131940969394
274	G	0.711365524515720	0.534131940969394
275	A	0.534131940969394	0.534131940969394
276	K	0.420231194486255	0.420231194486255
277	C	0.396842471306128	0.420231194486255
278	S	0.396842471306128	0.396842471306128
279	S	0.450689726047765	0.396842471306128
280	D	0.303976586395639	0.450689726047765
281	V	0.511254798554105	0.460163178260479
282	F	0.460163178260479	0.511254798554105
283	N	0.696546688724589	0.696546688724589
284	H	0.761319669981000	0.696546688724589
285	V	0.718932682081045	0.718932682081045
286	V	0.614362839799622	0.733899060344149
287	K	0.733899060344149	0.733899060344149
288	S	0.824657868065641	0.767967301050219
289	I	0.876765845382163	0.767967301050219
290	S	0.767967301050219	0.767967301050219
291	I	0.656500962448293	0.747250873838873
292	V	0.747250873838873	0.656500962448293
293	G	0.578163657933506	0.578163657933506
294	S	0.448294791078343	0.448294791078343
295	Y	0.339543523367860	0.339543523367860
296	V	0.238416155757683	0.277545407465839
297	G	0.277545407465839	0.261720834034324
298	N	0.261720834034324	0.238416155757683
299	R	0.150505894853577	0.151215228456535
300	A	0.139858680854988	0.151215228456535
301	D	0.151215228456535	0.151215228456535
302	T	0.224311030426661	0.151215228456535
303	R	0.237805153767090	0.151215228456535
304	E	0.119915721363154	0.224311030426661
305	A	0.130514889885680	0.237805153767090
306	L	0.252936960897554	0.252936960897554
307	D	0.286923243859307	0.252936960897554
308	F	0.271635251825966	0.271635251825966
309	F	0.205283770274108	0.286923243859307
310	A	0.512728549292709	0.495269556145728
311	R	0.495269556145728	0.512728549292709
312	G	0.607983525574153	0.607983525574153
313	L	0.821647174399589	0.739460013521432
314	V	0.739460013521432	0.739460013521432
315	K	0.739460013521432	0.752438934072489
316	S	0.850274930181890	0.752438934072489
317	P	0.752438934072489	0.752438934072489
318	I	0.753453080646217	0.752438934072489
319	K	0.679149143180161	0.752039619367026
320	V	0.529696811389317	0.736485031684831
321	V	0.752039619367026	0.679149143180161
322	G	0.736485031684831	0.529696811389317
323	L	0.484773544523126	0.585931327871202
324	S	0.484773544523126	0.488686576320400
325	S	0.585931327871202	0.484773544523126
326	L	0.488686576320400	0.484773544523126
327	P	0.306804880533168	0.306804880533168
328	E	0.261950714774660	0.261950714774660
329	I	0.161097821400957	0.261950714774660
330	Y	0.186503117451962	0.186503117451962
331	E	0.271206346582292	0.161097821400957
332	K	0.130252292156441	0.186503117451962
333	M	0.139102729719040	0.202495461758732
334	E	0.218580897933875	0.202495461758732
335	K	0.202495461758732	0.218580897933875
336	G	0.337490210586977	0.218580897933875
337	Q	0.307225132592883	0.202495461758732
338	I	0.180477631237848	0.307225132592883
339	A	0.112853274209026	0.307225132592883
340	G	0.500000000000000	0.500000000000000
341	R	0.500000000000000	0.500000000000000
342	Y	0.500000000000000	0.500000000000000
343	V	0.500000000000000	0.500000000000000
344	V	0.500000000000000	0.500000000000000
345	D	0.500000000000000	0.500000000000000
346	T	0.500000000000000	0.500000000000000
347	S	0.500000000000000	0.500000000000000
348	K	0.500000000000000	0.500000000000000
