# Supplementary material for: Conserved degronome features governing quality control associated proteolysis
Source: Nat Commun. 2022 Dec 8;13:7588. doi: 10.1038/s41467-022-35298-y (PMC9732359; doi:10.1038/s41467-022-35298-y)
Supplement: Supplementary file 6 — Supplementary Data 4 [file 41467_2022_35298_MOESM6_ESM.zip › profile_P00358.csv]

# Degron profile of P00358
# logit: Predicted probability of a tile being a degron (PSI<2.2) assigned to central position
# smooth: Running median spanning 5 positions
resi	aa	logit	logit_smooth
1	M	0.500000000000000	0.500000000000000
2	V	0.500000000000000	0.500000000000000
3	R	0.500000000000000	0.500000000000000
4	V	0.500000000000000	0.500000000000000
5	A	0.500000000000000	0.500000000000000
6	I	0.500000000000000	0.500000000000000
7	N	0.500000000000000	0.500000000000000
8	G	0.500000000000000	0.500000000000000
9	F	0.873172999960512	0.831624129977334
10	G	0.831624129977334	0.855000278135684
11	R	0.855000278135684	0.870243685141389
12	I	0.870243685141389	0.855000278135684
13	G	0.880789695681243	0.855000278135684
14	R	0.847447841126882	0.847447841126882
15	L	0.746450128081684	0.785922983197904
16	V	0.777715592812010	0.777715592812010
17	M	0.785922983197904	0.770150325923952
18	R	0.770150325923952	0.777715592812010
19	I	0.717858028841296	0.771083522881988
20	A	0.800851967454554	0.771083522881988
21	L	0.771083522881988	0.800851967454554
22	Q	0.845380942890745	0.800851967454554
23	R	0.904943737489722	0.800800391962624
24	K	0.800800391962624	0.800800391962624
25	N	0.540902267816869	0.540902267816869
26	V	0.399713874495514	0.535557763949252
27	E	0.535557763949252	0.535557763949252
28	V	0.535557763949252	0.484444773844621
29	V	0.484444773844621	0.484444773844621
30	A	0.284074319720018	0.284074319720018
31	L	0.176907556925502	0.267825073393967
32	N	0.256431061649496	0.267825073393967
33	D	0.267825073393967	0.267825073393967
34	P	0.361370279879017	0.361370279879017
35	F	0.364856145911857	0.364856145911857
36	I	0.600780142091604	0.476873907144064
37	S	0.622478013815080	0.562551585918899
38	N	0.476873907144064	0.562551585918899
39	D	0.562551585918899	0.476873907144064
40	Y	0.254905265957517	0.465917492928844
41	S	0.301309850121652	0.465917492928844
42	A	0.465917492928844	0.309255390058844
43	Y	0.525269609814979	0.309255390058844
44	M	0.309255390058844	0.309255390058844
45	F	0.191768876944258	0.309255390058844
46	K	0.291161388330098	0.309255390058844
47	Y	0.388532154168222	0.291161388330098
48	D	0.490110737329856	0.352149255551706
49	S	0.241707856981154	0.352149255551706
50	T	0.352149255551706	0.306971166952177
51	H	0.306971166952177	0.241707856981154
52	G	0.216198993518758	0.216198993518758
53	R	0.083965619028721	0.083965619028721
54	Y	0.023931479574990	0.023931479574990
55	A	0.023931479574990	0.023931479574990
56	G	0.015038689223060	0.023931479574990
57	E	0.058554464476511	0.058554464476511
58	V	0.112392018309701	0.090093084135864
59	S	0.175992988905880	0.090093084135864
60	H	0.090093084135864	0.090093084135864
61	D	0.090093084135864	0.090093084135864
62	D	0.090027642550320	0.090027642550320
63	K	0.051124163574508	0.090027642550320
64	H	0.082050207528647	0.090027642550320
65	I	0.126703226736394	0.126703226736394
66	I	0.203505552285948	0.203505552285948
67	V	0.218716086382515	0.203505552285948
68	D	0.205272888893673	0.205272888893673
69	G	0.120914644381643	0.218716086382515
70	H	0.228952655615568	0.211175247019199
71	K	0.228952655615568	0.228952655615568
72	I	0.211175247019199	0.228952655615568
73	A	0.233560938718679	0.211175247019199
74	T	0.106140469245238	0.106140469245238
75	F	0.098752888465700	0.106140469245238
76	Q	0.051787488993011	0.106140469245238
77	E	0.177901656668926	0.177901656668926
78	R	0.259946688578975	0.245748995183632
79	D	0.245748995183632	0.245748995183632
80	P	0.393660783448108	0.259946688578975
81	A	0.201906171201528	0.245748995183632
82	N	0.295626123520803	0.201906171201528
83	L	0.171826106779024	0.201906171201528
84	P	0.184385261220866	0.231171553039437
85	W	0.231171553039437	0.231171553039437
86	A	0.516040451239212	0.330620770427109
87	S	0.330620770427109	0.497054131586924
88	L	0.497054131586924	0.497054131586924
89	N	0.540333478894351	0.497054131586924
90	I	0.420018309637366	0.540333478894351
91	D	0.608875202391497	0.607576092421550
92	I	0.607576092421550	0.607576092421550
93	A	0.631988281352860	0.607576092421550
94	I	0.332384623753169	0.432518350199658
95	D	0.432518350199658	0.332384623753169
96	S	0.275842511886159	0.275842511886159
97	T	0.170117353138104	0.240757308591100
98	G	0.240757308591100	0.213279511262490
99	V	0.125653527622532	0.170117353138104
100	F	0.213279511262490	0.192349850421655
101	K	0.125535569368914	0.125653527622532
102	E	0.192349850421655	0.125535569368914
103	L	0.055235482130599	0.125535569368914
104	D	0.125535569368914	0.116406148190316
105	T	0.097907545866067	0.116406148190316
106	A	0.116406148190316	0.116406148190316
107	Q	0.141103171824655	0.097907545866067
108	K	0.083263684188669	0.116406148190316
109	H	0.076550169954594	0.130389395169695
110	I	0.130389395169695	0.130389395169695
111	D	0.347141347202907	0.222484593980703
112	A	0.222484593980703	0.347141347202907
113	G	0.412670167323694	0.347141347202907
114	A	0.371355345750695	0.342848733612553
115	K	0.324949152811843	0.358753745061710
116	K	0.342848733612553	0.358753745061710
117	V	0.358753745061710	0.342848733612553
118	V	0.389067487644881	0.358753745061710
119	I	0.210038543612522	0.389067487644881
120	T	0.444479262325596	0.444479262325596
121	A	0.549185753815433	0.549185753815433
122	P	0.733173934703410	0.729761751243219
123	S	0.771035744172250	0.733173934703410
124	S	0.729761751243219	0.733173934703410
125	T	0.830061623068733	0.729761751243219
126	A	0.694401715480538	0.694401715480538
127	P	0.433416769252973	0.433416769252973
128	M	0.177436073070520	0.221048116054870
129	F	0.167470233743428	0.221048116054870
130	V	0.221048116054870	0.221048116054870
131	M	0.252353377433246	0.221048116054870
132	G	0.252353377433246	0.238653077916864
133	V	0.144340777265852	0.238653077916864
134	N	0.238653077916864	0.238653077916864
135	E	0.194081106905837	0.238653077916864
136	E	0.365806979724366	0.259281618500208
137	K	0.395414322489463	0.259281618500208
138	Y	0.259281618500208	0.259281618500208
139	T	0.140036051240679	0.149477812327826
140	S	0.117287285422186	0.141978748485215
141	D	0.149477812327826	0.141978748485215
142	L	0.141978748485215	0.149477812327826
143	K	0.174153907982245	0.174153907982245
144	I	0.270799907539155	0.270799907539155
145	V	0.339135422423936	0.339135422423936
146	S	0.466363761956998	0.466363761956998
147	N	0.486751306993293	0.486751306993293
148	A	0.535135507317920	0.494559347244780
149	S	0.494559347244780	0.535135507317920
150	C	0.786235257291145	0.706105587084854
151	T	0.706105587084854	0.706105587084854
152	T	0.706105587084854	0.706105587084854
153	N	0.668044978050990	0.706105587084854
154	C	0.706105587084854	0.668044978050990
155	L	0.655881272587363	0.655881272587363
156	A	0.545610125277677	0.655881272587363
157	P	0.545610125277677	0.545610125277677
158	L	0.691692860154659	0.545610125277677
159	A	0.513719020673575	0.547104749843015
160	K	0.680241191391303	0.547104749843015
161	V	0.547104749843015	0.513719020673575
162	I	0.466440752748704	0.466440752748704
163	N	0.291606431741169	0.335321899404387
164	D	0.291606431741169	0.335321899404387
165	A	0.335321899404387	0.291606431741169
166	F	0.375019351082356	0.309739188052691
167	G	0.244094661073914	0.335321899404387
168	I	0.309739188052691	0.309739188052691
169	E	0.339112033383358	0.244094661073914
170	E	0.231299592325066	0.231299592325066
171	G	0.181857371069298	0.231299592325066
172	L	0.220744768789415	0.231299592325066
173	M	0.410227786811291	0.220744768789415
174	T	0.364287035924925	0.260833449354078
175	T	0.220561730553040	0.260833449354078
176	V	0.260833449354078	0.260833449354078
177	H	0.149105788002734	0.260833449354078
178	S	0.342329939583792	0.311835133690747
179	M	0.311835133690747	0.311835133690747
180	T	0.311835133690747	0.311835133690747
181	A	0.170139399130821	0.170139399130821
182	T	0.119967806785448	0.126916977425670
183	Q	0.126916977425670	0.119967806785448
184	K	0.119376791739913	0.119376791739913
185	T	0.038210918398829	0.072988131017820
186	V	0.068011924498697	0.068011924498697
187	D	0.072988131017820	0.038210918398829
188	G	0.038072902388174	0.038072902388174
189	P	0.028747432395892	0.028747432395892
190	S	0.025362764542765	0.028747432395892
191	H	0.025362764542765	0.028747432395892
192	K	0.033453395054203	0.026719927492754
193	D	0.035411668717454	0.026719927492754
194	W	0.026719927492754	0.033453395054203
195	R	0.012610346493141	0.035411668717454
196	G	0.049452285717838	0.049452285717838
197	G	0.122879813940257	0.122879813940257
198	R	0.122879813940257	0.122879813940257
199	T	0.122879813940257	0.122879813940257
200	A	0.115005024385755	0.122879813940257
201	S	0.122307427977433	0.122307427977433
202	G	0.174101362269107	0.122307427977433
203	N	0.115543359957465	0.129365276407413
204	I	0.129365276407413	0.156325310713160
205	I	0.156325310713160	0.156325310713160
206	P	0.231218372547359	0.231218372547359
207	S	0.322200368731560	0.231218372547359
208	S	0.262255114841357	0.262255114841357
209	T	0.214517122311846	0.317740428917725
210	G	0.317740428917725	0.317740428917725
211	A	0.536446198550827	0.317740428917725
212	A	0.553558105843819	0.317740428917725
213	K	0.259064957134862	0.259385550891315
214	A	0.243938289329092	0.259064957134862
215	V	0.259385550891315	0.243938289329092
216	G	0.209352049094812	0.243938289329092
217	K	0.199766921325618	0.259385550891315
218	V	0.316882735346013	0.276494747798979
219	L	0.382834953740867	0.316882735346013
220	P	0.276494747798979	0.318964828595226
221	E	0.318964828595226	0.378738912939151
222	L	0.378738912939151	0.369983707331548
223	Q	0.481378504261269	0.378738912939151
224	G	0.369983707331548	0.481378504261269
225	K	0.569820270683213	0.481378504261269
226	L	0.544258015077825	0.414521218150283
227	T	0.414521218150283	0.414521218150283
228	G	0.391235838904517	0.414521218150283
229	M	0.274247510801209	0.391235838904517
230	A	0.528849269160917	0.391235838904517
231	F	0.374016775998932	0.524780976983656
232	R	0.524780976983656	0.528849269160917
233	V	0.713533911547731	0.569038878779190
234	P	0.569038878779190	0.569038878779190
235	T	0.569038878779190	0.569038878779190
236	V	0.569038878779190	0.569038878779190
237	D	0.748633119653016	0.651201300900109
238	V	0.651201300900109	0.651201300900109
239	S	0.740805547505235	0.651201300900109
240	V	0.548227596037288	0.548227596037288
241	V	0.514652888064422	0.514652888064422
242	D	0.263069552478734	0.298048890894244
243	L	0.298048890894244	0.298048890894244
244	T	0.298048890894244	0.298048890894244
245	V	0.301212035792170	0.298048890894244
246	K	0.301212035792170	0.298048890894244
247	L	0.126724427593972	0.228057125942706
248	N	0.228057125942706	0.140400887441353
249	K	0.140400887441353	0.140400887441353
250	E	0.082821513694542	0.218556205907018
251	T	0.235540639542365	0.206861634930390
252	T	0.218556205907018	0.206861634930390
253	Y	0.206861634930390	0.206861634930390
254	D	0.158028775316112	0.196338187607839
255	E	0.196338187607839	0.158028775316112
256	I	0.137622854891982	0.137622854891982
257	K	0.103530852313575	0.132010812004430
258	K	0.084761061441095	0.132010812004430
259	V	0.132010812004430	0.132010812004430
260	V	0.220341319232809	0.132010812004430
261	K	0.208576724878686	0.208576724878686
262	A	0.103214818964164	0.220341319232809
263	A	0.281977207453391	0.281977207453391
264	A	0.562383966263736	0.323058842726962
265	E	0.323058842726962	0.467041204079983
266	G	0.467041204079983	0.467041204079983
267	K	0.484460233881864	0.323058842726962
268	L	0.240327929565465	0.240327929565465
269	K	0.084849352753342	0.143617770169027
270	G	0.107687532023382	0.143617770169027
271	V	0.143617770169027	0.143617770169027
272	L	0.188997053850501	0.159593893784568
273	G	0.159593893784568	0.179430989567666
274	Y	0.248564480941825	0.188997053850501
275	T	0.179430989567666	0.248564480941825
276	E	0.302336833130132	0.257892865534802
277	D	0.302336833130133	0.257892865534802
278	A	0.257892865534802	0.257892865534802
279	V	0.186809867385127	0.186809867385127
280	V	0.118720033132949	0.118720033132949
281	S	0.053824119877571	0.069977444524906
282	S	0.069977444524906	0.069977444524906
283	D	0.041652746142075	0.069977444524906
284	F	0.080479317577448	0.080479317577448
285	L	0.221700132404393	0.221700132404393
286	G	0.221700132404393	0.221700132404393
287	D	0.221700132404393	0.221700132404393
288	S	0.170115725368421	0.170115725368421
289	N	0.128551354079671	0.170115725368421
290	S	0.100335767692335	0.170115725368421
291	S	0.185038421784407	0.185038421784407
292	I	0.295363191106017	0.185038421784407
293	F	0.296499119367611	0.201420493853143
294	D	0.183236308593852	0.295363191106017
295	A	0.201420493853143	0.296499119367611
296	A	0.322400710580701	0.322400710580701
297	A	0.470617781719842	0.470617781719842
298	G	0.656474031845479	0.643067776097318
299	I	0.643067776097318	0.656474031845479
300	Q	0.771931980081083	0.656474031845479
301	L	0.739248121583487	0.739248121583487
302	S	0.602757463003123	0.771931980081083
303	P	0.857388722349103	0.775486648803000
304	K	0.894529187829643	0.775486648803000
305	F	0.775486648803000	0.775486648803000
306	V	0.690678203317155	0.690678203317155
307	K	0.629014908228502	0.629014908228502
308	L	0.590462632049937	0.590462632049937
309	V	0.541579180996184	0.541579180996184
310	S	0.521227335313823	0.541579180996184
311	W	0.521227335313823	0.541579180996184
312	Y	0.564250127534381	0.564250127534381
313	D	0.597079959898339	0.574919182726057
314	N	0.574919182726057	0.574919182726057
315	E	0.574919182726057	0.574919182726057
316	Y	0.417576824754597	0.417576824754597
317	G	0.417576824754597	0.417576824754597
318	Y	0.417576824754597	0.417576824754597
319	S	0.291585014806452	0.291585014806452
320	T	0.183062441369856	0.291585014806452
321	R	0.180818977740693	0.291585014806452
322	V	0.351488899596037	0.351488899596037
323	V	0.391772889702784	0.391772889702784
324	D	0.500000000000000	0.500000000000000
325	L	0.500000000000000	0.500000000000000
326	V	0.500000000000000	0.500000000000000
327	E	0.500000000000000	0.500000000000000
328	H	0.500000000000000	0.500000000000000
329	V	0.500000000000000	0.500000000000000
330	A	0.500000000000000	0.500000000000000
331	K	0.500000000000000	0.500000000000000
332	A	0.500000000000000	0.500000000000000
