# Supplementary material for: Conserved degronome features governing quality control associated proteolysis
Source: Nat Commun. 2022 Dec 8;13:7588. doi: 10.1038/s41467-022-35298-y (PMC9732359; doi:10.1038/s41467-022-35298-y)
Supplement: Supplementary file 6 — Supplementary Data 4 [file 41467_2022_35298_MOESM6_ESM.zip › profile_P00359.csv]

# Degron profile of P00359
# logit: Predicted probability of a tile being a degron (PSI<2.2) assigned to central position
# smooth: Running median spanning 5 positions
resi	aa	logit	logit_smooth
1	M	0.500000000000000	0.500000000000000
2	V	0.500000000000000	0.500000000000000
3	R	0.500000000000000	0.500000000000000
4	V	0.500000000000000	0.500000000000000
5	A	0.500000000000000	0.500000000000000
6	I	0.500000000000000	0.500000000000000
7	N	0.500000000000000	0.500000000000000
8	G	0.500000000000000	0.500000000000000
9	F	0.873172999960512	0.831624129977334
10	G	0.831624129977334	0.855000278135684
11	R	0.855000278135684	0.870243685141389
12	I	0.870243685141389	0.857565722789996
13	G	0.880789695681243	0.857565722789996
14	R	0.857565722789996	0.857565722789996
15	L	0.761380441891451	0.782006203940481
16	V	0.773691889996478	0.773691889996478
17	M	0.782006203940481	0.766030877955645
18	R	0.766030877955645	0.773691889996478
19	I	0.713150448836006	0.766975739495360
20	A	0.797137827262997	0.766975739495360
21	L	0.766975739495360	0.797137827262997
22	S	0.842333777057760	0.797137827262997
23	R	0.902935632663552	0.797085533597864
24	P	0.797085533597864	0.797085533597864
25	N	0.535154055224712	0.535154055224712
26	V	0.394177832748581	0.529800804449204
27	E	0.529800804449203	0.529800804449203
28	V	0.529800804449204	0.481399447704269
29	V	0.481399447704269	0.481399447704269
30	A	0.281600577106507	0.281600577106507
31	L	0.163812391671035	0.281600577106507
32	N	0.239159763825852	0.281600577106507
33	D	0.312159752190402	0.312159752190402
34	P	0.412466612763123	0.412466612763123
35	F	0.416124206215897	0.416124206215897
36	I	0.651209654995417	0.530729583681957
37	T	0.671664579736606	0.614713222370617
38	N	0.530729583681957	0.614713222370617
39	D	0.614713222370617	0.530729583681957
40	Y	0.297971631188890	0.519765219925277
41	A	0.348548772888742	0.519765219925277
42	A	0.519765219925277	0.357103325822460
43	Y	0.578546262844201	0.357103325822460
44	M	0.357103325822460	0.357103325822460
45	F	0.227424168527609	0.357103325822460
46	K	0.335137889263646	0.357103325822460
47	Y	0.438125309545164	0.335137889263646
48	D	0.541193998262562	0.352149255551706
49	S	0.281177890909924	0.352149255551706
50	T	0.352149255551706	0.306971166952177
51	H	0.306971166952177	0.281177890909924
52	G	0.216198993518758	0.216198993518758
53	R	0.083965619028721	0.083965619028721
54	Y	0.023931479574990	0.023931479574990
55	A	0.023931479574990	0.023931479574990
56	G	0.015038689223060	0.023931479574990
57	E	0.058554464476511	0.058554464476511
58	V	0.112392018309701	0.090093084135864
59	S	0.175992988905880	0.090093084135864
60	H	0.090093084135864	0.090093084135864
61	D	0.090093084135864	0.090093084135864
62	D	0.079630168333160	0.079630168333160
63	K	0.044997552667696	0.079630168333160
64	H	0.072500657822869	0.079630168333160
65	I	0.112594118094406	0.112594118094406
66	I	0.182632634818106	0.173068690659360
67	V	0.184893521990165	0.173068690659360
68	D	0.173068690659360	0.182632634818106
69	G	0.100275100091926	0.184893521990165
70	K	0.193940045107759	0.178252752794340
71	K	0.193940045107759	0.193940045107759
72	I	0.178252752794340	0.193940045107759
73	A	0.198024596613842	0.178252752794340
74	T	0.087771011617149	0.087771011617149
75	Y	0.081545340431970	0.087771011617149
76	Q	0.042378779119425	0.087771011617149
77	E	0.149185498464642	0.149185498464642
78	R	0.149185498464642	0.149185498464642
79	D	0.156819257879671	0.149185498464642
80	P	0.164767987161053	0.149185498464642
81	A	0.071382494015430	0.096509589481409
82	N	0.096509589481409	0.071382494015430
83	L	0.050156477942599	0.071382494015430
84	P	0.058467671895376	0.076292012746010
85	W	0.076292012746010	0.076292012746010
86	G	0.226542853623895	0.119465790617475
87	S	0.119465790617475	0.213508783880538
88	S	0.213508783880538	0.213508783880538
89	N	0.244080880101872	0.213508783880538
90	V	0.165920744063487	0.244080880101872
91	D	0.299530761370464	0.298388144794720
92	I	0.298388144794720	0.298388144794720
93	A	0.320524186498016	0.298388144794720
94	I	0.120305601295777	0.253634689735724
95	D	0.253634689735724	0.146542033154818
96	S	0.145180156195875	0.146542033154818
97	T	0.146542033154818	0.146542033154818
98	G	0.209868163909181	0.146542033154818
99	V	0.125653527622532	0.146542033154818
100	F	0.213279511262490	0.192349850421655
101	K	0.125535569368914	0.125653527622532
102	E	0.192349850421655	0.125535569368914
103	L	0.055235482130599	0.125535569368914
104	D	0.125535569368914	0.116406148190316
105	T	0.097907545866067	0.116406148190316
106	A	0.116406148190316	0.116406148190316
107	Q	0.141103171824655	0.097907545866067
108	K	0.083263684188669	0.116406148190316
109	H	0.076550169954594	0.130389395169695
110	I	0.130389395169695	0.130389395169695
111	D	0.347141347202907	0.222484593980703
112	A	0.222484593980703	0.347141347202907
113	G	0.412670167323694	0.347141347202907
114	A	0.371355345750695	0.342848733612553
115	K	0.324949152811843	0.358753745061710
116	K	0.342848733612553	0.358753745061710
117	V	0.358753745061710	0.342848733612553
118	V	0.389067487644881	0.358753745061710
119	I	0.210038543612522	0.389067487644881
120	T	0.444479262325596	0.444479262325596
121	A	0.549185753815433	0.549185753815433
122	P	0.733173934703410	0.729761751243219
123	S	0.771035744172250	0.733173934703410
124	S	0.729761751243219	0.733173934703410
125	T	0.830061623068733	0.729761751243219
126	A	0.694401715480538	0.694401715480538
127	P	0.433416769252973	0.433416769252973
128	M	0.177436073070520	0.221048116054870
129	F	0.167470233743428	0.221048116054870
130	V	0.221048116054870	0.221048116054870
131	M	0.252353377433246	0.221048116054870
132	G	0.252353377433246	0.238653077916864
133	V	0.144340777265852	0.238653077916864
134	N	0.238653077916864	0.238653077916864
135	E	0.194081106905837	0.238653077916864
136	E	0.365806979724366	0.259281618500208
137	K	0.395414322489463	0.259281618500208
138	Y	0.259281618500208	0.259281618500208
139	T	0.140036051240679	0.149477812327826
140	S	0.117287285422186	0.141978748485215
141	D	0.149477812327826	0.141978748485215
142	L	0.141978748485215	0.149477812327826
143	K	0.174153907982245	0.174153907982245
144	I	0.270799907539155	0.270799907539155
145	V	0.339135422423936	0.339135422423936
146	S	0.466363761956998	0.466363761956998
147	N	0.486751306993293	0.486751306993293
148	A	0.535135507317920	0.494559347244780
149	S	0.494559347244780	0.535135507317920
150	C	0.786235257291145	0.706105587084854
151	T	0.706105587084854	0.706105587084854
152	T	0.706105587084854	0.706105587084854
153	N	0.668044978050990	0.706105587084854
154	C	0.706105587084854	0.668044978050990
155	L	0.655881272587363	0.655881272587363
156	A	0.545610125277677	0.655881272587363
157	P	0.545610125277677	0.545610125277677
158	L	0.691692860154659	0.545610125277677
159	A	0.513719020673575	0.547104749843015
160	K	0.680241191391303	0.547104749843015
161	V	0.547104749843015	0.513719020673575
162	I	0.466440752748704	0.466440752748704
163	N	0.291606431741169	0.335321899404387
164	D	0.291606431741169	0.335321899404387
165	A	0.335321899404387	0.291606431741169
166	F	0.375019351082356	0.309739188052691
167	G	0.244094661073914	0.335321899404387
168	I	0.309739188052691	0.309739188052691
169	E	0.339112033383358	0.244094661073914
170	E	0.231299592325066	0.261366426750314
171	G	0.217318625017811	0.261366426750314
172	L	0.261366426750314	0.261366426750314
173	M	0.464915027265477	0.261366426750314
174	T	0.417182058792477	0.305935988432710
175	T	0.261160994183496	0.305935988432710
176	V	0.305935988432710	0.305935988432710
177	H	0.179582465326874	0.305935988432710
178	S	0.394012797052222	0.361444308740606
179	L	0.361444308740606	0.361444308740606
180	T	0.361444308740606	0.361444308740606
181	A	0.203885127965021	0.203885127965021
182	T	0.145507241853197	0.153677452122123
183	Q	0.153677452122123	0.145507241853197
184	K	0.144811111855834	0.144811111855834
185	T	0.047280571545490	0.089543902847044
186	V	0.083540672435209	0.083540672435209
187	D	0.089543902847044	0.047280571545490
188	G	0.038072902388174	0.038072902388174
189	P	0.028747432395892	0.028747432395892
190	S	0.025362764542765	0.028747432395892
191	H	0.025362764542765	0.028747432395892
192	K	0.033453395054203	0.026719927492754
193	D	0.035411668717454	0.026719927492754
194	W	0.026719927492754	0.033453395054203
195	R	0.012610346493141	0.035411668717454
196	G	0.049452285717838	0.049452285717838
197	G	0.122879813940257	0.122879813940257
198	R	0.122879813940257	0.122879813940257
199	T	0.122879813940257	0.122879813940257
200	A	0.115005024385755	0.122879813940257
201	S	0.122307427977433	0.122307427977433
202	G	0.174101362269107	0.122307427977433
203	N	0.115543359957465	0.129365276407413
204	I	0.129365276407413	0.156325310713160
205	I	0.156325310713160	0.156325310713160
206	P	0.231218372547359	0.231218372547359
207	S	0.322200368731560	0.231218372547359
208	S	0.262255114841357	0.262255114841357
209	T	0.214517122311846	0.317740428917725
210	G	0.317740428917725	0.317740428917725
211	A	0.536446198550827	0.317740428917725
212	A	0.553558105843819	0.317740428917725
213	K	0.259064957134862	0.259385550891315
214	A	0.243938289329092	0.259064957134862
215	V	0.259385550891315	0.243938289329092
216	G	0.209352049094812	0.243938289329092
217	K	0.199766921325618	0.259385550891315
218	V	0.316882735346013	0.276494747798979
219	L	0.382834953740867	0.316882735346013
220	P	0.276494747798979	0.318964828595226
221	E	0.318964828595226	0.378738912939151
222	L	0.378738912939151	0.369983707331548
223	Q	0.481378504261269	0.378738912939151
224	G	0.369983707331548	0.481378504261269
225	K	0.569820270683213	0.481378504261269
226	L	0.544258015077825	0.414521218150283
227	T	0.414521218150283	0.414521218150283
228	G	0.391235838904517	0.414521218150283
229	M	0.274247510801209	0.391235838904517
230	A	0.528849269160917	0.391235838904517
231	F	0.374016775998932	0.524780976983656
232	R	0.524780976983656	0.528849269160917
233	V	0.713533911547731	0.569038878779190
234	P	0.569038878779190	0.569038878779190
235	T	0.569038878779190	0.569038878779190
236	V	0.569038878779190	0.569038878779190
237	D	0.748633119653016	0.651201300900109
238	V	0.651201300900109	0.651201300900109
239	S	0.740805547505235	0.651201300900109
240	V	0.548227596037288	0.548227596037288
241	V	0.514652888064422	0.514652888064422
242	D	0.263069552478734	0.298048890894244
243	L	0.298048890894244	0.298048890894244
244	T	0.298048890894244	0.298048890894244
245	V	0.301212035792170	0.298048890894244
246	K	0.301212035792170	0.298048890894244
247	L	0.126724427593972	0.228057125942706
248	N	0.228057125942706	0.140400887441353
249	K	0.140400887441353	0.140400887441353
250	E	0.082821513694542	0.218556205907018
251	T	0.235540639542365	0.206861634930390
252	T	0.218556205907018	0.206861634930390
253	Y	0.206861634930390	0.206861634930390
254	D	0.158028775316112	0.196338187607839
255	E	0.196338187607839	0.158028775316112
256	I	0.137622854891982	0.137622854891982
257	K	0.103530852313575	0.132010812004430
258	K	0.084761061441095	0.132010812004430
259	V	0.132010812004430	0.132010812004430
260	V	0.220341319232809	0.132010812004430
261	K	0.208576724878686	0.208576724878686
262	A	0.103214818964164	0.220341319232809
263	A	0.281977207453391	0.281977207453391
264	A	0.562383966263736	0.323058842726962
265	E	0.323058842726962	0.467041204079983
266	G	0.467041204079983	0.467041204079983
267	K	0.484460233881864	0.323058842726962
268	L	0.240327929565465	0.240327929565465
269	K	0.084849352753342	0.143617770169027
270	G	0.107687532023382	0.143617770169027
271	V	0.143617770169027	0.143617770169027
272	L	0.188997053850501	0.159593893784568
273	G	0.159593893784568	0.179430989567666
274	Y	0.248564480941825	0.188997053850501
275	T	0.179430989567666	0.248564480941825
276	E	0.302336833130132	0.257892865534802
277	D	0.302336833130133	0.257892865534802
278	A	0.257892865534802	0.257892865534802
279	V	0.186809867385127	0.186809867385127
280	V	0.118720033132949	0.118720033132949
281	S	0.071758426162208	0.092766370043881
282	S	0.092766370043881	0.092766370043881
283	D	0.055770571367708	0.092766370043881
284	F	0.106297397308327	0.106297397308327
285	L	0.279072671565421	0.279072671565421
286	G	0.279072671565421	0.279072671565421
287	D	0.279072671565421	0.279072671565421
288	S	0.185004895437274	0.185004895437274
289	H	0.140418189026551	0.185004895437274
290	S	0.109926519856650	0.185004895437274
291	S	0.200917474065192	0.200917474065192
292	I	0.317026812397424	0.200917474065192
293	F	0.318208431512815	0.218328750231099
294	D	0.198998474929572	0.317026812397424
295	A	0.218328750231099	0.318208431512815
296	S	0.345076256676243	0.345076256676243
297	A	0.496085844959262	0.496085844959262
298	G	0.608951701797441	0.594835480899734
299	I	0.594835480899734	0.608951701797441
300	Q	0.733907688221513	0.608951701797441
301	L	0.697907175186381	0.697907175186381
302	S	0.552865505209861	0.733907688221513
303	P	0.830483284029581	0.775486648803000
304	K	0.873597748095103	0.775486648803000
305	F	0.775486648803000	0.775486648803000
306	V	0.690678203317155	0.690678203317155
307	K	0.629014908228502	0.629014908228502
308	L	0.590462632049937	0.590462632049937
309	V	0.541579180996184	0.541579180996184
310	S	0.521227335313823	0.541579180996184
311	W	0.521227335313823	0.541579180996184
312	Y	0.564250127534381	0.564250127534381
313	D	0.597079959898339	0.574919182726057
314	N	0.574919182726057	0.574919182726057
315	E	0.574919182726057	0.574919182726057
316	Y	0.417576824754597	0.417576824754597
317	G	0.417576824754597	0.417576824754597
318	Y	0.417576824754597	0.417576824754597
319	S	0.291585014806452	0.291585014806452
320	T	0.183062441369856	0.291585014806452
321	R	0.180818977740693	0.291585014806452
322	V	0.351488899596037	0.351488899596037
323	V	0.391772889702784	0.391772889702784
324	D	0.500000000000000	0.500000000000000
325	L	0.500000000000000	0.500000000000000
326	V	0.500000000000000	0.500000000000000
327	E	0.500000000000000	0.500000000000000
328	H	0.500000000000000	0.500000000000000
329	V	0.500000000000000	0.500000000000000
330	A	0.500000000000000	0.500000000000000
331	K	0.500000000000000	0.500000000000000
332	A	0.500000000000000	0.500000000000000
