# Supplementary material for: Conserved degronome features governing quality control associated proteolysis
Source: Nat Commun. 2022 Dec 8;13:7588. doi: 10.1038/s41467-022-35298-y (PMC9732359; doi:10.1038/s41467-022-35298-y)
Supplement: Supplementary file 6 — Supplementary Data 4 [file 41467_2022_35298_MOESM6_ESM.zip › profile_P00360.csv]

# Degron profile of P00360
# logit: Predicted probability of a tile being a degron (PSI<2.2) assigned to central position
# smooth: Running median spanning 5 positions
resi	aa	logit	logit_smooth
1	M	0.500000000000000	0.500000000000000
2	I	0.500000000000000	0.500000000000000
3	R	0.500000000000000	0.500000000000000
4	I	0.500000000000000	0.500000000000000
5	A	0.500000000000000	0.500000000000000
6	I	0.500000000000000	0.500000000000000
7	N	0.500000000000000	0.500000000000000
8	G	0.500000000000000	0.500000000000000
9	F	0.924571070458123	0.890283234787272
10	G	0.897891297975047	0.897891297975047
11	R	0.890283234787272	0.897891297975047
12	I	0.902241544896495	0.894919682715884
13	G	0.894919682715884	0.890283234787272
14	R	0.864923762973810	0.864923762973810
15	L	0.772388523985306	0.801306887817505
16	V	0.801306887817505	0.772388523985306
17	L	0.727218979233519	0.743908596987099
18	R	0.743908596987099	0.743908596987099
19	L	0.688064245045208	0.743908596987099
20	A	0.777100938511252	0.744913047581290
21	L	0.744913047581290	0.777100938511252
22	Q	0.825785316436222	0.777100938511252
23	R	0.882239716076354	0.759823711736938
24	K	0.759823711736938	0.759823711736938
25	D	0.481105107111362	0.481105107111362
26	I	0.295524583393763	0.440483798384938
27	E	0.420779958343932	0.420779958343932
28	V	0.440483798384938	0.390809363747055
29	V	0.390809363747055	0.390809363747055
30	A	0.213155138868856	0.213155138868856
31	V	0.127960669444745	0.213155138868856
32	N	0.190575971995822	0.213155138868856
33	D	0.234577269324228	0.234577269324228
34	P	0.429391182726577	0.390205041179347
35	F	0.390205041179347	0.429391182726577
36	I	0.626355829830528	0.481000347762146
37	S	0.626355829830528	0.566616391772386
38	N	0.481000347762146	0.566616391772386
39	D	0.566616391772386	0.481000347762146
40	Y	0.277024458956511	0.481000347762146
41	A	0.325695603992268	0.494202269864984
42	A	0.494202269864984	0.333976814521127
43	Y	0.553423902109626	0.333976814521127
44	M	0.333976814521127	0.333976814521127
45	V	0.209953227447725	0.333976814521127
46	K	0.315096211096285	0.333976814521127
47	Y	0.353482702826616	0.325695944400225
48	D	0.452681733437794	0.353482702826616
49	S	0.325695944400225	0.353564322973172
50	T	0.401625747469252	0.353564322973172
51	H	0.353564322973172	0.325695944400225
52	G	0.254065362970301	0.254065362970301
53	R	0.101676232730013	0.101676232730013
54	Y	0.032106430039837	0.032106430039837
55	K	0.032106430039837	0.032106430039837
56	G	0.020238866713000	0.032106430039837
57	T	0.077616080272135	0.077616080272135
58	V	0.146256981709076	0.137876705036497
59	S	0.256493453303563	0.137876705036497
60	H	0.137876705036497	0.146256981709076
61	D	0.137876705036497	0.137876705036497
62	D	0.201769380189343	0.137876705036497
63	K	0.120999885354451	0.201769380189343
64	H	0.229142878145136	0.229142878145136
65	I	0.325463855245664	0.325463855245664
66	I	0.325463855245664	0.325463855245664
67	I	0.328781674551400	0.325463855245664
68	D	0.311268644940205	0.325463855245664
69	G	0.193983123165683	0.328781674551400
70	V	0.341915223693646	0.318995430039778
71	K	0.341915223693646	0.341915223693646
72	I	0.318995430039778	0.341915223693646
73	A	0.347771666884361	0.318995430039778
74	T	0.172028063116408	0.172028063116408
75	Y	0.160879966006109	0.172028063116408
76	Q	0.074113452308394	0.172028063116408
77	E	0.240789911270456	0.160879966006109
78	R	0.240789911270456	0.240789911270456
79	D	0.156819257879671	0.240789911270456
80	P	0.270394319168759	0.221619822890085
81	A	0.146482383530789	0.156819257879671
82	N	0.221619822890085	0.146482383530789
83	L	0.123382861804124	0.146482383530789
84	P	0.121761771989404	0.155691103535773
85	W	0.155691103535773	0.155691103535773
86	G	0.353899730921994	0.202377016166078
87	S	0.202377016166078	0.336728259003671
88	L	0.336728259003671	0.336728259003671
89	K	0.376497896164857	0.336728259003671
90	I	0.271144592196136	0.376497896164857
91	D	0.444346985178977	0.443001315154150
92	V	0.443001315154150	0.443001315154150
93	A	0.468698776943967	0.443001315154150
94	V	0.203664859615043	0.388570482819145
95	D	0.388570482819145	0.241052061469594
96	S	0.241052061469594	0.203664859615043
97	T	0.145973485709305	0.181992136431191
98	G	0.181992136431191	0.159809541753122
99	V	0.091594072211422	0.145973485709305
100	F	0.159809541753122	0.159809541753122
101	K	0.107339398507666	0.107339398507666
102	E	0.166310940602121	0.125535569368914
103	L	0.055235482130599	0.107339398507666
104	D	0.125535569368914	0.116406148190316
105	T	0.097907545866067	0.116406148190316
106	A	0.116406148190316	0.116406148190316
107	Q	0.141103171824655	0.097907545866067
108	K	0.083263684188669	0.116406148190316
109	H	0.076550169954594	0.130389395169695
110	I	0.130389395169695	0.130389395169695
111	D	0.347141347202907	0.222484593980703
112	A	0.222484593980703	0.347141347202907
113	G	0.412670167323694	0.347141347202907
114	A	0.371355345750695	0.342848733612553
115	K	0.324949152811843	0.356242902174921
116	K	0.342848733612553	0.356242902174921
117	V	0.356242902174921	0.342848733612553
118	V	0.386472351517107	0.356242902174921
119	I	0.208230542024548	0.386472351517107
120	T	0.441781792686830	0.441781792686830
121	A	0.546477940351043	0.546477940351043
122	P	0.731029998159516	0.731029998159516
123	S	0.790654616469334	0.751778660486168
124	S	0.751778660486168	0.751778660486168
125	S	0.845635407733837	0.751778660486168
126	A	0.718186979677263	0.718186979677263
127	P	0.617020628623087	0.617020628623087
128	M	0.444462790523675	0.512791628183866
129	F	0.427289939012981	0.512791628183866
130	V	0.512791628183866	0.512791628183866
131	V	0.555926627881018	0.512791628183866
132	G	0.515522260524713	0.512791628183866
133	V	0.347173636485112	0.347173636485112
134	N	0.333943572240685	0.347173636485112
135	H	0.278074852229008	0.347173636485112
136	T	0.479867962419358	0.358925720607537
137	K	0.511264736011971	0.358925720607537
138	Y	0.358925720607537	0.358925720607537
139	T	0.206637410104100	0.206637410104100
140	P	0.157846947958758	0.198664063564050
141	D	0.198664063564050	0.198664063564050
142	K	0.189246459198911	0.198664063564050
143	K	0.229271118430303	0.198664063564050
144	I	0.218117766914083	0.218117766914083
145	V	0.179586500802299	0.229271118430303
146	S	0.271554388375010	0.271554388375010
147	N	0.288022187829795	0.288022187829795
148	A	0.329327553882459	0.329327553882459
149	S	0.329327553882459	0.329327553882459
150	C	0.648605568445936	0.648605568445936
151	T	0.706105587084854	0.668044978050990
152	T	0.706105587084854	0.706105587084854
153	N	0.668044978050990	0.706105587084854
154	C	0.706105587084854	0.668044978050990
155	L	0.655881272587363	0.655881272587363
156	A	0.545610125277677	0.655881272587363
157	P	0.545610125277677	0.545610125277677
158	L	0.691692860154659	0.545610125277677
159	A	0.513719020673575	0.547104749843015
160	K	0.680241191391303	0.547104749843015
161	V	0.547104749843015	0.513719020673575
162	I	0.466440752748704	0.466440752748704
163	N	0.291606431741169	0.335321899404387
164	D	0.291606431741169	0.335321899404387
165	A	0.335321899404387	0.291606431741169
166	F	0.375019351082356	0.309739188052691
167	G	0.244094661073914	0.335321899404387
168	I	0.309739188052691	0.309739188052691
169	E	0.339112033383358	0.244094661073914
170	E	0.231299592325066	0.231299592325066
171	G	0.181857371069298	0.231299592325066
172	L	0.220744768789415	0.231299592325066
173	M	0.410227786811291	0.220744768789415
174	T	0.364287035924925	0.260833449354078
175	T	0.220561730553040	0.260833449354078
176	V	0.260833449354078	0.260833449354078
177	H	0.149105788002734	0.260833449354078
178	S	0.342329939583792	0.311835133690747
179	M	0.311835133690747	0.311835133690747
180	T	0.311835133690747	0.311835133690747
181	A	0.170139399130821	0.170139399130821
182	T	0.119967806785448	0.126916977425670
183	Q	0.126916977425670	0.119967806785448
184	K	0.119376791739913	0.119376791739913
185	T	0.038210918398829	0.072988131017820
186	V	0.068011924498697	0.068011924498697
187	D	0.072988131017820	0.038210918398829
188	G	0.038072902388174	0.038072902388174
189	P	0.028747432395892	0.028747432395892
190	S	0.025362764542765	0.028747432395892
191	H	0.025362764542765	0.028747432395892
192	K	0.033453395054203	0.026719927492754
193	D	0.035411668717454	0.026719927492754
194	W	0.026719927492754	0.033453395054203
195	R	0.012610346493141	0.035411668717454
196	G	0.049452285717838	0.049452285717838
197	G	0.122879813940257	0.122879813940257
198	R	0.122879813940257	0.122879813940257
199	T	0.122879813940257	0.122879813940257
200	A	0.115005024385755	0.122879813940257
201	S	0.122307427977433	0.122307427977433
202	G	0.174101362269107	0.122307427977433
203	N	0.115543359957465	0.129365276407413
204	I	0.129365276407413	0.156325310713160
205	I	0.156325310713160	0.156325310713160
206	P	0.231218372547359	0.231218372547359
207	S	0.322200368731560	0.231218372547359
208	S	0.262255114841357	0.262255114841357
209	T	0.214517122311846	0.317740428917725
210	G	0.317740428917725	0.317740428917725
211	A	0.536446198550827	0.317740428917725
212	A	0.553558105843819	0.317740428917725
213	K	0.259064957134862	0.259385550891315
214	A	0.243938289329092	0.259064957134862
215	V	0.259385550891315	0.243938289329092
216	G	0.209352049094812	0.243938289329092
217	K	0.199766921325618	0.259385550891315
218	V	0.316882735346013	0.276494747798979
219	L	0.382834953740867	0.316882735346013
220	P	0.276494747798979	0.318964828595226
221	E	0.318964828595226	0.378738912939151
222	L	0.378738912939151	0.369983707331548
223	Q	0.481378504261269	0.378738912939151
224	G	0.369983707331548	0.481378504261269
225	K	0.569820270683213	0.481378504261269
226	L	0.544258015077825	0.414521218150283
227	T	0.414521218150283	0.414521218150283
228	G	0.391235838904517	0.414521218150283
229	M	0.274247510801209	0.391235838904517
230	A	0.528849269160917	0.391235838904517
231	F	0.374016775998932	0.524780976983656
232	R	0.524780976983656	0.528849269160917
233	V	0.713533911547731	0.569038878779190
234	P	0.569038878779190	0.569038878779190
235	T	0.569038878779190	0.569038878779190
236	V	0.569038878779190	0.569038878779190
237	D	0.748633119653016	0.651201300900109
238	V	0.651201300900109	0.651201300900109
239	S	0.740805547505235	0.651201300900109
240	V	0.467568962732983	0.467568962732983
241	V	0.434186540119160	0.434186540119160
242	D	0.205299799473526	0.271654690979585
243	L	0.271654690979585	0.271654690979585
244	T	0.271654690979585	0.271654690979585
245	V	0.274647317983686	0.271654690979585
246	K	0.274647317983686	0.274647317983686
247	L	0.170032307813635	0.274647317983686
248	E	0.294323708660695	0.187379790643233
249	K	0.187379790643233	0.187379790643233
250	E	0.113068266637312	0.221269576516059
251	A	0.238400542569880	0.209468735800809
252	T	0.221269576516059	0.209468735800809
253	Y	0.209468735800809	0.209468735800809
254	D	0.160144696443952	0.198845911183256
255	Q	0.198845911183256	0.160144696443952
256	I	0.139510823662663	0.139510823662663
257	K	0.139510823662663	0.139510823662663
258	K	0.115055171183737	0.139510823662663
259	A	0.161422566683754	0.161422566683754
260	V	0.190880585189360	0.161422566683754
261	K	0.180325164338952	0.180325164338952
262	A	0.087653847872684	0.190880585189360
263	A	0.246885032987906	0.198635373109455
264	A	0.400291085210425	0.246885032987906
265	E	0.198635373109455	0.312786972084632
266	G	0.312786972084632	0.312786972084632
267	P	0.327993454149708	0.198635373109455
268	M	0.185887534931720	0.185887534931720
269	K	0.062720950438349	0.107971035704694
270	G	0.080124493353837	0.107971035704694
271	V	0.107971035704694	0.107971035704694
272	L	0.143980602607777	0.120539940072696
273	G	0.120539940072696	0.136310079413594
274	Y	0.192731655290230	0.143980602607777
275	T	0.136310079413594	0.192731655290230
276	E	0.257567990645192	0.257567990645192
277	D	0.302336833130133	0.257567990645192
278	A	0.257892865534802	0.257567990645192
279	V	0.186809867385127	0.186809867385127
280	V	0.119868504171709	0.119868504171709
281	S	0.072489969393322	0.112578236316596
282	S	0.112578236316596	0.112578236316596
283	D	0.068275958624395	0.112578236316596
284	F	0.128589456661751	0.128589456661751
285	L	0.324444187937391	0.324444187937391
286	G	0.324444187937391	0.324444187937391
287	D	0.324444187937391	0.324444187937391
288	T	0.219744495257184	0.219744495257184
289	H	0.168516596252187	0.219744495257184
290	A	0.132866508001114	0.219744495257184
291	S	0.237773337928475	0.237773337928475
292	I	0.365441010663388	0.237773337928475
293	F	0.366706190942297	0.257349888075133
294	D	0.235606112505072	0.365441010663388
295	A	0.257349888075133	0.366706190942297
296	S	0.395294738065004	0.395294738065004
297	A	0.547123628220503	0.547123628220503
298	G	0.656474031845479	0.594835480899734
299	I	0.594835480899734	0.656474031845479
300	Q	0.733907688221513	0.656474031845479
301	L	0.733907688221513	0.733907688221513
302	S	0.596148733298775	0.733907688221513
303	P	0.853990011022109	0.804827437822147
304	K	0.891904014241438	0.804827437822147
305	F	0.804827437822147	0.804827437822147
306	V	0.727203462336239	0.727203462336239
307	K	0.669335525891956	0.669335525891956
308	L	0.632525451768350	0.632525451768350
309	I	0.585135115614161	0.585135115614161
310	S	0.565164394187206	0.585135115614161
311	W	0.565164394187206	0.585135115614161
312	Y	0.652353102208985	0.652353102208985
313	D	0.682282753238542	0.662156597909994
314	N	0.662156597909994	0.662156597909994
315	E	0.662156597909995	0.662156597909994
316	Y	0.509559005144439	0.509559005144439
317	G	0.509559005144439	0.509559005144439
318	Y	0.509559005144439	0.509559005144439
319	S	0.373617415765737	0.373617415765737
320	A	0.342735437449065	0.373617415765737
321	R	0.339347997010409	0.373617415765737
322	V	0.557767532804503	0.500000000000000
323	V	0.599826328695143	0.500000000000000
324	D	0.500000000000000	0.500000000000000
325	L	0.500000000000000	0.500000000000000
326	I	0.500000000000000	0.500000000000000
327	E	0.500000000000000	0.500000000000000
328	Y	0.500000000000000	0.500000000000000
329	V	0.500000000000000	0.500000000000000
330	A	0.500000000000000	0.500000000000000
331	K	0.500000000000000	0.500000000000000
332	A	0.500000000000000	0.500000000000000
