# Supplementary material for: Conserved degronome features governing quality control associated proteolysis
Source: Nat Commun. 2022 Dec 8;13:7588. doi: 10.1038/s41467-022-35298-y (PMC9732359; doi:10.1038/s41467-022-35298-y)
Supplement: Supplementary file 6 — Supplementary Data 4 [file 41467_2022_35298_MOESM6_ESM.zip › profile_P00401.csv]

# Degron profile of P00401
# logit: Predicted probability of a tile being a degron (PSI<2.2) assigned to central position
# smooth: Running median spanning 5 positions
resi	aa	logit	logit_smooth
1	M	0.500000000000000	0.500000000000000
2	V	0.500000000000000	0.500000000000000
3	Q	0.500000000000000	0.500000000000000
4	R	0.500000000000000	0.500000000000000
5	W	0.500000000000000	0.500000000000000
6	L	0.500000000000000	0.500000000000000
7	Y	0.500000000000000	0.500000000000000
8	S	0.500000000000000	0.500000000000000
9	T	0.829733450799054	0.829733450799054
10	N	0.848701260171559	0.848701260171559
11	A	0.860063045608442	0.860063045608442
12	K	0.909241081385528	0.909241081385528
13	D	0.945781244054456	0.915327508438645
14	I	0.915327508438645	0.921352347352484
15	A	0.921352347352484	0.926705766143875
16	V	0.926705766143875	0.921352347352484
17	L	0.926705766143875	0.926705766143875
18	Y	0.904352697267047	0.926705766143875
19	F	0.947159948758189	0.934956506852852
20	M	0.947159948758189	0.947159948758189
21	L	0.934956506852852	0.947159948758189
22	A	0.966752736559837	0.947159948758189
23	I	0.946025660256485	0.946025660256485
24	F	0.955516930227372	0.946025660256485
25	S	0.926451055441384	0.936762067440424
26	G	0.926451055441384	0.936762067440424
27	M	0.936762067440424	0.926451055441384
28	A	0.941659678576923	0.926451055441384
29	G	0.920504573686409	0.920504573686409
30	T	0.920504573686409	0.920504573686409
31	A	0.844163686078965	0.844163686078965
32	M	0.833295653199412	0.833295653199412
33	S	0.766523289351620	0.819154359983377
34	L	0.801149661659984	0.801149661659984
35	I	0.819154359983377	0.766523289351620
36	I	0.694843601652442	0.694843601652442
37	R	0.649797634878442	0.694843601652442
38	L	0.693668495372226	0.694843601652442
39	E	0.794978791979959	0.794978791979959
40	L	0.855824962182957	0.794978791979959
41	A	0.809707580234847	0.794978791979959
42	A	0.762862980538993	0.762862980538993
43	P	0.575991851332274	0.575991851332274
44	G	0.400212190290782	0.400212190290782
45	S	0.232188027307155	0.344926407862142
46	Q	0.344926407862142	0.344926407862142
47	Y	0.343695589577938	0.344926407862142
48	L	0.419835226254429	0.396453471305005
49	H	0.396453471305005	0.419835226254429
50	G	0.501392823897289	0.501392823897289
51	N	0.582876371734758	0.582876371734758
52	S	0.737083303950943	0.737083303950943
53	Q	0.737083303950943	0.737083303950943
54	L	0.751388718336069	0.751388718336069
55	F	0.800790051731385	0.798374569328350
56	N	0.798374569328350	0.798374569328350
57	V	0.798374569328350	0.800790051731385
58	L	0.846718571414132	0.846718571414132
59	V	0.937008086417734	0.937008086417734
60	V	0.972248813590796	0.972248813590796
61	G	0.984953212103061	0.984953212103061
62	H	0.992553023468769	0.989835692969391
63	A	0.991802198726331	0.990507076084519
64	V	0.989835692969391	0.990507076084519
65	L	0.990507076084519	0.989835692969391
66	M	0.986857173048732	0.988967733297999
67	I	0.986857173048732	0.986857173048732
68	F	0.988967733297999	0.986857173048732
69	F	0.975455883912058	0.985689675999717
70	L	0.975455883912058	0.976977168380434
71	V	0.985689675999717	0.975455883912058
72	M	0.976977168380434	0.975455883912058
73	P	0.951786056246960	0.957847864395924
74	A	0.947893414398794	0.954480656939066
75	L	0.957847864395924	0.951786056246960
76	I	0.954480656939066	0.947893414398794
77	G	0.905114972909065	0.905582156643064
78	G	0.905582156643064	0.905114972909065
79	F	0.884769739695790	0.901640188902585
80	G	0.901640188902585	0.884769739695790
81	N	0.821686677526956	0.869332185671005
82	Y	0.869332185671005	0.845702586660793
83	L	0.845702586660793	0.821686677526956
84	L	0.593183675964914	0.593183675964914
85	P	0.419981757456579	0.593183675964914
86	L	0.540296210268637	0.569219775956910
87	M	0.743893123572382	0.569219775956910
88	I	0.569219775956910	0.653465400760659
89	G	0.653465400760659	0.689208549614013
90	A	0.828748002509527	0.653465400760659
91	T	0.689208549614013	0.653465400760659
92	D	0.483586479631402	0.594342363777694
93	T	0.503673911379088	0.593027247383757
94	A	0.594342363777694	0.593027247383757
95	F	0.593027247383757	0.594342363777694
96	P	0.657371937434316	0.616428496576290
97	R	0.616428496576290	0.657371937434316
98	I	0.799734450128606	0.734463000142423
99	N	0.734463000142423	0.799734450128606
100	N	0.804482532391019	0.804482532391019
101	I	0.861579807808811	0.861579807808811
102	A	0.920421718899577	0.920421718899577
103	F	0.941426389589770	0.932484807340539
104	W	0.932484807340539	0.941426389589770
105	V	0.968280372713981	0.959934972362543
106	L	0.979694565586548	0.967950919512790
107	P	0.959934972362543	0.968280372713981
108	M	0.967950919512790	0.972615769418000
109	G	0.974677057251940	0.972615769418000
110	L	0.972615769418000	0.972615769418000
111	V	0.980141074082516	0.972615769418000
112	C	0.938137178106809	0.938137178106809
113	L	0.884501943714167	0.884501943714167
114	V	0.772479723739191	0.772479723739191
115	T	0.689231862675471	0.689231862675471
116	S	0.663604156575230	0.663604156575230
117	T	0.570093625170582	0.582948864464280
118	L	0.570093625170582	0.570093625170582
119	V	0.582948864464280	0.570093625170582
120	E	0.453159811929739	0.468127575754149
121	S	0.468127575754149	0.453159811929739
122	G	0.447839442034660	0.447839442034660
123	A	0.287885617151437	0.389694669490696
124	G	0.253668012494335	0.387098000644092
125	T	0.389694669490696	0.287885617151437
126	G	0.387098000644092	0.286409376037857
127	W	0.251604067166245	0.387098000644092
128	T	0.286409376037857	0.387098000644092
129	V	0.392119427615001	0.392119427615001
130	Y	0.441839606408027	0.441839606408027
131	P	0.530248108161799	0.479119104307891
132	P	0.479119104307891	0.479119104307891
133	L	0.479119104307891	0.479119104307891
134	S	0.436091227175682	0.479119104307891
135	S	0.505657228574425	0.468331894988966
136	I	0.468331894988966	0.436091227175682
137	Q	0.303355749900342	0.324196166951275
138	A	0.324196166951275	0.324196166951275
139	H	0.253761855001318	0.324196166951275
140	S	0.448881946895439	0.448881946895439
141	G	0.641629772054045	0.539072446231684
142	P	0.539072446231684	0.641629772054045
143	S	0.687220643588780	0.686100810672564
144	V	0.703146451660010	0.687220643588780
145	D	0.686100810672564	0.687220643588780
146	L	0.705448190332055	0.703146451660010
147	A	0.661204360839903	0.705448190332055
148	I	0.786577735633869	0.786577735633869
149	F	0.786577735633869	0.786577735633869
150	A	0.829782953787762	0.829782953787762
151	L	0.915070190616838	0.899738223713923
152	H	0.952921851377629	0.915070190616838
153	L	0.899738223713923	0.952921851377629
154	T	0.956587590282383	0.952921851377629
155	S	0.959805504651697	0.939159914215753
156	I	0.939159914215753	0.939159914215753
157	S	0.934067143788290	0.939159914215753
158	S	0.939159914215753	0.939159914215753
159	L	0.955457991386615	0.934067143788290
160	L	0.920278794886610	0.920278794886610
161	G	0.915436904148946	0.915436904148946
162	A	0.915436904148946	0.915436904148946
163	I	0.894676063307869	0.915436904148946
164	N	0.927406488243088	0.894676063307869
165	F	0.871306697233507	0.872527473624048
166	I	0.872527473624048	0.871306697233507
167	V	0.844479395522966	0.844479395522966
168	T	0.686051317337147	0.700540339113749
169	T	0.636283615548312	0.700540339113749
170	L	0.700540339113749	0.686051317337147
171	N	0.741399477665283	0.643396586121683
172	M	0.602885365309944	0.644646468875076
173	R	0.643396586121683	0.643396586121683
174	T	0.644646468875076	0.602885365309944
175	N	0.430975923584591	0.606615874150577
176	G	0.454859269282911	0.606615874150577
177	M	0.606615874150577	0.606615874150577
178	T	0.722302491081138	0.722302491081138
179	M	0.732740020576942	0.732740020576942
180	H	0.775584943087955	0.775584943087955
181	K	0.823892683369198	0.823892683369198
182	L	0.890130591605478	0.890130591605478
183	P	0.942245593171147	0.942245593171147
184	L	0.954110746496719	0.954110746496719
185	F	0.971221675330346	0.971221675330346
186	V	0.976704712261880	0.976704712261880
187	W	0.987327284210222	0.987327284210222
188	S	0.989829115602082	0.989829115602082
189	I	0.994137984803080	0.994137984803080
190	F	0.997049562776756	0.994471521390963
191	I	0.994471521390963	0.994471521390963
192	T	0.997491064496926	0.994471521390963
193	A	0.994471521390963	0.994471521390963
194	F	0.993945833866996	0.994471521390963
195	L	0.994501414646155	0.993945833866996
196	L	0.989169986430875	0.991157093502228
197	L	0.991157093502228	0.989169986430875
198	L	0.976538757146324	0.978426713625367
199	S	0.978426713625367	0.976538757146324
200	L	0.957486888774605	0.976538757146324
201	P	0.971017818255712	0.978426713625367
202	V	0.980875951243790	0.980875951243790
203	L	0.980977951499228	0.980875951243790
204	S	0.980977951499228	0.980875951243790
205	A	0.932062251293474	0.932062251293474
206	G	0.887377294572904	0.887377294572904
207	I	0.768903025248937	0.861430678496846
208	T	0.861430678496846	0.768903025248937
209	M	0.724146619397674	0.757421260719976
210	L	0.757421260719976	0.724146619397674
211	L	0.646767301533453	0.724146619397674
212	L	0.645520776479523	0.646767301533453
213	D	0.772855215915834	0.646767301533453
214	R	0.614157427771788	0.645520776479523
215	N	0.782147729450648	0.638140984095690
216	F	0.638140984095690	0.614157427771788
217	N	0.568737571480803	0.568737571480803
218	T	0.398657021373434	0.398657021373434
219	S	0.210604878333851	0.210604878333851
220	F	0.066271444322412	0.115679567246283
221	F	0.031113293967602	0.115679567246283
222	E	0.115679567246283	0.115679567246283
223	V	0.185515858298433	0.132489692919212
224	S	0.332021469290582	0.171874167455074
225	G	0.132489692919212	0.185515858298433
226	G	0.171874167455074	0.278324980603163
227	G	0.278324980603163	0.278324980603163
228	D	0.418803016467450	0.418803016467450
229	P	0.433010278524905	0.433010278524905
230	I	0.433010278524905	0.433010278524905
231	L	0.713099691061829	0.524251410772051
232	Y	0.524251410772051	0.542956516411031
233	E	0.542956516411031	0.542956516411031
234	H	0.571845341284186	0.542956516411031
235	L	0.503521266783184	0.571845341284186
236	F	0.695823923054826	0.695823923054826
237	W	0.887942222767879	0.887942222767879
238	F	0.949948318978539	0.945985662886538
239	F	0.945985662886538	0.949948318978539
240	G	0.949948318978539	0.949948318978539
241	H	0.957117665153622	0.957117665153622
242	P	0.970627917462631	0.958417611943610
243	E	0.958634344713878	0.958417611943610
244	V	0.958417611943610	0.958417611943610
245	Y	0.903159995381545	0.912646148736516
246	I	0.905557162830165	0.905557162830165
247	L	0.912646148736516	0.903159995381545
248	I	0.848294235955329	0.905557162830165
249	I	0.888560853025796	0.912646148736516
250	P	0.926538169228393	0.926538169228393
251	G	0.961982895738171	0.961982895738171
252	F	0.977815566050821	0.963141987739014
253	G	0.963141987739014	0.963141987739014
254	I	0.963141987739014	0.963141987739014
255	I	0.927721570601044	0.927721570601044
256	S	0.865616159501600	0.865616159501600
257	H	0.748928031939856	0.748928031939856
258	V	0.554641862300860	0.748928031939856
259	V	0.714168217779913	0.714168217779913
260	S	0.860624003543399	0.714168217779913
261	T	0.714168217779913	0.714168217779913
262	Y	0.654847555206131	0.654847555206131
263	S	0.654847555206131	0.654847555206131
264	K	0.482380893172696	0.654847555206131
265	K	0.583604937998346	0.654847555206131
266	P	0.689151316731743	0.618268840510767
267	V	0.692371109127281	0.689151316731743
268	F	0.618268840510767	0.692371109127281
269	G	0.708952534164000	0.692371109127281
270	E	0.747265958348698	0.708952534164000
271	I	0.630712910102215	0.736031595419159
272	S	0.776641078469270	0.747265958348698
273	M	0.736031595419159	0.776641078469270
274	V	0.847471811972410	0.844826754968006
275	Y	0.924700331731696	0.844826754968006
276	A	0.844826754968006	0.847471811972410
277	M	0.844826754968006	0.924700331731696
278	A	0.931170412526385	0.931170412526385
279	S	0.975719746657049	0.975054401936792
280	I	0.975054401936792	0.975054401936792
281	G	0.975054401936792	0.975054401936792
282	L	0.965539369506295	0.965539369506295
283	L	0.946561502286620	0.955962931812958
284	G	0.938980024612398	0.955962931812958
285	F	0.955962931812958	0.955962931812958
286	L	0.967089964369035	0.967089964369035
287	V	0.976096464237756	0.967089964369035
288	W	0.968624938530918	0.967089964369035
289	S	0.966088148630237	0.966088148630237
290	H	0.949576861046258	0.949576861046258
291	H	0.924821157921300	0.924821157921300
292	M	0.765950889949589	0.813996309909665
293	Y	0.813996309909665	0.765950889949589
294	I	0.716478507758847	0.716478507758847
295	V	0.622747064163623	0.626281680146188
296	G	0.626281680146188	0.622747064163623
297	L	0.612584357227969	0.615175415545476
298	D	0.615175415545476	0.615175415545476
299	A	0.597233451977050	0.612584357227969
300	D	0.627964566260637	0.597233451977050
301	T	0.531540698587286	0.531540698587286
302	R	0.496404796961579	0.531540698587286
303	A	0.496404796961579	0.531540698587286
304	Y	0.540612118645097	0.540612118645097
305	F	0.656377091837490	0.656377091837490
306	T	0.674270523416529	0.674270523416529
307	S	0.778788768814841	0.743614499198704
308	A	0.743614499198704	0.778788768814841
309	T	0.814385940058895	0.814385940058895
310	M	0.898325449706853	0.885326925020091
311	I	0.885326925020091	0.898325449706853
312	I	0.927578961476177	0.898325449706853
313	A	0.932539577475338	0.927578961476177
314	I	0.880930781219975	0.932539577475338
315	P	0.935447642013949	0.935447642013949
316	T	0.964569089324863	0.964569089324863
317	G	0.964569089324863	0.964569089324863
318	I	0.964569089324863	0.964569089324863
319	K	0.973581662102404	0.964569089324863
320	I	0.951254571673494	0.951254571673494
321	F	0.878742709414585	0.878742709414585
322	S	0.817006143025177	0.840067655241767
323	W	0.686815264797973	0.840067655241767
324	L	0.840067655241767	0.840067655241767
325	A	0.848613499751183	0.848613499751183
326	T	0.933017145264824	0.893573837990192
327	I	0.893573837990192	0.893573837990192
328	H	0.900036039465698	0.893573837990192
329	G	0.789873928917001	0.850396334570183
330	G	0.751600134892612	0.832481077941684
331	S	0.850396334570183	0.789873928917001
332	I	0.832481077941684	0.832481077941684
333	R	0.764494114105326	0.843392235365756
334	L	0.843392235365756	0.843392235365756
335	A	0.867320139999445	0.857128661139432
336	T	0.857128661139432	0.867320139999445
337	P	0.912697306289983	0.912697306289983
338	M	0.962737392020314	0.962737392020314
339	L	0.984662672273156	0.983489580873233
340	Y	0.991732374816192	0.984662672273156
341	A	0.983489580873233	0.984662672273156
342	I	0.988099974988897	0.983489580873233
343	A	0.970943446150099	0.974525126520776
344	F	0.953674979219265	0.974525126520776
345	L	0.974525126520776	0.970943446150099
346	F	0.978494922548072	0.958111795654740
347	L	0.958111795654740	0.958111795654740
348	F	0.954049270424891	0.957502654572491
349	T	0.936377475826550	0.954049270424891
350	M	0.957502654572491	0.936377475826550
351	G	0.931417967008218	0.931417967008218
352	G	0.897744764982736	0.897744764982736
353	L	0.852208651329245	0.852208651329245
354	T	0.754263436459900	0.755272539806374
355	G	0.755272539806374	0.754263436459900
356	V	0.450856676933058	0.476319858689022
357	A	0.428353327142866	0.476319858689022
358	L	0.476319858689022	0.476319858689022
359	A	0.530514416279693	0.515776036680563
360	N	0.617050875360068	0.515776036680563
361	A	0.515776036680563	0.515776036680563
362	S	0.364359556591036	0.515776036680563
363	L	0.495346086905215	0.515776036680563
364	D	0.692080041151345	0.692080041151345
365	V	0.692080041151346	0.692080041151345
366	A	0.757474477227288	0.692080041151345
367	F	0.556918126499591	0.692080041151346
368	H	0.524759731753726	0.695555910311111
369	D	0.722273610417679	0.695555910311111
370	T	0.695555910311111	0.722273610417679
371	Y	0.798191764874208	0.782146006775954
372	Y	0.782146006775954	0.798191764874208
373	V	0.931013298041406	0.887816195821926
374	V	0.887816195821926	0.887816195821926
375	G	0.906532150106159	0.887816195821926
376	H	0.796934130197496	0.887816195821926
377	F	0.817094524028151	0.906532150106159
378	H	0.947910778205663	0.947910778205663
379	Y	0.971124675436964	0.951045026015349
380	V	0.951045026015349	0.954713474030832
381	L	0.954713474030832	0.954713474030832
382	S	0.958503513217586	0.951045026015349
383	M	0.943253618883912	0.954713474030832
384	G	0.943253618883912	0.958503513217586
385	A	0.963889098688601	0.961137661604920
386	I	0.961137661604920	0.963889098688601
387	F	0.975439056611861	0.963889098688601
388	S	0.978461279375219	0.963819901132997
389	L	0.963819901132997	0.963819901132997
390	F	0.923388963360370	0.937710096172258
391	A	0.917497026202046	0.937710096172258
392	G	0.937710096172258	0.937710096172258
393	Y	0.973963151851962	0.955088222486256
394	Y	0.958412444657061	0.955088222486256
395	Y	0.955088222486256	0.955088222486256
396	W	0.900290455947966	0.939871716727124
397	S	0.939871716727124	0.900290455947966
398	P	0.868431785369333	0.868431785369333
399	Q	0.669759483230246	0.794731899104454
400	I	0.609085234292500	0.732940573340214
401	L	0.794731899104454	0.669759483230246
402	G	0.732940573340214	0.632372139196031
403	L	0.593943525440922	0.632372139196031
404	N	0.632372139196031	0.599601054241163
405	Y	0.444901336046966	0.599601054241163
406	N	0.599601054241163	0.632372139196031
407	E	0.777221334429842	0.777221334429842
408	K	0.876596696752847	0.876005729223264
409	L	0.876596696752847	0.876596696752847
410	A	0.876005729223264	0.876596696752847
411	Q	0.950061291670903	0.884475364585544
412	I	0.884475364585544	0.884475364585544
413	Q	0.922139272421830	0.921050121953672
414	F	0.844410338136162	0.921050121953672
415	W	0.921050121953672	0.922139272421830
416	L	0.976399244948738	0.976399244948738
417	I	0.987950453454319	0.982602934779967
418	F	0.987885379507275	0.987885379507275
419	I	0.982602934779967	0.987885379507275
420	G	0.989254806599103	0.987885379507275
421	A	0.979900190644938	0.989254806599103
422	N	0.989972355002934	0.989254806599103
423	V	0.990026331894052	0.979900190644938
424	I	0.974291939489515	0.976230140783873
425	F	0.976230140783873	0.974291939489515
426	F	0.941188550131760	0.941188550131760
427	P	0.866231277533966	0.866231277533966
428	M	0.827100126701684	0.843214995118030
429	H	0.843214995118030	0.843214995118030
430	F	0.825433274493498	0.843214995118030
431	L	0.865427438597808	0.843214995118030
432	G	0.884760884847203	0.825433274493498
433	I	0.762212644903932	0.762212644903932
434	N	0.461614974471934	0.461614974471934
435	G	0.442719521508059	0.442719521508059
436	M	0.442719521508059	0.442719521508059
437	P	0.208858014216642	0.231070021878002
438	R	0.231070021878002	0.231070021878002
439	R	0.231070021878002	0.208858014216642
440	I	0.164088767443773	0.164088767443773
441	P	0.164088767443773	0.164088767443773
442	D	0.160322431069490	0.164088767443773
443	Y	0.160322431069490	0.164088767443773
444	P	0.304205042433201	0.304205042433201
445	D	0.331432148740823	0.331432148740823
446	A	0.417154688644070	0.398808504216572
447	F	0.398808504216572	0.398808504216572
448	A	0.555895963670555	0.398808504216572
449	G	0.317329748366220	0.398808504216572
450	W	0.353535820201076	0.555895963670555
451	N	0.671540018217029	0.671540018217029
452	Y	0.706256900725348	0.706256900725348
453	V	0.776350422000688	0.776350422000688
454	A	0.875343018123062	0.851926228354214
455	S	0.914892060943788	0.875343018123062
456	I	0.851926228354214	0.898039181300694
457	G	0.898039181300694	0.914892060943788
458	S	0.956076667707914	0.953811488833221
459	F	0.953811488833221	0.956076667707914
460	I	0.979853698892504	0.979853698892504
461	A	0.982816916151301	0.982816916151301
462	T	0.983069627816050	0.983069627816050
463	L	0.989725678823687	0.989725678823687
464	S	0.994504573138100	0.990265427773450
465	L	0.993543648050103	0.990265427773450
466	F	0.990265427773450	0.990265427773450
467	L	0.989458050797894	0.989514766768621
468	F	0.989514766768621	0.989458050797894
469	I	0.987507536423934	0.987507536423934
470	Y	0.980806337117808	0.980806337117808
471	I	0.974498672075626	0.974498672075626
472	L	0.974498672075626	0.974498672075626
473	Y	0.968066385378959	0.968066385378959
474	D	0.927542738420846	0.927542738420846
475	Q	0.865940134526369	0.865940134526369
476	L	0.854297759877376	0.854297759877376
477	V	0.713422969040019	0.713422969040019
478	N	0.492399093092089	0.492399093092089
479	G	0.345669556374275	0.345669556374275
480	L	0.206025547000494	0.216912424073864
481	N	0.190638651315431	0.216912424073864
482	N	0.216912424073864	0.216912424073864
483	K	0.489664302548022	0.292790425101879
484	V	0.452046484812511	0.292790425101879
485	N	0.292790425101879	0.292790425101879
486	N	0.229543415516644	0.241975822028754
487	K	0.241975822028754	0.229543415516644
488	S	0.174249901384270	0.229543415516644
489	V	0.173466841469216	0.241975822028754
490	I	0.310888512782050	0.246124963783334
491	Y	0.246124963783334	0.246124963783334
492	N	0.257219454363941	0.246124963783334
493	K	0.138744645326005	0.246124963783334
494	A	0.170332389624353	0.257219454363941
495	P	0.345065648377521	0.345065648377521
496	D	0.510801404258097	0.453053981063337
497	F	0.453053981063337	0.453053981063337
498	V	0.477134903910271	0.453053981063337
499	E	0.262309880360922	0.308618022799824
500	S	0.171949546105227	0.308618022799823
501	N	0.308618022799824	0.266725384708036
502	T	0.308618022799823	0.299692379387011
503	I	0.266725384708036	0.308618022799823
504	F	0.299692379387011	0.308618022799823
505	N	0.461285643835644	0.299692379387011
506	L	0.482671305535940	0.461285643835644
507	N	0.239022527520929	0.482671305535940
508	T	0.505504825066144	0.505504825066144
509	V	0.657589034633104	0.657589034633104
510	K	0.819751971174217	0.690775233164255
511	S	0.819751971174217	0.690775233164255
512	S	0.690775233164255	0.690775233164255
513	S	0.504027942862409	0.521268600657704
514	I	0.521268600657704	0.521268600657704
515	E	0.415637022320688	0.521268600657704
516	F	0.604577458535061	0.521268600657704
517	L	0.619826633679487	0.604577458535061
518	L	0.488771573108392	0.604577458535061
519	T	0.654548041465134	0.603117447416723
520	S	0.600497925749701	0.600497925749701
521	P	0.603117447416723	0.600497925749701
522	P	0.563636524946084	0.600497925749701
523	A	0.437755734638992	0.563636524946084
524	V	0.698134048235534	0.533160559978185
525	H	0.533160559978185	0.500000000000000
526	S	0.500000000000000	0.500000000000000
527	F	0.500000000000000	0.500000000000000
528	N	0.500000000000000	0.500000000000000
529	T	0.500000000000000	0.500000000000000
530	P	0.500000000000000	0.500000000000000
531	A	0.500000000000000	0.500000000000000
532	V	0.500000000000000	0.500000000000000
533	Q	0.500000000000000	0.500000000000000
534	S	0.500000000000000	0.500000000000000
