# Supplementary material for: Conserved degronome features governing quality control associated proteolysis
Source: Nat Commun. 2022 Dec 8;13:7588. doi: 10.1038/s41467-022-35298-y (PMC9732359; doi:10.1038/s41467-022-35298-y)
Supplement: Supplementary file 6 — Supplementary Data 4 [file 41467_2022_35298_MOESM6_ESM.zip › profile_P00410.csv]

# Degron profile of P00410
# logit: Predicted probability of a tile being a degron (PSI<2.2) assigned to central position
# smooth: Running median spanning 5 positions
resi	aa	logit	logit_smooth
1	M	0.500000000000000	0.500000000000000
2	L	0.500000000000000	0.500000000000000
3	D	0.500000000000000	0.500000000000000
4	L	0.500000000000000	0.500000000000000
5	L	0.500000000000000	0.500000000000000
6	R	0.500000000000000	0.500000000000000
7	L	0.500000000000000	0.500000000000000
8	Q	0.500000000000000	0.500000000000000
9	L	0.846791782482970	0.627009094966947
10	T	0.757500399165196	0.740864110913451
11	T	0.627009094966947	0.740864110913451
12	F	0.740864110913451	0.724864959251602
13	I	0.724864959251602	0.719181436053842
14	M	0.632483886398268	0.719181436053842
15	N	0.719181436053842	0.719181436053842
16	D	0.702381366485047	0.702381366485047
17	V	0.826962991480680	0.702381366485047
18	P	0.701240441841175	0.701240441841175
19	T	0.537102988734122	0.537102988734122
20	P	0.534384131483627	0.534384131483627
21	Y	0.429809129510737	0.429809129510737
22	A	0.272372124779369	0.272372124779369
23	C	0.174616864083450	0.272372124779369
24	Y	0.174616864083450	0.174616864083450
25	F	0.280869492867706	0.174616864083450
26	Q	0.116206348737026	0.174616864083450
27	D	0.104706582436594	0.190618096908610
28	S	0.190618096908610	0.147205400113543
29	A	0.342333375230778	0.190618096908610
30	T	0.147205400113543	0.190618096908610
31	P	0.209018127112843	0.150693784314537
32	N	0.150693784314537	0.147205400113543
33	Q	0.048726800514863	0.048726800514863
34	E	0.021285378675787	0.048726800514863
35	G	0.045790639950889	0.048726800514863
36	I	0.126185745229887	0.126185745229887
37	L	0.212484099822042	0.212484099822042
38	E	0.275694093856798	0.275694093856798
39	L	0.414278749363566	0.414278749363566
40	H	0.609873589673197	0.609873589673197
41	D	0.770664257369090	0.770664257369090
42	N	0.881162188500192	0.881162188500192
43	I	0.960418225928155	0.957247180151639
44	M	0.960418225928155	0.957247180151639
45	F	0.957247180151639	0.960418225928155
46	Y	0.953104904529188	0.960418225928155
47	L	0.972529336295173	0.972529336295173
48	L	0.973901671115470	0.973901671115470
49	V	0.981152832451209	0.981152832451209
50	I	0.994915742492267	0.994915742492267
51	L	0.997663745394573	0.995306521034980
52	G	0.995306521034980	0.996197703086822
53	L	0.996528542128451	0.996197703086822
54	V	0.996197703086822	0.995625717086449
55	S	0.995625717086449	0.995625717086449
56	W	0.991902037073784	0.991902037073784
57	M	0.991218349948128	0.991218349948128
58	L	0.985116941737198	0.985116941737198
59	Y	0.968406443890776	0.968406443890776
60	T	0.928282360579414	0.940369528318180
61	I	0.935699839295432	0.935699839295432
62	V	0.940369528318180	0.935699839295432
63	M	0.919018465080102	0.935699839295432
64	T	0.951565311804643	0.919018465080102
65	Y	0.903416001928031	0.919018465080102
66	S	0.915016241995425	0.915016241995425
67	K	0.921061318886900	0.903416001928031
68	N	0.864025158809988	0.871397228469636
69	P	0.871397228469636	0.864025158809988
70	I	0.715607551687969	0.715607551687969
71	A	0.576530963587301	0.648254423972163
72	Y	0.477860623424021	0.576530963587301
73	K	0.648254423972163	0.510331556721386
74	Y	0.379327977839952	0.510331556721386
75	I	0.510331556721386	0.648254423972163
76	K	0.692358817144225	0.692358817144225
77	H	0.848890721511508	0.848890721511508
78	G	0.869823152883190	0.869823152883190
79	Q	0.869823152883190	0.869823152883190
80	T	0.910502008385279	0.869823152883190
81	I	0.833194046182523	0.866696936205826
82	E	0.866696936205826	0.864945819080326
83	V	0.864945819080326	0.864945819080326
84	I	0.864945819080326	0.866696936205826
85	W	0.927335021360730	0.927335021360730
86	T	0.956968364933901	0.956968364933901
87	I	0.983575618267992	0.983575618267992
88	F	0.992488974604627	0.992488974604627
89	P	0.993803932625780	0.993252411762807
90	A	0.993252411762807	0.993252411762807
91	V	0.995432593446951	0.993252411762807
92	I	0.992236268416821	0.992236268416821
93	L	0.991546394480350	0.992236268416821
94	L	0.991775577843309	0.992236268416821
95	I	0.995557147046323	0.994807545537445
96	I	0.995187106051161	0.995187106051161
97	A	0.994807545537445	0.995557147046323
98	F	0.997643993857192	0.995187106051161
99	P	0.998198263184682	0.994807545537445
100	S	0.993878890452867	0.993878890452867
101	F	0.978626126821022	0.978626126821022
102	I	0.976504392735659	0.978279509743219
103	L	0.978279509743219	0.976504392735659
104	L	0.956753002767852	0.956753002767852
105	Y	0.902309920486160	0.902309920486160
106	L	0.902309920486160	0.902309920486160
107	C	0.881442011450650	0.902309920486160
108	D	0.898404928119990	0.900834831920468
109	E	0.947377196089851	0.898404928119990
110	V	0.900834831920468	0.898404928119990
111	I	0.845577274949945	0.855783198751485
112	S	0.855783198751485	0.845577274949945
113	P	0.704845591161521	0.704845591161521
114	A	0.704845591161521	0.704845591161521
115	M	0.539775127754057	0.704845591161521
116	T	0.591255612226628	0.704845591161521
117	I	0.833627942485804	0.833627942485804
118	K	0.945305039337438	0.890413453179796
119	A	0.905260023348366	0.890413453179796
120	I	0.890413453179796	0.904766586275625
121	G	0.823464956359973	0.890413453179796
122	Y	0.904766586275625	0.885607018504121
123	Q	0.885607018504121	0.826225339626623
124	W	0.720097042210026	0.826225339626623
125	Y	0.826225339626623	0.826225339626623
126	W	0.826225339626623	0.800028611085795
127	K	0.800028611085795	0.800028611085795
128	Y	0.619674175903798	0.619674175903798
129	E	0.444540039416435	0.444540039416435
130	Y	0.444540039416435	0.444540039416435
131	S	0.209733406050689	0.225288763354168
132	D	0.225288763354168	0.209733406050689
133	F	0.200274522143758	0.200274522143758
134	I	0.076678495637081	0.076678495637081
135	N	0.072664291991357	0.072664291991357
136	D	0.045541549369952	0.072664291991357
137	S	0.026822483124588	0.072664291991357
138	G	0.076735640664372	0.075674526905549
139	E	0.075674526905549	0.076735640664372
140	T	0.142864333117487	0.076735640664372
141	V	0.220863200839555	0.075674526905549
142	E	0.070480303470987	0.070480303470987
143	F	0.020933961356409	0.070480303470987
144	E	0.048193994061138	0.070480303470987
145	S	0.159898513290447	0.076615107221145
146	Y	0.098504476781704	0.098504476781704
147	V	0.076615107221145	0.098504476781704
148	I	0.098504476781704	0.098504476781704
149	P	0.090678468930340	0.098504476781704
150	D	0.098984053028824	0.098984053028824
151	E	0.171131810767666	0.171131810767666
152	L	0.171906522258514	0.171906522258514
153	L	0.404522274900433	0.171906522258514
154	E	0.253458270414680	0.171906522258514
155	E	0.165463200938322	0.165463200938322
156	G	0.054916633570185	0.054916633570185
157	Q	0.028046409410339	0.054916633570185
158	L	0.032833862236436	0.054916633570185
159	R	0.092690355396087	0.092690355396087
160	L	0.232809260345328	0.110817637676409
161	L	0.215966140348203	0.215966140348203
162	D	0.110817637676409	0.232809260345328
163	T	0.270179314761590	0.243729808309969
164	D	0.243729808309969	0.270179314761590
165	T	0.301169244152836	0.301169244152836
166	S	0.334907240376433	0.334907240376433
167	M	0.353040861952809	0.351796638381553
168	V	0.353040861952809	0.351796638381553
169	V	0.351796638381553	0.353040861952809
170	P	0.330048477522771	0.353040861952809
171	V	0.626998809364517	0.626998809364517
172	D	0.626998809364517	0.626998809364517
173	T	0.804972999063372	0.714605214780612
174	H	0.833612873010745	0.739523822867809
175	I	0.714605214780612	0.772183773420608
176	R	0.739523822867809	0.739523822867809
177	F	0.772183773420608	0.714605214780612
178	V	0.681813499744181	0.681813499744181
179	V	0.557509574437815	0.681813499744181
180	T	0.579914785784940	0.681813499744181
181	A	0.772192215518862	0.772192215518862
182	A	0.872218908823440	0.772192215518862
183	D	0.843303414966891	0.821519222481230
184	V	0.725536591976497	0.821519222481230
185	I	0.821519222481230	0.725536591976497
186	H	0.650652159794018	0.689780919492023
187	D	0.689780919492023	0.674640172600663
188	F	0.551428812956822	0.650652159794018
189	A	0.674640172600663	0.551428812956822
190	I	0.457835391188050	0.551428812956822
191	P	0.457835391188050	0.459885226438007
192	S	0.630757183649955	0.457835391188050
193	L	0.459885226438007	0.457835391188050
194	G	0.240233912899961	0.459885226438007
195	I	0.240379697566530	0.335569070642266
196	K	0.543277558641863	0.275217467225014
197	V	0.335569070642266	0.275217467225014
198	D	0.275217467225014	0.275217467225014
199	A	0.241312300924164	0.275217467225014
200	T	0.272304699350316	0.275217467225014
201	P	0.314697559664762	0.314697559664762
202	G	0.314697559664762	0.314697559664762
203	R	0.552887573117330	0.359146221141484
204	L	0.359146221141484	0.359146221141484
205	N	0.390743494481040	0.359146221141484
206	Q	0.177571025964124	0.312180249351229
207	V	0.246202903884134	0.312180249351229
208	S	0.312180249351229	0.312180249351229
209	A	0.456167569065919	0.456167569065919
210	L	0.630779793543349	0.630779793543349
211	I	0.630779793543349	0.630779793543349
212	Q	0.660227612928119	0.630779793543349
213	R	0.624160449264534	0.630779793543349
214	E	0.676732586319491	0.624160449264534
215	G	0.565698195992205	0.624160449264534
216	V	0.589315310233959	0.589315310233959
217	F	0.697330997620033	0.586675030220907
218	Y	0.586675030220907	0.586675030220907
219	G	0.433059293271244	0.433059293271244
220	A	0.220978560812489	0.273772773793685
221	C	0.248933278244504	0.273772773793685
222	S	0.273772773793685	0.273772773793685
223	E	0.342506115466368	0.340593424528519
224	L	0.508904153545562	0.342506115466368
225	C	0.340593424528519	0.342506115466368
226	G	0.360124140794356	0.360124140794356
227	T	0.234594257049537	0.340593424528519
228	G	0.452157860770051	0.278555514227687
229	H	0.278555514227687	0.278555514227687
230	A	0.227864260492404	0.334772796360770
231	N	0.334772796360770	0.334772796360770
232	M	0.467120800057717	0.334772796360770
233	P	0.467120800057717	0.366566646491294
234	I	0.316970545644502	0.467120800057717
235	K	0.366566646491294	0.467120800057717
236	I	0.516791353305823	0.516791353305823
237	E	0.726593981684235	0.585955725105900
238	A	0.585955725105900	0.695458624235534
239	V	0.695458624235534	0.726593981684235
240	S	0.843943053782042	0.695458624235534
241	L	0.740432453770258	0.695458624235534
242	P	0.658312973280760	0.658312973280760
243	K	0.500000000000000	0.500000000000000
244	F	0.500000000000000	0.500000000000000
245	L	0.500000000000000	0.500000000000000
246	E	0.500000000000000	0.500000000000000
247	W	0.500000000000000	0.500000000000000
248	L	0.500000000000000	0.500000000000000
249	N	0.500000000000000	0.500000000000000
250	E	0.500000000000000	0.500000000000000
251	Q	0.500000000000000	0.500000000000000
