# Supplementary material for: Conserved degronome features governing quality control associated proteolysis
Source: Nat Commun. 2022 Dec 8;13:7588. doi: 10.1038/s41467-022-35298-y (PMC9732359; doi:10.1038/s41467-022-35298-y)
Supplement: Supplementary file 6 — Supplementary Data 4 [file 41467_2022_35298_MOESM6_ESM.zip › profile_P00420.csv]

# Degron profile of P00420
# logit: Predicted probability of a tile being a degron (PSI<2.2) assigned to central position
# smooth: Running median spanning 5 positions
resi	aa	logit	logit_smooth
1	M	0.500000000000000	0.500000000000000
2	T	0.500000000000000	0.500000000000000
3	H	0.500000000000000	0.500000000000000
4	L	0.500000000000000	0.500000000000000
5	E	0.500000000000000	0.500000000000000
6	R	0.500000000000000	0.500000000000000
7	S	0.500000000000000	0.500000000000000
8	R	0.500000000000000	0.500000000000000
9	H	0.416536758440448	0.416536758440448
10	Q	0.416536758440448	0.416536758440448
11	Q	0.375082045096738	0.375082045096738
12	H	0.357634840274092	0.375082045096738
13	P	0.201212998156995	0.375082045096738
14	F	0.464919034937052	0.406353691521959
15	H	0.406353691521959	0.464919034937052
16	M	0.582212395087038	0.582212395087038
17	V	0.687751535288408	0.687751535288408
18	M	0.776986942214166	0.776986942214166
19	P	0.790623470542827	0.790623470542827
20	S	0.884349381929473	0.884349381929473
21	P	0.896953358715926	0.896953358715926
22	W	0.950588965195405	0.947209596339036
23	P	0.950844409119637	0.950588965195405
24	I	0.947209596339036	0.950588965195405
25	V	0.957288796672254	0.950844409119637
26	V	0.941619685520172	0.952712878913559
27	S	0.952712878913559	0.957288796672254
28	F	0.959519533340081	0.959519533340081
29	A	0.959941999150526	0.959941999150526
30	L	0.971908496867051	0.970434536199074
31	L	0.970434536199074	0.970434536199074
32	S	0.975025440335960	0.970434536199074
33	L	0.966488456389870	0.966488456389870
34	A	0.948005116012866	0.948005116012866
35	L	0.889908808585212	0.938453622391729
36	S	0.933305928572834	0.933305928572834
37	T	0.938453622391729	0.903789586956567
38	A	0.903789586956567	0.903789586956567
39	L	0.798663087065318	0.798663087065318
40	T	0.760515283950623	0.760515283950623
41	M	0.715847367870211	0.737017413404018
42	H	0.668520822617915	0.720870244925616
43	G	0.737017413404018	0.720870244925616
44	Y	0.720870244925616	0.737017413404018
45	I	0.829109710723660	0.829109710723660
46	G	0.854844245691500	0.854844245691500
47	N	0.900154975084343	0.899663912756718
48	M	0.899663912756718	0.900154975084343
49	N	0.937981541979148	0.937981541979148
50	M	0.949729133651287	0.949729133651287
51	V	0.970520303188233	0.962164067932241
52	Y	0.977789576191175	0.962164067932241
53	L	0.962164067932241	0.970520303188233
54	A	0.925876199033203	0.971128298463820
55	L	0.971128298463820	0.971128298463820
56	F	0.987601406464841	0.987601406464841
57	V	0.990555249037125	0.990555249037125
58	L	0.995968006112818	0.990555249037125
59	L	0.994388590552291	0.990555249037125
60	T	0.981108988020843	0.983890606665476
61	S	0.983890606665476	0.982282003582067
62	S	0.982282003582067	0.982282003582067
63	I	0.982282003582067	0.982282003582067
64	L	0.944264001561160	0.944264001561160
65	W	0.917540970079267	0.917540970079267
66	F	0.868366611471261	0.868366611471261
67	R	0.858738540122457	0.858738540122457
68	D	0.858738540122457	0.858738540122457
69	I	0.819690168754404	0.819690168754404
70	V	0.694375282215380	0.710090477069075
71	A	0.710090477069075	0.694375282215380
72	E	0.548802365690205	0.548802365690205
73	A	0.493345402961664	0.493345402961664
74	T	0.376339802366671	0.376339802366671
75	Y	0.355150356390982	0.376339802366671
76	L	0.355150356390982	0.355150356390982
77	G	0.509549583585866	0.355150356390982
78	D	0.278404461923150	0.315354964886592
79	H	0.315354964886592	0.315354964886592
80	T	0.229441876855167	0.315354964886592
81	M	0.493513528921783	0.375115981491587
82	A	0.375115981491587	0.493513528921783
83	V	0.525935282272960	0.493513528921783
84	R	0.546261215478041	0.525935282272960
85	K	0.490781724663325	0.546261215478041
86	G	0.704306475872811	0.704306475872811
87	I	0.890437612943883	0.890437612943883
88	N	0.934047859296235	0.890437612943883
89	L	0.933371259602676	0.890437612943883
90	G	0.842454042178241	0.891139880780561
91	F	0.881386199155591	0.891139880780561
92	L	0.891139880780561	0.891139880780561
93	M	0.939197342349495	0.939197342349495
94	F	0.968366831883973	0.948592509713438
95	V	0.980271943960841	0.968366831883973
96	L	0.948592509713438	0.977507917650014
97	S	0.977627471958773	0.977627471958773
98	E	0.977507917650014	0.977627471958773
99	V	0.991291592039118	0.985692979423167
100	L	0.986801110985250	0.986801110985250
101	I	0.985692979423167	0.986801110985250
102	F	0.988451631972290	0.985692979423167
103	A	0.980153237331881	0.980153237331881
104	G	0.966622767904091	0.966622767904091
105	L	0.949793426937745	0.966622767904091
106	F	0.966045645590646	0.966045645590646
107	W	0.980221123933247	0.961092830404084
108	A	0.961092830404084	0.961092830404084
109	Y	0.867926564438926	0.867926564438926
110	F	0.846259613971283	0.846259613971283
111	H	0.748644448014076	0.820130435684773
112	S	0.820130435684773	0.820130435684773
113	A	0.820130435684773	0.748644448014076
114	M	0.748644448014076	0.748644448014076
115	S	0.719056024358130	0.719056024358130
116	P	0.719056024358130	0.719056024358130
117	D	0.639347660445104	0.639347660445104
118	V	0.465352962348662	0.465352962348662
119	T	0.442709376448864	0.465352962348662
120	L	0.357779887813923	0.442709376448864
121	G	0.531435671784999	0.357779887813923
122	A	0.346655403480299	0.357779887813923
123	C	0.302134025234513	0.424720999448723
124	W	0.424720999448723	0.424720999448723
125	P	0.444880042900222	0.444880042900222
126	P	0.576806679726478	0.444880042900222
127	V	0.446919688263639	0.444880042900222
128	G	0.314529987769006	0.340314741616097
129	I	0.314529987769006	0.340314741616097
130	E	0.340314741616097	0.340314741616097
131	A	0.441258470849485	0.340314741616097
132	V	0.480262107363944	0.340314741616097
133	Q	0.270172101888110	0.441258470849485
134	P	0.305704069831970	0.480262107363944
135	T	0.513291537806223	0.513291537806223
136	E	0.557338370314422	0.557338370314422
137	L	0.757787231416824	0.742731154145263
138	P	0.742731154145263	0.757787231416824
139	L	0.834129625536986	0.757787231416824
140	L	0.803840010777218	0.742731154145263
141	N	0.644984549229404	0.741875775244295
142	T	0.707292816050248	0.741875775244295
143	I	0.741875775244295	0.741875775244295
144	I	0.828998104867671	0.828998104867671
145	L	0.895148470631762	0.887224902856426
146	L	0.887224902856426	0.887224902856426
147	S	0.902493327036395	0.887224902856426
148	S	0.841557294633849	0.841557294633849
149	G	0.752963679525217	0.841557294633849
150	A	0.825021356018877	0.841557294633849
151	T	0.897556287235887	0.840794703787005
152	V	0.897556287235887	0.840794703787005
153	T	0.840794703787005	0.840794703787005
154	Y	0.680035240951465	0.680035240951465
155	S	0.472984904185249	0.491951125363289
156	H	0.491951125363289	0.489252965484336
157	H	0.434442234736600	0.489252965484336
158	A	0.489252965484336	0.489252965484336
159	L	0.489252965484336	0.489252965484336
160	I	0.640289811722900	0.489252965484336
161	A	0.510720489254816	0.489252965484336
162	G	0.438386315229041	0.510720489254816
163	N	0.458601886169156	0.510720489254816
164	R	0.614099143835952	0.614099143835952
165	N	0.750321730222678	0.738095127582077
166	K	0.738095127582077	0.750321730222678
167	A	0.810992981399374	0.806707901775269
168	L	0.818932641913015	0.810992981399374
169	S	0.806707901775269	0.818932641913015
170	G	0.873798337461203	0.873798337461203
171	L	0.939821402837858	0.939821402837858
172	L	0.975656511060739	0.975656511060739
173	I	0.985796690972394	0.985796690972394
174	T	0.993342027536144	0.993342027536144
175	F	0.993788411018710	0.993342027536144
176	W	0.995245414245961	0.993788411018710
177	L	0.990366581960887	0.994412632957025
178	I	0.994412632957025	0.994412632957025
179	V	0.997917781317564	0.993218274466429
180	I	0.993218274466429	0.993218274466429
181	F	0.992644889364525	0.992644889364525
182	V	0.985298382645578	0.985298382645578
183	T	0.981339409083238	0.981339409083238
184	C	0.971862759857159	0.971862759857159
185	Q	0.955367227100103	0.955367227100103
186	Y	0.955134177617698	0.955134177617698
187	I	0.913582615098024	0.926584702714080
188	E	0.926584702714080	0.913582615098024
189	Y	0.861099383791630	0.861099383791630
190	T	0.623811914933775	0.623811914933775
191	N	0.423689683697471	0.572113567375804
192	A	0.553582808979215	0.553582808979215
193	A	0.572113567375804	0.522809956363342
194	F	0.522809956363342	0.522809956363342
195	T	0.387578153931420	0.522809956363342
196	I	0.346447399126321	0.522809956363342
197	S	0.633061687056988	0.633061687056988
198	D	0.633061687056988	0.633061687056988
199	G	0.676811126933412	0.633061687056988
200	V	0.666197263742636	0.633061687056988
201	Y	0.621813883698290	0.621813883698290
202	G	0.503217685579817	0.520628371552477
203	S	0.504580569349887	0.504580569349887
204	V	0.520628371552477	0.504580569349887
205	F	0.499183723225190	0.520628371552477
206	Y	0.651873181105224	0.651873181105224
207	A	0.801555892767242	0.801555892767242
208	G	0.889319958577472	0.874692529641145
209	T	0.889319958577472	0.889319958577472
210	G	0.874692529641145	0.889319958577472
211	L	0.945490104594946	0.938717057557072
212	H	0.955128100687079	0.938717057557072
213	F	0.938717057557072	0.938717057557072
214	L	0.924979596067941	0.930458439258108
215	H	0.930458439258108	0.930458439258108
216	M	0.891810503196067	0.930458439258108
217	V	0.948960822464469	0.935853625034797
218	M	0.935853625034797	0.948960822464469
219	L	0.970936258776244	0.970936258776244
220	A	0.972385918251208	0.970936258776244
221	A	0.972407352733538	0.970936258776244
222	M	0.965948105765088	0.965948105765088
223	L	0.942168121674408	0.942168121674408
224	G	0.923007086712914	0.932430324212319
225	V	0.932430324212319	0.923007086712914
226	N	0.897160966358563	0.915947943062332
227	Y	0.915947943062332	0.897160966358563
228	W	0.854321594858289	0.854321594858289
229	R	0.854321594858289	0.854321594858289
230	M	0.783218665006361	0.783218665006361
231	R	0.721436075420454	0.770231951513806
232	N	0.597778362445727	0.721436075420454
233	Y	0.770231951513806	0.721436075420454
234	H	0.597778362445727	0.597778362445727
235	L	0.764331415513268	0.597778362445727
236	T	0.518191529246254	0.518191529246254
237	A	0.354463535523881	0.410551528121806
238	G	0.339726706589437	0.410551528121806
239	H	0.410551528121806	0.410551528121806
240	H	0.567895164850424	0.567895164850424
241	V	0.741470734016473	0.626153693506391
242	G	0.626153693506391	0.626153693506391
243	Y	0.626153693506391	0.626153693506391
244	E	0.603228730882145	0.626153693506391
245	T	0.738570800727131	0.626153693506391
246	T	0.535004089533088	0.721848708051714
247	I	0.721848708051714	0.738570800727131
248	I	0.830532150477141	0.830532150477141
249	Y	0.900019415164193	0.900019415164193
250	T	0.908400115781600	0.908400115781600
251	H	0.960797467287697	0.960797467287697
252	V	0.963762959925851	0.963762959925851
253	L	0.987684933108396	0.987684933108396
254	D	0.992662136740585	0.992662136740585
255	V	0.995636662073552	0.994415747037237
256	I	0.995247494964696	0.995114584146773
257	W	0.994415747037237	0.995247494964696
258	L	0.995114584146773	0.995247494964696
259	F	0.997499791845800	0.995114584146773
260	L	0.996438615486158	0.995114584146773
261	Y	0.500000000000000	0.500000000000000
262	V	0.500000000000000	0.500000000000000
263	V	0.500000000000000	0.500000000000000
264	F	0.500000000000000	0.500000000000000
265	Y	0.500000000000000	0.500000000000000
266	W	0.500000000000000	0.500000000000000
267	W	0.500000000000000	0.500000000000000
268	G	0.500000000000000	0.500000000000000
269	V	0.500000000000000	0.500000000000000
