# Supplementary material for: Conserved degronome features governing quality control associated proteolysis
Source: Nat Commun. 2022 Dec 8;13:7588. doi: 10.1038/s41467-022-35298-y (PMC9732359; doi:10.1038/s41467-022-35298-y)
Supplement: Supplementary file 6 — Supplementary Data 4 [file 41467_2022_35298_MOESM6_ESM.zip › profile_P00424.csv]

# Degron profile of P00424
# logit: Predicted probability of a tile being a degron (PSI<2.2) assigned to central position
# smooth: Running median spanning 5 positions
resi	aa	logit	logit_smooth
1	M	0.500000000000000	0.500000000000000
2	L	0.500000000000000	0.500000000000000
3	R	0.500000000000000	0.500000000000000
4	N	0.500000000000000	0.500000000000000
5	T	0.500000000000000	0.500000000000000
6	F	0.500000000000000	0.500000000000000
7	T	0.500000000000000	0.500000000000000
8	R	0.500000000000000	0.500000000000000
9	A	0.537952983037880	0.500000000000000
10	G	0.568992752186276	0.537952983037880
11	G	0.431229132728830	0.567655235806821
12	L	0.567655235806821	0.568992752186276
13	S	0.670081709462246	0.567655235806821
14	R	0.649565282678812	0.567655235806821
15	I	0.500740946957624	0.548830477643323
16	T	0.516794017796945	0.548830477643323
17	S	0.548830477643323	0.548830477643323
18	V	0.650623778091889	0.650623778091889
19	R	0.711248029724465	0.650623778091889
20	F	0.721029270617274	0.674464968984102
21	A	0.628021211573463	0.711248029724465
22	Q	0.674464968984102	0.707524103636557
23	T	0.766063601528387	0.674464968984102
24	H	0.707524103636557	0.691984039583305
25	A	0.544596913104080	0.691984039583305
26	L	0.691984039583305	0.548641470584654
27	S	0.548641470584654	0.544596913104080
28	N	0.529768686327022	0.529768686327022
29	A	0.394147044469515	0.512142607033247
30	A	0.512142607033247	0.395106918404158
31	V	0.395106918404158	0.395106918404158
32	M	0.338860173625797	0.395106918404158
33	D	0.416914841800071	0.338860173625797
34	L	0.331213580543684	0.331213580543684
35	Q	0.208622344679909	0.210432844027758
36	S	0.210432844027758	0.208622344679909
37	R	0.161685959231376	0.161685959231376
38	W	0.126646151429986	0.126646151429986
39	E	0.098309491080760	0.098309491080760
40	N	0.030963907390819	0.098309491080760
41	M	0.041461154750946	0.072839209554890
42	P	0.128607845878086	0.072839209554890
43	S	0.072839209554890	0.074309963075257
44	T	0.074309963075257	0.122634687257507
45	E	0.131045508394721	0.074309963075257
46	Q	0.122634687257507	0.074309963075257
47	Q	0.038944708622230	0.081368627997278
48	D	0.070767975498114	0.070767975498114
49	I	0.081368627997278	0.070767975498114
50	V	0.052604908827639	0.081368627997278
51	S	0.109308794764580	0.094459702875378
52	K	0.094459702875378	0.109308794764580
53	L	0.169653636902349	0.169653636902349
54	S	0.303983119865669	0.303983119865669
55	E	0.303983119865669	0.303983119865669
56	R	0.470693873728502	0.336546116324835
57	Q	0.642714961301577	0.336546116324835
58	K	0.336546116324835	0.336546116324835
59	L	0.201813966472467	0.201813966472467
60	P	0.126754445288198	0.126754445288198
61	W	0.126754445288198	0.126754445288198
62	A	0.066545406592871	0.126754445288198
63	Q	0.080446545046121	0.126754445288198
64	L	0.206264353724818	0.206264353724818
65	T	0.322926847881493	0.322926847881493
66	E	0.472265479784529	0.472265479784529
67	P	0.658987638724645	0.507058965955616
68	E	0.507058965955616	0.507058965955616
69	K	0.676904505623008	0.507058965955616
70	Q	0.444407193229384	0.445399483325180
71	A	0.272301546718072	0.444407193229384
72	V	0.445399483325180	0.272301546718072
73	W	0.244254181536778	0.272301546718072
74	Y	0.213666514192524	0.338043023007643
75	I	0.338043023007643	0.338043023007643
76	S	0.393285522243744	0.393285522243744
77	Y	0.489728882612951	0.489728882612951
78	G	0.634497370611452	0.634497370611452
79	E	0.779473769410749	0.634497370611452
80	W	0.695580204748265	0.634497370611452
81	G	0.558157759716840	0.558157759716840
82	P	0.325372951489808	0.325372951489808
83	R	0.122218195877094	0.122218195877094
84	R	0.064013203098889	0.068739017153131
85	P	0.064013203098889	0.068739017153131
86	V	0.068739017153131	0.068739017153131
87	L	0.165808459104730	0.165808459104730
88	N	0.298186717545458	0.168251596236083
89	K	0.168251596236083	0.168251596236083
90	G	0.168251596236083	0.288681082301200
91	D	0.288681082301200	0.288681082301200
92	S	0.315819006012790	0.315819006012790
93	S	0.344273337834199	0.318333384977844
94	F	0.318333384977844	0.339701014310640
95	I	0.339701014310640	0.339701014310640
96	A	0.339701014310640	0.339701014310640
97	K	0.547858220586537	0.547858220586537
98	G	0.562407102763743	0.562407102763743
99	V	0.743519348484394	0.743519348484394
100	A	0.814310495622274	0.814310495622274
101	A	0.891756915609098	0.891756915609098
102	G	0.938998220028791	0.894385238550114
103	L	0.909991131541405	0.909991131541405
104	L	0.894385238550114	0.921677437828112
105	F	0.921677437828112	0.921677437828112
106	S	0.930877233815699	0.930877233815699
107	V	0.964015170685359	0.930877233815699
108	G	0.950686591983338	0.930877233815699
109	L	0.922342248055885	0.922342248055885
110	F	0.879766571302405	0.899293401352698
111	A	0.899293401352698	0.879766571302405
112	V	0.703757314258910	0.703757314258910
113	V	0.608120536093568	0.608120536093568
114	R	0.439154581067579	0.441848706608458
115	M	0.441848706608458	0.439154581067579
116	A	0.411128830654827	0.422826479287739
117	G	0.422826479287739	0.411128830654827
118	G	0.268814507642203	0.268814507642203
119	Q	0.101496002666495	0.154175738294844
120	D	0.154175738294844	0.101496002666495
121	A	0.089769988647013	0.098001329606931
122	K	0.098001329606931	0.089769988647013
123	T	0.086707512389162	0.086707512389162
124	M	0.059378362547462	0.059378362547462
125	N	0.025064501040540	0.042789129329899
126	K	0.019148107996668	0.042789129329899
127	E	0.042789129329899	0.042789129329899
128	W	0.083424920656210	0.083424920656210
129	Q	0.146537780912087	0.122740492796149
130	L	0.122740492796149	0.122740492796149
131	K	0.122740492796149	0.122740492796149
132	S	0.098926201394526	0.098926201394526
133	D	0.082217225308717	0.082217225308717
134	E	0.082217225308717	0.082217225308717
135	Y	0.074729085133011	0.082217225308717
136	L	0.217883752234008	0.082217225308717
137	K	0.096135708122819	0.080165913293212
138	S	0.080165913293212	0.080165913293212
139	K	0.074341488569951	0.078498855068989
140	N	0.078498855068989	0.078498855068989
141	A	0.072870160210240	0.078498855068989
142	N	0.211470293172429	0.199341148829449
143	P	0.301195753050987	0.211470293172429
144	W	0.199341148829449	0.301195753050987
145	G	0.500000000000000	0.500000000000000
146	G	0.500000000000000	0.500000000000000
147	Y	0.500000000000000	0.500000000000000
148	S	0.500000000000000	0.500000000000000
149	Q	0.500000000000000	0.500000000000000
150	V	0.500000000000000	0.500000000000000
151	Q	0.500000000000000	0.500000000000000
152	S	0.500000000000000	0.500000000000000
153	K	0.500000000000000	0.500000000000000
