# Supplementary material for: Conserved degronome features governing quality control associated proteolysis
Source: Nat Commun. 2022 Dec 8;13:7588. doi: 10.1038/s41467-022-35298-y (PMC9732359; doi:10.1038/s41467-022-35298-y)
Supplement: Supplementary file 6 — Supplementary Data 4 [file 41467_2022_35298_MOESM6_ESM.zip › profile_P00425.csv]

# Degron profile of P00425
# logit: Predicted probability of a tile being a degron (PSI<2.2) assigned to central position
# smooth: Running median spanning 5 positions
resi	aa	logit	logit_smooth
1	M	0.500000000000000	0.500000000000000
2	L	0.500000000000000	0.500000000000000
3	R	0.500000000000000	0.500000000000000
4	T	0.500000000000000	0.500000000000000
5	S	0.500000000000000	0.500000000000000
6	L	0.500000000000000	0.500000000000000
7	T	0.500000000000000	0.500000000000000
8	K	0.500000000000000	0.500000000000000
9	G	0.563479887555363	0.500000000000000
10	A	0.594098707095350	0.500000000000000
11	R	0.418214527809900	0.418214527809900
12	L	0.402479754668092	0.418214527809900
13	T	0.385802511177575	0.418214527809900
14	G	0.435295282374928	0.432610144495132
15	T	0.435295282374928	0.432610144495132
16	R	0.432610144495132	0.435295282374928
17	F	0.432610144495132	0.435295282374928
18	V	0.553092539821560	0.504847985568722
19	Q	0.504847985568722	0.504847985568722
20	T	0.639679514634897	0.504847985568722
21	K	0.488591088147135	0.504847985568722
22	A	0.320784253267589	0.496645137847106
23	L	0.539927103662162	0.488591088147135
24	S	0.496645137847106	0.344262346188669
25	K	0.344262346188669	0.344262346188669
26	A	0.232636084761986	0.260376290559770
27	T	0.260376290559770	0.232636084761986
28	L	0.179684131086158	0.215183320989292
29	T	0.146668710538932	0.179684131086158
30	D	0.215183320989292	0.159599647774590
31	L	0.159599647774590	0.146668710538932
32	P	0.074240174797861	0.130929973275977
33	E	0.130929973275977	0.084029628633674
34	R	0.084029628633674	0.074240174797861
35	W	0.064523802200801	0.064523802200801
36	E	0.060433837947849	0.060433837947849
37	N	0.019276816795146	0.060433837947849
38	M	0.038074344275942	0.038074344275942
39	P	0.088580720497849	0.025203834315138
40	N	0.025203834315138	0.038074344275942
41	L	0.023562692778178	0.068896567576117
42	E	0.073187415101117	0.025203834315138
43	Q	0.068896567576117	0.038753777355243
44	K	0.021001433108978	0.044790030435420
45	E	0.038753777355243	0.038753777355243
46	I	0.044790030435420	0.038753777355243
47	A	0.028554871333247	0.044790030435420
48	D	0.061004021398135	0.061004021398135
49	N	0.065079143421666	0.065079143421666
50	L	0.068357346578695	0.068357346578695
51	T	0.107537314965457	0.107537314965457
52	E	0.116631703897374	0.116631703897374
53	R	0.208291201124997	0.124084039161370
54	Q	0.266620303337854	0.124084039161370
55	K	0.124084039161370	0.124084039161370
56	L	0.062152673902611	0.124084039161370
57	P	0.070740624276794	0.089288021208005
58	W	0.163434185722013	0.089288021208005
59	K	0.089288021208005	0.106350051130420
60	T	0.106350051130420	0.163434185722013
61	L	0.202798293817872	0.202798293817872
62	N	0.318286508903728	0.318286508903728
63	N	0.466959197857741	0.466959197857741
64	E	0.654184048468299	0.501733423055267
65	E	0.501733423055267	0.501733423055267
66	I	0.672227765567580	0.501733423055267
67	K	0.439153450560833	0.482912294743767
68	A	0.322861603259261	0.439153450560833
69	A	0.482912294743767	0.322861603259261
70	W	0.273170323732131	0.322861603259261
71	Y	0.287085171831097	0.353871531444589
72	I	0.353871531444589	0.353871531444589
73	S	0.507217681097946	0.507217681097946
74	Y	0.603795461162529	0.560727896973789
75	G	0.560727896973789	0.560727896973789
76	E	0.593439328266146	0.560727896973789
77	W	0.473479500028414	0.473479500028414
78	G	0.408586831573066	0.408586831573066
79	P	0.208715231426478	0.208715231426478
80	R	0.070758941282475	0.072590245952237
81	R	0.059958155449969	0.072590245952237
82	P	0.072590245952237	0.072590245952237
83	V	0.077896567572885	0.077896567572885
84	H	0.185324323636431	0.160178077720360
85	G	0.286022355045903	0.160178077720360
86	K	0.160178077720360	0.185324323636431
87	G	0.160178077720360	0.276751581716208
88	D	0.276751581716208	0.276751581716208
89	V	0.398551672099479	0.398551672099479
90	A	0.535708454701838	0.506485638718306
91	F	0.506485638718306	0.506485638718306
92	I	0.530651172720282	0.530651172720282
93	T	0.442238734909294	0.530651172720282
94	K	0.681030507538701	0.681030507538701
95	G	0.693690073562615	0.693690073562615
96	V	0.848411377214684	0.848411377214684
97	F	0.894364549016438	0.894364549016438
98	L	0.903168261101925	0.894364549016438
99	G	0.934215195701990	0.894364549016438
100	L	0.851769895735210	0.899436526469789
101	G	0.841332616558499	0.899436526469789
102	I	0.899436526469789	0.899436526469789
103	S	0.910996474011711	0.910996474011711
104	F	0.962169765168753	0.948461543165312
105	G	0.965540285170150	0.948461543165312
106	L	0.948461543165312	0.948461543165312
107	F	0.885989393926858	0.897297120434472
108	G	0.897297120434472	0.885989393926858
109	L	0.727510604931769	0.781192817845222
110	V	0.781192817845222	0.727510604931769
111	R	0.598488633476298	0.598488633476298
112	L	0.584252578317734	0.598488633476298
113	L	0.431947534583767	0.584252578317734
114	A	0.602012276829031	0.431947534583767
115	N	0.389778637228145	0.389778637228145
116	P	0.269458470542815	0.269458470542815
117	E	0.218800433889639	0.227934143464962
118	T	0.227934143464962	0.218800433889639
119	P	0.137733797973139	0.217608045067731
120	K	0.217608045067731	0.137733797973139
121	T	0.122482914394419	0.122482914394419
122	M	0.069159456240975	0.069159456240975
123	N	0.029369735452431	0.042694401537918
124	R	0.021427926150461	0.042694401537918
125	E	0.042694401537918	0.042694401537918
126	W	0.127356501100727	0.119793785953407
127	Q	0.119793785953407	0.127356501100727
128	L	0.138018404178890	0.127356501100727
129	K	0.138018404178890	0.119793785953407
130	S	0.111617021638137	0.111617021638137
131	D	0.092985721790229	0.092985721790229
132	E	0.092985721790229	0.092985721790229
133	Y	0.074729085133011	0.092985721790229
134	L	0.217883752234008	0.092985721790229
135	K	0.096135708122819	0.080165913293212
136	S	0.080165913293212	0.080165913293212
137	K	0.074341488569951	0.078498855068989
138	N	0.078498855068989	0.078498855068989
139	A	0.072870160210240	0.078498855068989
140	N	0.211470293172429	0.199341148829449
141	P	0.301195753050987	0.211470293172429
142	W	0.199341148829449	0.301195753050987
143	G	0.500000000000000	0.500000000000000
144	G	0.500000000000000	0.500000000000000
145	Y	0.500000000000000	0.500000000000000
146	S	0.500000000000000	0.500000000000000
147	Q	0.500000000000000	0.500000000000000
148	V	0.500000000000000	0.500000000000000
149	Q	0.500000000000000	0.500000000000000
150	S	0.500000000000000	0.500000000000000
151	K	0.500000000000000	0.500000000000000
