# Supplementary material for: Conserved degronome features governing quality control associated proteolysis
Source: Nat Commun. 2022 Dec 8;13:7588. doi: 10.1038/s41467-022-35298-y (PMC9732359; doi:10.1038/s41467-022-35298-y)
Supplement: Supplementary file 6 — Supplementary Data 4 [file 41467_2022_35298_MOESM6_ESM.zip › profile_P00427.csv]

# Degron profile of P00427
# logit: Predicted probability of a tile being a degron (PSI<2.2) assigned to central position
# smooth: Running median spanning 5 positions
resi	aa	logit	logit_smooth
1	M	0.500000000000000	0.500000000000000
2	L	0.500000000000000	0.500000000000000
3	S	0.500000000000000	0.500000000000000
4	R	0.500000000000000	0.500000000000000
5	A	0.500000000000000	0.500000000000000
6	I	0.500000000000000	0.500000000000000
7	F	0.500000000000000	0.500000000000000
8	R	0.500000000000000	0.500000000000000
9	N	0.897587231288895	0.804196993338483
10	P	0.862779606156319	0.815883461583782
11	V	0.804196993338483	0.815883461583782
12	I	0.815883461583782	0.804196993338483
13	N	0.777334073460611	0.777334073460611
14	R	0.682614724194221	0.682614724194221
15	T	0.564539150242427	0.564539150242427
16	L	0.545700946668076	0.564539150242427
17	L	0.545502967307021	0.564539150242427
18	R	0.649941159755248	0.582849797220347
19	A	0.688314120488025	0.582849797220347
20	R	0.582849797220347	0.621658119053224
21	P	0.563187746312888	0.589453926524000
22	G	0.621658119053224	0.582849797220347
23	A	0.589453926524000	0.563187746312888
24	Y	0.529771219813858	0.529771219813858
25	H	0.377448767948809	0.529771219813858
26	A	0.376168539552712	0.461055182175291
27	T	0.532233113354223	0.442243243925326
28	R	0.461055182175291	0.461055182175291
29	L	0.442243243925326	0.501610511930281
30	T	0.501610511930281	0.501610511930281
31	K	0.556556121148217	0.505620815706538
32	N	0.639061066316609	0.505620815706538
33	T	0.505620815706538	0.505620815706538
34	F	0.321632451361691	0.335805646083248
35	I	0.321632451361691	0.321632451361691
36	Q	0.335805646083248	0.321632451361691
37	S	0.189754703985695	0.189754703985695
38	R	0.066787135858599	0.066787135858599
39	K	0.039052088032336	0.066787135858599
40	Y	0.041759319929306	0.055073955873758
41	S	0.093085588068772	0.041759319929306
42	D	0.055073955873758	0.041759319929306
43	A	0.017593150662819	0.017690205617831
44	H	0.016169588201855	0.017690205617831
45	D	0.017690205617831	0.017690205617831
46	E	0.021622036672578	0.021622036672578
47	E	0.021622036672578	0.021622036672578
48	T	0.038998236757757	0.021622036672578
49	F	0.013278567025275	0.014364491728749
50	E	0.012528361891683	0.014364491728749
51	E	0.014364491728749	0.013278567025275
52	F	0.021707658468297	0.012528361891683
53	T	0.010181921312396	0.014364491728749
54	A	0.011678228823230	0.021707658468297
55	R	0.024636052787948	0.024636052787948
56	Y	0.070776449783560	0.036286457686435
57	E	0.036286457686435	0.036477590952776
58	K	0.036477590952776	0.070776449783560
59	E	0.109697815945465	0.101087954430928
60	F	0.109697815945465	0.101087954430928
61	D	0.101087954430928	0.101087954430928
62	E	0.093077885813595	0.101087954430928
63	A	0.082764497684261	0.101087954430928
64	Y	0.124815420730520	0.124815420730520
65	D	0.134021771188045	0.134021771188045
66	L	0.176180998535199	0.152506761277976
67	F	0.152506761277976	0.176180998535199
68	E	0.334785508195009	0.334785508195009
69	V	0.334785508195009	0.334785508195009
70	Q	0.501743907928484	0.501743907928484
71	R	0.752269351718750	0.552912315525057
72	V	0.552912315525057	0.573020619892059
73	L	0.573020619892059	0.674460430621721
74	N	0.820761437235646	0.576408020638529
75	N	0.674460430621721	0.668293582792623
76	C	0.576408020638529	0.668293582792623
77	F	0.668293582792623	0.668293582792623
78	S	0.591810783862769	0.668293582792623
79	Y	0.728234636632391	0.668293582792623
80	D	0.834883195510570	0.629934376744336
81	L	0.629934376744336	0.629934376744336
82	V	0.460698931741195	0.629934376744336
83	P	0.569235940035550	0.629934376744336
84	A	0.757832723993116	0.580038823921625
85	P	0.677720692293870	0.628933753000026
86	A	0.580038823921625	0.628933753000026
87	V	0.628933753000026	0.628933753000026
88	I	0.513698006481690	0.628933753000026
89	E	0.695162825614016	0.628933753000026
90	K	0.674268221692182	0.513698006481690
91	A	0.490568328915812	0.490568328915812
92	L	0.361516354492208	0.464322481839365
93	R	0.464322481839365	0.464322481839365
94	A	0.464322481839365	0.416602984250158
95	A	0.416602984250158	0.416602984250158
96	R	0.339447928305420	0.416602984250158
97	R	0.339447928305420	0.416602984250158
98	V	0.491296314280229	0.491296314280229
99	N	0.635950679953769	0.491296314280229
100	D	0.726753998999216	0.491296314280229
101	L	0.448359188364315	0.585957445221190
102	P	0.480370756221260	0.520900224391726
103	T	0.585957445221190	0.520900224391726
104	A	0.520900224391726	0.585957445221190
105	I	0.635639825032281	0.603867382365506
106	R	0.603867382365506	0.603867382365506
107	V	0.603867382365506	0.603867382365506
108	F	0.524527055847726	0.603867382365506
109	E	0.636505987539324	0.524527055847726
110	A	0.348579960575373	0.348579960575373
111	L	0.239332119292779	0.288295687000637
112	K	0.223086338801868	0.239332119292779
113	Y	0.288295687000637	0.223086338801868
114	K	0.157956232252092	0.178038230431227
115	V	0.175843086122445	0.178038230431227
116	E	0.178038230431227	0.175843086122445
117	N	0.178837461366803	0.175843086122445
118	E	0.159377223572752	0.159377223572752
119	D	0.081469125341540	0.081469125341540
120	Q	0.081469125341540	0.081469125341540
121	Y	0.081469125341540	0.081469125341540
122	K	0.024966094521799	0.044264269849399
123	A	0.044264269849399	0.044264269849399
124	Y	0.028468654318890	0.032957833126844
125	L	0.044976551817776	0.044264269849399
126	D	0.032957833126844	0.044976551817776
127	E	0.100336151334118	0.100336151334118
128	L	0.144356127334294	0.132769837220798
129	K	0.237697828272897	0.144356127334294
130	D	0.132769837220798	0.189870543161535
131	V	0.233756003687713	0.189870543161535
132	R	0.189870543161535	0.132769837220798
133	Q	0.072116167374913	0.081960510844643
134	E	0.023199622551538	0.081960510844643
135	L	0.081960510844643	0.081960510844643
136	G	0.225144052012788	0.116189259116613
137	V	0.116189259116613	0.122377467466565
138	P	0.122377467466565	0.218144683114059
139	L	0.218144683114059	0.218144683114059
140	K	0.500000000000000	0.500000000000000
141	E	0.500000000000000	0.500000000000000
142	E	0.500000000000000	0.500000000000000
143	L	0.500000000000000	0.500000000000000
144	F	0.500000000000000	0.500000000000000
145	P	0.500000000000000	0.500000000000000
146	S	0.500000000000000	0.500000000000000
147	S	0.500000000000000	0.500000000000000
148	S	0.500000000000000	0.500000000000000
