# Supplementary material for: Conserved degronome features governing quality control associated proteolysis
Source: Nat Commun. 2022 Dec 8;13:7588. doi: 10.1038/s41467-022-35298-y (PMC9732359; doi:10.1038/s41467-022-35298-y)
Supplement: Supplementary file 6 — Supplementary Data 4 [file 41467_2022_35298_MOESM6_ESM.zip › profile_P00431.csv]

# Degron profile of P00431
# logit: Predicted probability of a tile being a degron (PSI<2.2) assigned to central position
# smooth: Running median spanning 5 positions
resi	aa	logit	logit_smooth
1	M	0.500000000000000	0.500000000000000
2	T	0.500000000000000	0.500000000000000
3	T	0.500000000000000	0.500000000000000
4	A	0.500000000000000	0.500000000000000
5	V	0.500000000000000	0.500000000000000
6	R	0.500000000000000	0.500000000000000
7	L	0.500000000000000	0.500000000000000
8	L	0.500000000000000	0.500000000000000
9	P	0.616342008623989	0.532701056905736
10	S	0.535421197955197	0.535421197955197
11	L	0.532701056905736	0.616342008623989
12	G	0.679311208466117	0.679311208466117
13	R	0.749266230244392	0.749266230244392
14	T	0.767012318715387	0.752147375624777
15	A	0.850769136434817	0.752147375624777
16	H	0.752147375624777	0.752147375624777
17	K	0.664689313652018	0.752147375624777
18	R	0.741065192694373	0.741065192694373
19	S	0.778375548780229	0.741065192694373
20	L	0.696437190344026	0.778375548780229
21	Y	0.788310676996941	0.788310676996941
22	L	0.808998787175595	0.808998787175595
23	F	0.837167059031234	0.837167059031234
24	S	0.837167059031234	0.837167059031234
25	A	0.854064570470981	0.854064570470981
26	A	0.862556778547005	0.862556778547005
27	A	0.915739525846143	0.915739525846143
28	A	0.930249719922008	0.915739525846143
29	A	0.924755762535946	0.915739525846143
30	A	0.876531147264870	0.876531147264870
31	A	0.777116420090751	0.777116420090751
32	A	0.651092337091941	0.651092337091941
33	A	0.632591310320112	0.632591310320112
34	T	0.569477817141944	0.569477817141944
35	F	0.537672436776088	0.537672436776088
36	A	0.486569061810339	0.486569061810339
37	Y	0.435744959950942	0.435744959950942
38	S	0.386236030305189	0.386236030305189
39	Q	0.338972977151066	0.338972977151066
40	S	0.262091839172780	0.262091839172780
41	Q	0.179534000956096	0.179534000956096
42	K	0.118794963412561	0.118794963412561
43	R	0.091580030739258	0.091580030739258
44	S	0.051193612597408	0.051193612597408
45	S	0.033703999049625	0.033703999049625
46	S	0.021258893192271	0.033703999049625
47	S	0.016156208069793	0.027198619023024
48	P	0.034044063103298	0.023474858709568
49	G	0.027198619023024	0.027198619023024
50	G	0.023474858709568	0.034044063103298
51	G	0.048064726095920	0.032279746843004
52	S	0.034171747163059	0.034171747163059
53	N	0.032279746843004	0.039324441389129
54	H	0.039324441389129	0.039324441389129
55	G	0.047830573043043	0.047830573043043
56	W	0.058065426466840	0.058065426466840
57	N	0.119910331747259	0.119910331747259
58	N	0.181102447214575	0.181102447214575
59	W	0.226317062621076	0.226317062621076
60	G	0.281178580129015	0.281178580129015
61	K	0.283393263253026	0.283393263253026
62	A	0.297615623322058	0.297615623322058
63	A	0.424751319022824	0.424751319022824
64	A	0.624831332390815	0.475536830453485
65	L	0.475536830453485	0.624831332390815
66	A	0.660910422583843	0.624831332390815
67	S	0.750937343465599	0.660910422583843
68	T	0.603581816892649	0.676506505506328
69	T	0.774485859882338	0.676506505506328
70	P	0.676506505506328	0.616361819429791
71	L	0.616361819429791	0.616361819429791
72	V	0.497437729929536	0.497437729929536
73	H	0.465307265620217	0.465307265620217
74	V	0.316578061537197	0.395213800681753
75	A	0.395213800681753	0.316578061537197
76	S	0.272808886905440	0.272808886905440
77	V	0.156441874165585	0.271161803718038
78	E	0.255254937726522	0.255254937726522
79	K	0.271161803718038	0.157333888800201
80	G	0.157333888800201	0.230664578331067
81	R	0.157333888800201	0.157333888800201
82	S	0.230664578331067	0.157333888800201
83	Y	0.122405288178247	0.157333888800201
84	E	0.122405288178247	0.169672997721354
85	D	0.221158932368872	0.169672997721354
86	F	0.169672997721354	0.221158932368872
87	Q	0.400728994749299	0.400728994749299
88	K	0.400728994749299	0.400728994749299
89	V	0.624288413303204	0.488207429803906
90	Y	0.624288413303204	0.488207429803906
91	N	0.488207429803906	0.488207429803906
92	A	0.215923707196013	0.215923707196013
93	I	0.193378265854039	0.215923707196012
94	A	0.215923707196012	0.203287830844009
95	L	0.203287830844009	0.193378265854039
96	K	0.121428536363381	0.121428536363381
97	L	0.104181216761995	0.121428536363381
98	R	0.105596388445076	0.116856828721205
99	E	0.121915131597096	0.116856828721205
100	D	0.116856828721205	0.116856828721205
101	D	0.157301703720997	0.116856828721205
102	E	0.064825374414562	0.064825374414562
103	Y	0.045813241974789	0.064825374414562
104	D	0.041762340001959	0.064825374414562
105	N	0.079905160020117	0.073070625462709
106	Y	0.073070625462709	0.073070625462709
107	I	0.073070625462709	0.079905160020117
108	G	0.205065069811023	0.205065069811023
109	Y	0.387786717808053	0.387786717808053
110	G	0.715077904434379	0.715077904434379
111	P	0.824959118996621	0.733497112006228
112	V	0.733497112006228	0.824959118996621
113	L	0.846321131511590	0.824959118996621
114	V	0.839957780908135	0.753995816926849
115	R	0.753995816926849	0.753995816926849
116	L	0.748818749092371	0.748818749092371
117	A	0.663381040467550	0.663381040467550
118	W	0.517661324213437	0.604802062955521
119	H	0.604802062955521	0.517661324213437
120	T	0.473638683623911	0.473638683623911
121	S	0.295082041638056	0.295082041638056
122	G	0.183854946250541	0.183854946250541
123	T	0.090804640243927	0.090804640243927
124	W	0.065406627360803	0.065406627360803
125	D	0.035914590368831	0.049928664740362
126	K	0.049928664740362	0.035914590368831
127	H	0.019669539665350	0.019669539665350
128	D	0.013875495065385	0.019669539665350
129	N	0.013875495065385	0.019669539665350
130	T	0.023779810096413	0.023779810096413
131	G	0.033594767692041	0.029679501655873
132	G	0.060366942453533	0.033594767692041
133	S	0.029679501655873	0.033942863311656
134	Y	0.054552703193147	0.054552703193147
135	G	0.033942863311656	0.054552703193147
136	G	0.057398967202679	0.057398967202679
137	T	0.088138969653286	0.057398967202679
138	Y	0.057398967202679	0.057398967202679
139	R	0.048703002168022	0.063422432006185
140	F	0.063422432006185	0.063422432006185
141	K	0.066341506542226	0.063422432006185
142	K	0.080203710623955	0.066341506542226
143	E	0.036683308665752	0.080203710623955
144	F	0.086444530782731	0.083085263150962
145	N	0.103524315731803	0.083085263150962
146	D	0.083085263150962	0.083085263150962
147	P	0.038065973488508	0.064134095392123
148	S	0.064134095392123	0.064134095392123
149	N	0.033423256788885	0.064134095392123
150	A	0.064134095392123	0.064134095392123
151	G	0.120147773281354	0.064134095392123
152	L	0.120147773281354	0.120147773281354
153	Q	0.058487999374639	0.120147773281354
154	N	0.137502229791034	0.137502229791034
155	G	0.255892437017614	0.179641710978588
156	F	0.276116595886445	0.255892437017614
157	K	0.179641710978588	0.263204463320703
158	F	0.340261478617631	0.276116595886445
159	L	0.263204463320703	0.340261478617631
160	E	0.483380482160532	0.483380482160532
161	P	0.503467699399897	0.503467699399897
162	I	0.523573866647540	0.523573866647540
163	H	0.580765492286379	0.523573866647540
164	K	0.580765492286379	0.523573866647540
165	E	0.270364315714086	0.424748416294303
166	F	0.424748416294303	0.424748416294303
167	P	0.424748416294303	0.424748416294303
168	W	0.282142511935157	0.424748416294303
169	I	0.562584856640317	0.424748416294303
170	S	0.533580836988577	0.401912627660702
171	S	0.298161726957303	0.418811406731941
172	G	0.401912627660702	0.418811406731941
173	D	0.418811406731941	0.418811406731941
174	L	0.606357750830391	0.584352030905929
175	F	0.584352030905929	0.584352030905929
176	S	0.604131075719232	0.584352030905929
177	L	0.306726638471915	0.306726638471915
178	G	0.246327877272683	0.246327877272683
179	G	0.231690832425991	0.231690832425991
180	V	0.185660251768387	0.231690832425991
181	T	0.204024898169588	0.231690832425991
182	A	0.325930962000054	0.204024898169588
183	V	0.343829817827368	0.320668460167855
184	Q	0.192490608475909	0.320668460167855
185	E	0.320668460167855	0.320668460167855
186	M	0.213277340050330	0.320668460167855
187	Q	0.365371129958437	0.320668460167855
188	G	0.365371129958437	0.365371129958437
189	P	0.267000791355513	0.365371129958437
190	K	0.380579182329763	0.267000791355513
191	I	0.200143406719513	0.200143406719513
192	P	0.129183130235719	0.129183130235719
193	W	0.120231071998148	0.120231071998148
194	R	0.120231071998148	0.120231071998148
195	C	0.043441183443275	0.062391326629269
196	G	0.047402900261822	0.062391326629269
197	R	0.062391326629269	0.047402900261822
198	V	0.062391326629269	0.047402900261822
199	D	0.034072922992384	0.034072922992384
200	T	0.013558927677981	0.013558927677981
201	P	0.012078314431889	0.012078314431889
202	E	0.006617289652082	0.011465859940975
203	D	0.011465859940975	0.006617289652082
204	T	0.006102888366857	0.006102888366857
205	T	0.004042683248777	0.004595595941299
206	P	0.004595595941299	0.004042683248777
207	D	0.001351241276338	0.002545954193291
208	N	0.002545954193291	0.001818402305406
209	G	0.001260195992255	0.001583390183199
210	R	0.001818402305406	0.001818402305406
211	L	0.001583390183199	0.001818402305406
212	P	0.005463429088346	0.005463429088346
213	D	0.009180980739493	0.009180980739493
214	A	0.009791879345174	0.009791879345174
215	D	0.011625130168391	0.011625130168391
216	K	0.042119939557798	0.042119939557798
217	D	0.093846035597570	0.093846035597570
218	A	0.112208595666029	0.112208595666029
219	D	0.112208595666029	0.112208595666029
220	Y	0.112208595666029	0.112208595666029
221	V	0.105515391755865	0.112208595666029
222	R	0.261980475542667	0.186644276133879
223	T	0.186644276133879	0.186644276133879
224	F	0.186644276133879	0.207990602315854
225	F	0.207990602315854	0.207990602315854
226	Q	0.231750191673708	0.231750191673708
227	R	0.295372136344603	0.295372136344603
228	L	0.588530794531925	0.503450095242401
229	N	0.503450095242401	0.527625639932288
230	M	0.527625639932288	0.537962043021712
231	N	0.608912483542078	0.527625639932288
232	D	0.537962043021712	0.527625639932288
233	R	0.433338503904396	0.433338503904396
234	E	0.306152152030589	0.433338503904396
235	V	0.369825957344447	0.369825957344447
236	V	0.505404124551794	0.328281709912699
237	A	0.291398434563721	0.328281709912699
238	L	0.328281709912699	0.308655820963515
239	M	0.247287628700360	0.308655820963515
240	G	0.308655820963515	0.328281709912699
241	A	0.626617389273992	0.594560017102456
242	H	0.594560017102456	0.594560017102456
243	A	0.669575854420316	0.594560017102456
244	L	0.543026728458681	0.543026728458681
245	G	0.345049681981054	0.426345683014292
246	K	0.426345683014292	0.345049681981054
247	T	0.185081097238384	0.185081097238384
248	H	0.102471437790556	0.171585178519107
249	L	0.113756912790608	0.126830959115663
250	K	0.171585178519107	0.126830959115663
251	N	0.126830959115663	0.126830959115663
252	S	0.126830959115663	0.126830959115663
253	G	0.086660477564514	0.090545702773546
254	Y	0.090545702773546	0.090545702773546
255	E	0.077298946468654	0.090545702773546
256	G	0.123811327810529	0.116447311210477
257	P	0.196724253597291	0.116447311210477
258	W	0.116447311210477	0.116447311210477
259	G	0.099827117652604	0.116447311210477
260	A	0.074291317490201	0.116447311210477
261	A	0.130395195075585	0.130395195075585
262	N	0.255594990689846	0.255594990689846
263	N	0.271455627853729	0.271455627853729
264	V	0.339879486782041	0.339879486782041
265	F	0.561287243678029	0.531138843614164
266	T	0.738748451099404	0.531138843614164
267	N	0.531138843614164	0.531138843614164
268	E	0.462425470704332	0.462425470704332
269	F	0.259438365884023	0.401850279776677
270	Y	0.361145348808860	0.401850279776677
271	L	0.401850279776677	0.361145348808860
272	N	0.614042757324436	0.361145348808860
273	L	0.348789254754301	0.348789254754301
274	L	0.212758374915514	0.212758374915514
275	N	0.174962008428980	0.212758374915514
276	E	0.117854671084847	0.174962008428980
277	D	0.222142841721511	0.117854671084847
278	W	0.108141212872450	0.108141212872450
279	K	0.052638742405330	0.052638742405330
280	L	0.016696050071640	0.020391559621469
281	E	0.019365829083562	0.019365829083562
282	K	0.020391559621469	0.016696050071640
283	N	0.005507206634760	0.011333762803274
284	D	0.006932183247596	0.011333762803274
285	A	0.011333762803274	0.008681408090657
286	N	0.022423313753643	0.011333762803274
287	N	0.008681408090657	0.012709910288027
288	E	0.015826304714936	0.015826304714936
289	Q	0.012709910288027	0.015826304714936
290	W	0.032624703077444	0.032624703077444
291	D	0.062970274154521	0.062970274154521
292	S	0.067167348168167	0.062970274154521
293	K	0.127137138517321	0.067167348168167
294	S	0.055997603480492	0.114613201093653
295	G	0.114613201093653	0.127137138517321
296	Y	0.140286739296283	0.140286739296283
297	M	0.348102028977274	0.348102028977274
298	M	0.540914279370309	0.354417747859915
299	L	0.354417747859915	0.354417747859915
300	P	0.354417747859915	0.354417747859915
301	T	0.318165808510120	0.354417747859915
302	D	0.318165808510120	0.354417747859915
303	Y	0.446849855316943	0.446849855316943
304	S	0.667480659499728	0.536933945448236
305	L	0.536933945448236	0.610836995527585
306	I	0.610836995527585	0.610836995527585
307	Q	0.640254779490724	0.536933945448236
308	D	0.471781417560197	0.508111568259291
309	P	0.376266252375751	0.508111568259291
310	K	0.508111568259291	0.508111568259291
311	Y	0.717228800607137	0.508111568259291
312	L	0.537528940399953	0.508111568259291
313	S	0.367444304050187	0.367444304050187
314	I	0.221967168821836	0.221967168821836
315	V	0.065451367548342	0.211070208981809
316	K	0.066783692395576	0.211070208981809
317	E	0.211070208981809	0.211070208981809
318	Y	0.370318066240577	0.211070208981809
319	A	0.370318066240577	0.211070208981809
320	N	0.145138040751124	0.145138040751124
321	D	0.144462918744411	0.144462918744411
322	Q	0.144462918744411	0.144462918744411
323	D	0.072524314566859	0.100330910448735
324	K	0.053273770986319	0.100330910448735
325	F	0.100330910448735	0.072524314566859
326	F	0.100330910448735	0.085064741948112
327	K	0.057255238989845	0.100330910448735
328	D	0.085064741948112	0.100330910448735
329	F	0.180444156738011	0.178613060241123
330	S	0.201859014451904	0.180444156738011
331	K	0.178613060241123	0.201859014451904
332	A	0.247526472633601	0.247526472633601
333	F	0.415321267954582	0.277644620656670
334	E	0.277644620656670	0.277644620656670
335	K	0.277644620656670	0.277644620656670
336	L	0.257348330442690	0.277644620656670
337	L	0.395292789916680	0.257348330442690
338	E	0.148829736332289	0.176666627841070
339	N	0.176666627841070	0.162095564441344
340	G	0.162095564441344	0.148829736332289
341	I	0.136174863397425	0.162095564441344
342	T	0.066915539674231	0.162095564441344
343	F	0.189233505255031	0.189233505255031
344	P	0.335110565340081	0.200996691312760
345	K	0.333896920166891	0.307001410881913
346	D	0.200996691312760	0.333896920166891
347	A	0.307001410881913	0.333896920166891
348	P	0.511978672473300	0.307001410881913
349	S	0.443399906688632	0.307001410881913
350	P	0.183431945274153	0.183431945274153
351	F	0.170131969737579	0.183431945274153
352	I	0.076600411899097	0.183431945274153
353	F	0.500000000000000	0.500000000000000
354	K	0.500000000000000	0.500000000000000
355	T	0.500000000000000	0.500000000000000
356	L	0.500000000000000	0.500000000000000
357	E	0.500000000000000	0.500000000000000
358	E	0.500000000000000	0.500000000000000
359	Q	0.500000000000000	0.500000000000000
360	G	0.500000000000000	0.500000000000000
361	L	0.500000000000000	0.500000000000000
