# Supplementary material for: Conserved degronome features governing quality control associated proteolysis
Source: Nat Commun. 2022 Dec 8;13:7588. doi: 10.1038/s41467-022-35298-y (PMC9732359; doi:10.1038/s41467-022-35298-y)
Supplement: Supplementary file 6 — Supplementary Data 4 [file 41467_2022_35298_MOESM6_ESM.zip › profile_P00445.csv]

# Degron profile of P00445
# logit: Predicted probability of a tile being a degron (PSI<2.2) assigned to central position
# smooth: Running median spanning 5 positions
resi	aa	logit	logit_smooth
1	M	0.500000000000000	0.500000000000000
2	V	0.500000000000000	0.500000000000000
3	Q	0.500000000000000	0.500000000000000
4	A	0.500000000000000	0.500000000000000
5	V	0.500000000000000	0.500000000000000
6	A	0.500000000000000	0.500000000000000
7	V	0.500000000000000	0.500000000000000
8	L	0.500000000000000	0.500000000000000
9	K	0.530414819896559	0.500000000000000
10	G	0.561548255052423	0.530414819896559
11	D	0.414546412373378	0.530414819896559
12	A	0.589134567680017	0.414546412373378
13	G	0.401482127171475	0.401482127171475
14	V	0.266291257210182	0.266291257210182
15	S	0.266291257210182	0.266291257210182
16	G	0.175483059065786	0.175483059065786
17	V	0.061066960556613	0.064533735229729
18	V	0.064533735229729	0.064533735229729
19	K	0.049776427868245	0.064533735229729
20	F	0.081802992999249	0.068377786441141
21	E	0.068377786441141	0.081802992999249
22	Q	0.089376060962771	0.089376060962771
23	A	0.089376060962771	0.089376060962771
24	S	0.089376060962771	0.089376060962771
25	E	0.183501953000177	0.089376060962771
26	S	0.070338410386327	0.089376060962771
27	E	0.082844292263185	0.082844292263185
28	P	0.105204828112553	0.070338410386327
29	T	0.045414187325988	0.066512352384762
30	T	0.061685605658867	0.061685605658867
31	V	0.066512352384762	0.047030340962798
32	S	0.047030340962798	0.061685605658867
33	Y	0.037675514721754	0.047030340962798
34	E	0.077225224877245	0.047030340962798
35	I	0.045841992770198	0.074342259987895
36	A	0.082815637455315	0.077225224877245
37	G	0.074342259987895	0.082815637455315
38	N	0.129243981902033	0.129243981902033
39	S	0.136647044529816	0.136647044529816
40	P	0.158926915833469	0.136647044529816
41	N	0.169234079314996	0.158926915833469
42	A	0.063278407761200	0.158926915833469
43	E	0.180232096556992	0.075482675752770
44	R	0.075482675752770	0.063278407761200
45	G	0.032180768280355	0.064355670776670
46	F	0.051208047452014	0.051741767252154
47	H	0.064355670776670	0.051208047452014
48	I	0.051741767252154	0.051741767252154
49	H	0.046287296805830	0.064355670776670
50	E	0.089442670098774	0.089442670098774
51	F	0.120104827951164	0.120104827951164
52	G	0.192092871675477	0.192092871675477
53	D	0.212868111356927	0.192092871675477
54	A	0.212868111356927	0.192092871675477
55	T	0.109548915933264	0.109548915933264
56	N	0.109548915933264	0.109548915933264
57	G	0.101453083612989	0.109537861313160
58	C	0.076710622561453	0.109537861313160
59	V	0.109537861313160	0.109537861313160
60	S	0.109537861313160	0.109537861313160
61	A	0.132997025991273	0.132997025991273
62	G	0.224429594148115	0.192504500349425
63	P	0.192504500349425	0.195022383858912
64	H	0.202687649199038	0.202687649199038
65	F	0.195022383858912	0.195022383858912
66	N	0.282252318787180	0.195022383858912
67	P	0.172310651484525	0.172310651484525
68	F	0.109862993001941	0.109862993001941
69	K	0.058099835168765	0.061110499601929
70	K	0.028047192595252	0.061110499601929
71	T	0.061110499601929	0.061110499601929
72	H	0.076314468010265	0.070118409418275
73	G	0.076314468010265	0.070118409418275
74	A	0.070118409418275	0.070118409418275
75	P	0.067045082093208	0.067045082093208
76	T	0.040541254243324	0.040541254243324
77	D	0.032892968559733	0.032892968559733
78	E	0.026550304062468	0.032892968559733
79	V	0.022435058039707	0.032744659968971
80	R	0.037268089930685	0.032744659968971
81	H	0.032744659968971	0.032744659968971
82	V	0.043308983414157	0.032744659968971
83	G	0.018102656308819	0.018102656308819
84	D	0.012299021891530	0.014565620883905
85	M	0.009676391156219	0.014565620883905
86	G	0.014565620883905	0.014565620883905
87	N	0.042058906325849	0.026867054010126
88	V	0.030627927137965	0.026867054010126
89	K	0.026867054010126	0.026867054010126
90	T	0.018993920174183	0.026867054010126
91	D	0.011226442401965	0.026867054010126
92	E	0.027293705584337	0.018993920174183
93	N	0.050271055414127	0.022736898981780
94	G	0.017285719652380	0.027293705584337
95	V	0.022736898981780	0.050271055414127
96	A	0.052219481539822	0.052219481539822
97	K	0.061717756836340	0.061717756836340
98	G	0.061717756836340	0.061717756836340
99	S	0.108915963720646	0.108915963720646
100	F	0.332401118163679	0.332401118163679
101	K	0.396027192356426	0.396027192356426
102	D	0.412647205048271	0.396027192356426
103	S	0.484397462319613	0.412647205048271
104	L	0.355221772189890	0.433608625731020
105	I	0.433608625731020	0.484397462319613
106	K	0.580665748661170	0.580665748661170
107	L	0.580665748661170	0.580665748661170
108	I	0.599041846553625	0.580665748661170
109	G	0.444326299763718	0.591224056683684
110	P	0.591224056683684	0.599041846553625
111	T	0.831508568978698	0.831508568978698
112	S	0.909478058990732	0.831508568978698
113	V	0.852192183990105	0.831508568978698
114	V	0.776552858446608	0.776552858446608
115	G	0.735932789505310	0.735932789505310
116	R	0.577835071252224	0.577835071252224
117	S	0.251500676623236	0.329275646882052
118	V	0.181748058801070	0.268535562392485
119	V	0.329275646882052	0.257121939185195
120	I	0.268535562392485	0.257121939185195
121	H	0.257121939185195	0.257121939185195
122	A	0.133035031761461	0.133035031761461
123	G	0.043036571572725	0.056726612834358
124	Q	0.056726612834358	0.043036571572725
125	D	0.031006836927389	0.031006836927389
126	D	0.018038928826431	0.018038928826431
127	L	0.010657747588980	0.011728465926367
128	G	0.011728465926367	0.010657747588980
129	K	0.005465730691494	0.005465730691494
130	G	0.005127408573275	0.005127408573275
131	D	0.003165108672655	0.004411711665845
132	T	0.003320618679495	0.004411711665845
133	E	0.004411711665845	0.004411711665845
134	E	0.006658721236298	0.006504921396787
135	S	0.011272092324203	0.006658721236298
136	L	0.006504921396787	0.007307376974468
137	K	0.007307376974468	0.009490690256592
138	T	0.009490690256592	0.009490690256592
139	G	0.019942614349297	0.019942614349297
140	N	0.029862681686909	0.029862681686909
141	A	0.049358564739049	0.049358564739049
142	G	0.155495397906147	0.155495397906147
143	P	0.195158194449546	0.195158194449546
144	R	0.312966488757082	0.196880916502588
145	P	0.196880916502588	0.312966488757082
146	A	0.500000000000000	0.500000000000000
147	C	0.500000000000000	0.500000000000000
148	G	0.500000000000000	0.500000000000000
149	V	0.500000000000000	0.500000000000000
150	I	0.500000000000000	0.500000000000000
151	G	0.500000000000000	0.500000000000000
152	L	0.500000000000000	0.500000000000000
153	T	0.500000000000000	0.500000000000000
154	N	0.500000000000000	0.500000000000000
