# Supplementary material for: Conserved degronome features governing quality control associated proteolysis
Source: Nat Commun. 2022 Dec 8;13:7588. doi: 10.1038/s41467-022-35298-y (PMC9732359; doi:10.1038/s41467-022-35298-y)
Supplement: Supplementary file 6 — Supplementary Data 4 [file 41467_2022_35298_MOESM6_ESM.zip › profile_P00447.csv]

# Degron profile of P00447
# logit: Predicted probability of a tile being a degron (PSI<2.2) assigned to central position
# smooth: Running median spanning 5 positions
resi	aa	logit	logit_smooth
1	M	0.500000000000000	0.500000000000000
2	F	0.500000000000000	0.500000000000000
3	A	0.500000000000000	0.500000000000000
4	K	0.500000000000000	0.500000000000000
5	T	0.500000000000000	0.500000000000000
6	A	0.500000000000000	0.500000000000000
7	A	0.500000000000000	0.500000000000000
8	A	0.500000000000000	0.500000000000000
9	N	0.410896134926919	0.466958901656869
10	L	0.465602133803667	0.465602133803667
11	T	0.466958901656869	0.433589145461469
12	K	0.416521425513241	0.433589145461469
13	K	0.433589145461469	0.433589145461469
14	G	0.433589145461469	0.433589145461469
15	G	0.433589145461469	0.433589145461469
16	L	0.402281599791616	0.429907141951532
17	S	0.371750953145443	0.402281599791616
18	L	0.429907141951532	0.389624194820717
19	L	0.274542871329818	0.389624194820717
20	S	0.389624194820717	0.406357341342612
21	T	0.406357341342612	0.406357341342612
22	T	0.576987750648672	0.503407212258994
23	A	0.605289265582427	0.503407212258995
24	R	0.503407212258994	0.503407212258995
25	R	0.503407212258995	0.503407212258994
26	T	0.488680144616827	0.501842571659052
27	K	0.501842571659052	0.488680144616827
28	V	0.211355661535161	0.333660189060800
29	T	0.333660189060800	0.312491335495344
30	L	0.272439830227354	0.312491335495344
31	P	0.312491335495344	0.312491335495344
32	D	0.410315340826086	0.272439830227354
33	L	0.270201780346621	0.312491335495344
34	K	0.225813383443898	0.333093121209809
35	W	0.333093121209809	0.333093121209809
36	D	0.518893447455608	0.333093121209809
37	F	0.387430978809752	0.333093121209809
38	G	0.321098931872709	0.357482087448210
39	A	0.188502680019791	0.357482087448210
40	L	0.357482087448210	0.321098931872709
41	E	0.468973547860773	0.349708914704237
42	P	0.212523078008861	0.349708914704237
43	Y	0.349708914704237	0.349708914704237
44	I	0.226469318227544	0.349708914704237
45	S	0.503511517265420	0.354316510101250
46	G	0.354316510101250	0.375449597588468
47	Q	0.406280270327874	0.375449597588468
48	I	0.375449597588468	0.356678005165438
49	N	0.256491012292781	0.375449597588468
50	E	0.356678005165438	0.375449597588468
51	L	0.397392144484806	0.356678005165438
52	H	0.397392144484806	0.356678005165438
53	Y	0.355825020941802	0.355825020941802
54	T	0.304685858904720	0.355825020941802
55	K	0.304685858904720	0.304685858904720
56	H	0.470162588715696	0.304685858904720
57	H	0.256934178942328	0.305873585513383
58	Q	0.305873585513383	0.460926194619415
59	T	0.485054466046062	0.305873585513383
60	Y	0.460926194619415	0.305873585513383
61	V	0.283863240289612	0.283863240289612
62	N	0.174411356828506	0.280796348936994
63	G	0.280796348936994	0.276459321160620
64	F	0.276459321160620	0.261757814745817
65	N	0.169070149630720	0.276459321160620
66	T	0.261757814745817	0.261757814745817
67	A	0.277608012269774	0.170916889782388
68	V	0.159643328586439	0.185075988813384
69	D	0.170916889782388	0.185075988813384
70	Q	0.185075988813384	0.185075988813384
71	F	0.259981509859641	0.185075988813384
72	Q	0.304637664628510	0.185075988813384
73	E	0.118639619511265	0.126048022852720
74	L	0.126048022852720	0.124848743870554
75	S	0.124848743870554	0.118639619511265
76	D	0.089925587120537	0.101422223615869
77	L	0.066386736666218	0.101422223615869
78	L	0.101422223615869	0.089925587120537
79	A	0.130526217952278	0.081370889146087
80	K	0.079772427952749	0.101422223615869
81	E	0.081370889146087	0.130526217952278
82	P	0.188345034482583	0.188345034482583
83	S	0.200940563702376	0.200940563702376
84	P	0.235823773841342	0.235823773841342
85	A	0.556952610980916	0.235823773841342
86	N	0.381723486752965	0.235823773841342
87	A	0.232672463058486	0.297400435836037
88	R	0.163892599792215	0.297400435836037
89	K	0.297400435836037	0.297400435836037
90	M	0.410075290387399	0.410075290387399
91	I	0.604435192526928	0.594359079097966
92	A	0.622259251695526	0.594359079097966
93	I	0.594359079097966	0.594359079097966
94	Q	0.474430287859625	0.567067372938945
95	Q	0.462448867904184	0.551036604530764
96	N	0.567067372938945	0.508055535408778
97	I	0.551036604530764	0.508055535408778
98	K	0.508055535408778	0.508055535408778
99	F	0.425385977756974	0.471953720361221
100	H	0.368620660248416	0.450629282927232
101	G	0.471953720361221	0.450629282927232
102	G	0.450629282927232	0.471953720361221
103	G	0.637740750675918	0.522758376191083
104	F	0.522758376191083	0.522758376191083
105	T	0.522758376191083	0.522758376191083
106	N	0.502680689314639	0.522758376191083
107	H	0.568160910282286	0.502680689314639
108	C	0.374424386530059	0.374424386530059
109	L	0.241692831581180	0.339712987773165
110	F	0.296556459076935	0.339712987773165
111	W	0.339712987773165	0.296556459076935
112	E	0.339712987773165	0.296556459076935
113	N	0.172310379081086	0.172310379081086
114	L	0.134709686579292	0.134709686579292
115	A	0.101254603981251	0.101254603981251
116	P	0.081580199183220	0.081580199183220
117	E	0.044912351019503	0.044912351019503
118	S	0.024681568345570	0.024681568345570
119	Q	0.010135994952626	0.020343314644606
120	G	0.006305748672937	0.020343314644606
121	G	0.020343314644606	0.015864953124700
122	G	0.031123133980834	0.015864953124700
123	E	0.015864953124700	0.020343314644606
124	P	0.015864953124700	0.031123133980834
125	P	0.037176572747127	0.018932033100793
126	T	0.032520716979478	0.018932033100793
127	G	0.018932033100793	0.032520716979478
128	A	0.018932033100793	0.032520716979478
129	L	0.045519820549503	0.045519820549503
130	A	0.045519820549503	0.045519820549503
131	K	0.059337210333629	0.059337210333629
132	A	0.171103010918673	0.075765701210488
133	I	0.108235977348309	0.108235977348309
134	D	0.075765701210488	0.132193395062534
135	E	0.132193395062534	0.132193395062534
136	Q	0.290880792833997	0.239624572051164
137	F	0.239624572051165	0.239624572051164
138	G	0.239624572051164	0.239624572051164
139	S	0.206112421019667	0.206112421019667
140	L	0.179291493921121	0.179291493921121
141	D	0.152524551885380	0.179291493921121
142	E	0.076932467255862	0.179291493921121
143	L	0.238552655341599	0.238552655341599
144	I	0.401084423471446	0.333702153143779
145	K	0.354315048221921	0.354315048221921
146	L	0.333702153143779	0.354315048221921
147	T	0.379349200475817	0.333702153143779
148	N	0.316050438078584	0.316050438078584
149	T	0.197414839409867	0.316050438078584
150	K	0.271187419701254	0.316050438078584
151	L	0.562070426562226	0.434849476197085
152	A	0.456047064916013	0.456047064916013
153	G	0.434849476197085	0.562070426562226
154	V	0.624277924062010	0.584453766867514
155	Q	0.601311175670222	0.584453766867514
156	G	0.584453766867514	0.601311175670222
157	S	0.584453766867514	0.601311175670222
158	G	0.723262093016235	0.584453766867514
159	W	0.734897990944045	0.584453766867514
160	A	0.539298161328984	0.539298161328984
161	F	0.419003385492891	0.419003385492891
162	I	0.419003385492891	0.419003385492891
163	V	0.285056553468387	0.419003385492891
164	K	0.448069660312257	0.419003385492891
165	N	0.349236405869742	0.448069660312257
166	L	0.477848594567089	0.477848594567089
167	S	0.673650151007442	0.477848594567089
168	N	0.490261419255791	0.477848594567089
169	G	0.442076113306216	0.442076113306216
170	G	0.423351546917828	0.423351546917828
171	K	0.222440075959835	0.222440075959835
172	L	0.134036445324720	0.134036445324720
173	D	0.075829442495265	0.094667844302741
174	V	0.094667844302741	0.087558981942927
175	V	0.086689580854191	0.086689580854191
176	Q	0.087558981942927	0.087558981942927
177	T	0.083790106510877	0.087558981942927
178	Y	0.093231870542763	0.093231870542763
179	N	0.203497276042615	0.172928370432954
180	Q	0.316062186631103	0.203497276042615
181	D	0.172928370432954	0.316062186631103
182	T	0.440071867960862	0.361261851806767
183	V	0.440071867960862	0.440071867960862
184	T	0.361261851806767	0.440071867960862
185	G	0.555155820603836	0.381543570813242
186	P	0.381543570813242	0.381543570813242
187	L	0.304259421735722	0.404484382006977
188	V	0.521901176983239	0.404484382006977
189	P	0.404484382006977	0.521901176983239
190	L	0.594343219680697	0.594343219680697
191	V	0.640084463782076	0.640084463782076
192	A	0.643549617708529	0.643549617708529
193	I	0.755595174884626	0.755595174884626
194	D	0.884821109588248	0.884821109588248
195	A	0.892922040139619	0.884821109588248
196	W	0.884851865311062	0.884821109588248
197	E	0.806116796989266	0.806116796989266
198	H	0.795102154121785	0.795102154121785
199	A	0.660717781992230	0.660717781992230
200	Y	0.518452767976037	0.518452767976037
201	Y	0.518452767976037	0.518452767976037
202	L	0.209048159159471	0.518452767976037
203	Q	0.477946749890684	0.477946749890684
204	Y	0.582273564099444	0.477946749890684
205	Q	0.398910109388727	0.582273564099444
206	N	0.586538488583359	0.586538488583359
207	K	0.728183699793184	0.664533219049562
208	K	0.812131514821066	0.664533219049562
209	A	0.664533219049562	0.664533219049562
210	D	0.661164651133613	0.661164651133613
211	Y	0.639149352117551	0.639149352117551
212	F	0.603630940537223	0.639149352117551
213	K	0.635298558756585	0.635298558756585
214	A	0.640283355862427	0.626400234415723
215	I	0.562957986545615	0.635298558756585
216	W	0.626400234415723	0.626400234415723
217	N	0.640082136977719	0.626400234415723
218	V	0.609919903706924	0.640082136977719
219	V	0.771453750881848	0.640082136977719
220	N	0.784625396820544	0.609919903706924
221	W	0.493534352927814	0.559162731273588
222	K	0.559162731273588	0.493534352927814
223	E	0.438655921577688	0.493534352927814
224	A	0.265718139498525	0.500000000000000
225	S	0.500000000000000	0.500000000000000
226	R	0.500000000000000	0.500000000000000
227	R	0.500000000000000	0.500000000000000
228	F	0.500000000000000	0.500000000000000
229	D	0.500000000000000	0.500000000000000
230	A	0.500000000000000	0.500000000000000
231	G	0.500000000000000	0.500000000000000
232	K	0.500000000000000	0.500000000000000
233	I	0.500000000000000	0.500000000000000
