# Supplementary material for: Conserved degronome features governing quality control associated proteolysis
Source: Nat Commun. 2022 Dec 8;13:7588. doi: 10.1038/s41467-022-35298-y (PMC9732359; doi:10.1038/s41467-022-35298-y)
Supplement: Supplementary file 6 — Supplementary Data 4 [file 41467_2022_35298_MOESM6_ESM.zip › profile_P00498.csv]

# Degron profile of P00498
# logit: Predicted probability of a tile being a degron (PSI<2.2) assigned to central position
# smooth: Running median spanning 5 positions
resi	aa	logit	logit_smooth
1	M	0.500000000000000	0.500000000000000
2	D	0.500000000000000	0.500000000000000
3	L	0.500000000000000	0.500000000000000
4	V	0.500000000000000	0.500000000000000
5	N	0.500000000000000	0.500000000000000
6	H	0.500000000000000	0.500000000000000
7	L	0.500000000000000	0.500000000000000
8	T	0.500000000000000	0.500000000000000
9	D	0.689761384627028	0.582244067174455
10	R	0.582244067174455	0.582244067174455
11	L	0.678288292160336	0.582244067174455
12	L	0.547688529006195	0.582244067174455
13	F	0.571543240460179	0.678288292160336
14	A	0.744313172210010	0.575389542839537
15	I	0.729747056909014	0.575389542839537
16	P	0.575389542839537	0.729747056909014
17	K	0.572716665784594	0.729747056909014
18	K	0.820578621765260	0.809120448046807
19	G	0.809120448046807	0.820578621765260
20	R	0.821226420278950	0.820578621765260
21	L	0.821226420278950	0.809120448046807
22	Y	0.661062162906261	0.661062162906261
23	S	0.545783321424207	0.545783321424207
24	K	0.420051581288842	0.479066955644647
25	S	0.298674184600741	0.479066955644647
26	V	0.479066955644647	0.479066955644647
27	S	0.496516653856146	0.496516653856146
28	I	0.709062197264547	0.583085899645154
29	L	0.708897432429803	0.583085899645154
30	N	0.583085899645154	0.583085899645154
31	G	0.446863232469781	0.460342609661320
32	A	0.427062290353436	0.460342609661320
33	D	0.460342609661320	0.446863232469781
34	I	0.615758800470088	0.460342609661320
35	T	0.319571004402915	0.460342609661320
36	F	0.488796353132852	0.365625140150402
37	H	0.365625140150402	0.365625140150402
38	R	0.365625140150402	0.420802415254243
39	S	0.420802415254243	0.420802415254243
40	Q	0.492780991678729	0.441866448412315
41	R	0.441866448412315	0.492780991678729
42	L	0.748485814453203	0.554061203190648
43	D	0.554061203190648	0.579205301146738
44	I	0.676973074520863	0.676973074520863
45	A	0.579205301146738	0.676973074520863
46	L	0.705762467962649	0.705762467962649
47	S	0.791279896512742	0.791279896512742
48	T	0.876289684592341	0.876289684592341
49	S	0.935160111522683	0.881264142380808
50	L	0.919108231756265	0.919108231756265
51	P	0.881264142380808	0.919108231756265
52	V	0.947982889968083	0.881264142380808
53	A	0.817312833595079	0.881264142380808
54	L	0.881264142380808	0.817312833595079
55	V	0.770541305657553	0.817312833595079
56	F	0.772468325839001	0.862530290569202
57	L	0.862530290569202	0.811529791710901
58	P	0.914526524340349	0.811529791710901
59	A	0.811529791710901	0.811529791710901
60	A	0.744130518316954	0.744130518316954
61	D	0.563196304888343	0.563196304888343
62	I	0.497628915274026	0.497628915274026
63	P	0.458458985974929	0.458458985974929
64	T	0.198789567391527	0.199659325258376
65	F	0.199659325258376	0.198789567391527
66	V	0.091235313364333	0.193850066461442
67	G	0.193850066461442	0.165347524937233
68	E	0.165347524937233	0.165347524937233
69	G	0.108771700321147	0.165347524937233
70	K	0.294003088593869	0.108771700321147
71	C	0.092747704029496	0.108771700321147
72	D	0.099885763205284	0.099885763205284
73	L	0.157666743548672	0.097543580744107
74	G	0.097543580744107	0.097543580744107
75	I	0.035110121112320	0.062360405548284
76	T	0.045919699602408	0.062360405548284
77	G	0.062360405548284	0.062360405548284
78	V	0.130444933593107	0.073664914164365
79	D	0.073664914164365	0.077883283893307
80	Q	0.077883283893307	0.077883283893307
81	V	0.077883283893307	0.077883283893307
82	R	0.077883283893307	0.077883283893307
83	E	0.120566445102689	0.077883283893307
84	S	0.120566445102689	0.120566445102689
85	N	0.063470638537446	0.120566445102689
86	V	0.144132292640255	0.120566445102689
87	D	0.083507889234194	0.144132292640255
88	V	0.254089174515656	0.144132292640255
89	D	0.218215286837955	0.161939860309015
90	L	0.114926068593576	0.218215286837955
91	A	0.161939860309015	0.218215286837955
92	I	0.240889075939519	0.240889075939519
93	D	0.373492448868035	0.373492448868035
94	L	0.409458035143968	0.409458035143968
95	Q	0.409458035143969	0.409458035143969
96	F	0.561411972175051	0.561411972175051
97	G	0.561411972175051	0.561411972175051
98	N	0.685238570388332	0.561411972175051
99	C	0.663992519390347	0.561411972175051
100	K	0.560914354059041	0.560914354059041
101	L	0.321754808663161	0.352722464926299
102	Q	0.352722464926299	0.339111376726535
103	V	0.334292301191597	0.334292301191597
104	Q	0.339111376726535	0.334292301191597
105	V	0.205662919554284	0.225458348921298
106	P	0.225458348921298	0.205662919554284
107	V	0.173997836146121	0.194337409509457
108	N	0.107980851384340	0.194337409509457
109	G	0.194337409509457	0.176408537223450
110	E	0.207231360976710	0.176408537223450
111	Y	0.176408537223450	0.176408537223450
112	K	0.105881100725957	0.134132002589024
113	K	0.114853449659812	0.134132002589024
114	P	0.134132002589024	0.134132002589024
115	E	0.237101470229451	0.155586662447344
116	Q	0.155586662447344	0.188484448271582
117	L	0.188484448271582	0.237101470229451
118	I	0.364677185510738	0.364677185510738
119	G	0.630318331511409	0.481473350693488
120	K	0.481473350693488	0.630318331511409
121	T	0.649154317501042	0.630318331511409
122	I	0.706605160242157	0.649154317501042
123	V	0.619286428054870	0.706605160242157
124	T	0.727618667422582	0.727618667422582
125	S	0.833671610746400	0.750300251186318
126	F	0.832914260854681	0.750300251186318
127	V	0.750300251186318	0.798308300032016
128	K	0.665141120149839	0.750300251186318
129	L	0.798308300032016	0.692078295816538
130	A	0.692078295816538	0.665141120149839
131	E	0.454937787671447	0.454937787671447
132	K	0.331027468921465	0.454937787671447
133	Y	0.331027468921465	0.331027468921465
134	F	0.457649729369430	0.331027468921465
135	A	0.205890958942370	0.205890958942370
136	D	0.125370830581455	0.186106207898509
137	L	0.186106207898509	0.125370830581455
138	E	0.109571124698255	0.125370830581455
139	G	0.092045555760357	0.160034226122506
140	T	0.160034226122506	0.160034226122506
141	T	0.291494781761090	0.183044017457332
142	V	0.183044017457332	0.183044017457332
143	E	0.183044017457332	0.237427112941961
144	K	0.237427112941961	0.200453644610817
145	M	0.383849129436159	0.237427112941961
146	T	0.200453644610817	0.303964067658666
147	T	0.303964067658666	0.358705240570320
148	R	0.496228276543979	0.358705240570320
149	I	0.358705240570320	0.358705240570320
150	K	0.404389846238742	0.404389846238742
151	F	0.284766265080273	0.404389846238742
152	V	0.526852583754161	0.526852583754161
153	S	0.591735029917250	0.575174068322779
154	G	0.644189680680968	0.591735029917250
155	S	0.575174068322779	0.644189680680968
156	V	0.731644822740908	0.644189680680968
157	E	0.656412014566227	0.575174068322779
158	A	0.319260657200110	0.399459579091350
159	S	0.379059323303725	0.399459579091350
160	C	0.399459579091350	0.379059323303725
161	A	0.399459579091350	0.399459579091350
162	L	0.249494050351694	0.399459579091350
163	G	0.452371525377233	0.399459579091350
164	I	0.584831767173207	0.452371525377233
165	G	0.321679760066621	0.452371525377233
166	D	0.452371525377233	0.337271591659067
167	A	0.337271591659067	0.321679760066621
168	I	0.226103296091159	0.226103296091159
169	V	0.155381733983484	0.183979219080805
170	D	0.183979219080805	0.173673278153522
171	L	0.114639967362069	0.155381733983484
172	V	0.173673278153522	0.114639967362069
173	E	0.112443254295592	0.114639967362069
174	S	0.112443254295592	0.173673278153522
175	G	0.322593106466518	0.139749004899552
176	E	0.398226744381107	0.162439481652222
177	T	0.139749004899552	0.322593106466518
178	M	0.162439481652222	0.203997057942493
179	R	0.322593106466518	0.203997057942493
180	A	0.203997057942493	0.203997057942493
181	A	0.203997057942493	0.322593106466518
182	G	0.456118363080170	0.456118363080170
183	L	0.456118363080170	0.456118363080170
184	V	0.528624399421333	0.528624399421333
185	D	0.661411936244391	0.661411936244391
186	I	0.703365068080645	0.703365068080645
187	A	0.731861070166162	0.731861070166162
188	T	0.826161896717007	0.786707731282209
189	V	0.887442115595700	0.826161896717007
190	L	0.786707731282209	0.826161896717007
191	S	0.829892324356514	0.786707731282209
192	T	0.710003245579665	0.710003245579665
193	S	0.532482920216316	0.659523738581621
194	A	0.659523738581621	0.532482920216316
195	Y	0.472860310661188	0.472860310661188
196	L	0.422290395424204	0.422290395424204
197	I	0.265435765812464	0.265435765812464
198	E	0.166511644163503	0.166511644163503
199	S	0.096119686998808	0.166511644163503
200	K	0.166511644163503	0.166511644163503
201	N	0.286884457681240	0.286884457681240
202	P	0.330516185162277	0.289126006094367
203	K	0.289126006094367	0.289126006094367
204	S	0.323547190550777	0.289126006094367
205	D	0.193569321719925	0.193569321719925
206	K	0.105466957225524	0.193569321719925
207	S	0.181388718642900	0.193569321719925
208	L	0.310872145323548	0.207474158208117
209	I	0.215497816200562	0.215497816200562
210	A	0.207474158208117	0.310872145323548
211	T	0.344354837878643	0.344354837878643
212	I	0.455881174230019	0.455881174230019
213	K	0.458594008058500	0.458594008058500
214	S	0.675310567082004	0.670561418037848
215	R	0.670561418037848	0.675310567082004
216	I	0.687120769862426	0.675310567082004
217	E	0.685947501120100	0.670561418037848
218	G	0.646582958704072	0.685947501120100
219	V	0.598529120949498	0.685947501120100
220	M	0.703056131856323	0.703056131856323
221	T	0.703056131856323	0.703056131856323
222	A	0.812999142134191	0.775227138416093
223	Q	0.775227138416093	0.775227138416093
224	R	0.796864400006520	0.775227138416093
225	F	0.620895611070792	0.620895611070792
226	V	0.620895611070792	0.620895611070792
227	S	0.519846352421927	0.519846352421927
228	C	0.374438335076436	0.427815395705641
229	I	0.427815395705641	0.385980762251050
230	Y	0.385980762251050	0.374519036956796
231	N	0.227247167105317	0.385980762251050
232	A	0.374519036956796	0.374519036956796
233	P	0.510424141818362	0.344724536276761
234	E	0.344724536276761	0.347197980727763
235	D	0.344724536276761	0.344724536276761
236	K	0.347197980727763	0.344724536276761
237	L	0.219702482641080	0.219702482641080
238	P	0.094662162158014	0.094662162158014
239	E	0.061178279142060	0.081412018408737
240	L	0.081412018408737	0.081412018408737
241	L	0.081412018408737	0.081412018408737
242	K	0.081412018408737	0.081412018408737
243	V	0.135004784167362	0.135004784167362
244	T	0.388672266055828	0.252854630505670
245	P	0.402759444730130	0.388672266055828
246	G	0.252854630505670	0.402759444730130
247	R	0.447695648555623	0.402759444730130
248	R	0.413719278311778	0.252854630505670
249	A	0.158057277930801	0.158057277930801
250	P	0.054255272598465	0.054255272598465
251	T	0.043980699991868	0.054255272598465
252	I	0.050711737680946	0.054255272598465
253	S	0.082659214335029	0.082659214335029
254	K	0.115117384072909	0.115117384072909
255	I	0.226865087816058	0.201325105623165
256	D	0.213817603605383	0.213817603605383
257	D	0.201325105623165	0.226865087816058
258	E	0.236015492817732	0.236015492817732
259	G	0.425266447174247	0.236015492817732
260	W	0.295859827205308	0.236015492817732
261	V	0.182120550544496	0.183754460998360
262	A	0.173508600860631	0.182120550544496
263	V	0.183754460998360	0.173508600860631
264	S	0.094408866767225	0.173508600860631
265	S	0.136222140434679	0.183754460998360
266	M	0.349849718935170	0.349849718935170
267	I	0.615147882939980	0.500605459704066
268	E	0.798866144697584	0.500605459704066
269	R	0.500605459704066	0.500605459704066
270	K	0.252319131385588	0.340639475873573
271	T	0.340639475873573	0.252319131385588
272	K	0.222164714932469	0.252319131385588
273	G	0.235568931940985	0.235568931940985
274	V	0.366658245486193	0.225421627008367
275	V	0.225421627008367	0.234049314418415
276	L	0.149242370407582	0.225421627008367
277	D	0.234049314418415	0.225421627008367
278	E	0.123993047724187	0.234049314418415
279	L	0.234098714158074	0.234098714158074
280	K	0.312566831123881	0.312566831123881
281	R	0.451280969150172	0.406263792926585
282	L	0.670240048611529	0.449610578445842
283	G	0.406263792926585	0.449610578445842
284	A	0.449610578445842	0.408360150639493
285	S	0.303054924142050	0.408360150639493
286	D	0.408360150639493	0.449610578445842
287	I	0.658744855838549	0.500000000000000
288	M	0.525758426143057	0.500000000000000
289	V	0.500000000000000	0.500000000000000
290	F	0.500000000000000	0.500000000000000
291	E	0.500000000000000	0.500000000000000
292	I	0.500000000000000	0.500000000000000
293	S	0.500000000000000	0.500000000000000
294	N	0.500000000000000	0.500000000000000
295	C	0.500000000000000	0.500000000000000
296	R	0.500000000000000	0.500000000000000
297	V	0.500000000000000	0.500000000000000
