# Supplementary material for: Conserved degronome features governing quality control associated proteolysis
Source: Nat Commun. 2022 Dec 8;13:7588. doi: 10.1038/s41467-022-35298-y (PMC9732359; doi:10.1038/s41467-022-35298-y)
Supplement: Supplementary file 6 — Supplementary Data 4 [file 41467_2022_35298_MOESM6_ESM.zip › profile_P00546.csv]

# Degron profile of P00546
# logit: Predicted probability of a tile being a degron (PSI<2.2) assigned to central position
# smooth: Running median spanning 5 positions
resi	aa	logit	logit_smooth
1	M	0.500000000000000	0.500000000000000
2	S	0.500000000000000	0.500000000000000
3	G	0.500000000000000	0.500000000000000
4	E	0.500000000000000	0.500000000000000
5	L	0.500000000000000	0.500000000000000
6	A	0.500000000000000	0.500000000000000
7	N	0.500000000000000	0.500000000000000
8	Y	0.500000000000000	0.500000000000000
9	K	0.087183928298756	0.100031783248962
10	R	0.060331176750628	0.100031783248962
11	L	0.100031783248962	0.100031783248962
12	E	0.100031783248962	0.100031783248962
13	K	0.248212572796894	0.230590009866962
14	V	0.230590009866962	0.248212572796894
15	G	0.297153804452571	0.262629199032595
16	E	0.334421754613715	0.297153804452571
17	G	0.262629199032595	0.297153804452571
18	T	0.415109281334209	0.262629199032595
19	Y	0.247415198932593	0.262629199032595
20	G	0.247415198932593	0.357753048424339
21	V	0.381895942842146	0.247415198932593
22	V	0.357753048424339	0.247415198932593
23	Y	0.198048757619225	0.284131512551780
24	K	0.231589433742692	0.284131512551780
25	A	0.284131512551780	0.284131512551780
26	L	0.326318671253881	0.326318671253881
27	D	0.340774060340207	0.337396054100426
28	L	0.337396054100426	0.340774060340207
29	R	0.534565935536098	0.452509460991912
30	P	0.452509460991912	0.452509460991912
31	G	0.476586660655081	0.452509460991912
32	Q	0.331491899603210	0.451345501423562
33	G	0.331491899603210	0.331491899603210
34	Q	0.451345501423562	0.331491899603210
35	R	0.320861251005040	0.351787512444421
36	V	0.639760958735768	0.351787512444421
37	V	0.351787512444421	0.334665441258226
38	A	0.334665441258226	0.334665441258226
39	L	0.253583454202689	0.253583454202689
40	K	0.183394720722097	0.183394720722097
41	K	0.122604905804366	0.183394720722097
42	I	0.122604905804366	0.169065155432291
43	R	0.205255970583518	0.122604905804366
44	L	0.169065155432291	0.122604905804366
45	E	0.106595237051379	0.106595237051379
46	S	0.066062806386201	0.071198076415999
47	E	0.066062806386201	0.071198076415999
48	D	0.071198076415999	0.066062806386201
49	E	0.080650152297270	0.066062806386201
50	G	0.050709599823656	0.050709599823656
51	V	0.050709599823656	0.050709599823656
52	P	0.047175009210038	0.050709599823656
53	S	0.047175009210038	0.050709599823656
54	T	0.139427999453587	0.132507781471060
55	A	0.132507781471060	0.132507781471060
56	I	0.132507781471060	0.139427999453587
57	R	0.364746458312191	0.364746458312191
58	E	0.485312167044797	0.364746458312191
59	I	0.383979170371867	0.364746458312191
60	S	0.154462481895561	0.257670216483977
61	L	0.145662382135981	0.257670216483977
62	L	0.257670216483977	0.257670216483977
63	K	0.369279110295251	0.322036320648304
64	E	0.339829123940646	0.339829123940646
65	L	0.322036320648304	0.369279110295251
66	K	0.432516843160449	0.398860511760496
67	D	0.398860511760496	0.398860511760496
68	D	0.398860511760496	0.398860511760496
69	N	0.530840414438323	0.398860511760496
70	I	0.393682036782430	0.393682036782430
71	V	0.256849307434176	0.281424626281164
72	R	0.154845945641966	0.256849307434176
73	L	0.281424626281164	0.183504025144127
74	Y	0.183504025144127	0.183504025144127
75	D	0.183504025144127	0.281424626281164
76	I	0.457939154836813	0.457939154836813
77	V	0.745311349662834	0.745311349662834
78	H	0.873896583835093	0.853043198125215
79	S	0.853043198125215	0.853043198125215
80	D	0.864131124283015	0.853043198125215
81	A	0.771904618528361	0.785057519741275
82	H	0.770943296672536	0.785057519741275
83	K	0.785057519741275	0.771904618528361
84	L	0.785057519741275	0.771184728941255
85	Y	0.771184728941255	0.771184728941255
86	L	0.496921063918011	0.632524784673893
87	V	0.632524784673893	0.632524784673893
88	F	0.618726722222171	0.632524784673893
89	E	0.777941400172584	0.777941400172584
90	F	0.831711290415322	0.807629065961590
91	L	0.873330297382121	0.807629065961590
92	D	0.807629065961590	0.807629065961590
93	L	0.628189650262257	0.665204158252210
94	D	0.665204158252210	0.628189650262257
95	L	0.473396958628813	0.473396958628813
96	K	0.331997900809258	0.331997900809258
97	R	0.117341048352225	0.176044610183381
98	Y	0.176044610183381	0.117341048352225
99	M	0.088586846798409	0.117341048352225
100	E	0.088586846798409	0.088586846798409
101	G	0.128186567070494	0.088586846798409
102	I	0.087629820469135	0.088586846798409
103	P	0.087629820469135	0.094272338071116
104	K	0.094272338071116	0.094272338071116
105	D	0.158437386561287	0.094272338071116
106	Q	0.141269636144106	0.100154704420080
107	P	0.082223870345315	0.141269636144106
108	L	0.100154704420080	0.141269636144106
109	G	0.225754356866207	0.208153515098403
110	A	0.367100643872398	0.225754356866207
111	D	0.208153515098403	0.367100643872398
112	I	0.367488622405213	0.367488622405213
113	V	0.497348804846839	0.497348804846839
114	K	0.651144557371710	0.604654592178384
115	K	0.604654592178384	0.651144557371710
116	F	0.785558332237507	0.705270036331255
117	M	0.705270036331255	0.785558332237507
118	M	0.845665181990799	0.845665181990799
119	Q	0.877586549646278	0.877586549646278
120	L	0.939262594522131	0.877586549646278
121	C	0.883665964121482	0.877586549646278
122	K	0.827647940654117	0.883665964121482
123	G	0.846047617053414	0.883665964121482
124	I	0.922282449215132	0.895322120105211
125	A	0.922672327253208	0.895322120105211
126	Y	0.895322120105211	0.895322120105211
127	C	0.859864831727716	0.859864831727716
128	H	0.768714547813986	0.768714547813986
129	S	0.768714547813986	0.768714547813986
130	H	0.661204403402401	0.682269512596417
131	R	0.637618994976538	0.661204403402401
132	I	0.682269512596417	0.637618994976538
133	L	0.455554667976104	0.581595188287914
134	H	0.561581739578560	0.581595188287914
135	R	0.581595188287914	0.564646699884366
136	D	0.638015778414329	0.564646699884366
137	L	0.564646699884366	0.564646699884366
138	K	0.550112715004511	0.550112715004511
139	P	0.361782045553729	0.361782045553729
140	Q	0.284290806360352	0.284290806360352
141	N	0.134034328209710	0.134034328209710
142	L	0.134034328209710	0.134034328209710
143	L	0.119220307956174	0.134034328209710
144	I	0.190733124314421	0.134034328209710
145	N	0.262826468934038	0.158229605355647
146	K	0.086631749474444	0.158229605355647
147	D	0.158229605355647	0.158229605355647
148	G	0.143245251069593	0.158229605355647
149	N	0.253969788564824	0.232211104249267
150	L	0.344955655699496	0.232211104249267
151	K	0.232211104249267	0.232211104249267
152	L	0.164970044517062	0.164970044517062
153	G	0.153484471073913	0.164970044517062
154	D	0.147336123521258	0.164970044517062
155	F	0.238122783826563	0.238122783826563
156	G	0.347070473001829	0.347070473001829
157	L	0.569123970358289	0.539905127121087
158	A	0.642400082853183	0.569123970358289
159	R	0.539905127121087	0.569123970358289
160	A	0.683019674959765	0.623142187042245
161	F	0.536949261383820	0.623142187042245
162	G	0.623142187042245	0.655099734336130
163	V	0.655099734336130	0.655099734336130
164	P	0.674225161644597	0.674225161644597
165	L	0.823575509525281	0.715275406911426
166	R	0.715275406911426	0.793635626904694
167	A	0.793635626904694	0.823575509525281
168	Y	0.875905994966650	0.851849959492826
169	T	0.908737297292299	0.875905994966650
170	H	0.851849959492826	0.875905994966650
171	E	0.903223717225863	0.851849959492826
172	I	0.823071459513117	0.823071459513117
173	V	0.758571724102186	0.823071459513117
174	T	0.740400329469203	0.823071459513117
175	L	0.832385807635661	0.768522828433345
176	W	0.883753674532211	0.768522828433345
177	Y	0.768522828433345	0.768522828433345
178	R	0.712874662584586	0.768522828433345
179	A	0.684666636130750	0.747941222315319
180	P	0.777261251226330	0.712874662584586
181	E	0.747941222315319	0.684666636130750
182	V	0.635046526339434	0.635046526339434
183	L	0.635046526339434	0.635046526339434
184	L	0.411857747012837	0.411857747012837
185	G	0.376187320040347	0.376187320040347
186	G	0.148278784564386	0.208381679722296
187	K	0.140251676661514	0.208381679722296
188	Q	0.208381679722296	0.208381679722296
189	Y	0.236462891134743	0.236462891134743
190	S	0.523413154750573	0.293852331594574
191	T	0.327462693208670	0.310801813482884
192	G	0.293852331594574	0.327462693208670
193	V	0.310801813482884	0.327462693208670
194	D	0.527071981412625	0.524162142996114
195	T	0.644002153874517	0.527071981412625
196	W	0.524162142996114	0.624804474835177
197	S	0.642289179128822	0.624804474835177
198	I	0.624804474835177	0.585034738980208
199	G	0.569163801300424	0.624804474835177
200	C	0.585034738980208	0.585034738980208
201	I	0.637430971140593	0.585034738980208
202	F	0.467037848724559	0.637430971140593
203	A	0.781166462622878	0.769135510917687
204	E	0.868372184933641	0.769135510917687
205	M	0.769135510917687	0.769135510917687
206	C	0.715808700093261	0.715808700093261
207	N	0.382074640300901	0.449898506159358
208	R	0.449898506159358	0.382074640300901
209	K	0.226262781702879	0.226262781702879
210	P	0.226262781702879	0.226262781702879
211	I	0.072545700196877	0.172567057164657
212	F	0.055543991129757	0.172567057164657
213	S	0.172567057164657	0.132051300926177
214	G	0.205781914480396	0.172567057164657
215	D	0.132051300926177	0.205781914480396
216	S	0.280805606406983	0.280805606406983
217	E	0.403394752611290	0.403394752611290
218	I	0.436235004680217	0.436235004680217
219	D	0.608214907557817	0.436235004680217
220	Q	0.588905167292777	0.436235004680217
221	I	0.366949465477399	0.397172258422997
222	F	0.369492457640105	0.397172258422997
223	K	0.397172258422997	0.375149658915855
224	I	0.511193771823395	0.397172258422997
225	F	0.375149658915855	0.511193771823395
226	R	0.562052228811637	0.562052228811637
227	V	0.562052228811637	0.562052228811637
228	L	0.835661602759539	0.562052228811637
229	G	0.824082127263580	0.562052228811637
230	T	0.534877242020846	0.693856512635551
231	P	0.556152464885256	0.658382954482793
232	N	0.693856512635551	0.658382954482793
233	E	0.658382954482793	0.658382954482793
234	A	0.659608100022810	0.658382954482793
235	I	0.604211257383863	0.604211257383863
236	W	0.309109549580996	0.356868301896241
237	P	0.307946456989235	0.318114244974160
238	D	0.356868301896241	0.318114244974160
239	I	0.318114244974160	0.354363362601639
240	V	0.354363362601639	0.356868301896241
241	Y	0.563833164566947	0.563833164566947
242	L	0.656822443979449	0.583277539684763
243	P	0.589998408974037	0.583277539684763
244	D	0.583277539684763	0.583277539684763
245	F	0.432662678303765	0.583277539684763
246	K	0.491878039480078	0.491878039480078
247	P	0.646156776762753	0.432662678303765
248	S	0.309527582213310	0.330590792370724
249	F	0.330590792370724	0.309527582213310
250	P	0.221953009656520	0.221953009656520
251	Q	0.122887716615148	0.221953009656520
252	W	0.219412601308793	0.221953009656520
253	R	0.489560544850278	0.303772406679080
254	R	0.303772406679080	0.316374929232936
255	K	0.316374929232936	0.338274988276469
256	D	0.505650809395361	0.316374929232936
257	L	0.338274988276469	0.316374929232936
258	S	0.188677733276558	0.227915344049852
259	Q	0.227915344049852	0.199155586009185
260	V	0.194771903298049	0.194771903298049
261	V	0.199155586009185	0.194771903298049
262	P	0.103294541663882	0.194771903298049
263	S	0.167066476385318	0.199155586009185
264	L	0.285549665585801	0.167066476385318
265	D	0.285549665585801	0.273683462429108
266	P	0.167066476385318	0.285549665585801
267	R	0.273683462429108	0.285549665585801
268	G	0.434142118853739	0.355719392593727
269	I	0.355719392593727	0.355719392593727
270	D	0.359181406490796	0.355719392593727
271	L	0.247875277170125	0.247875277170125
272	L	0.218827203915278	0.247875277170125
273	D	0.232876347299570	0.247875277170125
274	K	0.325173569069011	0.325173569069011
275	L	0.379518732077718	0.379518732077718
276	L	0.535779489810145	0.479218119639201
277	A	0.604209009465531	0.535779489810145
278	Y	0.479218119639201	0.535779489810145
279	D	0.665162746731689	0.532903944895019
280	P	0.532903944895019	0.532903944895019
281	I	0.427017668638995	0.646634479925539
282	N	0.646634479925539	0.646634479925539
283	R	0.798044392950647	0.646634479925539
284	I	0.693968151151361	0.646634479925539
285	S	0.506412413402209	0.609696095275271
286	A	0.591397488078605	0.609696095275271
287	R	0.609696095275271	0.609696095275271
288	R	0.742525337983762	0.609696095275271
289	A	0.660764625180790	0.609696095275271
290	A	0.500000000000000	0.500000000000000
291	I	0.500000000000000	0.500000000000000
292	H	0.500000000000000	0.500000000000000
293	P	0.500000000000000	0.500000000000000
294	Y	0.500000000000000	0.500000000000000
295	F	0.500000000000000	0.500000000000000
296	Q	0.500000000000000	0.500000000000000
297	E	0.500000000000000	0.500000000000000
298	S	0.500000000000000	0.500000000000000
