# Supplementary material for: Conserved degronome features governing quality control associated proteolysis
Source: Nat Commun. 2022 Dec 8;13:7588. doi: 10.1038/s41467-022-35298-y (PMC9732359; doi:10.1038/s41467-022-35298-y)
Supplement: Supplementary file 6 — Supplementary Data 4 [file 41467_2022_35298_MOESM6_ESM.zip › profile_P00549.csv]

# Degron profile of P00549
# logit: Predicted probability of a tile being a degron (PSI<2.2) assigned to central position
# smooth: Running median spanning 5 positions
resi	aa	logit	logit_smooth
1	M	0.500000000000000	0.500000000000000
2	S	0.500000000000000	0.500000000000000
3	R	0.500000000000000	0.500000000000000
4	L	0.500000000000000	0.500000000000000
5	E	0.500000000000000	0.500000000000000
6	R	0.500000000000000	0.500000000000000
7	L	0.500000000000000	0.500000000000000
8	T	0.500000000000000	0.500000000000000
9	S	0.365256269031682	0.436789564565273
10	L	0.418199445029019	0.436789564565273
11	N	0.436789564565273	0.418199445029019
12	V	0.436789564565273	0.420956259016022
13	V	0.294460313006657	0.436789564565273
14	A	0.420956259016022	0.436789564565273
15	G	0.578374808853531	0.526444483818954
16	S	0.597841399229136	0.529168854758529
17	D	0.526444483818954	0.549136308976002
18	L	0.529168854758529	0.537196626443688
19	R	0.549136308976002	0.529168854758529
20	R	0.537196626443688	0.529168854758529
21	T	0.366512110112285	0.366512110112285
22	S	0.242346205639088	0.242346205639088
23	I	0.208557826361627	0.216611938669315
24	I	0.216611938669315	0.216611938669315
25	G	0.179893101775632	0.208557826361627
26	T	0.271700050417932	0.179893101775632
27	I	0.102336186139434	0.156832465162951
28	G	0.096514360051901	0.156832465162951
29	P	0.156832465162951	0.156832465162951
30	K	0.238815377359364	0.238815377359364
31	T	0.277986234143325	0.238815377359364
32	N	0.262145646532221	0.238815377359364
33	N	0.158450757851173	0.221790117781338
34	P	0.190148435583819	0.190148435583819
35	E	0.221790117781338	0.190148435583819
36	T	0.095707383568485	0.197078950068481
37	L	0.208228248684041	0.208228248684041
38	V	0.197078950068481	0.208228248684041
39	A	0.346419812434877	0.346419812434877
40	L	0.472026371646882	0.472026371646882
41	R	0.548721690356575	0.548721690356575
42	K	0.697443552766559	0.682685322501210
43	A	0.682685322501210	0.697443552766559
44	G	0.875032378070883	0.798974210142615
45	L	0.873832121791171	0.798974210142615
46	N	0.798974210142615	0.798974210142615
47	I	0.637953063454700	0.637953063454700
48	V	0.589470842078075	0.589470842078075
49	R	0.569555297410448	0.569555297410448
50	M	0.413164158934488	0.563855182135637
51	N	0.563855182135637	0.563855182135637
52	F	0.531776972517535	0.531776972517535
53	S	0.586140779528057	0.563855182135637
54	H	0.429837499419678	0.586140779528057
55	G	0.618401919070234	0.586140779528057
56	S	0.618401919070234	0.429837499419678
57	Y	0.322008207076439	0.322008207076439
58	E	0.258826505348717	0.279299087944906
59	Y	0.221756481735141	0.258826505348717
60	H	0.279299087944906	0.221756481735141
61	K	0.163562902394468	0.163562902394468
62	S	0.163562902394468	0.163562902394468
63	V	0.094311502948218	0.129335969554922
64	I	0.073278146074159	0.129335969554922
65	D	0.129335969554922	0.129335969554922
66	N	0.129335969554922	0.129335969554922
67	A	0.180286067995214	0.129335969554922
68	R	0.087632695543796	0.087696564004644
69	K	0.087696564004644	0.087696564004644
70	S	0.079752744870412	0.087696564004644
71	E	0.140015297114866	0.104875951771745
72	E	0.104875951771745	0.104875951771745
73	L	0.104875951771745	0.140015297114866
74	Y	0.223414773344142	0.217195589174153
75	P	0.405216278652538	0.217195589174153
76	G	0.217195589174153	0.217195589174153
77	R	0.206341499143625	0.206341499143625
78	P	0.206341499143625	0.206341499143625
79	L	0.164270351294268	0.206341499143625
80	A	0.225419332684382	0.225419332684382
81	I	0.225419332684382	0.225419332684382
82	A	0.239761804509356	0.225419332684382
83	L	0.164265709720718	0.189485521004079
84	D	0.189485521004079	0.189485521004079
85	T	0.189485521004079	0.189485521004079
86	K	0.179698322978629	0.189485521004079
87	G	0.206701496050635	0.179698322978629
88	P	0.122976462003308	0.122976462003308
89	E	0.083111363819289	0.083111363819289
90	I	0.021767664390388	0.029994128754036
91	R	0.029994128754036	0.027705123751841
92	T	0.008158977986462	0.023396127492962
93	G	0.027705123751841	0.027705123751841
94	T	0.023396127492962	0.027705123751841
95	T	0.049187728043846	0.049187728043846
96	T	0.054964286026510	0.054964286026510
97	N	0.054964286026510	0.054964286026510
98	D	0.074390750219967	0.054964286026510
99	V	0.040821292695783	0.040821292695783
100	D	0.022143677806797	0.040821292695783
101	Y	0.032589063145049	0.040821292695783
102	P	0.083168593304457	0.083168593304457
103	I	0.143577522138162	0.143577522138162
104	P	0.143577522138162	0.143577522138162
105	P	0.143577522138162	0.143577522138162
106	N	0.095527938636656	0.095527938636656
107	H	0.095527938636656	0.095527938636656
108	E	0.055170162104932	0.095527938636656
109	M	0.168236079927391	0.125398148785952
110	I	0.125398148785952	0.125398148785952
111	F	0.137210607940604	0.137210607940604
112	T	0.087474960414753	0.125398148785952
113	T	0.153314146660728	0.096224386583429
114	D	0.096224386583429	0.087474960414753
115	D	0.062858844972572	0.096224386583429
116	K	0.055408091098088	0.096224386583429
117	Y	0.172197038933766	0.150299924555459
118	A	0.172197038933766	0.150299924555459
119	K	0.150299924555459	0.150299924555459
120	A	0.139000860649473	0.139000860649473
121	C	0.073908866886779	0.139000860649473
122	D	0.120228920539850	0.139000860649473
123	D	0.204958756635654	0.204958756635654
124	K	0.290379578698341	0.290379578698341
125	I	0.469113593969136	0.290379578698341
126	M	0.340385038518883	0.340385038518883
127	Y	0.283897999226436	0.417618430663445
128	V	0.417618430663445	0.417618430663445
129	D	0.543304152776013	0.425598288676681
130	Y	0.425598288676681	0.543304152776013
131	K	0.645307243545250	0.645307243545250
132	N	0.733489343594763	0.733489343594763
133	I	0.759014204489545	0.759014204489545
134	T	0.759014204489545	0.759014204489545
135	K	0.810015205545878	0.810015205545878
136	V	0.810015205545878	0.810015205545878
137	I	0.810015205545878	0.810015205545878
138	S	0.810015205545878	0.810015205545878
139	A	0.551740821209472	0.679665934778140
140	G	0.496738078777537	0.661920282223542
141	R	0.679665934778140	0.659469738448437
142	I	0.661920282223542	0.661920282223542
143	I	0.659469738448437	0.674962514592628
144	Y	0.793301927747018	0.661920282223542
145	V	0.674962514592628	0.674962514592628
146	D	0.634953827947689	0.674962514592628
147	D	0.765680022360711	0.674962514592628
148	G	0.604534335437637	0.765680022360711
149	V	0.775180685179780	0.765680022360711
150	L	0.844954658842024	0.604534335437637
151	S	0.572252762079785	0.572252762079785
152	F	0.247224779505318	0.247224779505318
153	Q	0.151717696671142	0.247224779505318
154	V	0.095868762082231	0.247224779505318
155	L	0.284988279501169	0.284988279501169
156	E	0.429186259900783	0.429186259900783
157	V	0.629070811394487	0.429186259900783
158	V	0.483901249042551	0.483901249042551
159	D	0.379833962066878	0.483901249042551
160	D	0.535016403860077	0.393852860980382
161	K	0.328196729893510	0.379833962066878
162	T	0.393852860980382	0.328196729893510
163	L	0.223644988980188	0.328196729893510
164	K	0.126306900014574	0.325552113169376
165	V	0.338917279986149	0.223644988980188
166	K	0.325552113169376	0.325552113169376
167	A	0.220611644748150	0.338917279986149
168	L	0.379106702759147	0.379106702759147
169	N	0.535275641607484	0.480156101206734
170	A	0.480156101206734	0.480156101206734
171	G	0.609065328916569	0.535275641607484
172	K	0.396824421420233	0.480156101206734
173	I	0.567277049055668	0.396824421420233
174	C	0.395196357146326	0.395196357146326
175	S	0.343829269593152	0.343829269593152
176	H	0.301522775062324	0.301522775062324
177	K	0.103011679162252	0.197988245733772
178	G	0.197988245733772	0.197988245733772
179	V	0.091353188171271	0.183827881359250
180	N	0.199886470755762	0.183827881359250
181	L	0.183827881359250	0.137078359326505
182	P	0.119535656895435	0.137078359326505
183	G	0.137078359326505	0.137078359326505
184	T	0.137078359326505	0.119535656895435
185	D	0.077994725618496	0.077994725618496
186	V	0.077994725618496	0.077994725618496
187	D	0.052958517897861	0.052958517897861
188	L	0.029988792704360	0.029988792704360
189	P	0.021883359487658	0.021883359487658
190	A	0.005916678090276	0.018427320449928
191	L	0.012984107391436	0.018427320449928
192	S	0.018427320449928	0.018427320449928
193	E	0.033531721690045	0.033531721690045
194	K	0.049867482023311	0.049867482023311
195	D	0.049867482023311	0.049867482023311
196	K	0.090088614886760	0.049867482023311
197	E	0.040130800226820	0.049136651362800
198	D	0.035854045236089	0.040130800226820
199	L	0.049136651362800	0.040130800226820
200	R	0.028800348603705	0.042694635324022
201	F	0.042694635324022	0.049136651362800
202	G	0.116979909140035	0.116979909140035
203	V	0.207948973046083	0.207948973046083
204	K	0.391973221410566	0.391973221410566
205	N	0.406100564447337	0.406100564447337
206	G	0.689965274378997	0.689965274378997
207	V	0.900650558720561	0.829891289570184
208	H	0.838876606114580	0.829891289570184
209	M	0.829891289570184	0.829891289570184
210	V	0.762144553690473	0.770757404185135
211	F	0.770757404185135	0.762144553690473
212	A	0.496316071663238	0.762144553690473
213	S	0.640587262836061	0.770757404185135
214	F	0.808456729593800	0.808456729593800
215	I	0.849491151698171	0.849491151698171
216	R	0.870772220738625	0.849491151698171
217	T	0.870862054463535	0.849491151698171
218	A	0.720216805993672	0.721314062573440
219	N	0.720216805993672	0.720216805993672
220	D	0.721314062573440	0.720216805993672
221	V	0.614580057108106	0.614580057108106
222	L	0.477923363024239	0.477923363024239
223	T	0.311320117880717	0.311320117880717
224	I	0.143742498062570	0.143742498062570
225	R	0.127924994945605	0.127924994945605
226	E	0.067612364059087	0.106948037711027
227	V	0.091543176197691	0.106948037711027
228	L	0.106948037711027	0.106948037711027
229	G	0.327881006722012	0.327881006722012
230	E	0.368048846030018	0.330204874311061
231	Q	0.345832009319707	0.330204874311061
232	G	0.330204874311061	0.330204874311061
233	K	0.330204874311061	0.330204874311061
234	D	0.207806926686982	0.266045986368410
235	V	0.266045986368410	0.207806926686982
236	K	0.163966669348658	0.163966669348658
237	I	0.087860065596511	0.163966669348658
238	I	0.087860065596511	0.163966669348658
239	V	0.222467463727198	0.197435323621422
240	K	0.197435323621422	0.205171255932263
241	I	0.205171255932263	0.222467463727198
242	E	0.338436612052826	0.205171255932263
243	N	0.338436612052826	0.271083109445239
244	Q	0.146919087413919	0.271083109445239
245	Q	0.271083109445239	0.255496686857867
246	G	0.255496686857867	0.146919087413919
247	V	0.137128660729587	0.145604713907506
248	N	0.137128660729587	0.137128660729587
249	N	0.145604713907506	0.137128660729587
250	F	0.040155361047298	0.105889637449668
251	D	0.052217038143817	0.105889637449668
252	E	0.105889637449668	0.105889637449668
253	I	0.161807288509637	0.161807288509637
254	L	0.262965108034374	0.262965108034374
255	K	0.366739421761747	0.262965108034374
256	V	0.268156352419095	0.262965108034374
257	T	0.258818897231688	0.258818897231688
258	D	0.180323041825823	0.250718436416377
259	G	0.181130269292038	0.250718436416377
260	V	0.250718436416377	0.250718436416377
261	M	0.542672764859652	0.250718436416377
262	V	0.250718436416377	0.250718436416377
263	A	0.266117557317298	0.250718436416377
264	R	0.246376509783844	0.246376509783844
265	G	0.190455503443406	0.190455503443406
266	D	0.165132893970523	0.190455503443406
267	L	0.185141127509554	0.190455503443406
268	G	0.338834602860357	0.315385501299402
269	I	0.360849879860070	0.315385501299402
270	E	0.315385501299402	0.315385501299402
271	I	0.315385501299402	0.315385501299402
272	P	0.257258403384543	0.274005127979622
273	A	0.232338981702363	0.274005127979622
274	P	0.274005127979622	0.274005127979622
275	E	0.586556303334772	0.586556303334772
276	V	0.605902540253689	0.586556303334772
277	L	0.713921011129522	0.605902540253689
278	A	0.536103618766241	0.605902540253689
279	V	0.668107052655180	0.634193291706505
280	Q	0.439587306005488	0.634193291706505
281	K	0.634193291706505	0.634193291706505
282	K	0.634193291706505	0.634193291706505
283	L	0.606617332197596	0.634193291706505
284	I	0.716906622610397	0.606617332197596
285	A	0.557962634242856	0.606617332197596
286	K	0.533968338237906	0.641537450089959
287	S	0.655271458690839	0.641537450089959
288	N	0.641537450089959	0.655271458690839
289	L	0.704173226935715	0.704173226935715
290	A	0.718513068105516	0.704173226935715
291	G	0.714128330764418	0.704173226935715
292	K	0.666648801858439	0.666648801858439
293	P	0.648554912356524	0.648554912356524
294	V	0.463318757636949	0.579329757494992
295	I	0.477996014080907	0.579329757494992
296	C	0.579329757494992	0.579329757494992
297	A	0.637031969090177	0.579329757494992
298	T	0.617928216427698	0.579329757494992
299	Q	0.511123181998041	0.573590877899807
300	M	0.540320620586398	0.573590877899807
301	L	0.573590877899807	0.540320620586398
302	E	0.573590877899807	0.540320620586398
303	S	0.443668849914473	0.443668849914473
304	M	0.297080397709795	0.297080397709795
305	T	0.244158901118135	0.244158901118135
306	Y	0.131279343911738	0.216463215830024
307	N	0.203122488714992	0.203122488714992
308	P	0.216463215830024	0.131279343911738
309	R	0.084085572500949	0.098891377255106
310	P	0.076923368032789	0.084085572500949
311	T	0.098891377255106	0.080087782896292
312	R	0.080087782896292	0.080087782896292
313	A	0.066326468398839	0.098891377255106
314	E	0.125149146570910	0.089085707515892
315	V	0.134376333071420	0.089085707515892
316	S	0.089085707515892	0.090032499043995
317	D	0.080026775749491	0.089085707515892
318	V	0.090032499043995	0.084575569336169
319	G	0.054976924659227	0.084575569336169
320	N	0.084575569336169	0.090032499043995
321	A	0.127418834097531	0.127418834097531
322	I	0.151794766379462	0.151794766379462
323	L	0.369333951124837	0.206119010481413
324	D	0.255629658733616	0.229726814209697
325	G	0.206119010481413	0.229726814209697
326	A	0.229726814209697	0.222999178507245
327	D	0.150248063840386	0.222999178507245
328	C	0.222999178507245	0.222999178507245
329	V	0.254332301689202	0.173643514578457
330	M	0.173643514578457	0.173643514578457
331	L	0.075683463233270	0.113731598262456
332	S	0.070159868890302	0.113731598262456
333	G	0.113731598262456	0.113731598262456
334	E	0.256815622776034	0.182597182483381
335	T	0.182597182483381	0.256815622776034
336	A	0.354219750544595	0.256815622776034
337	K	0.368119462846316	0.256718398595714
338	G	0.256718398595714	0.256718398595714
339	N	0.188427666100135	0.188427666100135
340	Y	0.156736661498602	0.185729748971687
341	P	0.185729748971687	0.185729748971687
342	I	0.147631649874951	0.185729748971687
343	N	0.233724726440708	0.233724726440708
344	A	0.270198402447627	0.270198402447627
345	V	0.339708153950874	0.339708153950874
346	T	0.526286509302324	0.526286509302324
347	T	0.643279449746936	0.526286509302324
348	M	0.566161738705718	0.526286509302324
349	A	0.410210940568270	0.501039158503815
350	E	0.501039158503815	0.501039158503815
351	T	0.501039158503815	0.501039158503815
352	A	0.608359189560379	0.608359189560379
353	V	0.686652346483814	0.669928258396413
354	I	0.707097637955835	0.669928258396413
355	A	0.669928258396413	0.669928258396413
356	E	0.614289235263571	0.647048296898748
357	Q	0.647048296898748	0.614289235263571
358	A	0.427460955759629	0.491580965791776
359	I	0.393924948654719	0.459482929110527
360	A	0.491580965791776	0.427460955759629
361	Y	0.459482929110527	0.393924948654719
362	L	0.283389678877874	0.283389678877874
363	P	0.237733406436105	0.275579574200920
364	N	0.204414637653760	0.275579574200920
365	Y	0.275579574200920	0.237733406436105
366	D	0.279908139857276	0.212124389027341
367	D	0.212124389027341	0.212124389027341
368	M	0.117932312422991	0.117932312422991
369	R	0.098245708362309	0.098245708362309
370	N	0.059819161055230	0.059819161055230
371	C	0.033106356504620	0.033106356504620
372	T	0.022603329056109	0.028628315773248
373	P	0.028628315773248	0.028628315773248
374	K	0.028212110879894	0.028628315773248
375	P	0.066541013805124	0.066541013805124
376	T	0.148961329510496	0.104250303072042
377	S	0.104250303072042	0.116899838541174
378	T	0.116899838541174	0.148961329510496
379	T	0.221518991460356	0.178637127889673
380	E	0.178637127889673	0.208857278915864
381	T	0.208857278915864	0.221518991460356
382	V	0.346251796827605	0.346251796827605
383	A	0.512111790172741	0.392837298436113
384	A	0.414844095255109	0.392837298436113
385	S	0.392837298436113	0.414844095255109
386	A	0.378877006072344	0.408448285212615
387	V	0.425426395210359	0.408448285212615
388	A	0.408448285212615	0.425426395210359
389	A	0.596113804015108	0.596113804015108
390	V	0.748247817679560	0.748247817679560
391	F	0.780139111412894	0.780139111412894
392	E	0.831388280950254	0.831388280950254
393	Q	0.883018891592600	0.861469950628229
394	K	0.883018891592600	0.861469950628229
395	A	0.861469950628229	0.861469950628229
396	K	0.784792928541082	0.784792928541082
397	A	0.691989253015287	0.691989253015287
398	I	0.649229592984920	0.649229592984920
399	I	0.523196371729187	0.523196371729187
400	V	0.332970179142990	0.523196371729187
401	L	0.484044249458794	0.523196371729187
402	S	0.656378769899304	0.656378769899304
403	T	0.775537548397657	0.737910290152416
404	S	0.737910290152416	0.737910290152416
405	G	0.737910290152416	0.737910290152416
406	T	0.798867287123042	0.737910290152416
407	T	0.677930064508857	0.677930064508857
408	P	0.467748839503149	0.467748839503149
409	R	0.290188471164179	0.290188471164179
410	L	0.258930940789815	0.290188471164179
411	V	0.228981712533734	0.290188471164179
412	S	0.374237713934599	0.374237713934599
413	K	0.549052348817148	0.549052348817148
414	Y	0.751580925102725	0.751580925102725
415	R	0.836151025098721	0.836151025098721
416	P	0.836151025098721	0.836151025098721
417	N	0.866269454782878	0.836151025098721
418	C	0.906012082051031	0.836151025098721
419	P	0.813482685718837	0.813482685718837
420	I	0.734004215329305	0.813482685718837
421	I	0.772018998420843	0.772018998420843
422	L	0.815081908344696	0.772018998420843
423	V	0.733125041982213	0.815081908344696
424	T	0.826305284582849	0.826305284582849
425	R	0.848412323778267	0.848412323778267
426	C	0.883800479773505	0.883800479773505
427	P	0.898983987592930	0.898983987592930
428	R	0.947714327035336	0.898983987592930
429	A	0.905712752640512	0.898983987592930
430	A	0.781047892278324	0.781047892278324
431	R	0.764041982261812	0.780114128202869
432	F	0.780114128202869	0.780114128202869
433	S	0.748920410811108	0.780114128202869
434	H	0.837805771645311	0.837805771645311
435	L	0.845827155382771	0.845827155382771
436	Y	0.923428939879221	0.845827155382771
437	R	0.865173058117028	0.845827155382771
438	G	0.831361695201640	0.831361695201640
439	V	0.697543305508114	0.697543305508114
440	F	0.644997481884556	0.644997481884556
441	P	0.623811710770322	0.623811710770322
442	F	0.623811710770322	0.623811710770322
443	V	0.434625100126016	0.447606105975432
444	F	0.447606105975432	0.434625100126016
445	E	0.321208525335205	0.321208525335205
446	K	0.179787769136200	0.179787769136200
447	E	0.126561401024677	0.126561401024677
448	P	0.126561401024677	0.126561401024677
449	V	0.042624095237323	0.060396527893457
450	S	0.060396527893457	0.042624095237323
451	D	0.035789491285595	0.042433089435839
452	W	0.042433089435839	0.042433089435839
453	T	0.018467281674146	0.042433089435839
454	D	0.057700974423204	0.046806167788405
455	D	0.046806167788405	0.057700974423204
456	V	0.148310788593664	0.061054313065516
457	E	0.105237005578571	0.073899189156508
458	A	0.061054313065516	0.105237005578571
459	R	0.073899189156508	0.073899189156508
460	I	0.130834280550774	0.073899189156508
461	N	0.041815317854399	0.074632651711976
462	F	0.074632651711976	0.108738838970375
463	G	0.108738838970375	0.108738838970375
464	I	0.331995960278282	0.331995960278282
465	E	0.353804678073548	0.353804678073548
466	K	0.473449165708377	0.353804678073548
467	A	0.408557428702936	0.353804678073548
468	K	0.326167513321170	0.326167513321170
469	E	0.106206686241024	0.131517787057700
470	F	0.131517787057700	0.131517787057700
471	G	0.123046199653647	0.131517787057700
472	I	0.240399628626446	0.134538590499558
473	L	0.134538590499558	0.240399628626446
474	K	0.355369289515997	0.249462360179688
475	K	0.350441685114312	0.350441685114312
476	G	0.249462360179688	0.355369289515997
477	D	0.397122530610408	0.397122530610408
478	T	0.519635990860305	0.415372420903612
479	Y	0.415372420903612	0.415372420903612
480	V	0.415372420903612	0.415372420903612
481	S	0.299850711316441	0.299850711316441
482	I	0.147012399184259	0.172897919851817
483	Q	0.164634294849408	0.172897919851817
484	G	0.172897919851817	0.172897919851817
485	F	0.179887920525012	0.179887920525012
486	K	0.307340866788245	0.305283074895473
487	A	0.451908239458187	0.305283074895473
488	G	0.305283074895473	0.305283074895473
489	A	0.305283074895473	0.305283074895473
490	G	0.305283074895473	0.305283074895473
491	H	0.179129613896897	0.305283074895473
492	S	0.500000000000000	0.500000000000000
493	N	0.500000000000000	0.500000000000000
494	T	0.500000000000000	0.500000000000000
495	L	0.500000000000000	0.500000000000000
496	Q	0.500000000000000	0.500000000000000
497	V	0.500000000000000	0.500000000000000
498	S	0.500000000000000	0.500000000000000
499	T	0.500000000000000	0.500000000000000
500	V	0.500000000000000	0.500000000000000
