# Supplementary material for: Conserved degronome features governing quality control associated proteolysis
Source: Nat Commun. 2022 Dec 8;13:7588. doi: 10.1038/s41467-022-35298-y (PMC9732359; doi:10.1038/s41467-022-35298-y)
Supplement: Supplementary file 6 — Supplementary Data 4 [file 41467_2022_35298_MOESM6_ESM.zip › profile_P00560.csv]

# Degron profile of P00560
# logit: Predicted probability of a tile being a degron (PSI<2.2) assigned to central position
# smooth: Running median spanning 5 positions
resi	aa	logit	logit_smooth
1	M	0.500000000000000	0.500000000000000
2	S	0.500000000000000	0.500000000000000
3	L	0.500000000000000	0.500000000000000
4	S	0.500000000000000	0.500000000000000
5	S	0.500000000000000	0.500000000000000
6	K	0.500000000000000	0.500000000000000
7	L	0.500000000000000	0.500000000000000
8	S	0.500000000000000	0.500000000000000
9	V	0.197557924878675	0.231471281499328
10	Q	0.150107799396118	0.230502855814753
11	D	0.231471281499328	0.230502855814753
12	L	0.230502855814753	0.231471281499328
13	D	0.378821799406227	0.378821799406227
14	L	0.396855480514856	0.378821799406227
15	K	0.543406775333264	0.378821799406227
16	D	0.240474803444323	0.371688076062919
17	K	0.371688076062919	0.337146041079754
18	R	0.215807687732601	0.337146041079754
19	V	0.337146041079754	0.371688076062919
20	F	0.463818134734400	0.463818134734400
21	I	0.463818134734400	0.463818134734400
22	R	0.463818134734400	0.463818134734400
23	V	0.258227789820035	0.396392043067498
24	D	0.258227789820035	0.396392043067498
25	F	0.396392043067498	0.396392043067498
26	N	0.586451928852440	0.437958168571377
27	V	0.570595410033934	0.437958168571377
28	P	0.437958168571377	0.437958168571377
29	L	0.248598592304454	0.248598592304454
30	D	0.130389781823265	0.151828842743794
31	G	0.130389781823265	0.151828842743794
32	K	0.151828842743794	0.151828842743794
33	K	0.379187155903195	0.286307937124174
34	I	0.286307937124174	0.379187155903195
35	T	0.382932442061865	0.382932442061865
36	S	0.406053259705499	0.382932442061865
37	N	0.406053259705499	0.406053259705499
38	Q	0.268956696425283	0.406053259705499
39	R	0.599791091084254	0.599791091084254
40	I	0.651434210852452	0.651434210852452
41	V	0.774355909123829	0.774355909123829
42	A	0.861251375456988	0.774355909123829
43	A	0.851365212894187	0.778098036727000
44	L	0.764848532783891	0.826545105735805
45	P	0.778098036727000	0.814465888161409
46	T	0.826545105735805	0.814465888161409
47	I	0.814465888161409	0.814465888161409
48	K	0.814465888161409	0.814465888161409
49	Y	0.788711967757202	0.814465888161409
50	V	0.788711967757202	0.814465888161409
51	L	0.838376816085458	0.838376816085458
52	E	0.888155350346622	0.838376816085458
53	H	0.838376816085458	0.859209230163284
54	H	0.859209230163284	0.859209230163284
55	P	0.866802150783730	0.857245938067144
56	R	0.857245938067144	0.857245938067144
57	Y	0.828046733397712	0.828046733397712
58	V	0.750074053561138	0.750074053561138
59	V	0.599344850067086	0.599344850067086
60	L	0.387136849191086	0.454113321982400
61	A	0.454113321982400	0.387136849191086
62	S	0.306995541098054	0.307165460342050
63	H	0.307165460342050	0.306995541098054
64	L	0.292676898495090	0.292676898495090
65	G	0.180442049399708	0.180442049399708
66	R	0.107064902793296	0.108514500758835
67	P	0.108514500758835	0.107064902793296
68	N	0.066624260416320	0.066624260416320
69	G	0.066624260416320	0.066624260416320
70	E	0.066624260416320	0.066624260416320
71	R	0.057201277715839	0.066624260416320
72	N	0.087566894810098	0.066624260416320
73	E	0.058992126548014	0.058992126548014
74	K	0.072507625987190	0.072507625987190
75	Y	0.039935685840195	0.072507625987190
76	S	0.084196833823615	0.084196833823615
77	L	0.096599939086823	0.096599939086823
78	A	0.123909659107166	0.123909659107166
79	P	0.316392917667730	0.316392917667730
80	V	0.446254052194332	0.434396072779844
81	A	0.434396072779844	0.434396072779844
82	K	0.557769893367268	0.434396072779844
83	E	0.400696762881003	0.400696762881003
84	L	0.397082551181700	0.399702518061758
85	Q	0.399702518061758	0.399702518061758
86	S	0.398395112250162	0.399702518061758
87	L	0.503419726675706	0.399702518061758
88	L	0.486169896197932	0.398395112250162
89	G	0.217097200141973	0.396219768097228
90	K	0.266219033336290	0.396219768097228
91	D	0.396219768097228	0.281096665257475
92	V	0.463579006903204	0.281096665257475
93	T	0.281096665257475	0.293225467693705
94	F	0.195682037886024	0.281096665257475
95	L	0.293225467693705	0.195682037886024
96	N	0.112516715897086	0.118497059677816
97	D	0.076482792605496	0.118497059677816
98	C	0.118497059677816	0.118497059677816
99	V	0.195589714893878	0.195589714893878
100	G	0.314446767478609	0.246129307475328
101	P	0.248163234492554	0.246129307475328
102	E	0.246129307475328	0.246129307475328
103	V	0.176571953313638	0.176571953313638
104	E	0.088439961426161	0.156123586448605
105	A	0.084636682720398	0.156123586448605
106	A	0.156123586448605	0.156123586448605
107	V	0.164226758153495	0.164226758153495
108	K	0.190013726028855	0.190013726028855
109	A	0.368256960889535	0.368256960889535
110	S	0.563009257375641	0.374748037114055
111	A	0.563009257375641	0.563009257375641
112	P	0.374748037114055	0.563009257375641
113	G	0.662312637026310	0.632945060416935
114	S	0.632945060416935	0.632945060416935
115	V	0.708676860798408	0.662312637026310
116	I	0.605969596152777	0.632945060416935
117	L	0.768567450511235	0.608391890023756
118	L	0.608391890023756	0.605969596152777
119	E	0.471428138142476	0.471428138142476
120	N	0.294403069789488	0.329254931184093
121	L	0.270669646204145	0.329254931184093
122	R	0.329254931184093	0.294403069789488
123	Y	0.346244245447030	0.270669646204145
124	H	0.226489737971970	0.226489737971970
125	I	0.196956261513524	0.196956261513524
126	E	0.061250828192805	0.061250828192805
127	E	0.025586019141646	0.047757667199494
128	E	0.040492052425608	0.043542680848061
129	G	0.047757667199494	0.040492052425608
130	S	0.043542680848061	0.040492052425608
131	R	0.038258564233840	0.038258564233840
132	K	0.027425520584001	0.027425520584001
133	V	0.025490174184943	0.025490174184943
134	D	0.011967988112038	0.011967988112038
135	G	0.011967988112038	0.011967988112038
136	Q	0.010434946326028	0.011967988112038
137	K	0.030371695240982	0.030371695240982
138	V	0.036819075259103	0.034785778447379
139	K	0.034785778447379	0.036819075259103
140	A	0.058744757711200	0.043202492409491
141	S	0.066662221624781	0.049309671218904
142	K	0.043202492409491	0.058744757711200
143	E	0.049309671218904	0.066662221624781
144	D	0.114168742179081	0.114168742179081
145	V	0.122565737424918	0.122565737424918
146	Q	0.129043969367922	0.129043969367922
147	K	0.140321327946595	0.129043969367922
148	F	0.175231480349614	0.129043969367922
149	R	0.079636028002001	0.140321327946595
150	H	0.128580434326725	0.175231480349614
151	E	0.213182844175335	0.213182844175335
152	L	0.490012811033528	0.308905975609649
153	S	0.603983236265267	0.372844755723624
154	S	0.308905975609649	0.490012811033528
155	L	0.372844755723624	0.372844755723624
156	A	0.540903554150480	0.322832144649528
157	D	0.322832144649528	0.337092269769232
158	V	0.308781347425324	0.337092269769232
159	Y	0.337092269769232	0.337092269769232
160	I	0.488466911041001	0.354178663883451
161	N	0.354178663883451	0.402271630728809
162	D	0.402271630728809	0.402271630728809
163	A	0.420471051939551	0.354178663883451
164	F	0.278605711367432	0.402271630728809
165	G	0.239376504632650	0.420471051939551
166	T	0.486400784849889	0.292579628552927
167	A	0.486400784849889	0.292579628552927
168	H	0.292579628552927	0.292579628552927
169	R	0.275136969296295	0.292579628552927
170	A	0.192980662594063	0.292579628552927
171	H	0.473371670488378	0.275136969296295
172	S	0.383702033850248	0.304954068857230
173	S	0.235150183052019	0.347502481531277
174	M	0.304954068857230	0.347502481531277
175	V	0.347502481531277	0.304954068857230
176	G	0.347502481531277	0.347502481531277
177	F	0.271925485429535	0.347502481531277
178	D	0.392755001480564	0.392755001480564
179	L	0.497522380279119	0.497522380279119
180	P	0.633083696691643	0.497522380279119
181	Q	0.497624810366500	0.497522380279119
182	R	0.482902406313251	0.482902406313251
183	A	0.262796855516376	0.328734816154100
184	A	0.281978727976006	0.312125235481985
185	G	0.328734816154100	0.312125235481985
186	F	0.312125235481985	0.328734816154100
187	L	0.629130693974394	0.405709726834799
188	L	0.405709726834799	0.430917531477539
189	E	0.430917531477539	0.501774575048819
190	K	0.501774575048819	0.450660329936596
191	E	0.636840985663949	0.450660329936596
192	L	0.450660329936596	0.450660329936596
193	K	0.346543691197448	0.373522789266215
194	Y	0.373522789266215	0.346543691197448
195	F	0.243921546944983	0.243921546944983
196	G	0.156318512022266	0.214350361663498
197	K	0.077346016910498	0.214350361663498
198	A	0.214350361663498	0.214350361663498
199	L	0.352188200059360	0.352188200059360
200	E	0.537491427718370	0.537491427718370
201	N	0.557401140411717	0.537491427718370
202	P	0.715059595869800	0.537491427718370
203	T	0.522885974795576	0.522885974795576
204	R	0.307217647136432	0.418538475849787
205	P	0.418538475849787	0.418538475849787
206	F	0.418538475849787	0.418538475849787
207	L	0.500061292499693	0.418538475849787
208	A	0.395179748031803	0.403336745892512
209	I	0.362572514046571	0.403336745892512
210	L	0.403336745892512	0.403336745892512
211	G	0.618191319200614	0.596391651190149
212	G	0.596391651190149	0.618191319200614
213	A	0.720115274719639	0.622412639528449
214	K	0.860385188703308	0.622412639528449
215	V	0.622412639528449	0.622412639528449
216	A	0.410403360271616	0.515879058344302
217	D	0.515879058344302	0.495791101917407
218	K	0.495791101917407	0.410403360271616
219	I	0.207349036151941	0.423891095776544
220	Q	0.245969597113606	0.245969597113606
221	L	0.423891095776544	0.241181728086835
222	I	0.230564260388015	0.245969597113606
223	D	0.241181728086835	0.275075200101076
224	N	0.275075200101076	0.275075200101076
225	L	0.386318463289272	0.386318463289272
226	L	0.719443523053647	0.432994366936825
227	D	0.672815802800869	0.432994366936825
228	K	0.432994366936825	0.432994366936825
229	V	0.384895330296505	0.384895330296505
230	D	0.333749745567013	0.384895330296505
231	S	0.231923233091835	0.384895330296505
232	I	0.530265035947126	0.530265035947126
233	I	0.589933580553102	0.530265035947126
234	I	0.588614064345672	0.575286494229296
235	G	0.417942448147305	0.588614064345672
236	G	0.575286494229296	0.588614064345672
237	G	0.710148061517907	0.710148061517907
238	M	0.729663868934732	0.710947885334900
239	A	0.756123597177372	0.710947885334900
240	F	0.710947885334900	0.710947885334900
241	T	0.549834380963136	0.549834380963136
242	F	0.256185468432131	0.256185468432131
243	K	0.256185468432131	0.256185468432131
244	K	0.256185468432131	0.256185468432131
245	V	0.185455472840525	0.256185468432131
246	L	0.231449712756924	0.256185468432131
247	E	0.289602189231644	0.231449712756924
248	N	0.382976613687646	0.231449712756924
249	T	0.142384516986686	0.142384516986686
250	E	0.134066505835810	0.134066505835810
251	I	0.092301154171535	0.095956550741828
252	G	0.075396042839859	0.092301154171535
253	D	0.095956550741828	0.075396042839859
254	S	0.034500048226930	0.075396042839859
255	I	0.037279780411974	0.095956550741828
256	F	0.103158885420745	0.103081761837739
257	D	0.109720943989974	0.103158885420745
258	K	0.103081761837739	0.109720943989974
259	A	0.273303857898248	0.174214250533781
260	G	0.217422464923864	0.217422464923864
261	A	0.174214250533781	0.273303857898248
262	E	0.284678713541198	0.217422464923864
263	I	0.328129333790774	0.184448220172909
264	V	0.184448220172909	0.218880691199491
265	P	0.129331770454059	0.184448220172909
266	K	0.218880691199491	0.184448220172909
267	L	0.183478492441984	0.191664082837114
268	M	0.237953074055054	0.218880691199491
269	E	0.191664082837114	0.237953074055054
270	K	0.247831313260695	0.247831313260695
271	A	0.494622984796833	0.310420598807085
272	K	0.474551389325146	0.474551389325146
273	A	0.310420598807085	0.474551389325146
274	K	0.474551389325146	0.323756528079326
275	G	0.323756528079326	0.323756528079326
276	V	0.322564054014520	0.391934757967822
277	E	0.391934757967822	0.391934757967822
278	V	0.695657728749065	0.547859498767710
279	V	0.748444531691407	0.611982835855349
280	L	0.547859498767710	0.695657728749065
281	P	0.611982835855349	0.706000639264633
282	V	0.706000639264633	0.706000639264633
283	D	0.718079418850634	0.706000639264633
284	F	0.805234650786807	0.718079418850634
285	I	0.547855411558254	0.718079418850634
286	I	0.721455253206717	0.547855411558254
287	A	0.546467218779693	0.546467218779693
288	D	0.416685291311576	0.416685291311576
289	A	0.263887489189569	0.298931468491542
290	F	0.298931468491542	0.298931468491542
291	S	0.298931468491542	0.298931468491542
292	A	0.463100995533794	0.298931468491542
293	D	0.187466585505229	0.187466585505229
294	A	0.096529522464527	0.096529522464527
295	N	0.029247253103371	0.070295921425808
296	T	0.018223180028026	0.049764752527246
297	K	0.070295921425808	0.033253170982137
298	T	0.049764752527246	0.033253170982137
299	V	0.033253170982137	0.040273131792167
300	T	0.025346103250331	0.040273131792167
301	D	0.040273131792167	0.040273131792167
302	K	0.071899984043053	0.045553378778692
303	E	0.045553378778692	0.052916407935554
304	G	0.101547475332613	0.052916407935554
305	I	0.052916407935554	0.045553378778692
306	P	0.044902976341223	0.044902976341223
307	A	0.033963635164873	0.033963635164873
308	G	0.017222225432583	0.019522191277762
309	W	0.009852942631599	0.019522191277762
310	Q	0.019522191277762	0.019522191277762
311	G	0.022278462029745	0.022278462029745
312	L	0.036070213584585	0.036070213584585
313	D	0.085073213988187	0.078626457892910
314	N	0.078626457892910	0.085073213988187
315	G	0.109690420053819	0.109690420053819
316	P	0.109690420053819	0.109690420053819
317	E	0.141449227875662	0.124250862565772
318	S	0.124250862565772	0.141449227875662
319	R	0.158748415211968	0.141449227875662
320	K	0.190492159876219	0.158748415211968
321	L	0.133235256845841	0.190492159876219
322	F	0.224789140439534	0.224789140439534
323	A	0.269829109989440	0.269829109989440
324	A	0.498775762446456	0.498775762446456
325	T	0.666272567972295	0.666272567972295
326	V	0.873199575639130	0.792877812456082
327	A	0.845273157152937	0.792877812456082
328	K	0.792877812456082	0.792877812456082
329	A	0.775344430505328	0.775344430505328
330	K	0.609605223860146	0.609605223860146
331	T	0.387195969403278	0.572067321647192
332	I	0.467522516743281	0.467522516743281
333	V	0.572067321647192	0.454067992390558
334	W	0.431530313589488	0.454067992390558
335	N	0.454067992390558	0.431530313589488
336	G	0.280107237303747	0.372023469877943
337	P	0.280107237303747	0.372023469877943
338	P	0.372023469877943	0.372023469877943
339	G	0.435384091878868	0.372023469877943
340	V	0.483472061426521	0.372023469877943
341	F	0.257935108184420	0.257935108184420
342	E	0.170861908448068	0.170861908448068
343	F	0.089345471129085	0.170861908448068
344	E	0.131771069472803	0.170861908448068
345	K	0.273851189921994	0.273851189921994
346	F	0.454604284136853	0.273851189921994
347	A	0.328904967202998	0.273851189921994
348	A	0.271220180569770	0.271220180569770
349	G	0.271220180569770	0.271220180569770
350	T	0.253543217512302	0.271220180569770
351	K	0.358070187439228	0.271220180569770
352	A	0.229905232596358	0.342116466609635
353	L	0.342116466609635	0.342116466609635
354	L	0.403657620435311	0.307755877161051
355	D	0.307755877161051	0.307755877161051
356	E	0.215005134121740	0.215005134121740
357	V	0.150424056006613	0.215005134121740
358	V	0.191440570275424	0.215005134121740
359	K	0.285391201926246	0.285391201926246
360	S	0.463058374198080	0.365389821610456
361	S	0.588598118836623	0.365389821610456
362	A	0.365389821610456	0.365389821610456
363	A	0.188121090334725	0.259543778522764
364	G	0.259543778522764	0.233801903024629
365	N	0.233801903024629	0.188121090334725
366	T	0.153193687709918	0.153193687709918
367	V	0.115189990190582	0.153193687709918
368	I	0.122502512726765	0.153193687709918
369	I	0.192288382255540	0.183303384095449
370	G	0.226094573427568	0.183303384095449
371	G	0.183303384095449	0.192288382255540
372	G	0.147071878719249	0.226094573427568
373	D	0.283071639757658	0.273408849161042
374	T	0.273408849161042	0.273408849161042
375	A	0.388269231585410	0.273408849161042
376	T	0.273408849161042	0.273408849161042
377	V	0.084562383661732	0.103293143964329
378	A	0.041022346811719	0.103293143964329
379	K	0.103293143964329	0.103293143964329
380	K	0.132218156679090	0.132218156679090
381	Y	0.178484755500288	0.178484755500288
382	G	0.425724099753025	0.376593835156343
383	V	0.423053771574460	0.376593835156343
384	T	0.376593835156343	0.376593835156343
385	D	0.311174689751309	0.311174689751309
386	K	0.166861210541926	0.166861210541926
387	I	0.109835614898268	0.145557710426305
388	S	0.138382178856720	0.145557710426305
389	H	0.145557710426305	0.138382178856720
390	V	0.156021259300783	0.138382178856720
391	S	0.123095909710078	0.145557710426305
392	T	0.133933392975847	0.156021259300783
393	G	0.223219500241539	0.209303066549186
394	G	0.248173630778165	0.209303066549186
395	G	0.209303066549186	0.209303066549186
396	A	0.109197011938406	0.109236873997046
397	S	0.065746628190397	0.109197011938406
398	L	0.109236873997046	0.065746628190397
399	E	0.057604134556734	0.065746628190397
400	L	0.044171361893974	0.072312386993467
401	L	0.072312386993467	0.072312386993467
402	E	0.112314339657808	0.112314339657808
403	G	0.238204463441431	0.238204463441431
404	K	0.437250193377559	0.266586317011145
405	E	0.387687746969562	0.266586317011145
406	L	0.266586317011145	0.387687746969562
407	P	0.154272542332312	0.387687746969562
408	G	0.500000000000000	0.500000000000000
409	V	0.500000000000000	0.500000000000000
410	A	0.500000000000000	0.500000000000000
411	F	0.500000000000000	0.500000000000000
412	L	0.500000000000000	0.500000000000000
413	S	0.500000000000000	0.500000000000000
414	E	0.500000000000000	0.500000000000000
415	K	0.500000000000000	0.500000000000000
416	K	0.500000000000000	0.500000000000000
