# Supplementary material for: Conserved degronome features governing quality control associated proteolysis
Source: Nat Commun. 2022 Dec 8;13:7588. doi: 10.1038/s41467-022-35298-y (PMC9732359; doi:10.1038/s41467-022-35298-y)
Supplement: Supplementary file 6 — Supplementary Data 4 [file 41467_2022_35298_MOESM6_ESM.zip › profile_P00572.csv]

# Degron profile of P00572
# logit: Predicted probability of a tile being a degron (PSI<2.2) assigned to central position
# smooth: Running median spanning 5 positions
resi	aa	logit	logit_smooth
1	M	0.500000000000000	0.500000000000000
2	M	0.500000000000000	0.500000000000000
3	G	0.500000000000000	0.500000000000000
4	R	0.500000000000000	0.500000000000000
5	G	0.500000000000000	0.500000000000000
6	K	0.500000000000000	0.500000000000000
7	L	0.500000000000000	0.500000000000000
8	I	0.500000000000000	0.500000000000000
9	L	0.340460974072213	0.340460974072213
10	I	0.244483780639461	0.244483780639461
11	E	0.178665314208526	0.225339947749908
12	G	0.225339947749908	0.225339947749908
13	L	0.199204128847894	0.225339947749908
14	D	0.345671562612374	0.307729571335026
15	R	0.307729571335026	0.307729571335026
16	T	0.325110971569524	0.307729571335026
17	G	0.307729571335026	0.307729571335026
18	K	0.290594889775441	0.290594889775441
19	T	0.159448840148115	0.290594889775441
20	T	0.237527828894819	0.275457968908182
21	Q	0.436332001038517	0.275457968908182
22	C	0.275457968908182	0.322224913769664
23	N	0.392683268213090	0.392683268213090
24	I	0.322224913769664	0.392683268213090
25	L	0.430205619623898	0.430205619623898
26	Y	0.484940159052462	0.484940159052462
27	K	0.652309616505633	0.652309616505633
28	K	0.777096211436249	0.764763706049833
29	L	0.764763706049833	0.777047886894442
30	Q	0.868134848827882	0.777047886894442
31	P	0.777047886894442	0.764763706049833
32	N	0.716085500662246	0.716085500662246
33	C	0.572038235961545	0.572038235961545
34	K	0.415718064905577	0.415718064905577
35	L	0.293540132141398	0.415718064905577
36	L	0.322268013551890	0.322268013551890
37	K	0.506617051152725	0.293540132141398
38	F	0.292401399573548	0.322268013551890
39	P	0.252952703467067	0.428043003893613
40	E	0.428043003893613	0.428043003893613
41	R	0.657603541911603	0.428043003893613
42	S	0.486902249644775	0.428043003893613
43	T	0.366222593835049	0.366222593835049
44	R	0.347465697680030	0.363466429441327
45	I	0.347465697680030	0.347465697680030
46	G	0.363466429441327	0.347465697680030
47	G	0.132498973141281	0.135271733344967
48	L	0.082405800164117	0.135271733344967
49	I	0.135271733344967	0.135271733344967
50	N	0.213156837877653	0.199967878913965
51	E	0.199967878913965	0.213156837877653
52	Y	0.317154813855534	0.213156837877653
53	L	0.300935810633714	0.199967878913965
54	T	0.095577202790417	0.173101667050891
55	D	0.114235792109432	0.173101667050891
56	D	0.173101667050891	0.114235792109432
57	S	0.184910037132911	0.173101667050891
58	F	0.107246355779319	0.184910037132911
59	Q	0.221476513453515	0.221476513453515
60	L	0.482116481873126	0.348458150902003
61	S	0.501181202802577	0.393638764329800
62	D	0.348458150902003	0.482116481873126
63	Q	0.393638764329800	0.501181202802577
64	A	0.507499864954442	0.507499864954442
65	I	0.689881270819847	0.575103383991624
66	H	0.814990620380497	0.689881270819847
67	L	0.575103383991624	0.730528505622635
68	L	0.749156797242756	0.730528505622635
69	F	0.730528505622635	0.718774212989818
70	S	0.575349327858385	0.730528505622635
71	A	0.718774212989818	0.730528505622635
72	N	0.849387569305033	0.718774212989818
73	R	0.812475607205584	0.718774212989818
74	W	0.667375546634344	0.667375546634344
75	E	0.481901615424109	0.481901615424109
76	I	0.481901615424109	0.481901615424109
77	V	0.481901615424109	0.481901615424109
78	D	0.222269177356862	0.222269177356862
79	K	0.177677545970102	0.177677545970102
80	I	0.142364196455799	0.177677545970102
81	K	0.142364196455799	0.177677545970102
82	K	0.238515314710838	0.212435203738431
83	D	0.212435203738431	0.212435203738431
84	L	0.414051021939195	0.212435203738431
85	L	0.147825278789540	0.212435203738431
86	E	0.098898234625367	0.275453991279118
87	G	0.275453991279118	0.275453991279118
88	K	0.407460213170283	0.368981281920827
89	N	0.368981281920827	0.368981281920827
90	I	0.382801670604045	0.382801670604045
91	V	0.332160834823762	0.382801670604045
92	M	0.629226695218493	0.505330725511187
93	D	0.525743465929732	0.525743465929732
94	R	0.505330725511187	0.629226695218493
95	Y	0.640214074812299	0.640214074812299
96	V	0.742819874789203	0.742819874789203
97	Y	0.789897160889575	0.742819874789203
98	S	0.817117732635260	0.742819874789203
99	G	0.623949919359819	0.623949919359819
100	V	0.495886442813039	0.495886442813039
101	A	0.341615968175943	0.495886442813039
102	Y	0.439749943104157	0.439749943104157
103	S	0.522472604541033	0.341615968175943
104	A	0.240041657150023	0.258144202133893
105	A	0.258144202133893	0.240041657150023
106	K	0.091285526174309	0.240041657150023
107	G	0.165918709725031	0.258144202133893
108	T	0.296989041305212	0.259211737851654
109	N	0.317591468866443	0.259211737851654
110	G	0.259211737851654	0.259211737851654
111	M	0.146613318457274	0.146613318457274
112	D	0.079073001821521	0.106596455083644
113	L	0.106596455083644	0.106596455083644
114	D	0.068473898610101	0.106596455083644
115	W	0.127760452602651	0.127760452602651
116	C	0.266845262899516	0.253404716230698
117	L	0.253404716230698	0.253404716230698
118	Q	0.266682153325503	0.253404716230698
119	P	0.193809249859640	0.253404716230698
120	D	0.230943195754445	0.266682153325503
121	V	0.377901091099602	0.377901091099602
122	G	0.377901091099602	0.377901091099602
123	L	0.694284095030469	0.572995362625183
124	L	0.682994460389976	0.572995362625183
125	K	0.572995362625183	0.572995362625183
126	P	0.419327606428479	0.419327606428479
127	D	0.419327606428479	0.419327606428479
128	L	0.298051895241120	0.419327606428479
129	T	0.591637046772727	0.308216173194340
130	L	0.298051895241120	0.298051895241120
131	F	0.308216173194340	0.298051895241120
132	L	0.158347984605732	0.158347984605732
133	S	0.109446497480181	0.109446497480181
134	T	0.069625206797640	0.109446497480181
135	Q	0.076644282695764	0.076644282695764
136	D	0.142430947521948	0.076644282695764
137	V	0.062651729102952	0.076644282695764
138	D	0.109945442101417	0.062651729102952
139	N	0.047357354734716	0.047357354734716
140	N	0.013122607541167	0.013122607541167
141	A	0.004046987472131	0.007451325112811
142	E	0.004365011583113	0.004649387958001
143	K	0.007451325112811	0.004649387958001
144	S	0.004649387958001	0.007451325112811
145	G	0.009360676059493	0.009360676059493
146	F	0.009360676059493	0.009360676059493
147	G	0.017512820536034	0.017512820536034
148	D	0.040290826945688	0.022332383322537
149	E	0.046554894438020	0.036156281085897
150	R	0.022332383322537	0.040290826945688
151	Y	0.036156281085897	0.046554894438020
152	E	0.063540512909231	0.060123665206914
153	T	0.060123665206914	0.060123665206914
154	V	0.072415180974820	0.063540512909231
155	K	0.040530202526973	0.072415180974820
156	F	0.094527505087940	0.094527505087940
157	Q	0.239053533998970	0.239053533998970
158	E	0.340330441119639	0.340330441119639
159	K	0.473215380152847	0.459060535509093
160	V	0.493625382916756	0.459060535509093
161	K	0.459060535509093	0.459060535509093
162	Q	0.441772182291981	0.441772182291981
163	T	0.210373383135775	0.365206196794535
164	F	0.365206196794535	0.253432424218975
165	M	0.249371498717121	0.253432424218975
166	K	0.253432424218975	0.253432424218975
167	L	0.308937744929223	0.249371498717121
168	L	0.191581115039610	0.191581115039610
169	D	0.073886104173733	0.157341931266302
170	K	0.078020150862720	0.157341931266302
171	E	0.157341931266302	0.157341931266302
172	I	0.157341931266302	0.157341931266302
173	R	0.169058517755505	0.157341931266302
174	K	0.187448344001721	0.157341931266302
175	G	0.108965182402048	0.108965182402048
176	D	0.099914970212361	0.099914970212361
177	E	0.056370549909373	0.086610390816962
178	S	0.086610390816962	0.086610390816962
179	I	0.086610390816962	0.086610390816962
180	T	0.111012147394363	0.096484944743652
181	I	0.111012147394363	0.096484944743652
182	V	0.096484944743652	0.111012147394363
183	D	0.061056292012631	0.111012147394363
184	V	0.127911235743146	0.127911235743146
185	T	0.144188432166511	0.144188432166511
186	N	0.264784577073532	0.264784577073532
187	K	0.403549123851569	0.403549123851569
188	G	0.403549123851569	0.403549123851569
189	I	0.569932512340917	0.403549123851569
190	Q	0.375230916799183	0.417595418002571
191	E	0.417595418002571	0.451644889645167
192	V	0.709854302656287	0.417595418002571
193	E	0.451644889645167	0.451644889645167
194	A	0.409146287051092	0.598156368746325
195	L	0.598156368746325	0.598156368746325
196	I	0.747864222733543	0.660816297656650
197	W	0.796882823601302	0.694787400736754
198	Q	0.660816297656650	0.747864222733543
199	I	0.694787400736754	0.702902971307157
200	V	0.889779318135769	0.702902971307157
201	E	0.702902971307157	0.702902971307157
202	P	0.816273114331438	0.702902971307157
203	V	0.644051118441010	0.644051118441010
204	L	0.475900298724648	0.475900298724648
205	S	0.454551042186043	0.460106488439065
206	T	0.296190517626190	0.460106488439065
207	H	0.460106488439065	0.460106488439065
208	I	0.500000000000000	0.500000000000000
209	D	0.500000000000000	0.500000000000000
210	H	0.500000000000000	0.500000000000000
211	D	0.500000000000000	0.500000000000000
212	K	0.500000000000000	0.500000000000000
213	F	0.500000000000000	0.500000000000000
214	S	0.500000000000000	0.500000000000000
215	F	0.500000000000000	0.500000000000000
216	F	0.500000000000000	0.500000000000000
