# Supplementary material for: Conserved degronome features governing quality control associated proteolysis
Source: Nat Commun. 2022 Dec 8;13:7588. doi: 10.1038/s41467-022-35298-y (PMC9732359; doi:10.1038/s41467-022-35298-y)
Supplement: Supplementary file 6 — Supplementary Data 4 [file 41467_2022_35298_MOESM6_ESM.zip › profile_P00635.csv]

# Degron profile of P00635
# logit: Predicted probability of a tile being a degron (PSI<2.2) assigned to central position
# smooth: Running median spanning 5 positions
resi	aa	logit	logit_smooth
1	M	0.500000000000000	0.500000000000000
2	F	0.500000000000000	0.500000000000000
3	K	0.500000000000000	0.500000000000000
4	S	0.500000000000000	0.500000000000000
5	V	0.500000000000000	0.500000000000000
6	V	0.500000000000000	0.500000000000000
7	Y	0.500000000000000	0.500000000000000
8	S	0.500000000000000	0.500000000000000
9	I	0.932279637516152	0.789234018050593
10	L	0.873744412050366	0.873744412050366
11	A	0.789234018050593	0.873744412050366
12	A	0.889942369987290	0.873744412050366
13	S	0.872985206923646	0.872985206923646
14	L	0.883338269140401	0.872985206923646
15	A	0.770480269579278	0.774491724827556
16	N	0.646411344512682	0.770480269579278
17	A	0.774491724827556	0.674287342440970
18	G	0.674287342440970	0.646411344512682
19	T	0.355144232457853	0.433525479910425
20	I	0.433525479910425	0.355144232457853
21	P	0.237616945714061	0.241525916147414
22	L	0.227109440782657	0.237616945714061
23	G	0.241525916147414	0.227109440782657
24	K	0.164006426886939	0.200009846760974
25	L	0.200009846760974	0.189896152390675
26	A	0.158232313188097	0.164006426886939
27	D	0.189896152390675	0.158232313188097
28	V	0.103845226724052	0.158232313188097
29	D	0.103845226724052	0.103845226724052
30	K	0.203011505160287	0.103845226724052
31	I	0.103338962768088	0.203011505160287
32	G	0.221681169829097	0.203011505160287
33	T	0.362060635425940	0.185933835281785
34	Q	0.185933835281785	0.221681169829097
35	K	0.123355164819750	0.185933835281785
36	D	0.256788756142345	0.185933835281785
37	I	0.132833891135319	0.206676958121161
38	F	0.206676958121161	0.256788756142345
39	P	0.323583836100832	0.289160419558641
40	F	0.289160419558641	0.323583836100832
41	L	0.349828247497618	0.349828247497618
42	G	0.498592721216047	0.423498753776863
43	G	0.478095968504805	0.423498753776863
44	A	0.423498753776863	0.423498753776863
45	G	0.423498753776863	0.423498753776863
46	P	0.384488012467806	0.384488012467806
47	Y	0.201763425922344	0.377106071599508
48	Y	0.377106071599508	0.244725112784920
49	S	0.244725112784920	0.201763425922344
50	F	0.156893368161541	0.234112762331997
51	P	0.109539719450994	0.174728060550556
52	G	0.234112762331997	0.156893368161541
53	D	0.174728060550556	0.138502841020720
54	Y	0.138502841020720	0.138502841020720
55	G	0.125108960577870	0.125108960577870
56	I	0.117094530215000	0.117094530215000
57	S	0.042127526037664	0.062040586909571
58	R	0.062040586909571	0.042127526037664
59	D	0.032297635565378	0.042127526037664
60	L	0.034962617151280	0.062040586909571
61	P	0.082589823053416	0.082589823053416
62	E	0.142513649505220	0.126167416263961
63	G	0.126167416263961	0.126167416263961
64	C	0.245663754171756	0.126167416263961
65	E	0.107890959979425	0.115423621147379
66	M	0.115423621147379	0.115423621147379
67	K	0.115342112402032	0.115342112402032
68	Q	0.164740056432191	0.115342112402032
69	L	0.056845546463859	0.115342112402032
70	Q	0.071068736359285	0.164740056432191
71	M	0.187458348023930	0.140392895640632
72	V	0.205955871064343	0.187458348023930
73	G	0.140392895640632	0.205955871064343
74	R	0.326660745211539	0.243898668052015
75	H	0.243898668052015	0.326660745211539
76	G	0.391274508926509	0.326660745211539
77	E	0.460892275718707	0.319778509092921
78	R	0.300227323863847	0.388894054019311
79	Y	0.319778509092921	0.319778509092921
80	P	0.388894054019311	0.317574180795024
81	T	0.260260833971783	0.317574180795024
82	V	0.317574180795024	0.317574180795024
83	S	0.303649612028370	0.317574180795024
84	L	0.444741239860223	0.444741239860223
85	A	0.647150285561051	0.647150285561051
86	K	0.750745041539688	0.750745041539688
87	T	0.839857833454265	0.750745041539688
88	I	0.751823919372645	0.751823919372645
89	K	0.738724568675708	0.751823919372645
90	S	0.828811250521684	0.751823919372645
91	T	0.741623392983029	0.741623392983029
92	W	0.755911005259125	0.741623392983029
93	Y	0.603327231042307	0.698408754358609
94	K	0.698408754358609	0.660852820005895
95	L	0.660852820005895	0.603327231042307
96	S	0.593027401845143	0.593027401845143
97	N	0.417163820885224	0.587838595102417
98	Y	0.587838595102417	0.587838595102417
99	T	0.587838595102417	0.587838595102417
100	R	0.724960510588490	0.587838595102417
101	Q	0.714337606993671	0.587838595102417
102	F	0.533994183308049	0.533994183308049
103	N	0.377895098626832	0.377895098626832
104	G	0.139117929486352	0.218602577061614
105	S	0.218602577061614	0.179320546806049
106	L	0.168366729360060	0.179320546806049
107	S	0.179320546806049	0.218602577061614
108	F	0.287656637071371	0.287656637071371
109	L	0.432455912206175	0.287656637071371
110	N	0.471187904331107	0.287656637071371
111	D	0.192465668129265	0.192465668129265
112	D	0.130549180788360	0.130549180788360
113	Y	0.090295189191344	0.090295189191344
114	E	0.047262100620619	0.047262100620619
115	F	0.047262100620619	0.047262100620619
116	F	0.027690068020936	0.027690068020936
117	I	0.022409588825532	0.022409588825532
118	R	0.006956349027933	0.017738661128706
119	D	0.008848342886681	0.017738661128706
120	D	0.017738661128706	0.017738661128706
121	D	0.063244193215120	0.045672358244341
122	D	0.045672358244341	0.045672358244341
123	L	0.062030265693825	0.045672358244341
124	E	0.034184790449546	0.034184790449546
125	M	0.009378773224137	0.009378773224137
126	E	0.002318762189531	0.009378773224137
127	T	0.003659968483924	0.009378773224137
128	T	0.013620158060069	0.013620158060069
129	F	0.021447913677762	0.021447913677762
130	A	0.035937007613528	0.035937007613528
131	N	0.114357196553882	0.064972985230881
132	S	0.064972985230881	0.064972985230881
133	D	0.083838136690181	0.083838136690181
134	D	0.033752348150566	0.066995313793493
135	V	0.083838136690181	0.080172446104282
136	L	0.066995313793493	0.066995313793493
137	N	0.080172446104282	0.066995313793493
138	P	0.042127296834370	0.049923814653714
139	Y	0.037227690587990	0.049923814653714
140	T	0.049923814653714	0.049923814653714
141	G	0.060578086026318	0.060578086026318
142	E	0.122199015346304	0.122199015346304
143	M	0.122199015346304	0.122199015346304
144	N	0.132342226984836	0.132342226984836
145	A	0.132342226984836	0.132342226984836
146	K	0.190904685978852	0.190904685978852
147	R	0.203899316372292	0.190904685978852
148	H	0.203899316372292	0.203899316372292
149	A	0.160744158877133	0.203899316372292
150	R	0.304867834603354	0.304867834603354
151	D	0.534654718086244	0.485269571440443
152	F	0.565737195423406	0.485269571440443
153	L	0.485269571440443	0.485269571440443
154	A	0.378668762048411	0.378668762048411
155	Q	0.373605325986999	0.373605325986999
156	Y	0.358514655237965	0.373605325986999
157	G	0.341417061428830	0.373605325986999
158	Y	0.441123955328035	0.441123955328035
159	M	0.473061939285631	0.473061939285631
160	V	0.753890794423171	0.622425295010617
161	E	0.753890794423171	0.622425295010617
162	N	0.622425295010617	0.622425295010617
163	Q	0.573254662710343	0.573254662710343
164	T	0.535959274767383	0.535959274767383
165	S	0.400178560821723	0.454137655407542
166	F	0.454137655407542	0.400178560821723
167	A	0.341457452645566	0.356309859015794
168	V	0.356309859015794	0.341457452645566
169	F	0.259228645660290	0.279664885831644
170	T	0.233508168859165	0.279664885831644
171	S	0.279664885831644	0.279664885831644
172	N	0.340533531289655	0.320310930720211
173	S	0.320310930720211	0.340533531289655
174	K	0.449290879812892	0.449290879812892
175	R	0.449290879812892	0.449290879812892
176	C	0.575095850371360	0.449290879812892
177	H	0.284010207735353	0.284010207735353
178	D	0.138307015104656	0.229735362892002
179	T	0.229735362892002	0.184000239833408
180	A	0.184000239833408	0.138307015104656
181	Q	0.124387606576945	0.184000239833408
182	Y	0.115882279278570	0.160364121620090
183	F	0.206197094465498	0.160364121620090
184	I	0.160364121620090	0.185076990279317
185	D	0.194962099428131	0.194962099428131
186	G	0.185076990279317	0.194962099428131
187	L	0.460537673381535	0.390934628224576
188	G	0.437920965686701	0.437920965686701
189	D	0.390934628224576	0.437920965686701
190	Q	0.542607133173551	0.406618010606542
191	F	0.406618010606542	0.390934628224576
192	N	0.173929467855227	0.173929467855227
193	I	0.112621432212664	0.161657978207561
194	T	0.127236815906050	0.127236815906050
195	L	0.161657978207561	0.112621432212664
196	Q	0.111870157558892	0.127236815906050
197	T	0.111870157558892	0.161657978207561
198	V	0.236228091107736	0.125791486929362
199	S	0.210065917132579	0.210065917132579
200	E	0.125791486929362	0.210065917132579
201	A	0.254151155111292	0.168859135909961
202	E	0.143377579757456	0.147946575176098
203	S	0.168859135909961	0.147946575176098
204	A	0.147946575176098	0.143377579757456
205	G	0.129898696125927	0.129898696125927
206	A	0.128668173982591	0.128668173982591
207	N	0.122063268143324	0.128668173982591
208	T	0.105687130437320	0.128668173982591
209	L	0.201669846672621	0.201669846672621
210	S	0.289585695914389	0.261918184011671
211	A	0.261918184011671	0.261918184011671
212	C	0.380549748438561	0.288816342940765
213	N	0.200123419126986	0.261918184011671
214	S	0.288816342940765	0.207937387850138
215	C	0.207937387850138	0.200123419126986
216	P	0.141918345847999	0.141918345847999
217	A	0.075580066786554	0.131259683790122
218	W	0.081390670846788	0.088981859230934
219	D	0.131259683790122	0.081390670846788
220	Y	0.088981859230934	0.081390670846788
221	D	0.033745351377977	0.070815688614467
222	A	0.070815688614467	0.036691743987285
223	N	0.036691743987285	0.033745351377977
224	D	0.023422085835344	0.036691743987285
225	D	0.027735727209744	0.036691743987285
226	I	0.038686428093010	0.036774981328034
227	V	0.036774981328034	0.036774981328034
228	N	0.036774981328034	0.036774981328034
229	E	0.010901738059582	0.036774981328034
230	Y	0.042969100683075	0.042969100683075
231	D	0.042969100683075	0.042969100683075
232	T	0.050655715118523	0.050655715118523
233	T	0.103293247702886	0.103293247702886
234	Y	0.302164162742358	0.103293247702886
235	L	0.144366552518798	0.103293247702886
236	D	0.085322260370874	0.085322260370874
237	D	0.063236158377836	0.085322260370874
238	I	0.085322260370874	0.071363196291158
239	A	0.048344084923836	0.071363196291158
240	K	0.071363196291158	0.085322260370874
241	R	0.124955350014864	0.100760686865362
242	L	0.100760686865362	0.100760686865362
243	N	0.108412552743383	0.108412552743383
244	K	0.061417460660841	0.108412552743383
245	E	0.115773097217669	0.108412552743383
246	N	0.209398480641650	0.061417460660841
247	K	0.061049825686890	0.064515694451663
248	G	0.061049825686890	0.061049825686890
249	L	0.064515694451663	0.061049825686890
250	N	0.060699957177661	0.061049825686890
251	L	0.060699957177661	0.064515694451663
252	T	0.132096896365838	0.132096896365838
253	S	0.138999094187673	0.138999094187673
254	T	0.357678906403131	0.357678906403131
255	D	0.529860242128508	0.529860242128508
256	A	0.594647573737965	0.529860242128508
257	S	0.783804983610276	0.594647573737965
258	T	0.525592958630219	0.594647573737965
259	L	0.704276523202945	0.549692413800903
260	F	0.501411688748908	0.535070262990399
261	S	0.549692413800903	0.535070262990399
262	W	0.535070262990399	0.535070262990399
263	C	0.462547668952238	0.549692413800903
264	A	0.748816781673904	0.548349453753455
265	F	0.708394475109612	0.671903377300108
266	E	0.548349453753455	0.671903377300108
267	V	0.671903377300108	0.636393036331988
268	N	0.636393036331988	0.548349453753455
269	A	0.318874549636209	0.487995597334918
270	K	0.487995597334918	0.473490833068379
271	G	0.473490833068379	0.361539243143774
272	Y	0.361539243143774	0.361539243143774
273	S	0.303155082077274	0.303155082077274
274	D	0.104236882948830	0.113629149409685
275	V	0.104236882948830	0.113629149409685
276	C	0.113629149409685	0.113629149409685
277	D	0.216037278783119	0.194904036925335
278	I	0.194904036925335	0.216037278783119
279	F	0.307734762951197	0.307734762951197
280	T	0.370269691480838	0.370269691480838
281	K	0.370269691480838	0.370269691480838
282	D	0.504436636055048	0.370269691480838
283	E	0.652681659806770	0.391879766560110
284	L	0.355149174655988	0.504436636055048
285	V	0.391879766560110	0.408385393472538
286	H	0.581600356867821	0.391879766560110
287	Y	0.408385393472538	0.408385393472538
288	S	0.390090096016622	0.522719888459204
289	Y	0.522719888459204	0.522719888459204
290	Y	0.556020624941803	0.556020624941803
291	Q	0.589924366095321	0.556020624941803
292	D	0.654516409567549	0.556020624941803
293	L	0.461542527296906	0.461542527296906
294	H	0.275371317345645	0.378975072706656
295	T	0.378975072706656	0.275371317345645
296	Y	0.149783137666221	0.275371317345645
297	Y	0.263980563371432	0.263980563371432
298	H	0.296657401138298	0.199328744676591
299	E	0.186792275101361	0.263980563371432
300	G	0.199328744676591	0.254759811784777
301	P	0.459298719803434	0.240753252432727
302	G	0.254759811784777	0.240753252432727
303	Y	0.240753252432727	0.240753252432727
304	D	0.199242297195665	0.225655731523926
305	I	0.212604763039769	0.212604763039769
306	I	0.225655731523926	0.212604763039769
307	K	0.176575096760354	0.225655731523926
308	S	0.314310437614931	0.314310437614931
309	V	0.377453032866994	0.377453032866994
310	G	0.548818549972566	0.548818549972566
311	S	0.602682060623246	0.602682060623246
312	N	0.622081904556256	0.622081904556256
313	L	0.860870354772762	0.622081904556256
314	F	0.741292959428895	0.622081904556256
315	N	0.564951726701922	0.579372873494957
316	A	0.579372873494957	0.564951726701922
317	S	0.441575554863662	0.535339603561882
318	V	0.485608478760216	0.485608478760216
319	K	0.535339603561882	0.441575554863662
320	L	0.365400372219618	0.401085586116033
321	L	0.401085586116033	0.365400372219618
322	K	0.251541381811405	0.365400372219618
323	Q	0.234733890002216	0.401085586116033
324	S	0.433640255818992	0.433640255818992
325	E	0.539622143276316	0.539622143276316
326	I	0.539622143276316	0.539622143276316
327	Q	0.562221867799878	0.539622143276316
328	D	0.579332016655270	0.539622143276316
329	Q	0.441433185508186	0.441433185508186
330	K	0.173719694467175	0.183975245150023
331	V	0.183975245150023	0.183975245150023
332	W	0.108830384494045	0.183975245150023
333	L	0.199116994790069	0.199116994790069
334	S	0.448606079203437	0.240712472263996
335	F	0.240712472263996	0.390981947805961
336	T	0.390981947805961	0.448606079203437
337	H	0.707020481246583	0.707020481246583
338	D	0.725594157643989	0.707020481246583
339	T	0.739280095399075	0.707020481246583
340	D	0.671109854410498	0.671109854410498
341	I	0.437905303466281	0.632191013489382
342	L	0.457777280475390	0.457777280475390
343	N	0.632191013489382	0.437905303466281
344	F	0.314953062074133	0.314953062074133
345	L	0.185187349120419	0.239826430987547
346	T	0.165802163055552	0.198433513780217
347	T	0.239826430987547	0.198433513780217
348	A	0.198433513780217	0.239826430987547
349	G	0.482015169883147	0.239826430987547
350	I	0.316055066137192	0.231867401415947
351	I	0.231867401415947	0.231867401415947
352	D	0.179282638842491	0.179282638842491
353	D	0.168330662050678	0.168330662050678
354	K	0.155208658268050	0.168330662050678
355	N	0.133797864148294	0.168330662050678
356	N	0.222073612041432	0.222073612041432
357	L	0.259178993852940	0.222073612041432
358	T	0.259178993852940	0.222073612041432
359	A	0.119970115741526	0.201972390154390
360	E	0.063405265188717	0.201972390154390
361	Y	0.201972390154390	0.201972390154390
362	V	0.353143915086477	0.353143915086477
363	P	0.384529972609735	0.384529972609735
364	F	0.440578805124561	0.440578805124561
365	M	0.662832754944192	0.644328773358994
366	G	0.644328773358994	0.662832754944192
367	N	0.753432698323708	0.679125234109492
368	T	0.679125234109492	0.679125234109492
369	F	0.772807081763242	0.679125234109492
370	H	0.597666605948379	0.597666605948379
371	R	0.516676524570095	0.575721952480113
372	S	0.575721952480113	0.575721952480113
373	W	0.553265384726201	0.575721952480113
374	Y	0.587728906180247	0.579755156911509
375	V	0.655925023409625	0.579755156911509
376	P	0.579755156911509	0.579755156911509
377	Q	0.562649226012804	0.562649226012804
378	G	0.562649226012804	0.562649226012804
379	A	0.524045821458529	0.562649226012804
380	R	0.620995286488941	0.562649226012804
381	V	0.620995286488941	0.524045821458529
382	Y	0.396281763739158	0.396281763739158
383	T	0.159308221900335	0.186207752486550
384	E	0.100997808826068	0.186207752486550
385	K	0.186207752486550	0.186207752486550
386	F	0.297211079423196	0.297211079423196
387	Q	0.376372087022557	0.376372087022557
388	C	0.459866232051429	0.459866232051429
389	S	0.573680872731321	0.459866232051429
390	N	0.616347392907234	0.459866232051429
391	D	0.424021808243370	0.437545603737796
392	T	0.266821094369873	0.437545603737796
393	Y	0.437545603737796	0.437545603737796
394	V	0.584559896073260	0.541930029554720
395	R	0.562215404456505	0.562215404456505
396	Y	0.541930029554720	0.562215404456505
397	V	0.600020877872407	0.541930029554720
398	I	0.462714941869884	0.541930029554720
399	N	0.523249444492325	0.600020877872407
400	D	0.779051029843728	0.670696688455140
401	A	0.777163677639910	0.670696688455140
402	V	0.670696688455140	0.670696688455140
403	V	0.474505416444852	0.474505416444852
404	P	0.415670584269339	0.415670584269339
405	I	0.237026791183482	0.253943979944242
406	E	0.253943979944242	0.252830459062725
407	T	0.143243361098820	0.252830459062725
408	C	0.252830459062725	0.253943979944242
409	S	0.279902046751921	0.252830459062725
410	T	0.392041674355023	0.252830459062725
411	G	0.230760309764364	0.230760309764364
412	P	0.080812988116856	0.161959796525544
413	G	0.161959796525544	0.141142521738311
414	F	0.141142521738311	0.141142521738311
415	S	0.125158886844791	0.157711555467175
416	C	0.196773635980139	0.141142521738311
417	E	0.157711555467175	0.125158886844791
418	I	0.097060201750334	0.125150632314855
419	N	0.091108717051102	0.125150632314855
420	D	0.125150632314855	0.125150632314855
421	F	0.223001065429171	0.158604742990789
422	Y	0.317804692914112	0.160068969525463
423	D	0.158604742990789	0.160068969525463
424	Y	0.160068969525463	0.160068969525463
425	A	0.055998920812915	0.158604742990789
426	E	0.161822647350941	0.160068969525463
427	K	0.151215116792780	0.161822647350941
428	R	0.174730186041704	0.174730186041704
429	V	0.419423956838445	0.221472061480618
430	A	0.383019801809323	0.383019801809323
431	G	0.221472061480618	0.383019801809323
432	T	0.492555652644015	0.359257879488022
433	D	0.359257879488022	0.359257879488022
434	F	0.313609277501641	0.492555652644015
435	L	0.575763093709000	0.514196645641106
436	K	0.590085891783194	0.514196645641106
437	V	0.514196645641106	0.514196645641106
438	C	0.382976885439039	0.382976885439039
439	N	0.338337188648580	0.382976885439039
440	V	0.279687573968114	0.382976885439039
441	S	0.419118062065370	0.419118062065370
442	S	0.593422383826632	0.573559856973057
443	V	0.593422383826632	0.593422383826632
444	S	0.573559856973057	0.593422383826632
445	N	0.738562851381883	0.573559856973057
446	S	0.452935609059044	0.505225934691083
447	T	0.505225934691083	0.505225934691083
448	E	0.505225934691083	0.452935609059044
449	L	0.377094763720864	0.397522764406967
450	T	0.379665897269435	0.397522764406967
451	F	0.397522764406967	0.379665897269435
452	Y	0.401138317061462	0.397522764406967
453	W	0.346994747487336	0.401138317061462
454	D	0.451153340729876	0.451153340729876
455	W	0.451153340729876	0.451153340729876
456	N	0.604345615112829	0.604345615112829
457	T	0.833289617298375	0.604345615112829
458	T	0.741646194885554	0.604345615112829
459	H	0.500000000000000	0.500000000000000
460	Y	0.500000000000000	0.500000000000000
461	N	0.500000000000000	0.500000000000000
462	A	0.500000000000000	0.500000000000000
463	S	0.500000000000000	0.500000000000000
464	L	0.500000000000000	0.500000000000000
465	L	0.500000000000000	0.500000000000000
466	R	0.500000000000000	0.500000000000000
467	Q	0.500000000000000	0.500000000000000
