# Supplementary material for: Conserved degronome features governing quality control associated proteolysis
Source: Nat Commun. 2022 Dec 8;13:7588. doi: 10.1038/s41467-022-35298-y (PMC9732359; doi:10.1038/s41467-022-35298-y)
Supplement: Supplementary file 6 — Supplementary Data 4 [file 41467_2022_35298_MOESM6_ESM.zip › profile_P00724.csv]

# Degron profile of P00724
# logit: Predicted probability of a tile being a degron (PSI<2.2) assigned to central position
# smooth: Running median spanning 5 positions
resi	aa	logit	logit_smooth
1	M	0.500000000000000	0.500000000000000
2	L	0.500000000000000	0.500000000000000
3	L	0.500000000000000	0.500000000000000
4	Q	0.500000000000000	0.500000000000000
5	A	0.500000000000000	0.500000000000000
6	F	0.500000000000000	0.500000000000000
7	L	0.500000000000000	0.500000000000000
8	F	0.500000000000000	0.500000000000000
9	L	0.982349709804376	0.960275952542508
10	L	0.973688868623879	0.960275952542508
11	A	0.960275952542508	0.960275952542508
12	G	0.927889678138174	0.954492623443091
13	F	0.954492623443091	0.945294085451258
14	A	0.945294085451258	0.927889678138174
15	A	0.880047139794164	0.880047139794164
16	K	0.691546358935106	0.691546358935106
17	I	0.548148713102528	0.548148713102528
18	S	0.392371447643010	0.392371447643010
19	A	0.146602793856324	0.146602793856324
20	S	0.131216724177401	0.145833808883135
21	M	0.145155999998084	0.145833808883135
22	T	0.145833808883135	0.145833808883135
23	N	0.191756513410794	0.172475913434710
24	E	0.172475913434710	0.172475913434710
25	T	0.292314820335035	0.172475913434710
26	S	0.170207337374533	0.170207337374533
27	D	0.148464406186983	0.148464406186983
28	R	0.101291177218332	0.101291177218332
29	P	0.096052531821740	0.096052531821740
30	L	0.050707539069677	0.096052531821740
31	V	0.094715820459946	0.096052531821740
32	H	0.165519374707930	0.119325903327503
33	F	0.215125417878274	0.119325903327503
34	T	0.119325903327503	0.154553738526257
35	P	0.103273813152523	0.119325903327503
36	N	0.154553738526257	0.119325903327503
37	K	0.113552048755576	0.154553738526257
38	G	0.220651243852816	0.220651243852816
39	W	0.229839483262147	0.220651243852816
40	M	0.232518520197731	0.220651243852816
41	N	0.123152626796022	0.123152626796022
42	D	0.041368991551119	0.041368991551119
43	P	0.038686042808644	0.038686042808644
44	N	0.023115166881137	0.035310835452708
45	G	0.035310835452708	0.035310835452708
46	L	0.035310835452708	0.035310835452708
47	W	0.087484824657020	0.049605460722483
48	Y	0.049605460722483	0.061207577802062
49	D	0.061207577802062	0.087484824657020
50	E	0.124557152822702	0.124557152822702
51	K	0.347221804454050	0.347221804454050
52	D	0.366042954970575	0.366042954970575
53	A	0.557526060844168	0.374294144584253
54	K	0.569361709277182	0.374294144584253
55	W	0.374294144584253	0.374294144584253
56	H	0.193317636206605	0.193317636206605
57	L	0.064706572238331	0.193317636206605
58	Y	0.122768434031899	0.193317636206605
59	F	0.293640586011982	0.293640586011982
60	Q	0.466140486287645	0.466140486287645
61	Y	0.569124142013595	0.495219155705639
62	N	0.521111775339196	0.495219155705639
63	P	0.495219155705639	0.521111775339196
64	N	0.482062341433104	0.521111775339196
65	D	0.617310012547747	0.495219155705639
66	T	0.629670519398891	0.482062341433104
67	V	0.426126110739559	0.426126110739559
68	W	0.299936157663797	0.362993500423911
69	G	0.362993500423911	0.299936157663797
70	T	0.249689189928797	0.295520825581670
71	P	0.295520825581670	0.249689189928797
72	L	0.197851487861677	0.249689189928797
73	F	0.134490934915606	0.295520825581670
74	W	0.368727996883271	0.213666860299786
75	G	0.368727996883271	0.213666860299786
76	H	0.213666860299786	0.213666860299786
77	A	0.213666860299786	0.213666860299786
78	T	0.171041870977372	0.171041870977372
79	S	0.092558542348617	0.099683642821955
80	D	0.099683642821955	0.092558542348617
81	D	0.047705372818025	0.051759264016133
82	L	0.051759264016133	0.051759264016133
83	T	0.032720103719408	0.051759264016133
84	N	0.083485462823350	0.067006299599381
85	W	0.093947448567762	0.067006299599381
86	E	0.067006299599381	0.067389909376749
87	D	0.062769536070863	0.067389909376749
88	Q	0.067389909376749	0.067389909376749
89	P	0.102896469663803	0.067389909376749
90	I	0.102896469663803	0.067389909376749
91	A	0.057540914851469	0.065968379736830
92	I	0.043663451801868	0.062476923377731
93	A	0.065968379736830	0.062476923377731
94	P	0.062476923377731	0.065968379736830
95	K	0.104006998683772	0.104006998683772
96	R	0.149370079042808	0.149370079042808
97	N	0.159888789310304	0.159888789310304
98	D	0.251915386115122	0.220009497062812
99	S	0.220009497062812	0.220009497062812
100	G	0.281589685311481	0.220009497062812
101	A	0.087775242463384	0.119516952631638
102	F	0.119516952631638	0.112443021762341
103	S	0.112443021762341	0.096332037239320
104	G	0.096332037239320	0.111833705344428
105	S	0.090817225521278	0.111833705344428
106	M	0.111833705344428	0.111833705344428
107	V	0.160000847609332	0.160000847609332
108	V	0.262478642558044	0.262478642558044
109	D	0.467954490795771	0.262478642558044
110	Y	0.362478763385434	0.262478642558044
111	N	0.132008766694223	0.292807160310132
112	N	0.133266350416878	0.171450172762530
113	T	0.292807160310132	0.133266350416878
114	S	0.171450172762530	0.133266350416878
115	G	0.104703984843357	0.104703984843357
116	F	0.068895317947912	0.079552043359421
117	F	0.038493512191860	0.074208435313206
118	N	0.079552043359421	0.074208435313206
119	D	0.074208435313206	0.079552043359421
120	T	0.146980006366003	0.146980006366003
121	I	0.210448731813095	0.210448731813095
122	D	0.349273960955999	0.349273960955999
123	P	0.515238696605016	0.515238696605016
124	R	0.586999678326254	0.515238696605016
125	Q	0.568390264922379	0.515238696605016
126	R	0.358619457843946	0.547897420332306
127	C	0.416081894505211	0.416081894505211
128	V	0.547897420332306	0.407641952575311
129	A	0.407641952575311	0.407641952575311
130	I	0.252628200547419	0.279686238274122
131	W	0.279686238274122	0.252628200547419
132	T	0.207764959126711	0.252628200547419
133	Y	0.183185528169167	0.279686238274122
134	N	0.296168360712644	0.296168360712644
135	T	0.442590143514456	0.330894668775408
136	P	0.330894668775408	0.330894668775408
137	E	0.334240417771848	0.330894668775408
138	S	0.290330256763787	0.290330256763787
139	E	0.274053254865420	0.274053254865420
140	E	0.086989882765599	0.086989882765599
141	Q	0.066511277020720	0.066511277020720
142	Y	0.030176948368347	0.063585241193611
143	I	0.063585241193611	0.063585241193611
144	S	0.063585241193611	0.063585241193611
145	Y	0.129877404826056	0.129877404826056
146	S	0.208145199767842	0.131117751261640
147	L	0.131117751261640	0.208145199767842
148	D	0.312741159196575	0.312741159196575
149	G	0.422416843173541	0.312741159196575
150	G	0.427690131816785	0.312741159196575
151	Y	0.255091360852059	0.255091360852059
152	T	0.125088720152054	0.209221525461141
153	F	0.196018764197947	0.209221525461141
154	T	0.209221525461141	0.196018764197947
155	E	0.245101350620360	0.209221525461141
156	Y	0.174978337935764	0.245101350620360
157	Q	0.251862498291437	0.251862498291437
158	K	0.308096685340440	0.251862498291437
159	N	0.373219343546058	0.308096685340440
160	P	0.240903626531373	0.308096685340440
161	V	0.369685406091209	0.252996227078878
162	L	0.252996227078878	0.240903626531373
163	A	0.143413637474870	0.198644171099315
164	A	0.198644171099315	0.198644171099315
165	N	0.118939306664859	0.198644171099315
166	S	0.199681676790958	0.199681676790958
167	T	0.330865661146389	0.330865661146389
168	Q	0.552427718249647	0.458377965224535
169	F	0.715414648759263	0.458377965224535
170	R	0.458377965224535	0.458377965224535
171	D	0.276886175582657	0.276886175582657
172	P	0.237819270106155	0.237819270106155
173	K	0.190020088688191	0.237819270106155
174	V	0.218019601583505	0.237819270106155
175	F	0.355708678355777	0.355708678355777
176	W	0.526463166375575	0.495094252427071
177	Y	0.644406496872849	0.526463166375575
178	E	0.495094252427071	0.527253334609570
179	P	0.527253334609570	0.644406496872849
180	S	0.732516734330832	0.732516734330832
181	Q	0.752324901508836	0.732516734330832
182	K	0.763138996542578	0.732516734330832
183	W	0.635465960050769	0.635465960050769
184	I	0.318005483748620	0.318005483748620
185	M	0.289595015382893	0.318005483748620
186	T	0.181669825136398	0.318005483748620
187	A	0.440487598768036	0.347144300252835
188	A	0.347144300252835	0.440487598768036
189	K	0.519816194937956	0.519816194937956
190	S	0.670093450501371	0.521067065023081
191	Q	0.682985035502815	0.521067065023081
192	D	0.521067065023081	0.521067065023081
193	Y	0.210785210258532	0.210785210258532
194	K	0.081518676294039	0.141574668564920
195	I	0.141574668564920	0.112455487334350
196	E	0.112455487334350	0.112455487334350
197	I	0.093586136205062	0.141574668564920
198	Y	0.178214469409189	0.169748891383019
199	S	0.169748891383019	0.178214469409189
200	S	0.293931556301979	0.216437870850038
201	D	0.323498584859819	0.264459389633967
202	D	0.216437870850038	0.264459389633967
203	L	0.264459389633967	0.264459389633967
204	K	0.248105211338089	0.248105211338089
205	S	0.413610081581946	0.248105211338089
206	W	0.215593222776490	0.215593222776490
207	K	0.083530951919254	0.114063949357882
208	L	0.064465853821577	0.114063949357882
209	E	0.114063949357882	0.114063949357882
210	S	0.326129795413916	0.326129795413916
211	A	0.422671086873641	0.397680930278711
212	F	0.402860807022783	0.402860807022783
213	A	0.397680930278711	0.402860807022783
214	N	0.533367756343588	0.397680930278711
215	E	0.248896597420152	0.360751290610716
216	G	0.360751290610716	0.251638642407006
217	F	0.203397980668580	0.251638642407006
218	L	0.251638642407006	0.360751290610716
219	G	0.387141563595794	0.251638642407006
220	Y	0.511714305966883	0.309132260101276
221	Q	0.243570973178160	0.324062210360701
222	Y	0.309132260101276	0.324062210360701
223	E	0.324062210360701	0.324062210360701
224	C	0.457784612821863	0.324062210360701
225	P	0.390654162617273	0.324062210360701
226	G	0.240460926223805	0.240460926223805
227	L	0.077679770801157	0.086498004181051
228	I	0.086498004181051	0.077679770801157
229	E	0.051859171510475	0.052930484855108
230	V	0.052930484855108	0.052930484855108
231	P	0.031273838060922	0.052930484855108
232	T	0.088715271394961	0.088715271394961
233	E	0.107196557712318	0.107196557712318
234	Q	0.194124260375792	0.194124260375792
235	D	0.323952867875413	0.322760015799335
236	P	0.322760015799335	0.322760015799335
237	S	0.322760015799335	0.323952867875413
238	K	0.453597180950352	0.453597180950352
239	S	0.497760332479407	0.453597180950352
240	Y	0.480516775000601	0.480516775000601
241	W	0.437468797597684	0.497760332479407
242	V	0.505964109613212	0.505964109613212
243	M	0.576656907108989	0.576656907108989
244	F	0.698490941580668	0.698490941580668
245	I	0.769833663434309	0.698490941580668
246	S	0.716608698510368	0.698490941580668
247	I	0.669726123749515	0.686377135222080
248	N	0.669726123749515	0.669726123749515
249	P	0.686377135222080	0.669726123749515
250	G	0.467167084331636	0.467167084331636
251	A	0.321748270567669	0.353192056607808
252	P	0.353192056607808	0.353192056607808
253	A	0.353192056607808	0.321748270567669
254	G	0.313840410184142	0.313840410184142
255	G	0.256947190288157	0.285738756113216
256	S	0.145192178454922	0.271864281625590
257	F	0.285738756113216	0.271864281625590
258	N	0.271864281625590	0.271864281625590
259	Q	0.271864281625590	0.271864281625590
260	Y	0.235238215289522	0.271864281625590
261	F	0.280646038031742	0.280646038031742
262	V	0.372647554007421	0.310844486679150
263	G	0.310844486679150	0.372647554007421
264	S	0.422677697395769	0.372647554007421
265	F	0.577691936805014	0.310844486679150
266	N	0.267883809832567	0.267883809832568
267	G	0.267883809832568	0.267883809832568
268	T	0.267883809832568	0.267883809832567
269	H	0.174481506472909	0.174481506472909
270	F	0.108774368150161	0.174481506472909
271	E	0.108774368150161	0.120944907506750
272	A	0.215866808984452	0.120944907506750
273	F	0.120944907506750	0.120944907506750
274	D	0.120944907506750	0.120944907506750
275	N	0.115921545268368	0.120944907506750
276	Q	0.140532106570717	0.115921545268368
277	S	0.074785336470297	0.114887048188080
278	R	0.114887048188080	0.114887048188080
279	V	0.107354294270869	0.114887048188080
280	V	0.204504862914030	0.162719937372692
281	D	0.282410251200659	0.204504862914030
282	F	0.162719937372692	0.282194597529057
283	G	0.282194597529057	0.282410251200659
284	K	0.480770988449530	0.480770988449530
285	D	0.652180307854070	0.582257982635583
286	Y	0.597987262472085	0.582257982635583
287	Y	0.582257982635583	0.582257982635583
288	A	0.290021572011180	0.291724342668328
289	L	0.169165864260960	0.290021572011180
290	Q	0.291724342668328	0.276215275687212
291	T	0.276215275687212	0.276215275687212
292	F	0.276215275687212	0.288147702087149
293	F	0.288147702087149	0.288147702087149
294	N	0.498477617204492	0.320205800267076
295	T	0.518903919972735	0.438656384503121
296	D	0.320205800267076	0.438656384503121
297	P	0.438656384503121	0.438656384503121
298	T	0.337947880345977	0.438656384503121
299	Y	0.522796085274106	0.438656384503121
300	G	0.570778674981535	0.415793053880747
301	S	0.415793053880747	0.429973748060606
302	A	0.232060075948111	0.415793053880747
303	L	0.429973748060606	0.415793053880747
304	G	0.299882115120986	0.429973748060606
305	I	0.597375825157959	0.597375825157959
306	A	0.635776732424534	0.635776732424534
307	W	0.679366415046600	0.679366415046600
308	A	0.695752197563447	0.695752197563447
309	S	0.837610531987696	0.783170129107698
310	N	0.814273045820269	0.783170129107698
311	W	0.783170129107698	0.783170129107698
312	E	0.603994604790315	0.631642775586198
313	Y	0.631642775586198	0.625170864006703
314	S	0.625170864006703	0.603994604790315
315	A	0.594550565167425	0.594550565167425
316	F	0.425460634107506	0.475765673969356
317	V	0.376340849165622	0.475765673969356
318	P	0.475765673969356	0.475765673969356
319	T	0.533583820966581	0.520458663530236
320	N	0.520458663530236	0.533583820966581
321	P	0.763250518688525	0.654488473591450
322	W	0.667687440437944	0.667687440437944
323	R	0.654488473591450	0.667687440437944
324	S	0.742539901918334	0.654488473591450
325	S	0.606855963340695	0.629700000565426
326	M	0.629700000565426	0.613468696164829
327	S	0.613468696164829	0.613468696164829
328	L	0.613468696164829	0.613468696164829
329	V	0.534569222251238	0.613468696164829
330	R	0.700534079134489	0.553516051088293
331	K	0.521522240371711	0.534569222251238
332	F	0.553516051088293	0.521522240371711
333	S	0.495834128899395	0.495834128899395
334	L	0.455319158721826	0.455319158721826
335	N	0.241904470104469	0.243914780498386
336	T	0.243914780498386	0.241904470104469
337	E	0.089736771175163	0.170076649907163
338	Y	0.097965394116748	0.147076239127665
339	Q	0.170076649907163	0.147076239127665
340	A	0.147076239127665	0.147076239127665
341	N	0.147761464714610	0.147076239127665
342	P	0.140495158334301	0.140495158334301
343	E	0.096475059482938	0.096475059482938
344	T	0.071728391900754	0.096475059482938
345	E	0.061002007948247	0.096475059482938
346	L	0.187244517781240	0.176923686863495
347	I	0.200003310599733	0.187244517781240
348	N	0.176923686863495	0.200003310599733
349	L	0.262866817159305	0.262866817159305
350	K	0.310117526809958	0.295549119153385
351	A	0.295549119153385	0.310117526809958
352	E	0.472801547182105	0.401431625579269
353	P	0.401431625579269	0.472801547182105
354	I	0.498232167366572	0.472801547182105
355	L	0.511394556821340	0.411488070041213
356	N	0.339542023112090	0.411488070041213
357	I	0.411488070041213	0.411488070041213
358	S	0.410168454519318	0.411488070041213
359	N	0.475110521369134	0.427166434325006
360	A	0.427166434325006	0.475110521369134
361	G	0.507498695217641	0.475110521369134
362	P	0.550691708575448	0.427166434325006
363	W	0.378357721749559	0.436828822349859
364	S	0.378357721749559	0.378357721749559
365	R	0.436828822349859	0.378357721749559
366	F	0.264272246817639	0.305940343526204
367	A	0.305940343526204	0.305940343526204
368	T	0.305940343526204	0.305940343526204
369	N	0.264272246817639	0.305940343526204
370	T	0.451304241191046	0.397980183187876
371	T	0.434278454370288	0.397980183187876
372	L	0.397980183187876	0.397980183187876
373	T	0.248340378759427	0.365191287895924
374	K	0.365191287895924	0.248340378759427
375	A	0.235412197285403	0.235412197285403
376	N	0.165997651172711	0.200573888429497
377	S	0.164489812920826	0.165997651172711
378	Y	0.200573888429497	0.164489812920826
379	N	0.157982884503054	0.157982884503054
380	V	0.157982884503054	0.157982884503054
381	D	0.157982884503054	0.157982884503054
382	L	0.096283855052979	0.157982884503054
383	S	0.174336207199615	0.157982884503054
384	N	0.089897733021544	0.174336207199615
385	S	0.189573357146960	0.189573357146960
386	T	0.285151284776003	0.285151284776003
387	G	0.285151284776003	0.285151284776003
388	T	0.381594149494302	0.381594149494302
389	L	0.381594149494302	0.381594149494302
390	E	0.494814340942492	0.381594149494302
391	F	0.345165081806410	0.381594149494302
392	E	0.347640010255160	0.382636558839952
393	L	0.382636558839952	0.382636558839952
394	V	0.385222110253966	0.385222110253966
395	Y	0.557876809076007	0.557876809076007
396	A	0.625326871757823	0.557876809076007
397	V	0.608824318893004	0.608824318893004
398	N	0.453094496031885	0.625326871757823
399	T	0.711058009082584	0.711058009082584
400	T	0.711058009082584	0.711058009082584
401	Q	0.840266233993514	0.711058009082584
402	T	0.583234803396964	0.606561528925629
403	I	0.606561528925629	0.583234803396964
404	S	0.471051027528367	0.583234803396964
405	K	0.576863346701200	0.606561528925629
406	S	0.612867632676823	0.612867632676823
407	V	0.788520430342339	0.722236005416768
408	F	0.776638313349841	0.776638313349841
409	A	0.722236005416768	0.776638313349841
410	D	0.841125042495675	0.750395334107732
411	L	0.750395334107732	0.722236005416768
412	S	0.424629980602939	0.424629980602939
413	L	0.385484608440536	0.385484608440536
414	W	0.276400694336618	0.276400694336618
415	F	0.179851208092732	0.182898689496807
416	K	0.182085333336257	0.182085333336257
417	G	0.182898689496807	0.182085333336257
418	L	0.164437332641683	0.182898689496807
419	E	0.371944182013164	0.192459965737140
420	D	0.192459965737140	0.192459965737140
421	P	0.308101918765138	0.192459965737140
422	E	0.119778851777896	0.119778851777896
423	E	0.104893408541104	0.104893408541104
424	Y	0.059017275756814	0.097457896256141
425	L	0.075475894322216	0.075475894322216
426	R	0.097457896256141	0.075475894322216
427	M	0.054354353831884	0.097457896256141
428	G	0.157589077081473	0.157589077081473
429	F	0.411544178548325	0.411544178548325
430	E	0.607186333493628	0.573678385441075
431	V	0.573678385441075	0.573678385441075
432	S	0.716631187124492	0.573678385441075
433	A	0.524813130205378	0.524813130205378
434	S	0.318046177956511	0.318046177956511
435	S	0.301801738065729	0.318046177956511
436	F	0.213199824575431	0.301801738065729
437	F	0.379342518615443	0.301801738065729
438	L	0.235708661921747	0.379342518615443
439	D	0.500928411433008	0.486202861017822
440	R	0.500928411433008	0.486202861017822
441	G	0.486202861017822	0.486202861017822
442	N	0.306850548142084	0.306850548142084
443	S	0.259910075630894	0.259910075630894
444	K	0.229882726923540	0.229882726923540
445	V	0.216655688258392	0.216655688258392
446	K	0.216655688258392	0.216655688258392
447	F	0.129557159991360	0.191106569580871
448	V	0.191106569580871	0.191106569580871
449	K	0.191106569580871	0.191106569580871
450	E	0.319717660881173	0.319717660881173
451	N	0.372029871143401	0.372029871143401
452	P	0.502553790292420	0.372029871143401
453	Y	0.459484103845828	0.372029871143401
454	F	0.283390639447110	0.283390639447110
455	T	0.279029087608320	0.279029087608320
456	N	0.149704991992671	0.161710747624830
457	R	0.161710747624830	0.161710747624830
458	M	0.161710747624830	0.161710747624830
459	S	0.251508270627162	0.184972233102158
460	V	0.195603475724962	0.184972233102158
461	N	0.184972233102158	0.184972233102158
462	N	0.061490019119301	0.061805394252957
463	Q	0.061805394252957	0.061805394252957
464	P	0.061174564319533	0.061805394252957
465	F	0.124494501701265	0.124494501701265
466	K	0.185775026703977	0.125131113012538
467	S	0.125131113012538	0.185775026703977
468	E	0.196079808085626	0.190922880494893
469	N	0.198466743017448	0.196079808085626
470	D	0.190922880494893	0.198466743017448
471	L	0.358489730182174	0.358489730182174
472	S	0.532234614588921	0.358489730182174
473	Y	0.400846304194232	0.358489730182174
474	Y	0.248331486029439	0.361411290815177
475	K	0.217521988453950	0.361411290815177
476	V	0.361411290815177	0.361411290815177
477	Y	0.649370661278513	0.572695062445274
478	G	0.572695062445274	0.649370661278513
479	L	0.834380832389411	0.822774270695442
480	L	0.822774270695442	0.822774270695442
481	D	0.896632372117205	0.822774270695442
482	Q	0.798990343376746	0.798990343376746
483	N	0.534344270663558	0.534344270663558
484	I	0.479221738377936	0.479221738377936
485	L	0.212404897746932	0.374687661560814
486	E	0.209894227579906	0.241823735951131
487	L	0.374687661560814	0.212404897746932
488	Y	0.241823735951131	0.214117927476290
489	F	0.146499540333992	0.229903869323306
490	N	0.214117927476290	0.229903869323306
491	D	0.229903869323306	0.229903869323306
492	G	0.394485553896368	0.323709928823513
493	D	0.374181045510245	0.374181045510245
494	V	0.323709928823513	0.374181045510245
495	V	0.457385329468923	0.323709928823513
496	S	0.312063419370573	0.312063419370573
497	T	0.165347224080621	0.165347224080621
498	N	0.077585383679092	0.165347224080621
499	T	0.115132727924703	0.165347224080621
500	Y	0.328448955382161	0.328448955382161
501	F	0.328448955382161	0.328448955382161
502	M	0.494596847834621	0.328448955382161
503	T	0.494596847834621	0.406415655444655
504	T	0.312835047951637	0.406415655444655
505	G	0.406415655444655	0.406415655444655
506	N	0.406415655444655	0.406415655444655
507	A	0.465972576208593	0.406415655444655
508	L	0.394861415639573	0.394861415639573
509	G	0.391265474843111	0.391265474843111
510	S	0.146704251182853	0.146704251182853
511	V	0.083147220959419	0.146704251182853
512	N	0.144214604416412	0.146704251182853
513	M	0.237478788237080	0.237478788237080
514	T	0.416277379352108	0.416277379352108
515	T	0.646662077464951	0.416277379352108
516	G	0.427047220574363	0.427047220574363
517	V	0.272222972114723	0.460308615055298
518	D	0.480358639935619	0.460308615055298
519	N	0.460308615055298	0.460308615055298
520	L	0.460308615055298	0.460308615055298
521	F	0.537036615582708	0.460308615055298
522	Y	0.306901173598947	0.460308615055298
523	I	0.427552380148311	0.500000000000000
524	D	0.500000000000000	0.500000000000000
525	K	0.500000000000000	0.500000000000000
526	F	0.500000000000000	0.500000000000000
527	Q	0.500000000000000	0.500000000000000
528	V	0.500000000000000	0.500000000000000
529	R	0.500000000000000	0.500000000000000
530	E	0.500000000000000	0.500000000000000
531	V	0.500000000000000	0.500000000000000
532	K	0.500000000000000	0.500000000000000
