# Supplementary material for: Conserved degronome features governing quality control associated proteolysis
Source: Nat Commun. 2022 Dec 8;13:7588. doi: 10.1038/s41467-022-35298-y (PMC9732359; doi:10.1038/s41467-022-35298-y)
Supplement: Supplementary file 6 — Supplementary Data 4 [file 41467_2022_35298_MOESM6_ESM.zip › profile_P00729.csv]

# Degron profile of P00729
# logit: Predicted probability of a tile being a degron (PSI<2.2) assigned to central position
# smooth: Running median spanning 5 positions
resi	aa	logit	logit_smooth
1	M	0.500000000000000	0.500000000000000
2	K	0.500000000000000	0.500000000000000
3	A	0.500000000000000	0.500000000000000
4	F	0.500000000000000	0.500000000000000
5	T	0.500000000000000	0.500000000000000
6	S	0.500000000000000	0.500000000000000
7	L	0.500000000000000	0.500000000000000
8	L	0.500000000000000	0.500000000000000
9	C	0.852084548454885	0.824575802675287
10	G	0.824575802675287	0.824575802675287
11	L	0.824575802675287	0.824575802675287
12	G	0.824575802675287	0.824575802675287
13	L	0.836646832737276	0.835147358021045
14	S	0.835147358021045	0.835147358021045
15	T	0.904917986691865	0.835147358021045
16	T	0.823764247496435	0.823764247496435
17	L	0.728590067862172	0.779314806808094
18	A	0.586971250570655	0.728590067862172
19	K	0.779314806808094	0.728590067862172
20	A	0.586971250570655	0.586971250570655
21	I	0.779314806808094	0.586971250570655
22	S	0.484388678386190	0.484388678386190
23	L	0.469691750691934	0.469691750691934
24	Q	0.304510939426900	0.424798398680989
25	R	0.424798398680989	0.424798398680989
26	P	0.424798398680989	0.424798398680989
27	L	0.530644012224436	0.525266380583186
28	G	0.525266380583186	0.525266380583186
29	L	0.525266380583186	0.525266380583186
30	D	0.400097789128908	0.400097789128908
31	K	0.276872714979089	0.280113022597636
32	D	0.161177632567774	0.276872714979089
33	V	0.280113022597636	0.276872714979089
34	L	0.214242545388876	0.214242545388876
35	L	0.376025258779079	0.280113022597636
36	Q	0.138167166463149	0.214242545388876
37	A	0.284880921199354	0.284880921199354
38	A	0.095823099465423	0.174357120241730
39	E	0.284880921199354	0.284880921199354
40	K	0.174357120241730	0.284880921199354
41	F	0.312965252402234	0.312965252402234
42	G	0.334149184781309	0.312965252402234
43	L	0.334149184781309	0.312965252402234
44	D	0.201178873300929	0.201178873300929
45	L	0.135472094440715	0.193475692839984
46	D	0.193475692839984	0.145427937864725
47	L	0.089001353017348	0.135472094440715
48	D	0.145427937864725	0.125257812151082
49	H	0.125257812151082	0.125257812151082
50	L	0.115585244262745	0.125257812151082
51	L	0.245140780096807	0.125257812151082
52	K	0.079523268344312	0.175009101934597
53	E	0.175009101934597	0.182742391657923
54	L	0.182742391657923	0.182742391657923
55	D	0.354442260208388	0.212384465779227
56	S	0.212384465779227	0.354442260208388
57	N	0.523459043710373	0.354442260208388
58	V	0.369064209652667	0.251314682379435
59	L	0.251314682379435	0.369064209652667
60	D	0.251314682379435	0.369064209652667
61	A	0.381334062652704	0.278170053514796
62	W	0.477151556537939	0.381334062652704
63	A	0.278170053514796	0.415698660030434
64	Q	0.415698660030434	0.477151556537939
65	I	0.548169510850898	0.548169510850898
66	E	0.696972853824430	0.574244584109996
67	H	0.574244584109996	0.574244584109996
68	L	0.574244584109996	0.574244584109996
69	Y	0.607738459105534	0.574244584109996
70	P	0.560707667258279	0.560707667258279
71	N	0.391938471029329	0.391938471029329
72	Q	0.346841382751483	0.351745776686014
73	V	0.351745776686014	0.346841382751483
74	M	0.184698431873304	0.346841382751483
75	S	0.271153080282006	0.271153080282006
76	L	0.392014398490248	0.225842329986674
77	E	0.225842329986674	0.225842329986674
78	T	0.088207923758089	0.225842329986674
79	S	0.122553844699227	0.225842329986674
80	T	0.263861868296157	0.178401349720893
81	K	0.268074491341368	0.178401349720893
82	P	0.178401349720893	0.178401349720893
83	K	0.119810291965250	0.119810291965250
84	F	0.113735073779713	0.113735073779713
85	P	0.033012875130820	0.105353052849404
86	E	0.105353052849404	0.098097718447617
87	A	0.055011083798461	0.098097718447617
88	I	0.098097718447617	0.105353052849404
89	K	0.155022505515885	0.155022505515885
90	T	0.249161412341406	0.236474991688306
91	K	0.269045939344740	0.236474991688306
92	K	0.236474991688306	0.236474991688306
93	D	0.076506009429789	0.236474991688306
94	W	0.106829352723011	0.165572654129148
95	D	0.297829865327012	0.106829352723011
96	F	0.165572654129148	0.124326143440604
97	V	0.071770288825060	0.124326143440604
98	V	0.124326143440604	0.124326143440604
99	K	0.114709688303325	0.124326143440604
100	N	0.205209587974148	0.205209587974148
101	D	0.228083789370052	0.228083789370052
102	A	0.502041461155994	0.287697915966984
103	I	0.287697915966984	0.432437725356510
104	E	0.432437725356510	0.432437725356510
105	N	0.453612111282013	0.314592239386583
106	Y	0.314592239386583	0.314592239386583
107	Q	0.118567558130994	0.125972104787472
108	L	0.108158879316286	0.125972104787472
109	R	0.125972104787472	0.125972104787472
110	V	0.369925889792320	0.250247671475508
111	N	0.473350528172189	0.369925889792320
112	K	0.250247671475508	0.427160884645412
113	I	0.542050384695142	0.427160884645412
114	K	0.427160884645412	0.268000944284511
115	D	0.268000944284511	0.268000944284511
116	P	0.239423002499488	0.239423002499488
117	K	0.222240004198704	0.222240004198704
118	I	0.211201839452423	0.222240004198704
119	L	0.126537739950437	0.222240004198704
120	G	0.240203139284290	0.211201839452423
121	I	0.253180927254991	0.187766580951603
122	D	0.111817277725323	0.240203139284290
123	P	0.187766580951603	0.253180927254991
124	N	0.464946422057882	0.338160525640468
125	V	0.338160525640468	0.338160525640468
126	T	0.480297105337112	0.338160525640468
127	Q	0.206730990327584	0.206730990327584
128	Y	0.064834390251062	0.064834390251062
129	T	0.050012006000762	0.050012006000762
130	G	0.012758672363604	0.029993619604806
131	Y	0.023799013355147	0.029993619604806
132	L	0.029993619604806	0.029993619604806
133	D	0.067883148585965	0.067883148585965
134	V	0.073897383779749	0.073897383779749
135	E	0.128516178688571	0.128516178688571
136	D	0.240408304422766	0.155997167578940
137	E	0.155997167578940	0.205960031503463
138	D	0.254614123774155	0.205960031503463
139	K	0.205960031503463	0.155997167578940
140	H	0.130305683251842	0.130305683251842
141	F	0.079231145475472	0.120172718330814
142	F	0.120172718330814	0.079231145475472
143	F	0.038489336372233	0.079231145475472
144	W	0.055951502529824	0.120172718330814
145	T	0.127040352473909	0.127040352473909
146	F	0.192891371272210	0.177270248634592
147	E	0.192891371272210	0.192891371272210
148	S	0.177270248634592	0.192891371272210
149	R	0.254190245919339	0.254190245919339
150	N	0.270801066673869	0.270801066673869
151	D	0.271878979966039	0.271878979966039
152	P	0.283533566863109	0.271878979966039
153	A	0.272959577761896	0.271878979966039
154	K	0.227559920192244	0.227559920192244
155	D	0.106508864216981	0.135684044556664
156	P	0.135684044556664	0.117725568423901
157	V	0.117725568423901	0.117725568423901
158	I	0.085505927898862	0.135684044556664
159	L	0.159125481624678	0.159125481624678
160	W	0.274650501469526	0.274650501469526
161	L	0.308185346851367	0.308185346851367
162	N	0.405456343636360	0.405456343636360
163	G	0.422398891164808	0.422398891164808
164	G	0.525226270605291	0.525226270605291
165	P	0.709730735116743	0.709730735116743
166	G	0.728186177897238	0.709730735116743
167	C	0.710870160715798	0.709730735116743
168	S	0.429006912935159	0.429006912935159
169	S	0.416158936028054	0.416158936028054
170	L	0.222911264728644	0.289030726591699
171	T	0.235094071263538	0.289030726591699
172	G	0.289030726591699	0.289030726591699
173	L	0.349684729761906	0.349684729761906
174	F	0.562923159798185	0.405406394262265
175	F	0.562923159798185	0.405406394262265
176	E	0.405406394262265	0.405406394262265
177	L	0.254153141687870	0.390303897585726
178	G	0.390303897585726	0.254153141687870
179	P	0.243147614333972	0.254153141687870
180	S	0.212659527702868	0.243147614333972
181	S	0.421071692135465	0.226427470229554
182	I	0.226427470229554	0.212659527702868
183	G	0.110539480926241	0.145654336960563
184	P	0.053510786195380	0.110539480926241
185	D	0.145654336960563	0.110539480926241
186	L	0.083199548294389	0.145654336960563
187	K	0.192045841661333	0.181564315520887
188	P	0.181564315520887	0.181564315520887
189	I	0.181564315520887	0.181564315520887
190	G	0.149651623160995	0.149651623160995
191	N	0.095907682338429	0.149651623160995
192	P	0.124232791011265	0.149651623160995
193	Y	0.221547331190918	0.221547331190918
194	S	0.536894096339362	0.535538280431890
195	W	0.535538280431890	0.536894096339362
196	N	0.696747600055553	0.536894096339362
197	S	0.574638106024579	0.535538280431890
198	N	0.379748424497244	0.574638106024579
199	A	0.407699727961797	0.574638106024579
200	T	0.596716440401168	0.576327450092315
201	V	0.580003665624308	0.576327450092315
202	I	0.576327450092315	0.576327450092315
203	F	0.507010593033090	0.550201787060741
204	L	0.492484281120914	0.550201787060741
205	D	0.550201787060741	0.550201787060741
206	Q	0.679242549950161	0.621862415083179
207	P	0.727473996594055	0.621862415083179
208	V	0.621862415083179	0.621862415083179
209	N	0.619288516981490	0.619288516981490
210	V	0.488201125814384	0.488201125814384
211	G	0.261575274343083	0.261575274343083
212	F	0.244316188320932	0.244316188320932
213	S	0.146826899478380	0.230367295813640
214	Y	0.214558399157118	0.230367295813640
215	S	0.230367295813640	0.230367295813640
216	G	0.375201214648728	0.301747891949221
217	S	0.301747891949221	0.301747891949221
218	S	0.400657894628798	0.301747891949221
219	G	0.228618349685718	0.269851811392722
220	V	0.269851811392722	0.228618349685718
221	S	0.089964690895820	0.144262090574230
222	N	0.144262090574230	0.144262090574230
223	T	0.144262090574230	0.144262090574230
224	V	0.117960855516855	0.144262090574230
225	A	0.248408899503216	0.248408899503216
226	A	0.383062883067871	0.262786109195727
227	G	0.262786109195727	0.383062883067871
228	K	0.469707539992846	0.469707539992846
229	D	0.492511639960434	0.492511639960434
230	V	0.644543803476225	0.510416257744079
231	Y	0.533225164003688	0.533209486006268
232	N	0.510416257744079	0.533209486006268
233	F	0.533209486006268	0.510416257744079
234	L	0.441712148521403	0.458738898584404
235	E	0.270142735032707	0.458738898584404
236	L	0.458738898584404	0.458738898584404
237	F	0.605211864308292	0.573616867233056
238	F	0.708740184434667	0.573616867233056
239	D	0.573616867233056	0.573616867233056
240	Q	0.370084447655576	0.405934494237998
241	F	0.405934494237998	0.370084447655576
242	P	0.154531968063759	0.254490824439415
243	E	0.153821012031595	0.254490824439415
244	Y	0.254490824439415	0.195476035925678
245	V	0.270038141561311	0.195476035925678
246	N	0.195476035925678	0.195476035925678
247	K	0.089514258787467	0.109052074976739
248	G	0.101473832680244	0.101857873616945
249	Q	0.109052074976739	0.101857873616945
250	D	0.101857873616945	0.109052074976739
251	F	0.140698589085994	0.118382314329526
252	H	0.177379857688700	0.119964557208581
253	I	0.118382314329526	0.140698589085994
254	A	0.119964557208581	0.177379857688700
255	G	0.259168884905072	0.239774888530897
256	E	0.239774888530897	0.259168884905072
257	S	0.415685728450032	0.415685728450032
258	Y	0.590269936355243	0.590269936355243
259	A	0.779608967294418	0.590269936355243
260	G	0.654367407636247	0.590269936355243
261	H	0.502038503705225	0.606825997064085
262	Y	0.502038503705225	0.606825997064085
263	I	0.606825997064085	0.606825997064085
264	P	0.671209542154204	0.671209542154204
265	V	0.793114042290896	0.671209542154204
266	F	0.783279839877745	0.671209542154204
267	A	0.510618635656175	0.510618635656175
268	S	0.478447318714851	0.510618635656175
269	E	0.490465046083779	0.490465046083779
270	I	0.625224386306572	0.478447318714851
271	L	0.433256946659707	0.456242273995755
272	S	0.413637391489227	0.433256946659707
273	H	0.456242273995755	0.413637391489227
274	K	0.329772646805247	0.407396048199953
275	D	0.309902264767287	0.407396048199953
276	R	0.407396048199953	0.407396048199953
277	N	0.583262642163988	0.417999059788839
278	F	0.648278379445963	0.417999059788839
279	N	0.417999059788839	0.417999059788839
280	L	0.224225072655083	0.351907793320257
281	T	0.351907793320257	0.337400216799425
282	S	0.337400216799425	0.314638376119619
283	V	0.212557088615479	0.337400216799425
284	L	0.314638376119619	0.337400216799425
285	I	0.444247359692173	0.334689605241525
286	G	0.504635044722980	0.444247359692173
287	N	0.334689605241525	0.444247359692173
288	G	0.523310102712209	0.442526225898105
289	L	0.316740602192063	0.442526225898105
290	T	0.442526225898105	0.442526225898105
291	D	0.578810257576304	0.316740602192063
292	P	0.316303456750555	0.316303456750555
293	L	0.173088029336587	0.200633294454451
294	T	0.133921189586739	0.200633294454451
295	Q	0.200633294454451	0.200633294454451
296	Y	0.336863054915680	0.200633294454451
297	N	0.336863054915680	0.200633294454451
298	Y	0.134374341696883	0.149376321542236
299	Y	0.104011577175089	0.134374341696883
300	E	0.149376321542236	0.106031603308128
301	P	0.106031603308128	0.104011577175089
302	M	0.050930548948926	0.089339839352148
303	A	0.050404752130365	0.089339839352148
304	C	0.089339839352148	0.089339839352148
305	G	0.096217195666671	0.089339839352148
306	E	0.102388096998520	0.089339839352148
307	G	0.061816551601377	0.061816551601377
308	G	0.021382854914859	0.039637742768581
309	E	0.021382854914859	0.026710515723182
310	P	0.039637742768581	0.026710515723182
311	S	0.026710515723182	0.026710515723182
312	V	0.026710515723182	0.026710515723182
313	L	0.025062185074950	0.025062185074950
314	P	0.019146327971210	0.021982801233966
315	S	0.016709325846981	0.021982801233966
316	E	0.021982801233966	0.021982801233966
317	E	0.052897680112331	0.052897680112331
318	C	0.052897680112331	0.052897680112331
319	S	0.066202418937077	0.066202418937077
320	A	0.102196119609111	0.066202418937077
321	M	0.111427376955358	0.100346840569528
322	E	0.048041210539690	0.102196119609111
323	D	0.100346840569528	0.111427376955358
324	S	0.185056919529404	0.185056919529404
325	L	0.185056919529404	0.185056919529404
326	E	0.283435207555944	0.283435207555944
327	R	0.283435207555944	0.283435207555944
328	C	0.406445762794163	0.283435207555944
329	L	0.218063745609491	0.229593857950021
330	G	0.156423804662870	0.229593857950021
331	L	0.229593857950021	0.229593857950021
332	I	0.373551478541997	0.373551478541997
333	E	0.504180632572187	0.504180632572187
334	S	0.517338145592124	0.517338145592124
335	C	0.651207263253317	0.651207263253317
336	Y	0.735336188651817	0.651207263253317
337	D	0.746894275849748	0.684258945197064
338	S	0.571758774075552	0.684258945197064
339	Q	0.684258945197064	0.571758774075552
340	S	0.538373640504969	0.571758774075552
341	V	0.538373640504969	0.684258945197064
342	W	0.778608154441856	0.736144057886409
343	S	0.849547760101521	0.736144057886409
344	C	0.736144057886409	0.758408165547920
345	V	0.561109066029763	0.743354565728856
346	P	0.758408165547920	0.743354565728856
347	A	0.743354565728856	0.758408165547920
348	T	0.855018921710848	0.782953499837658
349	I	0.878599366115000	0.782953499837658
350	Y	0.782953499837658	0.782953499837658
351	C	0.759248330534851	0.759248330534851
352	N	0.744229426336355	0.744229426336355
353	N	0.661626571114970	0.661626571114970
354	A	0.536870157308211	0.536870157308211
355	Q	0.507653259723072	0.507653259723072
356	L	0.475487247171979	0.475487247171979
357	A	0.415660781320842	0.415660781320842
358	P	0.373366724432900	0.373366724432900
359	Y	0.373366724432900	0.373366724432900
360	Q	0.156450322930873	0.373366724432900
361	R	0.322477982017884	0.332141032355069
362	T	0.392959589999994	0.322477982017884
363	G	0.332141032355069	0.322477982017884
364	R	0.212216206752767	0.212216206752767
365	N	0.187143080900699	0.187143080900699
366	V	0.097232160953331	0.097232160953331
367	Y	0.087424338683203	0.087424338683203
368	D	0.040156913198947	0.058941986948191
369	I	0.034722357988013	0.058941986948191
370	R	0.058941986948191	0.058941986948191
371	K	0.090470988129165	0.090470988129165
372	D	0.185515080136112	0.152138668567402
373	C	0.152138668567402	0.185515080136112
374	E	0.186116833801196	0.185515080136112
375	G	0.201229503649983	0.152138668567402
376	G	0.118372935104256	0.118372935104256
377	N	0.118372935104256	0.118372935104256
378	L	0.118372935104256	0.118372935104256
379	C	0.058552675668655	0.102498339688838
380	Y	0.031917263075401	0.102498339688838
381	P	0.102498339688838	0.102498339688838
382	T	0.117875438628590	0.117875438628590
383	L	0.155869724308092	0.129652584937200
384	Q	0.183905250614230	0.155869724308092
385	D	0.129652584937200	0.183905250614230
386	I	0.245330093422229	0.183905250614230
387	D	0.227850155518835	0.147682878988095
388	D	0.147682878988095	0.147682878988095
389	Y	0.054337655375584	0.122752861989766
390	L	0.076603351605527	0.076603351605527
391	N	0.122752861989766	0.069679180000597
392	Q	0.053310649488903	0.076603351605527
393	D	0.069679180000597	0.069679180000597
394	Y	0.079219259964987	0.067220492976077
395	V	0.067220492976077	0.069679180000597
396	K	0.067220492976077	0.079219259964987
397	E	0.134536848597227	0.067220492976077
398	A	0.134536848597227	0.067220492976077
399	V	0.045349563803830	0.094369423807694
400	G	0.056497985888706	0.094369423807694
401	A	0.094369423807694	0.094369423807694
402	E	0.141927725411958	0.094369423807694
403	V	0.151474742061510	0.101508776090065
404	D	0.049717146840224	0.135035220705265
405	H	0.101508776090065	0.120691483023189
406	Y	0.135035220705265	0.101508776090065
407	E	0.120691483023189	0.120691483023189
408	S	0.060019866201838	0.135035220705265
409	C	0.136294274980882	0.136294274980882
410	N	0.194570670857770	0.194570670857770
411	F	0.440159716973580	0.361344121172986
412	D	0.361344121172986	0.361344121172986
413	I	0.461175611877906	0.361344121172986
414	N	0.284067333802778	0.361344121172986
415	R	0.312173811969714	0.461175611877906
416	N	0.543164554394123	0.372419879227210
417	F	0.528512246754190	0.528512246754190
418	L	0.372419879227210	0.528512246754190
419	F	0.564269679169645	0.528512246754190
420	A	0.427656559320639	0.476741377901870
421	G	0.601832805200343	0.564269679169645
422	D	0.476741377901870	0.601832805200343
423	W	0.661991839468884	0.601832805200343
424	M	0.647289735828142	0.537567807465134
425	K	0.536212260129604	0.537567807465134
426	P	0.537567807465134	0.537567807465134
427	Y	0.537567807465134	0.536212260129604
428	H	0.330462798056633	0.330462798056633
429	T	0.270655458754579	0.330462798056633
430	A	0.196988476863975	0.283569563024855
431	V	0.479741002385648	0.283569563024855
432	T	0.283569563024855	0.348872895174397
433	D	0.348872895174397	0.479741002385648
434	L	0.516360986859158	0.516360986859158
435	L	0.681731070573834	0.681731070573834
436	N	0.681731070573834	0.681731070573834
437	Q	0.709154704810329	0.681731070573834
438	D	0.645811859521104	0.645811859521104
439	L	0.426137511357093	0.426137511357093
440	P	0.291052537670698	0.426137511357093
441	I	0.168709068270857	0.426137511357093
442	L	0.431407102567264	0.412702992355017
443	V	0.451220913015697	0.412702992355017
444	Y	0.412702992355017	0.431407102567264
445	A	0.412702992355017	0.451220913015697
446	G	0.601303115716914	0.601303115716914
447	D	0.850056105969541	0.680442979347052
448	K	0.695258946503437	0.680442979347052
449	D	0.680442979347052	0.680442979347052
450	F	0.496492602531608	0.496492602531608
451	I	0.391772999314760	0.427907536931782
452	C	0.427907536931782	0.391772999314760
453	N	0.304011165176379	0.304011165176379
454	W	0.151025958221139	0.304011165176379
455	L	0.286351131555860	0.304011165176379
456	G	0.601320726715731	0.576238265451311
457	N	0.576238265451311	0.601320726715731
458	K	0.843453384785667	0.698048730560739
459	A	0.731085739701537	0.698048730560739
460	W	0.698048730560739	0.698048730560739
461	T	0.418470179732982	0.418470179732982
462	D	0.342431984893835	0.342431984893835
463	V	0.131170301680463	0.195963058631889
464	L	0.130550229588232	0.195963058631889
465	P	0.195963058631889	0.195963058631889
466	W	0.235022012308095	0.195963058631889
467	K	0.231164746002032	0.195963058631889
468	Y	0.187646633623652	0.187646633623652
469	D	0.165916768126760	0.187646633623652
470	E	0.175113594757276	0.187646633623652
471	E	0.252039030188087	0.175113594757276
472	F	0.281244923796182	0.233140617505061
473	A	0.173946502978402	0.233140617505061
474	S	0.233140617505061	0.233140617505061
475	Q	0.133094859071799	0.173946502978402
476	K	0.248985679012873	0.162206010125242
477	V	0.162206010125241	0.162206010125241
478	R	0.162206010125242	0.162206010125242
479	N	0.162206010125241	0.162206010125242
480	W	0.365121923535838	0.188778159463599
481	T	0.274166407188988	0.188778159463599
482	A	0.188778159463599	0.198020802649869
483	S	0.117851121767843	0.198020802649869
484	I	0.198020802649869	0.188778159463599
485	T	0.198020802649869	0.188527792763814
486	D	0.126480282041293	0.198020802649869
487	E	0.188527792763814	0.188527792763814
488	V	0.216366153687903	0.188527792763814
489	A	0.130674666455838	0.188527792763814
490	G	0.217407008900373	0.216366153687903
491	E	0.186240992335089	0.217407008900373
492	V	0.283774378627218	0.267726264941615
493	K	0.267726264941615	0.280667456386673
494	S	0.280667456386673	0.283774378627218
495	Y	0.571059604665095	0.571059604665095
496	K	0.812485479868545	0.571059604665095
497	H	0.668399892845199	0.571059604665095
498	F	0.553932716869834	0.668399892845199
499	T	0.553932716869834	0.668399892845199
500	Y	0.699876957005249	0.672843415898790
501	L	0.672843415898790	0.699876957005249
502	R	0.788135590167139	0.759727501744591
503	V	0.759727501744591	0.759727501744591
504	F	0.773376431083824	0.759727501744591
505	N	0.644006564889721	0.741036249239432
506	G	0.741036249239432	0.644006564889721
507	G	0.565552369635772	0.565552369635772
508	H	0.425026231881356	0.425026231881356
509	M	0.253027211212456	0.278123942094054
510	V	0.181180858560219	0.253027211212456
511	P	0.278123942094054	0.184294207063490
512	F	0.184294207063490	0.184294207063490
513	D	0.153875675507966	0.278123942094054
514	V	0.281054599904033	0.237503508710496
515	P	0.290879429396752	0.281054599904033
516	E	0.237503508710496	0.290879429396752
517	N	0.363922703330552	0.328689785960981
518	A	0.436457408250147	0.328689785960981
519	L	0.328689785960981	0.328689785960981
520	S	0.303380759397450	0.328689785960981
521	M	0.149819469902357	0.303380759397450
522	V	0.397156767634387	0.303380759397450
523	N	0.278671737589707	0.397156767634387
524	E	0.500000000000000	0.500000000000000
525	W	0.500000000000000	0.500000000000000
526	I	0.500000000000000	0.500000000000000
527	H	0.500000000000000	0.500000000000000
528	G	0.500000000000000	0.500000000000000
529	G	0.500000000000000	0.500000000000000
530	F	0.500000000000000	0.500000000000000
531	S	0.500000000000000	0.500000000000000
532	L	0.500000000000000	0.500000000000000
