# Supplementary material for: Conserved degronome features governing quality control associated proteolysis
Source: Nat Commun. 2022 Dec 8;13:7588. doi: 10.1038/s41467-022-35298-y (PMC9732359; doi:10.1038/s41467-022-35298-y)
Supplement: Supplementary file 6 — Supplementary Data 4 [file 41467_2022_35298_MOESM6_ESM.zip › profile_P00812.csv]

# Degron profile of P00812
# logit: Predicted probability of a tile being a degron (PSI<2.2) assigned to central position
# smooth: Running median spanning 5 positions
resi	aa	logit	logit_smooth
1	M	0.500000000000000	0.500000000000000
2	E	0.500000000000000	0.500000000000000
3	T	0.500000000000000	0.500000000000000
4	G	0.500000000000000	0.500000000000000
5	P	0.500000000000000	0.500000000000000
6	H	0.500000000000000	0.500000000000000
7	Y	0.500000000000000	0.500000000000000
8	N	0.500000000000000	0.500000000000000
9	Y	0.260430203228936	0.500000000000000
10	Y	0.285346110215294	0.500000000000000
11	K	0.566460028289769	0.566460028289769
12	N	0.613299700221354	0.613299700221354
13	R	0.640684692583626	0.640684692583626
14	E	0.796728444220903	0.640684692583626
15	L	0.784282942283419	0.640684692583626
16	S	0.613565417286348	0.613565417286348
17	I	0.602095621259782	0.602095621259782
18	V	0.446432154723170	0.446432154723170
19	L	0.260460821094292	0.446432154723170
20	A	0.260460821094292	0.368859268936959
21	P	0.454755270899511	0.368859268936959
22	F	0.368859268936959	0.368859268936959
23	S	0.634504339492528	0.368859268936959
24	G	0.346620344367299	0.346620344367299
25	G	0.333400596850366	0.333400596850366
26	Q	0.156640847359241	0.156640847359241
27	G	0.084733166725725	0.084733166725725
28	K	0.044396897552061	0.084733166725725
29	L	0.061509644258310	0.084733166725725
30	G	0.103916523144968	0.099042413063850
31	V	0.104425287080384	0.103916523144968
32	E	0.099042413063850	0.104425287080384
33	K	0.135512820848376	0.135512820848376
34	G	0.135512820848376	0.135512820848376
35	P	0.241948304062821	0.241948304062821
36	K	0.280324813764643	0.241948304062821
37	Y	0.294629728998304	0.280324813764643
38	M	0.181896387308849	0.280324813764643
39	L	0.374500132807833	0.181896387308849
40	K	0.167749405346741	0.181896387308849
41	H	0.149276382272301	0.259067041720630
42	G	0.259067041720630	0.259067041720630
43	L	0.259067041720630	0.259067041720630
44	Q	0.448908949331082	0.335360338574483
45	T	0.463523980872324	0.335360338574483
46	S	0.335360338574483	0.335360338574483
47	I	0.161500660650201	0.161500660650201
48	E	0.161500660650201	0.161500660650201
49	D	0.104972311432848	0.108980870510690
50	L	0.084643565703656	0.104972311432848
51	G	0.108980870510690	0.089183417557510
52	W	0.089183417557510	0.084643565703656
53	S	0.050366629099577	0.050366629099577
54	T	0.029236976153027	0.035642077584237
55	E	0.035642077584237	0.035642077584237
56	L	0.016474141986608	0.035642077584237
57	E	0.051696437628525	0.051696437628525
58	P	0.156836510305971	0.069643649278557
59	S	0.069643649278557	0.081354888171329
60	M	0.085378072528731	0.081354888171329
61	D	0.081354888171329	0.081354888171329
62	E	0.077058912397117	0.085378072528731
63	A	0.110481611932117	0.081354888171329
64	Q	0.110481611932117	0.077058912397117
65	F	0.058673845959271	0.060008561135301
66	V	0.051469670660397	0.060008561135301
67	G	0.060008561135301	0.058673845959271
68	K	0.060628143765850	0.060008561135301
69	L	0.041582012639990	0.060628143765850
70	K	0.061589731478367	0.061589731478367
71	M	0.079556124201573	0.065797840563010
72	E	0.065797840563010	0.065797840563010
73	K	0.070922038542914	0.065797840563010
74	D	0.065132925102129	0.065797840563010
75	S	0.057888087491663	0.070922038542914
76	T	0.141970445383235	0.065132925102129
77	T	0.080638844317580	0.060015086126801
78	G	0.034094899875979	0.060015086126801
79	G	0.060015086126801	0.060015086126801
80	S	0.038483597966728	0.060015086126801
81	S	0.078812117746805	0.078812117746805
82	V	0.078812117746805	0.078812117746805
83	M	0.155902832597699	0.100756369477685
84	I	0.184775476014675	0.155902832597699
85	D	0.100756369477685	0.172325962246919
86	G	0.172325962246919	0.184775476014675
87	V	0.319552958881252	0.212353561266801
88	K	0.319552958881252	0.248601648321378
89	A	0.212353561266801	0.248601648321378
90	K	0.248601648321378	0.212353561266801
91	R	0.163982955292948	0.163982955292948
92	A	0.109496139012268	0.163982955292948
93	D	0.101901623553245	0.163982955292948
94	L	0.279097463009537	0.279097463009537
95	V	0.469920124821921	0.291987689318374
96	G	0.291987689318374	0.304315000535838
97	E	0.304315000535838	0.378054884013394
98	A	0.378054884013394	0.360365088619481
99	T	0.392004002187247	0.378054884013394
100	K	0.360365088619481	0.392004002187247
101	L	0.439113964499250	0.439113964499250
102	V	0.727617878626693	0.485630510520547
103	Y	0.567467831125269	0.497656504660769
104	N	0.485630510520547	0.567467831125269
105	S	0.497656504660769	0.567467831125269
106	V	0.650573965464774	0.650573965464774
107	S	0.739225502450654	0.704428931946716
108	K	0.704428931946716	0.718761328543994
109	V	0.826057941281169	0.737911233936947
110	V	0.718761328543994	0.718761328543994
111	Q	0.737911233936947	0.718761328543994
112	A	0.551482488409342	0.551482488409342
113	N	0.539552840454037	0.539552840454037
114	R	0.369339240898707	0.369339240898707
115	F	0.270198177649688	0.369339240898707
116	P	0.270198177649688	0.365214946127042
117	L	0.444287494761337	0.365214946127042
118	T	0.365214946127042	0.365214946127042
119	L	0.407185622697856	0.365214946127042
120	G	0.360132600097245	0.365214946127042
121	G	0.316788546773249	0.407185622697856
122	D	0.499178743238544	0.377626129352762
123	H	0.480197246430481	0.480197246430481
124	S	0.377626129352762	0.499178743238544
125	I	0.549000930475174	0.480197246430481
126	A	0.549000930475174	0.377626129352762
127	I	0.375687913621027	0.408812115782055
128	G	0.231945880146735	0.408812115782055
129	T	0.408812115782055	0.408812115782055
130	V	0.437394088599347	0.437394088599347
131	S	0.437394088599347	0.437394088599347
132	A	0.469487675899355	0.437394088599347
133	V	0.400862642970527	0.437394088599347
134	L	0.381721990446462	0.469487675899355
135	D	0.485901268403004	0.478980897372964
136	K	0.478980897372964	0.485901268403004
137	Y	0.712276621079103	0.485901268403004
138	P	0.550314221983081	0.487024936186138
139	D	0.468272489702533	0.487024936186138
140	A	0.487024936186138	0.487024936186138
141	G	0.487024936186138	0.468272489702533
142	L	0.217679492439878	0.323699214882530
143	L	0.231676803739520	0.323699214882530
144	W	0.323699214882530	0.323699214882530
145	I	0.339174373777301	0.323699214882530
146	D	0.376399051595551	0.339174373777301
147	A	0.289607114498756	0.376399051595551
148	H	0.449250903104012	0.401918178021321
149	A	0.401918178021321	0.401918178021321
150	D	0.430369037396114	0.401918178021321
151	I	0.286816940219206	0.286816940219206
152	N	0.139300353796400	0.139300353796400
153	T	0.060889629494883	0.114307290375529
154	I	0.056452681178407	0.073654422516597
155	E	0.114307290375529	0.073654422516597
156	S	0.073654422516597	0.075802300322143
157	T	0.105878704644737	0.105878704644737
158	P	0.075802300322143	0.105878704644737
159	S	0.218664075159099	0.120851593097608
160	G	0.120851593097608	0.218664075159099
161	N	0.244577895990168	0.244577895990168
162	L	0.375632977392982	0.307687601344185
163	H	0.307687601344185	0.369199262307651
164	G	0.369199262307651	0.375632977392982
165	C	0.523705910816924	0.463169903901789
166	P	0.463169903901789	0.463169903901789
167	V	0.489010170261972	0.489010170261972
168	S	0.323537597798051	0.489010170261972
169	F	0.518951683926490	0.489010170261972
170	L	0.536150987668182	0.496948327893267
171	M	0.398786791724494	0.518951683926490
172	G	0.496948327893267	0.496948327893267
173	L	0.526207597355590	0.398786791724494
174	N	0.284239606029249	0.339802207509990
175	K	0.318431282624436	0.326712469385787
176	D	0.339802207509990	0.326712469385787
177	V	0.326712469385787	0.326712469385787
178	P	0.339621220387257	0.326712469385787
179	H	0.318256191029228	0.318256191029228
180	C	0.208757667409606	0.208757667409606
181	P	0.208757667409606	0.208757667409606
182	E	0.100242803246213	0.208757667409606
183	S	0.208757667409606	0.208757667409606
184	L	0.218656311829920	0.208757667409606
185	K	0.322467241343147	0.218656311829920
186	W	0.208315982632362	0.225921626934641
187	V	0.225921626934641	0.296399159439639
188	P	0.355320762281089	0.296399159439639
189	G	0.296399159439639	0.355320762281089
190	N	0.461784772284379	0.461784772284379
191	L	0.752638087917758	0.697001789787695
192	S	0.697001789787695	0.697001789787695
193	P	0.697001789787695	0.697001789787695
194	K	0.724709651393142	0.697001789787695
195	K	0.399186417018257	0.399186417018257
196	I	0.399186417018256	0.399186417018256
197	A	0.280917752890750	0.388046683188802
198	Y	0.388046683188802	0.376683268297591
199	I	0.376683268297591	0.280917752890750
200	G	0.155885274397565	0.161858693164993
201	L	0.148288984211093	0.161858693164993
202	R	0.161858693164993	0.161858693164993
203	D	0.294292868636023	0.277880697151694
204	V	0.453841707842439	0.277880697151694
205	D	0.277880697151694	0.277880697151694
206	A	0.135485180724929	0.145347827520191
207	G	0.145347827520191	0.145347827520191
208	E	0.059403690046048	0.135485180724929
209	K	0.145347827520191	0.112180872028819
210	K	0.099984154576279	0.112180872028819
211	I	0.112180872028819	0.145347827520191
212	L	0.320829153810893	0.216921457440403
213	K	0.216921457440403	0.320829153810893
214	D	0.454623420153582	0.454623420153582
215	L	0.540433358075856	0.540433358075856
216	G	0.626428953270401	0.626428953270401
217	I	0.832803863063777	0.725309139186036
218	A	0.725309139186036	0.725309139186036
219	A	0.725309139186036	0.725309139186036
220	F	0.691861569531042	0.691861569531042
221	S	0.474676072080268	0.691861569531042
222	M	0.661157269439189	0.669220999843772
223	Y	0.755931092254973	0.669220999843772
224	H	0.669220999843772	0.755931092254973
225	V	0.820253878339490	0.755931092254973
226	D	0.820253878339491	0.723475868567774
227	K	0.681003264362354	0.723475868567774
228	Y	0.723475868567774	0.721010716526296
229	G	0.632134594009300	0.681003264362354
230	I	0.721010716526296	0.632134594009300
231	N	0.618330721064105	0.632134594009300
232	A	0.534538537003642	0.618330721064105
233	V	0.644955763694304	0.618330721064105
234	I	0.534538537003642	0.543236411437470
235	E	0.661375994189864	0.543236411437470
236	M	0.543236411437470	0.534538537003642
237	A	0.409871396925663	0.421558880420240
238	M	0.421558880420240	0.409871396925663
239	K	0.212994296026716	0.212994296026716
240	A	0.163777128395361	0.163777128395361
241	V	0.107669320303248	0.107669320303248
242	H	0.056730324847313	0.107669320303248
243	P	0.056730324847313	0.107669320303248
244	E	0.136110454291393	0.120542651836428
245	T	0.143983755376316	0.136110454291393
246	N	0.120542651836428	0.136110454291393
247	G	0.136273788611649	0.120542651836428
248	E	0.077181787944985	0.104121381032789
249	G	0.104121381032789	0.077181787944985
250	P	0.032939884887491	0.045732055979953
251	I	0.023329829569712	0.040049311293987
252	M	0.045732055979953	0.033887329502653
253	C	0.040049311293987	0.040049311293987
254	S	0.033887329502653	0.045732055979953
255	Y	0.076693817923460	0.076693817923460
256	D	0.159807392094892	0.159807392094892
257	V	0.402810015386563	0.402810015386563
258	D	0.431278481849737	0.402810015386563
259	G	0.522637810168885	0.402810015386563
260	V	0.352201236755991	0.352201236755991
261	D	0.214646116658815	0.214646116658815
262	P	0.146828273682013	0.146828273682013
263	L	0.127612578757573	0.146828273682013
264	Y	0.125943900168457	0.127612578757573
265	I	0.237262753764225	0.127612578757573
266	P	0.121196298473949	0.172612237006991
267	A	0.172612237006991	0.235086549273460
268	T	0.341412364297567	0.235086549273460
269	G	0.235086549273460	0.341412364297567
270	T	0.536021112705391	0.341412364297567
271	P	0.594557763204394	0.309452842806904
272	V	0.309452842806904	0.309452842806904
273	R	0.163671996643865	0.284164700594522
274	G	0.152965363960884	0.284164700594522
275	G	0.284164700594522	0.284164700594522
276	L	0.377996601902562	0.377996601902562
277	T	0.506185191971811	0.437686466249557
278	L	0.437686466249557	0.453752409415304
279	R	0.453752409415304	0.506185191971811
280	E	0.647385189141663	0.453752409415304
281	G	0.569189239863955	0.481827460609344
282	L	0.412802221110016	0.481827460609344
283	F	0.481827460609344	0.481827460609344
284	L	0.481827460609344	0.421844846549405
285	V	0.281947526877420	0.441560537794120
286	E	0.421844846549405	0.441560537794120
287	R	0.441560537794120	0.441560537794120
288	L	0.473503350300666	0.473503350300666
289	A	0.746386485241123	0.638461580913988
290	E	0.660496551865010	0.638461580913988
291	S	0.638461580913988	0.638461580913988
292	G	0.617117301574758	0.617117301574758
293	N	0.329999446791339	0.390545936767104
294	L	0.316817417551790	0.335475473000883
295	I	0.390545936767104	0.329999446791339
296	A	0.335475473000883	0.316817417551790
297	L	0.118400347167760	0.305307808847012
298	D	0.170536376396631	0.305307808847012
299	V	0.305307808847012	0.305307808847012
300	V	0.472222011651705	0.445608423919287
301	E	0.560603899663276	0.465540447672253
302	C	0.445608423919287	0.465540447672253
303	N	0.465540447672253	0.445608423919287
304	P	0.315655484182679	0.390600454190417
305	D	0.390600454190417	0.351308322742141
306	L	0.254389412533241	0.315655484182679
307	A	0.351308322742141	0.277096992899932
308	I	0.243037923525551	0.277096992899932
309	H	0.277096992899932	0.337890301250191
310	D	0.400366619470244	0.327210303508001
311	I	0.337890301250191	0.337890301250191
312	H	0.327210303508001	0.400366619470244
313	V	0.478810840877323	0.478810840877323
314	S	0.692854886509684	0.692854886509684
315	N	0.709688951839282	0.692854886509684
316	T	0.709688951839282	0.692854886509684
317	I	0.564370635400402	0.709688951839282
318	S	0.658639054775137	0.709688951839282
319	A	0.825712864749122	0.754049843182603
320	G	0.813841832061956	0.754049843182603
321	C	0.754049843182603	0.754049843182603
322	A	0.507905883545953	0.711905570436246
323	I	0.510637767008057	0.510637767008057
324	A	0.711905570436246	0.507905883545953
325	R	0.500000000000000	0.500000000000000
326	C	0.500000000000000	0.500000000000000
327	A	0.500000000000000	0.500000000000000
328	L	0.500000000000000	0.500000000000000
329	G	0.500000000000000	0.500000000000000
330	E	0.500000000000000	0.500000000000000
331	T	0.500000000000000	0.500000000000000
332	L	0.500000000000000	0.500000000000000
333	L	0.500000000000000	0.500000000000000
