# Supplementary material for: Conserved degronome features governing quality control associated proteolysis
Source: Nat Commun. 2022 Dec 8;13:7588. doi: 10.1038/s41467-022-35298-y (PMC9732359; doi:10.1038/s41467-022-35298-y)
Supplement: Supplementary file 6 — Supplementary Data 4 [file 41467_2022_35298_MOESM6_ESM.zip › profile_P00815.csv]

# Degron profile of P00815
# logit: Predicted probability of a tile being a degron (PSI<2.2) assigned to central position
# smooth: Running median spanning 5 positions
resi	aa	logit	logit_smooth
1	M	0.500000000000000	0.500000000000000
2	V	0.500000000000000	0.500000000000000
3	L	0.500000000000000	0.500000000000000
4	P	0.500000000000000	0.500000000000000
5	I	0.500000000000000	0.500000000000000
6	L	0.500000000000000	0.500000000000000
7	P	0.500000000000000	0.500000000000000
8	L	0.500000000000000	0.500000000000000
9	I	0.786229596659941	0.560375154789321
10	D	0.697481732645367	0.560375154789321
11	D	0.560375154789321	0.560375154789321
12	L	0.280328390678641	0.442384873310551
13	A	0.442384873310551	0.399229410907888
14	S	0.399229410907888	0.399229410907888
15	W	0.261299512041463	0.415092089225160
16	N	0.438773948856241	0.399229410907888
17	S	0.415092089225160	0.327294756235966
18	K	0.208573283138501	0.415092089225160
19	K	0.327294756235966	0.415092089225160
20	E	0.624075432132194	0.624075432132194
21	Y	0.624075432132194	0.624075432132194
22	V	0.717626484594446	0.624075432132194
23	S	0.559497603824318	0.559497603824318
24	L	0.326567007955131	0.379374930068096
25	V	0.379374930068096	0.379374930068096
26	G	0.379374930068096	0.379374930068096
27	Q	0.549156294008225	0.549156294008225
28	V	0.563696671178302	0.549156294008225
29	L	0.640974696083207	0.549156294008225
30	L	0.371875421606937	0.371875421606937
31	D	0.166188730212237	0.288647655450136
32	G	0.288647655450136	0.288647655450136
33	S	0.288647655450136	0.288647655450136
34	S	0.180023361741865	0.288647655450136
35	L	0.351734918417642	0.288647655450136
36	S	0.370300598702002	0.245348319379550
37	N	0.245348319379550	0.245348319379550
38	E	0.090372480884782	0.090372480884782
39	E	0.029465885014312	0.072926325288947
40	I	0.033699627064017	0.062671860624921
41	L	0.072926325288947	0.062671860624921
42	Q	0.062671860624921	0.072926325288947
43	F	0.111592909520625	0.102349518138622
44	S	0.102349518138622	0.111592909520625
45	K	0.122746514123951	0.122746514123951
46	E	0.248883632865840	0.248883632865840
47	E	0.365955954768740	0.365955954768740
48	E	0.653828907936659	0.365955954768740
49	V	0.440890979253734	0.365955954768740
50	P	0.295650814106539	0.295650814106539
51	L	0.255922285161921	0.255922285161921
52	V	0.147885280957214	0.255922285161921
53	A	0.244865300092196	0.244865300092196
54	L	0.255922285161921	0.230427816806135
55	S	0.230427816806135	0.230427816806135
56	L	0.206767312280042	0.230427816806135
57	P	0.206767312280042	0.230427816806135
58	S	0.237337152782674	0.237337152782674
59	G	0.427055488260712	0.327456696350043
60	K	0.327456696350043	0.347885231704788
61	F	0.347885231704788	0.347885231704788
62	S	0.449544274666223	0.327456696350043
63	D	0.256429147285488	0.256429147285488
64	D	0.214811514668734	0.214811514668734
65	E	0.099178841094827	0.180922368732905
66	I	0.180922368732905	0.180922368732905
67	I	0.180922368732905	0.180922368732905
68	A	0.226104438716492	0.226104438716492
69	F	0.367960710877095	0.367960710877095
70	L	0.367960710877095	0.367960710877095
71	N	0.542384664397087	0.542384664397087
72	N	0.744264771193854	0.744264771193854
73	G	0.853441125709433	0.744264771193854
74	V	0.903464380402375	0.744264771193854
75	S	0.696736999512461	0.696736999512461
76	S	0.580687976976813	0.580687976976813
77	L	0.515487411567731	0.515487411567731
78	F	0.365355151595788	0.365355151595788
79	I	0.273282569531953	0.273282569531953
80	A	0.213921095564151	0.273282569531953
81	S	0.269978848763979	0.273282569531953
82	Q	0.478884898103015	0.345364011909074
83	D	0.478884898103015	0.345364011909074
84	A	0.345364011909074	0.345364011909074
85	K	0.327398536572357	0.327398536572357
86	T	0.327398536572357	0.327398536572357
87	A	0.171274365990087	0.171274365990087
88	E	0.147567215575716	0.147567215575716
89	H	0.107066625553704	0.107066625553704
90	L	0.101563037531661	0.107066625553704
91	V	0.065715132060129	0.107066625553704
92	E	0.131828253976056	0.131828253976056
93	Q	0.174240298583123	0.174240298583123
94	L	0.276234256532974	0.231457713929402
95	N	0.391641815890048	0.231457713929402
96	V	0.231457713929402	0.231457713929402
97	P	0.231457713929402	0.231457713929402
98	K	0.181410778893677	0.181410778893677
99	E	0.081882682325707	0.181410778893677
100	R	0.081882682325707	0.181410778893677
101	V	0.224963576401600	0.117266254739153
102	V	0.239308001842798	0.133828959780815
103	V	0.117266254739153	0.144778304547527
104	E	0.133828959780815	0.144778304547527
105	E	0.144778304547527	0.144778304547527
106	N	0.230493958991152	0.230493958991152
107	G	0.351403826325002	0.351403826325002
108	V	0.470827981048084	0.351403826325002
109	F	0.432101399689390	0.351403826325002
110	S	0.296101364247647	0.315491401139218
111	N	0.315491401139218	0.302836228512194
112	Q	0.212770871780014	0.296101364247647
113	F	0.302836228512194	0.302836228512194
114	M	0.274391711938870	0.302836228512194
115	V	0.310064306314533	0.310064306314533
116	K	0.547549407426924	0.393094677561441
117	Q	0.547549407426924	0.547549407426924
118	K	0.393094677561441	0.547549407426924
119	F	0.568712371734334	0.568712371734334
120	S	0.610457223570213	0.610457223570213
121	Q	0.615576100634635	0.610457223570213
122	D	0.616865427348648	0.610457223570213
123	K	0.517035698384025	0.517035698384025
124	I	0.371805085143453	0.371805085143453
125	V	0.238820012846356	0.371805085143453
126	S	0.338369258071845	0.355426491055399
127	I	0.504723534471872	0.342046708712642
128	K	0.355426491055399	0.342046708712642
129	K	0.342046708712642	0.355426491055399
130	L	0.244408121509666	0.355426491055399
131	S	0.524646735752275	0.449556847847361
132	K	0.687429973768051	0.449556847847361
133	D	0.449556847847361	0.449556847847361
134	M	0.215655726666123	0.319204268376114
135	L	0.319204268376114	0.215655726666123
136	T	0.199027193645301	0.210396347989494
137	K	0.210396347989494	0.199027193645301
138	E	0.123768557500640	0.123768557500640
139	V	0.075035239280910	0.075035239280910
140	L	0.064504864876847	0.064504864876847
141	G	0.035263239829454	0.064504864876847
142	E	0.052396816805568	0.059839850906568
143	V	0.064607416854526	0.059839850906568
144	R	0.059839850906568	0.059839850906568
145	T	0.059839850906568	0.063892349679496
146	D	0.063892349679496	0.063892349679496
147	R	0.182572801377072	0.168565594452735
148	P	0.182572801377072	0.168565594452735
149	D	0.168565594452735	0.177222998172964
150	G	0.118182854190194	0.177222998172964
151	L	0.177222998172964	0.168565594452735
152	Y	0.179431618264152	0.118182854190194
153	T	0.104224722864282	0.177222998172964
154	T	0.110454784611289	0.179431618264152
155	L	0.285156761989217	0.285156761989217
156	V	0.409884388193351	0.381879874950373
157	V	0.381879874950373	0.409884388193351
158	D	0.699005523474061	0.699005523474061
159	Q	0.839696461827369	0.736027593044528
160	Y	0.828385799476273	0.736027593044528
161	E	0.736027593044528	0.736027593044528
162	R	0.733898263555172	0.733898263555172
163	C	0.720036802851453	0.720036802851453
164	L	0.563450973530418	0.563450973530418
165	G	0.430808303105000	0.563450973530418
166	L	0.474680211436406	0.563450973530418
167	V	0.689319929143287	0.616430688413560
168	Y	0.693922091153588	0.689319929143287
169	S	0.616430688413560	0.693922091153588
170	S	0.850727344932238	0.725269874045235
171	K	0.725269874045235	0.725269874045235
172	K	0.755436017983797	0.725269874045235
173	S	0.554186089981751	0.639509819945084
174	I	0.639509819945084	0.554186089981751
175	A	0.416542780832630	0.416542780832630
176	K	0.416542780832630	0.416542780832630
177	A	0.416542780832630	0.416542780832630
178	I	0.552759137794113	0.552759137794113
179	D	0.552759137794113	0.552759137794113
180	L	0.585819225214889	0.585819225214889
181	G	0.600038359040859	0.585819225214889
182	R	0.618123821548771	0.585819225214889
183	G	0.386776920518760	0.389188447427838
184	V	0.227837398762726	0.389188447427838
185	Y	0.389188447427838	0.389188447427838
186	Y	0.506941658954888	0.506941658954888
187	S	0.506941658954888	0.506941658954888
188	R	0.659809934966611	0.506941658954888
189	S	0.438371991145994	0.438371991145994
190	R	0.372134489132781	0.423496568657703
191	N	0.357069362395351	0.372134489132781
192	E	0.423496568657703	0.357069362395351
193	I	0.245670051164433	0.245670051164433
194	W	0.129859829506903	0.129859829506903
195	I	0.061187284498863	0.061187284498863
196	K	0.056723491752340	0.061187284498863
197	G	0.049923309985743	0.061187284498863
198	E	0.089846846554812	0.089846846554812
199	T	0.146674465351280	0.146674465351280
200	S	0.166606838097594	0.166606838097594
201	G	0.414843706857607	0.166606838097594
202	N	0.258285460915846	0.166606838097594
203	G	0.150949475968444	0.150949475968444
204	Q	0.041818814222896	0.069184155763601
205	K	0.069184155763601	0.069184155763601
206	L	0.046832474672274	0.046832474672274
207	L	0.078837759795649	0.049357045886457
208	Q	0.040591020746294	0.049357045886457
209	I	0.049357045886457	0.078837759795649
210	S	0.114270940731571	0.114270940731571
211	T	0.132940741159618	0.132940741159618
212	D	0.274793507051195	0.274793507051195
213	C	0.455364097341916	0.316070775004039
214	D	0.601957899826569	0.316070775004039
215	S	0.316070775004039	0.316070775004039
216	D	0.184985117185488	0.184985117185488
217	A	0.123748020721583	0.123748020721583
218	L	0.052159527066391	0.085790956442229
219	K	0.085790956442229	0.085790956442229
220	F	0.065574322982799	0.085790956442229
221	I	0.207829879389628	0.207829879389628
222	V	0.207829879389628	0.207829879389628
223	E	0.361400141271801	0.361400141271801
224	Q	0.515309218234401	0.501525052770712
225	E	0.549804656524658	0.501525052770712
226	N	0.501525052770712	0.501525052770712
227	V	0.446121834117392	0.460721986004233
228	G	0.460721986004233	0.446121834117392
229	F	0.423347096525030	0.423347096525030
230	C	0.402544635713371	0.402544635713371
231	H	0.230005845401326	0.376909339716879
232	L	0.230005845401326	0.376909339716879
233	E	0.376909339716879	0.376909339716879
234	T	0.498341538582158	0.376909339716879
235	M	0.574463584093791	0.498341538582158
236	S	0.374415930837765	0.574463584093791
237	C	0.597942814388953	0.574463584093791
238	F	0.575795777802000	0.526914414489986
239	G	0.389927349694703	0.526914414489986
240	E	0.526914414489986	0.389927349694703
241	F	0.253930871676673	0.389927349694703
242	K	0.372200890318977	0.524188728199403
243	H	0.524188728199403	0.524188728199403
244	G	0.579149598879739	0.524188728199403
245	L	0.564726548178740	0.524188728199403
246	V	0.427119822969528	0.516863159384032
247	G	0.300957814050787	0.516863159384032
248	L	0.516863159384032	0.427119822969528
249	E	0.632266739145123	0.374464918702334
250	S	0.315023334253728	0.374464918702334
251	L	0.374464918702334	0.320643592039897
252	L	0.320643592039897	0.315023334253728
253	K	0.263838086387226	0.263838086387226
254	Q	0.098710740379087	0.128208967748545
255	R	0.060348884449961	0.098710740379087
256	L	0.128208967748545	0.098710740379087
257	Q	0.073338322129505	0.128208967748545
258	D	0.129479571141468	0.129479571141468
259	A	0.138285851610290	0.137637471331647
260	P	0.138285851610290	0.137637471331647
261	E	0.137637471331647	0.137637471331647
262	E	0.118398144731519	0.118398144731519
263	S	0.067812450122573	0.067812450122573
264	Y	0.063165068793156	0.067812450122573
265	T	0.042184940242752	0.067812450122573
266	R	0.082296279037347	0.082296279037347
267	R	0.252107201567704	0.120711151499769
268	L	0.120711151499769	0.165416968311912
269	F	0.165416968311912	0.245564639988984
270	N	0.245564639988984	0.245564639988984
271	D	0.535809139574354	0.265181169271035
272	S	0.521128907216570	0.265181169271035
273	A	0.265181169271035	0.265181169271035
274	L	0.170072751363585	0.189023667269280
275	L	0.189023667269280	0.170072751363585
276	D	0.110336964715306	0.110336964715306
277	A	0.036515421985903	0.046314121712846
278	K	0.036707715348383	0.046314121712846
279	I	0.046314121712846	0.046314121712846
280	K	0.052836875287110	0.049964898213750
281	E	0.064070900183322	0.049964898213750
282	E	0.049964898213750	0.049964898213750
283	A	0.020726509447327	0.020726509447327
284	E	0.010510005345245	0.019643244765504
285	E	0.019643244765504	0.018335675834008
286	L	0.009286484984905	0.010510005345245
287	T	0.018335675834008	0.018335675834008
288	E	0.009091136302233	0.018335675834008
289	A	0.018905782863635	0.018905782863635
290	K	0.018905782863635	0.018905782863635
291	G	0.039562074808932	0.034618209204834
292	K	0.039562074808932	0.039562074808932
293	K	0.034618209204834	0.039562074808932
294	E	0.105022324739147	0.104510991461169
295	L	0.104510991461169	0.105022324739147
296	S	0.166560570421061	0.166560570421061
297	W	0.394093889921416	0.394093889921416
298	E	0.394093889921416	0.394093889921416
299	A	0.564471256864172	0.564471256864172
300	A	0.677807062942991	0.677807062942991
301	D	0.677807062942991	0.677807062942991
302	L	0.807395793695265	0.807395793695265
303	F	0.925661529592217	0.865819799872146
304	Y	0.890518110783695	0.865819799872146
305	F	0.865819799872146	0.865819799872146
306	A	0.619562623146569	0.828693441160443
307	L	0.828693441160443	0.828693441160443
308	A	0.797651939522051	0.828693441160443
309	K	0.857846632996376	0.828693441160443
310	L	0.919249819764907	0.797651939522051
311	V	0.751766191162831	0.751766191162831
312	A	0.734327650772153	0.734327650772153
313	N	0.478242453720729	0.478242453720729
314	D	0.280146953434346	0.280146953434346
315	V	0.201009560260407	0.201009560260407
316	S	0.201009560260407	0.201009560260407
317	L	0.139883221090674	0.201009560260407
318	K	0.205993245290781	0.139883221090674
319	D	0.115197835302043	0.115197835302043
320	V	0.076049226997214	0.115197835302043
321	E	0.111903632723895	0.115197835302043
322	N	0.130243531951628	0.130243531951628
323	N	0.338165883624377	0.232494197850926
324	L	0.232494197850926	0.232494197850926
325	N	0.246324277528083	0.232494197850926
326	M	0.158038688216928	0.221151257108554
327	K	0.158038688216928	0.158038688216928
328	H	0.221151257108554	0.158038688216928
329	L	0.076824283514761	0.158038688216928
330	K	0.151020870636340	0.174511943734535
331	V	0.174511943734535	0.151020870636340
332	T	0.184678210680478	0.174511943734535
333	R	0.102070070741052	0.184678210680478
334	R	0.211187067796857	0.195776850032239
335	K	0.232875237916244	0.195776850032239
336	G	0.195776850032239	0.195776850032239
337	D	0.172421118493778	0.172421118493778
338	A	0.086144179900470	0.086144179900470
339	K	0.086144179900470	0.086144179900470
340	P	0.063526055185464	0.063526055185464
341	K	0.037091427813457	0.037091427813457
342	F	0.020084662372885	0.020084662372885
343	V	0.010788292420274	0.020084662372885
344	G	0.010788292420274	0.020084662372885
345	Q	0.026384810967717	0.026384810967717
346	P	0.051970903519487	0.029549145374439
347	K	0.032669931525226	0.032669931525226
348	A	0.029549145374439	0.051970903519487
349	E	0.067973297550311	0.067973297550311
350	E	0.076976009334254	0.067973297550311
351	E	0.077364262988958	0.067973297550311
352	K	0.023985255874096	0.076976009334254
353	L	0.052518905210686	0.077364262988958
354	T	0.092927254839620	0.092927254839620
355	G	0.102037824831253	0.102037824831253
356	P	0.128851082157975	0.102037824831253
357	I	0.107564060778033	0.107564060778033
358	H	0.094962561233517	0.128851082157975
359	L	0.146985812664428	0.146985812664428
360	D	0.338555798339437	0.271444519397547
361	V	0.291008430134416	0.271444519397547
362	V	0.271444519397547	0.291008430134416
363	K	0.253746098114751	0.291008430134416
364	A	0.297762171088908	0.297762171088908
365	S	0.379722324706565	0.343830699966425
366	D	0.360982912869997	0.343830699966425
367	K	0.343830699966425	0.343830699966425
368	V	0.231323983840579	0.343830699966425
369	G	0.338543260289027	0.338543260289027
370	V	0.379280206231872	0.248461859414213
371	Q	0.248461859414213	0.248461859414213
372	K	0.248461859414213	0.248461859414213
373	A	0.214061726816839	0.238306170279782
374	L	0.214061726816839	0.238306170279782
375	S	0.238306170279782	0.238306170279782
376	R	0.403199771914866	0.373369487552032
377	P	0.373369487552032	0.403199771914866
378	I	0.459352707653894	0.459352707653894
379	Q	0.483472483464870	0.483472483464870
380	K	0.633693259885930	0.502052220975675
381	T	0.592777403760874	0.522131160210695
382	S	0.502052220975675	0.592777403760874
383	E	0.522131160210695	0.542042314669425
384	I	0.689868461780919	0.524867872256567
385	M	0.542042314669425	0.524867872256567
386	H	0.524867872256567	0.524867872256567
387	L	0.480601099823450	0.519696621915350
388	V	0.519696621915350	0.480601099823450
389	N	0.364507852433833	0.364507852433833
390	P	0.348486374162941	0.358483663468449
391	I	0.287948193587914	0.348486374162941
392	I	0.358483663468449	0.287948193587914
393	E	0.215366845024148	0.280723246906338
394	N	0.182984542866116	0.280723246906338
395	V	0.280723246906338	0.215366845024148
396	R	0.280723246906338	0.222834824354123
397	D	0.116131995384354	0.254310511820101
398	K	0.222834824354123	0.222834824354123
399	G	0.254310511820101	0.116131995384354
400	N	0.087732177954677	0.126593839180143
401	S	0.042636070108785	0.087732177954677
402	A	0.126593839180143	0.083672702748329
403	L	0.083672702748329	0.060137545835325
404	L	0.038908180352163	0.083672702748329
405	E	0.060137545835325	0.083672702748329
406	Y	0.107703129534977	0.107703129534977
407	T	0.193885858434232	0.193885858434232
408	E	0.241351385313889	0.212851475267620
409	K	0.241351385313889	0.241351385313889
410	F	0.212851475267620	0.241351385313889
411	D	0.273129720503397	0.241351385313889
412	G	0.273129720503397	0.253275513137148
413	V	0.136944807922550	0.253275513137148
414	K	0.253275513137148	0.235340392941440
415	L	0.142758785686108	0.235340392941440
416	S	0.235340392941440	0.235340392941440
417	N	0.313035578341368	0.217206718998393
418	P	0.217206718998393	0.227992222134843
419	V	0.078559256554269	0.227992222134843
420	L	0.227992222134843	0.217206718998393
421	N	0.421915313350860	0.197242433437988
422	A	0.197242433437988	0.197242433437988
423	P	0.164602545792707	0.166111211986021
424	F	0.164602545792707	0.164602545792707
425	P	0.166111211986021	0.164602545792707
426	E	0.125993107357479	0.125993107357479
427	E	0.088725790684156	0.088725790684156
428	Y	0.079078663797755	0.079078663797755
429	F	0.041312658181662	0.041312658181662
430	E	0.030242008479862	0.041312658181662
431	G	0.030242008479862	0.030242008479862
432	L	0.064481126602804	0.030242008479862
433	T	0.018102794065197	0.039153136910269
434	E	0.039153136910269	0.064481126602804
435	E	0.066275272912289	0.066275272912289
436	M	0.201093619465210	0.066275272912289
437	K	0.077040797027096	0.077040797027096
438	E	0.034227544781100	0.095246511459798
439	A	0.095246511459798	0.077040797027096
440	L	0.130612299733663	0.095246511459798
441	D	0.070108732129917	0.122297060654769
442	L	0.122297060654769	0.130612299733663
443	S	0.207392237007886	0.207392237007886
444	I	0.358694622187466	0.308744503283896
445	E	0.313368653602725	0.313368653602725
446	N	0.308744503283896	0.358694622187466
447	V	0.593757952288789	0.352665197930468
448	R	0.503068091491778	0.384919476805775
449	K	0.352665197930468	0.384919476805775
450	F	0.384919476805775	0.384919476805775
451	H	0.251931746161299	0.352665197930468
452	A	0.387510771574854	0.346383123101003
453	A	0.151397852086437	0.277199769866845
454	Q	0.346383123101003	0.277199769866845
455	L	0.277199769866845	0.185246714757866
456	P	0.185246714757866	0.185246714757866
457	T	0.162783899567565	0.162783899567565
458	E	0.149150427522829	0.149150427522829
459	T	0.066233049122893	0.146584217185709
460	L	0.100880210028352	0.146584217185709
461	E	0.146584217185709	0.146584217185709
462	V	0.183490666651735	0.146584217185709
463	E	0.195858918785306	0.183490666651735
464	T	0.122715680112160	0.195858918785306
465	Q	0.235173217808662	0.205413655516113
466	P	0.205413655516113	0.235173217808662
467	G	0.326983807106311	0.290011626704459
468	V	0.290011626704459	0.306835836343825
469	L	0.306835836343825	0.306835836343825
470	C	0.306835836343825	0.306835836343825
471	S	0.196612257752845	0.306835836343825
472	R	0.420943725334653	0.352172637990734
473	F	0.352172637990734	0.420943725334653
474	P	0.525363206745182	0.525363206745182
475	R	0.692723837174201	0.692723837174201
476	P	0.858571701246551	0.692723837174201
477	I	0.751607877151852	0.692723837174201
478	E	0.549088091214638	0.549088091214638
479	K	0.364434395002060	0.397356406286378
480	V	0.366970061221588	0.397356406286378
481	G	0.397356406286378	0.397356406286378
482	L	0.418078369834009	0.418078369834009
483	Y	0.613587861205192	0.555745779178436
484	I	0.555745779178436	0.555745779178436
485	P	0.595428181513754	0.595428181513754
486	G	0.422251127917906	0.595428181513754
487	G	0.609721850112632	0.609721850112632
488	T	0.756872296818033	0.733014166598022
489	A	0.733014166598022	0.733014166598022
490	I	0.872159469128928	0.733014166598022
491	L	0.733014166598022	0.733014166598022
492	P	0.730053910328108	0.730053910328108
493	S	0.530321918873108	0.665491429855830
494	T	0.619797017800011	0.665491429855830
495	A	0.665491429855830	0.665491429855830
496	L	0.817763498372024	0.803741043774202
497	M	0.844887012182449	0.803741043774202
498	L	0.803741043774202	0.803741043774202
499	G	0.763579453826102	0.763579453826102
500	V	0.618441980756772	0.690280327347535
501	P	0.522611636370022	0.690280327347535
502	A	0.690280327347535	0.690280327347535
503	Q	0.789885032302421	0.788978773583276
504	V	0.851272491599335	0.788978773583276
505	A	0.788978773583276	0.788978773583276
506	Q	0.713140369719677	0.713140369719677
507	C	0.529366024364695	0.558415232641445
508	K	0.558415232641445	0.529366024364695
509	E	0.444471635058718	0.470182390495000
510	I	0.470182390495000	0.444471635058718
511	V	0.419670861938181	0.419670861938181
512	F	0.281461137388327	0.281461137388327
513	A	0.147967751716077	0.197811243033899
514	S	0.117713950440985	0.147967751716077
515	P	0.197811243033899	0.133135481757071
516	P	0.133135481757071	0.121624395223971
517	R	0.121624395223971	0.121624395223971
518	K	0.121624395223971	0.121624395223971
519	S	0.103927765804145	0.103927765804145
520	D	0.103927765804145	0.103927765804145
521	G	0.097034798897614	0.103927765804145
522	K	0.129928261813331	0.110139905239624
523	V	0.154873109382067	0.120713423974968
524	S	0.110139905239624	0.129928261813331
525	P	0.120713423974968	0.148213771018357
526	E	0.178297446370501	0.148213771018357
527	V	0.148213771018357	0.175959270072174
528	V	0.175959270072174	0.178297446370501
529	Y	0.299354771229045	0.299354771229045
530	V	0.347597255437081	0.347597255437081
531	A	0.534997810453766	0.534997810453766
532	E	0.534997810453766	0.534997810453766
533	K	0.683687187958712	0.683687187958712
534	V	0.757315724677779	0.683687187958712
535	G	0.804288706272525	0.683687187958712
536	A	0.645636424623660	0.645636424623660
537	S	0.567311864272272	0.567311864272272
538	K	0.411344640435724	0.411344640435724
539	I	0.334604885921905	0.411344640435724
540	V	0.411344640435724	0.411344640435724
541	L	0.598993418335254	0.598993418335254
542	A	0.660360590377895	0.631641016597890
543	G	0.631641016597890	0.660360590377895
544	G	0.735682327377485	0.735682327377485
545	A	0.797014963679235	0.748018168607829
546	Q	0.748018168607829	0.748018168607829
547	A	0.760954166036825	0.748018168607829
548	V	0.473032749352425	0.473032749352425
549	A	0.347334566719846	0.365771014716722
550	A	0.365771014716722	0.347334566719846
551	M	0.285436426413139	0.347334566719846
552	A	0.332500350710834	0.332500350710834
553	Y	0.529093763028220	0.318597887190459
554	G	0.313931852730878	0.332500350710834
555	T	0.318597887190459	0.436835890212815
556	E	0.436835890212815	0.344888936916182
557	T	0.460781010056071	0.344888936916182
558	I	0.344888936916182	0.344888936916182
559	P	0.267208412163210	0.267208412163210
560	K	0.154910011447413	0.154910011447413
561	V	0.105943554856095	0.135006795105641
562	D	0.059403344181412	0.135006795105641
563	K	0.135006795105641	0.135006795105641
564	I	0.208400452651628	0.208400452651628
565	L	0.316761874103170	0.253293887268278
566	G	0.360104201517304	0.273388127796488
567	P	0.253293887268278	0.316761874103170
568	G	0.273388127796488	0.360104201517304
569	N	0.375079058902763	0.375079058902763
570	Q	0.378618764254687	0.378618764254687
571	F	0.675225111011925	0.442224860124839
572	V	0.670475321946683	0.442224860124839
573	T	0.442224860124839	0.442224860124839
574	A	0.174180965872654	0.234399148019170
575	A	0.219997895046877	0.234399148019170
576	K	0.234399148019170	0.234399148019170
577	M	0.331978074395709	0.331978074395709
578	Y	0.540622119709649	0.522916465695345
579	V	0.671907823745638	0.540622119709649
580	Q	0.522916465695345	0.540622119709649
581	N	0.566827337310433	0.522916465695345
582	D	0.392787960078101	0.442203193441813
583	T	0.442203193441813	0.416818748769991
584	Q	0.354463739172940	0.392787960078101
585	A	0.416818748769991	0.354463739172940
586	L	0.264324251048391	0.264324251048391
587	C	0.149954567904260	0.149954567904260
588	S	0.093749355260482	0.121544847109003
589	I	0.060473747288298	0.121544847109003
590	D	0.121544847109003	0.121544847109003
591	M	0.342147660130083	0.342147660130083
592	P	0.467312756280588	0.467312756280588
593	A	0.659368338064035	0.467312756280588
594	G	0.659368338064035	0.467312756280588
595	P	0.339917281482771	0.339917281482771
596	S	0.155497596158359	0.155497596158359
597	E	0.084268702158351	0.084268702158351
598	V	0.052554345101942	0.059173578927818
599	L	0.052554345101942	0.052554345101942
600	V	0.059173578927818	0.052554345101942
601	I	0.035662516525875	0.053304474485568
602	A	0.053304474485568	0.059173578927818
603	D	0.112690108786106	0.112690108786106
604	E	0.154948787883821	0.137652252887476
605	D	0.154948787883821	0.149552726364502
606	A	0.137652252887476	0.149552726364502
607	D	0.149552726364502	0.149552726364502
608	V	0.149552726364502	0.137652252887476
609	D	0.093481566302286	0.093481566302286
610	F	0.044648295830361	0.050948972707284
611	V	0.044648295830361	0.050948972707284
612	A	0.050948972707284	0.050948972707284
613	S	0.091579544892545	0.091579544892545
614	D	0.132322823446943	0.132322823446943
615	L	0.201915399850840	0.132322823446943
616	L	0.201915399850840	0.201915399850840
617	S	0.129194512891609	0.201915399850840
618	Q	0.215007917282826	0.201915399850840
619	A	0.199989254795677	0.215007917282826
620	E	0.229847355137956	0.229847355137956
621	H	0.313601011634460	0.313601011634460
622	G	0.437921005070093	0.437921005070093
623	I	0.540987907142032	0.437921005070093
624	D	0.516870034052240	0.459080371691897
625	S	0.311183160729009	0.479124392571141
626	Q	0.459080371691897	0.459080371691897
627	V	0.479124392571141	0.414066486162071
628	I	0.300854261453200	0.414066486162071
629	L	0.414066486162071	0.414066486162071
630	V	0.381953489116715	0.414066486162071
631	G	0.624648914706128	0.429941858868477
632	V	0.429941858868477	0.464195655706319
633	N	0.464195655706319	0.624648914706128
634	L	0.638176639239632	0.464195655706319
635	S	0.638176639239631	0.464195655706319
636	E	0.340768844053828	0.340768844053828
637	K	0.237564414723051	0.237564414723051
638	K	0.220476137762163	0.220476137762163
639	I	0.151683375719414	0.157979523008231
640	Q	0.157979523008231	0.151683375719414
641	E	0.092157902892386	0.135719947269099
642	I	0.135719947269099	0.135719947269099
643	Q	0.135719947269099	0.135719947269099
644	D	0.126551734301432	0.135719947269099
645	A	0.321632475362044	0.299453625447696
646	V	0.299453625447696	0.299453625447696
647	H	0.328491140824326	0.299453625447696
648	N	0.290654891182244	0.299453625447696
649	Q	0.181635445704933	0.328491140824326
650	A	0.440430601147722	0.397329938598417
651	L	0.397329938598417	0.435329042673443
652	Q	0.435329042673443	0.440430601147722
653	L	0.592555038277177	0.592555038277177
654	P	0.655501329456097	0.655501329456097
655	R	0.694342105128336	0.694342105128336
656	V	0.721123618450569	0.721123618450569
657	D	0.778468203986542	0.758317118409697
658	I	0.792038400294117	0.772740155655719
659	V	0.758317118409697	0.778468203986542
660	R	0.772740155655719	0.792038400294117
661	K	0.862721106988391	0.862721106988391
662	C	0.862721106988391	0.862721106988391
663	I	0.922306010649672	0.862721106988391
664	A	0.846126311302287	0.862721106988391
665	H	0.709123718251840	0.846126311302287
666	S	0.894120049512598	0.709123718251840
667	T	0.704254922949356	0.704254922949356
668	I	0.444958748535074	0.645003721448551
669	V	0.476937438816258	0.476937438816258
670	L	0.645003721448551	0.444958748535074
671	C	0.393814592766196	0.393814592766196
672	D	0.324288611339632	0.324288611339632
673	G	0.281133766859809	0.281133766859809
674	Y	0.223468846000189	0.281133766859809
675	E	0.209811973502607	0.223468846000189
676	E	0.312558848803276	0.215110210266717
677	A	0.215110210266717	0.209811973502607
678	L	0.120186629027334	0.120186629027334
679	E	0.040071938669247	0.095318894293259
680	M	0.027265263975360	0.095318894293259
681	S	0.095318894293259	0.095318894293259
682	N	0.221014925574124	0.221014925574124
683	Q	0.235408327451582	0.235408327451582
684	Y	0.331026709354292	0.331026709354292
685	A	0.636995308007676	0.425617877724654
686	P	0.636995308007676	0.612997404000155
687	E	0.425617877724654	0.612997404000155
688	H	0.612997404000155	0.455191216605029
689	L	0.455191216605029	0.455191216605029
690	I	0.294565521984647	0.476778158268274
691	L	0.476778158268274	0.476778158268274
692	Q	0.627445591445513	0.478401107423529
693	I	0.478401107423529	0.584041462034349
694	A	0.584041462034349	0.627445591445513
695	N	0.738011270402586	0.643436757310698
696	A	0.710339231027788	0.643436757310698
697	N	0.643436757310698	0.643436757310698
698	D	0.541026642329761	0.541026642329761
699	Y	0.304466852022498	0.304466852022498
700	V	0.188977971582036	0.301021845650351
701	K	0.301021845650351	0.301021845650351
702	L	0.283277427684636	0.301021845650351
703	V	0.354517369357135	0.343584543773589
704	D	0.343584543773589	0.343584543773589
705	N	0.343584543773589	0.354517369357135
706	A	0.533200448540580	0.531503066254465
707	G	0.697943475132244	0.531503066254465
708	S	0.531503066254465	0.531503066254465
709	V	0.276373134724128	0.288309664151257
710	F	0.288309664151257	0.276373134724128
711	V	0.257181183565557	0.257181183565557
712	G	0.133070806360586	0.250918848500784
713	A	0.133070806360586	0.214429313426005
714	Y	0.250918848500784	0.214429313426005
715	T	0.214429313426005	0.214429313426005
716	P	0.265269126756639	0.214429313426005
717	E	0.214429313426005	0.214429313426005
718	S	0.139286026870015	0.139286026870015
719	C	0.064291276013065	0.064291276013065
720	G	0.041628713482005	0.064291276013065
721	D	0.054896602266403	0.054896602266403
722	Y	0.081659721521155	0.041832395654235
723	S	0.041832395654235	0.054896602266403
724	S	0.041832395654235	0.081659721521155
725	G	0.081659721521155	0.081659721521155
726	T	0.104826746016784	0.104826746016784
727	N	0.168555243135934	0.134159245706466
728	H	0.134159245706466	0.168555243135934
729	T	0.181081826409009	0.181081826409009
730	L	0.289886689250956	0.289886689250956
731	P	0.289886689250956	0.289886689250956
732	T	0.289886689250956	0.289886689250956
733	Y	0.235843287638099	0.289886689250956
734	G	0.333761315102264	0.289886689250956
735	Y	0.282173782846451	0.333761315102264
736	A	0.333761315102264	0.333761315102264
737	R	0.363159243297881	0.361899307285459
738	Q	0.363159243297881	0.363159243297881
739	Y	0.361899307285459	0.363159243297881
740	S	0.381051633001283	0.364720324537077
741	G	0.364720324537077	0.381051633001283
742	A	0.382572118499095	0.382572118499095
743	N	0.625262954394738	0.493518368107832
744	T	0.493518368107832	0.493518368107832
745	A	0.493518368107832	0.493518368107832
746	T	0.454528527356823	0.457271544298379
747	F	0.417402251794327	0.457271544298379
748	Q	0.457271544298379	0.457271544298379
749	K	0.459985657435804	0.457271544298379
750	F	0.489184937127171	0.457271544298379
751	I	0.309394999425797	0.442393933904386
752	T	0.299208660567857	0.309394999425797
753	A	0.442393933904386	0.299208660567857
754	Q	0.270688100261149	0.270688100261149
755	N	0.225549038602501	0.240892745989492
756	I	0.240892745989492	0.229332497684851
757	T	0.206366544801615	0.225549038602501
758	P	0.229332497684851	0.206366544801615
759	E	0.163492549041827	0.195841282737228
760	G	0.140679680998175	0.195841282737228
761	L	0.195841282737228	0.195841282737228
762	E	0.241638035869055	0.241638035869055
763	N	0.370635425411879	0.296699126932775
764	I	0.476709846372398	0.296699126932775
765	G	0.296699126932775	0.296699126932775
766	R	0.282333953904258	0.282333953904258
767	A	0.209930246685165	0.282333953904258
768	V	0.259216050666926	0.259216050666926
769	M	0.465099867475616	0.233496429628164
770	C	0.187860667416440	0.259216050666926
771	V	0.233496429628164	0.233496429628164
772	A	0.292773332245209	0.187860667416440
773	K	0.179917433967259	0.207503130381923
774	K	0.187127017501524	0.207503130381923
775	E	0.207503130381923	0.187127017501524
776	G	0.266780090873325	0.207503130381923
777	L	0.167469181095214	0.207503130381923
778	D	0.214022936755804	0.167469181095214
779	G	0.154679353703847	0.154679353703847
780	H	0.138954595375419	0.138954595375419
781	R	0.116221094537855	0.138954595375419
782	N	0.116221094537855	0.138954595375419
783	A	0.207633746949681	0.207633746949681
784	V	0.256555473430560	0.256555473430560
785	K	0.461643005907330	0.461643005907330
786	I	0.481669111891912	0.481669111891912
787	R	0.612468693034366	0.481669111891912
788	M	0.663393978731536	0.612468693034366
789	S	0.477438296526982	0.612468693034366
790	K	0.612734414107426	0.500000000000000
791	L	0.500000000000000	0.500000000000000
792	G	0.500000000000000	0.500000000000000
793	L	0.500000000000000	0.500000000000000
794	I	0.500000000000000	0.500000000000000
795	P	0.500000000000000	0.500000000000000
796	K	0.500000000000000	0.500000000000000
797	D	0.500000000000000	0.500000000000000
798	F	0.500000000000000	0.500000000000000
799	Q	0.500000000000000	0.500000000000000
