# Supplementary material for: Conserved degronome features governing quality control associated proteolysis
Source: Nat Commun. 2022 Dec 8;13:7588. doi: 10.1038/s41467-022-35298-y (PMC9732359; doi:10.1038/s41467-022-35298-y)
Supplement: Supplementary file 6 — Supplementary Data 4 [file 41467_2022_35298_MOESM6_ESM.zip › profile_P00817.csv]

# Degron profile of P00817
# logit: Predicted probability of a tile being a degron (PSI<2.2) assigned to central position
# smooth: Running median spanning 5 positions
resi	aa	logit	logit_smooth
1	M	0.500000000000000	0.500000000000000
2	T	0.500000000000000	0.500000000000000
3	Y	0.500000000000000	0.500000000000000
4	T	0.500000000000000	0.500000000000000
5	T	0.500000000000000	0.500000000000000
6	R	0.500000000000000	0.500000000000000
7	Q	0.500000000000000	0.500000000000000
8	I	0.500000000000000	0.500000000000000
9	G	0.349655144908438	0.500000000000000
10	A	0.378735905864142	0.500000000000000
11	K	0.510737993690895	0.410759251773457
12	N	0.551089442635305	0.410759251773457
13	T	0.410759251773457	0.410759251773457
14	L	0.393965135449554	0.393965135449554
15	E	0.231432937248916	0.231432937248916
16	Y	0.197909088684741	0.197909088684741
17	K	0.102545823962021	0.151472582767724
18	V	0.113838452243442	0.151472582767724
19	Y	0.151472582767724	0.151472582767724
20	I	0.159201473238026	0.159201473238026
21	E	0.226546063692161	0.226546063692161
22	K	0.351203632311090	0.226546063692161
23	D	0.237011891679224	0.237011891679224
24	G	0.212862325730523	0.237011891679224
25	K	0.241285863231663	0.237011891679224
26	P	0.222827571682300	0.240041978212292
27	V	0.240041978212292	0.240041978212292
28	S	0.240041978212292	0.222827571682300
29	A	0.159942128658056	0.159942128658056
30	F	0.142181982765740	0.159942128658056
31	H	0.142181982765740	0.159942128658056
32	D	0.159942128658056	0.143911659094321
33	I	0.166513795350129	0.159942128658056
34	P	0.143911659094321	0.166513795350129
35	L	0.287058258837867	0.259243737517140
36	Y	0.306113643216182	0.287058258837867
37	A	0.259243737517140	0.287058258837867
38	D	0.300163359284607	0.300163359284607
39	K	0.281328201390315	0.300163359284607
40	E	0.382413182526769	0.382413182526769
41	N	0.415641255775651	0.415641255775651
42	N	0.415641255775651	0.415641255775651
43	I	0.415641255775651	0.415641255775651
44	F	0.290022776580659	0.318456398187832
45	N	0.318456398187832	0.318456398187832
46	M	0.277949449531988	0.318456398187832
47	V	0.379278459367090	0.379278459367090
48	V	0.443003039945375	0.443003039945375
49	E	0.566373534366602	0.566373534366602
50	I	0.755685657932231	0.691203389598598
51	P	0.691203389598598	0.691203389598598
52	R	0.691203389598598	0.691203389598598
53	W	0.547750571192527	0.590061860339867
54	T	0.590061860339867	0.547750571192527
55	N	0.354608210577481	0.354608210577481
56	A	0.156098651936014	0.264087297524414
57	K	0.098824917015254	0.156098651936014
58	L	0.264087297524414	0.122678667212224
59	E	0.122678667212224	0.122678667212224
60	I	0.122678667212224	0.208770848912668
61	T	0.208770848912668	0.198442072811487
62	K	0.213386108389176	0.198442072811487
63	E	0.198442072811487	0.198442072811487
64	E	0.134924201620443	0.134924201620443
65	T	0.113862029853955	0.113862029853955
66	L	0.113862029853955	0.113862029853955
67	N	0.060577047456684	0.078272669449434
68	P	0.078272669449434	0.068098490856775
69	I	0.037837267402846	0.068098490856775
70	I	0.068098490856775	0.077173264197098
71	Q	0.077173264197098	0.077173264197098
72	D	0.213942563508272	0.213942563508272
73	T	0.447044625053953	0.267042041509110
74	K	0.463171132201120	0.424422046417377
75	K	0.267042041509110	0.447044625053953
76	G	0.424422046417377	0.424422046417377
77	K	0.618453113829795	0.403603734433565
78	L	0.403603734433565	0.403603734433565
79	R	0.263816659762106	0.387783857043361
80	F	0.295137476884868	0.387783857043361
81	V	0.387783857043361	0.387783857043361
82	R	0.520298442624097	0.520298442624097
83	N	0.700792922535170	0.700792922535170
84	C	0.728131197079344	0.728131197079344
85	F	0.737551565043767	0.728131197079344
86	P	0.837671589879922	0.728131197079344
87	H	0.674977599538171	0.702562555096471
88	H	0.702562555096471	0.702562555096471
89	G	0.702562555096471	0.674977599538171
90	Y	0.540724408330263	0.561999259189135
91	I	0.501699353456759	0.561999259189135
92	H	0.561999259189135	0.540724408330263
93	N	0.612777151712883	0.501699353456759
94	Y	0.327158468375312	0.327158468375312
95	G	0.222332890033209	0.222332890033209
96	A	0.183947366449594	0.222332890033209
97	F	0.142271643008035	0.183947366449594
98	P	0.272268266143462	0.177708315530721
99	Q	0.177708315530721	0.142271643008035
100	T	0.102688340261363	0.102688340261363
101	W	0.082761004923529	0.082761004923529
102	E	0.061293469065916	0.061293469065916
103	D	0.036731223721384	0.045392619512990
104	P	0.045392619512990	0.045392619512990
105	N	0.045392619512990	0.041594088166363
106	V	0.041594088166363	0.041594088166363
107	S	0.037167428340106	0.037167428340106
108	H	0.020481331775057	0.020481331775057
109	P	0.016142429547536	0.016142429547536
110	E	0.004123869792669	0.016142429547536
111	T	0.006093632021577	0.014472320912128
112	K	0.024366407178823	0.014472320912128
113	A	0.014472320912128	0.024366407178823
114	V	0.030600679140109	0.024366407178823
115	G	0.033606882924168	0.030600679140109
116	D	0.019573529946303	0.032446131485003
117	N	0.036331700694630	0.032446131485003
118	D	0.032446131485003	0.032446131485003
119	P	0.032446131485003	0.032446131485003
120	I	0.032446131485003	0.032446131485003
121	D	0.067524539210046	0.067524539210046
122	V	0.067524539210046	0.067524539210046
123	L	0.068479839804633	0.068479839804633
124	E	0.089506443105486	0.089506443105486
125	I	0.129458847717692	0.129458847717692
126	G	0.147455971656268	0.147455971656268
127	E	0.371131347266671	0.228789076798093
128	T	0.395620933607780	0.371131347266671
129	I	0.228789076798093	0.371131347266671
130	A	0.503041824972378	0.358821584882017
131	Y	0.358821584882017	0.358821584882017
132	T	0.267700996953849	0.358821584882017
133	G	0.544680441992314	0.358821584882017
134	Q	0.307593728916288	0.544680441992314
135	V	0.544680441992314	0.544680441992314
136	K	0.758095234642826	0.758095234642826
137	Q	0.791838976994378	0.778280260211836
138	V	0.778280260211836	0.778280260211836
139	K	0.843104151613018	0.778280260211836
140	A	0.608046021203156	0.608046021203156
141	L	0.468343680040844	0.468343680040844
142	G	0.468343680040844	0.468343680040844
143	I	0.354053152687069	0.354053152687069
144	M	0.245256648966584	0.269915512575633
145	A	0.146946778332147	0.245256648966584
146	L	0.269915512575633	0.245256648966584
147	L	0.169707569247923	0.269915512575633
148	D	0.269915512575633	0.269915512575633
149	E	0.380166419631337	0.286043593729538
150	G	0.286043593729538	0.286043593729538
151	E	0.518969673020390	0.286043593729538
152	T	0.209390719727896	0.263903944510918
153	D	0.263903944510918	0.209390719727896
154	W	0.188155640647638	0.188155640647638
155	K	0.058075425307196	0.094908310502006
156	V	0.027139025797711	0.094908310502006
157	I	0.094908310502006	0.094908310502006
158	A	0.183106208416112	0.183106208416112
159	I	0.201280664414251	0.201280664414251
160	D	0.292710527490413	0.292710527490413
161	I	0.434715126503435	0.292710527490413
162	N	0.549686745342247	0.399497880802749
163	D	0.235520755959601	0.399497880802749
164	P	0.399497880802749	0.235520755959601
165	L	0.182983828251463	0.182983828251463
166	A	0.052115109749356	0.070978359377227
167	P	0.070978359377227	0.052115109749356
168	K	0.021089837177456	0.039054121297191
169	L	0.039054121297191	0.039054121297191
170	N	0.033404658939915	0.039054121297191
171	D	0.075268830929971	0.075268830929971
172	I	0.121598480183586	0.109631300870597
173	E	0.109631300870597	0.109631300870597
174	D	0.109631300870597	0.121598480183586
175	V	0.158600654147668	0.158600654147668
176	E	0.193071886055709	0.158600654147668
177	K	0.237480379956925	0.158600654147668
178	Y	0.143544137221258	0.161442409517339
179	F	0.143544137221258	0.157725353905281
180	P	0.161442409517339	0.157725353905281
181	G	0.157725353905281	0.161442409517339
182	L	0.378672935902078	0.378672935902078
183	L	0.568167338547973	0.568167338547973
184	R	0.611011507035472	0.611011507035472
185	A	0.825684051862222	0.825684051862222
186	T	0.825684051862222	0.825684051862222
187	N	0.847801073118972	0.825684051862222
188	E	0.717039510589472	0.717039510589472
189	W	0.598391154295682	0.598391154295682
190	F	0.598391154295682	0.598391154295682
191	R	0.427832876205574	0.427832876205574
192	I	0.252790539385665	0.252790539385665
193	Y	0.152552324351589	0.152552324351589
194	K	0.104239198586126	0.152552324351589
195	I	0.096006098391452	0.152552324351589
196	P	0.200084984917096	0.200084984917096
197	D	0.348399680302655	0.212606207739681
198	G	0.335326693594329	0.212606207739681
199	K	0.212606207739681	0.212606207739681
200	P	0.159101957516380	0.159101957516380
201	E	0.050651035232248	0.050651035232248
202	N	0.036441981656906	0.036441981656906
203	Q	0.036441981656906	0.036441981656906
204	F	0.014523112612015	0.029913246356389
205	A	0.016083248608360	0.029913246356389
206	F	0.029913246356389	0.029913246356389
207	S	0.065951658358175	0.065951658358175
208	G	0.084171140463097	0.084171140463097
209	E	0.168837084533126	0.150265909649464
210	A	0.150265909649464	0.168837084533126
211	K	0.312159234724977	0.312159234724977
212	N	0.500343092446152	0.312159234724977
213	K	0.335672272214177	0.312159234724977
214	K	0.191185947574745	0.191185947574745
215	Y	0.113398478934319	0.121178325374103
216	A	0.121178325374103	0.121178325374103
217	L	0.083536160769169	0.121178325374103
218	D	0.137018971890272	0.137018971890272
219	I	0.203951146578124	0.203951146578124
220	I	0.203951146578124	0.203951146578124
221	K	0.229573094605087	0.229573094605087
222	E	0.372557935963775	0.372557935963775
223	T	0.561826797208724	0.372557935963775
224	H	0.476139355076114	0.372557935963775
225	D	0.358955928438651	0.359906961655146
226	S	0.219366294934513	0.358955928438651
227	W	0.359906961655146	0.219366294934513
228	K	0.216413609928502	0.216413609928502
229	Q	0.063494213794955	0.105624324046162
230	L	0.067088937973593	0.081148817723809
231	I	0.105624324046162	0.081148817723809
232	A	0.081148817723809	0.105624324046162
233	G	0.142939575635194	0.142939575635194
234	K	0.142939575635194	0.142939575635194
235	S	0.238569519699281	0.142939575635194
236	S	0.137903554469585	0.142939575635194
237	D	0.118632150689618	0.137903554469585
238	S	0.199213153152159	0.118632150689618
239	K	0.118069854099984	0.118069854099984
240	G	0.109954101805340	0.109954101805340
241	I	0.078822076969502	0.078822076969502
242	D	0.053535711195312	0.057187247470001
243	L	0.057187247470001	0.053535711195312
244	T	0.049028874955433	0.053535711195312
245	N	0.049541068098704	0.057187247470001
246	V	0.152938061016318	0.152938061016318
247	T	0.152938061016318	0.152938061016318
248	L	0.152938061016318	0.152938061016318
249	P	0.226644285947226	0.152938061016318
250	D	0.150131928061397	0.152938061016318
251	T	0.261155481470213	0.150131928061397
252	P	0.085950356103258	0.150131928061397
253	T	0.102446337937816	0.127401510525415
254	Y	0.226556070830812	0.109330232443868
255	S	0.127401510525415	0.109330232443868
256	K	0.109330232443868	0.109330232443868
257	A	0.074231437120305	0.109330232443868
258	A	0.086203351031038	0.109330232443868
259	S	0.138257169220622	0.130143685397420
260	D	0.130143685397420	0.130143685397420
261	A	0.177637131652643	0.130143685397420
262	I	0.096479755304831	0.096479755304831
263	P	0.070367372302718	0.096479755304831
264	P	0.060449270188027	0.070367372302718
265	A	0.121985685623263	0.060449270188027
266	S	0.053551797538403	0.053551797538403
267	P	0.041658624034865	0.053551797538403
268	K	0.041658624034865	0.053551797538403
269	A	0.150436884685435	0.041658624034865
270	D	0.067264673032488	0.067264673032488
271	A	0.032316584913141	0.072186271275626
272	P	0.072186271275626	0.072186271275626
273	I	0.146047064782297	0.146047064782297
274	D	0.206596671105552	0.206596671105552
275	K	0.346458869733741	0.333397480987808
276	S	0.384118413927179	0.333397480987808
277	I	0.333397480987808	0.346458869733741
278	D	0.289549896818002	0.384118413927179
279	K	0.500000000000000	0.500000000000000
280	W	0.500000000000000	0.500000000000000
281	F	0.500000000000000	0.500000000000000
282	F	0.500000000000000	0.500000000000000
283	I	0.500000000000000	0.500000000000000
284	S	0.500000000000000	0.500000000000000
285	G	0.500000000000000	0.500000000000000
286	S	0.500000000000000	0.500000000000000
287	V	0.500000000000000	0.500000000000000
