# Supplementary material for: Conserved degronome features governing quality control associated proteolysis
Source: Nat Commun. 2022 Dec 8;13:7588. doi: 10.1038/s41467-022-35298-y (PMC9732359; doi:10.1038/s41467-022-35298-y)
Supplement: Supplementary file 6 — Supplementary Data 4 [file 41467_2022_35298_MOESM6_ESM.zip › profile_P00830.csv]

# Degron profile of P00830
# logit: Predicted probability of a tile being a degron (PSI<2.2) assigned to central position
# smooth: Running median spanning 5 positions
resi	aa	logit	logit_smooth
1	M	0.500000000000000	0.500000000000000
2	V	0.500000000000000	0.500000000000000
3	L	0.500000000000000	0.500000000000000
4	P	0.500000000000000	0.500000000000000
5	R	0.500000000000000	0.500000000000000
6	L	0.500000000000000	0.500000000000000
7	Y	0.500000000000000	0.500000000000000
8	T	0.500000000000000	0.500000000000000
9	A	0.834850489987057	0.695162901902140
10	T	0.804870601424948	0.695162901902140
11	S	0.695162901902140	0.695162901902140
12	R	0.528301207648612	0.599794418058143
13	A	0.568531810572143	0.568531810572143
14	A	0.599794418058143	0.528301207648612
15	F	0.404083927854942	0.568531810572143
16	K	0.423911655732199	0.527015786293110
17	A	0.577588334091653	0.527015786293110
18	A	0.527015786293110	0.527015786293110
19	K	0.527015786293110	0.527015786293110
20	Q	0.527015786293110	0.527015786293110
21	S	0.671594771180455	0.580063229387381
22	A	0.611061902762487	0.580063229387381
23	P	0.580063229387381	0.611061902762487
24	L	0.542750682104985	0.611061902762487
25	L	0.654399131913840	0.606761705235729
26	S	0.654399131913840	0.654399131913840
27	T	0.606761705235729	0.654399131913840
28	S	0.667599778354598	0.667599778354598
29	W	0.727615105938346	0.667599778354598
30	K	0.711372994167776	0.704915872031094
31	R	0.667599778354598	0.704915872031094
32	C	0.704915872031094	0.667599778354598
33	M	0.519423255913150	0.542158924519324
34	A	0.539444299562745	0.539444299562745
35	S	0.542158924519324	0.519423255913150
36	A	0.469646076887744	0.469646076887744
37	A	0.455001729802799	0.455001729802799
38	Q	0.418251939800649	0.455001729802799
39	S	0.435337663518585	0.455001729802799
40	T	0.467206931974689	0.467206931974689
41	P	0.482229515500509	0.467206931974689
42	I	0.557670841221294	0.482229515500509
43	T	0.437166708623128	0.488013217187494
44	G	0.488013217187494	0.557670841221294
45	K	0.612599664563988	0.543433616380053
46	V	0.687245744717677	0.612599664563988
47	T	0.543433616380053	0.669938551655205
48	A	0.669938551655205	0.683984654864715
49	V	0.683984654864715	0.669938551655205
50	I	0.826321591273000	0.669938551655205
51	G	0.572947484587696	0.618251247985323
52	A	0.550443144728975	0.572947484587696
53	I	0.618251247985323	0.550443144728975
54	V	0.496519748706064	0.520711486766558
55	D	0.520711486766558	0.496519748706064
56	V	0.477371603003644	0.496519748706064
57	H	0.477371603003645	0.501559782440200
58	F	0.521639658718441	0.501559782440200
59	E	0.501559782440200	0.513586377145139
60	Q	0.513586377145139	0.513586377145139
61	S	0.513586377145139	0.501559782440200
62	E	0.493496691763272	0.513586377145139
63	L	0.246992335608765	0.493496691763272
64	P	0.571946909402228	0.424860685787034
65	A	0.424860685787034	0.409244719830611
66	I	0.409244719830611	0.409244719830611
67	L	0.239627556575840	0.336206130118541
68	N	0.336206130118541	0.293297214585405
69	A	0.293297214585405	0.293297214585405
70	L	0.281235790920379	0.336206130118541
71	E	0.561481808767366	0.537520202394438
72	I	0.537520202394438	0.545812908591471
73	K	0.719795873094433	0.545812908591471
74	T	0.545812908591471	0.537520202394438
75	P	0.501644706567922	0.501644706567922
76	Q	0.396694578712079	0.433349008830511
77	G	0.433349008830511	0.401854531869788
78	K	0.401854531869788	0.401854531869788
79	L	0.401854531869788	0.401854531869788
80	V	0.469426930913757	0.401854531869788
81	L	0.199673437171417	0.199673437171417
82	E	0.173507275817524	0.199673437171417
83	V	0.173507275817524	0.199673437171417
84	A	0.296358242126796	0.296358242126796
85	Q	0.329988181853496	0.329988181853496
86	H	0.397082505694181	0.397082505694181
87	L	0.587151417353286	0.450346151775050
88	G	0.481599832987348	0.450346151775050
89	E	0.450346151775050	0.450346151775050
90	N	0.178959098147929	0.223026289591626
91	T	0.223026289591626	0.178959098147929
92	V	0.145428049715549	0.145428049715549
93	R	0.073740552566191	0.102073180527643
94	T	0.061238924647185	0.093535301127967
95	I	0.102073180527643	0.093535301127967
96	A	0.093535301127967	0.102073180527643
97	M	0.128355844515894	0.123067767338105
98	D	0.162427506632087	0.123067767338105
99	G	0.123067767338105	0.123067767338105
100	T	0.115725953060405	0.123067767338105
101	E	0.115725953060405	0.115725953060405
102	G	0.185584370636527	0.115725953060405
103	L	0.101243131012134	0.101243131012134
104	V	0.052976360481823	0.052976360481823
105	R	0.033315103592060	0.033315103592060
106	G	0.017029565539157	0.033315103592060
107	E	0.028621154502899	0.033315103592060
108	K	0.073510284069961	0.072769252022903
109	V	0.072769252022903	0.073510284069961
110	L	0.189048362591775	0.189048362591775
111	D	0.207662682917030	0.189048362591775
112	T	0.192183114050123	0.189048362591775
113	G	0.095410606533106	0.095410606533106
114	G	0.095410606533106	0.095410606533106
115	P	0.074152196605329	0.095410606533106
116	I	0.123608981635769	0.110796667764798
117	S	0.219390013250569	0.110796667764798
118	V	0.110796667764798	0.123608981635769
119	P	0.066781697443818	0.219390013250569
120	V	0.225710424849575	0.225710424849575
121	G	0.369886798345892	0.369886798345892
122	R	0.381170563425827	0.381170563425827
123	E	0.581472692083344	0.552725372724926
124	T	0.768930363680140	0.552725372724926
125	L	0.552725372724926	0.552725372724926
126	G	0.415012650333233	0.458571940520591
127	R	0.261236360150756	0.415012650333233
128	I	0.458571940520591	0.261236360150756
129	I	0.198862038243012	0.198862038243012
130	N	0.158594823957628	0.198862038243012
131	V	0.158594823957628	0.172660098890389
132	I	0.198862038243012	0.172660098890389
133	G	0.172660098890389	0.184445065738035
134	E	0.184445065738035	0.198862038243012
135	P	0.219983518834889	0.184445065738035
136	I	0.207225727648356	0.184445065738035
137	D	0.107977548582089	0.131881668752460
138	E	0.100476476443467	0.107977548582089
139	R	0.131881668752460	0.100476476443467
140	G	0.077481167750918	0.086278964676595
141	P	0.033877737637331	0.086278964676595
142	I	0.086278964676595	0.086278964676595
143	K	0.150613047310539	0.086278964676595
144	S	0.203826036710358	0.096563041324631
145	K	0.059129927081339	0.136628668661841
146	L	0.096563041324631	0.127912255313170
147	R	0.136628668661841	0.127912255313170
148	K	0.127912255313170	0.136628668661841
149	P	0.266045796960899	0.136628668661841
150	I	0.343546790336286	0.128597153861688
151	H	0.128597153861688	0.128597153861688
152	A	0.126198420495220	0.128597153861688
153	D	0.126198420495220	0.126198420495220
154	P	0.134103865375391	0.126198420495220
155	P	0.076160270603071	0.085727614128113
156	S	0.085727614128113	0.085727614128113
157	F	0.054012848683350	0.085727614128113
158	A	0.120304731358108	0.085727614128113
159	E	0.112054878805645	0.062969828668100
160	Q	0.062969828668100	0.077278136032013
161	S	0.052458865079004	0.077278136032013
162	T	0.077278136032013	0.077278136032013
163	S	0.167081043666539	0.167081043666539
164	A	0.182002916428433	0.182002916428433
165	E	0.275059457053171	0.182002916428433
166	I	0.257220583516017	0.257220583516017
167	L	0.123599921216428	0.275059457053171
168	E	0.315775452916114	0.315775452916114
169	T	0.484451999347823	0.484451999347823
170	G	0.535564959864072	0.492258531187461
171	I	0.492258531187461	0.535564959864072
172	K	0.626642236345357	0.626642236345357
173	V	0.626642236345357	0.626642236345357
174	V	0.759287242614723	0.626642236345357
175	D	0.539463496783482	0.539463496783482
176	L	0.320377780650769	0.539463496783482
177	L	0.436351494847426	0.539463496783482
178	A	0.609213603338257	0.589919897943553
179	P	0.609213603338257	0.609213603338257
180	Y	0.589919897943553	0.609213603338257
181	A	0.740322785371469	0.589919897943553
182	R	0.558294270532619	0.579115960597936
183	G	0.359125368892305	0.558294270532619
184	G	0.579115960597936	0.359125368892305
185	K	0.356388503495521	0.356388503495521
186	I	0.334502962556489	0.334502962556489
187	G	0.236444571399581	0.255659785525260
188	L	0.255659785525260	0.236444571399581
189	F	0.167071448462220	0.236444571399581
190	G	0.217975199786507	0.255659785525260
191	G	0.325551169027964	0.325551169027964
192	A	0.565181115188124	0.491335784870550
193	G	0.613344617963232	0.491335784870550
194	V	0.491335784870550	0.565181115188124
195	G	0.471273191032112	0.503364801704065
196	K	0.705901069406110	0.491335784870550
197	T	0.503364801704065	0.503364801704065
198	V	0.300863737399127	0.536784571644882
199	F	0.536784571644882	0.536784571644882
200	I	0.652894791010830	0.591014125653702
201	Q	0.591014125653702	0.597239939476374
202	E	0.701100272232927	0.597239939476374
203	L	0.597239939476374	0.597239939476374
204	I	0.597239939476374	0.597239939476374
205	N	0.543197849199910	0.597239939476374
206	N	0.687270288080834	0.563075834373274
207	I	0.563075834373274	0.543197849199910
208	A	0.540484163229233	0.541874733161359
209	K	0.519107308178544	0.541874733161359
210	A	0.541874733161359	0.541874733161359
211	H	0.609019116567857	0.541874733161359
212	G	0.585738585579661	0.541874733161359
213	G	0.344294032559388	0.344294032559388
214	F	0.275352155745064	0.340713475619371
215	S	0.340713475619371	0.275352155745064
216	V	0.204222923907015	0.204222923907015
217	F	0.184094092454014	0.184094092454014
218	T	0.120796877282335	0.120796877282335
219	G	0.078039377126931	0.078039377126931
220	V	0.058634455302044	0.078039377126931
221	G	0.039546314418659	0.078039377126931
222	E	0.092817028725576	0.086589766942326
223	R	0.086589766942326	0.086589766942326
224	T	0.092789920910829	0.086589766942326
225	R	0.033286848978556	0.033286848978556
226	E	0.026968670502993	0.026968670502993
227	G	0.025195096002673	0.025195096002673
228	N	0.019248485065821	0.019248485065821
229	D	0.011501733224886	0.019248485065821
230	L	0.011501733224886	0.019248485065821
231	Y	0.033407849542125	0.033407849542125
232	R	0.061224364373005	0.048683169837499
233	E	0.048683169837499	0.061224364373005
234	M	0.081815404490879	0.081815404490879
235	K	0.081815404490879	0.081815404490879
236	E	0.081815404490880	0.081815404490879
237	T	0.060576950714059	0.081815404490879
238	G	0.114279291077456	0.060812440020817
239	V	0.060812440020817	0.060812440020817
240	I	0.059957215882733	0.067638135964165
241	N	0.067638135964165	0.067638135964165
242	L	0.191850440039308	0.191850440039308
243	E	0.212086725916467	0.212086725916467
244	G	0.347877938156180	0.347877938156180
245	E	0.412635413822733	0.390667559787212
246	S	0.390667559787212	0.390667559787212
247	K	0.560516695512763	0.390667559787212
248	V	0.372378709790980	0.372378709790980
249	A	0.143328274407425	0.152012451120647
250	L	0.152012451120647	0.143328274407425
251	V	0.075021944456606	0.143328274407425
252	F	0.096503709177670	0.147756441516702
253	G	0.147756441516702	0.147756441516702
254	Q	0.245757258466786	0.245757258466786
255	M	0.285639459323944	0.285639459323944
256	N	0.313937728290125	0.313937728290125
257	E	0.313937728290126	0.313937728290126
258	P	0.313937728290126	0.313937728290126
259	P	0.313937728290126	0.313937728290126
260	G	0.213395869173398	0.214312439458345
261	A	0.098914573714941	0.214312439458345
262	R	0.214312439458345	0.214312439458345
263	A	0.230108522854962	0.230108522854962
264	R	0.288050319520348	0.288050319520348
265	V	0.384945686081220	0.384945686081220
266	A	0.384945686081220	0.384945686081220
267	L	0.560387834633565	0.560387834633565
268	T	0.736987654715025	0.619564657276714
269	G	0.799954261498946	0.619564657276714
270	L	0.619564657276714	0.619564657276714
271	T	0.464252020647671	0.464252020647671
272	I	0.288451101852580	0.288451101852580
273	A	0.221222412153230	0.221222412153230
274	E	0.133219801276418	0.133219801276418
275	Y	0.058906408303870	0.095497039577987
276	F	0.053763012615715	0.095497039577987
277	R	0.095497039577987	0.095497039577987
278	D	0.207827442778179	0.206931302757031
279	E	0.206931302757031	0.206931302757031
280	E	0.344448472640836	0.206931302757031
281	G	0.114249622937845	0.206931302757031
282	Q	0.076965228792552	0.228214345974398
283	D	0.228214345974398	0.155610059935299
284	V	0.241929112629578	0.228214345974398
285	L	0.155610059935299	0.241929112629578
286	L	0.241929112629578	0.241929112629578
287	F	0.392311635428522	0.392311635428522
288	I	0.509216358488310	0.509216358488310
289	D	0.689236407796652	0.689236407796652
290	N	0.689236407796652	0.689236407796652
291	I	0.706209761963623	0.706209761963623
292	F	0.734128644034160	0.706209761963623
293	R	0.734128644034160	0.706209761963623
294	F	0.595108207991577	0.595108207991577
295	T	0.489823315612527	0.491185790708194
296	Q	0.491185790708194	0.491185790708194
297	A	0.471123648884578	0.491185790708194
298	G	0.574024476658797	0.574024476658797
299	S	0.646984131786799	0.574024476658797
300	E	0.646984131786799	0.574024476658797
301	V	0.454668520987435	0.454668520987435
302	S	0.435906403386502	0.454668520987435
303	A	0.336668403643041	0.435906403386502
304	L	0.461234418207551	0.435906403386502
305	L	0.412279337014154	0.461234418207551
306	G	0.497385978816238	0.497385978816238
307	R	0.547040548965780	0.506545326081239
308	I	0.506545326081239	0.547040548965780
309	P	0.643843127795827	0.643843127795827
310	S	0.665721832235935	0.665721832235935
311	A	0.709634789605157	0.665721832235935
312	V	0.668150024470713	0.665721832235935
313	G	0.348801004555820	0.348801004555820
314	Y	0.300111578634373	0.348801004555820
315	Q	0.300111578634373	0.348801004555820
316	P	0.427468851028793	0.407922747100214
317	T	0.407922747100214	0.407922747100214
318	L	0.427877497461096	0.407922747100214
319	A	0.300380649521538	0.310658445598905
320	T	0.274037975918909	0.310658445598905
321	D	0.310658445598905	0.300380649521538
322	M	0.376028306631110	0.278303880732018
323	G	0.260318023783872	0.299586171478787
324	L	0.278303880732018	0.285137888598416
325	L	0.299586171478787	0.278303880732018
326	Q	0.285137888598416	0.278303880732018
327	E	0.138317392275993	0.180754182769481
328	R	0.115674135343692	0.180754182769481
329	I	0.180754182769481	0.180754182769481
330	T	0.308589943628316	0.228850176490074
331	T	0.228850176490074	0.247413809876360
332	T	0.400973492122293	0.247413809876360
333	K	0.247413809876360	0.247413809876360
334	K	0.176784140045815	0.284131181008599
335	G	0.284131181008599	0.284131181008599
336	S	0.544808418846452	0.441277908896774
337	V	0.654184059779663	0.489452537443601
338	T	0.441277908896774	0.489452537443601
339	S	0.489452537443601	0.441277908896774
340	V	0.321535855393452	0.321535855393452
341	Q	0.189809413511516	0.321535855393452
342	A	0.318258957392784	0.318258957392784
343	V	0.333602325459346	0.248643295595204
344	Y	0.248643295595204	0.248643295595204
345	V	0.219531489754888	0.219531489754888
346	P	0.168342533998759	0.172762195225823
347	A	0.145431845229126	0.168342533998759
348	D	0.172762195225823	0.145431845229126
349	D	0.110172673954380	0.145431845229126
350	L	0.119460101858413	0.129409484442061
351	T	0.171196807173520	0.119460101858413
352	D	0.129409484442061	0.119460101858413
353	P	0.084723887140160	0.092539572943678
354	A	0.092539572943678	0.084723887140160
355	P	0.056568513714467	0.084723887140160
356	A	0.056568513714467	0.092539572943678
357	T	0.108172577474580	0.108172577474580
358	T	0.197020992031760	0.182152312382367
359	F	0.182152312382367	0.197020992031760
360	A	0.292718798450335	0.292718798450335
361	H	0.452984118364156	0.393052460791446
362	L	0.512468462030141	0.452984118364156
363	D	0.393052460791446	0.512468462030141
364	A	0.608011227433288	0.512468462030141
365	T	0.558295577521638	0.558295577521638
366	T	0.417838375070965	0.558295577521638
367	V	0.571497508217081	0.472379539211889
368	L	0.350508730335103	0.472379539211889
369	S	0.472379539211889	0.472379539211889
370	R	0.589777030224409	0.472379539211889
371	G	0.394116273746015	0.589777030224409
372	I	0.614973158002947	0.589777030224409
373	S	0.689393785260505	0.523173451118377
374	E	0.523173451118377	0.523173451118377
375	L	0.479833800486809	0.504026420461178
376	G	0.504026420461178	0.479833800486809
377	I	0.212815440083456	0.212815440083456
378	Y	0.212815440083456	0.212815440083456
379	P	0.191093410118757	0.212815440083456
380	A	0.238077214039245	0.212815440083456
381	V	0.142069754667091	0.237278876682241
382	D	0.237278876682241	0.237278876682241
383	P	0.504465303783099	0.237278876682241
384	L	0.213109705367586	0.237278876682241
385	D	0.305360852134612	0.213109705367586
386	S	0.209472554368331	0.213109705367586
387	K	0.206987435896586	0.243922522548344
388	S	0.343686255595934	0.209472554368331
389	R	0.243922522548344	0.206987435896586
390	L	0.148612981359408	0.202750829694868
391	L	0.167020025953599	0.189858360938940
392	D	0.202750829694868	0.189858360938940
393	A	0.189858360938940	0.189858360938940
394	A	0.189858360938940	0.202750829694868
395	V	0.285529354678926	0.285529354678926
396	V	0.342185880186484	0.312501160235686
397	G	0.342185880186484	0.312501160235686
398	Q	0.312501160235686	0.312501160235686
399	E	0.292087606192388	0.292087606192388
400	H	0.168498074765839	0.188821829953738
401	Y	0.188821829953738	0.188821829953738
402	D	0.160911038129330	0.168498074765839
403	V	0.226947312327156	0.160911038129330
404	A	0.137068154950360	0.160911038129330
405	S	0.086064749729100	0.177382650542851
406	K	0.177382650542851	0.177382650542851
407	V	0.180553246939109	0.180553246939109
408	Q	0.277352159484326	0.262782554273592
409	E	0.400770778345982	0.262782554273592
410	T	0.262782554273592	0.277352159484326
411	L	0.262782554273592	0.298517417307803
412	Q	0.298517417307803	0.298517417307803
413	T	0.413829065704160	0.413829065704160
414	Y	0.464199893864459	0.464199893864459
415	K	0.651670961891113	0.628089710628802
416	S	0.673312793830330	0.651670961891113
417	L	0.628089710628802	0.673312793830330
418	Q	0.815641916732156	0.673312793830330
419	D	0.686233527966632	0.628089710628802
420	I	0.400604015203455	0.576419889300241
421	I	0.576419889300241	0.573748693364926
422	A	0.573748693364926	0.400604015203455
423	I	0.308612430323150	0.308612430323150
424	L	0.304027387900978	0.304027387900978
425	G	0.179198428211573	0.182394284177288
426	M	0.098744579666425	0.182394284177288
427	D	0.182394284177288	0.182394284177288
428	E	0.310949721412931	0.182394284177288
429	L	0.274308579218000	0.182394284177288
430	S	0.096323179173779	0.096323179173779
431	E	0.085684173477581	0.085684173477581
432	Q	0.053468210774328	0.053468210774328
433	D	0.031422687586811	0.051920878389517
434	K	0.038882834170857	0.051920878389517
435	L	0.051920878389517	0.051920878389517
436	T	0.091819684624554	0.091819684624554
437	V	0.159670856911012	0.158940702954725
438	E	0.158940702954725	0.159670856911012
439	R	0.262003221486032	0.262003221486032
440	A	0.382107394103145	0.382107394103145
441	R	0.382107394103145	0.382107394103145
442	K	0.512608491415829	0.512608491415829
443	I	0.675782637630257	0.576548763954946
444	Q	0.576548763954946	0.623023829399666
445	R	0.696655930239229	0.623023829399666
446	F	0.623023829399666	0.623023829399666
447	L	0.623023829399666	0.696655930239229
448	S	0.723155650474091	0.723155650474091
449	Q	0.799079790154954	0.749277400611789
450	P	0.788434855191955	0.749277400611789
451	F	0.749277400611789	0.749277400611789
452	A	0.749277400611789	0.749277400611789
453	V	0.733551928574809	0.733551928574809
454	A	0.658604296888804	0.658604296888804
455	E	0.493267409442076	0.624056421874662
456	V	0.493267409442076	0.624056421874662
457	F	0.624056421874662	0.624056421874662
458	T	0.659993120443392	0.659993120443392
459	G	0.810973688399857	0.659993120443392
460	I	0.684026158453492	0.659993120443392
461	P	0.468548839711422	0.468548839711422
462	G	0.343266015568720	0.468548839711422
463	K	0.420736142234108	0.468548839711422
464	L	0.608242365318377	0.476566270502712
465	V	0.476566270502712	0.476566270502712
466	R	0.476566270502712	0.476566270502712
467	L	0.459178270664898	0.476566270502712
468	K	0.579502704022418	0.535824527704697
469	D	0.535824527704697	0.579502704022418
470	T	0.718418412564004	0.608396373902158
471	V	0.659559342674131	0.608396373902158
472	A	0.608396373902158	0.608396373902158
473	S	0.438097194494270	0.441811159285434
474	F	0.441811159285434	0.438097194494270
475	K	0.268277910504488	0.268277910504488
476	A	0.134065957879317	0.268277910504488
477	V	0.250557958496119	0.250557958496119
478	L	0.362488145606942	0.244072138341827
479	E	0.244072138341827	0.244072138341827
480	G	0.169518028051507	0.244072138341827
481	K	0.169518028051507	0.244072138341827
482	Y	0.276087936555153	0.261103703842772
483	D	0.261103703842772	0.276087936555153
484	N	0.360492250279860	0.276087936555153
485	I	0.439249831606400	0.261103703842772
486	P	0.257766118755329	0.331382387092615
487	E	0.122622053963003	0.273440138668573
488	H	0.331382387092615	0.257766118755329
489	A	0.273440138668573	0.166322623715401
490	F	0.166322623715401	0.273440138668573
491	Y	0.164243064855959	0.273440138668573
492	M	0.401393658852290	0.324485022536032
493	V	0.509149521040658	0.401393658852290
494	G	0.324485022536032	0.409511329401697
495	G	0.409511329401697	0.409511329401697
496	I	0.409511329401697	0.409511329401697
497	E	0.377523988379649	0.409511329401697
498	D	0.481449713232622	0.378806028666468
499	V	0.378806028666468	0.377523988379649
500	V	0.301805788070526	0.301805788070526
501	A	0.141634682823900	0.301805788070526
502	K	0.106139083134285	0.301805788070526
503	A	0.500000000000000	0.500000000000000
504	E	0.500000000000000	0.500000000000000
505	K	0.500000000000000	0.500000000000000
506	L	0.500000000000000	0.500000000000000
507	A	0.500000000000000	0.500000000000000
508	A	0.500000000000000	0.500000000000000
509	E	0.500000000000000	0.500000000000000
510	A	0.500000000000000	0.500000000000000
511	N	0.500000000000000	0.500000000000000
