# Supplementary material for: Conserved degronome features governing quality control associated proteolysis
Source: Nat Commun. 2022 Dec 8;13:7588. doi: 10.1038/s41467-022-35298-y (PMC9732359; doi:10.1038/s41467-022-35298-y)
Supplement: Supplementary file 6 — Supplementary Data 4 [file 41467_2022_35298_MOESM6_ESM.zip › profile_P00854.csv]

# Degron profile of P00854
# logit: Predicted probability of a tile being a degron (PSI<2.2) assigned to central position
# smooth: Running median spanning 5 positions
resi	aa	logit	logit_smooth
1	M	0.500000000000000	0.500000000000000
2	F	0.500000000000000	0.500000000000000
3	N	0.500000000000000	0.500000000000000
4	L	0.500000000000000	0.500000000000000
5	L	0.500000000000000	0.500000000000000
6	N	0.500000000000000	0.500000000000000
7	T	0.500000000000000	0.500000000000000
8	Y	0.500000000000000	0.500000000000000
9	I	0.586424530415433	0.525702686646971
10	T	0.657467873959898	0.585497750637389
11	S	0.525702686646971	0.585497750637389
12	P	0.585497750637389	0.585497750637389
13	L	0.585497750637389	0.584174021831882
14	D	0.584174021831882	0.585497750637389
15	Q	0.572439763315329	0.584174021831882
16	F	0.713292556766314	0.572439763315329
17	E	0.570067827134888	0.570067827134888
18	I	0.394414347584251	0.546210527649151
19	R	0.391806419562000	0.546210527649151
20	T	0.546210527649151	0.434058126198600
21	L	0.742466994643771	0.546210527649151
22	F	0.434058126198600	0.742466994643771
23	G	0.742466994643771	0.742466994643771
24	L	0.757555675616547	0.742466994643771
25	Q	0.728636009862558	0.757555675616547
26	S	0.897819781763740	0.773951247702070
27	S	0.773951247702070	0.856354880457991
28	F	0.856354880457991	0.856354880457991
29	I	0.856354880457991	0.773951247702070
30	D	0.762370889504443	0.809288396335715
31	L	0.762370889504443	0.809288396335715
32	S	0.809288396335715	0.809288396335715
33	C	0.809288396335715	0.809288396335715
34	L	0.888419170108385	0.888419170108385
35	N	0.889498205595009	0.889498205595009
36	L	0.942488979168961	0.937331900066974
37	T	0.946968165385107	0.942488979168961
38	T	0.937331900066974	0.946968165385107
39	F	0.982524550826784	0.982524550826784
40	S	0.982524550826784	0.982524550826784
41	L	0.989677590781523	0.984945097271927
42	Y	0.991841469268829	0.988019633326706
43	T	0.984945097271927	0.988019633326706
44	I	0.988019633326706	0.988019633326706
45	I	0.988019633326706	0.988019633326706
46	V	0.992968571096826	0.992968571096826
47	L	0.992968571096826	0.992968571096826
48	L	0.993006533864471	0.992968571096826
49	V	0.993082039378390	0.992968571096826
50	I	0.983770990403751	0.983770990403751
51	T	0.965250906535580	0.965250906535580
52	S	0.956133729975815	0.956133729975815
53	L	0.894662684610861	0.894662684610861
54	Y	0.797289809149757	0.835758624897280
55	T	0.824426337240320	0.824426337240320
56	L	0.835758624897280	0.797289809149757
57	T	0.671898324583875	0.671898324583875
58	N	0.545635090678440	0.554870571103257
59	N	0.388908006862893	0.554870571103257
60	N	0.554870571103257	0.554870571103257
61	N	0.700759699430166	0.594472235073892
62	K	0.717337267895973	0.594472235073892
63	I	0.594472235073892	0.594472235073892
64	I	0.572255359188696	0.572255359188696
65	G	0.290190489763729	0.560156007940304
66	S	0.331661959114849	0.560156007940304
67	R	0.560156007940304	0.560156007940304
68	W	0.735391847278504	0.636477864521411
69	L	0.636477864521411	0.690528649042520
70	I	0.690528649042520	0.735391847278504
71	S	0.828129756642313	0.690528649042520
72	Q	0.780674879793002	0.733977374544438
73	E	0.581061022362194	0.736106298620310
74	A	0.733977374544438	0.733977374544438
75	I	0.736106298620310	0.709085045747872
76	Y	0.709085045747872	0.709085045747872
77	D	0.482024700043444	0.482024700043444
78	T	0.313679077134969	0.313679077134969
79	I	0.313679077134969	0.313679077134969
80	M	0.256804157901701	0.313679077134969
81	N	0.220660347776032	0.256804157901701
82	M	0.317395098882556	0.231113830964744
83	T	0.231113830964744	0.226225415635497
84	K	0.226225415635497	0.231113830964744
85	G	0.113223763683065	0.231113830964744
86	Q	0.324299346390670	0.324299346390670
87	I	0.451104895513155	0.324299346390670
88	G	0.429955449264731	0.429955449264731
89	G	0.298873931732128	0.446945652456132
90	K	0.446945652456132	0.446945652456132
91	N	0.522436724551770	0.522436724551770
92	W	0.669067899697955	0.669067899697955
93	G	0.684346628460745	0.684346628460745
94	L	0.843438632736256	0.843438632736256
95	Y	0.916033108781910	0.889613912937476
96	F	0.889613912937476	0.916033108781910
97	P	0.952191868184339	0.952191868184339
98	M	0.981696027799255	0.981696027799255
99	I	0.990679513702713	0.990679513702713
100	F	0.996347373072392	0.994119152049689
101	T	0.994119152049689	0.994393887372178
102	L	0.994393887372178	0.994393887372178
103	F	0.994393887372178	0.994393887372178
104	M	0.995228875571305	0.994393887372178
105	F	0.991122290031161	0.994963162104677
106	I	0.994963162104677	0.994963162104677
107	F	0.996274247449050	0.991122290031161
108	I	0.991122290031161	0.991122290031161
109	A	0.990425249039462	0.990425249039462
110	N	0.990321028824628	0.990321028824628
111	L	0.990268631138810	0.990268631138810
112	I	0.985258505696407	0.988163856591652
113	S	0.988163856591652	0.985258505696407
114	M	0.978110043108243	0.978110043108243
115	I	0.964201175035945	0.964201175035945
116	P	0.939542779136868	0.952216174977973
117	Y	0.934812835057624	0.952216174977973
118	S	0.952216174977973	0.952216174977973
119	F	0.979138188527977	0.979138188527977
120	A	0.980718248701193	0.980718248701193
121	L	0.980718248701193	0.980718248701193
122	S	0.980718248701193	0.980718248701193
123	A	0.984504350043017	0.980718248701193
124	H	0.968951289979341	0.984504350043017
125	L	0.986798253716968	0.986600438887156
126	V	0.986600438887156	0.986798253716968
127	F	0.993373072875555	0.993373072875555
128	I	0.993744844224575	0.993373072875555
129	I	0.995905102100490	0.993373072875555
130	S	0.989886218129488	0.989886218129488
131	L	0.987284541134050	0.989886218129488
132	S	0.984607437304333	0.989886218129488
133	I	0.991789618283714	0.987284541134050
134	V	0.991789618283714	0.984607437304333
135	I	0.981669835153511	0.981767679845937
136	W	0.981767679845937	0.981669835153511
137	L	0.978627456894523	0.978627456894523
138	G	0.954963758145498	0.958088292342918
139	N	0.958088292342918	0.954963758145498
140	T	0.901956542004834	0.947963041044897
141	I	0.947963041044897	0.943562876271605
142	L	0.938495810642298	0.938814655336033
143	G	0.943562876271605	0.938814655336033
144	L	0.938814655336033	0.938495810642298
145	Y	0.885695228479707	0.938814655336033
146	K	0.885695228479707	0.938814655336033
147	H	0.950370756888056	0.950370756888056
148	G	0.976282916578423	0.954256317620869
149	W	0.971916507911246	0.954256317620869
150	V	0.954256317620869	0.954256317620869
151	F	0.893562602397019	0.918209286101632
152	F	0.918209286101632	0.893562602397019
153	S	0.835507699528318	0.846435988946666
154	L	0.846435988946666	0.846435988946666
155	F	0.832478513324042	0.846435988946666
156	V	0.896476665234412	0.893436719772970
157	P	0.951296728648048	0.896476665234412
158	A	0.893436719772970	0.902309311390578
159	G	0.902309311390578	0.902309311390578
160	T	0.902788825639237	0.902309311390578
161	P	0.894470393486457	0.902788825639237
162	L	0.945223604711538	0.902788825639237
163	P	0.949239167789822	0.894470393486457
164	L	0.851759671075935	0.882752011298009
165	V	0.773059338618926	0.859849497743759
166	P	0.882752011298009	0.859849497743759
167	L	0.859849497743759	0.882752011298009
168	L	0.933548368585176	0.933548368585176
169	V	0.962912535706177	0.955610725318200
170	I	0.974015667525094	0.962912535706177
171	I	0.955610725318200	0.968829086963951
172	E	0.968829086963951	0.968829086963951
173	T	0.971166959211763	0.968829086963951
174	L	0.951811321689305	0.968829086963951
175	S	0.977606325976261	0.951811321689305
176	Y	0.946145445624144	0.946145445624144
177	F	0.946145445624144	0.946145445624144
178	A	0.917461295839486	0.917461295839486
179	R	0.911167120367298	0.911167120367298
180	A	0.792058204758653	0.869022830763467
181	I	0.869022830763467	0.849442792749664
182	S	0.838872652568002	0.849442792749664
183	L	0.849442792749664	0.869022830763467
184	G	0.913787729159741	0.849442792749664
185	L	0.882538449867878	0.849442792749664
186	R	0.752487623035752	0.823022532997376
187	L	0.727580262502474	0.823022532997376
188	G	0.823022532997376	0.823022532997376
189	S	0.876835324692999	0.840234034938148
190	N	0.840234034938148	0.876835324692999
191	I	0.899682714173482	0.899682714173482
192	L	0.906707292113638	0.906707292113638
193	A	0.960239048510311	0.917042306044936
194	G	0.940389431156755	0.917042306044936
195	H	0.917042306044936	0.936637555752010
196	L	0.917042306044936	0.936637555752010
197	L	0.936637555752010	0.936637555752010
198	M	0.965058770548051	0.962046317065896
199	V	0.965058770548051	0.962046317065896
200	I	0.962046317065896	0.965058770548051
201	L	0.953034739246853	0.965058770548051
202	A	0.968813261368598	0.968813261368598
203	G	0.988187004656224	0.984014391598653
204	L	0.984014391598653	0.984014391598653
205	T	0.984014391598653	0.984014391598653
206	F	0.983928406626117	0.983928406626117
207	N	0.976277796560890	0.978419540846296
208	F	0.978419540846296	0.976277796560890
209	M	0.974343379006866	0.974343379006866
210	L	0.974206738181805	0.974343379006866
211	I	0.958795359929182	0.974343379006866
212	N	0.982907817435972	0.977721672365614
213	L	0.981202952835305	0.977840116240752
214	F	0.977721672365614	0.981202952835305
215	T	0.977840116240752	0.981202952835305
216	L	0.985561684995428	0.982125171289531
217	V	0.982125171289531	0.985561684995428
218	F	0.986733418941898	0.985561684995428
219	G	0.986733418941898	0.986733418941898
220	F	0.978181614995660	0.986733418941898
221	V	0.991383440096561	0.986733418941898
222	P	0.989259792500661	0.989259792500661
223	L	0.986691592596737	0.989259792500661
224	A	0.992793780809949	0.986691592596737
225	M	0.976798433700689	0.978781256635196
226	I	0.978781256635196	0.978781256635196
227	L	0.968047767516604	0.976798433700689
228	A	0.987891105268388	0.975254457325884
229	I	0.970598432707194	0.975254457325884
230	M	0.975254457325884	0.978885811446704
231	M	0.989517522918031	0.975254457325884
232	L	0.978885811446704	0.975254457325884
233	E	0.966173087359792	0.970482151009584
234	F	0.970482151009584	0.966697950895009
235	A	0.964960449576569	0.966697950895009
236	I	0.966697950895009	0.966697950895009
237	G	0.966697950895009	0.966697950895009
238	I	0.966697950895009	0.966697950895009
239	I	0.973161693897989	0.966697950895009
240	Q	0.960591054761291	0.965199057583241
241	G	0.940906352823646	0.962543552988160
242	Y	0.965199057583241	0.962543552988160
243	V	0.962543552988160	0.962543552988160
244	W	0.975210574006502	0.962543552988160
245	A	0.947964856819636	0.947964856819636
246	I	0.923329835562894	0.923329835562894
247	L	0.878922355379241	0.919411494663802
248	T	0.858765750655553	0.919411494663802
249	A	0.919411494663802	0.878922355379241
250	S	0.965927460758972	0.858765750655553
251	Y	0.500000000000000	0.500000000000000
252	L	0.500000000000000	0.500000000000000
253	K	0.500000000000000	0.500000000000000
254	D	0.500000000000000	0.500000000000000
255	A	0.500000000000000	0.500000000000000
256	V	0.500000000000000	0.500000000000000
257	Y	0.500000000000000	0.500000000000000
258	L	0.500000000000000	0.500000000000000
259	H	0.500000000000000	0.500000000000000
