# Supplementary material for: Conserved degronome features governing quality control associated proteolysis
Source: Nat Commun. 2022 Dec 8;13:7588. doi: 10.1038/s41467-022-35298-y (PMC9732359; doi:10.1038/s41467-022-35298-y)
Supplement: Supplementary file 6 — Supplementary Data 4 [file 41467_2022_35298_MOESM6_ESM.zip › profile_P00856.csv]

# Degron profile of P00856
# logit: Predicted probability of a tile being a degron (PSI<2.2) assigned to central position
# smooth: Running median spanning 5 positions
resi	aa	logit	logit_smooth
1	M	0.500000000000000	0.500000000000000
2	P	0.500000000000000	0.500000000000000
3	Q	0.500000000000000	0.500000000000000
4	L	0.500000000000000	0.500000000000000
5	V	0.500000000000000	0.500000000000000
6	P	0.500000000000000	0.500000000000000
7	F	0.500000000000000	0.500000000000000
8	Y	0.500000000000000	0.500000000000000
9	F	0.887947806632990	0.887947806632990
10	M	0.908245741301931	0.908245741301931
11	N	0.956290108868339	0.956290108868339
12	Q	0.972723563584637	0.958179478761743
13	L	0.974776947870643	0.972723563584637
14	T	0.958179478761743	0.974776947870643
15	Y	0.980635014659386	0.980635014659386
16	G	0.980738274741962	0.980738274741962
17	F	0.983573565374105	0.983573565374105
18	L	0.983661417265819	0.983661417265819
19	L	0.986806548594784	0.986806548594784
20	M	0.989504986761230	0.989448218453306
21	I	0.989504986761230	0.989504986761230
22	T	0.989448218453306	0.989504986761230
23	L	0.994262729086222	0.994262729086222
24	L	0.994710663701270	0.994262729086222
25	I	0.995292560148797	0.994607103104709
26	L	0.994158398152187	0.994607103104709
27	F	0.994607103104709	0.994607103104709
28	S	0.994607103104709	0.994158398152187
29	Q	0.992498608768926	0.994607103104709
30	F	0.991875903821126	0.994607103104709
31	F	0.995239540333193	0.992498608768926
32	L	0.994758147169495	0.991875903821126
33	P	0.990197590628371	0.990197590628371
34	M	0.981662903593124	0.981662903593124
35	I	0.981662903593124	0.981662903593124
36	L	0.981662903593124	0.981662903593124
37	R	0.990908152720386	0.983499484486404
38	L	0.991605412869885	0.983499484486404
39	Y	0.983499484486404	0.983499484486404
40	V	0.500000000000000	0.500000000000000
41	S	0.500000000000000	0.500000000000000
42	R	0.500000000000000	0.500000000000000
43	L	0.500000000000000	0.500000000000000
44	F	0.500000000000000	0.500000000000000
45	I	0.500000000000000	0.500000000000000
46	S	0.500000000000000	0.500000000000000
47	K	0.500000000000000	0.500000000000000
48	L	0.500000000000000	0.500000000000000
