# Supplementary material for: Conserved degronome features governing quality control associated proteolysis
Source: Nat Commun. 2022 Dec 8;13:7588. doi: 10.1038/s41467-022-35298-y (PMC9732359; doi:10.1038/s41467-022-35298-y)
Supplement: Supplementary file 6 — Supplementary Data 4 [file 41467_2022_35298_MOESM6_ESM.zip › profile_P00890.csv]

# Degron profile of P00890
# logit: Predicted probability of a tile being a degron (PSI<2.2) assigned to central position
# smooth: Running median spanning 5 positions
resi	aa	logit	logit_smooth
1	M	0.500000000000000	0.500000000000000
2	S	0.500000000000000	0.500000000000000
3	A	0.500000000000000	0.500000000000000
4	I	0.500000000000000	0.500000000000000
5	L	0.500000000000000	0.500000000000000
6	S	0.500000000000000	0.500000000000000
7	T	0.500000000000000	0.500000000000000
8	T	0.500000000000000	0.500000000000000
9	S	0.608626913974456	0.511093196805075
10	K	0.511093196805075	0.511093196805075
11	S	0.530050616352413	0.511093196805075
12	F	0.458878231477978	0.458878231477978
13	L	0.400760682332371	0.400760682332371
14	S	0.247248860378455	0.279342293101712
15	R	0.206706969622688	0.261313626062074
16	G	0.279342293101712	0.250102004244024
17	S	0.261313626062074	0.261313626062074
18	T	0.250102004244024	0.279342293101712
19	R	0.302707165586419	0.302707165586419
20	Q	0.449203039298893	0.347572437769765
21	C	0.449203039298893	0.449203039298893
22	Q	0.347572437769765	0.449203039298893
23	N	0.500205322488459	0.500205322488459
24	M	0.635388022835319	0.635388022835319
25	Q	0.646461647480271	0.646461647480271
26	K	0.691733148744809	0.691733148744809
27	A	0.705425779571726	0.705259811387416
28	L	0.705259811387416	0.705425779571726
29	F	0.817838829524713	0.736583988208422
30	A	0.736583988208422	0.751902174063780
31	L	0.751902174063780	0.757119472762731
32	L	0.824197187053376	0.751902174063780
33	N	0.757119472762731	0.751902174063780
34	A	0.659816392673695	0.659816392673695
35	R	0.654956408434764	0.654956408434764
36	H	0.609953482878066	0.609953482878066
37	Y	0.609953482878066	0.609953482878066
38	S	0.441051431326894	0.441051431326894
39	S	0.269614715821864	0.269614715821864
40	A	0.174918922600535	0.245946879777282
41	S	0.174133490187490	0.174918922600535
42	E	0.245946879777282	0.174918922600535
43	Q	0.132385486296646	0.223553838875146
44	T	0.223553838875146	0.223553838875146
45	L	0.352213872112416	0.223553838875146
46	K	0.210707418303377	0.235975797595390
47	E	0.246762546007641	0.235975797595390
48	R	0.235975797595390	0.235975797595390
49	F	0.235975797595390	0.235975797595390
50	A	0.150608056877735	0.235975797595390
51	E	0.150608056877735	0.235975797595390
52	I	0.281218875968999	0.154761229725145
53	I	0.267318325762354	0.266251882134694
54	P	0.154761229725145	0.267318325762354
55	A	0.266251882134694	0.267318325762354
56	K	0.373397334451874	0.266251882134694
57	A	0.342414410410354	0.266251882134694
58	E	0.137926530828506	0.156188670973829
59	E	0.123233150860096	0.137926530828506
60	I	0.156188670973829	0.123233150860096
61	K	0.078949799512226	0.078949799512226
62	K	0.040828367009515	0.078949799512226
63	F	0.078679763018795	0.078949799512226
64	K	0.124094770245943	0.078679763018795
65	K	0.102021088706954	0.102021088706954
66	E	0.050467064090725	0.124094770245943
67	H	0.136349599014265	0.136349599014265
68	G	0.340643500792749	0.224983901611574
69	K	0.322828909207057	0.224983901611574
70	T	0.224983901611574	0.224983901611574
71	V	0.221243736362884	0.224983901611574
72	I	0.157252177161579	0.221243736362884
73	G	0.255195131215146	0.221243736362884
74	E	0.215540100741760	0.255195131215146
75	V	0.265700023742497	0.265700023742497
76	L	0.335453133385561	0.335453133385561
77	L	0.418731032995600	0.366156906360068
78	E	0.366156906360068	0.391407706588199
79	Q	0.537740850470667	0.391407706588199
80	A	0.391407706588199	0.372437876099080
81	Y	0.192788553319268	0.391407706588199
82	G	0.372437876099080	0.391407706588199
83	G	0.638054713646104	0.384825746822183
84	M	0.671814457348676	0.384825746822183
85	R	0.384825746822183	0.384825746822183
86	G	0.201115957861374	0.384825746822183
87	I	0.304837992364880	0.384825746822183
88	K	0.447658376235791	0.304837992364880
89	G	0.553716743998136	0.304837992364880
90	L	0.263723844020699	0.287087967594218
91	V	0.287087967594218	0.263723844020699
92	W	0.234178019155678	0.234178019155678
93	E	0.104524509212271	0.180497753170689
94	G	0.075608175176612	0.104524509212271
95	S	0.180497753170689	0.104524509212271
96	V	0.104524509212271	0.180497753170689
97	L	0.187868410417726	0.180497753170689
98	D	0.248191267068449	0.117274029965319
99	P	0.117274029965319	0.117274029965319
100	E	0.077538736997302	0.117274029965319
101	E	0.041148757629622	0.117274029965319
102	G	0.132084715565695	0.089440396245245
103	I	0.146100692659530	0.104959094841687
104	R	0.089440396245245	0.104959094841687
105	F	0.104959094841687	0.104959094841687
106	R	0.054457336045448	0.089440396245245
107	G	0.110585061690460	0.104959094841687
108	R	0.077471292949501	0.110585061690460
109	T	0.215566385788853	0.215566385788853
110	I	0.289202416608003	0.234205394521657
111	P	0.336594793715646	0.234205394521657
112	E	0.234205394521657	0.234205394521657
113	I	0.139956338624415	0.139956338624415
114	Q	0.061779117550061	0.075453609143208
115	R	0.057519704305721	0.061779117550061
116	E	0.075453609143208	0.057519704305721
117	L	0.041617654185951	0.041617654185951
118	P	0.035223221505549	0.035223221505549
119	K	0.032591643414749	0.032591643414749
120	A	0.032591643414749	0.032591643414749
121	E	0.032591643414749	0.032591643414749
122	G	0.019903135421462	0.032591643414749
123	S	0.039706219923608	0.039706219923608
124	T	0.066819579812484	0.066819579812484
125	E	0.198065854146020	0.198065854146020
126	P	0.198065854146020	0.198065854146020
127	L	0.353122689354799	0.353122689354799
128	P	0.521018466253599	0.472612990681158
129	E	0.472612990681158	0.472612990681158
130	A	0.541315828174386	0.521018466253599
131	L	0.472612990681158	0.541315828174386
132	F	0.645945461392627	0.605347076560233
133	W	0.605347076560233	0.613639955032979
134	L	0.729817390306973	0.613639955032979
135	L	0.613639955032979	0.605347076560233
136	L	0.509199689143652	0.613639955032979
137	T	0.529676582950879	0.613639955032979
138	G	0.769865059964527	0.626699840609459
139	E	0.719890929719787	0.627974406495537
140	I	0.626699840609459	0.627974406495537
141	P	0.627974406495537	0.626699840609459
142	T	0.460167331729068	0.460167331729068
143	D	0.357666927603037	0.357666927603037
144	A	0.129020375708044	0.152404285164766
145	Q	0.129020375708044	0.152404285164766
146	V	0.152404285164766	0.152404285164766
147	K	0.225921875265822	0.212241246453706
148	A	0.354218693728998	0.212241246453706
149	L	0.212241246453706	0.225921875265822
150	S	0.153956524975452	0.268173381246002
151	A	0.268173381246002	0.225738129838236
152	D	0.383941367383222	0.254098560049866
153	L	0.225738129838236	0.254098560049866
154	A	0.254098560049866	0.254098560049866
155	A	0.254098560049866	0.254098560049866
156	R	0.423839082878376	0.356121038868134
157	S	0.356121038868134	0.356121038868134
158	E	0.356121038868134	0.356121038868134
159	I	0.509575883962096	0.356121038868134
160	P	0.297339456387470	0.458494648314458
161	E	0.458494648314458	0.458494648314458
162	H	0.458494648314458	0.369664961316309
163	V	0.369664961316309	0.369664961316309
164	I	0.310606974901485	0.310606974901485
165	Q	0.172666520028950	0.310606974901485
166	L	0.281648848805452	0.281648848805452
167	L	0.424052593391137	0.281648848805452
168	D	0.235120837449355	0.352290690311992
169	S	0.352290690311992	0.424052593391137
170	L	0.537603091951303	0.498758407551982
171	P	0.498758407551982	0.498758407551982
172	K	0.521585664791138	0.521585664791138
173	D	0.348752889000239	0.498758407551982
174	L	0.541626121257464	0.435623070685585
175	H	0.435623070685585	0.435623070685585
176	P	0.411986433379373	0.541626121257464
177	M	0.586318513773903	0.586318513773903
178	A	0.634942463333119	0.586318513773903
179	Q	0.634942463333119	0.586318513773903
180	F	0.540175012713668	0.588698801251357
181	S	0.554770207267086	0.554770207267086
182	I	0.588698801251357	0.540175012713668
183	A	0.432426123665087	0.554770207267086
184	V	0.399860949206618	0.544434111367869
185	T	0.594256399264741	0.478657426400322
186	A	0.544434111367869	0.544434111367869
187	L	0.478657426400322	0.544434111367869
188	E	0.549780721274120	0.544434111367869
189	S	0.530834656424370	0.530834656424370
190	E	0.581323265089482	0.530834656424370
191	S	0.386224973989966	0.386224973989966
192	K	0.279369372137221	0.279369372137221
193	F	0.279369372137221	0.279369372137221
194	A	0.277173972245959	0.277173972245959
195	K	0.227557965564565	0.227557965564565
196	A	0.128799355682559	0.203784067571965
197	Y	0.128799355682559	0.203784067571965
198	A	0.203784067571965	0.203784067571965
199	Q	0.468881773663508	0.468881773663508
200	G	0.468881773663508	0.468881773663508
201	V	0.618477090337040	0.468881773663508
202	S	0.467277868684564	0.468881773663508
203	K	0.571826716336960	0.467277868684564
204	K	0.448496956930720	0.448496956930720
205	E	0.248794284130677	0.248794284130677
206	Y	0.160587918824127	0.226527387222872
207	W	0.226527387222872	0.226527387222872
208	S	0.136918278585359	0.226527387222872
209	Y	0.282740959127570	0.247170159971099
210	T	0.302780679803465	0.247170159971099
211	F	0.247170159971099	0.282740959127570
212	E	0.247170159971099	0.302780679803465
213	D	0.395488809412335	0.395488809412335
214	S	0.492034296526990	0.488267446570275
215	L	0.488267446570275	0.492034296526990
216	D	0.495194467974621	0.492034296526990
217	L	0.546239953971465	0.488267446570275
218	L	0.410156805626077	0.414027789531267
219	G	0.393370877020616	0.414027789531267
220	K	0.414027789531267	0.414027789531267
221	L	0.680579766398071	0.680579766398071
222	P	0.821420316876293	0.768103662400023
223	V	0.784899252941294	0.784899252941294
224	I	0.768103662400023	0.821420316876293
225	A	0.925278425703220	0.784899252941294
226	S	0.861387393618417	0.768103662400023
227	K	0.623097823141255	0.623097823141255
228	I	0.623097823141254	0.623097823141255
229	Y	0.623097823141254	0.623097823141255
230	R	0.641778435990906	0.623097823141254
231	N	0.680606467935920	0.623097823141254
232	V	0.555477289655959	0.555477289655959
233	F	0.382922028586705	0.382922028586705
234	K	0.201737250930811	0.201737250930811
235	D	0.176824863444305	0.176824863444305
236	G	0.153080183920555	0.153080183920555
237	K	0.098247214461910	0.098247214461910
238	I	0.030494031056260	0.048043335351224
239	T	0.048043335351224	0.045889820939872
240	S	0.045889820939872	0.030494031056260
241	T	0.025902150851949	0.025902150851949
242	D	0.011164009031679	0.025902150851949
243	P	0.022002116987289	0.025902150851949
244	N	0.052348618812752	0.052348618812752
245	A	0.063157436800349	0.063157436800349
246	D	0.118426056710119	0.084835019672884
247	Y	0.110288882016174	0.110288882016174
248	G	0.084835019672884	0.110288882016174
249	K	0.138287252971660	0.110288882016174
250	N	0.083517259043579	0.126369654809645
251	L	0.126369654809645	0.126369654809645
252	A	0.138259162480426	0.126369654809645
253	Q	0.091798640285828	0.133370019200540
254	L	0.133370019200540	0.138259162480426
255	L	0.385334198998708	0.153245465680832
256	G	0.153245465680832	0.310207234522342
257	Y	0.310207234522342	0.385334198998708
258	E	0.417720262709127	0.417720262709127
259	N	0.493845213397495	0.493845213397495
260	K	0.493845213397495	0.493845213397495
261	D	0.579196076070291	0.579196076070291
262	F	0.737016076024885	0.601303616768557
263	I	0.601303616768557	0.620406366927654
264	D	0.620406366927654	0.620406366927654
265	L	0.699751160289183	0.601303616768557
266	M	0.573783855991320	0.614294606633450
267	R	0.539587151703514	0.573783855991320
268	L	0.614294606633450	0.573783855991320
269	Y	0.492337424962579	0.539587151703514
270	L	0.594661913236091	0.492337424962579
271	T	0.372502527518206	0.441114522973313
272	I	0.187861044262252	0.372502527518206
273	H	0.441114522973313	0.295839682402410
274	S	0.295839682402410	0.255294467200773
275	D	0.255294467200773	0.255294467200773
276	H	0.255142675280687	0.255142675280687
277	E	0.155646113029976	0.155646113029976
278	G	0.097188404474400	0.102972466474320
279	G	0.058181677324870	0.097188404474400
280	N	0.102972466474320	0.087718712959076
281	V	0.087718712959076	0.063171149322280
282	S	0.063171149322280	0.087718712959076
283	A	0.063171149322280	0.087718712959076
284	H	0.142052619585150	0.142052619585150
285	T	0.223920168991520	0.223920168991520
286	T	0.334479001164321	0.334479001164321
287	H	0.399313779477736	0.399313779477736
288	L	0.427712122211688	0.427712122211688
289	V	0.619910037834026	0.619910037834026
290	G	0.642442472379782	0.642442472379782
291	S	0.642442472379782	0.642442472379782
292	A	0.733375543501159	0.733375543501159
293	L	0.757929329855631	0.739724943944836
294	S	0.791689855490719	0.757929329855631
295	S	0.739724943944836	0.757929329855631
296	P	0.832007045792047	0.739724943944836
297	Y	0.676518832948154	0.697333872256009
298	L	0.481112686276674	0.697333872256009
299	S	0.697333872256009	0.676518832948154
300	L	0.738723902788657	0.635286297406441
301	A	0.635286297406441	0.635286297406441
302	A	0.440749023678308	0.614814237165672
303	G	0.596866469273986	0.596866469273986
304	L	0.614814237165672	0.586729380299410
305	N	0.586729380299410	0.586729380299410
306	G	0.469443496279704	0.469443496279704
307	L	0.366278808828354	0.366278808828354
308	A	0.314370439158256	0.314370439158256
309	G	0.183800456511393	0.183800456511393
310	P	0.095307170672079	0.183800456511393
311	L	0.127697813198933	0.127697813198933
312	H	0.266735285234067	0.127697813198933
313	G	0.100041094063607	0.217208084326014
314	R	0.217208084326014	0.266735285234067
315	A	0.408108111248715	0.345049331696020
316	N	0.406791842676924	0.406791842676924
317	Q	0.345049331696020	0.408108111248715
318	E	0.566932513743368	0.406791842676924
319	V	0.624302718545046	0.345049331696020
320	L	0.336782347956194	0.378857513948591
321	E	0.212854390577796	0.347672910890212
322	W	0.378857513948591	0.336782347956194
323	L	0.347672910890212	0.247187796778604
324	F	0.247187796778604	0.279607376793182
325	K	0.171403708721471	0.279607376793182
326	L	0.279607376793182	0.272080952900714
327	R	0.403370630748750	0.272080952900714
328	E	0.272080952900714	0.272080952900714
329	E	0.102513074134455	0.171363992386020
330	V	0.167464121486366	0.167464121486366
331	K	0.171363992386020	0.102513074134455
332	G	0.059439941417995	0.059439941417995
333	D	0.030902691342691	0.055315465549393
334	Y	0.055315465549393	0.055315465549393
335	S	0.055315465549393	0.055315465549393
336	K	0.097039547077438	0.085552831332175
337	E	0.085552831332175	0.097039547077438
338	T	0.141451705297196	0.132491718107716
339	I	0.153622137655126	0.141451705297196
340	E	0.132491718107716	0.153622137655126
341	K	0.198655072290094	0.189442488348634
342	Y	0.272733624445247	0.198655072290094
343	L	0.189442488348634	0.272733624445247
344	W	0.284977636715678	0.284977636715678
345	D	0.418909114051529	0.418909114051529
346	T	0.516288981200700	0.418909114051529
347	L	0.443881629873044	0.443881629873044
348	N	0.404310088406700	0.471969587807123
349	A	0.471969587807123	0.443881629873044
350	G	0.505461225309859	0.420127820397657
351	R	0.420127820397657	0.420127820397657
352	V	0.396740913537478	0.420127820397657
353	V	0.384209036645663	0.420127820397657
354	P	0.573914839865664	0.403326720194957
355	G	0.556752933913553	0.403326720194957
356	Y	0.403326720194957	0.403326720194957
357	G	0.298664247537713	0.298664247537713
358	H	0.227775154564476	0.298664247537713
359	A	0.296237711361922	0.296237711361922
360	V	0.403130335337864	0.285928517929953
361	L	0.285928517929953	0.285928517929953
362	R	0.223694928335317	0.285928517929953
363	K	0.238264266134404	0.238264266134404
364	T	0.308619559087100	0.238264266134404
365	D	0.128940678485974	0.267843724382564
366	P	0.267843724382564	0.293997685698797
367	R	0.293997685698797	0.267843724382564
368	Y	0.389310633366242	0.267843724382564
369	T	0.260598381776186	0.260598381776186
370	A	0.168227713517138	0.259395809413402
371	Q	0.259395809413402	0.239990332921976
372	R	0.239990332921976	0.239990332921976
373	E	0.135022861331484	0.259395809413402
374	F	0.350952091553477	0.267510734827912
375	A	0.267510734827912	0.350952091553477
376	L	0.388717079513801	0.388717079513801
377	K	0.406990952640587	0.390248866787910
378	H	0.390248866787910	0.406990952640587
379	F	0.494892557654555	0.494892557654555
380	P	0.644236023165398	0.626640252347637
381	D	0.626640252347637	0.644236023165398
382	Y	0.747199430557350	0.747199430557350
383	E	0.763064872397180	0.747199430557350
384	L	0.819601675387457	0.747199430557350
385	F	0.581305069402140	0.740837633454329
386	K	0.715201630665522	0.715201630665522
387	L	0.740837633454329	0.581305069402140
388	V	0.565298116264610	0.715201630665522
389	S	0.536325727433336	0.740837633454329
390	T	0.797846386575441	0.797846386575441
391	I	0.810709896212606	0.797846386575441
392	Y	0.882935854881852	0.797846386575441
393	E	0.791016907364791	0.791016907364791
394	V	0.685925419787757	0.685925419787757
395	A	0.636541325662919	0.636541325662919
396	P	0.467774534736080	0.467774534736080
397	G	0.342565294835066	0.342565294835066
398	V	0.329422228289989	0.329422228289989
399	L	0.278225288595809	0.278225288595809
400	T	0.138626934901151	0.214180105292267
401	K	0.155468022991957	0.155468022991957
402	H	0.214180105292267	0.149799551036518
403	G	0.112525969950184	0.149799551036518
404	K	0.149799551036518	0.120515159238612
405	T	0.093873423424376	0.112525969950184
406	K	0.120515159238612	0.093873423424376
407	N	0.079722338621349	0.079722338621349
408	P	0.044079753613115	0.058710828113344
409	W	0.033333967794283	0.058710828113344
410	P	0.058710828113344	0.058710828113344
411	N	0.098035386315275	0.098035386315275
412	V	0.212649612344068	0.209059183059550
413	D	0.209059183059550	0.212649612344068
414	S	0.311582773401869	0.311582773401869
415	H	0.453879768460345	0.441980890803485
416	S	0.441980890803485	0.453879768460345
417	G	0.636443116093107	0.453879768460345
418	V	0.471950679958706	0.471950679958706
419	L	0.376425667187465	0.471950679958706
420	L	0.482885773304149	0.471950679958706
421	Q	0.353836560748575	0.482885773304149
422	Y	0.671830144294120	0.671830144294120
423	Y	0.779933903993553	0.768710396333254
424	G	0.768710396333254	0.779933903993553
425	L	0.850022480000636	0.850022480000636
426	T	0.933701938179176	0.861301262894052
427	E	0.939138337971556	0.861301262894052
428	A	0.861301262894052	0.882314470272097
429	S	0.849326125256042	0.861301262894052
430	F	0.882314470272097	0.849326125256042
431	Y	0.823710686862808	0.849326125256042
432	T	0.768097280283845	0.823710686862808
433	V	0.899184056006043	0.823710686862808
434	L	0.782104369925971	0.858243174941495
435	F	0.858243174941495	0.899184056006043
436	G	0.951951007348943	0.926800376412943
437	V	0.932077102013022	0.927169379584547
438	A	0.926800376412943	0.932077102013022
439	R	0.927169379584547	0.932077102013022
440	A	0.937386493893528	0.927169379584547
441	I	0.967894795559494	0.927169379584547
442	G	0.898327369591073	0.898327369591073
443	V	0.835372933591767	0.882592857533161
444	L	0.769202160712780	0.835372933591767
445	P	0.882592857533161	0.769202160712780
446	Q	0.769202160712780	0.769202160712780
447	L	0.769202160712780	0.769202160712780
448	I	0.724183033846425	0.769202160712780
449	I	0.813287707286189	0.724183033846425
450	D	0.551225745664967	0.636744675144244
451	R	0.636744675144244	0.551225745664967
452	A	0.466299066640900	0.466299066640900
453	V	0.304815000422460	0.466299066640900
454	G	0.340304975907041	0.357348084458250
455	A	0.510912119533302	0.340304975907041
456	P	0.357348084458250	0.340304975907041
457	I	0.216380781283160	0.216380781283160
458	E	0.072240274087085	0.190732656622241
459	R	0.128074019660014	0.153308346888061
460	P	0.190732656622241	0.128074019660014
461	K	0.153308346888061	0.131544684977023
462	S	0.057454614470279	0.153308346888061
463	F	0.131544684977023	0.153308346888061
464	S	0.173883771494273	0.131544684977023
465	T	0.189275129677020	0.173883771494273
466	E	0.097566113163833	0.173883771494273
467	K	0.277143840832183	0.189275129677020
468	Y	0.169438670136618	0.193555120116081
469	K	0.193555120116081	0.193555120116081
470	E	0.193555120116081	0.193555120116081
471	L	0.500000000000000	0.500000000000000
472	V	0.500000000000000	0.500000000000000
473	K	0.500000000000000	0.500000000000000
474	K	0.500000000000000	0.500000000000000
475	I	0.500000000000000	0.500000000000000
476	E	0.500000000000000	0.500000000000000
477	S	0.500000000000000	0.500000000000000
478	K	0.500000000000000	0.500000000000000
479	N	0.500000000000000	0.500000000000000
