# Supplementary material for: Conserved degronome features governing quality control associated proteolysis
Source: Nat Commun. 2022 Dec 8;13:7588. doi: 10.1038/s41467-022-35298-y (PMC9732359; doi:10.1038/s41467-022-35298-y)
Supplement: Supplementary file 6 — Supplementary Data 4 [file 41467_2022_35298_MOESM6_ESM.zip › profile_P00899.csv]

# Degron profile of P00899
# logit: Predicted probability of a tile being a degron (PSI<2.2) assigned to central position
# smooth: Running median spanning 5 positions
resi	aa	logit	logit_smooth
1	M	0.500000000000000	0.500000000000000
2	T	0.500000000000000	0.500000000000000
3	A	0.500000000000000	0.500000000000000
4	S	0.500000000000000	0.500000000000000
5	I	0.500000000000000	0.500000000000000
6	K	0.500000000000000	0.500000000000000
7	I	0.500000000000000	0.500000000000000
8	Q	0.500000000000000	0.500000000000000
9	P	0.416157087022390	0.416157087022390
10	D	0.304246121691412	0.304246121691412
11	I	0.285246355097610	0.285246355097610
12	D	0.230801384584307	0.230801384584307
13	S	0.192267571096604	0.192267571096604
14	L	0.055207845456599	0.055207845456599
15	K	0.030045425797625	0.030045425797625
16	Q	0.014987161950060	0.030045425797625
17	L	0.016223047192028	0.030045425797625
18	Q	0.037997127202605	0.037997127202605
19	Q	0.058996823598295	0.044264872698769
20	Q	0.044264872698769	0.058996823598295
21	N	0.138251707836204	0.110147106174932
22	D	0.120000571792462	0.120000571792462
23	D	0.110147106174932	0.138251707836204
24	S	0.185198527534168	0.185198527534168
25	S	0.232132447041583	0.217882262850586
26	I	0.217882262850586	0.232132447041583
27	N	0.361927561827937	0.343203460227754
28	M	0.343203460227754	0.361569987774448
29	Y	0.361569987774448	0.361927561827937
30	P	0.572863308121926	0.572863308121926
31	V	0.572863308121926	0.572863308121926
32	Y	0.834475822709545	0.812460879740322
33	A	0.835980205985215	0.812460879740322
34	Y	0.812460879740322	0.831404228833180
35	L	0.696424127011404	0.812460879740322
36	P	0.831404228833180	0.800947896531778
37	S	0.800947896531778	0.800947896531778
38	L	0.800947896531778	0.830990746281971
39	D	0.898923030214488	0.830990746281971
40	L	0.830990746281971	0.842162435434294
41	T	0.842162435434294	0.842162435434294
42	P	0.842162435434294	0.830990746281971
43	H	0.739833827175313	0.739833827175313
44	V	0.739833827175313	0.739833827175313
45	A	0.726331976606161	0.726331976606161
46	Y	0.677987880636007	0.677987880636007
47	L	0.487865982901251	0.487865982901251
48	K	0.487865982901251	0.487865982901251
49	L	0.353628732878422	0.353628732878422
50	A	0.337831230395412	0.337831230395412
51	Q	0.256277680996726	0.259376383760917
52	L	0.242214793098481	0.259376383760917
53	N	0.259376383760917	0.259376383760917
54	N	0.349013893348528	0.259376383760917
55	P	0.367807256522332	0.259376383760917
56	D	0.150952067457388	0.158659364738782
57	R	0.158659364738782	0.150952067457388
58	K	0.109674246909863	0.109674246909863
59	E	0.086455551943763	0.093954758190846
60	S	0.093954758190846	0.086455551943763
61	F	0.041951856254186	0.041951856254186
62	L	0.041951856254186	0.041951856254186
63	L	0.030715407030181	0.041951856254186
64	E	0.065454317718023	0.065454317718023
65	S	0.065454317718023	0.065454317718023
66	A	0.065454317718023	0.065454317718023
67	K	0.113952909524932	0.113952909524932
68	T	0.183020608303331	0.183020608303331
69	N	0.295063181845969	0.183020608303331
70	N	0.313223222190521	0.183020608303331
71	E	0.155078480778634	0.257315352127576
72	L	0.165904049240001	0.227495625834670
73	D	0.257315352127576	0.205665798072549
74	R	0.227495625834670	0.205665798072549
75	Y	0.205665798072549	0.205665798072549
76	S	0.205665798072549	0.205665798072549
77	F	0.205665798072549	0.205665798072549
78	I	0.399205002103234	0.399205002103234
79	G	0.441236880626733	0.399205002103234
80	I	0.581700315721946	0.441236880626733
81	S	0.358826305904496	0.471421071299925
82	P	0.487651429084624	0.471421071299925
83	R	0.471421071299925	0.358826305904496
84	K	0.228250347707763	0.228250347707763
85	T	0.182740720464101	0.195908930868789
86	I	0.195908930868789	0.182740720464101
87	K	0.064286828682197	0.084142269181146
88	T	0.084142269181146	0.064286828682197
89	G	0.022055972066614	0.040647520443056
90	P	0.018809463438574	0.022055972066614
91	T	0.040647520443056	0.022055972066614
92	E	0.022047586753956	0.040647520443056
93	G	0.046423239526203	0.040647520443056
94	I	0.082959222328983	0.024875194896284
95	E	0.024875194896284	0.024875194896284
96	T	0.024875194896284	0.024875194896284
97	D	0.014278831897049	0.024875194896284
98	P	0.028008771806778	0.028008771806778
99	L	0.032790016730008	0.032790016730008
100	E	0.032790016730008	0.032790016730008
101	I	0.099371689796744	0.099371689796744
102	L	0.120949346321635	0.103339382518740
103	E	0.103339382518740	0.120949346321635
104	K	0.197661179159813	0.122724652490480
105	E	0.122724652490480	0.181705702460460
106	M	0.181705702460460	0.181705702460460
107	S	0.308196909194776	0.181705702460460
108	T	0.167751368266076	0.196751424049607
109	F	0.209763840167963	0.196751424049607
110	K	0.196751424049607	0.167751368266076
111	V	0.099767648580784	0.196751424049607
112	A	0.153975417951259	0.196751424049607
113	E	0.266140950887207	0.241021455935592
114	N	0.387146861691340	0.241021455935592
115	V	0.241021455935592	0.241021455935592
116	P	0.193604256226920	0.241009708359074
117	G	0.225660765685471	0.225660765685471
118	L	0.241009708359074	0.205407574047186
119	P	0.202958299903711	0.225660765685471
120	K	0.205407574047186	0.241009708359074
121	L	0.300141573862102	0.300141573862102
122	S	0.427598966761093	0.323304948431326
123	G	0.619801103939539	0.427598966761093
124	G	0.323304948431326	0.474371861410755
125	A	0.474371861410755	0.538976081840426
126	I	0.670578379193591	0.538976081840426
127	G	0.538976081840426	0.670578379193591
128	Y	0.704238941380136	0.670578379193591
129	I	0.825141595031345	0.590506704800669
130	S	0.590506704800669	0.604506394684745
131	Y	0.550705829384706	0.604506394684745
132	D	0.604506394684745	0.604506394684745
133	C	0.671478532474548	0.604506394684745
134	V	0.642477787243589	0.604506394684745
135	R	0.487797495987884	0.537443510803026
136	Y	0.517071781359068	0.517071781359068
137	F	0.537443510803026	0.487797495987884
138	E	0.349830772179563	0.349830772179563
139	P	0.211922083052596	0.349830772179563
140	K	0.209415602415496	0.349830772179563
141	T	0.498922961665841	0.400873830223905
142	R	0.400873830223905	0.400873830223905
143	R	0.424332996134152	0.400873830223905
144	P	0.367370092616119	0.367370092616119
145	L	0.161475206357240	0.276098087732064
146	K	0.112278424820308	0.276098087732064
147	D	0.276098087732064	0.276098087732064
148	V	0.457400059225971	0.457400059225971
149	L	0.573512765596221	0.573512765596221
150	R	0.714188565220730	0.632688858345266
151	L	0.788070195920789	0.671998586660410
152	P	0.632688858345266	0.689463413904318
153	E	0.671998586660410	0.689463413904318
154	A	0.689463413904318	0.689463413904318
155	Y	0.827419785982690	0.827419785982690
156	L	0.921706172545470	0.827419785982690
157	M	0.928050419514056	0.827419785982690
158	L	0.774339195872170	0.774339195872170
159	C	0.716152985631256	0.774339195872170
160	D	0.696068090009866	0.774339195872170
161	T	0.834281146116062	0.834281146116062
162	I	0.890001169220738	0.876750092272195
163	I	0.876750092272195	0.876750092272195
164	A	0.884759779606367	0.876750092272195
165	F	0.790386155798861	0.846895251612316
166	D	0.836180749730464	0.836180749730464
167	N	0.846895251612316	0.836180749730464
168	V	0.787870839439532	0.846895251612316
169	F	0.854977072230038	0.846895251612316
170	Q	0.922311328195994	0.822254953664957
171	R	0.822254953664957	0.822254953664957
172	F	0.696716321829418	0.696716321829418
173	Q	0.597593025016970	0.597593025016970
174	I	0.313324997518566	0.537792158566208
175	I	0.479987279816283	0.537792158566208
176	H	0.537792158566208	0.479987279816283
177	N	0.561751162675550	0.479987279816283
178	I	0.282560886500437	0.282560886500437
179	N	0.196823149446245	0.196823149446245
180	T	0.146551578561289	0.146551578561289
181	N	0.137264659121988	0.137264659121988
182	E	0.137264659121988	0.137264659121988
183	T	0.087511406518933	0.087511406518933
184	S	0.054649494975706	0.071093289718044
185	L	0.061741329871852	0.071093289718044
186	E	0.071093289718044	0.071093289718044
187	E	0.071093289718044	0.071093289718044
188	G	0.164167321081415	0.110113109466211
189	Y	0.164167321081415	0.164167321081415
190	Q	0.110113109466211	0.164167321081415
191	A	0.304979949433594	0.304979949433594
192	A	0.425339372428152	0.304979949433594
193	A	0.425339372428152	0.425339372428152
194	Q	0.270841606755942	0.425339372428152
195	I	0.548636027583354	0.548636027583354
196	I	0.681584308808598	0.548636027583354
197	T	0.585923377328822	0.548636027583354
198	D	0.290024683306944	0.306875021175801
199	I	0.306875021175801	0.290024683306944
200	V	0.265128252535468	0.290024683306944
201	S	0.199929926188399	0.276364705181876
202	K	0.293069405965810	0.265128252535468
203	L	0.276364705181876	0.245144035084225
204	T	0.245144035084225	0.245144035084225
205	D	0.119398302189119	0.124450817382697
206	D	0.071488812552965	0.119398302189119
207	S	0.124450817382697	0.071488812552965
208	S	0.056019791627640	0.056799601064102
209	P	0.028729755849801	0.056799601064101
210	I	0.056799601064102	0.056799601064101
211	P	0.056799601064101	0.056799601064101
212	Y	0.056799601064101	0.056799601064101
213	P	0.045121211152680	0.056799601064101
214	E	0.080237003176485	0.080237003176485
215	Q	0.149999526387599	0.149999526387599
216	P	0.247962562408962	0.159161790174617
217	P	0.159161790174617	0.159161790174617
218	I	0.182136281962564	0.159161790174617
219	K	0.079848034267722	0.148281653945796
220	L	0.148281653945796	0.079848034267722
221	N	0.070658340271022	0.077772862282812
222	Q	0.077772862282812	0.077772862282812
223	T	0.077772862282812	0.077772862282812
224	F	0.064635319076803	0.077772862282812
225	E	0.123377147849779	0.077772862282812
226	S	0.086806750746624	0.064635319076803
227	N	0.035717752690246	0.040634639130996
228	V	0.040634639130996	0.040634639130996
229	G	0.037023872659657	0.040634639130996
230	K	0.046224668338535	0.046224668338535
231	E	0.050426849354262	0.047431092258154
232	G	0.089816966582780	0.050426849354262
233	Y	0.047431092258154	0.075590048694288
234	E	0.075590048694288	0.081013016440260
235	N	0.081013016440260	0.081013016440260
236	H	0.184494419299601	0.111170638310852
237	V	0.111170638310852	0.111170638310852
238	S	0.134926501014310	0.111170638310852
239	T	0.111170638310852	0.111170638310852
240	L	0.098193105241851	0.134926501014310
241	K	0.226729437886726	0.226729437886726
242	K	0.256401489202611	0.256401489202611
243	H	0.356570283801065	0.345608046468560
244	I	0.345608046468560	0.345608046468560
245	K	0.455161690814473	0.345608046468560
246	K	0.293985034889958	0.293985034889958
247	G	0.293985034889958	0.293985034889958
248	D	0.275372440768272	0.283033419206745
249	I	0.179150408077224	0.283033419206745
250	I	0.283033419206745	0.283033419206745
251	Q	0.339429972755859	0.283033419206745
252	G	0.339609046648274	0.283033419206745
253	V	0.176753969020227	0.196276238946322
254	P	0.187148076590827	0.196276238946322
255	S	0.196276238946322	0.196276238946322
256	Q	0.377655037818057	0.353381387160005
257	R	0.566908933847302	0.353381387160005
258	V	0.353381387160005	0.353381387160005
259	A	0.334025460882025	0.353381387160005
260	R	0.301305060762697	0.353381387160005
261	P	0.537305998469853	0.537305998469853
262	T	0.541051173448433	0.541051173448433
263	S	0.599427464175747	0.599427464175747
264	L	0.617334314094654	0.617334314094654
265	H	0.766614363193045	0.660716616308325
266	P	0.766614363193045	0.730174970303504
267	F	0.660716616308325	0.730174970303504
268	N	0.730174970303504	0.665520059451211
269	I	0.665520059451211	0.665520059451211
270	Y	0.665520059451211	0.665520059451211
271	R	0.663082327180568	0.663082327180568
272	H	0.625866178272698	0.663082327180568
273	L	0.606537726256214	0.663082327180568
274	R	0.728724566031535	0.728724566031535
275	T	0.855176872690488	0.845470166775237
276	V	0.845470166775237	0.845470166775237
277	N	0.933514882504937	0.845470166775237
278	P	0.775121884365437	0.845470166775237
279	S	0.761721250309525	0.775121884365437
280	P	0.847705912938576	0.761721250309525
281	Y	0.720703991798638	0.720703991798638
282	L	0.719605266941521	0.720703991798638
283	F	0.686980969079830	0.720703991798638
284	Y	0.815482127934747	0.815482127934747
285	I	0.840669961175869	0.834118477781704
286	D	0.834118477781704	0.840669961175869
287	C	0.878931632580808	0.878931632580808
288	L	0.878931632580808	0.878931632580808
289	D	0.878931632580808	0.878931632580808
290	F	0.706526837003977	0.707655989894812
291	Q	0.706526837003977	0.706526837003977
292	I	0.707655989894812	0.706526837003977
293	I	0.691833391608150	0.691833391608150
294	G	0.509715394522527	0.675345223337994
295	A	0.675345223337994	0.509715394522527
296	S	0.393024069862573	0.394009886489754
297	P	0.256323351287184	0.393024069862573
298	E	0.394009886489754	0.256323351287184
299	L	0.216338089089319	0.244036843197193
300	L	0.244036843197193	0.216338089089319
301	C	0.212844890794943	0.216338089089319
302	K	0.212844890794943	0.241073499728276
303	S	0.265561579849478	0.212844890794943
304	D	0.241073499728276	0.241073499728276
305	S	0.212597208196241	0.265561579849478
306	K	0.392722840421612	0.357457120679344
307	N	0.580250324130286	0.357457120679344
308	R	0.357457120679344	0.357457120679344
309	V	0.230403340741330	0.241259595923651
310	I	0.241259595923651	0.241259595923651
311	T	0.241259595923651	0.241259595923651
312	H	0.255437556340713	0.255437556340713
313	P	0.341662455026058	0.341662455026058
314	I	0.389079781247939	0.389079781247939
315	A	0.405805091546766	0.389079781247939
316	G	0.465342681964620	0.389079781247939
317	T	0.316524736424666	0.316524736424666
318	V	0.134878863629951	0.134878863629951
319	K	0.036862212436876	0.036862212436876
320	R	0.018568675923176	0.036862212436876
321	G	0.021082742639569	0.027892303137622
322	A	0.045437885805406	0.021082742639569
323	T	0.027892303137622	0.021082742639569
324	T	0.011550332372409	0.025815389445642
325	E	0.014060202452827	0.016489633296584
326	E	0.025815389445642	0.014060202452827
327	D	0.016489633296584	0.014060202452827
328	D	0.013266591137851	0.016489633296584
329	A	0.012308036965532	0.016489633296584
330	L	0.030034925130582	0.013266591137851
331	A	0.023236324714020	0.012394649347960
332	D	0.011623274452156	0.023236324714020
333	Q	0.012394649347960	0.023236324714020
334	L	0.026126378976498	0.026126378976498
335	R	0.026126378976498	0.026126378976498
336	G	0.054703443745693	0.054703443745693
337	S	0.164895739165300	0.164895739165300
338	L	0.194840311636229	0.194840311636229
339	K	0.194840311636229	0.194840311636229
340	D	0.251648564940406	0.251648564940406
341	R	0.251648564940406	0.251648564940406
342	A	0.406417211456304	0.309035517210441
343	E	0.309035517210441	0.309035517210441
344	H	0.309035517210441	0.309035517210441
345	V	0.319403925153952	0.309035517210441
346	M	0.189985005284296	0.202662822900668
347	L	0.202662822900668	0.202662822900668
348	V	0.176191160104776	0.202662822900668
349	D	0.315872340651443	0.315872340651443
350	L	0.465591489437192	0.465591489437192
351	A	0.532683397725114	0.465591489437192
352	R	0.498073717030219	0.465591489437192
353	N	0.438953188433363	0.462918967267452
354	D	0.462918967267452	0.438953188433363
355	I	0.366848433504083	0.366848433504083
356	N	0.237691439305644	0.366848433504083
357	R	0.154581311247679	0.237691439305644
358	I	0.384194339628214	0.154581311247679
359	C	0.142347670255740	0.154581311247679
360	D	0.113090443295931	0.181684802219423
361	P	0.181684802219423	0.181684802219423
362	L	0.344596980870837	0.344596980870837
363	T	0.515408039902835	0.515408039902835
364	T	0.515408039902835	0.515408039902835
365	S	0.552977513690459	0.515408039902835
366	V	0.519446380921891	0.515408039902835
367	D	0.497999840669319	0.519446380921891
368	K	0.381901423971420	0.519446380921891
369	L	0.571329756553043	0.567708288070712
370	L	0.727812008107477	0.571329756553043
371	T	0.567708288070712	0.583399543415003
372	I	0.583399543415003	0.722392753799265
373	Q	0.722392753799265	0.722392753799265
374	K	0.816092582161338	0.722392753799266
375	F	0.722392753799266	0.816092582161338
376	S	0.827706951351920	0.822235027922216
377	H	0.896795212421991	0.822235027922216
378	V	0.822235027922216	0.822235027922216
379	Q	0.650524331424352	0.758440245000180
380	H	0.758440245000180	0.758440245000180
381	L	0.743411014945787	0.753360126791399
382	V	0.772104972801146	0.753360126791399
383	S	0.753360126791399	0.743411014945787
384	Q	0.484142310111234	0.484142310111234
385	V	0.469446051700743	0.469446051700743
386	S	0.453483448966000	0.469446051700743
387	G	0.344258894543863	0.453483448966000
388	V	0.515299914459459	0.344258894543863
389	L	0.330141476915346	0.330141476915346
390	R	0.243537687329012	0.275668354964708
391	P	0.260760755127797	0.275668354964708
392	E	0.275668354964708	0.275668354964708
393	K	0.292027676813636	0.292027676813636
394	T	0.329959504126159	0.329959504126159
395	R	0.479194076295308	0.426741198091663
396	F	0.508464593717438	0.426741198091663
397	D	0.426741198091663	0.426741198091663
398	A	0.230519747316125	0.360281247743076
399	F	0.219186239745602	0.360281247743076
400	R	0.360281247743076	0.360281247743076
401	S	0.495206656851453	0.440303933893598
402	I	0.440303933893598	0.440303933893598
403	F	0.488465191956261	0.440303933893598
404	P	0.429313554103023	0.440303933893598
405	A	0.275146668005055	0.488465191956261
406	G	0.564307795924158	0.429313554103023
407	T	0.532434064476274	0.510414188642267
408	V	0.427889982222592	0.510414188642267
409	S	0.510414188642267	0.427889982222592
410	G	0.374418626813326	0.375696486334741
411	A	0.355790820720005	0.375696486334741
412	P	0.375696486334741	0.374418626813326
413	K	0.464906551714256	0.375696486334741
414	V	0.288991475098344	0.375696486334741
415	R	0.502482977089046	0.364480660426312
416	A	0.364480660426312	0.288991475098344
417	M	0.202721063162286	0.202721063162286
418	E	0.127378009849675	0.172401084020858
419	L	0.172401084020858	0.154798590182870
420	I	0.154798590182870	0.154798590182870
421	A	0.140085081422600	0.172401084020858
422	E	0.227596357182556	0.227596357182556
423	L	0.230257064956415	0.227596357182556
424	E	0.253862874611559	0.227596357182556
425	G	0.173288406492583	0.230257064956415
426	E	0.146055256406285	0.173288406492583
427	R	0.336891418866386	0.169750395156288
428	R	0.169750395156288	0.148722365671845
429	G	0.097690760890165	0.169750395156288
430	V	0.148722365671845	0.169750395156288
431	Y	0.233314854060949	0.196225523515802
432	A	0.219012787148227	0.196225523515802
433	G	0.196225523515802	0.219012787148227
434	A	0.196225523515802	0.219012787148227
435	V	0.286181884748893	0.273082957305055
436	G	0.273082957305055	0.273082957305055
437	H	0.343686478906322	0.273082957305055
438	W	0.257150301409516	0.257150301409516
439	S	0.138701396338042	0.198574005454488
440	Y	0.129945566883874	0.198574005454488
441	D	0.198574005454488	0.198574005454488
442	G	0.286826480665191	0.280339577540999
443	K	0.381069418706287	0.286826480665191
444	T	0.280339577540999	0.342499440697681
445	M	0.342499440697681	0.381069418706287
446	D	0.420858771014619	0.384918977249738
447	N	0.384918977249738	0.384918977249738
448	C	0.520010775803379	0.384918977249738
449	I	0.371068104675536	0.371068104675536
450	A	0.371068104675536	0.371068104675536
451	L	0.371068104675536	0.371068104675536
452	R	0.560255920491784	0.560255920491784
453	T	0.607301204042534	0.607301204042534
454	M	0.640306247105694	0.640306247105694
455	V	0.869986232713048	0.856081892440264
456	Y	0.886138836852420	0.856081892440264
457	K	0.856081892440264	0.856081892440264
458	D	0.688374052757598	0.688374052757598
459	G	0.576432492789747	0.576432492789747
460	I	0.353869363879050	0.576432492789747
461	A	0.508219401991880	0.576432492789747
462	Y	0.635453071004728	0.508219401991880
463	L	0.667387913327132	0.508219401991880
464	Q	0.370299006097227	0.370299006097227
465	A	0.253554974464753	0.253554974464753
466	G	0.152591270182838	0.253554974464753
467	G	0.171391867044999	0.171391867044999
468	G	0.321406224456035	0.152591270182838
469	I	0.104159976405490	0.104159976405490
470	V	0.051587205911022	0.051587205911022
471	Y	0.051587205911022	0.051587205911022
472	D	0.047050933067806	0.047050933067806
473	S	0.029805429922905	0.047050933067806
474	D	0.024684456956213	0.047050933067806
475	E	0.047933468129221	0.047933468129221
476	Y	0.050177842959522	0.047933468129221
477	D	0.061806567309768	0.047933468129221
478	E	0.046407603874770	0.046407603874770
479	Y	0.041153923853497	0.046068529297472
480	V	0.029526218656060	0.046068529297472
481	E	0.046068529297472	0.046068529297472
482	T	0.049486949670611	0.049486949670611
483	M	0.094345205286347	0.094345205286347
484	N	0.155015032653321	0.155015032653321
485	K	0.177455624254370	0.177455624254370
486	M	0.424005174007074	0.424005174007074
487	M	0.541931846684670	0.424005174007074
488	A	0.456120124408973	0.424005174007074
489	N	0.220170063868264	0.344103930604408
490	H	0.220170063868264	0.344103930604408
491	S	0.344103930604408	0.344103930604408
492	T	0.408553528667237	0.361614538222552
493	I	0.516572796870157	0.408553528667237
494	V	0.361614538222552	0.434003091211910
495	Q	0.434003091211910	0.434003091211910
496	A	0.465082261218331	0.403060048503082
497	E	0.348808173092568	0.434003091211910
498	E	0.403060048503082	0.465082261218331
499	L	0.500000000000000	0.500000000000000
500	W	0.500000000000000	0.500000000000000
501	A	0.500000000000000	0.500000000000000
502	D	0.500000000000000	0.500000000000000
503	I	0.500000000000000	0.500000000000000
504	V	0.500000000000000	0.500000000000000
505	G	0.500000000000000	0.500000000000000
506	S	0.500000000000000	0.500000000000000
507	A	0.500000000000000	0.500000000000000
