# Supplementary material for: Conserved degronome features governing quality control associated proteolysis
Source: Nat Commun. 2022 Dec 8;13:7588. doi: 10.1038/s41467-022-35298-y (PMC9732359; doi:10.1038/s41467-022-35298-y)
Supplement: Supplementary file 6 — Supplementary Data 4 [file 41467_2022_35298_MOESM6_ESM.zip › profile_P00912.csv]

# Degron profile of P00912
# logit: Predicted probability of a tile being a degron (PSI<2.2) assigned to central position
# smooth: Running median spanning 5 positions
resi	aa	logit	logit_smooth
1	M	0.500000000000000	0.500000000000000
2	S	0.500000000000000	0.500000000000000
3	V	0.500000000000000	0.500000000000000
4	I	0.500000000000000	0.500000000000000
5	N	0.500000000000000	0.500000000000000
6	F	0.500000000000000	0.500000000000000
7	T	0.500000000000000	0.500000000000000
8	G	0.500000000000000	0.500000000000000
9	S	0.715105429110529	0.557875541293217
10	S	0.557875541293217	0.561897037780125
11	G	0.703306419452762	0.561897037780125
12	P	0.561897037780125	0.557875541293217
13	L	0.386497905333178	0.445325806233031
14	V	0.445325806233031	0.386497905333178
15	K	0.197873104546102	0.327067998695323
16	V	0.230434457913065	0.230434457913065
17	C	0.327067998695323	0.230434457913065
18	G	0.218155819023403	0.309392458898421
19	L	0.309392458898421	0.327067998695323
20	Q	0.421022417188861	0.309392458898421
21	S	0.616450218491435	0.309392458898421
22	T	0.299509367269575	0.299509367269575
23	E	0.200468468577025	0.200468468577025
24	A	0.117320991024945	0.117320991024945
25	A	0.087299020488873	0.087299020488873
26	E	0.028912320028598	0.068885936784260
27	C	0.068885936784260	0.068885936784260
28	A	0.068885936784260	0.068885936784260
29	L	0.057156551173679	0.068885936784260
30	D	0.109858786012710	0.109858786012710
31	S	0.199057766495271	0.199057766495271
32	D	0.410054686768448	0.400839543468572
33	A	0.491321331719014	0.410054686768448
34	D	0.400839543468572	0.410054686768448
35	L	0.480372665773947	0.400839543468572
36	L	0.383181272638591	0.383181272638591
37	G	0.323070671881088	0.356692174372091
38	I	0.215129823115482	0.356692174372091
39	I	0.356692174372091	0.356692174372091
40	C	0.530255916970772	0.438788982558609
41	V	0.530255916970772	0.530255916970772
42	P	0.438788982558609	0.530255916970772
43	N	0.727356268428512	0.653800782804838
44	R	0.743000784841713	0.727356268428512
45	K	0.653800782804838	0.727356268428512
46	R	0.729369622295916	0.653800782804838
47	T	0.555171569049606	0.555171569049606
48	I	0.555171569049606	0.555171569049606
49	D	0.437356832364874	0.501863971365045
50	P	0.313107781847980	0.501863971365045
51	V	0.501863971365045	0.501863971365045
52	I	0.684113483213800	0.654268901412310
53	A	0.654268901412310	0.684113483213800
54	R	0.711254759792701	0.711254759792701
55	K	0.798078101070146	0.711254759792701
56	I	0.786587648378663	0.741848804013502
57	S	0.589525669766401	0.771735623233273
58	S	0.741848804013502	0.741848804013502
59	L	0.771735623233273	0.599824261994564
60	V	0.599824261994564	0.599824261994564
61	K	0.426717194859745	0.426717194859745
62	A	0.340176509977425	0.426717194859745
63	Y	0.310583802197335	0.426717194859745
64	K	0.452724601393693	0.432896847954096
65	N	0.432896847954096	0.452724601393693
66	S	0.565543639791871	0.471831467917124
67	S	0.496005347494806	0.494642500047832
68	G	0.471831467917124	0.496005347494806
69	T	0.494642500047832	0.494642500047832
70	P	0.528332825909437	0.471831467917124
71	K	0.419990868014667	0.419990868014667
72	Y	0.278460217847891	0.292536072189041
73	L	0.258125611189965	0.278460217847891
74	V	0.292536072189041	0.258125611189965
75	G	0.191844652319014	0.211108114660415
76	V	0.106057173435831	0.211108114660415
77	F	0.211108114660415	0.211108114660415
78	R	0.332113404832351	0.332113404832351
79	N	0.417902008066419	0.417902008066419
80	Q	0.588573809144444	0.417902008066419
81	P	0.584918923716157	0.417902008066419
82	K	0.373062684470064	0.373062684470064
83	E	0.148498179396805	0.285375574026284
84	D	0.285375574026284	0.161713976699143
85	V	0.150414263210939	0.150414263210939
86	L	0.161713976699143	0.161713976699143
87	A	0.082029016297170	0.161713976699143
88	L	0.186544763542490	0.186544763542490
89	V	0.297675504372186	0.297675504372186
90	N	0.315107411773331	0.315107411773331
91	D	0.478292673665833	0.478292673665833
92	Y	0.632569209266997	0.478292673665833
93	G	0.722556616518702	0.478292673665833
94	I	0.432870282898578	0.432870282898578
95	D	0.189130793797244	0.189130793797244
96	I	0.159710924616395	0.166904980951104
97	V	0.166904980951104	0.159710924616395
98	Q	0.097796515466544	0.159710924616395
99	L	0.072738171571463	0.126499655402841
100	H	0.213666013513809	0.099072959931651
101	G	0.126499655402841	0.099072959931651
102	D	0.099072959931651	0.126499655402841
103	E	0.091671614279591	0.123484088276680
104	S	0.275030070197219	0.123484088276680
105	W	0.123484088276680	0.125091805341454
106	Q	0.134350511112167	0.125091805341454
107	E	0.125091805341454	0.125091805341454
108	Y	0.114874861442063	0.134350511112167
109	Q	0.196844757235013	0.196844757235013
110	E	0.234086604689524	0.234086604689524
111	F	0.397518527687665	0.397518527687665
112	L	0.683456565286819	0.683456565286819
113	G	0.786412745375614	0.761928900781235
114	L	0.776489892670512	0.776489892670512
115	P	0.761928900781235	0.776489892670512
116	V	0.840149031465039	0.761928900781235
117	I	0.602749638048111	0.761928900781235
118	K	0.725301711613330	0.784879672799147
119	R	0.784879672799147	0.784879672799147
120	L	0.799016430749258	0.799016430749258
121	V	0.799016430749258	0.799016430749258
122	F	0.908076971895893	0.840215081911434
123	P	0.840215081911434	0.845280951864771
124	K	0.883611045103991	0.845280951864771
125	D	0.845280951864771	0.840215081911434
126	C	0.728521913089515	0.728521913089515
127	N	0.724233246146802	0.724233246146802
128	I	0.696497515613160	0.696497515613160
129	L	0.509396043717972	0.509396043717972
130	L	0.396283172878506	0.435747548977375
131	S	0.259979970733602	0.435747548977375
132	A	0.435747548977375	0.435747548977375
133	A	0.625134473843583	0.625134473843583
134	S	0.739323815309799	0.739323815309799
135	Q	0.768439489925897	0.739323815309799
136	K	0.886569399831130	0.739323815309799
137	P	0.657382453535928	0.657382453535928
138	H	0.505275519222231	0.505275519222231
139	S	0.237865955284330	0.276937743261296
140	F	0.276937743261296	0.237865955284330
141	I	0.190913396134965	0.190913396134965
142	P	0.126920077895485	0.128136340578733
143	L	0.128136340578733	0.126920077895485
144	F	0.107482824021937	0.126920077895485
145	D	0.068321188947428	0.128136340578733
146	S	0.139471992807752	0.123694705778954
147	E	0.220234057910958	0.130132390089007
148	A	0.123694705778954	0.130132390089007
149	G	0.130132390089007	0.123694705778954
150	G	0.055082696781828	0.069180221811135
151	T	0.064180435719988	0.064180435719988
152	G	0.069180221811135	0.055082696781828
153	E	0.038256028781643	0.064180435719988
154	L	0.038256028781643	0.069180221811135
155	L	0.073017109374557	0.073017109374557
156	D	0.189611284926787	0.125986465138644
157	W	0.125986465138644	0.170613850429584
158	N	0.170613850429584	0.170613850429584
159	S	0.200670894877007	0.158646073932665
160	I	0.124770777145293	0.170613850429584
161	S	0.158646073932665	0.158646073932665
162	D	0.218248181505006	0.124770777145293
163	W	0.078607248525557	0.145812729790088
164	V	0.043439670070046	0.085031781825628
165	G	0.145812729790088	0.085031781825628
166	R	0.085031781825628	0.145812729790088
167	Q	0.179576903588367	0.179576903588367
168	E	0.247661919453824	0.232991698584126
169	S	0.232991698584126	0.247661919453824
170	P	0.271548111826628	0.247661919453824
171	E	0.360577613535498	0.232991698584126
172	S	0.177156176667399	0.240796463246379
173	L	0.191712631418761	0.199915456784941
174	H	0.240796463246379	0.191712631418761
175	F	0.199915456784941	0.191712631418761
176	M	0.134551816071813	0.199915456784941
177	L	0.176843729985027	0.199915456784941
178	A	0.268127069227609	0.220990292856109
179	G	0.245774065502388	0.245774065502388
180	G	0.220990292856109	0.258229306868831
181	L	0.258229306868831	0.258229306868831
182	T	0.258229306868831	0.258229306868831
183	P	0.258382298116450	0.258229306868831
184	E	0.259428365637525	0.258229306868831
185	N	0.155961577370021	0.155961577370021
186	V	0.069215203193748	0.155961577370021
187	G	0.093656341215282	0.155961577370021
188	D	0.217687521962188	0.201650863934188
189	A	0.217687521962188	0.201650863934188
190	L	0.201650863934188	0.201650863934188
191	R	0.111003193707254	0.201650863934188
192	L	0.200325143768854	0.201650863934188
193	N	0.303794423730370	0.200325143768854
194	G	0.293714053906166	0.293714053906166
195	V	0.155668282310801	0.293714053906166
196	I	0.293714053906166	0.293714053906166
197	G	0.323269220686945	0.282403754136262
198	V	0.282403754136262	0.282403754136262
199	D	0.142501273181917	0.142501273181917
200	V	0.104302528337722	0.111601415018807
201	S	0.095598028745538	0.104302528337722
202	G	0.111601415018807	0.095598028745538
203	G	0.076674615947147	0.076674615947147
204	V	0.046435416549605	0.046435416549605
205	E	0.018621931632207	0.027473514448566
206	T	0.023115544210246	0.027473514448566
207	N	0.027473514448566	0.027473514448566
208	G	0.064865941827970	0.031260147569702
209	V	0.031260147569702	0.056863593527070
210	K	0.056863593527070	0.064865941827970
211	D	0.119712975672898	0.073122778096684
212	S	0.144996455158827	0.119712975672898
213	N	0.073122778096684	0.135890923022972
214	K	0.144303264979092	0.144303264979092
215	I	0.135890923022972	0.144303264979092
216	A	0.500000000000000	0.500000000000000
217	N	0.500000000000000	0.500000000000000
218	F	0.500000000000000	0.500000000000000
219	V	0.500000000000000	0.500000000000000
220	K	0.500000000000000	0.500000000000000
221	N	0.500000000000000	0.500000000000000
222	A	0.500000000000000	0.500000000000000
223	K	0.500000000000000	0.500000000000000
224	K	0.500000000000000	0.500000000000000
