# Supplementary material for: Conserved degronome features governing quality control associated proteolysis
Source: Nat Commun. 2022 Dec 8;13:7588. doi: 10.1038/s41467-022-35298-y (PMC9732359; doi:10.1038/s41467-022-35298-y)
Supplement: Supplementary file 6 — Supplementary Data 4 [file 41467_2022_35298_MOESM6_ESM.zip › profile_P00924.csv]

# Degron profile of P00924
# logit: Predicted probability of a tile being a degron (PSI<2.2) assigned to central position
# smooth: Running median spanning 5 positions
resi	aa	logit	logit_smooth
1	M	0.500000000000000	0.500000000000000
2	A	0.500000000000000	0.500000000000000
3	V	0.500000000000000	0.500000000000000
4	S	0.500000000000000	0.500000000000000
5	K	0.500000000000000	0.500000000000000
6	V	0.500000000000000	0.500000000000000
7	Y	0.500000000000000	0.500000000000000
8	A	0.500000000000000	0.500000000000000
9	R	0.469267636857466	0.469267636857466
10	S	0.333206596620104	0.333206596620104
11	V	0.291626260995679	0.291626260995679
12	Y	0.291626260995679	0.291626260995679
13	D	0.191163381323211	0.291626260995679
14	S	0.299470920091761	0.191163381323211
15	R	0.125810324553566	0.135078732548267
16	G	0.135078732548267	0.125810324553566
17	N	0.113995616723105	0.113995616723105
18	P	0.107589994395363	0.107589994395363
19	T	0.064732589048427	0.064732589048427
20	V	0.036854823828607	0.053943416300318
21	E	0.016436211586668	0.053943416300318
22	V	0.053943416300318	0.053943416300318
23	E	0.096279014613241	0.096279014613241
24	L	0.096279014613241	0.096279014613241
25	T	0.123510410378291	0.123510410378291
26	T	0.265587538350270	0.265587538350270
27	E	0.420467370012513	0.265587538350270
28	K	0.378875490553347	0.320220460791577
29	G	0.263460846355762	0.320220460791577
30	V	0.320220460791577	0.320220460791577
31	F	0.253169317897727	0.263460846355762
32	R	0.371261144006163	0.253169317897727
33	S	0.241142259854344	0.253169317897727
34	I	0.192005767478506	0.286135615116422
35	V	0.286135615116422	0.286135615116422
36	P	0.429451699887071	0.314289276152229
37	S	0.314289276152229	0.426594661932058
38	G	0.426594661932058	0.426594661932058
39	A	0.450427403821353	0.314289276152229
40	S	0.201168029083158	0.274698224630150
41	T	0.259824268671441	0.259824268671441
42	G	0.274698224630150	0.201168029083158
43	V	0.085065438517847	0.085065438517847
44	H	0.039587999506811	0.039587999506811
45	E	0.023663028114309	0.029336731331778
46	A	0.022339410252159	0.023663028114309
47	L	0.029336731331778	0.023663028114309
48	E	0.022692474231944	0.029336731331778
49	M	0.043958208975158	0.043958208975158
50	R	0.064020026017068	0.043958208975158
51	D	0.064020026017068	0.043958208975158
52	G	0.036437178020193	0.064020026017068
53	D	0.025834060815735	0.064020026017068
54	K	0.073020958748733	0.064722878744525
55	S	0.107613936004912	0.073020958748733
56	K	0.064722878744525	0.107613936004912
57	W	0.128863399685404	0.127829091681861
58	M	0.143636689790396	0.128863399685404
59	G	0.127829091681861	0.143636689790396
60	K	0.188735545555240	0.188735545555240
61	G	0.344152669128935	0.306299353327719
62	V	0.454427157144931	0.344152669128935
63	L	0.306299353327719	0.429536144194234
64	H	0.429536144194234	0.454427157144931
65	A	0.619185895011580	0.429536144194234
66	V	0.501900230851254	0.480347998890461
67	K	0.362846208710500	0.501900230851254
68	N	0.480347998890461	0.501900230851254
69	V	0.646882575871007	0.646882575871007
70	N	0.805145322683764	0.646882575871007
71	D	0.695533651982223	0.646882575871007
72	V	0.598755668821437	0.645604226342618
73	I	0.523373706293118	0.598755668821437
74	A	0.645604226342618	0.523373706293118
75	P	0.348064807067913	0.523373706293118
76	A	0.491274248485533	0.491274248485533
77	F	0.534377774185002	0.348064807067913
78	V	0.251693525613004	0.424612983394183
79	K	0.281194606278760	0.346856454773454
80	A	0.424612983394183	0.307874703531284
81	N	0.346856454773454	0.307874703531284
82	I	0.307874703531284	0.307874703531284
83	D	0.153373721555784	0.153373721555784
84	V	0.096264299723964	0.140203154600246
85	K	0.139547240468329	0.140203154600246
86	D	0.140203154600246	0.140203154600246
87	Q	0.162953401856064	0.162953401856064
88	K	0.171149942248993	0.166074518969867
89	A	0.240185372814340	0.166074518969867
90	V	0.166074518969867	0.166074518969867
91	D	0.068862175181114	0.130134077879766
92	D	0.130134077879766	0.097194329908114
93	F	0.097194329908114	0.097194329908114
94	L	0.083063724439018	0.130134077879766
95	I	0.145946841779886	0.145946841779886
96	S	0.156268772190227	0.156268772190227
97	L	0.156268772190227	0.156268772190227
98	D	0.220901460627872	0.156268772190227
99	G	0.111667002427374	0.220901460627872
100	T	0.235859077185578	0.235859077185578
101	A	0.328831721069667	0.243449888066823
102	N	0.243449888066823	0.243449888066823
103	K	0.258556627109176	0.243449888066823
104	S	0.243449888066823	0.243449888066823
105	K	0.195678106299274	0.243449888066823
106	L	0.180887940944996	0.243449888066823
107	G	0.306454398558747	0.306454398558747
108	A	0.523350798913463	0.523350798913463
109	N	0.571323347192316	0.571323347192316
110	A	0.571323347192316	0.571323347192316
111	I	0.626867963110111	0.626867963110111
112	L	0.657840894325866	0.657840894325866
113	G	0.702326218318881	0.667343129310246
114	V	0.754364801453713	0.702326218318881
115	S	0.667343129310246	0.702326218318881
116	L	0.765051402822857	0.667343129310246
117	A	0.603697161194058	0.644174444990388
118	A	0.644174444990388	0.603697161194058
119	S	0.539235480315366	0.539235480315366
120	R	0.495019427241289	0.524283490026545
121	A	0.307249713783474	0.524283490026545
122	A	0.524283490026545	0.513338719322698
123	A	0.528041484770257	0.513338719322698
124	A	0.513338719322698	0.513338719322698
125	E	0.377067983796672	0.480965171223029
126	K	0.480965171223029	0.480965171223029
127	N	0.480965171223029	0.446409043195922
128	V	0.316528587232774	0.446409043195922
129	P	0.446409043195922	0.396539973581099
130	L	0.396539973581099	0.335473515663560
131	Y	0.335473515663560	0.335473515663560
132	K	0.291472281310963	0.335473515663560
133	H	0.240147130959528	0.335473515663560
134	L	0.357559592717040	0.357559592717040
135	A	0.371203837325103	0.371203837325103
136	D	0.387450382943227	0.387450382943227
137	L	0.391033784304294	0.391033784304294
138	S	0.562989164015752	0.391033784304294
139	K	0.562989164015752	0.533601222064831
140	S	0.387450382943227	0.533601222064831
141	K	0.533601222064831	0.474248148865005
142	T	0.474248148865005	0.474248148865005
143	S	0.472888991001808	0.533601222064831
144	P	0.578662507110751	0.578662507110751
145	Y	0.685535529643424	0.664299703249802
146	V	0.664299703249802	0.685535529643424
147	L	0.788025243537716	0.702818803692598
148	P	0.757758207980918	0.702818803692598
149	V	0.702818803692598	0.702818803692598
150	P	0.654753998608373	0.669127150164739
151	F	0.652278798041902	0.669127150164739
152	L	0.669127150164739	0.654753998608373
153	N	0.744880171243497	0.652278798041902
154	V	0.560455794988441	0.560455794988441
155	L	0.361146255536541	0.449388314185478
156	N	0.269683630509684	0.370012401879272
157	G	0.449388314185478	0.370012401879272
158	G	0.370012401879272	0.390629092165876
159	S	0.564862980377282	0.390629092165876
160	H	0.390629092165876	0.370012401879272
161	A	0.163804795018785	0.315714040703284
162	G	0.315714040703284	0.306017655920732
163	G	0.289219589758621	0.306017655920732
164	A	0.306017655920732	0.315714040703284
165	L	0.405514426316262	0.405514426316262
166	A	0.434035111235910	0.434035111235910
167	L	0.506298571798964	0.436722285974237
168	Q	0.436722285974237	0.436722285974237
169	E	0.468807655058749	0.468807655058749
170	F	0.404063905485735	0.468807655058749
171	M	0.475530024289639	0.475530024289639
172	I	0.691429145559928	0.475530024289639
173	A	0.691429145559928	0.475530024289639
174	P	0.406438351689046	0.406438351689046
175	T	0.406438351689046	0.406438351689046
176	G	0.406438351689046	0.406438351689046
177	A	0.444665833559296	0.444665833559296
178	K	0.739552627477727	0.444665833559296
179	T	0.534663625081201	0.444665833559296
180	F	0.433099050584358	0.433099050584358
181	A	0.177247299551030	0.378776629227729
182	E	0.230393861476848	0.378776629227729
183	A	0.378776629227729	0.378776629227729
184	L	0.394005392920793	0.394005392920793
185	R	0.405551371208151	0.405551371208151
186	I	0.510860543994270	0.508128706238015
187	G	0.510860543994270	0.509491249742733
188	S	0.508128706238015	0.509491249742733
189	E	0.509491249742733	0.509491249742733
190	V	0.461125697545341	0.509491249742733
191	Y	0.584249260279384	0.509491249742733
192	H	0.519143897064882	0.498717940309734
193	N	0.382732107270461	0.498717940309734
194	L	0.498717940309734	0.382732107270461
195	K	0.269783543344763	0.374880013251570
196	S	0.374880013251570	0.374880013251570
197	L	0.374880013251570	0.374880013251570
198	T	0.561769020985577	0.374880013251570
199	K	0.362377492903424	0.362377492903424
200	K	0.206620457749394	0.291759616236069
201	R	0.291759616236069	0.281916876487133
202	Y	0.281916876487133	0.206620457749394
203	G	0.094565988298581	0.094565988298581
204	A	0.059795331199976	0.059795331199976
205	S	0.045876465184257	0.045876465184257
206	A	0.018982735874260	0.040752615532750
207	G	0.031607049939168	0.036889177155720
208	N	0.040752615532750	0.031607049939168
209	V	0.036889177155720	0.032057112419211
210	G	0.027390967210351	0.036889177155720
211	D	0.032057112419211	0.032224948025064
212	E	0.038847942483315	0.032224948025064
213	G	0.032224948025064	0.032224948025064
214	G	0.039258168498934	0.032224948025064
215	V	0.018757454231033	0.021961384119919
216	A	0.014307970117745	0.021961384119919
217	P	0.021961384119919	0.018757454231033
218	N	0.024140000420070	0.021961384119919
219	I	0.016089419617201	0.024140000420070
220	Q	0.057908966173887	0.057908966173887
221	T	0.178970496004357	0.178970496004357
222	A	0.329613541055765	0.189558903560119
223	E	0.245296421129749	0.245296421129749
224	E	0.189558903560119	0.279555105424382
225	A	0.279555105424382	0.279555105424382
226	L	0.300893186484941	0.286387597902480
227	D	0.399683392564182	0.286387597902480
228	L	0.286387597902480	0.286387597902480
229	I	0.247466493406131	0.259622263260060
230	V	0.259622263260060	0.247466493406131
231	D	0.124963876715222	0.235972557777529
232	A	0.158298670169061	0.235972557777529
233	I	0.235972557777529	0.204542219005713
234	K	0.338792733715564	0.235972557777529
235	A	0.204542219005713	0.296536526709579
236	A	0.511591340292994	0.296536526709579
237	G	0.296536526709579	0.280048884325720
238	H	0.280048884325720	0.280048884325720
239	D	0.102334744810251	0.268063849014557
240	G	0.268063849014557	0.268063849014557
241	K	0.268063849014557	0.160235919464535
242	I	0.152465915499551	0.160235919464535
243	K	0.160235919464535	0.152465915499551
244	I	0.081948986614485	0.152465915499551
245	G	0.119647536401359	0.160235919464535
246	L	0.251429118991631	0.227041966823465
247	D	0.227041966823465	0.227041966823465
248	C	0.227041966823465	0.227041966823465
249	A	0.227041966823465	0.227041966823465
250	S	0.227041966823465	0.227041966823465
251	S	0.199854375962029	0.199854375962029
252	E	0.116924354780198	0.116924354780198
253	F	0.108877620014808	0.108877620014808
254	F	0.074731553634456	0.108877620014808
255	K	0.074355447487368	0.074731553634456
256	D	0.131592111251442	0.074355447487368
257	G	0.069655688857046	0.069655688857046
258	K	0.049301595196199	0.049301595196199
259	Y	0.039513725104960	0.039513725104960
260	D	0.039513725104960	0.039513725104960
261	L	0.034575683998693	0.034575683998693
262	D	0.017750534083912	0.017750534083912
263	F	0.009579291764238	0.017750534083912
264	K	0.009579291764238	0.017750534083912
265	N	0.036907836216175	0.036907836216175
266	P	0.086946141961051	0.042691069810140
267	N	0.092653434193491	0.070497072668140
268	S	0.042691069810140	0.070497072668140
269	D	0.070497072668140	0.070497072668140
270	K	0.035911639419598	0.070497072668140
271	S	0.122821541437372	0.070497072668140
272	K	0.084218596948875	0.084218596948875
273	W	0.046484318588592	0.103498636987417
274	L	0.103498636987417	0.103498636987417
275	T	0.190371691769376	0.190371691769376
276	G	0.242159419504522	0.242159419504522
277	P	0.242159419504522	0.242159419504522
278	Q	0.545688860959258	0.545688860959258
279	L	0.657073176455107	0.643677611323631
280	A	0.643677611323631	0.643788816365638
281	D	0.673980888217089	0.643788816365638
282	L	0.643788816365638	0.643677611323631
283	Y	0.449859385750196	0.643788816365638
284	H	0.622165938307406	0.643788816365638
285	S	0.787873765877731	0.787873765877731
286	L	0.813769781489813	0.787873765877731
287	M	0.906031135272826	0.787873765877731
288	K	0.746606027762442	0.746606027762442
289	R	0.545445350366165	0.671139218519410
290	Y	0.671139218519410	0.669934808067789
291	P	0.669934808067789	0.589958966553642
292	I	0.589958966553642	0.589958966553642
293	V	0.433805144291316	0.433805144291316
294	S	0.276890614486921	0.276890614486921
295	I	0.092449939858924	0.118264232317716
296	E	0.118264232317716	0.092449939858924
297	D	0.075506691595480	0.092449939858924
298	P	0.084999485814180	0.096052128079538
299	F	0.096052128079538	0.084999485814180
300	A	0.111120831155184	0.084999485814180
301	E	0.062088421866358	0.096052128079538
302	D	0.067626509925363	0.067626509925363
303	D	0.119346105724422	0.067626509925363
304	W	0.059051687505401	0.099519574818350
305	E	0.099519574818350	0.119346105724422
306	A	0.213447867827057	0.194442237601341
307	W	0.194442237601341	0.194442237601341
308	S	0.208238803810272	0.208238803810272
309	H	0.165097151690581	0.208238803810272
310	F	0.412197193187807	0.412197193187807
311	F	0.705252984942822	0.597232239626351
312	K	0.854550525807182	0.597232239626351
313	T	0.597232239626351	0.663996711547691
314	A	0.563485618654967	0.597232239626351
315	G	0.663996711547691	0.597232239626351
316	I	0.502220430403277	0.617364771110551
317	Q	0.632420635012318	0.617364771110551
318	I	0.617364771110551	0.502220430403277
319	V	0.406544294491776	0.406544294491776
320	A	0.237596216754611	0.249577380706519
321	D	0.237596216754611	0.249577380706519
322	D	0.249577380706519	0.249577380706519
323	L	0.355566766733288	0.307833964757890
324	T	0.472459223511350	0.355566766733288
325	V	0.307833964757890	0.371670187377306
326	T	0.371670187377306	0.371670187377306
327	N	0.371670187377306	0.307833964757890
328	P	0.166067000279231	0.223964346949089
329	K	0.132688892569517	0.223964346949089
330	R	0.223964346949089	0.223964346949089
331	I	0.414740115314198	0.223964346949089
332	A	0.316427265273288	0.223964346949089
333	T	0.186219267862116	0.234303197453095
334	A	0.141390668057574	0.234303197453095
335	I	0.234303197453095	0.234303197453095
336	E	0.420171161088755	0.420171161088755
337	K	0.615623972225156	0.615623972225156
338	K	0.615623972225156	0.615623972225156
339	A	0.716827970257998	0.615623972225156
340	A	0.496577108472484	0.598949958116118
341	D	0.425826717393436	0.496577108472484
342	A	0.598949958116118	0.479189124885819
343	L	0.479189124885819	0.479189124885819
344	L	0.313612928297318	0.598949958116118
345	L	0.599224718766361	0.491275523097282
346	K	0.613287434069917	0.491275523097282
347	V	0.491275523097282	0.566256878189853
348	N	0.440381476556341	0.566256878189853
349	Q	0.566256878189853	0.566256878189853
350	I	0.711211295094667	0.616670168356579
351	G	0.711211295094667	0.616670168356579
352	T	0.616670168356579	0.616670168356579
353	L	0.441369906753267	0.441369906753267
354	S	0.173682859147968	0.196317869847952
355	E	0.182301550221885	0.196317869847952
356	S	0.196317869847952	0.196317869847952
357	I	0.274242142837999	0.196317869847952
358	K	0.334478571541056	0.274242142837999
359	A	0.157282156398681	0.274242142837999
360	A	0.328337457975580	0.267701363543522
361	Q	0.267701363543522	0.267701363543522
362	D	0.249153704724941	0.328337457975580
363	S	0.332913827834876	0.332913827834876
364	F	0.597165346816581	0.439772557525141
365	A	0.597165346816581	0.473225259232142
366	A	0.439772557525141	0.473225259232142
367	G	0.473225259232142	0.439772557525141
368	W	0.422647607420945	0.422647607420945
369	G	0.310818071803456	0.362103410358687
370	V	0.219124988462504	0.310818071803456
371	M	0.362103410358687	0.245785788437435
372	V	0.245785788437435	0.219124988462504
373	S	0.080179724282609	0.098562044799252
374	H	0.067001482867191	0.098562044799252
375	R	0.098562044799252	0.098562044799252
376	S	0.227459513006377	0.107634974840950
377	G	0.154307898479578	0.117293333837156
378	E	0.107634974840950	0.130939570396883
379	T	0.117293333837156	0.130939570396883
380	E	0.130939570396883	0.117293333837156
381	D	0.130939570396883	0.130939570396883
382	T	0.102261308605671	0.130939570396883
383	F	0.165623414216298	0.165623414216298
384	I	0.165623414216298	0.165623414216298
385	A	0.167139565160125	0.167139565160125
386	D	0.167139565160125	0.167139565160125
387	L	0.243873026461590	0.243873026461590
388	V	0.393751246575907	0.393751246575907
389	V	0.516115029047676	0.516115029047676
390	G	0.683306462082176	0.516115029047676
391	L	0.617371564933301	0.516115029047676
392	R	0.514501629242818	0.514501629242818
393	T	0.306733194368899	0.488533498298855
394	G	0.306733194368899	0.337060261952314
395	Q	0.488533498298855	0.306733194368899
396	I	0.337060261952314	0.306733194368899
397	K	0.146149536127567	0.212039931669451
398	T	0.097713530816068	0.149502474224518
399	G	0.212039931669451	0.146149536127567
400	A	0.149502474224518	0.149502474224518
401	P	0.133149702118328	0.212039931669451
402	A	0.222047312640312	0.222047312640312
403	R	0.230470664500435	0.222047312640312
404	S	0.230470664500435	0.230470664500435
405	E	0.216525688571466	0.230470664500435
406	R	0.355130063315019	0.355130063315019
407	L	0.370160476606194	0.370160476606194
408	A	0.612792197613406	0.370160476606194
409	K	0.425406446683146	0.370160476606194
410	L	0.333354918251619	0.333354918251619
411	N	0.189581418522423	0.289430527164407
412	Q	0.289430527164407	0.235443971185694
413	L	0.235443971185694	0.211409897412462
414	L	0.211409897412462	0.211409897412462
415	R	0.164658582682842	0.164658582682842
416	I	0.114072374447983	0.164658582682842
417	E	0.151770593275022	0.164658582682842
418	E	0.261774026028874	0.180831544876616
419	E	0.188069357989582	0.180831544876616
420	L	0.180831544876616	0.180831544876616
421	G	0.120765697906383	0.120765697906383
422	D	0.054821123597050	0.054821123597050
423	N	0.054539315428541	0.054539315428541
424	A	0.054498152503976	0.054498152503976
425	V	0.029618157033974	0.038642142294091
426	F	0.038642142294091	0.038642142294091
427	A	0.033809189071074	0.038642142294091
428	G	0.054342428732764	0.054342428732764
429	E	0.500000000000000	0.500000000000000
430	N	0.500000000000000	0.500000000000000
431	F	0.500000000000000	0.500000000000000
432	H	0.500000000000000	0.500000000000000
433	H	0.500000000000000	0.500000000000000
434	G	0.500000000000000	0.500000000000000
435	D	0.500000000000000	0.500000000000000
436	K	0.500000000000000	0.500000000000000
437	L	0.500000000000000	0.500000000000000
