# Supplementary material for: Conserved degronome features governing quality control associated proteolysis
Source: Nat Commun. 2022 Dec 8;13:7588. doi: 10.1038/s41467-022-35298-y (PMC9732359; doi:10.1038/s41467-022-35298-y)
Supplement: Supplementary file 6 — Supplementary Data 4 [file 41467_2022_35298_MOESM6_ESM.zip › profile_P00925.csv]

# Degron profile of P00925
# logit: Predicted probability of a tile being a degron (PSI<2.2) assigned to central position
# smooth: Running median spanning 5 positions
resi	aa	logit	logit_smooth
1	M	0.500000000000000	0.500000000000000
2	A	0.500000000000000	0.500000000000000
3	V	0.500000000000000	0.500000000000000
4	S	0.500000000000000	0.500000000000000
5	K	0.500000000000000	0.500000000000000
6	V	0.500000000000000	0.500000000000000
7	Y	0.500000000000000	0.500000000000000
8	A	0.500000000000000	0.500000000000000
9	R	0.469267636857466	0.469267636857466
10	S	0.333206596620104	0.333206596620104
11	V	0.291626260995679	0.291626260995679
12	Y	0.291626260995679	0.291626260995679
13	D	0.191163381323211	0.291626260995679
14	S	0.299470920091761	0.191163381323211
15	R	0.125810324553566	0.135078732548267
16	G	0.135078732548267	0.125810324553566
17	N	0.113995616723105	0.113995616723105
18	P	0.107589994395363	0.107589994395363
19	T	0.064732589048427	0.064732589048427
20	V	0.036854823828607	0.053943416300318
21	E	0.016436211586668	0.053943416300318
22	V	0.053943416300318	0.053943416300318
23	E	0.096279014613241	0.096279014613241
24	L	0.096279014613241	0.096279014613241
25	T	0.123510410378291	0.123510410378291
26	T	0.265587538350270	0.265587538350270
27	E	0.420467370012513	0.265587538350270
28	K	0.378875490553347	0.320220460791577
29	G	0.263460846355762	0.320220460791577
30	V	0.320220460791577	0.320220460791577
31	F	0.253169317897727	0.263460846355762
32	R	0.371261144006163	0.253169317897727
33	S	0.241142259854344	0.253169317897727
34	I	0.192005767478506	0.286135615116422
35	V	0.286135615116422	0.286135615116422
36	P	0.429451699887071	0.314289276152229
37	S	0.314289276152229	0.426594661932058
38	G	0.426594661932058	0.426594661932058
39	A	0.450427403821353	0.314289276152229
40	S	0.201168029083158	0.274698224630150
41	T	0.259824268671441	0.259824268671441
42	G	0.274698224630150	0.201168029083158
43	V	0.085065438517847	0.085065438517847
44	H	0.030350104300140	0.030350104300140
45	E	0.018071316224569	0.022435098613436
46	A	0.017055013269505	0.018071316224569
47	L	0.022435098613436	0.018071316224569
48	E	0.017326039905681	0.022435098613436
49	M	0.033736343660179	0.033736343660179
50	R	0.049373991321537	0.033736343660179
51	D	0.049373991321537	0.033736343660179
52	E	0.027913160809315	0.049373991321537
53	D	0.019739693659366	0.049373991321537
54	K	0.056439924847622	0.030026167291941
55	S	0.068300046955067	0.056439924847622
56	K	0.030026167291941	0.062063883908002
57	W	0.062063883908002	0.062063883908002
58	M	0.069792617209461	0.062063883908002
59	G	0.052282342682930	0.069792617209461
60	K	0.080516204383095	0.080516204383095
61	G	0.206418503740328	0.206418503740328
62	V	0.292224090588194	0.257836952787417
63	M	0.257836952787417	0.292224090588194
64	N	0.372032349893651	0.372032349893651
65	A	0.561273052593465	0.392802819074884
66	V	0.442218560385807	0.442218560385807
67	N	0.392802819074884	0.512206981342829
68	N	0.512206981342829	0.512206981342829
69	V	0.675430437194511	0.675430437194511
70	N	0.824372164682887	0.679227093906275
71	N	0.721839590396988	0.679227093906275
72	V	0.679227093906275	0.721839590396988
73	I	0.679227093906275	0.679227093906275
74	A	0.764238258126431	0.679227093906275
75	A	0.487185064608611	0.679227093906275
76	A	0.671287477572099	0.671287477572099
77	F	0.708198129047294	0.487185064608611
78	V	0.415644308825769	0.495753032139672
79	K	0.452735731022774	0.452735731022774
80	A	0.495753032139672	0.415644308825769
81	N	0.414350457232784	0.414350457232784
82	L	0.372104825358180	0.372104825358180
83	D	0.194425705367945	0.194425705367945
84	V	0.089495295210082	0.130791650660056
85	K	0.130173100354312	0.130791650660056
86	D	0.130791650660056	0.130791650660056
87	Q	0.142196805970691	0.142196805970691
88	K	0.149535808777214	0.144989226472972
89	A	0.212083733064396	0.144989226472972
90	V	0.144989226472972	0.144989226472972
91	D	0.063883797366084	0.121303126909543
92	D	0.121303126909543	0.090366467747592
93	F	0.090366467747592	0.090366467747592
94	L	0.077143709115422	0.121303126909543
95	L	0.136210859043838	0.136210859043838
96	S	0.145961902197457	0.145961902197457
97	L	0.145961902197457	0.145961902197457
98	D	0.207379450124524	0.145961902197457
99	G	0.103939492913805	0.207379450124524
100	T	0.221681989388668	0.221681989388668
101	A	0.311343166337662	0.228953238176101
102	N	0.228953238176101	0.243449888066823
103	K	0.243449888066823	0.243449888066823
104	S	0.243449888066823	0.228953238176101
105	K	0.195678106299274	0.243449888066823
106	L	0.180887940944996	0.243449888066823
107	G	0.306454398558747	0.306454398558747
108	A	0.467799204411792	0.467799204411792
109	N	0.516194216298560	0.516194216298560
110	A	0.516194216298560	0.516194216298560
111	I	0.622709166345560	0.622709166345560
112	L	0.653836680296749	0.653836680296749
113	G	0.698604087720057	0.663393217269901
114	V	0.751062728150974	0.698604087720057
115	S	0.663393217269901	0.698604087720057
116	M	0.761847636140972	0.663393217269901
117	A	0.599445129246697	0.640097795552965
118	A	0.640097795552965	0.599445129246697
119	A	0.534824750787651	0.534824750787651
120	R	0.490585290389191	0.519857075491797
121	A	0.303486695994592	0.519857075491797
122	A	0.519857075491797	0.503512194731997
123	A	0.523618265047249	0.503512194731997
124	A	0.503512194731997	0.519857075491797
125	E	0.420949326722252	0.523618265047249
126	K	0.526714094777331	0.503512194731997
127	N	0.526714094777331	0.441082833925589
128	V	0.311878987657289	0.441082833925589
129	P	0.441082833925589	0.391388099886535
130	L	0.391388099886535	0.330680270298426
131	Y	0.330680270298426	0.330680270298426
132	Q	0.287036168796969	0.330680270298426
133	H	0.236231724874055	0.330680270298426
134	L	0.352618230464425	0.352618230464425
135	A	0.366181391781564	0.366181391781564
136	D	0.382341780418020	0.382341780418020
137	L	0.385907700209010	0.385907700209010
138	S	0.557673211757832	0.385907700209010
139	K	0.557673211757832	0.533601222064831
140	S	0.382341780418020	0.533601222064831
141	K	0.533601222064831	0.474248148865005
142	T	0.474248148865005	0.474248148865005
143	S	0.472888991001808	0.533601222064831
144	P	0.578662507110751	0.578662507110751
145	Y	0.685535529643424	0.664299703249802
146	V	0.664299703249802	0.685535529643424
147	L	0.788025243537716	0.702818803692598
148	P	0.757758207980918	0.702818803692598
149	V	0.702818803692598	0.702818803692598
150	P	0.654753998608373	0.669127150164739
151	F	0.652278798041902	0.669127150164739
152	L	0.669127150164739	0.654753998608373
153	N	0.744880171243497	0.652278798041902
154	V	0.560455794988441	0.560455794988441
155	L	0.361146255536541	0.449388314185478
156	N	0.269683630509684	0.370012401879272
157	G	0.449388314185478	0.370012401879272
158	G	0.370012401879272	0.390629092165876
159	S	0.564862980377282	0.390629092165876
160	H	0.390629092165876	0.370012401879272
161	A	0.163804795018785	0.315714040703284
162	G	0.315714040703284	0.306017655920732
163	G	0.289219589758621	0.306017655920732
164	A	0.306017655920732	0.315714040703284
165	L	0.405514426316262	0.405514426316262
166	A	0.434035111235910	0.434035111235910
167	L	0.506298571798964	0.436722285974237
168	Q	0.436722285974237	0.436722285974237
169	E	0.468807655058749	0.468807655058749
170	F	0.404063905485735	0.468807655058749
171	M	0.475530024289639	0.475530024289639
172	I	0.691429145559928	0.475530024289639
173	A	0.691429145559928	0.475530024289639
174	P	0.406438351689046	0.406438351689046
175	T	0.406438351689046	0.406438351689046
176	G	0.354077957829392	0.406438351689046
177	A	0.390621658264387	0.406438351689046
178	K	0.694489254857870	0.390621658264387
179	T	0.479118250799113	0.390621658264387
180	F	0.379499994774464	0.379499994774464
181	A	0.147095866053259	0.328010534238703
182	E	0.193326040271544	0.328010534238703
183	A	0.328010534238703	0.328010534238703
184	M	0.342322958021812	0.342322958021812
185	R	0.353237242536466	0.353237242536466
186	I	0.455368142349407	0.452658436576362
187	G	0.455368142349407	0.454009530587403
188	S	0.452658436576362	0.454009530587403
189	E	0.454009530587403	0.454009530587403
190	V	0.406545532187109	0.454009530587403
191	Y	0.529413230701270	0.454009530587403
192	H	0.463604523387531	0.463604523387531
193	N	0.382732107270461	0.463604523387531
194	L	0.498717940309734	0.382732107270461
195	K	0.269783543344763	0.374880013251570
196	S	0.374880013251570	0.374880013251570
197	L	0.374880013251570	0.374880013251570
198	T	0.561769020985577	0.374880013251570
199	K	0.362377492903424	0.362377492903424
200	K	0.206620457749394	0.291759616236069
201	R	0.291759616236069	0.281916876487133
202	Y	0.281916876487133	0.206620457749394
203	G	0.094565988298581	0.094565988298581
204	A	0.059795331199976	0.059795331199976
205	S	0.045876465184257	0.045876465184257
206	A	0.018982735874260	0.040752615532750
207	G	0.031607049939168	0.036889177155720
208	N	0.040752615532750	0.031607049939168
209	V	0.036889177155720	0.032057112419211
210	G	0.027390967210351	0.036889177155720
211	D	0.032057112419211	0.032224948025064
212	E	0.038847942483315	0.032224948025064
213	G	0.032224948025064	0.032224948025064
214	G	0.039258168498934	0.032224948025064
215	V	0.018757454231033	0.021961384119919
216	A	0.014307970117745	0.021961384119919
217	P	0.021961384119919	0.018757454231033
218	N	0.024140000420070	0.021961384119919
219	I	0.016089419617201	0.024140000420070
220	Q	0.057908966173887	0.057908966173887
221	T	0.178970496004357	0.178970496004357
222	A	0.329613541055765	0.189558903560119
223	E	0.245296421129749	0.245296421129749
224	E	0.189558903560119	0.279555105424382
225	A	0.279555105424382	0.279555105424382
226	L	0.300893186484941	0.286387597902480
227	D	0.399683392564182	0.286387597902480
228	L	0.286387597902480	0.286387597902480
229	I	0.247466493406131	0.259622263260060
230	V	0.259622263260060	0.247466493406131
231	D	0.124963876715222	0.235972557777529
232	A	0.158298670169061	0.235972557777529
233	I	0.235972557777529	0.177214952244180
234	K	0.300300558239008	0.235972557777529
235	A	0.177214952244180	0.260950580411075
236	A	0.467342924413887	0.260950580411075
237	G	0.260950580411075	0.245750329752346
238	H	0.245750329752346	0.245750329752346
239	D	0.087166280021051	0.234754521583120
240	G	0.234754521583120	0.234754521583120
241	K	0.234754521583120	0.137802605993020
242	V	0.130950785242819	0.137802605993020
243	K	0.137802605993020	0.130950785242819
244	I	0.069568005367489	0.130950785242819
245	G	0.102205075876693	0.137802605993020
246	L	0.219566741035129	0.197454863389185
247	D	0.197454863389185	0.197454863389185
248	C	0.197454863389185	0.197454863389185
249	A	0.197454863389185	0.197454863389185
250	S	0.197454863389185	0.197454863389185
251	S	0.199854375962029	0.197454863389185
252	E	0.116924354780198	0.116924354780198
253	F	0.108877620014808	0.108877620014808
254	F	0.074731553634456	0.108877620014808
255	K	0.074355447487368	0.074731553634456
256	D	0.131592111251442	0.074355447487368
257	G	0.069655688857046	0.069655688857046
258	K	0.049301595196199	0.049301595196199
259	Y	0.028910602364087	0.028910602364087
260	D	0.028910602364087	0.028910602364087
261	L	0.025262784196824	0.025262784196824
262	D	0.012908863036178	0.012908863036178
263	F	0.006950653453324	0.012908863036178
264	K	0.006950653453324	0.012908863036178
265	N	0.026984332881165	0.026984332881165
266	P	0.064469317511944	0.031263089389486
267	E	0.068812387791990	0.064469317511944
268	S	0.031263089389486	0.064469317511944
269	D	0.099192776699904	0.068812387791990
270	K	0.032554480933771	0.076704813606169
271	S	0.112285979181667	0.076704813606169
272	K	0.076704813606169	0.076704813606169
273	W	0.042182029939847	0.077057370511522
274	L	0.077057370511522	0.077057370511522
275	T	0.145334482876737	0.145334482876737
276	G	0.242038875788173	0.242038875788173
277	V	0.242038875788173	0.242038875788173
278	E	0.545525987461960	0.545525987461960
279	L	0.656925129689163	0.643526918898585
280	A	0.643526918898585	0.643638144933076
281	D	0.673836517472748	0.643638144933076
282	M	0.643638144933076	0.643526918898585
283	Y	0.449696802762372	0.643638144933076
284	H	0.622011490727635	0.643638144933076
285	S	0.787763948245385	0.685198367161565
286	L	0.685198367161565	0.702271747977613
287	M	0.885305151579116	0.702271747977613
288	K	0.702271747977613	0.685198367161565
289	R	0.489959245028519	0.669934808067789
290	Y	0.620315882756684	0.620315882756684
291	P	0.669934808067789	0.589958966553642
292	I	0.589958966553642	0.589958966553642
293	V	0.433805144291316	0.433805144291316
294	S	0.276890614486921	0.276890614486921
295	I	0.092449939858924	0.118264232317716
296	E	0.118264232317716	0.092449939858924
297	D	0.075506691595480	0.092449939858924
298	P	0.084999485814180	0.096052128079538
299	F	0.096052128079538	0.084999485814180
300	A	0.111120831155184	0.084999485814180
301	E	0.062088421866358	0.096052128079538
302	D	0.067626509925363	0.067626509925363
303	D	0.119346105724422	0.067626509925363
304	W	0.059051687505401	0.099519574818350
305	E	0.099519574818350	0.119346105724422
306	A	0.213447867827057	0.194442237601341
307	W	0.194442237601341	0.194442237601341
308	S	0.208238803810272	0.208238803810272
309	H	0.165097151690581	0.208238803810272
310	F	0.412197193187807	0.412197193187807
311	F	0.705252984942822	0.597232239626351
312	K	0.854550525807182	0.597232239626351
313	T	0.597232239626351	0.663996711547691
314	A	0.563485618654967	0.597232239626351
315	G	0.663996711547691	0.597232239626351
316	I	0.502220430403277	0.617364771110551
317	Q	0.632420635012318	0.617364771110551
318	I	0.617364771110551	0.502220430403277
319	V	0.406544294491776	0.406544294491776
320	A	0.237596216754611	0.302116651555569
321	D	0.288583233270284	0.302116651555569
322	D	0.302116651555569	0.302116651555569
323	L	0.417990172948813	0.366645111223381
324	T	0.538263553395499	0.417990172948813
325	V	0.366645111223381	0.435012320755089
326	T	0.435012320755089	0.435012320755089
327	N	0.435012320755089	0.366645111223381
328	P	0.205848633683478	0.273073810121846
329	A	0.166067000279231	0.273073810121846
330	R	0.273073810121846	0.273073810121846
331	I	0.479817190073368	0.273073810121846
332	A	0.375988347466002	0.273073810121846
333	T	0.229499871844356	0.284847570753595
334	A	0.176512234724820	0.284847570753595
335	I	0.284847570753595	0.284847570753595
336	E	0.485393649560405	0.485393649560405
337	K	0.675823494145448	0.615623972225156
338	K	0.615623972225156	0.615623972225156
339	A	0.716827970257998	0.615623972225156
340	A	0.496577108472484	0.598949958116118
341	D	0.425826717393436	0.496577108472484
342	A	0.598949958116118	0.479189124885819
343	L	0.479189124885819	0.479189124885819
344	L	0.313612928297318	0.598949958116118
345	L	0.599224718766361	0.491275523097282
346	K	0.613287434069917	0.491275523097282
347	V	0.491275523097282	0.566256878189853
348	N	0.440381476556341	0.566256878189853
349	Q	0.566256878189853	0.566256878189853
350	I	0.711211295094667	0.616670168356579
351	G	0.711211295094667	0.616670168356579
352	T	0.616670168356579	0.616670168356579
353	L	0.441369906753267	0.441369906753267
354	S	0.173682859147968	0.196317869847952
355	E	0.182301550221885	0.196317869847952
356	S	0.196317869847952	0.196317869847952
357	I	0.274242142837999	0.196317869847952
358	K	0.334478571541056	0.274242142837999
359	A	0.163765836836196	0.277239406840255
360	A	0.339035706217549	0.277239406840255
361	Q	0.277239406840255	0.277239406840255
362	D	0.258263968802476	0.339035706217549
363	S	0.343684888667188	0.343684888667188
364	F	0.608684895132151	0.451660103553703
365	A	0.608684895132151	0.485233852544674
366	A	0.451660103553703	0.485233852544674
367	N	0.485233852544674	0.451660103553703
368	W	0.434431210112242	0.434431210112242
369	G	0.321218483011416	0.373290399167020
370	V	0.227469896567841	0.321218483011416
371	M	0.373290399167020	0.254814697710627
372	V	0.254814697710627	0.227469896567841
373	S	0.083801058305241	0.102920722635029
374	H	0.070072961726544	0.102920722635029
375	R	0.102920722635029	0.102920722635029
376	S	0.227459513006377	0.107634974840950
377	G	0.154307898479578	0.117293333837156
378	E	0.107634974840950	0.130939570396883
379	T	0.117293333837156	0.130939570396883
380	E	0.130939570396883	0.117293333837156
381	D	0.130939570396883	0.130939570396883
382	T	0.102261308605671	0.130939570396883
383	F	0.165623414216298	0.165623414216298
384	I	0.165623414216298	0.165623414216298
385	A	0.167139565160125	0.167139565160125
386	D	0.167139565160125	0.167139565160125
387	L	0.243873026461590	0.243873026461590
388	V	0.393751246575907	0.393751246575907
389	V	0.516115029047676	0.516115029047676
390	G	0.683306462082176	0.516115029047676
391	L	0.617371564933301	0.516115029047676
392	R	0.514501629242818	0.514501629242818
393	T	0.306733194368899	0.488533498298855
394	G	0.306733194368899	0.337060261952314
395	Q	0.488533498298855	0.306733194368899
396	I	0.337060261952314	0.306733194368899
397	K	0.146149536127567	0.212039931669451
398	T	0.097713530816068	0.149502474224518
399	G	0.212039931669451	0.146149536127567
400	A	0.149502474224518	0.149502474224518
401	P	0.133149702118328	0.212039931669451
402	A	0.222047312640312	0.222047312640312
403	R	0.230470664500435	0.222047312640312
404	S	0.230470664500435	0.230470664500435
405	E	0.216525688571466	0.230470664500435
406	R	0.355130063315019	0.355130063315019
407	L	0.370160476606194	0.370160476606194
408	A	0.612792197613406	0.370160476606194
409	K	0.425406446683146	0.370160476606194
410	L	0.333354918251619	0.333354918251619
411	N	0.189581418522423	0.289430527164407
412	Q	0.289430527164407	0.235443971185694
413	L	0.235443971185694	0.211409897412462
414	L	0.211409897412462	0.211409897412462
415	R	0.189796740677334	0.189796740677334
416	I	0.132714593761851	0.189796740677334
417	E	0.175354197457301	0.189796740677334
418	E	0.280814944846167	0.195544400273152
419	E	0.203225003342694	0.195544400273152
420	L	0.195544400273152	0.195544400273152
421	G	0.131375236497635	0.131375236497635
422	D	0.060032846357301	0.060032846357301
423	K	0.059725940228639	0.059725940228639
424	A	0.059681109859488	0.059681109859488
425	V	0.032516317149808	0.042384738295023
426	Y	0.042384738295023	0.042384738295023
427	A	0.037101765308463	0.042384738295023
428	G	0.059511508392177	0.059511508392177
429	E	0.500000000000000	0.500000000000000
430	N	0.500000000000000	0.500000000000000
431	F	0.500000000000000	0.500000000000000
432	H	0.500000000000000	0.500000000000000
433	H	0.500000000000000	0.500000000000000
434	G	0.500000000000000	0.500000000000000
435	D	0.500000000000000	0.500000000000000
436	K	0.500000000000000	0.500000000000000
437	L	0.500000000000000	0.500000000000000
