# Supplementary material for: Conserved degronome features governing quality control associated proteolysis
Source: Nat Commun. 2022 Dec 8;13:7588. doi: 10.1038/s41467-022-35298-y (PMC9732359; doi:10.1038/s41467-022-35298-y)
Supplement: Supplementary file 6 — Supplementary Data 4 [file 41467_2022_35298_MOESM6_ESM.zip › profile_P00927.csv]

# Degron profile of P00927
# logit: Predicted probability of a tile being a degron (PSI<2.2) assigned to central position
# smooth: Running median spanning 5 positions
resi	aa	logit	logit_smooth
1	M	0.500000000000000	0.500000000000000
2	S	0.500000000000000	0.500000000000000
3	A	0.500000000000000	0.500000000000000
4	T	0.500000000000000	0.500000000000000
5	L	0.500000000000000	0.500000000000000
6	L	0.500000000000000	0.500000000000000
7	K	0.500000000000000	0.500000000000000
8	Q	0.500000000000000	0.500000000000000
9	P	0.721818501226424	0.600126903340538
10	L	0.619278819703542	0.600126903340538
11	C	0.600126903340538	0.600126903340538
12	T	0.550151132378937	0.550151132378937
13	V	0.532811232010972	0.532811232010972
14	V	0.508653935713361	0.508653935713361
15	R	0.355275600538725	0.473614264254299
16	Q	0.306468050179085	0.456446974042986
17	G	0.473614264254299	0.456446974042986
18	K	0.456446974042986	0.456446974042986
19	Q	0.456446974042986	0.473614264254299
20	S	0.495602320904294	0.495602320904294
21	K	0.511859013007258	0.495602320904294
22	V	0.536002474891279	0.495602320904294
23	S	0.389743540468406	0.459096127991106
24	G	0.420762205576745	0.459096127991106
25	L	0.459096127991106	0.459096127991106
26	N	0.678358264795352	0.678358264795352
27	L	0.706889017551607	0.706889017551607
28	L	0.738229040811407	0.722378346670387
29	R	0.722378346670387	0.738229040811407
30	L	0.748452311147546	0.748452311147546
31	K	0.766238033549903	0.766238033549903
32	A	0.766238033549903	0.766238033549903
33	H	0.786561621041985	0.766238033549903
34	L	0.662347837125733	0.786561621041985
35	H	0.822864135728238	0.786561621041985
36	R	0.834276985947706	0.814778516453558
37	Q	0.716422196819768	0.814778516453558
38	H	0.814778516453558	0.728079557143114
39	L	0.716259932191111	0.716422196819768
40	S	0.728079557143114	0.716259932191111
41	P	0.556067839202531	0.685808975852425
42	S	0.685808975852425	0.656224216211747
43	L	0.522767604524576	0.556067839202531
44	I	0.656224216211747	0.522767604524576
45	K	0.469276328904501	0.489465166827807
46	L	0.354910138683208	0.469276328904501
47	H	0.489465166827807	0.354910138683208
48	S	0.320126985627081	0.322510803849969
49	E	0.322510803849969	0.320126985627081
50	L	0.218690376962141	0.218690376962141
51	K	0.181700934061238	0.181700934061238
52	L	0.106739901889296	0.106739901889296
53	D	0.047518925692149	0.047518925692149
54	E	0.025765363363474	0.037119118092334
55	L	0.023791161761026	0.037119118092334
56	Q	0.037119118092334	0.037119118092334
57	T	0.039931846183304	0.039931846183304
58	D	0.119801408654358	0.109962253179141
59	N	0.109962253179141	0.119801408654358
60	T	0.197552479471270	0.123874210139422
61	P	0.123874210139422	0.197552479471270
62	D	0.220518404336249	0.220518404336249
63	Y	0.330112071519061	0.309065280171676
64	V	0.309065280171676	0.309065280171676
65	R	0.456313827649407	0.330112071519061
66	L	0.293236248657778	0.456313827649407
67	V	0.586038128159872	0.586038128159872
68	L	0.784161415172233	0.658174423325587
69	R	0.740314066967568	0.740314066967568
70	S	0.658174423325587	0.740314066967568
71	S	0.793927568938215	0.693090609242624
72	V	0.654170010931331	0.676698552020518
73	Y	0.693090609242624	0.676698552020518
74	D	0.676698552020518	0.654170010931331
75	V	0.506899067115613	0.506899067115613
76	I	0.313069784305691	0.313069784305691
77	N	0.292634896486087	0.313069784305691
78	E	0.224739081534639	0.313069784305691
79	S	0.352581471631684	0.292634896486087
80	P	0.352581471631684	0.242055167059331
81	I	0.242055167059331	0.352581471631684
82	S	0.165994613768034	0.258184533388657
83	Q	0.427969331147629	0.242055167059331
84	G	0.258184533388657	0.165994613768034
85	V	0.147365318136145	0.258184533388657
86	G	0.147365318136145	0.258184533388657
87	L	0.339233218453992	0.339233218453992
88	S	0.511050395302629	0.511050395302629
89	S	0.697895123850065	0.516857730564162
90	R	0.516857730564162	0.516857730564162
91	L	0.535794644276229	0.516857730564162
92	N	0.417984833085603	0.417984833085603
93	T	0.321917078798020	0.417984833085603
94	N	0.343404075859882	0.370277250885556
95	V	0.565142185303447	0.370277250885556
96	I	0.370277250885556	0.500676527087148
97	L	0.500676527087148	0.565142185303447
98	K	0.651991030258902	0.633296068679532
99	R	0.634561245661095	0.634561245661095
100	E	0.633296068679532	0.651991030258902
101	D	0.672390779184236	0.672390779184236
102	L	0.792265407692528	0.696935915487638
103	L	0.838370546349995	0.696935915487638
104	P	0.696935915487638	0.696935915487638
105	V	0.580917226774199	0.580917226774199
106	F	0.560895833008210	0.580917226774199
107	S	0.518033072451256	0.580917226774199
108	F	0.599718317829892	0.599718317829892
109	K	0.841600240942917	0.841600240942917
110	L	0.928805967922091	0.867499248680473
111	R	0.867499248680473	0.867499248680473
112	G	0.867499248680473	0.867499248680473
113	A	0.793797338727088	0.793797338727088
114	Y	0.530123441699440	0.530123441699440
115	N	0.376493931292407	0.376493931292407
116	M	0.357794170657195	0.357794170657195
117	I	0.243408941209583	0.243408941209583
118	A	0.213037074402583	0.213037074402583
119	K	0.117351053789509	0.173647882501417
120	L	0.085224011090161	0.173647882501417
121	D	0.173647882501417	0.173647882501417
122	D	0.258499506934117	0.198153293472170
123	S	0.198153293472170	0.249564555409180
124	Q	0.333401468049920	0.249564555409180
125	R	0.249564555409180	0.198153293472170
126	N	0.166985320097293	0.166985320097293
127	Q	0.109922905600127	0.109922905600127
128	G	0.094134709741101	0.109922905600127
129	V	0.056277189335023	0.109922905600127
130	I	0.127723854244409	0.127723854244409
131	A	0.212799130302716	0.169692844984038
132	C	0.169692844984038	0.212799130302716
133	S	0.274167989235375	0.274167989235375
134	A	0.300517987127043	0.300517987127043
135	G	0.502953750638721	0.502953750638721
136	N	0.573714383529046	0.547049300794674
137	H	0.685982965209595	0.547049300794674
138	A	0.547049300794674	0.547049300794674
139	Q	0.390074902564009	0.494709792417682
140	G	0.494709792417682	0.494709792417682
141	V	0.365038256546885	0.447719101686528
142	A	0.539258850430983	0.494709792417682
143	F	0.447719101686528	0.539258850430983
144	A	0.568195522050941	0.568195522050941
145	A	0.626440192977168	0.626440192977168
146	K	0.760008882778763	0.760008882778763
147	H	0.814836665805308	0.814836665805308
148	L	0.877647540856949	0.877647540856949
149	K	0.889679604061798	0.889679604061798
150	I	0.889679604061798	0.889679604061798
151	P	0.913429317630046	0.889679604061798
152	A	0.850951028327780	0.850951028327780
153	T	0.798159325910297	0.850951028327780
154	I	0.763166170605463	0.850951028327780
155	V	0.874347217258369	0.848659883933133
156	M	0.858861992482957	0.848659883933133
157	P	0.848659883933133	0.848659883933133
158	V	0.845867561817128	0.845867561817128
159	C	0.681370561812380	0.810973587224895
160	T	0.810973587224895	0.788627531183016
161	P	0.777582963254966	0.777582963254966
162	S	0.788627531183016	0.777582963254966
163	I	0.774919094126861	0.774919094126861
164	K	0.604175574747623	0.604175574747623
165	Y	0.503699602482215	0.524191544092916
166	Q	0.524191544092916	0.524191544092916
167	N	0.524191544092916	0.524191544092916
168	V	0.539192121163290	0.539192121163290
169	S	0.684970120991961	0.684970120991961
170	R	0.815785748974813	0.684970120991961
171	L	0.770012424051428	0.684970120991961
172	G	0.566088121689755	0.566088121689755
173	S	0.408838114067733	0.427396534583431
174	Q	0.427396534583431	0.408838114067733
175	V	0.287904759079741	0.287904759079741
176	V	0.226356414736090	0.226356414736090
177	L	0.173930714983866	0.184193143722432
178	Y	0.165627612540986	0.173930714983866
179	G	0.184193143722432	0.165627612540986
180	N	0.064542563570094	0.152407447449996
181	D	0.127799680475851	0.152407447449996
182	F	0.152407447449996	0.152407447449996
183	D	0.155215860767321	0.152407447449996
184	E	0.168338352140862	0.152407447449996
185	A	0.127141715126031	0.127141715126031
186	K	0.042615424940705	0.042615424940705
187	A	0.014546298115202	0.020630725769150
188	E	0.020630725769150	0.020630725769150
189	C	0.019680562531877	0.020630725769150
190	A	0.070168522480584	0.039230927815250
191	K	0.039230927815250	0.060869358171981
192	L	0.060869358171981	0.070168522480584
193	A	0.186891989688751	0.125515592525115
194	E	0.137337377606074	0.137337377606074
195	E	0.125515592525115	0.159836376184487
196	R	0.179340716612994	0.137337377606074
197	G	0.159836376184487	0.125515592525115
198	L	0.113270431883836	0.139759523210669
199	T	0.081285186461357	0.128520565783417
200	N	0.139759523210669	0.128520565783417
201	I	0.128520565783417	0.139759523210669
202	P	0.196566443523498	0.196566443523498
203	P	0.343392632956709	0.343392632956709
204	F	0.407837340535167	0.370662720140055
205	D	0.370662720140055	0.370662720140055
206	H	0.370662720140055	0.370662720140055
207	P	0.240673286731646	0.370662720140055
208	Y	0.348375081107485	0.370662720140055
209	V	0.452660795240977	0.348375081107485
210	I	0.379245443740436	0.379245443740436
211	A	0.292104609380529	0.452660795240977
212	G	0.497068803580136	0.497068803580136
213	Q	0.498431742642725	0.498431742642725
214	G	0.682067499901349	0.647399125364110
215	T	0.647399125364110	0.682067499901349
216	V	0.786490188430227	0.682067499901349
217	A	0.696578566512349	0.647399125364110
218	M	0.576459391458235	0.576459391458235
219	E	0.450672510193532	0.450672510193532
220	I	0.346554832678699	0.450672510193532
221	L	0.398082078878728	0.450672510193532
222	R	0.593379400458567	0.593379400458567
223	Q	0.593379400458567	0.593379400458567
224	V	0.639163342467647	0.639163342467647
225	R	0.639163342467648	0.639163342467648
226	T	0.729506172494143	0.729506172494143
227	A	0.753572394426321	0.753572394426321
228	N	0.819089216430483	0.753572394426321
229	K	0.791336570741935	0.753572394426321
230	I	0.604148667952725	0.604148667952725
231	G	0.516779506672075	0.516779506672075
232	A	0.467039553782395	0.467039553782395
233	V	0.279803228028127	0.467039553782395
234	F	0.403511012434528	0.467039553782395
235	V	0.576673763762526	0.564885499779206
236	P	0.576673763762526	0.576673763762526
237	V	0.564885499779206	0.576673763762526
238	G	0.737081032708170	0.576673763762526
239	G	0.510063428303705	0.628232721410692
240	G	0.628232721410692	0.704482842682382
241	G	0.704482842682382	0.628232721410692
242	L	0.724231967940480	0.628232721410692
243	I	0.569923497192390	0.627158052588929
244	A	0.456056858663154	0.569923497192390
245	G	0.627158052588929	0.569923497192390
246	I	0.547611021878037	0.576435154110537
247	G	0.576435154110537	0.627158052588929
248	A	0.659933081308836	0.659933081308836
249	Y	0.839375501327417	0.839375501327417
250	L	0.866960059431407	0.866960059431407
251	K	0.875960084363224	0.866960059431407
252	R	0.875960084363224	0.875960084363224
253	V	0.813108093891090	0.875960084363224
254	A	0.907521263978275	0.813108093891090
255	P	0.734552942764364	0.813108093891090
256	H	0.787253483294541	0.787253483294541
257	I	0.839234496582189	0.734552942764364
258	K	0.601121735476251	0.601121735476251
259	I	0.496076440537010	0.561667974422898
260	I	0.561667974422898	0.561667974422898
261	G	0.545597483821937	0.545597483821937
262	V	0.569475787109719	0.545597483821937
263	E	0.537471865767895	0.537471865767895
264	T	0.520277716803877	0.520277716803877
265	Y	0.501496620530323	0.501496620530323
266	D	0.481411798099973	0.481411798099973
267	A	0.476027075068063	0.476027075068063
268	A	0.324992929263958	0.324992929263958
269	T	0.157972353254966	0.186302601352455
270	L	0.186302601352455	0.186302601352455
271	H	0.126531301954469	0.176600644347575
272	N	0.203253668741492	0.186302601352455
273	S	0.176600644347575	0.188802646391096
274	L	0.188802646391096	0.203253668741492
275	Q	0.283584233283622	0.283584233283622
276	R	0.354863129999586	0.354863129999586
277	N	0.433224016865630	0.354863129999586
278	Q	0.363706801122973	0.354863129999586
279	R	0.235244927469500	0.363706801122973
280	T	0.347737128808591	0.347737128808591
281	P	0.451964328831274	0.291867299708726
282	L	0.291867299708726	0.291867299708726
283	P	0.142271369660108	0.153796997723960
284	V	0.153796997723960	0.153796997723960
285	V	0.144168199755884	0.153796997723960
286	G	0.265844692762767	0.265844692762767
287	T	0.297475904883605	0.297475904883605
288	F	0.371165864396043	0.371165864396043
289	A	0.543085898908996	0.371165864396043
290	D	0.513906087802706	0.371165864396043
291	G	0.244183374504903	0.244183374504903
292	T	0.179121392915242	0.179121392915242
293	S	0.114547029346312	0.168245545187712
294	V	0.124144911365279	0.168245545187712
295	R	0.168245545187712	0.168245545187712
296	M	0.254394505352372	0.168245545187712
297	I	0.183068583492286	0.183068583492286
298	G	0.144191883646506	0.237252780699358
299	E	0.237252780699358	0.237252780699358
300	E	0.412316831811926	0.371639751731316
301	T	0.542002396140346	0.371639751731316
302	F	0.371639751731316	0.371639751731316
303	R	0.166048951825744	0.262989597224797
304	V	0.239371958239658	0.247710384031813
305	A	0.262989597224797	0.247710384031813
306	Q	0.247710384031813	0.262989597224797
307	Q	0.426179377876174	0.426179377876174
308	V	0.506490140460216	0.471863899774277
309	V	0.643792499313040	0.471863899774277
310	D	0.471863899774277	0.471863899774277
311	E	0.215391162812996	0.341239581423593
312	V	0.341239581423593	0.327828248905019
313	V	0.327828248905019	0.327828248905019
314	L	0.327828248905019	0.341239581423593
315	V	0.393453837508208	0.393453837508208
316	N	0.545228783202166	0.393453837508208
317	T	0.398615093409550	0.398615093409550
318	D	0.162660044665058	0.441752978895644
319	E	0.441752978895644	0.441752978895644
320	I	0.720313145252213	0.441752978895644
321	C	0.464388410071463	0.441752978895644
322	A	0.202617132151947	0.202617132151947
323	A	0.120295611097622	0.120295611097622
324	V	0.079628886514395	0.120295611097622
325	K	0.098336255285217	0.120295611097622
326	D	0.180072215653971	0.180072215653971
327	I	0.428363917662804	0.238306083151950
328	F	0.428363917662804	0.238306083151950
329	E	0.238306083151950	0.238306083151950
330	D	0.163081907866080	0.163081907866080
331	T	0.107181745322475	0.116804758249059
332	R	0.107181745322475	0.116804758249059
333	S	0.116804758249059	0.116804758249059
334	I	0.123021184951683	0.123021184951683
335	V	0.323704856425875	0.123021184951683
336	E	0.223913047570686	0.223913047570686
337	P	0.104539406452395	0.234206562113190
338	S	0.234206562113190	0.234206562113190
339	G	0.365857430227450	0.349809285358193
340	A	0.349809285358193	0.365857430227450
341	L	0.463306576075551	0.463306576075551
342	S	0.637350713416410	0.463306576075551
343	V	0.463306576075551	0.463306576075551
344	A	0.338532574349625	0.603211138977238
345	G	0.603211138977238	0.603211138977238
346	M	0.658489326733150	0.603211138977238
347	K	0.621055774517360	0.621055774517360
348	K	0.554466282688415	0.621055774517360
349	Y	0.673694441755847	0.554466282688415
350	I	0.354526506783945	0.371909866567919
351	S	0.371909866567919	0.354526506783945
352	T	0.259833421076316	0.259833421076316
353	V	0.212409327594901	0.220570725238289
354	H	0.220570725238289	0.220570725238289
355	P	0.159828098802022	0.220570725238289
356	E	0.258882590447476	0.236768406456717
357	I	0.387191164590428	0.236768406456717
358	D	0.236768406456717	0.258882590447476
359	H	0.236768406456717	0.365664429936637
360	T	0.368203696378476	0.236768406456717
361	K	0.365664429936637	0.236768406456717
362	N	0.203547733250168	0.225355861207103
363	T	0.225355861207103	0.225355861207103
364	Y	0.213536818250677	0.217015420235617
365	V	0.415646366055713	0.225355861207103
366	P	0.217015420235617	0.324489169709606
367	I	0.508885811852233	0.338904285070838
368	L	0.324489169709606	0.338904285070838
369	S	0.338904285070838	0.505320704148269
370	G	0.505320704148269	0.505320704148269
371	A	0.581467912442079	0.581467912442079
372	N	0.719698658411641	0.597283811590207
373	M	0.716647834583573	0.597283811590207
374	N	0.597283811590207	0.597283811590207
375	F	0.500432037392477	0.500432037392477
376	D	0.346779342176712	0.371607129062917
377	R	0.257488735134771	0.371607129062917
378	L	0.371607129062917	0.371607129062917
379	R	0.595052172800065	0.395820350187070
380	F	0.475147345031076	0.395820350187070
381	V	0.395820350187070	0.395820350187070
382	S	0.247744608785710	0.281295913949596
383	E	0.281295913949596	0.281295913949596
384	R	0.107349174216126	0.281295913949596
385	A	0.290948926179276	0.290948926179276
386	V	0.415408528965825	0.362598473136468
387	L	0.362598473136468	0.415408528965825
388	G	0.497619307990958	0.415408528965825
389	E	0.474799974986981	0.474799974986981
390	G	0.348943147872160	0.497619307990958
391	K	0.501715080773401	0.474799974986981
392	E	0.598517670981356	0.489689236914554
393	V	0.408475769578559	0.489689236914554
394	F	0.489689236914554	0.408475769578559
395	M	0.323546663087783	0.323546663087783
396	L	0.161414718356475	0.323546663087783
397	V	0.238058039151001	0.323546663087783
398	T	0.504177467793287	0.504177467793287
399	L	0.559088831797014	0.559088831797014
400	P	0.559088831797014	0.559088831797014
401	D	0.768619066582999	0.559088831797014
402	V	0.642516194478897	0.559088831797014
403	P	0.475591741489015	0.570891499171099
404	G	0.551099912151917	0.551099912151917
405	A	0.570891499171099	0.475591741489015
406	F	0.456838825231369	0.456838825231369
407	K	0.414220671831030	0.414220671831030
408	K	0.288819331541234	0.414220671831030
409	M	0.323313065180193	0.414220671831030
410	Q	0.619809846430184	0.394963994954343
411	K	0.491485528166046	0.491485528166046
412	I	0.394963994954343	0.567967023500998
413	I	0.617340219893798	0.549158685665233
414	H	0.567967023500998	0.567967023500998
415	P	0.549158685665233	0.582283794362453
416	R	0.582283794362453	0.574499310828693
417	S	0.719075199171789	0.574499310828693
418	V	0.574499310828693	0.574499310828693
419	T	0.456549137301179	0.489961883964174
420	E	0.489961883964174	0.456549137301179
421	F	0.337353053687791	0.337353053687791
422	S	0.212342077454534	0.212342077454534
423	Y	0.125537606832876	0.144492605938277
424	R	0.144492605938277	0.135353153380756
425	Y	0.135353153380756	0.135353153380756
426	N	0.135353153380756	0.135353153380756
427	E	0.050061868843363	0.116304306209976
428	H	0.081635147205509	0.081635147205509
429	R	0.116304306209976	0.075354777745329
430	H	0.062273909617622	0.075354777745329
431	E	0.075354777745329	0.075354777745329
432	S	0.075354777745329	0.075354777745329
433	S	0.133281786297591	0.133281786297591
434	S	0.133281786297591	0.133281786297591
435	E	0.163862441320780	0.163862441320780
436	V	0.254492061449991	0.254492061449991
437	P	0.371714503386047	0.354152448872832
438	K	0.354152448872832	0.371714503386047
439	A	0.464492073079555	0.464492073079555
440	Y	0.720397098894877	0.562874674421536
441	I	0.562874674421536	0.562874674421536
442	Y	0.581468464875940	0.567065477662774
443	T	0.443698484140649	0.562874674421536
444	S	0.567065477662774	0.513657676684448
445	F	0.306015234898393	0.513657676684448
446	S	0.513657676684448	0.513657676684448
447	V	0.513657676684448	0.442613328891639
448	V	0.442613328891639	0.442613328891639
449	D	0.438897923002414	0.438897923002414
450	R	0.366221203535565	0.366221203535565
451	E	0.235454492939183	0.345553737669595
452	K	0.219396007340675	0.235454492939183
453	E	0.345553737669595	0.219396007340675
454	I	0.183129216179644	0.219396007340675
455	K	0.215755270197554	0.215755270197554
456	Q	0.232586823188366	0.215755270197554
457	V	0.118452550067488	0.215755270197554
458	M	0.334372449649100	0.232586823188366
459	Q	0.210916149639513	0.334372449649100
460	Q	0.363610008857204	0.363610008857204
461	L	0.508229316808597	0.473598278922146
462	N	0.473598278922146	0.473598278922146
463	A	0.473598278922146	0.473598278922146
464	L	0.488304888508759	0.473598278922146
465	G	0.340764387102399	0.340764387102399
466	F	0.193851654192118	0.193851654192118
467	E	0.084073885413568	0.193851654192118
468	A	0.157466991787114	0.157466991787114
469	V	0.199090251523671	0.135884241702790
470	D	0.110912451059989	0.135884241702790
471	I	0.135884241702790	0.121377795024681
472	S	0.121377795024681	0.110912451059989
473	D	0.052666766733435	0.073506859066420
474	N	0.073506859066420	0.073506859066420
475	E	0.068477358401620	0.073506859066420
476	L	0.193910302443750	0.129072689273603
477	A	0.250531771794093	0.183133757863973
478	K	0.129072689273603	0.183133757863973
479	S	0.183133757863973	0.129072689273603
480	H	0.119048887017673	0.129072689273603
481	G	0.119048887017673	0.183133757863973
482	R	0.203139128815627	0.203139128815627
483	Y	0.353999650261935	0.255180376316726
484	L	0.447921577268496	0.255180376316726
485	V	0.255180376316726	0.255180376316726
486	G	0.138136608188895	0.255180376316726
487	G	0.154992338174493	0.255180376316726
488	A	0.271891277465211	0.271891277465211
489	S	0.413553370352068	0.413553370352068
490	K	0.482600982948484	0.413553370352068
491	V	0.617630938407319	0.413553370352068
492	P	0.348810499020331	0.348810499020331
493	N	0.347573174759105	0.347573174759105
494	E	0.209822612503364	0.223453110647145
495	R	0.167800868933557	0.209822612503364
496	I	0.223453110647145	0.167800868933557
497	I	0.166185613795520	0.166185613795520
498	S	0.130950987811717	0.166185613795520
499	F	0.163974574997772	0.166185613795520
500	E	0.177681812370737	0.177681812370737
501	F	0.204457492183747	0.204457492183747
502	P	0.259005178698543	0.259005178698543
503	E	0.532185573953775	0.423824858319754
504	R	0.664519731721710	0.423824858319754
505	P	0.423824858319754	0.423824858319754
506	G	0.214555021973662	0.339138461532854
507	A	0.339138461532854	0.215475207176072
508	L	0.215475207176072	0.214555021973662
509	T	0.192965070472018	0.215475207176072
510	R	0.113452123672273	0.215475207176072
511	F	0.229663738524814	0.229663738524814
512	L	0.291772214989442	0.291772214989442
513	G	0.417702631068348	0.417702631068348
514	G	0.460397465371667	0.460397465371667
515	L	0.679500351228443	0.649417791321045
516	S	0.763481137964739	0.679500351228443
517	D	0.649417791321045	0.760305791518840
518	S	0.760305791518840	0.760305791518840
519	W	0.760305791518840	0.649417791321045
520	N	0.573882396877316	0.573882396877316
521	L	0.435936483592001	0.556436762258396
522	T	0.435936483592001	0.435936483592001
523	L	0.556436762258396	0.435936483592001
524	F	0.250221688357742	0.435936483592001
525	H	0.404558114131586	0.492125553623640
526	Y	0.506853528230219	0.454879956856704
527	R	0.492125553623640	0.492125553623640
528	N	0.454879956856704	0.506853528230219
529	H	0.663990185692839	0.492125553623640
530	G	0.563478424031503	0.511263744015696
531	A	0.491173169637174	0.511263744015696
532	D	0.511263744015696	0.491173169637174
533	I	0.358924807118799	0.469670028359596
534	G	0.469670028359596	0.358924807118799
535	K	0.303050486582906	0.317821833754034
536	V	0.255152419004544	0.303050486582906
537	L	0.317821833754034	0.255152419004544
538	A	0.198779743660102	0.255152419004544
539	G	0.206554795732646	0.284961360216434
540	I	0.284961360216434	0.284961360216434
541	S	0.446343275957165	0.425244120025931
542	V	0.425244120025931	0.446343275957165
543	P	0.474495781569332	0.474495781569332
544	P	0.474495781569332	0.474495781569332
545	R	0.497314338328558	0.474495781569332
546	E	0.497314338328558	0.474495781569332
547	N	0.316387177400523	0.316387177400523
548	L	0.234271094417394	0.234271094417394
549	T	0.220161956527725	0.220161956527725
550	F	0.175897463232307	0.204915358136802
551	Q	0.178093139673098	0.204915358136802
552	K	0.204915358136802	0.204915358136802
553	F	0.344228430935817	0.313473278135962
554	L	0.344048190250162	0.313473278135962
555	E	0.313473278135962	0.313473278135962
556	D	0.248365342635622	0.248365342635622
557	L	0.150976002650530	0.150976002650530
558	G	0.080802506768695	0.080802506768695
559	Y	0.035980284170594	0.068877263547859
560	T	0.039289534623574	0.064142599680260
561	Y	0.068877263547859	0.039289534623574
562	H	0.064142599680260	0.052384224656563
563	D	0.032565410732804	0.064142599680260
564	E	0.052384224656563	0.064142599680260
565	T	0.171270156106823	0.171270156106823
566	D	0.171270156106823	0.171270156106823
567	N	0.204907897899377	0.204907897899377
568	T	0.500000000000000	0.500000000000000
569	V	0.500000000000000	0.500000000000000
570	Y	0.500000000000000	0.500000000000000
571	Q	0.500000000000000	0.500000000000000
572	K	0.500000000000000	0.500000000000000
573	F	0.500000000000000	0.500000000000000
574	L	0.500000000000000	0.500000000000000
575	K	0.500000000000000	0.500000000000000
576	Y	0.500000000000000	0.500000000000000
