# Supplementary material for: Conserved degronome features governing quality control associated proteolysis
Source: Nat Commun. 2022 Dec 8;13:7588. doi: 10.1038/s41467-022-35298-y (PMC9732359; doi:10.1038/s41467-022-35298-y)
Supplement: Supplementary file 6 — Supplementary Data 4 [file 41467_2022_35298_MOESM6_ESM.zip › profile_P00931.csv]

# Degron profile of P00931
# logit: Predicted probability of a tile being a degron (PSI<2.2) assigned to central position
# smooth: Running median spanning 5 positions
resi	aa	logit	logit_smooth
1	M	0.500000000000000	0.500000000000000
2	S	0.500000000000000	0.500000000000000
3	E	0.500000000000000	0.500000000000000
4	Q	0.500000000000000	0.500000000000000
5	L	0.500000000000000	0.500000000000000
6	R	0.500000000000000	0.500000000000000
7	Q	0.500000000000000	0.500000000000000
8	T	0.500000000000000	0.500000000000000
9	F	0.104944579704329	0.104944579704329
10	A	0.058244290978784	0.104944579704329
11	N	0.070542397555705	0.104944579704329
12	A	0.198950089281625	0.198092662225195
13	K	0.314612821058007	0.198950089281625
14	K	0.198092662225195	0.299615570089249
15	E	0.299615570089249	0.314612821058007
16	N	0.410829018049806	0.314120947286148
17	R	0.410829018049806	0.314120947286148
18	N	0.314120947286148	0.381084296583899
19	A	0.220061731308369	0.314120947286148
20	L	0.381084296583899	0.313813410907519
21	V	0.298971864953167	0.313813410907519
22	T	0.313813410907519	0.381084296583899
23	F	0.452716440026094	0.452716440026094
24	M	0.575994672131303	0.452716440026094
25	T	0.461155538703240	0.461155538703240
26	A	0.445041030721832	0.544211010871021
27	G	0.632871893372863	0.544211010871021
28	Y	0.544211010871021	0.564066068805390
29	P	0.564066068805390	0.570685313980777
30	T	0.587707251334261	0.564066068805390
31	V	0.570685313980777	0.564066068805390
32	K	0.349754253036394	0.400563301068229
33	D	0.400563301068229	0.378823632518380
34	T	0.378823632518380	0.349754253036394
35	V	0.198952843191429	0.198952843191429
36	P	0.198952843191429	0.198952843191429
37	I	0.097851340868116	0.178717807642268
38	L	0.178717807642268	0.113810405777060
39	K	0.097125012950597	0.113810405777060
40	G	0.113810405777060	0.178717807642268
41	F	0.217114967213951	0.217114967213951
42	Q	0.241598916177559	0.217114967213951
43	D	0.371843467863212	0.241598916177559
44	G	0.207885085809755	0.241598916177559
45	G	0.317109349391021	0.207885085809755
46	V	0.162390577931451	0.169794673132782
47	D	0.161650379483118	0.162390577931451
48	I	0.169794673132782	0.161650379483118
49	I	0.119097194150985	0.119494584084081
50	E	0.057941071716956	0.119494584084081
51	L	0.119494584084081	0.119494584084081
52	G	0.249942807237396	0.180518054370285
53	M	0.180518054370285	0.180518054370285
54	P	0.180518054370285	0.180518054370285
55	F	0.098935137128129	0.180518054370285
56	S	0.181742485003047	0.180518054370285
57	D	0.181742485003047	0.181742485003047
58	P	0.091454562176073	0.181742485003047
59	I	0.247780549588179	0.155393110054870
60	A	0.149181779477733	0.149181779477733
61	D	0.155393110054870	0.155393110054870
62	G	0.110065002545340	0.149181779477733
63	P	0.198800832959562	0.155393110054870
64	T	0.140132492048577	0.198800832959562
65	I	0.234398047954533	0.234398047954533
66	Q	0.361112017447884	0.234398047954533
67	L	0.345347234132569	0.234398047954533
68	S	0.163810171271505	0.345347234132569
69	N	0.213975533627967	0.345347234132569
70	T	0.355121995238726	0.355121995238726
71	V	0.577768478631991	0.555321014477142
72	A	0.577768478631991	0.555321014477142
73	L	0.555321014477142	0.558048529936827
74	Q	0.382772497079441	0.555321014477142
75	N	0.558048529936827	0.382772497079441
76	G	0.278428101903317	0.382772497079441
77	V	0.367216502125485	0.552351627896962
78	T	0.555052925728225	0.400339361868688
79	L	0.552351627896962	0.400339361868688
80	P	0.400339361868688	0.400339361868688
81	Q	0.400339361868688	0.400339361868688
82	T	0.277152140793347	0.277152140793347
83	L	0.247928886172239	0.247928886172239
84	E	0.192614967675205	0.192614967675205
85	M	0.192614967675205	0.192614967675205
86	V	0.192614967675205	0.192614967675205
87	S	0.192614967675205	0.192614967675205
88	Q	0.178005088161357	0.192614967675205
89	A	0.178005088161357	0.192614967675205
90	R	0.323330979287161	0.323330979287161
91	N	0.490372395118316	0.490372395118316
92	E	0.490372395118316	0.490372395118316
93	G	0.715968279544855	0.558920868933223
94	V	0.558920868933223	0.562633501752601
95	T	0.562633501752601	0.656921938379100
96	V	0.690116488553499	0.570124008327503
97	P	0.656921938379100	0.656921938379100
98	I	0.570124008327503	0.690116488553499
99	I	0.714494005055573	0.714494005055573
100	L	0.855624128516426	0.855624128516426
101	M	0.891177895922418	0.891177895922418
102	G	0.949372557046991	0.891177895922418
103	Y	0.892631108129551	0.891177895922418
104	Y	0.825202678904728	0.825202678904728
105	N	0.613796377356995	0.668587498896759
106	P	0.668587498896759	0.649303253422671
107	I	0.649303253422671	0.649303253422671
108	L	0.649303253422671	0.649303253422671
109	N	0.476251699855164	0.476251699855164
110	Y	0.232052935222320	0.329074964440572
111	G	0.329074964440572	0.257985328281264
112	E	0.257985328281264	0.232052935222320
113	E	0.159200402390032	0.226544661911669
114	R	0.226544661911669	0.206679304421407
115	F	0.206679304421407	0.159200402390032
116	I	0.135724022324169	0.135724022324169
117	Q	0.062189131861352	0.063852437448257
118	D	0.059441132803829	0.063852437448257
119	A	0.063852437448257	0.063852437448257
120	A	0.155171125245602	0.155171125245602
121	K	0.394433470210588	0.394433470210588
122	A	0.659258018536246	0.472634092230984
123	G	0.472634092230984	0.472634092230984
124	A	0.473993176266930	0.472634092230984
125	N	0.273372093299169	0.284754517284459
126	G	0.257381355480975	0.273372093299169
127	F	0.284754517284459	0.257381355480975
128	I	0.157005367258905	0.257381355480975
129	I	0.157005367258905	0.221862600677626
130	V	0.270671947982785	0.221862600677626
131	D	0.221862600677626	0.270671947982785
132	L	0.391397844833184	0.361194059713378
133	P	0.361194059713378	0.361194059713378
134	P	0.361194059713378	0.391397844833184
135	E	0.564216526382662	0.361194059713378
136	E	0.585190498409747	0.361194059713378
137	A	0.354720129383802	0.354720129383802
138	L	0.118901703786246	0.118901703786246
139	K	0.059069368414333	0.086729922419657
140	V	0.086729922419657	0.086729922419657
141	R	0.086729922419657	0.086729922419657
142	N	0.100498747598983	0.100498747598983
143	Y	0.198036879332280	0.198036879332280
144	I	0.466869178756680	0.466869178756680
145	N	0.564566091076415	0.564566091076415
146	D	0.664976314406987	0.643074976471653
147	N	0.643074976471653	0.643074976471653
148	G	0.701062883527394	0.643074976471653
149	L	0.538944241343399	0.579959753760879
150	S	0.520020712354298	0.538944241343399
151	L	0.579959753760879	0.520020712354298
152	I	0.446389984762617	0.446389984762617
153	P	0.165234584142620	0.236197575489598
154	L	0.125296385277847	0.236197575489598
155	V	0.236197575489598	0.236197575489598
156	A	0.422738635561529	0.357360274395425
157	P	0.357360274395425	0.357360274395425
158	S	0.357360274395425	0.357360274395426
159	T	0.510925383205149	0.357360274395425
160	T	0.357360274395426	0.357360274395426
161	D	0.227480480799425	0.357360274395426
162	E	0.413592580236866	0.315405154439288
163	R	0.315405154439288	0.227480480799425
164	L	0.118961855721206	0.194759330078918
165	E	0.099122701755177	0.194759330078918
166	L	0.194759330078918	0.194759330078918
167	L	0.292009795542906	0.292009795542906
168	S	0.413923971351524	0.413923971351524
169	H	0.543647412748224	0.543647412748224
170	I	0.802558753278021	0.802558753278021
171	A	0.876244108891251	0.850035666495406
172	D	0.876244108891251	0.876244108891251
173	S	0.850035666495406	0.876244108891251
174	F	0.881861735534015	0.850035666495406
175	V	0.800682047039355	0.800682047039355
176	Y	0.683725416986252	0.721082907075751
177	V	0.620406677790650	0.683725416986252
178	V	0.721082907075751	0.620406677790650
179	S	0.539523179590970	0.620406677790650
180	R	0.488429735894405	0.656403078802992
181	M	0.656403078802992	0.656403078802992
182	G	0.765134660745515	0.656403078802992
183	T	0.681496061230101	0.656403078802992
184	T	0.556488291664168	0.556488291664168
185	G	0.265908731431123	0.285229861421628
186	V	0.285229861421628	0.265908731431123
187	Q	0.104706119346515	0.104706119346515
188	S	0.062916487147822	0.104706119346515
189	S	0.104669674955881	0.104706119346515
190	V	0.136631177717565	0.136631177717565
191	A	0.173089752611274	0.173089752611274
192	S	0.182597137706750	0.182597137706750
193	D	0.273676769529737	0.229160249033313
194	L	0.349688425107375	0.273676769529737
195	D	0.229160249033313	0.349688425107375
196	E	0.358068442834611	0.349688425107375
197	L	0.360584945420465	0.347115549877147
198	I	0.347115549877147	0.347115549877147
199	S	0.134811338556951	0.134811338556951
200	R	0.113764468181138	0.134811338556951
201	V	0.098376947286649	0.134811338556951
202	R	0.290852644085481	0.211304125637731
203	K	0.211304125637731	0.290852644085481
204	Y	0.477576675926406	0.477576675926406
205	T	0.546253700355334	0.477576675926406
206	K	0.544902059117813	0.477576675926406
207	D	0.307784088926954	0.431246887953617
208	T	0.431246887953617	0.412719801456544
209	P	0.412719801456544	0.307784088926954
210	L	0.294103784416302	0.294103784416302
211	A	0.294103784416302	0.294103784416302
212	V	0.202363242499543	0.225995603196146
213	G	0.136434261156810	0.222243442191960
214	F	0.225995603196146	0.222243442191960
215	G	0.222243442191960	0.225995603196146
216	V	0.363768443186385	0.363768443186385
217	S	0.490940321659631	0.363768443186385
218	T	0.461730973848583	0.388195613603221
219	R	0.313474709269488	0.388195613603221
220	E	0.388195613603221	0.313474709269488
221	H	0.313474709269488	0.313474709269488
222	F	0.231858157899776	0.231858157899776
223	Q	0.108842823615134	0.215986327930452
224	S	0.215986327930452	0.215986327930452
225	V	0.215986327930452	0.215986327930452
226	G	0.359326286100836	0.279919868759045
227	S	0.295484972660951	0.295484972660951
228	V	0.279919868759045	0.359326286100836
229	A	0.389644773337973	0.389644773337973
230	D	0.546601200624299	0.523877982820969
231	G	0.523877982820969	0.546601200624299
232	V	0.546616811284857	0.546616811284857
233	V	0.693717870035463	0.680769362297733
234	I	0.680769362297733	0.680769362297733
235	G	0.680769362297733	0.680769362297733
236	S	0.515923261092903	0.515923261092903
237	K	0.434059688543872	0.434059688543872
238	I	0.346931055948825	0.378967918002783
239	V	0.378967918002783	0.378967918002783
240	T	0.378967918002783	0.346931055948825
241	L	0.252262624216624	0.252262624216624
242	C	0.175904183565098	0.175904183565098
243	G	0.153623141430557	0.169855348621418
244	D	0.107131096505555	0.169855348621418
245	A	0.169855348621418	0.153623141430557
246	P	0.210315616985408	0.109792522566533
247	E	0.109792522566533	0.109792522566533
248	G	0.039865368353235	0.066379000179277
249	K	0.066379000179277	0.060625169211724
250	R	0.060625169211724	0.039865368353235
251	Y	0.035760919831610	0.060625169211724
252	D	0.035760919831610	0.060625169211724
253	V	0.131248282292894	0.131248282292894
254	A	0.187836343019787	0.177534080970246
255	K	0.177534080970246	0.187836343019787
256	E	0.221344972773397	0.221344972773397
257	Y	0.315730639190474	0.315558139845326
258	V	0.315730639190474	0.315558139845326
259	Q	0.315558139845326	0.315730639190474
260	G	0.200690549665556	0.315730639190474
261	I	0.461413090202970	0.434736203559864
262	L	0.485543892552789	0.434736203559864
263	N	0.434736203559864	0.434736203559864
264	G	0.434736203559864	0.434736203559864
265	A	0.401029215950429	0.401029215950429
266	K	0.181687627069770	0.330040548334123
267	H	0.195668039946900	0.330040548334123
268	K	0.330040548334123	0.330040548334123
269	V	0.444327247861606	0.330040548334123
270	L	0.423250538515426	0.330040548334123
271	S	0.264932668486378	0.299883761153772
272	K	0.299883761153772	0.264932668486378
273	D	0.245427415881610	0.264932668486378
274	E	0.209513106207668	0.299883761153772
275	F	0.345608706865182	0.315942152779818
276	F	0.315942152779818	0.315942152779818
277	A	0.328811114507403	0.315942152779818
278	F	0.260650892372257	0.260650892372257
279	Q	0.129578831821163	0.202465747417432
280	K	0.202465747417432	0.202465747417432
281	E	0.202465747417432	0.202465747417432
282	S	0.323819204501198	0.323819204501198
283	L	0.323819204501198	0.323819204501198
284	K	0.342888210122055	0.323819204501198
285	S	0.344117653076537	0.323819204501198
286	A	0.176055266023393	0.176055266023393
287	N	0.061608254370479	0.117348656974530
288	V	0.117348656974530	0.065837568339342
289	K	0.065837568339342	0.065837568339342
290	K	0.065837568339342	0.065837568339342
291	E	0.052949645870740	0.052949645870740
292	I	0.031086843048361	0.033432539587954
293	L	0.031086843048361	0.031086843048361
294	D	0.033432539587954	0.031086843048361
295	E	0.023397020895686	0.033432539587954
296	F	0.057921583427231	0.037443317832047
297	D	0.037443317832047	0.057921583427231
298	E	0.071574449852448	0.057921583427231
299	N	0.058221976303099	0.051070273004506
300	H	0.051070273004506	0.051070273004506
301	K	0.047067666427225	0.047067666427225
302	H	0.019489894721430	0.046098618074495
303	P	0.029191473034331	0.042857700357605
304	I	0.046098618074495	0.042857700357605
305	R	0.042857700357605	0.046098618074495
306	F	0.132533908218945	0.132533908218945
307	G	0.184476866217566	0.140671455917942
308	D	0.140671455917942	0.157071558597666
309	F	0.157071558597666	0.184476866217566
310	G	0.270770667571219	0.270770667571219
311	G	0.270770667571219	0.270770667571219
312	Q	0.348993579385054	0.297150690457482
313	Y	0.297150690457482	0.298290583063055
314	V	0.424012686379065	0.298290583063055
315	P	0.298290583063055	0.298290583063055
316	E	0.244022708397496	0.298290583063055
317	A	0.548198221721168	0.298290583063055
318	L	0.271569774512616	0.317362774770122
319	H	0.317362774770122	0.317362774770122
320	A	0.317362774770122	0.317362774770122
321	C	0.484922772358161	0.317362774770122
322	L	0.213706028502054	0.213706028502054
323	R	0.083828328663370	0.213706028502054
324	E	0.116687183965178	0.213706028502054
325	L	0.281814408750686	0.116687183965178
326	E	0.281814408750686	0.116687183965178
327	K	0.094522652985826	0.094522652985826
328	G	0.076045629469310	0.076045629469310
329	F	0.063499955160469	0.076045629469310
330	D	0.073135148828533	0.073135148828533
331	E	0.076785824789656	0.063499955160469
332	A	0.042379843619524	0.042379843619524
333	V	0.037097457086924	0.042379843619524
334	A	0.036903200277349	0.042379843619524
335	D	0.059200382363973	0.059200382363973
336	P	0.062568252595443	0.062568252595443
337	T	0.142257306256267	0.133200041744442
338	F	0.133200041744442	0.142257306256267
339	W	0.235167107789268	0.235167107789268
340	E	0.481112918444919	0.405456678711885
341	D	0.606022917106417	0.405456678711885
342	F	0.405456678711885	0.481112918444919
343	K	0.374836177704040	0.504883084744721
344	S	0.504883084744721	0.504883084744721
345	L	0.545392294299644	0.542680669351177
346	Y	0.542680669351177	0.542680669351177
347	S	0.544033387395451	0.542680669351177
348	Y	0.393781121680098	0.542680669351177
349	I	0.516146283983876	0.516146283983876
350	G	0.723705114915756	0.479444794141172
351	R	0.445924612140633	0.516146283983876
352	P	0.479444794141172	0.482173591454005
353	S	0.633736705843071	0.479444794141172
354	S	0.482173591454005	0.479444794141172
355	L	0.235932103208552	0.249750441603979
356	H	0.249750441603979	0.235932103208552
357	K	0.235904452997691	0.235904452997691
358	A	0.122745688222218	0.137295441364688
359	E	0.122745688222218	0.137295441364688
360	R	0.137295441364688	0.137295441364688
361	L	0.147305324664790	0.147305324664790
362	T	0.260191750347014	0.260191750347014
363	E	0.410532042505025	0.378516080532899
364	H	0.410532042505025	0.410532042505025
365	C	0.378516080532899	0.410532042505025
366	Q	0.410725304216608	0.378516080532899
367	G	0.245890722151217	0.330772188813623
368	A	0.221098634350500	0.245890722151217
369	Q	0.330772188813623	0.221098634350500
370	I	0.172673895643295	0.221098634350500
371	W	0.182044531487344	0.215599818248263
372	L	0.281576402685254	0.182044531487344
373	K	0.215599818248263	0.182044531487344
374	R	0.146167716449945	0.199637408613348
375	E	0.166683489906162	0.199637408613348
376	D	0.199637408613348	0.199637408613348
377	L	0.292690468652479	0.199637408613348
378	N	0.262423633682648	0.199637408613348
379	H	0.121758442046478	0.121758442046478
380	T	0.079119142244469	0.100584489836131
381	G	0.079119142244469	0.087287879770831
382	S	0.100584489836131	0.087287879770831
383	H	0.087287879770831	0.100584489836131
384	K	0.221231269352104	0.221231269352104
385	I	0.516403598565536	0.516403598565536
386	N	0.516403598565536	0.516403598565536
387	N	0.622906126528129	0.590931279598586
388	A	0.590931279598586	0.606554658325349
389	L	0.606554658325349	0.622906126528129
390	A	0.792994662026273	0.716936475825979
391	Q	0.743339944187681	0.716936475825979
392	V	0.716936475825979	0.716936475825979
393	L	0.716936475825979	0.716936475825979
394	L	0.496710754950272	0.716936475825979
395	A	0.679642137498244	0.716936475825979
396	K	0.844828248128600	0.679642137498244
397	R	0.844828248128600	0.679642137498244
398	L	0.624591427397470	0.624591427397470
399	G	0.578178774189900	0.578178774189900
400	K	0.528998677503221	0.528998677503221
401	K	0.446976093516823	0.446976093516823
402	N	0.245433877315772	0.245433877315772
403	V	0.137743674618296	0.137743674618296
404	I	0.123066993538797	0.137743674618296
405	A	0.101155017446622	0.123066993538797
406	E	0.151011434360163	0.123066993538797
407	T	0.104095421237801	0.134478987747245
408	G	0.134478987747245	0.151011434360163
409	A	0.168220058241721	0.168220058241721
410	G	0.178220966204573	0.178220966204573
411	Q	0.251207304044740	0.178220966204573
412	H	0.240045037439665	0.178220966204573
413	G	0.159944381898908	0.240045037439665
414	V	0.127608564337918	0.240045037439665
415	A	0.322522248859885	0.262540305536459
416	T	0.262540305536459	0.322522248859885
417	A	0.469391421830563	0.421560945805624
418	T	0.421560945805624	0.469391421830563
419	A	0.607493130893028	0.607493130893028
420	C	0.629066123567154	0.629066123567154
421	A	0.728450924838892	0.728450924838892
422	K	0.868931559379511	0.782708911493685
423	F	0.853947859149669	0.813862262932832
424	G	0.782708911493685	0.813862262932832
425	L	0.813862262932832	0.782708911493685
426	T	0.671642217476382	0.671642217476382
427	C	0.502773849042600	0.584218860765820
428	T	0.584218860765820	0.502773849042600
429	V	0.485653776319914	0.485653776319914
430	F	0.453597470931099	0.453597470931099
431	M	0.448254942153222	0.453597470931099
432	G	0.347939703043423	0.448254942153222
433	A	0.570063780686058	0.448254942153222
434	E	0.358935331859623	0.485707464749620
435	D	0.485707464749620	0.523588967982259
436	V	0.523588967982259	0.508455146422761
437	R	0.539781261186953	0.508455146422761
438	R	0.508455146422761	0.508455146422761
439	Q	0.373950690974728	0.508455146422761
440	A	0.447079274736323	0.508455146422761
441	L	0.667686623915646	0.553137840275912
442	N	0.553137840275912	0.667686623915646
443	V	0.725724880076573	0.725724880076573
444	F	0.833094350228348	0.833094350228347
445	R	0.833094350228347	0.833094350228348
446	M	0.904016618811334	0.904016618811334
447	R	0.914621639323683	0.914621639323683
448	I	0.951921427611661	0.914621639323683
449	L	0.942234619722916	0.914621639323683
450	G	0.873223427685496	0.873223427685496
451	A	0.867800011937327	0.867800011937327
452	K	0.795571601937579	0.795571601937579
453	V	0.662583923578277	0.696829874451368
454	I	0.647893875420691	0.696829874451368
455	A	0.696829874451368	0.662583923578277
456	V	0.696829874451368	0.647893875420691
457	T	0.360713231644573	0.360713231644573
458	N	0.269314042073488	0.330150734239885
459	G	0.330150734239885	0.286546601493951
460	T	0.286546601493951	0.269314042073488
461	K	0.196507157760938	0.196507157760938
462	T	0.149657409584169	0.149657409584169
463	L	0.139060393996734	0.139060393996734
464	R	0.124350561582843	0.139060393996734
465	D	0.134644969951022	0.139060393996734
466	A	0.233576734952445	0.233576734952445
467	T	0.395813673233404	0.395813673233404
468	S	0.466963991834754	0.407377019259127
469	E	0.407377019259127	0.466963991834754
470	A	0.578018697357873	0.466963991834754
471	F	0.560895618734422	0.407377019259127
472	R	0.407377019259127	0.560895618734422
473	F	0.391775415546743	0.560895618734422
474	W	0.690518985497995	0.690518985497995
475	V	0.758896881940256	0.758896881940256
476	T	0.841501620491122	0.841501620491122
477	N	0.900534468151663	0.900534468151663
478	L	0.922619069075703	0.900534468151663
479	K	0.906680709104984	0.906680709104984
480	T	0.864523420994633	0.906680709104984
481	T	0.923319938276499	0.864523420994633
482	Y	0.829709060960568	0.829709060960568
483	Y	0.676519714877166	0.676519714877166
484	V	0.569364450487554	0.676519714877166
485	V	0.526422802088156	0.569364450487554
486	G	0.708094605495640	0.540637579448302
487	S	0.523248753489567	0.540637579448302
488	A	0.540637579448302	0.686224409216669
489	I	0.686224409216669	0.686224409216669
490	G	0.786730483898185	0.686224409216669
491	P	0.696881053486382	0.686224409216669
492	H	0.573125278247037	0.595313747116160
493	P	0.595313747116160	0.573125278247037
494	Y	0.443183553476372	0.573125278247037
495	P	0.512851990963398	0.595313747116160
496	T	0.642252245362454	0.525171086124959
497	L	0.748638172294489	0.579695671263573
498	V	0.525171086124959	0.579695671263573
499	R	0.579695671263573	0.525171086124959
500	T	0.482280433785778	0.492119597602382
501	F	0.466264949998941	0.482280433785778
502	Q	0.492119597602382	0.466264949998941
503	S	0.243184158409714	0.391957179520438
504	V	0.258599998922284	0.296310676550395
505	I	0.391957179520438	0.258599998922284
506	G	0.296310676550395	0.296310676550395
507	K	0.232553293705228	0.296310676550395
508	E	0.296958893411129	0.248934299077540
509	T	0.248934299077540	0.232553293705228
510	K	0.123364084374184	0.123364084374184
511	E	0.103388563086640	0.106954898399151
512	Q	0.098053278689228	0.103388563086640
513	F	0.106954898399151	0.098053278689228
514	A	0.047620997931546	0.047620997931546
515	A	0.031996366233866	0.047620997931546
516	M	0.041249782875701	0.047620997931546
517	N	0.113318708417229	0.113318708417229
518	N	0.177339306823355	0.177339306823355
519	G	0.219111750029237	0.219111750029237
520	K	0.439696045465065	0.369832613411956
521	L	0.591901671728047	0.369832613411956
522	P	0.369832613411956	0.369832613411956
523	D	0.265550066878647	0.265550066878647
524	A	0.182171830127830	0.182171830127830
525	V	0.129003625024596	0.157327848552607
526	V	0.129003625024596	0.157327848552607
527	A	0.157327848552607	0.157327848552607
528	C	0.199784159598093	0.157327848552607
529	V	0.166811065628061	0.166811065628061
530	G	0.138136867728751	0.199784159598093
531	G	0.260529646608190	0.260529646608190
532	G	0.413473993518037	0.328082059989211
533	S	0.328082059989211	0.328082059989211
534	N	0.348529391082116	0.328082059989211
535	S	0.152618052918709	0.152618052918709
536	T	0.136607589171204	0.136607589171204
537	G	0.046938702221823	0.046938702221823
538	M	0.028370103775634	0.046938702221823
539	F	0.037184558961150	0.046938702221823
540	S	0.080131363624648	0.080131363624648
541	P	0.097985697696646	0.097985697696646
542	F	0.169487959210305	0.169487959210305
543	E	0.325818022158018	0.267600296836394
544	H	0.267600296836394	0.318792099939262
545	D	0.381301048780749	0.318792099939262
546	T	0.318792099939262	0.276335685973090
547	S	0.276335685973090	0.276335685973090
548	V	0.133833739183828	0.133833739183828
549	K	0.104597891212821	0.104597891212821
550	L	0.064271616802251	0.076260775761061
551	L	0.027041348102734	0.064271616802251
552	G	0.076260775761061	0.064271616802251
553	V	0.036861303915901	0.067335611600331
554	E	0.071856942828392	0.071856942828392
555	A	0.067335611600331	0.071856942828392
556	G	0.118861094844613	0.078578130825156
557	G	0.078578130825156	0.078578130825156
558	D	0.082951189713361	0.078578130825156
559	G	0.055790519253380	0.073227175377648
560	V	0.030817772759935	0.055790519253380
561	D	0.073227175377648	0.055790519253380
562	T	0.044747323727878	0.058104815275259
563	K	0.091018496639091	0.073227175377648
564	F	0.058104815275259	0.080912938471382
565	H	0.080912938471382	0.090062362491952
566	S	0.090062362491952	0.090062362491952
567	A	0.130227417564541	0.130227417564541
568	T	0.252458134508743	0.252458134508743
569	L	0.270086818560219	0.270086818560219
570	T	0.443882893749137	0.373783278841688
571	A	0.373783278841688	0.373783278841688
572	G	0.519148023505516	0.373783278841688
573	R	0.352656381325982	0.373783278841688
574	P	0.338134045186839	0.469335126484409
575	G	0.469335126484409	0.469335126484409
576	V	0.551369981305920	0.528663984078314
577	F	0.695471321252526	0.528663984078314
578	H	0.528663984078314	0.528663984078314
579	G	0.356693441008120	0.356693441008120
580	V	0.311212420012542	0.311212420012542
581	K	0.229987560010176	0.229987560010176
582	T	0.173070588384672	0.229987560010176
583	Y	0.185129037582445	0.229987560010176
584	V	0.338816649671465	0.185129037582445
585	L	0.244689862821128	0.185129037582445
586	Q	0.079744140053741	0.103843858729503
587	D	0.075155519100025	0.079744140053741
588	S	0.103843858729503	0.079744140053741
589	D	0.063627955814812	0.103843858729503
590	G	0.109455984397505	0.103843858729503
591	Q	0.108394990036951	0.079340918113843
592	V	0.079340918113843	0.079340918113843
593	H	0.036800808149875	0.036800808149875
594	D	0.036800808149875	0.036800808149875
595	T	0.020275837480770	0.036800808149875
596	H	0.066892160491468	0.057433618939104
597	S	0.057433618939104	0.066892160491468
598	V	0.084396900986104	0.084396900986104
599	S	0.172124079430248	0.084396900986104
600	A	0.145564195232535	0.084396900986104
601	G	0.078269462617242	0.145282543725691
602	L	0.043262867146451	0.145282543725691
603	D	0.145282543725691	0.145282543725691
604	Y	0.171035059659183	0.171035059659183
605	P	0.248865683265112	0.248865683265112
606	G	0.396166153192317	0.266175254581730
607	V	0.266175254581730	0.266175254581730
608	G	0.266175254581730	0.266175254581730
609	P	0.230073449099926	0.230073449099926
610	E	0.230073449099926	0.230073449099926
611	L	0.146480335628318	0.230073449099926
612	A	0.296468912631837	0.230073449099926
613	Y	0.183401301316251	0.296468912631837
614	W	0.330519325065434	0.330519325065434
615	K	0.570711744766102	0.488935429133632
616	S	0.488935429133632	0.570711744766102
617	T	0.608287135511516	0.608287135511516
618	G	0.648758562562677	0.608287135511516
619	R	0.616557367146691	0.608287135511516
620	A	0.512278928180397	0.512278928180397
621	Q	0.441252260278464	0.441252260278464
622	F	0.358892133887213	0.441252260278464
623	I	0.346868368979005	0.441252260278464
624	A	0.514154019929544	0.444470086892171
625	A	0.444470086892171	0.514154019929544
626	T	0.596553591868182	0.596553591868182
627	D	0.648369561205510	0.648369561205510
628	A	0.762504725607792	0.762504725607792
629	Q	0.830938992964427	0.762504725607792
630	A	0.841947599213234	0.762504725607792
631	L	0.724561106622564	0.724561106622564
632	L	0.708234883084648	0.708234883084648
633	G	0.531743363672991	0.584858759391642
634	F	0.411628090109901	0.584858759391642
635	K	0.584858759391642	0.584858759391642
636	L	0.851607963840907	0.798993979444229
637	L	0.798993979444229	0.840938219077564
638	S	0.840938219077564	0.840938219077564
639	Q	0.890031341029440	0.798993979444229
640	L	0.712087310851456	0.712087310851456
641	E	0.568318744549302	0.635217427154677
642	G	0.635217427154677	0.568318744549302
643	I	0.501184572783716	0.566691979195553
644	I	0.566691979195553	0.542783239656765
645	P	0.542783239656765	0.522437712558193
646	A	0.522437712558193	0.523818762852450
647	L	0.452677132520408	0.522437712558193
648	E	0.523818762852450	0.484575810464042
649	S	0.484575810464042	0.484575810464042
650	S	0.484575810464042	0.523818762852450
651	H	0.700252993115740	0.484575810464042
652	A	0.584747540992770	0.484575810464042
653	V	0.394712812972761	0.487329493239118
654	Y	0.436820573672072	0.436820573672072
655	G	0.487329493239118	0.413934155355030
656	A	0.322969723487518	0.413934155355030
657	C	0.413934155355030	0.322969723487518
658	E	0.260895307990937	0.260895307990937
659	L	0.245674815677071	0.260895307990937
660	A	0.245674815677072	0.260895307990937
661	K	0.332704332971672	0.332704332971672
662	T	0.332704332971672	0.332704332971672
663	M	0.369616090552449	0.369616090552449
664	K	0.380896589420363	0.380896589420363
665	P	0.505116058944744	0.388643021893398
666	D	0.388643021893398	0.388643021893398
667	Q	0.455686322543246	0.388643021893398
668	H	0.324689799092666	0.324689799092666
669	L	0.228520295139051	0.228520295139051
670	V	0.135712796817255	0.135712796817255
671	I	0.127726495810000	0.127726495810000
672	N	0.046401879521222	0.087208209709056
673	I	0.080894696127721	0.087208209709056
674	S	0.087208209709056	0.087208209709056
675	G	0.160486303361617	0.160486303361617
676	R	0.261075506389112	0.160486303361617
677	G	0.286827485041361	0.160486303361617
678	D	0.109451072710177	0.109451072710177
679	K	0.109451072710177	0.109451072710177
680	D	0.101859325458903	0.108348704551492
681	V	0.108348704551492	0.101859325458903
682	Q	0.053274142698477	0.095607673687164
683	S	0.095607673687164	0.095607673687164
684	V	0.095607673687164	0.094083842001742
685	A	0.076879882348632	0.095607673687164
686	E	0.094083842001742	0.095607673687164
687	V	0.297288494928220	0.253317183868848
688	L	0.253317183868848	0.282615224770719
689	P	0.573416166990777	0.297288494928220
690	K	0.282615224770719	0.445101398264701
691	L	0.445101398264701	0.463933787881704
692	G	0.463933787881704	0.445101398264701
693	P	0.486714852676859	0.445101398264701
694	K	0.307286629129363	0.307286629129363
695	I	0.307286629129363	0.307286629129363
696	G	0.115050014228986	0.115050014228986
697	W	0.055553631231848	0.115050014228986
698	D	0.064723824289342	0.115050014228986
699	L	0.500000000000000	0.500000000000000
700	R	0.500000000000000	0.500000000000000
701	F	0.500000000000000	0.500000000000000
702	E	0.500000000000000	0.500000000000000
703	E	0.500000000000000	0.500000000000000
704	D	0.500000000000000	0.500000000000000
705	P	0.500000000000000	0.500000000000000
706	S	0.500000000000000	0.500000000000000
707	A	0.500000000000000	0.500000000000000
