# Supplementary material for: Conserved degronome features governing quality control associated proteolysis
Source: Nat Commun. 2022 Dec 8;13:7588. doi: 10.1038/s41467-022-35298-y (PMC9732359; doi:10.1038/s41467-022-35298-y)
Supplement: Supplementary file 6 — Supplementary Data 4 [file 41467_2022_35298_MOESM6_ESM.zip › profile_P00937.csv]

# Degron profile of P00937
# logit: Predicted probability of a tile being a degron (PSI<2.2) assigned to central position
# smooth: Running median spanning 5 positions
resi	aa	logit	logit_smooth
1	M	0.500000000000000	0.500000000000000
2	S	0.500000000000000	0.500000000000000
3	V	0.500000000000000	0.500000000000000
4	H	0.500000000000000	0.500000000000000
5	A	0.500000000000000	0.500000000000000
6	A	0.500000000000000	0.500000000000000
7	T	0.500000000000000	0.500000000000000
8	N	0.500000000000000	0.500000000000000
9	P	0.805370555064334	0.521727131400255
10	I	0.578962172066331	0.525487043204543
11	N	0.521727131400255	0.525487043204543
12	K	0.525487043204543	0.521727131400255
13	H	0.339230015300091	0.389109705303953
14	V	0.294954764641343	0.389109705303953
15	V	0.389109705303953	0.389109705303953
16	L	0.389109705303953	0.389109705303953
17	I	0.613891762062607	0.554161415579781
18	D	0.597410545840895	0.597410545840895
19	N	0.554161415579781	0.613891762062607
20	Y	0.730637075950841	0.622883125422618
21	D	0.622883125422618	0.726202852034300
22	S	0.726202852034300	0.730637075950841
23	F	0.745025802833620	0.726202852034300
24	T	0.733412846170754	0.726202852034300
25	W	0.574678360566902	0.574678360566902
26	N	0.275892858584774	0.471346723129689
27	V	0.365631843340607	0.365631843340607
28	Y	0.471346723129689	0.365631843340607
29	E	0.326851051112641	0.471346723129689
30	Y	0.623602359087462	0.601927783540168
31	L	0.623602359087462	0.623602359087462
32	C	0.601927783540168	0.623602359087462
33	Q	0.721392570211251	0.601927783540168
34	E	0.585196164010275	0.585196164010275
35	G	0.585196164010275	0.585196164010275
36	A	0.292517696662914	0.509651221100902
37	K	0.226657507337815	0.377713172320165
38	V	0.509651221100902	0.355240894909239
39	S	0.377713172320165	0.355240894909239
40	V	0.355240894909239	0.355240894909239
41	Y	0.225813580992479	0.355240894909239
42	R	0.153608067160990	0.355240894909239
43	N	0.391577380766352	0.391577380766352
44	D	0.510922479591791	0.510922479591791
45	A	0.510922479591791	0.510922479591791
46	I	0.675498636300727	0.510922479591791
47	T	0.491969823028019	0.491969823028019
48	V	0.451487844699320	0.451487844699320
49	P	0.194349830538945	0.196978854707590
50	E	0.123481601040247	0.196978854707590
51	I	0.196978854707590	0.196978854707590
52	A	0.367446939798867	0.367446939798867
53	A	0.702938842940179	0.446001389780523
54	L	0.658500554959281	0.446001389780523
55	N	0.446001389780523	0.446001389780523
56	P	0.375793291867383	0.375793291867383
57	D	0.230815253684043	0.333875511345057
58	T	0.210677417580836	0.230815253684043
59	L	0.333875511345057	0.210677417580836
60	L	0.173049409500912	0.173049409500912
61	I	0.138500974869535	0.138500974869535
62	S	0.116955942556852	0.116955942556852
63	P	0.034035557419984	0.042526522940654
64	G	0.042526522940654	0.042526522940654
65	P	0.038004563583002	0.042526522940654
66	G	0.138621547232006	0.083761854353976
67	H	0.137321435092739	0.083761854353976
68	P	0.083761854353976	0.083761854353976
69	K	0.023742908702302	0.037580782744321
70	T	0.018819198320297	0.037580782744321
71	D	0.037580782744321	0.037580782744321
72	S	0.047225135697940	0.047225135697940
73	G	0.101928836811488	0.101928836811488
74	I	0.199672825122971	0.189605123283773
75	S	0.250163921809154	0.199672825122971
76	R	0.189605123283773	0.206040987652724
77	D	0.206040987652724	0.250163921809154
78	C	0.359135429000378	0.320257772176189
79	I	0.320257772176189	0.359135429000378
80	R	0.616505366470853	0.616505366470853
81	Y	0.750229720462422	0.750229720462422
82	F	0.750229720462422	0.750229720462422
83	T	0.750229720462422	0.750229720462422
84	G	0.828256754005697	0.828256754005697
85	K	0.870507179806068	0.853884138940862
86	I	0.910468990435238	0.853884138940862
87	P	0.853884138940862	0.853884138940862
88	V	0.725911951721661	0.797621850659227
89	F	0.797621850659227	0.773955945094186
90	G	0.773955945094186	0.773955945094186
91	I	0.773955945094186	0.773955945094186
92	C	0.628610063221591	0.773955945094186
93	M	0.792434547702575	0.773955945094186
94	G	0.883260565234624	0.737513170709078
95	Q	0.737513170709078	0.737513170709078
96	Q	0.714216100652654	0.714216100652654
97	C	0.456918652048322	0.554845175528358
98	M	0.434352054379630	0.514533926990778
99	F	0.554845175528358	0.456918652048322
100	D	0.514533926990778	0.447538764597729
101	V	0.447538764597729	0.447538764597729
102	F	0.289382197282852	0.405579777916615
103	G	0.236189507726458	0.405579777916615
104	G	0.405579777916615	0.405579777916615
105	E	0.557731176848399	0.405579777916615
106	V	0.458506478751473	0.405579777916615
107	A	0.298568677934989	0.302882462977589
108	Y	0.176806456953257	0.298568677934989
109	A	0.302882462977589	0.203049478522420
110	G	0.203049478522420	0.203049478522420
111	E	0.103867068402886	0.237871591504000
112	I	0.237871591504000	0.237871591504000
113	V	0.292202051359666	0.237871591504000
114	H	0.436697863651663	0.237871591504000
115	G	0.185140092585501	0.185140092585501
116	K	0.128066094573711	0.128066094573711
117	T	0.119888189766412	0.128066094573711
118	S	0.077424006235378	0.128066094573711
119	P	0.184330328053461	0.184330328053461
120	I	0.423794937098044	0.184330328053461
121	S	0.254064297890986	0.200403870367448
122	H	0.136775145881616	0.219833195884986
123	D	0.200403870367448	0.216154775298065
124	N	0.219833195884986	0.200403870367448
125	C	0.216154775298065	0.216154775298065
126	G	0.170962789864987	0.219833195884986
127	I	0.295692037161069	0.295692037161069
128	F	0.377388600552293	0.336744603391288
129	K	0.336744603391288	0.339190428760745
130	N	0.339190428760745	0.339369441202743
131	V	0.339369441202743	0.339369441202743
132	P	0.640214832630593	0.600975655920578
133	Q	0.707446975534247	0.640214832630593
134	G	0.600975655920578	0.692863741337594
135	I	0.789140313035565	0.692863741337594
136	A	0.692863741337594	0.600975655920578
137	V	0.477209433233764	0.494655718533770
138	T	0.494655718533770	0.477209433233764
139	R	0.414644829693339	0.414644829693339
140	Y	0.293482456359598	0.414644829693339
141	H	0.328276038347791	0.414644829693339
142	S	0.498762520026707	0.354632371828104
143	L	0.528016488568359	0.418248837508885
144	A	0.354632371828104	0.441974707703540
145	G	0.418248837508885	0.424824475358672
146	T	0.441974707703540	0.424824475358672
147	E	0.424824475358672	0.424824475358672
148	S	0.538614725518734	0.436946241255387
149	S	0.405377357463253	0.436946241255387
150	L	0.436946241255387	0.436946241255387
151	P	0.436946241255387	0.405377357463253
152	S	0.294592640177745	0.294592640177745
153	C	0.163438374971803	0.170124602722415
154	L	0.170124602722415	0.170124602722415
155	K	0.132924279518200	0.170124602722415
156	V	0.352183513838249	0.352183513838249
157	T	0.525344966268176	0.401154506024227
158	A	0.624703850044476	0.525344966268176
159	S	0.401154506024227	0.573370035339768
160	T	0.573370035339768	0.573370035339768
161	E	0.591841115140210	0.493316853041475
162	N	0.493316853041475	0.493316853041475
163	G	0.328230601483617	0.331562761625862
164	I	0.328230601483617	0.331562761625862
165	I	0.331562761625862	0.331562761625862
166	M	0.331562761625862	0.331562761625862
167	G	0.408032661020082	0.331562761625862
168	V	0.283518725522612	0.331562761625862
169	R	0.228345660018351	0.408032661020082
170	H	0.467801427652993	0.467801427652993
171	K	0.505520773127200	0.505520773127200
172	K	0.716436054256523	0.505520773127200
173	Y	0.572264998564708	0.505520773127200
174	T	0.358389485733762	0.358389485733762
175	V	0.175747846096054	0.251888196941735
176	E	0.219984738847694	0.251888196941735
177	G	0.251888196941735	0.251888196941735
178	V	0.369587641700972	0.251888196941735
179	Q	0.354750165395436	0.251888196941735
180	F	0.250813694694393	0.250813694694393
181	H	0.169337366408605	0.169337366408605
182	P	0.081749638547600	0.094682500160660
183	E	0.086703119858301	0.094682500160660
184	S	0.094682500160660	0.094682500160660
185	I	0.215059801274141	0.215059801274141
186	L	0.424555855804661	0.286402357712917
187	T	0.318241524092327	0.304259423852578
188	E	0.286402357712917	0.318241524092327
189	E	0.304259423852578	0.318241524092327
190	G	0.432485691417996	0.415632072375942
191	H	0.415632072375942	0.432485691417996
192	L	0.678736872244106	0.439640848483889
193	M	0.678736872244106	0.439640848483889
194	I	0.439640848483889	0.439640848483889
195	R	0.239970910219101	0.439640848483889
196	N	0.239970910219101	0.439640848483889
197	I	0.521321185101938	0.452651722322137
198	L	0.521321185101938	0.452651722322137
199	N	0.452651722322137	0.452651722322137
200	V	0.378320645035073	0.378320645035073
201	S	0.233948771368329	0.233948771368329
202	G	0.168787871914699	0.168787871914699
203	G	0.090696166342201	0.090696166342201
204	T	0.072852949796501	0.090124314611915
205	W	0.090124314611915	0.072852949796501
206	E	0.037162264048017	0.050084269460561
207	E	0.020131366975935	0.050084269460561
208	N	0.050084269460561	0.037162264048017
209	K	0.054896145179271	0.039779605476479
210	S	0.028210448958128	0.050084269460561
211	S	0.039779605476479	0.054896145179271
212	P	0.100361380672923	0.100361380672923
213	S	0.160388542789459	0.105851641050990
214	N	0.105851641050990	0.160388542789459
215	S	0.181993982438855	0.181993982438855
216	I	0.294846852967285	0.294846852967285
217	L	0.331962127206033	0.331962127206033
218	D	0.517621234182096	0.349081050793594
219	R	0.349081050793594	0.460492293160662
220	I	0.477678022608535	0.460492293160662
221	Y	0.460492293160662	0.363021488872693
222	A	0.328863306423582	0.363021488872693
223	R	0.363021488872693	0.363021488872693
224	R	0.363021488872693	0.328863306423582
225	K	0.208810228585276	0.327243083751348
226	I	0.222399355074161	0.254203215138630
227	D	0.327243083751348	0.238277816771517
228	V	0.254203215138630	0.238277816771517
229	N	0.238277816771517	0.238277816771517
230	E	0.154462612499429	0.217612119292239
231	Q	0.217612119292239	0.192150281074040
232	S	0.192150281074040	0.180022313678094
233	K	0.099243293461274	0.180022313678094
234	I	0.180022313678094	0.166031584805778
235	P	0.090494445665399	0.099243293461274
236	G	0.166031584805778	0.166031584805778
237	F	0.084764672702740	0.149621902405818
238	T	0.168129233405212	0.166031584805778
239	F	0.149621902405818	0.168129233405212
240	Q	0.263757992804993	0.213123785291510
241	D	0.213123785291510	0.245465865790706
242	L	0.350524782272218	0.245465865790706
243	Q	0.245465865790706	0.245465865790706
244	S	0.245465865790706	0.267800791672591
245	N	0.267800791672591	0.251282659649615
246	Y	0.268871165931348	0.251282659649615
247	D	0.251282659649615	0.251282659649615
248	L	0.082377430049740	0.251282659649615
249	G	0.153828485973575	0.251282659649615
250	L	0.386397270497822	0.253109072120257
251	A	0.253109072120257	0.385120381910964
252	P	0.385120381910964	0.386397270497822
253	P	0.540579989351991	0.461432245491698
254	L	0.597300314645404	0.540579989351991
255	Q	0.461432245491698	0.540579989351991
256	D	0.631583731229314	0.550920929642456
257	F	0.495909498761114	0.495909498761114
258	Y	0.550920929642456	0.495909498761114
259	T	0.413336698945696	0.495909498761114
260	V	0.413336698945696	0.550920929642456
261	L	0.585667315378494	0.585667315378494
262	S	0.739303935326960	0.739303935326960
263	S	0.739303935326961	0.739303935326961
264	S	0.790436884555692	0.790436884555692
265	H	0.812477028710862	0.790436884555692
266	K	0.798158352858405	0.790436884555692
267	R	0.682893299021906	0.696806477117798
268	A	0.696806477117798	0.682893299021906
269	V	0.623191153787808	0.623191153787808
270	V	0.468184785260679	0.468184785260679
271	L	0.428011076931367	0.428011076931367
272	A	0.428011076931367	0.428011076931367
273	E	0.413652402462881	0.413652402462881
274	V	0.330986519984459	0.413652402462881
275	K	0.308455938418251	0.413652402462881
276	R	0.457008072125028	0.457008072125028
277	A	0.524076066257587	0.457008072125028
278	S	0.548148688334358	0.457008072125028
279	P	0.401442926201132	0.401442926201132
280	S	0.304641414095451	0.401442926201132
281	K	0.378417368757552	0.401442926201132
282	G	0.565474637459120	0.378417368757552
283	P	0.483603376422310	0.378417368757552
284	I	0.363162645354203	0.363162645354203
285	C	0.327805927141585	0.363162645354203
286	L	0.327805927141585	0.363162645354203
287	K	0.478119722878637	0.478119722878637
288	A	0.504010978958761	0.504010978958761
289	V	0.637574288101644	0.634873352206082
290	A	0.696033448504836	0.637574288101644
291	A	0.634873352206082	0.637574288101644
292	E	0.715129984009114	0.634873352206082
293	Q	0.482466821860484	0.482466821860484
294	A	0.416068522172332	0.416068522172332
295	L	0.274983764630608	0.416068522172332
296	K	0.330515773590467	0.330515773590467
297	Y	0.450254152328056	0.330515773590467
298	A	0.324453980983612	0.400266114622512
299	E	0.400266114622512	0.450254152328056
300	A	0.505369628556352	0.505369628556352
301	G	0.642763853154808	0.505369628556352
302	A	0.528196321016144	0.505369628556352
303	S	0.436754337048273	0.483105828496386
304	A	0.307949221103334	0.483105828496386
305	I	0.483105828496386	0.469822555382485
306	S	0.502171736342697	0.483105828496386
307	V	0.469822555382485	0.487435038481637
308	L	0.538533966567831	0.502171736342697
309	T	0.487435038481637	0.538533966567831
310	E	0.702649954997057	0.538533966567831
311	P	0.639856606157790	0.576148541042452
312	H	0.470321600969814	0.576148541042452
313	W	0.576148541042452	0.532403085258244
314	F	0.532403085258244	0.474582698108500
315	H	0.474582698108500	0.474582698108500
316	G	0.474582698108500	0.474582698108500
317	S	0.341562755399932	0.474582698108500
318	L	0.326032388048372	0.474582698108500
319	Q	0.631744086006817	0.631744086006817
320	D	0.791302105824564	0.631744086006817
321	L	0.637384047014248	0.631744086006817
322	V	0.625127720101132	0.625127720101132
323	N	0.456946367384729	0.621146856017507
324	V	0.593218232069864	0.593218232069864
325	R	0.621146856017507	0.582217072606421
326	K	0.582217072606421	0.582217072606421
327	I	0.411544740395757	0.484381115769406
328	L	0.303209997752113	0.411544740395757
329	D	0.484381115769406	0.303209997752113
330	L	0.298263280953136	0.303209997752113
331	K	0.285808189230512	0.462434477065438
332	F	0.462434477065438	0.462434477065438
333	P	0.486570438316492	0.486570438316492
334	P	0.486570438316492	0.486570438316492
335	K	0.486570438316492	0.486570438316492
336	E	0.210881061565866	0.486570438316492
337	R	0.209975244601307	0.486570438316492
338	P	0.519850161410200	0.518489198191441
339	C	0.518489198191441	0.518489198191441
340	V	0.533177863492515	0.519850161410200
341	L	0.365607867498478	0.533177863492515
342	R	0.539974161305839	0.539974161305839
343	K	0.560275871374185	0.560275871374185
344	E	0.733434804271469	0.733434804271469
345	F	0.900037190191038	0.827312762475604
346	I	0.827312762475604	0.827312762475604
347	F	0.873686069198655	0.836614110196361
348	S	0.822945661361072	0.827312762475604
349	K	0.836614110196361	0.822945661361072
350	Y	0.769840772211889	0.769840772211889
351	Q	0.700939144903787	0.753134980274850
352	I	0.753134980274850	0.726468298387295
353	L	0.726468298387295	0.700939144903787
354	E	0.589672626615455	0.589672626615455
355	A	0.546223637175121	0.589672626615455
356	R	0.547574612276308	0.589672626615455
357	L	0.694538570336469	0.694538570336469
358	A	0.830793625719988	0.828664107264683
359	G	0.828664107264683	0.828664107264683
360	A	0.831706084955326	0.828664107264683
361	D	0.784982278152962	0.828664107264683
362	T	0.784982278152962	0.827027228933438
363	V	0.864116581407308	0.790211121895271
364	L	0.827027228933438	0.790211121895271
365	L	0.790211121895271	0.827027228933438
366	I	0.790211121895271	0.827027228933438
367	V	0.852209194168896	0.790211121895271
368	K	0.877910355314029	0.852209194168896
369	M	0.770848176863889	0.877910355314029
370	L	0.926712283011101	0.926712283011101
371	S	0.955854968877996	0.926712283011101
372	Q	0.926993096958404	0.926712283011101
373	P	0.921264339035018	0.921264339035018
374	L	0.861654776706769	0.861654776706769
375	L	0.742549946093103	0.742549946093103
376	K	0.458082509168819	0.627475095857811
377	E	0.627475095857811	0.470472771704912
378	L	0.470472771704912	0.458082509168819
379	Y	0.415639596881604	0.415639596881604
380	S	0.289941313170925	0.415639596881604
381	Y	0.273345968972440	0.415639596881604
382	S	0.453974073367952	0.289941313170925
383	K	0.430100536076944	0.294358465916905
384	D	0.187405272604544	0.365657821593762
385	L	0.294358465916905	0.294358465916905
386	N	0.365657821593762	0.234793585809173
387	M	0.234793585809173	0.234793585809173
388	E	0.143175484419175	0.143175484419175
389	P	0.087533340674178	0.087533340674178
390	L	0.030831293307167	0.056393240978907
391	V	0.056393240978907	0.056393240978907
392	E	0.055255930546144	0.056393240978907
393	V	0.112109155820456	0.076194549274953
394	N	0.076194549274953	0.076194549274953
395	S	0.163404481989675	0.112109155820456
396	K	0.069384854205316	0.163404481989675
397	E	0.209112125894591	0.163404481989675
398	E	0.190399102271719	0.133165568669680
399	L	0.133165568669680	0.190399102271719
400	Q	0.078283222904418	0.190399102271719
401	R	0.201458862593905	0.193828770572089
402	A	0.201458862593904	0.201458862593904
403	L	0.193828770572089	0.201458862593905
404	E	0.290782368953451	0.256503400579843
405	I	0.256503400579843	0.290782368953451
406	G	0.322828412961638	0.290782368953451
407	A	0.472560945096560	0.322828412961638
408	K	0.192474640837266	0.326564247952623
409	V	0.326739891616807	0.326564247952623
410	V	0.326564247952623	0.283233507977027
411	G	0.283233507977027	0.326564247952623
412	V	0.282128020558929	0.312662741540591
413	N	0.351942462823484	0.283233507977027
414	N	0.312662741540591	0.312662741540591
415	R	0.231186404597639	0.312662741540591
416	D	0.315228280534164	0.279201999478596
417	L	0.279201999478596	0.231186404597639
418	H	0.186756372938758	0.186756372938758
419	S	0.119831354139385	0.152599414126870
420	F	0.152599414126870	0.152599414126870
421	N	0.077297723274020	0.152599414126870
422	V	0.165544049042033	0.165544049042033
423	D	0.298959453317992	0.184945331937563
424	L	0.184945331937563	0.298959453317992
425	N	0.312254613018846	0.298959453317992
426	T	0.329769848664551	0.279502123120310
427	T	0.279502123120310	0.279502123120310
428	S	0.267793032718693	0.267793032718693
429	N	0.089110828086660	0.188094279779832
430	L	0.173753502444015	0.188094279779832
431	V	0.188094279779832	0.188094279779832
432	E	0.465480638609777	0.465480638609777
433	S	0.485523082487907	0.485523082487907
434	I	0.593472635034600	0.593472635034600
435	P	0.730656681367804	0.669816364260776
436	K	0.728500008650985	0.728500008650985
437	D	0.669816364260776	0.730656681367804
438	V	0.838867760874888	0.728500008650985
439	L	0.736956742384128	0.736956742384128
440	L	0.624198727935860	0.736956742384128
441	I	0.757375733970300	0.624198727935860
442	A	0.609390352984970	0.609390352984970
443	L	0.276924903849057	0.356057626503342
444	S	0.356057626503342	0.356057626503342
445	G	0.251887627851751	0.356057626503342
446	I	0.388435995308008	0.356057626503342
447	T	0.392022678421985	0.251887627851751
448	T	0.244478213478882	0.244478213478882
449	R	0.139704440778203	0.139704440778203
450	D	0.043787216546706	0.043787216546706
451	D	0.027437543761430	0.027437543761430
452	A	0.024968941325642	0.026865804035652
453	E	0.026865804035652	0.026865804035652
454	K	0.026865804035652	0.026865804035652
455	Y	0.024710810781648	0.026865804035652
456	K	0.044964457616434	0.044964457616434
457	K	0.073571862476638	0.052714389446790
458	E	0.052714389446790	0.060081751611470
459	G	0.060081751611470	0.073571862476638
460	V	0.135664151444372	0.135664151444372
461	H	0.193731553698237	0.193731553698237
462	G	0.386303264425107	0.266650185896784
463	F	0.386303264425107	0.280529295345450
464	L	0.266650185896784	0.280529295345450
465	V	0.280529295345450	0.280529295345450
466	G	0.171289386545972	0.280529295345450
467	E	0.380408864058727	0.297400272852398
468	A	0.433629375931151	0.380408864058727
469	L	0.297400272852398	0.423168234239131
470	M	0.423168234239131	0.433629375931151
471	K	0.663919896594956	0.423168234239131
472	S	0.532674471020466	0.423168234239131
473	T	0.258336315602639	0.449012021496195
474	D	0.277315081842918	0.449012021496195
475	V	0.449012021496195	0.449012021496195
476	K	0.500000000000000	0.500000000000000
477	K	0.500000000000000	0.500000000000000
478	F	0.500000000000000	0.500000000000000
479	I	0.500000000000000	0.500000000000000
480	H	0.500000000000000	0.500000000000000
481	E	0.500000000000000	0.500000000000000
482	L	0.500000000000000	0.500000000000000
483	C	0.500000000000000	0.500000000000000
484	E	0.500000000000000	0.500000000000000
