# Supplementary material for: Conserved degronome features governing quality control associated proteolysis
Source: Nat Commun. 2022 Dec 8;13:7588. doi: 10.1038/s41467-022-35298-y (PMC9732359; doi:10.1038/s41467-022-35298-y)
Supplement: Supplementary file 6 — Supplementary Data 4 [file 41467_2022_35298_MOESM6_ESM.zip › profile_P00942.csv]

# Degron profile of P00942
# logit: Predicted probability of a tile being a degron (PSI<2.2) assigned to central position
# smooth: Running median spanning 5 positions
resi	aa	logit	logit_smooth
1	M	0.500000000000000	0.500000000000000
2	A	0.500000000000000	0.500000000000000
3	R	0.500000000000000	0.500000000000000
4	T	0.500000000000000	0.500000000000000
5	F	0.500000000000000	0.500000000000000
6	F	0.500000000000000	0.500000000000000
7	V	0.500000000000000	0.500000000000000
8	G	0.500000000000000	0.500000000000000
9	G	0.448114662507943	0.448114662507943
10	N	0.332504114889520	0.433732381314828
11	F	0.288723134529647	0.416663170710735
12	K	0.433732381314828	0.332504114889520
13	L	0.416663170710735	0.288723134529647
14	N	0.179969704044875	0.192985387763174
15	G	0.192985387763174	0.192985387763174
16	S	0.192985387763174	0.192985387763174
17	K	0.153679860861604	0.192985387763174
18	Q	0.205806988285600	0.205806988285600
19	S	0.380296892678748	0.206699528345710
20	I	0.206699528345710	0.206699528345710
21	K	0.218387458288323	0.206699528345710
22	E	0.154344612152514	0.206699528345710
23	I	0.187037945750106	0.218387458288323
24	V	0.382540225837084	0.242803355272214
25	E	0.344948748096784	0.242803355272214
26	R	0.242803355272214	0.319799326136441
27	L	0.216119029004854	0.242803355272214
28	N	0.319799326136441	0.216119029004854
29	T	0.117058434591727	0.216119029004854
30	A	0.193420506468002	0.319799326136441
31	S	0.415995936176219	0.401436945484739
32	I	0.415995936176219	0.415995936176219
33	P	0.401436945484739	0.415995936176219
34	E	0.498237702297596	0.415995936176219
35	N	0.438918067705749	0.401436945484739
36	V	0.338185679877358	0.438918067705749
37	E	0.394387252575369	0.438918067705749
38	V	0.527215138268254	0.460385421428922
39	V	0.630602872342843	0.460385421428922
40	I	0.460385421428922	0.460490419930096
41	C	0.420454962154131	0.460490419930096
42	P	0.460490419930096	0.460490419930096
43	P	0.717143226531272	0.717143226531272
44	A	0.761675256471052	0.761675256471052
45	T	0.778802357711752	0.778802357711752
46	Y	0.912727669511200	0.778802357711752
47	L	0.852551438953861	0.778802357711752
48	D	0.761714857750613	0.761714857750613
49	Y	0.571664332556194	0.606097366907372
50	S	0.434052866803786	0.606097366907372
51	V	0.606097366907372	0.606097366907372
52	S	0.646663619772511	0.646663619772511
53	L	0.717770007674262	0.646663619772511
54	V	0.655391697185394	0.646663619772511
55	K	0.574132069453870	0.574132069453870
56	K	0.398357747284053	0.512430295705979
57	P	0.512430295705979	0.512430295705979
58	Q	0.426936059754000	0.512430295705979
59	V	0.563270011877907	0.563270011877907
60	T	0.586922750404867	0.563270011877907
61	V	0.572569486936293	0.563270011877907
62	G	0.466676125109639	0.466676125109639
63	A	0.339118019522393	0.348792075780156
64	Q	0.291526492712845	0.348792075780156
65	N	0.348792075780156	0.348792075780156
66	A	0.540729787402897	0.363848787086507
67	Y	0.563334634190546	0.363848787086507
68	L	0.363848787086507	0.363848787086507
69	K	0.245159222327109	0.245159222327109
70	A	0.131257716775143	0.217347427946145
71	S	0.166559055920589	0.166559055920589
72	G	0.217347427946145	0.148902402894345
73	A	0.130755816710237	0.166559055920589
74	F	0.148902402894345	0.148902402894345
75	T	0.224954011432505	0.136490531130576
76	G	0.136490531130576	0.136490531130576
77	E	0.040353259344046	0.070683109458293
78	N	0.070683109458293	0.054376415828776
79	S	0.044760903213482	0.054376415828776
80	V	0.054376415828776	0.066909616438751
81	D	0.066909616438751	0.066909616438751
82	Q	0.103709939460850	0.095519626189890
83	I	0.095519626189890	0.103709939460850
84	K	0.175369780648333	0.175369780648333
85	D	0.345739707852335	0.345739707852335
86	V	0.410349614422594	0.410349614422594
87	G	0.486053561024575	0.410349614422594
88	A	0.486053561024575	0.410349614422594
89	K	0.241494448969256	0.445596432553798
90	W	0.407347631414197	0.407347631414197
91	V	0.445596432553798	0.407347631414197
92	I	0.283046234127827	0.420266895023954
93	L	0.420266895023954	0.445596432553798
94	G	0.730471035374497	0.565410500337354
95	H	0.631451518628949	0.565410500337354
96	S	0.565410500337354	0.565410500337354
97	E	0.346341993823913	0.346341993823913
98	R	0.219285241876383	0.219285241876383
99	R	0.117953061647150	0.127795144955479
100	S	0.127795144955479	0.127795144955479
101	Y	0.127795144955479	0.117953061647150
102	F	0.087349831705592	0.087349831705592
103	H	0.059504453219768	0.059504453219768
104	E	0.052429056378776	0.059504453219768
105	D	0.052974791692052	0.059504453219768
106	D	0.084134249649698	0.084134249649698
107	K	0.137249268400871	0.137249268400871
108	F	0.153217946632156	0.137249268400871
109	I	0.253688934878060	0.137249268400871
110	A	0.129260672498003	0.129260672498003
111	D	0.068299916503124	0.129260672498003
112	K	0.048895330868824	0.129260672498003
113	T	0.132476329861264	0.132476329861264
114	K	0.187655819552219	0.187655819552219
115	F	0.440782792989461	0.440782792989461
116	A	0.629915046469651	0.574410027980658
117	L	0.631185095052031	0.629915046469651
118	G	0.574410027980658	0.631185095052031
119	Q	0.691272789978867	0.673475624495890
120	G	0.772063669094131	0.673475624495890
121	V	0.673475624495890	0.691272789978867
122	G	0.673475624495890	0.673475624495890
123	V	0.804303505385314	0.673475624495890
124	I	0.558073128707307	0.558073128707307
125	L	0.371371708447481	0.371371708447481
126	C	0.228676207109616	0.329634296954877
127	I	0.269916452558248	0.329634296954877
128	G	0.329634296954877	0.269916452558248
129	E	0.329634296954877	0.269916452558248
130	T	0.213746343050018	0.285962944849566
131	L	0.266610679269003	0.266610679269003
132	E	0.285962944849566	0.213746343050018
133	E	0.089513496751775	0.089513496751775
134	K	0.081930311873478	0.086577756788391
135	K	0.086577756788391	0.081930311873478
136	A	0.026032126224742	0.057761646048182
137	G	0.036741724077750	0.057761646048182
138	K	0.057761646048182	0.045895077926949
139	T	0.102264187612931	0.057761646048182
140	L	0.045895077926949	0.093237249942396
141	D	0.093237249942396	0.102264187612931
142	V	0.233969697365352	0.233969697365352
143	V	0.378348106692350	0.233969697365352
144	E	0.270395072783723	0.270395072783723
145	R	0.147757169361652	0.281123255884741
146	Q	0.281123255884741	0.270395072783723
147	L	0.281123255884741	0.169276196986117
148	N	0.161999809296809	0.281123255884741
149	A	0.169276196986117	0.169276196986117
150	V	0.291886527593890	0.161999809296809
151	L	0.160903069486555	0.169276196986117
152	E	0.160903069486555	0.291886527593890
153	E	0.362895055703394	0.362895055703394
154	V	0.473760518091053	0.473760518091053
155	K	0.544916714921797	0.473760518091053
156	D	0.524582970666573	0.473760518091053
157	W	0.443984307360275	0.443984307360275
158	T	0.356117076593951	0.368280662955098
159	N	0.356117076593951	0.368280662955098
160	V	0.368280662955098	0.368280662955098
161	V	0.554799577872452	0.554799577872452
162	V	0.815473216874049	0.662078240700947
163	A	0.662078240700947	0.677524137292018
164	Y	0.677524137292018	0.750949672308894
165	E	0.760667241703218	0.750949672308894
166	P	0.750949672308894	0.760667241703218
167	V	0.785408015650699	0.770462790204509
168	W	0.849888726691336	0.770462790204509
169	A	0.770462790204509	0.770462790204509
170	I	0.625897077210217	0.625897077210217
171	G	0.360303201128563	0.360303201128563
172	T	0.186584762491257	0.207185412156144
173	G	0.139860321730909	0.186584762491257
174	L	0.207185412156144	0.155008750698804
175	A	0.133191180608473	0.139860321730909
176	A	0.155008750698804	0.133191180608473
177	T	0.090801997559908	0.090801997559908
178	P	0.090801997559908	0.090801997559908
179	E	0.046761562845434	0.090801997559908
180	D	0.116684296969480	0.116684296969480
181	A	0.123556404707767	0.123556404707767
182	Q	0.149513749097042	0.148821816507214
183	D	0.148821816507214	0.149513749097042
184	I	0.211145237480803	0.209330233897821
185	H	0.211145237480803	0.211145237480803
186	A	0.209330233897821	0.211145237480803
187	S	0.226997018955610	0.226997018955610
188	I	0.490044313499426	0.371867979648132
189	R	0.592448397542528	0.376922038070023
190	K	0.371867979648132	0.490044313499426
191	F	0.376922038070023	0.472394366351930
192	L	0.597647948419850	0.453707006592711
193	A	0.472394366351930	0.453707006592711
194	S	0.453707006592711	0.453707006592711
195	K	0.279813666540356	0.421934337883695
196	L	0.421934337883695	0.421934337883695
197	G	0.278926610133330	0.421934337883695
198	D	0.421934337883695	0.421934337883695
199	K	0.592576494301591	0.421934337883695
200	A	0.574036017980258	0.421934337883695
201	A	0.351630037538402	0.351630037538402
202	S	0.250440312897202	0.303087872213456
203	E	0.250440312897202	0.250440312897202
204	L	0.303087872213456	0.250440312897202
205	R	0.155154019683600	0.250440312897202
206	I	0.155154019683600	0.236173159904619
207	L	0.268717165956716	0.236173159904619
208	Y	0.236173159904619	0.236173159904619
209	G	0.236173159904619	0.268717165956716
210	G	0.300534335173330	0.300534335173330
211	S	0.302837244031368	0.302837244031368
212	A	0.585706162462915	0.302837244031368
213	N	0.415027083507743	0.302837244031368
214	G	0.247352164140733	0.247352164140733
215	S	0.132087941522079	0.132087941522079
216	N	0.090424872483260	0.090424872483260
217	A	0.027899229784284	0.060799022403635
218	V	0.060799022403635	0.041036936386280
219	T	0.041036936386280	0.041036936386280
220	F	0.031339013878109	0.046946292176049
221	K	0.046946292176049	0.046946292176049
222	D	0.104465156042440	0.104465156042440
223	K	0.208306636745854	0.159365910954209
224	A	0.165918578254866	0.159365910954209
225	D	0.159365910954209	0.159365910954209
226	V	0.159365910954209	0.159365910954209
227	D	0.100048366253726	0.159365910954209
228	G	0.171210799248256	0.100048366253726
229	F	0.094397749475524	0.097432924668857
230	L	0.085904074212055	0.097432924668857
231	V	0.097432924668857	0.097432924668857
232	G	0.176235116630468	0.176235116630468
233	G	0.229162715018413	0.229162715018413
234	A	0.229162715018413	0.229162715018413
235	S	0.261950215977019	0.261950215977019
236	L	0.591135203141786	0.448108403152917
237	K	0.602712468794223	0.448108403152917
238	P	0.448108403152917	0.500000000000000
239	E	0.318017553131336	0.500000000000000
240	F	0.500000000000000	0.500000000000000
241	V	0.500000000000000	0.500000000000000
242	D	0.500000000000000	0.500000000000000
243	I	0.500000000000000	0.500000000000000
244	I	0.500000000000000	0.500000000000000
245	N	0.500000000000000	0.500000000000000
246	S	0.500000000000000	0.500000000000000
247	R	0.500000000000000	0.500000000000000
248	N	0.500000000000000	0.500000000000000
