# Supplementary material for: Conserved degronome features governing quality control associated proteolysis
Source: Nat Commun. 2022 Dec 8;13:7588. doi: 10.1038/s41467-022-35298-y (PMC9732359; doi:10.1038/s41467-022-35298-y)
Supplement: Supplementary file 6 — Supplementary Data 4 [file 41467_2022_35298_MOESM6_ESM.zip › profile_P00950.csv]

# Degron profile of P00950
# logit: Predicted probability of a tile being a degron (PSI<2.2) assigned to central position
# smooth: Running median spanning 5 positions
resi	aa	logit	logit_smooth
1	M	0.500000000000000	0.500000000000000
2	P	0.500000000000000	0.500000000000000
3	K	0.500000000000000	0.500000000000000
4	L	0.500000000000000	0.500000000000000
5	V	0.500000000000000	0.500000000000000
6	L	0.500000000000000	0.500000000000000
7	V	0.500000000000000	0.500000000000000
8	R	0.500000000000000	0.500000000000000
9	H	0.281173923372523	0.313198794313402
10	G	0.171037427432727	0.313198794313402
11	Q	0.313198794313402	0.313198794313402
12	S	0.474723039015046	0.313198794313402
13	E	0.327214398194368	0.313198794313402
14	W	0.177377714189237	0.185192173218017
15	N	0.185192173218017	0.185192173218017
16	E	0.185192173218017	0.177377714189237
17	K	0.095252829969970	0.171959753775366
18	N	0.142759637444081	0.171959753775366
19	L	0.171959753775366	0.171959753775366
20	F	0.297180880922054	0.297180880922054
21	T	0.297180880922054	0.297180880922054
22	G	0.474752408849892	0.297180880922054
23	W	0.300861604507680	0.300861604507680
24	V	0.290837896903096	0.392117282361045
25	D	0.397272489044495	0.318247021981771
26	V	0.392117282361045	0.318247021981771
27	K	0.318247021981771	0.318247021981771
28	L	0.233674969678649	0.233674969678649
29	S	0.166858248077722	0.233674969678649
30	A	0.176096243366349	0.176096243366349
31	K	0.257569518549651	0.166858248077722
32	G	0.116962295290178	0.143554463195309
33	Q	0.042687665998897	0.143554463195309
34	Q	0.143554463195309	0.143554463195309
35	E	0.155872968959181	0.143554463195309
36	A	0.155872968959181	0.143554463195309
37	A	0.053414470911388	0.053414470911388
38	R	0.050512772655912	0.053414470911388
39	A	0.039266526299989	0.053414470911388
40	G	0.068838169897988	0.068838169897988
41	E	0.144773391536509	0.077891891653505
42	L	0.134908340205423	0.134908340205423
43	L	0.077891891653505	0.144773391536509
44	K	0.200585786218905	0.200585786218905
45	E	0.277519054687350	0.277519054687350
46	K	0.351441946754690	0.292669166465100
47	K	0.336765205291097	0.336765205291097
48	V	0.292669166465100	0.340357618051631
49	Y	0.340357618051631	0.340357618051631
50	P	0.628039886211253	0.340444921368888
51	D	0.473342486089973	0.401869064573078
52	V	0.340444921368888	0.473342486089973
53	L	0.401869064573078	0.473342486089973
54	Y	0.704372733287975	0.699859741090629
55	T	0.699859741090629	0.699859741090629
56	S	0.714323847070124	0.699859741090629
57	K	0.642781322339187	0.663863152202857
58	L	0.451923551525331	0.663863152202857
59	S	0.663863152202857	0.663863152202857
60	R	0.829043765256545	0.663863152202857
61	A	0.842331640171946	0.663863152202857
62	I	0.620144585237937	0.620144585237937
63	Q	0.470643482738171	0.519045767890777
64	T	0.519045767890777	0.470643482738171
65	A	0.350378658614277	0.381663959558759
66	N	0.381663959558759	0.381663959558759
67	I	0.381663959558759	0.381663959558759
68	A	0.550010782199630	0.550010782199630
69	L	0.697552214977398	0.572297340742594
70	E	0.615009403826900	0.572297340742594
71	K	0.572297340742594	0.572297340742594
72	A	0.534986155318728	0.551123174008896
73	D	0.551123174008896	0.551123174008896
74	R	0.500124314997438	0.551123174008896
75	L	0.714074134275145	0.569619712564272
76	W	0.569619712564272	0.569619712564272
77	I	0.669546689380436	0.569619712564272
78	P	0.461087855411829	0.494730120150571
79	V	0.461087855411829	0.462415039961806
80	N	0.494730120150571	0.462415039961806
81	R	0.462415039961806	0.494730120150571
82	S	0.748716418464807	0.494730120150571
83	W	0.676151169460360	0.462415039961806
84	R	0.357093049863195	0.357093049863195
85	L	0.345097114388359	0.345097114388359
86	N	0.192775207603035	0.192775207603035
87	E	0.175200283836890	0.175200283836890
88	R	0.105094262121188	0.105094262121188
89	H	0.068887544166678	0.073503599013612
90	Y	0.060722974413758	0.068887544166678
91	G	0.073503599013612	0.060722974413758
92	D	0.022483108457835	0.022483108457835
93	L	0.021097295461734	0.022483108457835
94	Q	0.021097295461734	0.022483108457835
95	G	0.024973425427427	0.024973425427427
96	K	0.040364649869145	0.040364649869145
97	D	0.067895829366581	0.040364649869145
98	K	0.048600059790062	0.040364649869145
99	A	0.016657670962515	0.023690480869797
100	E	0.012699832999922	0.023564710159374
101	T	0.023690480869797	0.020328071608601
102	L	0.023564710159374	0.023564710159374
103	K	0.020328071608601	0.023690480869797
104	K	0.026998278414424	0.026998278414424
105	F	0.048480915876166	0.048480915876166
106	G	0.099094455214828	0.093032660535613
107	E	0.111804181835573	0.099094455214828
108	E	0.093032660535613	0.111804181835573
109	K	0.250285597783510	0.130286185601269
110	F	0.141654447093359	0.130286185601269
111	N	0.130286185601269	0.130286185601269
112	T	0.118987638236638	0.118987638236638
113	Y	0.108546623283613	0.108546623283613
114	R	0.052485400006217	0.108546623283613
115	R	0.058625354620761	0.108546623283613
116	S	0.180896957112065	0.161256623578864
117	F	0.161256623578864	0.161256623578864
118	D	0.200162508867264	0.161256623578864
119	V	0.118117865147596	0.144448374883525
120	P	0.144448374883525	0.132848573818556
121	P	0.124303534170254	0.124338586630401
122	P	0.132848573818556	0.124338586630401
123	P	0.124338586630401	0.124303534170254
124	I	0.108279879036491	0.108279879036491
125	D	0.102721100039731	0.102721100039731
126	A	0.044272185779424	0.044272185779424
127	S	0.044272185779424	0.044272185779424
128	S	0.015355303539912	0.038754966454104
129	P	0.019410971750267	0.038754966454104
130	F	0.038754966454104	0.038754966454104
131	S	0.042805125960901	0.042805125960901
132	Q	0.083477873550537	0.070883740405663
133	K	0.070883740405663	0.070883740405663
134	G	0.070883740405663	0.070883740405663
135	D	0.050190156881803	0.066716274261577
136	E	0.040233345687237	0.066716274261577
137	R	0.066716274261577	0.066716274261577
138	Y	0.136440460961371	0.066716274261577
139	K	0.067056539041317	0.066716274261577
140	Y	0.039628251192193	0.043257964211189
141	V	0.043257964211189	0.039628251192193
142	D	0.026794309636008	0.039628251192193
143	P	0.035136878155978	0.043257964211189
144	N	0.120405948301339	0.120405948301339
145	V	0.226372378999513	0.226372378999513
146	L	0.337528309238778	0.334166167925693
147	P	0.334166167925693	0.334166167925693
148	E	0.520098254845852	0.334166167925693
149	T	0.238310272573316	0.334166167925693
150	E	0.165241825705998	0.426636236647755
151	S	0.426636236647755	0.426636236647755
152	L	0.621870988597743	0.621870988597743
153	A	0.637957687440354	0.637957687440354
154	L	0.641431846912502	0.641431846912502
155	V	0.653450624856511	0.641431846912502
156	I	0.671788376264011	0.653450624856511
157	D	0.640528642850762	0.671788376264011
158	R	0.750346608019002	0.750346608019002
159	L	0.914225329111014	0.867794951417027
160	L	0.928976053696938	0.867794951417027
161	P	0.867794951417027	0.867794951417027
162	Y	0.727761259417604	0.746514469990880
163	W	0.727761259417604	0.727761259417604
164	Q	0.746514469990880	0.727761259417604
165	D	0.591262359703214	0.686350129776664
166	V	0.686350129776664	0.656610794241948
167	I	0.656610794241948	0.591262359703214
168	A	0.507151997163763	0.623029813744608
169	K	0.482955439421066	0.623029813744608
170	D	0.623029813744608	0.546378772846972
171	L	0.660280204443680	0.615681197489226
172	L	0.546378772846972	0.623029813744608
173	S	0.615681197489226	0.615681197489226
174	G	0.775567650455004	0.605065378543813
175	K	0.605065378543813	0.605065378543813
176	T	0.373821564013098	0.492224424401639
177	V	0.327267622705470	0.492224424401639
178	M	0.492224424401639	0.457164895843624
179	I	0.676658520984960	0.457164895843624
180	A	0.457164895843624	0.492224424401639
181	A	0.457164895843624	0.589517776187611
182	H	0.589517776187611	0.589517776187611
183	G	0.641694633521100	0.641694633521100
184	N	0.671904620632554	0.641694633521100
185	S	0.791902083353184	0.641694633521100
186	L	0.561616621979583	0.561616621979583
187	R	0.391731271300939	0.391731271300940
188	G	0.391731271300940	0.391731271300939
189	L	0.344172852542313	0.344172852542313
190	V	0.176090744660943	0.195679883217988
191	K	0.195679883217988	0.195679883217988
192	H	0.138543345518098	0.195679883217988
193	L	0.292149257147708	0.202665022157676
194	E	0.336204195223793	0.292149257147708
195	G	0.202665022157676	0.306796373573076
196	I	0.306796373573076	0.317124135678621
197	S	0.317124135678621	0.306796373573076
198	D	0.334779555338789	0.306796373573076
199	A	0.200540856395642	0.211973593856059
200	D	0.211973593856059	0.200540856395642
201	I	0.158703071791109	0.200540856395642
202	A	0.169730834247413	0.211973593856059
203	K	0.232347348561459	0.232347348561459
204	L	0.429256638291924	0.386494192083260
205	N	0.386494192083260	0.429256638291924
206	I	0.540665863737955	0.540665863737955
207	P	0.574845576554137	0.574845576554137
208	T	0.674253075784898	0.574845576554137
209	G	0.674253075784898	0.574845576554137
210	I	0.368558267322094	0.429177910818017
211	P	0.273950538027082	0.368558267322094
212	L	0.429177910818017	0.287889387253858
213	V	0.273950538027082	0.273950538027082
214	F	0.287889387253858	0.273950538027082
215	E	0.165677233304383	0.180500902373021
216	L	0.180500902373021	0.180500902373021
217	D	0.156246386881677	0.172377494760994
218	E	0.196746311496018	0.180500902373021
219	N	0.172377494760994	0.196746311496018
220	L	0.297856538102490	0.196746311496018
221	K	0.297856538102490	0.172377494760994
222	P	0.110577609475787	0.110577609475787
223	S	0.053530427611370	0.053530427611370
224	K	0.053530427611370	0.053530427611370
225	P	0.035628718677147	0.053530427611370
226	S	0.083171426094460	0.083171426094460
227	Y	0.162419564492500	0.107715656262056
228	Y	0.230751855072002	0.135795290286937
229	L	0.107715656262056	0.162419564492500
230	D	0.135795290286937	0.184912750077973
231	P	0.184912750077973	0.184912750077973
232	E	0.217771845704186	0.217771845704186
233	A	0.334912657541522	0.334912657541522
234	A	0.420968583170792	0.334912657541522
235	A	0.365783279722739	0.334912657541522
236	A	0.235114929788649	0.235114929788649
237	G	0.118352061410266	0.235114929788649
238	A	0.063115502227993	0.235114929788649
239	A	0.500000000000000	0.500000000000000
240	A	0.500000000000000	0.500000000000000
241	V	0.500000000000000	0.500000000000000
242	A	0.500000000000000	0.500000000000000
243	N	0.500000000000000	0.500000000000000
244	Q	0.500000000000000	0.500000000000000
245	G	0.500000000000000	0.500000000000000
246	K	0.500000000000000	0.500000000000000
247	K	0.500000000000000	0.500000000000000
