# Supplementary material for: Conserved degronome features governing quality control associated proteolysis
Source: Nat Commun. 2022 Dec 8;13:7588. doi: 10.1038/s41467-022-35298-y (PMC9732359; doi:10.1038/s41467-022-35298-y)
Supplement: Supplementary file 6 — Supplementary Data 4 [file 41467_2022_35298_MOESM6_ESM.zip › profile_P00958.csv]

# Degron profile of P00958
# logit: Predicted probability of a tile being a degron (PSI<2.2) assigned to central position
# smooth: Running median spanning 5 positions
resi	aa	logit	logit_smooth
1	M	0.500000000000000	0.500000000000000
2	S	0.500000000000000	0.500000000000000
3	F	0.500000000000000	0.500000000000000
4	L	0.500000000000000	0.500000000000000
5	I	0.500000000000000	0.500000000000000
6	S	0.500000000000000	0.500000000000000
7	F	0.500000000000000	0.500000000000000
8	D	0.500000000000000	0.500000000000000
9	K	0.604644207911411	0.500000000000000
10	S	0.484071459268926	0.536541903474596
11	K	0.638027369797091	0.536541903474596
12	K	0.536541903474596	0.484071459268926
13	H	0.328347015902340	0.328347015902340
14	P	0.160011319035613	0.263550522423402
15	A	0.263550522423402	0.263550522423402
16	H	0.152955239873064	0.263550522423402
17	L	0.423824909601198	0.423824909601198
18	Q	0.489136110085586	0.489136110085586
19	L	0.642696239150926	0.642696239150926
20	A	0.700717041420848	0.700717041420848
21	N	0.823490775570849	0.713008476835042
22	N	0.713008476835042	0.823490775570849
23	L	0.834986073100493	0.824366574552877
24	K	0.834986073100493	0.824366574552877
25	I	0.824366574552877	0.824366574552877
26	A	0.701981557470952	0.701981557470952
27	L	0.669449215324909	0.669449215324909
28	A	0.669449215324909	0.669449215324909
29	L	0.608751261712951	0.625059589410653
30	E	0.625059589410653	0.608751261712951
31	Y	0.546778136721204	0.546778136721204
32	A	0.522696077673082	0.522696077673082
33	S	0.367296570693050	0.367296570693050
34	K	0.184476936926798	0.184476936926798
35	N	0.084353587375618	0.084353587375618
36	L	0.037445201757172	0.037445201757172
37	K	0.037445201757172	0.037445201757172
38	P	0.024781885748055	0.037445201757172
39	E	0.062416096035675	0.032690815286162
40	V	0.021599270690324	0.032690815286162
41	D	0.032690815286162	0.032690815286162
42	N	0.035180245612331	0.032690815286162
43	D	0.029768280071997	0.032690815286162
44	N	0.037629578018815	0.029768280071997
45	A	0.019244958975660	0.019244958975660
46	A	0.011807681370500	0.019244958975660
47	M	0.011807681370500	0.019244958975660
48	E	0.037432643136196	0.037432643136196
49	L	0.041081574391369	0.041081574391369
50	R	0.138703189492185	0.138703189492185
51	N	0.274989097748518	0.274989097748518
52	T	0.274989097748518	0.274989097748518
53	K	0.369772824776268	0.274989097748518
54	E	0.274989097748518	0.274989097748518
55	P	0.274989097748518	0.339252128345421
56	F	0.339252128345421	0.339252128345421
57	L	0.626887999153535	0.491078042113928
58	L	0.491078042113928	0.607579237274287
59	F	0.607579237274287	0.626887999153535
60	D	0.768957287673507	0.724105391374126
61	A	0.831962043002994	0.724105391374126
62	N	0.724105391374126	0.768957287673507
63	A	0.695570443059773	0.724105391374126
64	I	0.833955820026335	0.695570443059773
65	L	0.606795116165606	0.606795116165606
66	R	0.383112302345488	0.383112302345488
67	Y	0.233723988559905	0.248249251449594
68	V	0.141660462181339	0.233723988559905
69	M	0.248249251449594	0.141660462181339
70	D	0.118545219001173	0.141660462181339
71	D	0.137804708997448	0.137804708997448
72	F	0.183989309590627	0.118545219001173
73	E	0.092711655627743	0.103616396089768
74	G	0.092254082183176	0.103616396089768
75	Q	0.103616396089768	0.092711655627743
76	T	0.111458247472642	0.092254082183176
77	S	0.082795804910339	0.103616396089768
78	D	0.056623137685222	0.111458247472642
79	K	0.184086182871520	0.150274264339943
80	Y	0.294048053389486	0.184086182871520
81	Q	0.150274264339943	0.294048053389486
82	F	0.366576136374772	0.366576136374772
83	A	0.589835563936860	0.589835563936860
84	L	0.729598616132261	0.729598616132261
85	A	0.742083262401126	0.730647150358638
86	S	0.730647150358638	0.742083262401126
87	L	0.757042683266039	0.752995714524412
88	Q	0.861284330763175	0.752995714524412
89	N	0.752995714524412	0.752995714524412
90	L	0.752995714524412	0.752995714524412
91	L	0.600863182559142	0.600863182559142
92	Y	0.569428377347690	0.569428377347690
93	H	0.545549542940853	0.545549542940853
94	K	0.359628360098155	0.489190726918530
95	E	0.489190726918530	0.489190726918530
96	L	0.489190726918530	0.489190726918530
97	P	0.512043145247861	0.489190726918530
98	Q	0.512043145247861	0.489190726918530
99	Q	0.344956656708527	0.344956656708527
100	H	0.255951472857384	0.288023360805346
101	V	0.288023360805346	0.255951472857384
102	E	0.177242581977325	0.255951472857384
103	V	0.153452266239292	0.288023360805346
104	L	0.353429017777125	0.353429017777125
105	T	0.353429017777125	0.353429017777125
106	N	0.523051372527067	0.405595335214941
107	K	0.405595335214941	0.523051372527067
108	A	0.581476697819791	0.523051372527067
109	I	0.548534998118137	0.405595335214941
110	E	0.290295324161286	0.400182828663693
111	N	0.377184001883090	0.377184001883090
112	Y	0.400182828663693	0.290295324161286
113	L	0.264186699592021	0.313923916082245
114	V	0.264186699592021	0.264186699592021
115	E	0.313923916082245	0.264186699592021
116	L	0.195208220287107	0.270777580488196
117	K	0.270777580488196	0.270777580488196
118	E	0.270777580488196	0.270777580488196
119	P	0.548555735772041	0.548555735772041
120	L	0.741059877373112	0.548555735772041
121	T	0.669824213267133	0.548555735772041
122	T	0.461399618447112	0.669824213267133
123	T	0.461399618447112	0.627903109117671
124	D	0.720927575899584	0.627903109117671
125	L	0.627903109117671	0.720927575899584
126	I	0.770775648728634	0.770775648728634
127	L	0.822899199644533	0.770775648728634
128	F	0.845358618577926	0.822899199644533
129	A	0.744236155221012	0.843924194275522
130	N	0.843924194275522	0.845358618577926
131	V	0.901190528225427	0.901190528225427
132	Y	0.906765055548687	0.906765055548687
133	A	0.951123905414612	0.906765055548687
134	L	0.907113680111983	0.906765055548687
135	N	0.899625099550039	0.899625099550039
136	S	0.802180732297000	0.802180732297000
137	S	0.554757985662865	0.671452837042590
138	L	0.656052035891815	0.656052035891815
139	V	0.671452837042590	0.554757985662865
140	H	0.545134226657881	0.545134226657881
141	S	0.394916154679482	0.475601291186171
142	K	0.475601291186171	0.394916154679482
143	F	0.342302142070402	0.389755687205015
144	P	0.342302142070402	0.389755687205015
145	E	0.389755687205015	0.389755687205015
146	L	0.521335638754062	0.415702271858096
147	P	0.415702271858096	0.439392792165559
148	S	0.439392792165559	0.456857723416007
149	K	0.471510125316573	0.456857723416007
150	V	0.456857723416007	0.456857723416007
151	H	0.456857723416007	0.456857723416007
152	N	0.326748796507503	0.456857723416007
153	A	0.493336487043380	0.456857723416007
154	V	0.590438051175458	0.452938636992790
155	A	0.452938636992790	0.452938636992790
156	L	0.327423385409932	0.340527200677259
157	A	0.327423385409932	0.327423385409932
158	K	0.340527200677259	0.327423385409932
159	K	0.232423070073564	0.340527200677259
160	H	0.344173166290262	0.340527200677259
161	V	0.384115321942906	0.324933111425102
162	P	0.287331324704140	0.324933111425102
163	R	0.324933111425102	0.287331324704140
164	D	0.228715948718710	0.228715948718710
165	S	0.162273070643262	0.212087101905091
166	S	0.212087101905091	0.212087101905091
167	S	0.212087101905091	0.212087101905091
168	F	0.367594033637574	0.263620154824633
169	K	0.332207955416875	0.263620154824633
170	N	0.263620154824633	0.268211915985132
171	I	0.173891520014778	0.268211915985132
172	G	0.268211915985132	0.268211915985132
173	A	0.425756212920235	0.425756212920235
174	V	0.558369307656039	0.503273165742219
175	K	0.543795074994236	0.503273165742219
176	I	0.503273165742219	0.503273165742219
177	Q	0.338290910555938	0.338290910555938
178	A	0.213224267816890	0.254634112528208
179	D	0.254634112528208	0.213224267816890
180	L	0.087868790903234	0.213224267816890
181	T	0.205977256122000	0.205977256122000
182	V	0.284243127717803	0.165234963456289
183	K	0.165234963456289	0.165234963456289
184	P	0.165234963456289	0.165234963456289
185	K	0.076333355282643	0.076333355282643
186	D	0.066341320721534	0.066955938288982
187	S	0.032171303675712	0.066341320721534
188	E	0.066955938288982	0.057512162909502
189	I	0.029411491271469	0.057512162909502
190	L	0.057512162909502	0.062990355368427
191	P	0.062990355368427	0.062990355368427
192	K	0.126764545889929	0.126764545889929
193	P	0.147241161372728	0.147241161372728
194	N	0.154793530822803	0.154793530822803
195	E	0.310200721048157	0.310200721048157
196	R	0.457941428632598	0.457941428632598
197	N	0.555717490065654	0.491218383114022
198	I	0.515416244599838	0.491218383114022
199	L	0.491218383114022	0.491218383114022
200	I	0.473987573967898	0.491218383114022
201	T	0.431243701860068	0.491218383114022
202	S	0.603361812769255	0.603361812769255
203	A	0.619754465798493	0.619754465798493
204	L	0.753737248679543	0.753737248679543
205	P	0.842005409006859	0.753737248679543
206	Y	0.835498092625631	0.753737248679543
207	V	0.664326064230656	0.682006103930028
208	N	0.682006103930028	0.682006103930028
209	N	0.682006103930028	0.664326064230656
210	V	0.615952637836741	0.682006103930028
211	P	0.615952637836741	0.682006103930028
212	H	0.690279292586540	0.690279292586540
213	L	0.690279292586540	0.690279292586540
214	G	0.723914533749484	0.690279292586540
215	N	0.650188615342322	0.650188615342322
216	I	0.352638721023874	0.650188615342322
217	I	0.582978522310221	0.650188615342322
218	G	0.767037863537388	0.703211738730061
219	S	0.703211738730061	0.750474402853814
220	V	0.750474402853814	0.767037863537388
221	L	0.828464277573665	0.804980518844926
222	S	0.804980518844926	0.828464277573665
223	A	0.837327093393553	0.828464277573665
224	D	0.830665842072496	0.804980518844926
225	I	0.722199685311553	0.722199685311553
226	F	0.503231465006685	0.698760825894612
227	A	0.698760825894612	0.647907223039455
228	R	0.647907223039455	0.569750102212896
229	Y	0.569750102212896	0.647907223039455
230	C	0.569750102212896	0.647907223039455
231	K	0.712166201862807	0.712166201862807
232	G	0.804102855154522	0.804102855154522
233	R	0.929512006245281	0.804102855154522
234	N	0.830422494654773	0.804102855154522
235	Y	0.726007457908540	0.726007457908540
236	N	0.519028732622107	0.519028732622107
237	A	0.364754866981602	0.364754866981602
238	L	0.364754866981602	0.364754866981602
239	F	0.212831578215897	0.320013428762266
240	I	0.224768005273038	0.306029869504576
241	C	0.320013428762266	0.241923133858881
242	G	0.306029869504576	0.241923133858881
243	T	0.241923133858881	0.241923133858881
244	D	0.157090114037156	0.181323617739584
245	E	0.181323617739584	0.181323617739584
246	Y	0.181323617739584	0.181323617739584
247	G	0.181323617739584	0.181323617739584
248	T	0.063716686696434	0.063716686696434
249	A	0.018828728275504	0.019974653701378
250	T	0.008955257519220	0.019974653701378
251	E	0.019974653701378	0.019974653701378
252	T	0.019974653701378	0.019974653701378
253	K	0.033502564406632	0.033502564406632
254	A	0.061161847186526	0.033555569363513
255	L	0.033555569363513	0.061161847186526
256	E	0.079423798310719	0.061161847186526
257	E	0.120505883192006	0.052852191195504
258	G	0.052852191195504	0.079423798310719
259	V	0.049462936185736	0.120505883192006
260	T	0.135635101880430	0.135635101880430
261	P	0.143343981817100	0.143343981817100
262	R	0.143343981817100	0.143343981817100
263	Q	0.217281409655583	0.143343981817100
264	L	0.137411304286099	0.194565178128554
265	C	0.217211734865064	0.217211734865064
266	D	0.194565178128554	0.217211734865064
267	K	0.352695792006524	0.340293921737101
268	Y	0.356144645533828	0.352695792006524
269	H	0.340293921737101	0.356144645533828
270	K	0.545810821262752	0.545810821262752
271	I	0.675438622971087	0.675438622971087
272	H	0.675438622971087	0.675438622971087
273	S	0.692804014781191	0.675438622971087
274	D	0.515021867840893	0.677895740360615
275	V	0.798797746183390	0.677895740360615
276	Y	0.677895740360615	0.677895740360615
277	K	0.677895740360615	0.745222286161164
278	W	0.784831192156196	0.677895740360615
279	F	0.745222286161164	0.677895740360615
280	Q	0.607862611678727	0.607862611678727
281	I	0.592449085684234	0.607862611678727
282	G	0.595085796621922	0.595085796621922
283	F	0.748298264387761	0.592449085684234
284	D	0.465611379847282	0.465611379847282
285	Y	0.321803658913415	0.321803658913415
286	F	0.317112524037339	0.317112524037339
287	G	0.191646351843121	0.191646351843121
288	R	0.067899369670197	0.138476974514528
289	T	0.138476974514528	0.105738367905268
290	T	0.088329292302525	0.088329292302525
291	T	0.105738367905268	0.105738367905268
292	D	0.063866798774109	0.105738367905268
293	K	0.217475149654661	0.139635967415613
294	Q	0.230737480995174	0.168322620865210
295	T	0.139635967415613	0.217475149654661
296	E	0.168322620865210	0.216621612921303
297	I	0.260575173312540	0.214772350975833
298	A	0.216621612921303	0.214772350975833
299	Q	0.214772350975833	0.216621612921303
300	H	0.176698508134089	0.216621612921303
301	I	0.245093653592151	0.245093653592151
302	F	0.373500166083019	0.373500166083019
303	T	0.548302060651581	0.408036496712780
304	K	0.408036496712780	0.408036496712780
305	L	0.408036496712780	0.408036496712780
306	N	0.238031051719052	0.293254998803019
307	S	0.202908034070949	0.266253939299695
308	N	0.293254998803019	0.238031051719052
309	G	0.266253939299695	0.202908034070949
310	Y	0.141227885528210	0.220663976350888
311	L	0.141890396549066	0.220663976350888
312	E	0.220663976350888	0.179095721707400
313	E	0.325326350027551	0.220663976350888
314	Q	0.179095721707400	0.319254219822524
315	S	0.319254219822524	0.325326350027551
316	M	0.335807856415366	0.335807856415366
317	K	0.335807856415366	0.335807856415366
318	Q	0.400745113407048	0.400745113407048
319	L	0.400745113407048	0.400745113407048
320	Y	0.400745113407048	0.400745113407048
321	C	0.588391725765789	0.554456971979550
322	P	0.554456971979550	0.588391725765789
323	V	0.592704556751426	0.592704556751426
324	H	0.715849159908143	0.634958605074042
325	N	0.740698566728356	0.634958605074042
326	S	0.634958605074042	0.634958605074042
327	Y	0.587677507776055	0.587677507776055
328	L	0.303402923171914	0.303402923171914
329	A	0.287723192426774	0.287723192426774
330	D	0.176173593550746	0.191720597981987
331	R	0.191720597981987	0.182557160055836
332	Y	0.182557160055836	0.182557160055836
333	V	0.182557160055836	0.191720597981987
334	E	0.327666216769221	0.182557160055836
335	G	0.195862939745643	0.182557160055836
336	E	0.065696433726984	0.065696433726984
337	C	0.043914930884598	0.057572530934962
338	P	0.038815839387539	0.043914930884598
339	K	0.057572530934962	0.038815839387539
340	C	0.027518943341007	0.027518943341007
341	H	0.014857560047413	0.014857560047413
342	Y	0.014001003102910	0.014857560047413
343	D	0.012210760300409	0.014857560047413
344	D	0.015181240884804	0.015181240884804
345	A	0.041330618845713	0.019896812431113
346	R	0.019896812431113	0.028474785397477
347	G	0.028474785397477	0.041330618845713
348	D	0.055180528880881	0.030706765404396
349	Q	0.063964799434430	0.030706765404396
350	C	0.030706765404396	0.054953999579792
351	D	0.015315909872232	0.054953999579792
352	K	0.054953999579792	0.054953999579792
353	C	0.062613680425072	0.062613680425072
354	G	0.092769726429922	0.092769726429922
355	A	0.161742267892580	0.161742267892580
356	L	0.168373073733219	0.168373073733219
357	L	0.256137057256009	0.256137057256009
358	D	0.287064859033222	0.287064859033222
359	P	0.287064859033222	0.287064859033222
360	F	0.431679194658467	0.320250964962734
361	E	0.602157102161715	0.320250964962734
362	L	0.320250964962734	0.320250964962734
363	I	0.237480432471129	0.237480432471129
364	N	0.237480432471129	0.237480432471129
365	P	0.142205514122184	0.142205514122184
366	R	0.069773288627630	0.079325154770920
367	C	0.079325154770920	0.079325154770920
368	K	0.079325154770920	0.079325154770920
369	L	0.041663868260673	0.079325154770920
370	D	0.115905620245607	0.065232752096629
371	D	0.065232752096629	0.041663868260673
372	A	0.016842681274856	0.052816287001812
373	S	0.022750988903718	0.052816287001812
374	P	0.052816287001812	0.052816287001812
375	E	0.088060910516029	0.088060910516029
376	P	0.101517055956286	0.101517055956286
377	K	0.107018449088750	0.107018449088750
378	Y	0.107018449088750	0.107018449088750
379	S	0.107018449088750	0.107018449088750
380	D	0.184389617981844	0.165754533952114
381	H	0.257108849470805	0.184389617981844
382	I	0.165754533952114	0.189466233548828
383	F	0.189466233548828	0.257108849470805
384	L	0.273088882828564	0.273088882828564
385	S	0.473637601639983	0.273088882828564
386	L	0.488344299507757	0.385278663492840
387	D	0.240414573553799	0.473637601639983
388	K	0.385278663492840	0.488344299507757
389	L	0.681381232414210	0.385278663492840
390	E	0.532451338941292	0.385278663492840
391	S	0.345280438843226	0.345280438843226
392	Q	0.257264752908428	0.257264752908428
393	I	0.155672995652061	0.155672995652061
394	S	0.095716524238154	0.095716524238154
395	E	0.031332365493152	0.046648374520022
396	W	0.046648374520022	0.041593695906176
397	V	0.039544513712222	0.041593695906176
398	E	0.041593695906176	0.046648374520022
399	K	0.070282790898980	0.057740250309383
400	A	0.066529139346013	0.057740250309383
401	S	0.057740250309383	0.057740250309383
402	E	0.029219945983784	0.047594958332519
403	E	0.027594280802565	0.047594958332519
404	G	0.047594958332519	0.029559358606572
405	N	0.048867191657039	0.046669333011809
406	W	0.029559358606572	0.047594958332519
407	S	0.046669333011809	0.048867191657039
408	K	0.049361723643903	0.049361723643903
409	N	0.077310350491567	0.077310350491567
410	S	0.136000129614955	0.136000129614955
411	K	0.205402651517397	0.183698380834314
412	T	0.183698380834314	0.183698380834314
413	I	0.183698380834314	0.202375787758403
414	T	0.347649034142055	0.183698380834314
415	Q	0.202375787758403	0.197948626125463
416	S	0.177402071609427	0.202375787758403
417	W	0.197948626125463	0.202375787758403
418	L	0.333115140298409	0.333115140298409
419	K	0.504198073847674	0.504198073847674
420	D	0.521646518341484	0.504198073847674
421	G	0.537846558044152	0.504198073847674
422	L	0.222208789165760	0.495251245291204
423	K	0.346779933403101	0.495251245291204
424	P	0.495251245291204	0.425883500662130
425	R	0.660205516358862	0.425883500662130
426	C	0.425883500662130	0.425883500662130
427	I	0.285307774105429	0.425883500662130
428	T	0.264656536633268	0.425883500662130
429	R	0.551176173495062	0.551176173495062
430	D	0.579947393120079	0.551176173495062
431	L	0.579947393120079	0.551176173495062
432	V	0.456734463139056	0.579947393120079
433	W	0.482538419072533	0.482538419072533
434	G	0.599399785897101	0.467686069763724
435	T	0.467686069763724	0.467686069763724
436	P	0.177416025921597	0.241214152174640
437	V	0.167451083343779	0.241214152174640
438	P	0.241214152174640	0.241214152174640
439	L	0.544409911404228	0.524073300185244
440	E	0.524073300185244	0.524073300185244
441	K	0.524073300185244	0.524073300185244
442	Y	0.524073300185244	0.524073300185244
443	K	0.731281686433550	0.573613252328493
444	D	0.573613252328493	0.573613252328493
445	K	0.660126651719552	0.660126651719552
446	V	0.535205718194824	0.573613252328493
447	L	0.733902950527317	0.660126651719552
448	Y	0.526050512516195	0.733902950527317
449	V	0.769957848213337	0.769957848213337
450	W	0.858236938441689	0.777631372742293
451	F	0.777631372742293	0.858236938441689
452	D	0.883062278449647	0.883062278449647
453	A	0.938559711272981	0.883062278449647
454	T	0.941870631324335	0.883062278449647
455	I	0.882871913566298	0.882871913566298
456	G	0.874151043561160	0.874151043561160
457	Y	0.802230704363181	0.802230704363181
458	V	0.691607468893911	0.691607468893911
459	S	0.393999693611244	0.565191254864534
460	I	0.407956149987627	0.494262989285101
461	T	0.565191254864534	0.494262989285101
462	S	0.494262989285101	0.565191254864534
463	N	0.656858431515392	0.650584472467817
464	Y	0.650584472467817	0.650584472467817
465	T	0.661442486310445	0.650584472467817
466	K	0.472370888200090	0.472370888200090
467	E	0.308551403214947	0.308551403214947
468	W	0.203936536634040	0.203936536634040
469	K	0.119452709346081	0.186210996860394
470	Q	0.186210996860394	0.186210996860394
471	W	0.186210996860394	0.186210996860394
472	W	0.351438701031168	0.330893437773734
473	N	0.351438701031168	0.351438701031168
474	N	0.330893437773734	0.351438701031168
475	P	0.494966597539616	0.494966597539616
476	E	0.719691291081650	0.495013697810499
477	H	0.495013697810499	0.495013697810499
478	V	0.495013697810499	0.495013697810499
479	S	0.346820051823163	0.346820051823163
480	L	0.175403728765790	0.175403728765790
481	Y	0.154821415895258	0.175403728765790
482	Q	0.164068588925735	0.175403728765790
483	F	0.316129984798752	0.316129984798752
484	M	0.369605873559280	0.369605873559280
485	G	0.507997575349138	0.507997575349138
486	K	0.620237838739366	0.620237838739366
487	D	0.620237838739366	0.620237838739366
488	N	0.753181742429352	0.620237838739366
489	V	0.579950077682440	0.579950077682440
490	P	0.376152929714320	0.395221702705448
491	F	0.395221702705448	0.376152929714320
492	H	0.243975511555165	0.287296025347335
493	T	0.287296025347335	0.287296025347335
494	V	0.287296025347335	0.287296025347335
495	V	0.301807494897606	0.287296025347335
496	F	0.331794482172353	0.287296025347335
497	P	0.264346481964858	0.280286659731810
498	G	0.143221942063359	0.264346481964858
499	S	0.280286659731810	0.227184353739007
500	Q	0.174048041288214	0.227184353739007
501	L	0.227184353739007	0.256693341693584
502	G	0.353277891324284	0.227184353739007
503	T	0.256693341693584	0.227184353739007
504	E	0.179197883992718	0.180001180709752
505	E	0.180001180709752	0.180001180709752
506	N	0.170038682358764	0.180001180709752
507	W	0.215049755615948	0.180001180709752
508	T	0.216900746328220	0.170038682358764
509	M	0.147004022678231	0.215049755615948
510	L	0.137047014869529	0.216900746328220
511	H	0.282961852859194	0.264785412224568
512	H	0.264785412224568	0.282961852859194
513	L	0.520621805244600	0.520621805244600
514	N	0.520621805244600	0.520621805244600
515	T	0.520621805244600	0.520621805244600
516	T	0.293106776368290	0.324495274346609
517	E	0.278846572829418	0.293106776368290
518	Y	0.324495274346609	0.278846572829418
519	L	0.203633533660040	0.203633533660040
520	Q	0.182750501372848	0.182750501372848
521	Y	0.171790352107290	0.171790352107290
522	E	0.106445678030787	0.160718780730074
523	N	0.101954684936231	0.125264732648242
524	G	0.160718780730074	0.125264732648242
525	K	0.125264732648242	0.160718780730074
526	F	0.298429319814829	0.160718780730074
527	S	0.314643452332518	0.155944466568354
528	K	0.155944466568354	0.155944466568354
529	S	0.137077894455789	0.137077894455789
530	R	0.067853863169241	0.137077894455789
531	G	0.134650489395350	0.134650489395350
532	V	0.153242298234482	0.112605180344790
533	G	0.106850959882070	0.112605180344790
534	V	0.112605180344790	0.106850959882070
535	F	0.048838281815256	0.099810535805668
536	G	0.094640403139490	0.094640403139490
537	N	0.099810535805668	0.086126970956554
538	N	0.086126970956554	0.094640403139490
539	A	0.080332607150705	0.099810535805668
540	Q	0.164594569077055	0.164594569077055
541	D	0.186189923604334	0.186189923604334
542	S	0.246137174866083	0.234955562474143
543	G	0.248944774930657	0.246137174866083
544	I	0.234955562474143	0.248944774930657
545	S	0.432828954517997	0.432828954517997
546	P	0.541391412578922	0.541391412578922
547	S	0.598086040639649	0.598086040639649
548	V	0.674040649928372	0.674040649928372
549	W	0.707439284627603	0.702465793648866
550	R	0.804401936809168	0.707439284627603
551	Y	0.702465793648866	0.707439284627603
552	Y	0.757447936105160	0.702465793648866
553	L	0.605352153216229	0.605352153216229
554	A	0.433943729731300	0.492982405844932
555	S	0.474212625975491	0.492982405844932
556	V	0.492982405844932	0.474212625975491
557	R	0.515817350402372	0.492982405844932
558	P	0.349800722187107	0.492982405844932
559	E	0.496830812441726	0.349800722187107
560	S	0.221822164215401	0.221822164215401
561	S	0.076034943203009	0.102117788120456
562	D	0.075652813743306	0.102117788120456
563	S	0.102117788120456	0.081139406792767
564	H	0.122474904072048	0.081139406792767
565	F	0.081139406792767	0.081139406792767
566	S	0.060968924097439	0.081139406792767
567	W	0.057135446785967	0.060968924097439
568	D	0.095476492382610	0.060968924097439
569	D	0.057135446785967	0.095476492382610
570	F	0.102206058621894	0.102206058621894
571	V	0.299683350562422	0.278721215811467
572	A	0.344321758141114	0.279818557407832
573	R	0.278721215811467	0.279818557407832
574	N	0.279818557407832	0.278721215811467
575	N	0.227051999966986	0.278721215811467
576	S	0.105289201675753	0.279818557407832
577	E	0.305530615592555	0.305530615592555
578	L	0.600183739977162	0.305530615592555
579	L	0.389261658423135	0.381697983766330
580	A	0.287371770927463	0.389261658423135
581	N	0.381697983766330	0.389261658423135
582	L	0.538077904207234	0.538077904207234
583	G	0.580601245977732	0.580601245977732
584	N	0.765287399537178	0.765287399537178
585	F	0.847564238140159	0.833856039708526
586	V	0.884835671095177	0.833856039708526
587	N	0.833856039708526	0.833856039708526
588	R	0.715803868686630	0.780372093749822
589	L	0.780372093749822	0.780372093749822
590	I	0.780372093749822	0.763329599792641
591	K	0.588463418478151	0.780372093749822
592	F	0.763329599792641	0.763329599792641
593	V	0.873945793741251	0.759268336365847
594	N	0.759268336365847	0.763329599792641
595	A	0.635531713399555	0.759268336365847
596	K	0.804186740642057	0.655455572500589
597	Y	0.655455572500589	0.635531713399555
598	N	0.462575536829106	0.462575536829106
599	G	0.284995291277371	0.284995291277371
600	V	0.284995291277371	0.284995291277371
601	V	0.266749140886679	0.266749140886679
602	P	0.175822216836968	0.231329652573896
603	K	0.175822216836968	0.175822216836968
604	F	0.231329652573896	0.175822216836968
605	D	0.137584682644103	0.141622877154538
606	P	0.065132856904660	0.141622877154538
607	K	0.141622877154538	0.141622877154538
608	K	0.271214150011543	0.141622877154538
609	V	0.170636762687881	0.141622877154538
610	S	0.056869260351431	0.126199230999434
611	N	0.126199230999434	0.108357870212803
612	Y	0.108357870212803	0.108357870212803
613	D	0.035995860949536	0.126199230999434
614	G	0.132024658945583	0.132024658945583
615	L	0.251601564674675	0.230798577813665
616	V	0.262856845987238	0.233485404896983
617	K	0.230798577813665	0.251601564674675
618	D	0.233485404896983	0.262856845987238
619	I	0.341863579205324	0.233485404896983
620	N	0.381693697931403	0.341863579205324
621	E	0.169927349197808	0.341863579205324
622	I	0.381201478283033	0.318700444326150
623	L	0.318700444326150	0.318700444326150
624	S	0.318700444326150	0.318700444326150
625	N	0.171767075183829	0.214090211109833
626	Y	0.191689408801660	0.191689408801660
627	V	0.214090211109833	0.171767075183829
628	K	0.126154195772667	0.191689408801660
629	E	0.164120933480119	0.192638648967643
630	M	0.205448632266666	0.164120933480119
631	E	0.192638648967643	0.164120933480119
632	L	0.067958938114815	0.186746987033477
633	G	0.129256200858961	0.166311238703300
634	H	0.186746987033477	0.129256200858961
635	E	0.166311238703300	0.166311238703300
636	R	0.104730643110157	0.186746987033477
637	R	0.189038734969611	0.189038734969611
638	G	0.288783697528066	0.248863746659241
639	L	0.248863746659241	0.248863746659241
640	E	0.383730382842445	0.248863746659241
641	I	0.200373182550055	0.208194365140131
642	A	0.208194365140131	0.208194365140131
643	M	0.183695620210400	0.208194365140131
644	S	0.422763043698897	0.422763043698897
645	L	0.560487272721708	0.452984115886260
646	S	0.521655945631133	0.452984115886260
647	A	0.452984115886260	0.452984115886260
648	R	0.259086815115762	0.364782359666402
649	G	0.364782359666402	0.346368529381935
650	N	0.346368529381935	0.259086815115762
651	Q	0.177504352659227	0.177504352659227
652	F	0.102201926744000	0.103209319088311
653	L	0.103209319088311	0.103209319088311
654	Q	0.103209319088311	0.103209319088311
655	E	0.176976632392750	0.130318988314863
656	N	0.149099740055978	0.149099740055978
657	K	0.130318988314863	0.165415931527513
658	L	0.165415931527513	0.149099740055978
659	D	0.175164747080580	0.130318988314863
660	N	0.116713023326846	0.116713023326846
661	T	0.062506183162526	0.062506183162526
662	L	0.034274003668957	0.039471245651036
663	F	0.018861446418918	0.039471245651036
664	S	0.039471245651036	0.039471245651036
665	Q	0.081164690019604	0.081164690019604
666	S	0.137765218600746	0.094506418168076
667	P	0.094506418168076	0.137765218600746
668	E	0.262602889898811	0.253391857149868
669	K	0.253391857149868	0.253391857149868
670	S	0.386751860323331	0.253391857149868
671	D	0.210305349920799	0.253391857149868
672	A	0.224913217970798	0.371371285894459
673	V	0.371371285894459	0.371371285894459
674	V	0.525718023487485	0.525718023487485
675	A	0.576317778326168	0.576317778326168
676	V	0.731833844853658	0.731833844853658
677	G	0.826197812753162	0.826197812753162
678	L	0.834496008826534	0.834496008826534
679	N	0.911230644679935	0.911230644679935
680	I	0.976644075172759	0.944967111240118
681	I	0.971790744375752	0.945745751059610
682	Y	0.944967111240118	0.955283915888516
683	A	0.945745751059610	0.945745751059610
684	V	0.955283915888516	0.944967111240118
685	S	0.914150865280249	0.914150865280249
686	S	0.889937742003224	0.897567006153327
687	I	0.897567006153327	0.893057453043707
688	I	0.893057453043707	0.889937742003224
689	T	0.701922100529875	0.701922100529875
690	P	0.521643828392060	0.561867413611316
691	Y	0.561867413611316	0.521643828392060
692	M	0.453257042876321	0.453257042876321
693	P	0.314283397027556	0.453257042876321
694	E	0.408039991840503	0.408039991840503
695	I	0.564261233536824	0.335369430472903
696	G	0.335369430472903	0.335369430472903
697	E	0.233221737200880	0.269644540793381
698	K	0.203643369260383	0.269644540793381
699	I	0.269644540793381	0.233221737200880
700	N	0.286042000795478	0.269644540793381
701	K	0.200736573143219	0.286042000795478
702	M	0.375606740568817	0.286042000795478
703	L	0.343696769304413	0.200736573143219
704	N	0.113912996040122	0.343696769304413
705	A	0.155022225196362	0.343696769304413
706	P	0.373863956689009	0.373863956689009
707	A	0.405743323452198	0.386519969328581
708	L	0.386519969328581	0.405743323452198
709	K	0.493575238632986	0.493575238632986
710	I	0.677899985130308	0.493575238632986
711	D	0.724439400745968	0.493575238632986
712	D	0.445485696992860	0.445485696992860
713	R	0.433632146244151	0.433632146244151
714	F	0.402131694873145	0.433632146244151
715	H	0.385657120998809	0.402131694873145
716	L	0.510149812994428	0.385657120998809
717	A	0.305446479323638	0.305446479323638
718	I	0.305446479323638	0.305446479323638
719	L	0.209539404145707	0.305446479323638
720	E	0.233423775086108	0.305446479323638
721	G	0.513327742134134	0.513327742134134
722	H	0.647462635294408	0.611171962255400
723	N	0.647462635294408	0.611171962255400
724	I	0.611171962255400	0.611171962255400
725	N	0.474437384257351	0.599617031434629
726	K	0.599617031434629	0.474437384257351
727	A	0.268814157777530	0.268814157777530
728	E	0.100999739192008	0.187040333021452
729	Y	0.155761123437048	0.187040333021452
730	L	0.187040333021452	0.187040333021452
731	F	0.302883520813464	0.187040333021452
732	Q	0.214898333839586	0.187040333021452
733	R	0.071655048255974	0.180657509750995
734	I	0.161544236200701	0.180657509750995
735	D	0.180657509750995	0.180657509750995
736	E	0.180657509750995	0.180657509750995
737	K	0.265837403178761	0.180657509750995
738	K	0.265837403178761	0.180657509750995
739	I	0.127186777376978	0.127186777376978
740	D	0.055680622322767	0.055680622322767
741	E	0.055680622322767	0.055680622322767
742	W	0.048003195799758	0.055680622322767
743	R	0.500000000000000	0.500000000000000
744	A	0.500000000000000	0.500000000000000
745	K	0.500000000000000	0.500000000000000
746	Y	0.500000000000000	0.500000000000000
747	G	0.500000000000000	0.500000000000000
748	G	0.500000000000000	0.500000000000000
749	Q	0.500000000000000	0.500000000000000
750	Q	0.500000000000000	0.500000000000000
751	V	0.500000000000000	0.500000000000000
