# Supplementary material for: Conserved degronome features governing quality control associated proteolysis
Source: Nat Commun. 2022 Dec 8;13:7588. doi: 10.1038/s41467-022-35298-y (PMC9732359; doi:10.1038/s41467-022-35298-y)
Supplement: Supplementary file 6 — Supplementary Data 4 [file 41467_2022_35298_MOESM6_ESM.zip › profile_P01094.csv]

# Degron profile of P01094
# logit: Predicted probability of a tile being a degron (PSI<2.2) assigned to central position
# smooth: Running median spanning 5 positions
resi	aa	logit	logit_smooth
1	M	0.500000000000000	0.500000000000000
2	N	0.500000000000000	0.500000000000000
3	T	0.500000000000000	0.500000000000000
4	D	0.500000000000000	0.500000000000000
5	Q	0.500000000000000	0.500000000000000
6	Q	0.500000000000000	0.500000000000000
7	K	0.500000000000000	0.500000000000000
8	V	0.500000000000000	0.500000000000000
9	S	0.067029278052938	0.096375970973819
10	E	0.043096698489089	0.088702430026028
11	I	0.096375970973819	0.088702430026028
12	F	0.088702430026028	0.088702430026028
13	Q	0.128346541929676	0.095907131735159
14	S	0.073866519348925	0.095907131735159
15	S	0.095907131735159	0.095907131735159
16	K	0.095907131735159	0.095907131735159
17	E	0.095907131735159	0.095907131735159
18	K	0.153187318302134	0.095907131735159
19	L	0.239604628500076	0.095907131735159
20	Q	0.071799824774655	0.093285882609536
21	G	0.048349163882545	0.088420526274265
22	D	0.093285882609536	0.083785475901476
23	A	0.088420526274265	0.088420526274265
24	K	0.083785475901476	0.093285882609536
25	V	0.127307346719361	0.127307346719361
26	V	0.237706130845371	0.139743323435920
27	S	0.248546244172804	0.139743323435920
28	D	0.139743323435920	0.139743323435920
29	A	0.080874492870655	0.098876607944150
30	F	0.098876607944150	0.098876607944150
31	K	0.098876607944150	0.080874492870655
32	K	0.063319258824726	0.063319258824726
33	M	0.063319258824726	0.063319258824726
34	A	0.038532624927669	0.038532624927669
35	S	0.023208429723358	0.028331369432744
36	Q	0.011735257243479	0.023208429723358
37	D	0.028331369432744	0.011735257243479
38	K	0.011735257243479	0.011735257243479
39	D	0.003635309803881	0.003855073087377
40	G	0.003855073087377	0.003635309803881
41	K	0.002351010487769	0.002351010487769
42	T	0.001475078489348	0.001475078489348
43	T	0.001296083176364	0.001475078489348
44	D	0.001028461029447	0.001475078489348
45	A	0.001927963250030	0.001927963250030
46	D	0.003553506469248	0.002166844611760
47	E	0.002166844611760	0.003553506469248
48	S	0.003992992513562	0.003992992513562
49	E	0.009096428061932	0.007151770241190
50	K	0.007665196848897	0.007665196848897
51	H	0.007151770241190	0.009096428061932
52	N	0.013208464797345	0.013208464797345
53	Y	0.024628310831053	0.015317769059202
54	Q	0.015317769059202	0.024628310831053
55	E	0.036791687786951	0.036791687786951
56	Q	0.047893414840198	0.047893414840198
57	Y	0.051439945117617	0.051439945117617
58	N	0.081774570138383	0.081774570138383
59	K	0.081774570138383	0.081774570138383
60	L	0.500000000000000	0.500000000000000
61	K	0.500000000000000	0.500000000000000
62	G	0.500000000000000	0.500000000000000
63	A	0.500000000000000	0.500000000000000
64	G	0.500000000000000	0.500000000000000
65	H	0.500000000000000	0.500000000000000
66	K	0.500000000000000	0.500000000000000
67	K	0.500000000000000	0.500000000000000
68	E	0.500000000000000	0.500000000000000
