# Supplementary material for: Conserved degronome features governing quality control associated proteolysis
Source: Nat Commun. 2022 Dec 8;13:7588. doi: 10.1038/s41467-022-35298-y (PMC9732359; doi:10.1038/s41467-022-35298-y)
Supplement: Supplementary file 6 — Supplementary Data 4 [file 41467_2022_35298_MOESM6_ESM.zip › profile_P01097.csv]

# Degron profile of P01097
# logit: Predicted probability of a tile being a degron (PSI<2.2) assigned to central position
# smooth: Running median spanning 5 positions
resi	aa	logit	logit_smooth
1	M	0.500000000000000	0.500000000000000
2	L	0.500000000000000	0.500000000000000
3	P	0.500000000000000	0.500000000000000
4	R	0.500000000000000	0.500000000000000
5	S	0.500000000000000	0.500000000000000
6	A	0.500000000000000	0.500000000000000
7	L	0.500000000000000	0.500000000000000
8	A	0.500000000000000	0.500000000000000
9	R	0.725225288831131	0.584509234319711
10	S	0.682903615375979	0.641025331467049
11	L	0.584509234319711	0.682903615375979
12	Q	0.641025331467049	0.682903615375979
13	L	0.755644362378167	0.755644362378167
14	Q	0.842606784516010	0.755644362378167
15	R	0.813519105429835	0.755644362378167
16	G	0.571389518954832	0.571389518954832
17	V	0.450943115267283	0.450943115267283
18	A	0.432212886157483	0.434897448262898
19	A	0.434897448262898	0.432212886157483
20	R	0.236472686014206	0.253375375756965
21	F	0.253375375756965	0.236472686014206
22	Y	0.133105378674583	0.152217404238874
23	S	0.152217404238874	0.142670826551139
24	E	0.111753594464998	0.133105378674583
25	G	0.142670826551139	0.111753594464998
26	S	0.068709327015318	0.068709327015318
27	T	0.056711292561629	0.056711292561629
28	G	0.027356025630485	0.027356025630485
29	T	0.012860587577872	0.012860587577872
30	P	0.006924503686381	0.012670627311811
31	R	0.007469342757427	0.012670627311811
32	G	0.012670627311811	0.012670627311811
33	S	0.020640093924301	0.016973295000675
34	G	0.029197913836368	0.018093222712311
35	S	0.016973295000675	0.020640093924301
36	E	0.018093222712311	0.029041003898705
37	D	0.029041003898705	0.019801301050111
38	S	0.029041003898705	0.019801301050111
39	F	0.019801301050111	0.022603163142640
40	V	0.009270812141534	0.022603163142640
41	K	0.022603163142640	0.022603163142640
42	R	0.041419313785874	0.041419313785874
43	E	0.088805981558833	0.088805981558833
44	R	0.095148294473803	0.095148294473803
45	A	0.144567691992067	0.144567691992067
46	T	0.267313354884237	0.144567691992067
47	E	0.173178463754322	0.144567691992067
48	D	0.095584440841008	0.095584440841008
49	F	0.034357203313776	0.057163375606523
50	F	0.033648457113941	0.057163375606523
51	V	0.057163375606523	0.057163375606523
52	R	0.102289328730975	0.102216023268572
53	Q	0.102216023268572	0.102289328730975
54	R	0.148425319264784	0.139811939504798
55	E	0.139811939504798	0.139811939504798
56	K	0.139811939504798	0.148425319264784
57	E	0.230808414930627	0.139811939504798
58	Q	0.231777737700899	0.139811939504798
59	L	0.084837316234283	0.084837316234283
60	R	0.048752571088019	0.048752571088019
61	H	0.041987932454818	0.048752571088019
62	L	0.048752571088019	0.048752571088019
63	K	0.042864543578737	0.048752571088019
64	E	0.068507401735968	0.068507401735968
65	Q	0.137050307404034	0.121464554164602
66	L	0.121464554164602	0.130319207053401
67	E	0.130319207053401	0.130319207053401
68	K	0.130319207053401	0.121464554164602
69	Q	0.073844781513390	0.073844781513390
70	R	0.055420172479532	0.059781111410339
71	K	0.028601959590383	0.055420172479532
72	K	0.059781111410339	0.055420172479532
73	I	0.052448557315019	0.052448557315019
74	D	0.056596123310505	0.056596123310505
75	S	0.045825455576056	0.056596123310505
76	L	0.077980623492814	0.077980623492814
77	E	0.500000000000000	0.500000000000000
78	N	0.500000000000000	0.500000000000000
79	K	0.500000000000000	0.500000000000000
80	I	0.500000000000000	0.500000000000000
81	D	0.500000000000000	0.500000000000000
82	S	0.500000000000000	0.500000000000000
83	M	0.500000000000000	0.500000000000000
84	T	0.500000000000000	0.500000000000000
85	K	0.500000000000000	0.500000000000000
