# Supplementary material for: Conserved degronome features governing quality control associated proteolysis
Source: Nat Commun. 2022 Dec 8;13:7588. doi: 10.1038/s41467-022-35298-y (PMC9732359; doi:10.1038/s41467-022-35298-y)
Supplement: Supplementary file 6 — Supplementary Data 4 [file 41467_2022_35298_MOESM6_ESM.zip › profile_P01098.csv]

# Degron profile of P01098
# logit: Predicted probability of a tile being a degron (PSI<2.2) assigned to central position
# smooth: Running median spanning 5 positions
resi	aa	logit	logit_smooth
1	M	0.500000000000000	0.500000000000000
2	L	0.500000000000000	0.500000000000000
3	N	0.500000000000000	0.500000000000000
4	R	0.500000000000000	0.500000000000000
5	C	0.500000000000000	0.500000000000000
6	I	0.500000000000000	0.500000000000000
7	S	0.500000000000000	0.500000000000000
8	R	0.500000000000000	0.500000000000000
9	N	0.720686422891012	0.695266957398109
10	T	0.777420235794923	0.720686422891012
11	R	0.695266957398109	0.742004072158582
12	L	0.742004072158582	0.742004072158582
13	P	0.742004072158582	0.742004072158582
14	V	0.769948887450522	0.742004072158582
15	N	0.739988298988071	0.739988298988071
16	L	0.739988298988071	0.739988298988071
17	R	0.568649964406901	0.568649964406901
18	I	0.556809981090450	0.568649964406901
19	A	0.513685725697578	0.556809981090450
20	S	0.647789650658526	0.513685725697578
21	R	0.425341941345228	0.425341941345228
22	F	0.396991802333086	0.396991802333086
23	Y	0.321467416672717	0.321467416672717
24	S	0.311062639104869	0.311062639104869
25	D	0.169631395895990	0.169631395895990
26	G	0.125222191456881	0.125222191456881
27	P	0.052832305851961	0.052832305851961
28	L	0.037197620971450	0.037197620971450
29	G	0.034419780191785	0.034419780191785
30	G	0.016243902984893	0.019048297834985
31	A	0.017673890547880	0.019048297834985
32	G	0.019048297834985	0.019048297834985
33	P	0.038029427952129	0.038029427952129
34	G	0.069399871601233	0.067060917119933
35	N	0.096188908865882	0.067060917119933
36	P	0.067060917119933	0.067060917119933
37	Q	0.039645716204390	0.067060917119933
38	D	0.062800337432598	0.062800337432598
39	I	0.077116822557369	0.039645716204390
40	F	0.037620365640275	0.049999801885778
41	I	0.025190191529607	0.049999801885778
42	K	0.049999801885778	0.049999801885778
43	R	0.107554742992147	0.107554742992147
44	E	0.157134999251408	0.157134999251408
45	R	0.191360125872459	0.191360125872459
46	A	0.191360125872459	0.191360125872459
47	K	0.304047851615652	0.191360125872459
48	E	0.109682588092756	0.109682588092756
49	D	0.066414545475859	0.066414545475859
50	Y	0.019665885550388	0.033053831671134
51	Y	0.019254160040525	0.033053831671134
52	A	0.033053831671134	0.033053831671134
53	R	0.068095254412658	0.068044596634659
54	Q	0.068044596634659	0.068095254412658
55	Q	0.092113279928564	0.092113279928564
56	E	0.092113279928564	0.092113279928564
57	R	0.092113279928564	0.092113279928564
58	E	0.157758718907985	0.099662365871916
59	Q	0.168925946795189	0.099662365871916
60	L	0.099662365871916	0.099662365871916
61	A	0.049234916255448	0.050216789791283
62	H	0.049197548444649	0.050216789791283
63	V	0.050216789791283	0.050216789791283
64	K	0.051256008764979	0.051256008764979
65	E	0.081491483420732	0.081491483420732
66	Q	0.133811345744769	0.117250525532796
67	L	0.133811345744769	0.117250525532796
68	K	0.117250525532796	0.117250525532796
69	E	0.117250525532796	0.117250525532796
70	H	0.058502026555910	0.058502026555910
71	K	0.043724776621671	0.051762323273125
72	K	0.024655739818082	0.051762323273125
73	K	0.051762323273125	0.051762323273125
74	L	0.070141087392559	0.060906172085147
75	E	0.060906172085147	0.060906172085147
76	N	0.060906172085147	0.064364444516037
77	L	0.064364444516037	0.064364444516037
78	E	0.500000000000000	0.500000000000000
79	N	0.500000000000000	0.500000000000000
80	K	0.500000000000000	0.500000000000000
81	I	0.500000000000000	0.500000000000000
82	N	0.500000000000000	0.500000000000000
83	N	0.500000000000000	0.500000000000000
84	L	0.500000000000000	0.500000000000000
85	S	0.500000000000000	0.500000000000000
86	K	0.500000000000000	0.500000000000000
