# Supplementary material for: Conserved degronome features governing quality control associated proteolysis
Source: Nat Commun. 2022 Dec 8;13:7588. doi: 10.1038/s41467-022-35298-y (PMC9732359; doi:10.1038/s41467-022-35298-y)
Supplement: Supplementary file 6 — Supplementary Data 4 [file 41467_2022_35298_MOESM6_ESM.zip › profile_P01119.csv]

# Degron profile of P01119
# logit: Predicted probability of a tile being a degron (PSI<2.2) assigned to central position
# smooth: Running median spanning 5 positions
resi	aa	logit	logit_smooth
1	M	0.500000000000000	0.500000000000000
2	Q	0.500000000000000	0.500000000000000
3	G	0.500000000000000	0.500000000000000
4	N	0.500000000000000	0.500000000000000
5	K	0.500000000000000	0.500000000000000
6	S	0.500000000000000	0.500000000000000
7	T	0.500000000000000	0.500000000000000
8	I	0.500000000000000	0.500000000000000
9	R	0.498758715050086	0.498758715050086
10	E	0.333425717634914	0.333425717634914
11	Y	0.290716244325185	0.333425717634914
12	K	0.290716244325185	0.333425717634914
13	I	0.468386450638711	0.399801077646260
14	V	0.414018441845977	0.399801077646260
15	V	0.399801077646260	0.399801077646260
16	V	0.397180892172997	0.399801077646260
17	G	0.284258569747653	0.399801077646260
18	G	0.408818008069841	0.408818008069841
19	G	0.549103023344996	0.549103023344996
20	G	0.588837582132423	0.562609263014203
21	V	0.583603501807269	0.583603501807269
22	G	0.562609263014203	0.583603501807269
23	K	0.605622105370134	0.562609263014203
24	S	0.453811688545795	0.527338395348738
25	A	0.327609883863180	0.527338395348738
26	L	0.527338395348738	0.527338395348738
27	T	0.733847170192975	0.733847170192975
28	I	0.861479712308626	0.733847170192975
29	Q	0.804350524174217	0.760146892439610
30	F	0.580544028891271	0.760146892439610
31	I	0.760146892439610	0.626868547871226
32	Q	0.626868547871226	0.588136860915788
33	S	0.588136860915788	0.588136860915788
34	Y	0.540532695074509	0.560418559586870
35	F	0.560418559586870	0.540532695074509
36	V	0.419935033817771	0.419935033817771
37	D	0.150900316380907	0.161506326627820
38	E	0.161506326627820	0.151439890551040
39	Y	0.151439890551040	0.150900316380907
40	D	0.086407780398756	0.088126466413390
41	P	0.088126466413390	0.086407780398756
42	T	0.081868763461758	0.081868763461758
43	I	0.080742875602660	0.081868763461758
44	E	0.074216158423349	0.081868763461758
45	D	0.087346710724331	0.080742875602660
46	S	0.087346710724331	0.076909624495293
47	Y	0.076909624495293	0.087346710724331
48	R	0.043404422967295	0.087346710724331
49	K	0.134064369744920	0.134064369744920
50	Q	0.154079979724063	0.154079979724063
51	V	0.268359373080111	0.227591456020179
52	V	0.252875227028112	0.252875227028112
53	I	0.227591456020179	0.268359373080111
54	D	0.545512569598857	0.394293913044327
55	D	0.692770531883078	0.394293913044327
56	K	0.394293913044327	0.442578062448236
57	V	0.378873031369944	0.394293913044327
58	S	0.442578062448236	0.394154482963020
59	I	0.394154482963020	0.378873031369944
60	L	0.260357703121959	0.260357703121959
61	D	0.105948181046389	0.105948181046389
62	I	0.032335954282327	0.105948181046389
63	L	0.103743693194009	0.105948181046389
64	D	0.188053505264294	0.188053505264294
65	T	0.231639071101572	0.210034506750133
66	A	0.210034506750133	0.210034506750133
67	G	0.222916596542131	0.210034506750133
68	Q	0.074838103159557	0.120969393440558
69	E	0.038210535089372	0.092279991430556
70	E	0.120969393440558	0.074838103159557
71	Y	0.092279991430556	0.092279991430556
72	S	0.055164589013674	0.092279991430556
73	A	0.105631331874520	0.081154349029976
74	M	0.081154349029976	0.055164589013674
75	R	0.039678923908462	0.077211142645730
76	E	0.039678923908462	0.077211142645730
77	Q	0.077211142645730	0.077211142645730
78	Y	0.214950558058565	0.214950558058565
79	M	0.472572398015164	0.468817030937725
80	R	0.468817030937725	0.472572398015164
81	T	0.604419228156601	0.554581750579999
82	G	0.554581750579999	0.569497842745282
83	E	0.585365439519853	0.585365439519853
84	G	0.569497842745282	0.585365439519853
85	F	0.697363073629352	0.585365439519853
86	L	0.729331632995130	0.569497842745282
87	L	0.552524507741776	0.587080575220299
88	V	0.450854342208215	0.552524507741776
89	Y	0.587080575220299	0.450854342208215
90	S	0.412747983517056	0.450854342208215
91	V	0.347983307936264	0.587080575220299
92	T	0.635897591356330	0.635897591356330
93	S	0.812726051095305	0.681567300149694
94	R	0.699038851380693	0.681567300149694
95	N	0.681567300149694	0.681567300149694
96	S	0.663569623683392	0.663569623683392
97	F	0.516247889748208	0.536593185206825
98	D	0.362556116690431	0.516247889748208
99	E	0.536593185206825	0.400698131673321
100	L	0.385186061224662	0.400698131673321
101	L	0.400698131673321	0.499073243561296
102	S	0.532747213345169	0.400698131673321
103	Y	0.499073243561296	0.400698131673321
104	Y	0.385622416702713	0.385622416702713
105	Q	0.385622416702713	0.385622416702713
106	Q	0.143755431855382	0.385622416702713
107	I	0.367713056358325	0.385622416702713
108	Q	0.673454508750115	0.458582805435694
109	R	0.482698248185684	0.482698248185684
110	V	0.458582805435694	0.587250625180376
111	K	0.590899339231466	0.583592301412266
112	D	0.587250625180376	0.583592301412266
113	S	0.583592301412266	0.583592301412266
114	D	0.534535247772417	0.534535247772417
115	Y	0.496826177628209	0.496826177628209
116	I	0.313774098614404	0.482134893313854
117	P	0.482134893313854	0.322077924636399
118	V	0.301312963754500	0.313774098614404
119	V	0.322077924636399	0.314697531628572
120	V	0.224385109043005	0.301312963754500
121	V	0.314697531628572	0.314697531628572
122	G	0.208627561858305	0.232730515509449
123	N	0.362702079423620	0.232730515509449
124	K	0.232730515509449	0.230124637595955
125	L	0.202596405970282	0.232730515509449
126	D	0.230124637595955	0.230124637595955
127	L	0.232805993600695	0.202596405970282
128	E	0.092688817239517	0.092688817239517
129	N	0.029069468543118	0.031930201289162
130	E	0.013099811078404	0.031930201289162
131	R	0.031930201289162	0.031930201289162
132	Q	0.042932974049969	0.042932974049969
133	V	0.082053416884545	0.055169019505049
134	S	0.055169019505049	0.055169019505049
135	Y	0.099219630681774	0.082053416884545
136	E	0.051321105430270	0.099219630681774
137	D	0.150402165749755	0.150402165749755
138	G	0.150402165749755	0.150402165749755
139	L	0.274528234636419	0.229652750313347
140	R	0.229652750313347	0.274528234636419
141	L	0.376440978708618	0.276310491924217
142	A	0.399423555110173	0.276310491924217
143	K	0.276310491924217	0.279741696024766
144	Q	0.182319215408769	0.279741696024766
145	L	0.279741696024766	0.279741696024766
146	N	0.488143335671024	0.368717294290811
147	A	0.543221642665399	0.399157090157744
148	P	0.368717294290811	0.418580116013905
149	F	0.399157090157744	0.399157090157744
150	L	0.418580116013905	0.399157090157744
151	E	0.317590175006899	0.399157090157744
152	T	0.457051429514599	0.317590175006899
153	S	0.313174565361168	0.313174565361168
154	A	0.122298968108072	0.247090603877710
155	K	0.177325484161150	0.247090603877710
156	Q	0.247090603877710	0.247090603877710
157	A	0.400628925554551	0.263483341159137
158	I	0.263483341159137	0.263483341159137
159	N	0.263483341159137	0.400628925554551
160	V	0.559208370206172	0.559208370206172
161	D	0.575172309010038	0.575172309010038
162	E	0.717791771954498	0.717791771954498
163	A	0.779465704019169	0.717791771954498
164	F	0.801777202672028	0.717791771954498
165	Y	0.686614384395920	0.686614384395920
166	S	0.471538478056301	0.471538478056301
167	L	0.248886070578857	0.248886070578857
168	I	0.239999574997019	0.248886070578857
169	R	0.148636967446066	0.248886070578857
170	L	0.376852449318560	0.376852449318560
171	V	0.455242358023320	0.376852449318560
172	R	0.405108616524791	0.376852449318560
173	D	0.354063565445303	0.354063565445303
174	D	0.200754910618152	0.213221472953984
175	G	0.213221472953984	0.200754910618152
176	G	0.117464991831733	0.117464991831733
177	K	0.109385659169671	0.109385659169671
178	Y	0.053829849462110	0.053829849462110
179	N	0.023460575241857	0.023460575241857
180	S	0.014042896878532	0.014042896878532
181	M	0.010363837804108	0.014042896878532
182	N	0.011886558225101	0.014042896878532
183	R	0.046713946025180	0.044185881181151
184	Q	0.065361042039304	0.046713946025180
185	L	0.044185881181151	0.046713946025180
186	D	0.046742024192223	0.044185881181151
187	N	0.016000291657263	0.037471326230720
188	T	0.037079051110843	0.037079051110843
189	N	0.037471326230720	0.031598653701204
190	E	0.025232078551381	0.035784948160518
191	I	0.031598653701204	0.035784948160518
192	R	0.035784948160518	0.031598653701204
193	D	0.039076961033317	0.031598653701204
194	S	0.025876647496086	0.034868570961570
195	E	0.025876647496086	0.025876647496086
196	L	0.034868570961570	0.025876647496086
197	T	0.020102979837056	0.025876647496086
198	S	0.023800869479797	0.023800869479797
199	S	0.038497976058766	0.020102979837056
200	A	0.015362197597689	0.017057536623598
201	T	0.011341474535915	0.017057536623598
202	A	0.017057536623598	0.017057536623598
203	D	0.017057536623598	0.017057536623598
204	R	0.049727923194331	0.045347327340967
205	E	0.045347327340967	0.045347327340967
206	K	0.081108569891673	0.045347327340967
207	K	0.042250321283771	0.042250321283771
208	N	0.033812555477266	0.042250321283771
209	N	0.027726777636795	0.041830359914158
210	G	0.050324838905188	0.041830359914158
211	S	0.041830359914158	0.050324838905188
212	Y	0.064805837741253	0.064805837741253
213	V	0.073059623951833	0.073059623951833
214	L	0.094036622123572	0.081944043166842
215	D	0.100158289599467	0.094036622123572
216	N	0.081944043166842	0.100158289599467
217	S	0.101135548926805	0.101135548926805
218	L	0.124213618632348	0.124213618632348
219	T	0.157964948334626	0.124213618632348
220	N	0.150285358550150	0.124213618632348
221	A	0.092694361943206	0.092694361943206
222	G	0.068485298546560	0.092694361943206
223	T	0.062561124818605	0.092694361943206
224	G	0.095784788450903	0.095784788450903
225	S	0.125840957756881	0.095784788450903
226	S	0.102495923992841	0.095784788450903
227	S	0.043939233573670	0.043939233573670
228	K	0.025433764823303	0.032188366387824
229	S	0.032188366387824	0.032188366387824
230	A	0.026669227317062	0.032188366387824
231	V	0.033039337426167	0.033039337426167
232	N	0.035181392211225	0.033039337426167
233	H	0.046494083150501	0.033039337426167
234	N	0.023789923195638	0.023789923195638
235	G	0.013797348722718	0.013797348722718
236	E	0.013018220444548	0.013797348722718
237	T	0.010976770196877	0.013797348722718
238	T	0.018851532884856	0.013018220444548
239	K	0.026005226260923	0.014240301681061
240	R	0.012268289364802	0.014240301681061
241	T	0.014240301681061	0.012268289364802
242	D	0.010518384337700	0.011031181809084
243	E	0.010518384337700	0.011031181809084
244	K	0.011031181809084	0.010518384337700
245	N	0.015179429107343	0.010518384337700
246	Y	0.008676529050266	0.008676529050266
247	V	0.006502650378095	0.006502650378095
248	N	0.005477268104853	0.005477268104853
249	Q	0.005134155030877	0.005477268104853
250	N	0.004789443234084	0.005477268104853
251	N	0.016396773709077	0.016396773709077
252	N	0.028218085755589	0.028218085755589
253	N	0.029879371996742	0.028218085755589
254	E	0.029879371996742	0.028218085755589
255	G	0.013272102881318	0.013272102881318
256	N	0.006218337864784	0.006218337864784
257	T	0.005927930055990	0.006218337864784
258	K	0.005101067221227	0.006218337864784
259	Y	0.006924968144369	0.005927930055990
260	S	0.008713572964893	0.006924968144369
261	S	0.005507260034572	0.008713572964893
262	N	0.014012519185660	0.014012519185660
263	G	0.024157111258555	0.024157111258555
264	N	0.034122354121865	0.025738628958543
265	G	0.032571489207153	0.025738628958543
266	N	0.025738628958543	0.025738628958543
267	R	0.025203032899784	0.025203032899784
268	S	0.011708957784947	0.011708957784947
269	D	0.009311276122110	0.011708957784947
270	I	0.011402420669467	0.011708957784947
271	S	0.026587617973802	0.026587617973802
272	R	0.027861771300223	0.027861771300223
273	G	0.034868137516699	0.034868137516699
274	N	0.049029870409715	0.049029870409715
275	Q	0.061025198749027	0.049789480156579
276	N	0.053738695128921	0.053738695128921
277	N	0.049789480156579	0.059440782262362
278	A	0.094894591326190	0.053738695128921
279	L	0.059440782262362	0.049789480156579
280	N	0.035010684260966	0.035010684260966
281	S	0.027788024445115	0.035010684260966
282	R	0.033706002041494	0.034415917157604
283	S	0.039804487705994	0.034415917157604
284	K	0.034415917157604	0.039804487705994
285	Q	0.042997548527168	0.042997548527168
286	S	0.053600231548480	0.042997548527168
287	A	0.053600231548480	0.042997548527168
288	E	0.023357303300965	0.038383796861924
289	P	0.035676058620484	0.035676058620484
290	Q	0.038383796861924	0.033703674999136
291	K	0.033703674999136	0.033703674999136
292	N	0.019630725212504	0.022501325219829
293	S	0.020797266571619	0.020797266571619
294	S	0.022501325219829	0.019630725212504
295	A	0.017105636195956	0.020797266571619
296	N	0.010608053313017	0.022501325219829
297	A	0.029113074248633	0.029113074248633
298	R	0.053605877771564	0.053605877771564
299	K	0.111097035020213	0.111097035020213
300	E	0.212529358985561	0.212529358985561
301	S	0.500000000000000	0.500000000000000
302	S	0.500000000000000	0.500000000000000
303	G	0.500000000000000	0.500000000000000
304	G	0.500000000000000	0.500000000000000
305	C	0.500000000000000	0.500000000000000
306	C	0.500000000000000	0.500000000000000
307	I	0.500000000000000	0.500000000000000
308	I	0.500000000000000	0.500000000000000
309	C	0.500000000000000	0.500000000000000
