# Supplementary material for: Conserved degronome features governing quality control associated proteolysis
Source: Nat Commun. 2022 Dec 8;13:7588. doi: 10.1038/s41467-022-35298-y (PMC9732359; doi:10.1038/s41467-022-35298-y)
Supplement: Supplementary file 6 — Supplementary Data 4 [file 41467_2022_35298_MOESM6_ESM.zip › profile_P01120.csv]

# Degron profile of P01120
# logit: Predicted probability of a tile being a degron (PSI<2.2) assigned to central position
# smooth: Running median spanning 5 positions
resi	aa	logit	logit_smooth
1	M	0.500000000000000	0.500000000000000
2	P	0.500000000000000	0.500000000000000
3	L	0.500000000000000	0.500000000000000
4	N	0.500000000000000	0.500000000000000
5	K	0.500000000000000	0.500000000000000
6	S	0.500000000000000	0.500000000000000
7	N	0.500000000000000	0.500000000000000
8	I	0.500000000000000	0.500000000000000
9	R	0.622542725694177	0.500000000000000
10	E	0.453283792172714	0.453283792172714
11	Y	0.424446836950984	0.424446836950984
12	K	0.228859191099583	0.389484600427477
13	L	0.389484600427477	0.338444473130625
14	V	0.338444473130625	0.338444473130625
15	V	0.325381259823883	0.338444473130625
16	V	0.378105094850361	0.338444473130625
17	G	0.268193327255770	0.378105094850361
18	G	0.389544471939431	0.389544471939431
19	G	0.529135359011749	0.529135359011749
20	G	0.569249181130811	0.563950398519169
21	V	0.563950398519169	0.563950398519169
22	G	0.563950398519169	0.563950398519169
23	K	0.433989551341398	0.433989551341398
24	S	0.293215041341801	0.293215041341801
25	A	0.195674119687279	0.293215041341801
26	L	0.257555268536654	0.293215041341801
27	T	0.461589142721274	0.461589142721274
28	I	0.659138593707639	0.461589142721274
29	Q	0.561076871459999	0.496327106065992
30	L	0.300867614067078	0.496327106065992
31	T	0.496327106065992	0.343131349128382
32	Q	0.343131349128382	0.307484001940972
33	S	0.307484001940972	0.307484001940972
34	H	0.267824267445094	0.283875978294023
35	F	0.283875978294023	0.267824267445094
36	V	0.183739141641359	0.183739141641359
37	D	0.052364851021973	0.056506192368986
38	E	0.056506192368986	0.055622155655865
39	Y	0.052303011901627	0.055622155655865
40	D	0.055622155655865	0.055622155655865
41	P	0.056766551026398	0.055622155655865
42	T	0.052607191936372	0.056766551026398
43	I	0.080742875602660	0.074216158423349
44	E	0.074216158423349	0.080742875602660
45	D	0.087346710724331	0.080742875602660
46	S	0.087346710724331	0.076909624495293
47	Y	0.076909624495293	0.086152557222141
48	R	0.026886593744971	0.086152557222141
49	K	0.086152557222141	0.086152557222141
50	Q	0.099839743027594	0.099839743027594
51	V	0.182572344703197	0.152127029939976
52	V	0.170881962504261	0.170881962504261
53	I	0.152127029939976	0.182572344703197
54	D	0.422261174021618	0.283868696488009
55	D	0.578605249193892	0.283868696488009
56	E	0.283868696488009	0.325906325326353
57	V	0.270835474845897	0.283868696488009
58	S	0.325906325326353	0.283750022200140
59	I	0.283750022200140	0.270835474845897
60	L	0.176511478876630	0.176511478876630
61	D	0.067303532136235	0.067303532136235
62	I	0.019942488480488	0.067303532136235
63	L	0.065843913886319	0.067303532136235
64	D	0.123601155020467	0.123601155020467
65	T	0.231639071101572	0.210034506750133
66	A	0.210034506750133	0.210034506750133
67	G	0.222916596542131	0.210034506750133
68	Q	0.074838103159557	0.120969393440558
69	E	0.038210535089372	0.092279991430556
70	E	0.120969393440558	0.074838103159557
71	Y	0.092279991430556	0.084815643226310
72	S	0.055164589013674	0.084815643226310
73	A	0.084815643226310	0.064812548365470
74	M	0.064812548365470	0.055164589013674
75	R	0.031403462125265	0.061610132152977
76	E	0.031403462125265	0.061610132152977
77	Q	0.061610132152977	0.061610132152977
78	Y	0.176852238713712	0.176852238713712
79	M	0.412824027274456	0.409175113109025
80	R	0.409175113109025	0.412824027274456
81	N	0.545233628226023	0.494179765402985
82	G	0.494179765402985	0.545233628226023
83	E	0.569434546058177	0.553422401933608
84	G	0.553422401933608	0.569434546058177
85	F	0.683407978983163	0.569434546058177
86	L	0.688058085078160	0.560267864436872
87	L	0.560267864436872	0.595978064601473
88	V	0.458633227499437	0.560267864436872
89	Y	0.595978064601473	0.481680883558672
90	S	0.481680883558672	0.481680883558672
91	I	0.413720001127762	0.595978064601473
92	T	0.697814014807893	0.697814014807893
93	S	0.821226053244687	0.697814014807893
94	K	0.713104748463443	0.697814014807893
95	S	0.696094760379910	0.696094760379910
96	S	0.678530895028807	0.678530895028807
97	L	0.533151407900155	0.553400791382326
98	D	0.378363305488610	0.533461744691042
99	E	0.553400791382326	0.533461744691042
100	L	0.533461744691042	0.549607128126590
101	M	0.549607128126590	0.553400791382326
102	T	0.675423174255822	0.549607128126590
103	Y	0.675423174255822	0.549607128126590
104	Y	0.509804248154693	0.512535707461323
105	Q	0.512535707461323	0.509804248154693
106	Q	0.218574976241623	0.509804248154693
107	I	0.492103669068068	0.512535707461323
108	L	0.742138918264339	0.565626602378203
109	R	0.565626602378203	0.638037420613049
110	V	0.638037420613049	0.742138918264339
111	K	0.748317405709107	0.742597246241002
112	D	0.745467908116413	0.742597246241002
113	T	0.742597246241002	0.742597246241002
114	D	0.702730711719530	0.702730711719530
115	Y	0.670241732768987	0.670241732768987
116	V	0.484864740377888	0.484864740377888
117	P	0.333786671829604	0.333786671829604
118	I	0.188364806109506	0.203614345121623
119	V	0.203614345121623	0.198155069852330
120	V	0.134713624125578	0.188364806109506
121	V	0.198155069852330	0.198155069852330
122	G	0.123060019820773	0.134713624125578
123	N	0.209310355055193	0.123641515668761
124	K	0.123641515668761	0.123641515668761
125	S	0.123641515668761	0.123687317811222
126	D	0.142356829304006	0.123641515668761
127	L	0.123687317811222	0.123641515668761
128	E	0.070949527058249	0.070949527058249
129	N	0.021891478608072	0.024063330752745
130	E	0.009825231126107	0.024063330752745
131	K	0.024063330752745	0.024063330752745
132	Q	0.024063330752745	0.024063330752745
133	V	0.037844263361789	0.037844263361789
134	S	0.046045568889603	0.042805165704580
135	Y	0.083454858606355	0.046045568889603
136	Q	0.042805165704580	0.083454858606355
137	D	0.104866660191016	0.104866660191016
138	G	0.104866660191016	0.104866660191016
139	L	0.200271107455498	0.184188730450079
140	N	0.184188730450079	0.200271107455498
141	M	0.313753068700960	0.224299141531821
142	A	0.334964327721375	0.224299141531821
143	K	0.224299141531821	0.224299141531821
144	Q	0.144468423680900	0.224299141531821
145	M	0.154704734688678	0.224299141531821
146	N	0.310055479861630	0.215827766417887
147	A	0.359138501604411	0.298618682753545
148	P	0.215827766417887	0.310055479861630
149	F	0.298618682753545	0.298618682753545
150	L	0.365619033102365	0.298618682753545
151	E	0.271441458046546	0.298618682753545
152	T	0.402593222975135	0.295431853693255
153	S	0.295431853693255	0.271441458046546
154	A	0.137974974218756	0.273772795664022
155	K	0.198459848680249	0.273772795664022
156	Q	0.273772795664022	0.273772795664022
157	A	0.434326664911412	0.293512568702844
158	I	0.293512568702844	0.293512568702844
159	N	0.293512568702844	0.434326664911412
160	V	0.470359120979055	0.470359120979055
161	E	0.486586574181474	0.486586574181474
162	E	0.640349577267273	0.640349577267273
163	A	0.712161034150641	0.640349577267273
164	F	0.739001740994330	0.640349577267273
165	Y	0.605320926046506	0.605320926046506
166	T	0.417754937990993	0.417754937990993
167	L	0.210387832306221	0.210387832306221
168	A	0.202505322581353	0.210387832306221
169	R	0.123103995971487	0.210387832306221
170	L	0.297426645529090	0.297426645529090
171	V	0.369080463137359	0.297426645529090
172	R	0.310069921858878	0.297426645529090
173	D	0.195610597156210	0.208793006120206
174	E	0.208793006120206	0.208793006120206
175	G	0.208793006120206	0.195610597156210
176	G	0.074624255512986	0.074624255512986
177	K	0.049547895181664	0.049547895181664
178	Y	0.023578465652358	0.023578465652358
179	N	0.010094087443414	0.010094087443414
180	K	0.005944103317999	0.009554177444349
181	T	0.005197960577430	0.009554177444349
182	L	0.009554177444349	0.009554177444349
183	T	0.016703775343009	0.016703775343009
184	E	0.021975538136566	0.016703775343009
185	N	0.026689621256039	0.016703775343009
186	D	0.014328011401277	0.014328011401277
187	N	0.008417553499721	0.009987849421522
188	S	0.009987849421522	0.008417553499721
189	K	0.008025267690236	0.008025267690236
190	Q	0.007938711308189	0.007938711308189
191	T	0.003210051287496	0.005372615186888
192	S	0.003893786090622	0.005372615186888
193	Q	0.005372615186888	0.005372615186888
194	D	0.006763003410153	0.006763003410153
195	T	0.022705665841485	0.022705665841485
196	K	0.024288600272522	0.022705665841485
197	G	0.026155496345605	0.023908253978528
198	S	0.022100055472579	0.023908253978528
199	G	0.023908253978528	0.022100055472579
200	A	0.017987357014138	0.017987357014138
201	N	0.013658966609661	0.017987357014138
202	S	0.015922950815980	0.017987357014138
203	V	0.033752024629841	0.031546811059561
204	P	0.031546811059561	0.033752024629841
205	R	0.049396569240991	0.049396569240991
206	N	0.064311443889094	0.051705729920828
207	S	0.051705729920828	0.064311443889094
208	G	0.081307529902028	0.081307529902028
209	G	0.081307529902028	0.081307529902028
210	H	0.081307529902028	0.081307529902028
211	R	0.062715178387433	0.062715178387433
212	K	0.035673093520665	0.051745717582183
213	M	0.033373587837779	0.051745717582183
214	S	0.051745717582183	0.051745717582183
215	N	0.051745717582183	0.051745717582183
216	A	0.051745717582183	0.051745717582183
217	A	0.067319666160532	0.067319666160532
218	N	0.088023702126833	0.083001630651633
219	G	0.083001630651633	0.088023702126833
220	K	0.125156596245346	0.120100812182122
221	N	0.205571471081530	0.125156596245346
222	V	0.120100812182122	0.143470010975002
223	N	0.143470010975002	0.143470010975002
224	S	0.185541531513326	0.128363274691362
225	S	0.128363274691362	0.143470010975002
226	T	0.128363274691362	0.156572175852341
227	T	0.156572175852341	0.156572175852341
228	V	0.333285057428163	0.233363058268874
229	V	0.233363058268874	0.233363058268874
230	N	0.277305512299025	0.233363058268874
231	A	0.175011658935339	0.212815984540307
232	R	0.212815984540307	0.212815984540307
233	N	0.169707021120747	0.212815984540307
234	A	0.277447817867509	0.258461991668148
235	S	0.317913848999627	0.258461991668148
236	I	0.258461991668148	0.258461991668148
237	E	0.139522373838391	0.139522373838391
238	S	0.080654251908365	0.119494373652984
239	K	0.119494373652984	0.100560861351022
240	T	0.100560861351022	0.080654251908365
241	G	0.075961516456772	0.075961516456772
242	L	0.072652092353395	0.072652092353395
243	A	0.056771432840149	0.057359631953922
244	G	0.057359631953922	0.056771432840149
245	N	0.026837253043881	0.046315361997644
246	Q	0.046315361997644	0.027025662491065
247	A	0.023696306899563	0.027025662491065
248	T	0.027025662491065	0.027025662491065
249	N	0.027025662491065	0.027025662491065
250	G	0.028320197396030	0.027025662491065
251	K	0.030617797690457	0.027025662491065
252	T	0.012699834003006	0.016729439995144
253	Q	0.013317551194224	0.016729439995144
254	T	0.016729439995144	0.013317551194224
255	D	0.018301727476557	0.013317551194224
256	R	0.011355057625720	0.015956026024419
257	T	0.010373247275969	0.015956026024419
258	N	0.015956026024419	0.015620732637226
259	I	0.015956026024419	0.015956026024419
260	D	0.015620732637226	0.015956026024419
261	N	0.018897802602627	0.016291473940339
262	S	0.016291473940339	0.018897802602627
263	T	0.019706441583169	0.019706441583169
264	G	0.035784299828767	0.033253598545179
265	Q	0.033253598545179	0.035784299828767
266	A	0.040079249805491	0.035784299828767
267	G	0.040079249805491	0.040079249805491
268	Q	0.020312790802722	0.040079249805491
269	A	0.066072034614547	0.053140825525681
270	N	0.066072034614547	0.056509966531917
271	A	0.053140825525681	0.066072034614547
272	Q	0.056509966531917	0.066072034614547
273	S	0.119017819886472	0.069844226104492
274	A	0.104067911946843	0.073035820562544
275	N	0.069844226104492	0.078676225615741
276	T	0.073035820562544	0.073035820562544
277	V	0.078676225615741	0.073035820562544
278	N	0.061566201548207	0.073035820562544
279	N	0.092135438837594	0.061566201548207
280	R	0.058844001248363	0.061566201548207
281	V	0.058844001248363	0.079937401680230
282	N	0.096347336874028	0.079937401680230
283	N	0.079937401680230	0.079937401680230
284	N	0.079937401680230	0.079937401680230
285	S	0.095399797076195	0.079937401680230
286	K	0.055092859111377	0.079937401680230
287	A	0.063505936685430	0.094940864141372
288	G	0.094940864141372	0.063505936685430
289	Q	0.094940864141372	0.063505936685430
290	V	0.054816077996300	0.072744053197766
291	S	0.063189715622725	0.072744053197766
292	N	0.072744053197766	0.072744053197766
293	A	0.108223331822467	0.108223331822467
294	K	0.129621873353670	0.108223331822467
295	Q	0.118373094776347	0.108223331822467
296	A	0.076398971289517	0.076398971289517
297	R	0.076398971289517	0.076398971289517
298	K	0.066398965035462	0.066398965035462
299	Q	0.040458838091247	0.040458838091247
300	Q	0.040458838091247	0.040458838091247
301	A	0.029609921858147	0.031350506299327
302	A	0.029609921858147	0.031350506299327
303	P	0.031350506299327	0.029609921858147
304	G	0.032012453594230	0.029609921858147
305	G	0.026241868710460	0.026241868710460
306	N	0.018533915761774	0.019636585511803
307	T	0.019636585511803	0.018533915761774
308	S	0.016147584970831	0.017291292415487
309	E	0.013270113883888	0.017291292415487
310	A	0.017291292415487	0.017291292415487
311	S	0.022503199931302	0.022503199931302
312	K	0.052258556892645	0.052258556892645
313	S	0.129286145232054	0.129286145232054
314	G	0.500000000000000	0.500000000000000
315	S	0.500000000000000	0.500000000000000
316	G	0.500000000000000	0.500000000000000
317	G	0.500000000000000	0.500000000000000
318	C	0.500000000000000	0.500000000000000
319	C	0.500000000000000	0.500000000000000
320	I	0.500000000000000	0.500000000000000
321	I	0.500000000000000	0.500000000000000
322	S	0.500000000000000	0.500000000000000
