# Supplementary material for: Conserved degronome features governing quality control associated proteolysis
Source: Nat Commun. 2022 Dec 8;13:7588. doi: 10.1038/s41467-022-35298-y (PMC9732359; doi:10.1038/s41467-022-35298-y)
Supplement: Supplementary file 6 — Supplementary Data 4 [file 41467_2022_35298_MOESM6_ESM.zip › profile_P01123.csv]

# Degron profile of P01123
# logit: Predicted probability of a tile being a degron (PSI<2.2) assigned to central position
# smooth: Running median spanning 5 positions
resi	aa	logit	logit_smooth
1	M	0.500000000000000	0.500000000000000
2	N	0.500000000000000	0.500000000000000
3	S	0.500000000000000	0.500000000000000
4	E	0.500000000000000	0.500000000000000
5	Y	0.500000000000000	0.500000000000000
6	D	0.500000000000000	0.500000000000000
7	Y	0.500000000000000	0.500000000000000
8	L	0.500000000000000	0.500000000000000
9	F	0.686981489471838	0.524549915655818
10	K	0.524549915655818	0.641962612337380
11	L	0.703404646064204	0.686981489471838
12	L	0.641962612337380	0.641962612337380
13	L	0.746483788804915	0.703404646064204
14	I	0.629748752080613	0.746483788804915
15	G	0.845301982907669	0.845301982907669
16	N	0.855691962459763	0.855691962459763
17	S	0.855691962459763	0.855691962459763
18	G	0.856363872342412	0.856363872342412
19	V	0.872171417821157	0.856363872342412
20	G	0.871562363081025	0.856363872342412
21	K	0.783180102157876	0.783180102157876
22	S	0.490039365462892	0.490039365462892
23	C	0.190870336416963	0.407718648108306
24	L	0.239802496362796	0.407718648108306
25	L	0.407718648108306	0.407718648108306
26	L	0.410361027856528	0.407718648108306
27	R	0.422052487856539	0.407718648108306
28	F	0.176290864000212	0.410361027856528
29	S	0.328891198431524	0.422052487856539
30	D	0.514154676902635	0.399890929304903
31	D	0.514154676902635	0.419324742965688
32	T	0.399890929304903	0.419324742965688
33	Y	0.419324742965688	0.399890929304903
34	T	0.225173970575033	0.225173970575033
35	N	0.208732951265308	0.208732951265308
36	D	0.108888764609845	0.108888764609845
37	Y	0.108888764609845	0.108888764609845
38	I	0.103302348341290	0.108888764609845
39	S	0.319397594934361	0.319397594934361
40	T	0.469571979152971	0.465819397180897
41	I	0.469571979152971	0.465819397180897
42	G	0.465819397180897	0.469571979152971
43	V	0.331183526599893	0.469571979152971
44	D	0.539731671701700	0.465819397180897
45	F	0.539731671701701	0.338672534680465
46	K	0.338672534680465	0.338672534680465
47	I	0.191691949905610	0.287958488456239
48	K	0.193391426489665	0.193391426489665
49	T	0.287958488456239	0.193391426489665
50	V	0.157737694554540	0.201142834196427
51	E	0.317574965324912	0.287958488456239
52	L	0.201142834196427	0.317574965324912
53	D	0.506337198130776	0.365581540532072
54	G	0.520852772260132	0.365581540532072
55	K	0.365581540532072	0.365581540532072
56	T	0.222490752314644	0.271390094655767
57	V	0.271390094655767	0.222490752314644
58	K	0.217859597522571	0.217859597522571
59	L	0.130969748210883	0.130969748210883
60	Q	0.130969748210883	0.130969748210883
61	I	0.079658764606942	0.130969748210883
62	W	0.244474807468040	0.244474807468040
63	D	0.315903433512198	0.315903433512198
64	T	0.331188408500060	0.331188408500060
65	A	0.499293902969389	0.371537450776204
66	G	0.371537450776204	0.371537450776204
67	Q	0.385395107222893	0.385099806332073
68	E	0.250253853729749	0.371537450776204
69	R	0.385099806332073	0.347494141915091
70	F	0.347494141915091	0.305045288004499
71	R	0.224904451174057	0.305045288004499
72	T	0.305045288004499	0.302732879426376
73	I	0.302732879426376	0.276105740740854
74	T	0.276105740740854	0.302732879426376
75	S	0.276105740740854	0.302732879426376
76	S	0.456995240229454	0.456995240229454
77	Y	0.749030162410011	0.749030162410011
78	Y	0.849207769932409	0.837131523160885
79	R	0.837131523160885	0.837131523160885
80	G	0.891859547125128	0.837131523160885
81	S	0.803031690818989	0.803031690818989
82	H	0.773496917364981	0.773496917364981
83	G	0.773496917364981	0.773496917364981
84	I	0.630547891467483	0.630547891467483
85	I	0.611607326437296	0.611607326437296
86	I	0.343056437166779	0.343129005053052
87	V	0.231740356777137	0.343129005053052
88	Y	0.343129005053052	0.343056437166779
89	D	0.354055153810405	0.343129005053052
90	V	0.292984614485369	0.354055153810405
91	T	0.395950364813735	0.376497985368809
92	D	0.449766835177644	0.376497985368809
93	Q	0.376497985368809	0.376497985368809
94	E	0.370014313327749	0.370014313327749
95	S	0.351482514898467	0.351482514898467
96	F	0.226749511267889	0.283733519731020
97	N	0.088625535775070	0.226749511267889
98	G	0.283733519731020	0.110238278207140
99	V	0.104019000245122	0.110238278207140
100	K	0.110238278207140	0.283733519731020
101	M	0.300292088364631	0.300292088364631
102	W	0.363385418479888	0.363385418479888
103	L	0.501300154569610	0.363385418479888
104	Q	0.501300154569610	0.501300154569610
105	E	0.352295447920507	0.501300154569610
106	I	0.539000708683809	0.539000708683809
107	D	0.743938286623178	0.616303977320966
108	R	0.616303977320966	0.743938286623178
109	Y	0.761941657933563	0.761941657933563
110	A	0.799922026824371	0.761941657933563
111	T	0.774925425491224	0.761941657933563
112	S	0.580813989676742	0.661752224027632
113	T	0.543653332286453	0.606750968096923
114	V	0.661752224027632	0.606750968096923
115	L	0.606750968096923	0.606750968096923
116	K	0.606750968096923	0.606750968096923
117	L	0.728743357565974	0.606750968096923
118	L	0.594001647206722	0.594001647206722
119	V	0.373372730308650	0.374805681971774
120	G	0.357180608644810	0.374805681971774
121	N	0.374805681971774	0.374805681971774
122	K	0.502786866140078	0.374805681971774
123	C	0.502786866140078	0.374805681971774
124	D	0.236065917234517	0.362010827638156
125	L	0.362010827638156	0.236065917234517
126	K	0.131154347452795	0.131154347452795
127	D	0.120510445887016	0.120510445887016
128	K	0.089755298849082	0.109498717116948
129	R	0.109498717116948	0.109498717116948
130	V	0.081713497489259	0.109498717116948
131	V	0.149913763534655	0.118778376390724
132	E	0.118778376390724	0.118778376390724
133	Y	0.118778376390724	0.118778376390724
134	D	0.080921979610860	0.118778376390724
135	V	0.068976381950468	0.118778376390724
136	A	0.122620912481324	0.122620912481324
137	K	0.182301775314213	0.149397435566362
138	E	0.149397435566362	0.161383207677237
139	F	0.161383207677237	0.174919146300202
140	A	0.174919146300202	0.161383207677237
141	D	0.174919146300202	0.174919146300202
142	A	0.110167310592746	0.174919146300202
143	N	0.198541014120179	0.174919146300202
144	K	0.151297675333914	0.151297675333914
145	M	0.214396772485074	0.198541014120179
146	P	0.126385503632081	0.151297675333914
147	F	0.201276907321333	0.126385503632081
148	L	0.119992854727014	0.126385503632081
149	E	0.081005614194329	0.123346433969198
150	T	0.231220443416331	0.119992854727014
151	S	0.123346433969198	0.103444017877240
152	A	0.081423674271351	0.123346433969198
153	L	0.103444017877240	0.123346433969198
154	D	0.125370266966195	0.125370266966195
155	S	0.240590779442062	0.125370266966195
156	T	0.146338985189835	0.146338985189835
157	N	0.120674179342979	0.226815801444631
158	V	0.226815801444631	0.224116328564547
159	E	0.238423349789859	0.226815801444631
160	D	0.224116328564547	0.226815801444631
161	A	0.323960916449702	0.224116328564547
162	F	0.193864475166664	0.216451391071271
163	L	0.216451391071271	0.216451391071271
164	T	0.216451391071271	0.216451391071271
165	M	0.291253684705541	0.218918507413257
166	A	0.341244812425581	0.291253684705541
167	R	0.218918507413257	0.310559551316078
168	Q	0.310559551316078	0.341244812425581
169	I	0.416912551829475	0.317285983903552
170	K	0.522578404373289	0.317285983903552
171	E	0.317285983903552	0.317285983903552
172	S	0.124358249244182	0.124358249244182
173	M	0.124358249244182	0.124358249244182
174	S	0.087148899093555	0.087148899093555
175	Q	0.066971936858468	0.066971936858468
176	Q	0.059020014209584	0.060229860046214
177	N	0.060229860046214	0.059020014209584
178	L	0.017751772740901	0.017751772740901
179	N	0.009489471356107	0.015489470695169
180	E	0.015489470695169	0.011754964460988
181	T	0.011754964460988	0.010586131608416
182	T	0.006235127462163	0.010586131608416
183	Q	0.010586131608416	0.010586131608416
184	K	0.009115473330372	0.010586131608416
185	K	0.018386481891687	0.010586131608416
186	E	0.021775642915475	0.010311714411772
187	D	0.008878836914361	0.017825486251946
188	K	0.010311714411772	0.017825486251946
189	G	0.017825486251946	0.017825486251946
190	N	0.032624513400383	0.028179413007396
191	V	0.032624513400383	0.030156565502256
192	N	0.028179413007396	0.030156565502256
193	L	0.030156565502256	0.030156565502256
194	K	0.024328280894724	0.030156565502256
195	G	0.031793365621427	0.031793365621427
196	Q	0.047323713283774	0.047323713283774
197	S	0.077998109124028	0.077998109124028
198	L	0.500000000000000	0.500000000000000
199	T	0.500000000000000	0.500000000000000
200	N	0.500000000000000	0.500000000000000
201	T	0.500000000000000	0.500000000000000
202	G	0.500000000000000	0.500000000000000
203	G	0.500000000000000	0.500000000000000
204	G	0.500000000000000	0.500000000000000
205	C	0.500000000000000	0.500000000000000
206	C	0.500000000000000	0.500000000000000
