# Supplementary material for: Conserved degronome features governing quality control associated proteolysis
Source: Nat Commun. 2022 Dec 8;13:7588. doi: 10.1038/s41467-022-35298-y (PMC9732359; doi:10.1038/s41467-022-35298-y)
Supplement: Supplementary file 6 — Supplementary Data 4 [file 41467_2022_35298_MOESM6_ESM.zip › profile_P01149.csv]

# Degron profile of P01149
# logit: Predicted probability of a tile being a degron (PSI<2.2) assigned to central position
# smooth: Running median spanning 5 positions
resi	aa	logit	logit_smooth
1	M	0.500000000000000	0.500000000000000
2	R	0.500000000000000	0.500000000000000
3	F	0.500000000000000	0.500000000000000
4	P	0.500000000000000	0.500000000000000
5	S	0.500000000000000	0.500000000000000
6	I	0.500000000000000	0.500000000000000
7	F	0.500000000000000	0.500000000000000
8	T	0.500000000000000	0.500000000000000
9	A	0.914836964152035	0.914836964152035
10	V	0.930644458987631	0.914836964152035
11	L	0.938507543207528	0.914836964152035
12	F	0.909289671674974	0.930644458987631
13	A	0.909289671674974	0.909289671674974
14	A	0.944732990992740	0.909289671674974
15	S	0.869466864729820	0.869466864729820
16	S	0.782804990599167	0.782804990599167
17	A	0.782804990599167	0.782804990599167
18	L	0.748062741281065	0.748062741281065
19	A	0.499900842501300	0.499900842501300
20	A	0.210063934177629	0.210063934177629
21	P	0.075535897090959	0.075535897090959
22	V	0.063068576027243	0.063068576027243
23	N	0.063068576027243	0.063068576027243
24	T	0.058476086183410	0.063068576027243
25	T	0.112250167930268	0.063068576027243
26	T	0.080526860645839	0.058476086183410
27	E	0.054113146842439	0.054113146842439
28	D	0.026065586619332	0.050957732597469
29	E	0.026065586619332	0.050957732597469
30	T	0.050957732597469	0.050957732597469
31	A	0.060241093737922	0.057573889568697
32	Q	0.057573889568697	0.060241093737922
33	I	0.094703405351094	0.087669989692469
34	P	0.162751602532421	0.094703405351094
35	A	0.087669989692469	0.162751602532421
36	E	0.239230277731426	0.239230277731426
37	A	0.265362828388126	0.239230277731426
38	V	0.322352867847364	0.263642355510434
39	I	0.190385637870585	0.263642355510434
40	G	0.263642355510434	0.190385637870585
41	Y	0.162434695368164	0.189976739952262
42	L	0.139744775640974	0.189976739952262
43	D	0.189976739952262	0.189976739952262
44	L	0.245799854973985	0.245799854973985
45	E	0.516088903670264	0.424855493271052
46	G	0.424855493271052	0.424855493271052
47	D	0.447318877606638	0.424855493271052
48	F	0.284462740962944	0.294357930021366
49	D	0.294357930021366	0.284462740962944
50	V	0.194173140041188	0.194173140041188
51	A	0.114788462896876	0.170697544156365
52	V	0.170697544156365	0.114788462896876
53	L	0.079967317788138	0.114788462896876
54	P	0.102707903043265	0.170697544156365
55	F	0.221443659676870	0.221443659676870
56	S	0.516711345709900	0.516711345709900
57	N	0.516711345709900	0.516711345709900
58	S	0.813268161780005	0.625350467125665
59	T	0.669539374684837	0.625350467125665
60	N	0.625350467125665	0.625350467125665
61	N	0.497379736487269	0.607577937847969
62	G	0.517466000529251	0.517466000529251
63	L	0.607577937847969	0.517466000529251
64	L	0.453149359493448	0.607577937847969
65	F	0.627841514654904	0.627841514654904
66	I	0.722967950295026	0.722967950295026
67	N	0.762048664908785	0.722967950295026
68	T	0.749152371679820	0.722967950295026
69	T	0.683667577264415	0.683667577264415
70	I	0.609987491611072	0.609987491611072
71	A	0.609987491611072	0.609987491611072
72	S	0.586725493371432	0.586725493371432
73	I	0.430428455774690	0.431765538971954
74	A	0.431765538971954	0.430428455774690
75	A	0.157205611211395	0.191313577783627
76	K	0.181453096583722	0.181453096583722
77	E	0.191313577783627	0.157205611211395
78	E	0.118428323281679	0.118428323281679
79	G	0.074909714983899	0.074909714983899
80	V	0.036498952974382	0.044422174073273
81	S	0.044422174073273	0.043260401126371
82	L	0.043260401126371	0.043260401126371
83	D	0.038204915601267	0.044422174073273
84	K	0.060236827025037	0.060236827025037
85	R	0.113258623661592	0.113258623661592
86	E	0.170313908687471	0.170313908687471
87	A	0.401820318442543	0.294546766604524
88	E	0.455832553678371	0.294546766604524
89	A	0.294546766604524	0.294546766604524
90	W	0.239928125338215	0.239928125338215
91	H	0.134223982393573	0.239928125338215
92	W	0.208653870448664	0.239928125338215
93	L	0.296077491766034	0.296077491766034
94	Q	0.402945404234245	0.402945404234245
95	L	0.525688860759098	0.493525584396309
96	K	0.493525584396309	0.493525584396309
97	P	0.493525584396309	0.493525584396309
98	G	0.493525584396309	0.493525584396309
99	Q	0.220273270041457	0.243325903403449
100	P	0.243325903403449	0.220273270041457
101	M	0.085277786731962	0.115592998277501
102	Y	0.057403004600808	0.085277786731962
103	K	0.115592998277501	0.085277786731962
104	R	0.069770411444882	0.115592998277501
105	E	0.136096203690809	0.136096203690809
106	A	0.258263520543692	0.258263520543692
107	E	0.298209834179494	0.298209834179494
108	A	0.463864523355814	0.351647337337720
109	E	0.489708191365616	0.351647337337720
110	A	0.351647337337720	0.351647337337720
111	W	0.191501385773572	0.191501385773572
112	H	0.188182685548722	0.191501385773572
113	W	0.154417329712438	0.191501385773572
114	L	0.323594414532726	0.323594414532726
115	Q	0.402945404234245	0.402945404234245
116	L	0.525688860759098	0.493525584396309
117	K	0.493525584396309	0.493525584396309
118	P	0.493525584396309	0.493525584396309
119	G	0.493525584396309	0.493525584396309
120	Q	0.197388005426240	0.218717412409243
121	P	0.218717412409243	0.197388005426240
122	M	0.075067582839640	0.102158555089875
123	Y	0.050346521891923	0.075067582839640
124	K	0.102158555089875	0.075067582839640
125	R	0.061292476567427	0.102158555089875
126	E	0.120603789679614	0.120603789679614
127	A	0.232608733578721	0.232608733578721
128	D	0.270031550001340	0.270031550001340
129	A	0.429615569151879	0.320727301655330
130	E	0.455171079713866	0.320727301655330
131	A	0.320727301655330	0.320727301655330
132	W	0.170949998704917	0.170949998704917
133	H	0.167913484059381	0.170949998704917
134	W	0.137170490216909	0.170949998704917
135	L	0.294022434048662	0.294022434048662
136	Q	0.370089490097508	0.370089490097508
137	L	0.525688860759098	0.493525584396309
138	K	0.493525584396309	0.493525584396309
139	P	0.493525584396309	0.493525584396309
140	G	0.493525584396309	0.493525584396309
141	Q	0.197388005426240	0.218717412409243
142	P	0.218717412409243	0.197388005426240
143	M	0.075067582839640	0.102158555089875
144	Y	0.050346521891923	0.075067582839640
145	K	0.102158555089875	0.075067582839640
146	R	0.061292476567427	0.102158555089875
147	E	0.120603789679614	0.120603789679614
148	A	0.232608733578721	0.232608733578721
149	D	0.270031550001340	0.270031550001340
150	A	0.429615569151879	0.320727301655330
151	E	0.455171079713866	0.320727301655330
152	A	0.320727301655330	0.320727301655330
153	W	0.170949998704917	0.170949998704917
154	H	0.167913484059381	0.170949998704917
155	W	0.137170490216909	0.170949998704917
156	L	0.294022434048662	0.294022434048662
157	Q	0.500000000000000	0.500000000000000
158	L	0.500000000000000	0.500000000000000
159	K	0.500000000000000	0.500000000000000
160	P	0.500000000000000	0.500000000000000
161	G	0.500000000000000	0.500000000000000
162	Q	0.500000000000000	0.500000000000000
163	P	0.500000000000000	0.500000000000000
164	M	0.500000000000000	0.500000000000000
165	Y	0.500000000000000	0.500000000000000
