# Supplementary material for: Conserved degronome features governing quality control associated proteolysis
Source: Nat Commun. 2022 Dec 8;13:7588. doi: 10.1038/s41467-022-35298-y (PMC9732359; doi:10.1038/s41467-022-35298-y)
Supplement: Supplementary file 6 — Supplementary Data 4 [file 41467_2022_35298_MOESM6_ESM.zip › profile_P02294.csv]

# Degron profile of P02294
# logit: Predicted probability of a tile being a degron (PSI<2.2) assigned to central position
# smooth: Running median spanning 5 positions
resi	aa	logit	logit_smooth
1	M	0.500000000000000	0.500000000000000
2	S	0.500000000000000	0.500000000000000
3	S	0.500000000000000	0.500000000000000
4	A	0.500000000000000	0.500000000000000
5	A	0.500000000000000	0.500000000000000
6	E	0.500000000000000	0.500000000000000
7	K	0.500000000000000	0.500000000000000
8	K	0.500000000000000	0.500000000000000
9	P	0.059153576896116	0.059153576896116
10	A	0.037918702350484	0.039487627441005
11	S	0.032414685659845	0.039487627441005
12	K	0.039487627441005	0.037918702350484
13	A	0.039487627441005	0.039487627441005
14	P	0.030616885329719	0.039487627441005
15	A	0.049310298922159	0.049310298922159
16	E	0.052689674808909	0.052689674808909
17	K	0.055709087724024	0.054088126969103
18	K	0.065569772285054	0.055709087724024
19	P	0.054088126969103	0.055709087724024
20	A	0.088846516808513	0.054088126969103
21	A	0.049149978726800	0.049149978726800
22	K	0.030862537567516	0.034117159001284
23	K	0.034117159001284	0.034117159001284
24	T	0.026419687223792	0.034117159001284
25	S	0.048525025995387	0.048525025995387
26	T	0.051318710070469	0.051318710070469
27	S	0.051318710070469	0.051318710070469
28	V	0.097902874632901	0.068298787626196
29	D	0.087106207962260	0.068298787626196
30	G	0.068298787626196	0.068298787626196
31	K	0.042730433327005	0.068298787626196
32	K	0.045680539672248	0.068298787626196
33	R	0.075756564120172	0.074994721009072
34	S	0.075756564120172	0.075756564120172
35	K	0.074994721009072	0.075756564120172
36	V	0.123080703464477	0.123080703464477
37	R	0.143516320778794	0.143516320778794
38	K	0.367261210975162	0.367261210975162
39	E	0.419888859673898	0.419888859673898
40	T	0.566950576563654	0.566950576563654
41	Y	0.722898467956249	0.677762205098094
42	S	0.695085010384555	0.692823817942136
43	S	0.677762205098094	0.692823817942136
44	Y	0.692823817942136	0.677762205098094
45	I	0.587778524227878	0.587778524227878
46	Y	0.529038408225788	0.529038408225788
47	K	0.373227746230135	0.511874414327181
48	V	0.511874414327181	0.479765866549072
49	L	0.439523620519264	0.479765866549072
50	K	0.479765866549072	0.479765866549072
51	Q	0.479765866549072	0.459718694824090
52	T	0.459718694824090	0.459718694824090
53	H	0.316652531780948	0.316652531780948
54	P	0.185409247866080	0.185409247866080
55	D	0.165090171587199	0.185409247866080
56	T	0.173371929812041	0.185409247866080
57	G	0.200250817227349	0.174025445547137
58	I	0.200250817227349	0.185900951007597
59	S	0.174025445547137	0.200250817227349
60	Q	0.185900951007597	0.200250817227349
61	K	0.296774939803273	0.296774939803273
62	S	0.400318526568269	0.383870540818819
63	M	0.383870540818819	0.383870540818819
64	S	0.383870540818819	0.400318526568269
65	I	0.556467784202058	0.466479004845448
66	L	0.756135193950782	0.485424638148879
67	N	0.466479004845448	0.556467784202058
68	S	0.485424638148879	0.675484813381335
69	F	0.675484813381335	0.675484813381335
70	V	0.730414602981402	0.675484813381335
71	N	0.732561650257139	0.675484813381335
72	D	0.511146480437725	0.562005642006335
73	I	0.562005642006335	0.511146480437725
74	F	0.386602524340721	0.428253331384930
75	E	0.240291767877621	0.428253331384930
76	R	0.428253331384930	0.386602524340721
77	I	0.478945322958586	0.379992723596055
78	A	0.376447955003996	0.379992723596055
79	T	0.379992723596055	0.379992723596055
80	E	0.379992723596055	0.379992723596055
81	A	0.536211441943775	0.379992723596055
82	S	0.348704565315779	0.348704565315779
83	K	0.222728745702170	0.348704565315779
84	L	0.335383901086228	0.335383901086228
85	A	0.487757629824250	0.318667723658204
86	A	0.318667723658204	0.332951693930509
87	Y	0.318667723658204	0.332951693930509
88	N	0.332951693930509	0.332951693930509
89	K	0.332951693930509	0.332951693930509
90	K	0.452975463090896	0.433115753675981
91	S	0.433115753675981	0.433115753675981
92	T	0.450338634163763	0.433115753675981
93	I	0.348613722396141	0.426506944055992
94	S	0.426506944055992	0.415051548617851
95	A	0.395353834274127	0.415051548617851
96	R	0.415051548617851	0.426506944055992
97	E	0.645508056066941	0.645508056066941
98	I	0.783946819096833	0.712083442127960
99	Q	0.765880646389391	0.712083442127960
100	T	0.712083442127960	0.712083442127960
101	A	0.584099032105505	0.613953728991714
102	V	0.564451862175212	0.584099032105505
103	R	0.613953728991714	0.564451862175212
104	L	0.549916557567338	0.564451862175212
105	I	0.549718899441100	0.613953728991714
106	L	0.722965058166081	0.686117255823903
107	P	0.686117255823903	0.686117255823903
108	G	0.703187607692265	0.686117255823903
109	E	0.573616637327317	0.573616637327317
110	L	0.453197163991277	0.453197163991277
111	A	0.329474361340129	0.329474361340129
112	K	0.329474361340129	0.329474361340129
113	H	0.242982092836007	0.242982092836007
114	A	0.211887168142038	0.211887168142038
115	V	0.126396331049880	0.211887168142038
116	S	0.138287951273527	0.211887168142038
117	E	0.268724197080109	0.254134102819683
118	G	0.390279996467198	0.254134102819683
119	T	0.254134102819683	0.254134102819683
120	R	0.217312639566608	0.229427133977398
121	A	0.229427133977398	0.229427133977398
122	V	0.203070658397897	0.229427133977398
123	T	0.500000000000000	0.500000000000000
124	K	0.500000000000000	0.500000000000000
125	Y	0.500000000000000	0.500000000000000
126	S	0.500000000000000	0.500000000000000
127	S	0.500000000000000	0.500000000000000
128	S	0.500000000000000	0.500000000000000
129	T	0.500000000000000	0.500000000000000
130	Q	0.500000000000000	0.500000000000000
131	A	0.500000000000000	0.500000000000000
