# Supplementary material for: Conserved degronome features governing quality control associated proteolysis
Source: Nat Commun. 2022 Dec 8;13:7588. doi: 10.1038/s41467-022-35298-y (PMC9732359; doi:10.1038/s41467-022-35298-y)
Supplement: Supplementary file 6 — Supplementary Data 4 [file 41467_2022_35298_MOESM6_ESM.zip › profile_P02309.csv]

# Degron profile of P02309
# logit: Predicted probability of a tile being a degron (PSI<2.2) assigned to central position
# smooth: Running median spanning 5 positions
resi	aa	logit	logit_smooth
1	M	0.500000000000000	0.500000000000000
2	S	0.500000000000000	0.500000000000000
3	G	0.500000000000000	0.500000000000000
4	R	0.500000000000000	0.500000000000000
5	G	0.500000000000000	0.500000000000000
6	K	0.500000000000000	0.500000000000000
7	G	0.500000000000000	0.500000000000000
8	G	0.500000000000000	0.500000000000000
9	K	0.024570528771542	0.024570528771542
10	G	0.017750038575139	0.024570528771542
11	L	0.019109237373920	0.023717598616517
12	G	0.027049862832311	0.023717598616517
13	K	0.023717598616517	0.027049862832311
14	G	0.061402179500946	0.061402179500946
15	G	0.115323867166564	0.109509307991249
16	A	0.156852125698488	0.109509307991249
17	K	0.109509307991249	0.115323867166564
18	R	0.093774258423404	0.120378796041704
19	H	0.217924051874958	0.120378796041704
20	R	0.120378796041704	0.120378796041704
21	K	0.120378796041704	0.217924051874958
22	I	0.228110747279997	0.228110747279997
23	L	0.283247887558153	0.254471789774489
24	R	0.330117666336830	0.283247887558153
25	D	0.254471789774489	0.307619033627947
26	N	0.307619033627947	0.330117666336830
27	I	0.456033904931901	0.456033904931901
28	Q	0.456232008246227	0.456232008246227
29	G	0.456232008246227	0.456232008246227
30	I	0.625730427149785	0.456232008246227
31	T	0.501933485362480	0.456232008246227
32	K	0.366596263536468	0.466818176522836
33	P	0.366596263536468	0.454862619255822
34	A	0.466818176522836	0.411387955166367
35	I	0.454862619255822	0.416622875183613
36	R	0.411387955166367	0.454862619255822
37	R	0.416622875183613	0.454862619255822
38	L	0.504746342426300	0.502013644113429
39	A	0.504746342426300	0.502013644113429
40	R	0.502013644113429	0.504746342426300
41	R	0.447024555319075	0.504746342426300
42	G	0.641156164874575	0.641156164874575
43	G	0.747740016540914	0.641156164874575
44	V	0.715954103266013	0.641156164874575
45	K	0.572863317909564	0.572863317909564
46	R	0.416442632029475	0.416442632029475
47	I	0.393121791513634	0.393121791513634
48	S	0.362864290183431	0.393121791513634
49	G	0.393121791513634	0.393121791513634
50	L	0.505889127649742	0.505889127649742
51	I	0.717840891795454	0.650399976249670
52	Y	0.760337642133286	0.717840891795454
53	E	0.650399976249670	0.760337642133286
54	E	0.786643464045330	0.760337642133286
55	V	0.865225987995450	0.650399976249670
56	R	0.644167745044843	0.786643464045330
57	A	0.644167745044843	0.803277219180564
58	V	0.803277219180564	0.701054318179201
59	L	0.815669354702219	0.701054318179201
60	K	0.701054318179201	0.701054318179201
61	S	0.403698360238488	0.701054318179201
62	F	0.541129607626979	0.674979056238533
63	L	0.777921452254090	0.674979056238533
64	E	0.674979056238533	0.732990869300271
65	S	0.769170198402524	0.732990869300271
66	V	0.732990869300271	0.674979056238533
67	I	0.480296955570036	0.480296955570036
68	R	0.346551465306769	0.408395161670181
69	D	0.408395161670181	0.394240983228720
70	S	0.394240983228720	0.346551465306769
71	V	0.273159955662824	0.273159955662824
72	T	0.158675871049909	0.273159955662824
73	Y	0.249325586844293	0.251377119444819
74	T	0.361587930937759	0.249325586844293
75	E	0.251377119444819	0.249325586844293
76	H	0.141583109122544	0.223112034372381
77	A	0.223112034372381	0.223112034372381
78	K	0.223112034372381	0.223112034372381
79	R	0.328740213721783	0.328740213721783
80	K	0.328740213721783	0.328740213721783
81	T	0.456110074926553	0.372827171759674
82	V	0.372827171759674	0.456110074926553
83	T	0.524856944343434	0.524856944343434
84	S	0.644640602181155	0.577167131620948
85	L	0.644823514447362	0.577167131620948
86	D	0.577167131620948	0.577167131620948
87	V	0.522584671563952	0.539976424247840
88	V	0.522584671563952	0.539976424247840
89	Y	0.539976424247840	0.539976424247840
90	A	0.685650959423980	0.623477722675086
91	L	0.688890640988143	0.685650959423980
92	K	0.623477722675086	0.685650959423980
93	R	0.755734109471021	0.623477722675086
94	Q	0.554584848219118	0.554584848219118
95	G	0.500000000000000	0.500000000000000
96	R	0.500000000000000	0.500000000000000
97	T	0.500000000000000	0.500000000000000
98	L	0.500000000000000	0.500000000000000
99	Y	0.500000000000000	0.500000000000000
100	G	0.500000000000000	0.500000000000000
101	F	0.500000000000000	0.500000000000000
102	G	0.500000000000000	0.500000000000000
103	G	0.500000000000000	0.500000000000000
