# Supplementary material for: Conserved degronome features governing quality control associated proteolysis
Source: Nat Commun. 2022 Dec 8;13:7588. doi: 10.1038/s41467-022-35298-y (PMC9732359; doi:10.1038/s41467-022-35298-y)
Supplement: Supplementary file 6 — Supplementary Data 4 [file 41467_2022_35298_MOESM6_ESM.zip › profile_P02381.csv]

# Degron profile of P02381
# logit: Predicted probability of a tile being a degron (PSI<2.2) assigned to central position
# smooth: Running median spanning 5 positions
resi	aa	logit	logit_smooth
1	M	0.500000000000000	0.500000000000000
2	K	0.500000000000000	0.500000000000000
3	L	0.500000000000000	0.500000000000000
4	K	0.500000000000000	0.500000000000000
5	L	0.500000000000000	0.500000000000000
6	L	0.500000000000000	0.500000000000000
7	N	0.500000000000000	0.500000000000000
8	M	0.500000000000000	0.500000000000000
9	I	0.814180189330715	0.660410195859778
10	L	0.697992745324542	0.660410195859778
11	S	0.660410195859778	0.660410195859778
12	M	0.450914416876949	0.450914416876949
13	M	0.408634849451380	0.447972867792787
14	N	0.428190398129465	0.447972867792787
15	K	0.447972867792787	0.447972867792787
16	T	0.675596641798603	0.447972867792787
17	N	0.523473219916401	0.447972867792787
18	N	0.299745277321506	0.302044750791364
19	N	0.187227298770066	0.299745277321506
20	N	0.302044750791364	0.187227298770066
21	N	0.125728037007750	0.184633293205384
22	I	0.087275382153463	0.184633293205384
23	I	0.184633293205384	0.184633293205384
24	I	0.265367511002970	0.220847022053666
25	N	0.220847022053666	0.251975814935144
26	N	0.251975814935144	0.265367511002970
27	T	0.285882372890856	0.285882372890856
28	L	0.486661223218224	0.486661223218224
29	D	0.691839173560709	0.691839173560709
30	S	0.841686608897794	0.691839173560709
31	L	0.711153536055970	0.691839173560709
32	M	0.489631486621085	0.626631551250712
33	N	0.414763762340458	0.626631551250712
34	K	0.626631551250712	0.626631551250712
35	K	0.798973731511212	0.626631551250712
36	L	0.662703657584604	0.662703657584604
37	L	0.611331633053735	0.664498441261091
38	L	0.714013466753404	0.662703657584604
39	K	0.664498441261091	0.611331633053735
40	N	0.498485354633125	0.541548060042651
41	M	0.383889816888068	0.498485354633125
42	L	0.541548060042651	0.498485354633125
43	L	0.498485354633125	0.455445107736603
44	D	0.455445107736603	0.455445107736603
45	M	0.401036926548488	0.401036926548488
46	N	0.251503246218330	0.251503246218330
47	N	0.161759845475815	0.251503246218330
48	K	0.235379558867443	0.251503246218330
49	K	0.421631202242729	0.235379558867443
50	M	0.277734473610751	0.235379558867443
51	N	0.139694845315368	0.139694845315368
52	N	0.064168303803416	0.098156106785797
53	M	0.098156106785797	0.098156106785797
54	K	0.098156106785797	0.098156106785797
55	R	0.098156106785797	0.098156106785797
56	M	0.104436990833433	0.104436990833433
57	L	0.131788168607876	0.104436990833433
58	N	0.108515544578175	0.104436990833433
59	N	0.090349297559812	0.096183911865947
60	N	0.090349297559812	0.096183911865947
61	N	0.096183911865947	0.096183911865947
62	M	0.107673796595621	0.107673796595621
63	N	0.179156081550160	0.135286658661769
64	P	0.179038676058451	0.144967668642049
65	A	0.135286658661769	0.144967668642049
66	G	0.144967668642049	0.144967668642049
67	A	0.139104427827543	0.144967668642049
68	N	0.147576770925938	0.147576770925938
69	P	0.211239375888360	0.147576770925938
70	V	0.203333177460898	0.203333177460898
71	V	0.118654141119112	0.211239375888360
72	H	0.256781572678438	0.203333177460898
73	R	0.243833159767408	0.206314292606307
74	I	0.172495764945401	0.243833159767408
75	G	0.206314292606307	0.243833159767408
76	P	0.284662316994891	0.284662316994891
77	A	0.316393810939662	0.316393810939662
78	G	0.369890189528883	0.316393810939662
79	N	0.392724712582336	0.316393810939662
80	I	0.231269245019485	0.235817170977090
81	N	0.181253450766302	0.231269245019485
82	N	0.235817170977090	0.181253450766302
83	K	0.107338186420389	0.181253450766302
84	L	0.112036732543133	0.159678250151347
85	Q	0.227170032680408	0.159678250151347
86	H	0.159678250151347	0.202616329182888
87	L	0.202616329182888	0.227170032680408
88	N	0.228118640873790	0.228118640873790
89	N	0.228118640873790	0.228118640873790
90	M	0.392072986181697	0.392072986181697
91	N	0.392072986181697	0.392072986181697
92	N	0.542178625883143	0.392072986181697
93	W	0.333369805566435	0.338182338310673
94	N	0.338182338310673	0.333369805566435
95	T	0.273263998913849	0.273263998913849
96	Q	0.231372443263007	0.273263998913849
97	I	0.178873791681199	0.273263998913849
98	Y	0.358582164627448	0.358582164627448
99	N	0.358582164627449	0.358582164627448
100	Y	0.358582164627448	0.358582164627448
101	N	0.416042501871452	0.358582164627448
102	K	0.351112847020820	0.351112847020820
103	N	0.351112847020820	0.351112847020820
104	M	0.211038388847890	0.214653584544260
105	E	0.214653584544260	0.214653584544260
106	I	0.201415152068362	0.214653584544260
107	M	0.228754364932845	0.214653584544260
108	N	0.228754364932845	0.228754364932845
109	T	0.139064543633991	0.228754364932845
110	M	0.276681647214909	0.276681647214909
111	N	0.432534623357304	0.432534623357304
112	D	0.624534698672950	0.510455773022054
113	K	0.510455773022054	0.624534698672950
114	L	0.732019769478153	0.624534698672950
115	I	0.668646077144631	0.668646077144631
116	N	0.575640834526070	0.732019769478153
117	K	0.762602904749578	0.749726784555358
118	L	0.749726784555358	0.762602904749578
119	L	0.789116573734916	0.789116573734916
120	Y	0.789116573734916	0.789116573734916
121	K	0.855900799964738	0.800043249113109
122	M	0.904535246849700	0.800043249113109
123	M	0.800043249113109	0.800043249113109
124	T	0.800043249113109	0.800043249113109
125	L	0.800043249113109	0.800043249113109
126	K	0.800043249113109	0.800043249113109
127	L	0.812591573562289	0.803229163137135
128	N	0.824525143188840	0.812374957891798
129	N	0.803229163137135	0.812374957891798
130	M	0.812374957891798	0.803229163137135
131	N	0.730764512762679	0.786058958436632
132	I	0.645962988758616	0.730764512762679
133	N	0.786058958436632	0.645962988758616
134	K	0.608075980764855	0.608075980764855
135	I	0.602921655209232	0.602921655209232
136	I	0.465622880206841	0.602921655209232
137	M	0.523439157545240	0.578416976101716
138	S	0.722305156802759	0.578416976101716
139	K	0.578416976101716	0.600737662675479
140	T	0.619850386063622	0.600737662675479
141	I	0.600737662675479	0.600737662675479
142	N	0.600737662675479	0.600737662675479
143	Q	0.764655997136229	0.600737662675479
144	H	0.600737662675479	0.600737662675479
145	S	0.579985578260421	0.613826553433762
146	L	0.613826553433762	0.613826553433762
147	N	0.733456886339523	0.733456886339523
148	K	0.834789068478083	0.733456886339523
149	L	0.798584936397522	0.733456886339523
150	N	0.607067104954661	0.682302368703554
151	I	0.493239542016617	0.612457202819916
152	K	0.682302368703554	0.607067104954661
153	F	0.612457202819916	0.556285819874603
154	Y	0.556285819874603	0.556285819874603
155	Y	0.346151785798980	0.346151785798980
156	Y	0.346151785798980	0.346151785798980
157	N	0.308181909962916	0.308181909962916
158	N	0.158326568665797	0.158326568665797
159	D	0.158326568665797	0.158326568665797
160	I	0.068293365567123	0.068293365567123
161	N	0.058094151769598	0.058094151769598
162	N	0.025518846288313	0.025518846288313
163	N	0.025518846288313	0.025518846288313
164	N	0.025518846288313	0.025518846288313
165	N	0.022243745771259	0.025518846288313
166	N	0.022243745771259	0.025518846288313
167	N	0.041346063247502	0.041346063247502
168	N	0.114877228541738	0.048138583315086
169	N	0.048138583315086	0.056695168077092
170	N	0.056695168077092	0.114877228541738
171	Y	0.124596869411679	0.124596869411679
172	Y	0.212494469732408	0.212494469732408
173	M	0.212494469732408	0.212494469732408
174	N	0.409149753687553	0.409149753687553
175	M	0.567624388356703	0.567624388356703
176	M	0.567624388356703	0.567624388356703
177	N	0.567624388356703	0.567624388356703
178	K	0.567624388356703	0.567624388356703
179	L	0.713370774038151	0.567624388356703
180	M	0.532816165670008	0.532816165670008
181	N	0.343236434667547	0.394973957550443
182	I	0.216098144674420	0.394973957550443
183	M	0.394973957550443	0.343236434667547
184	N	0.410702427731350	0.394973957550443
185	N	0.268802060105981	0.410702427731350
186	N	0.485445148229869	0.485445148229869
187	M	0.652768007161892	0.500170089993439
188	N	0.500170089993439	0.535289218663577
189	N	0.535289218663577	0.652768007161892
190	N	0.715398576575960	0.572638319322811
191	L	0.681274541721172	0.614260913681066
192	C	0.572638319322811	0.654277135086334
193	N	0.614260913681066	0.654277135086334
194	I	0.654277135086334	0.654277135086334
195	L	0.802687768255655	0.732239417261651
196	S	0.732239417261651	0.802687768255655
197	Y	0.875281611219577	0.835492998997733
198	Y	0.835492998997733	0.844760292856871
199	Y	0.844760292856871	0.844760292856871
200	K	0.855010953279594	0.844760292856871
201	K	0.775921533316316	0.844760292856871
202	K	0.891306327642300	0.801107822246045
203	V	0.801107822246045	0.801107822246045
204	T	0.787762614050879	0.883130319006421
205	I	0.883130319006421	0.883130319006421
206	E	0.883130319006421	0.883130319006421
207	P	0.891306327642300	0.883130319006421
208	I	0.789812635128006	0.799426305586677
209	K	0.799426305586677	0.799426305586677
210	L	0.678750101384073	0.799426305586677
211	S	0.820224881463741	0.820224881463741
212	Y	0.833305088025222	0.820224881463741
213	I	0.831781105906690	0.831781105906690
214	Y	0.696030289742247	0.833305088025222
215	L	0.873497350084801	0.873497350084801
216	N	0.942983133021544	0.890394723758403
217	S	0.890394723758403	0.890394723758403
218	D	0.941818431172243	0.890394723758403
219	I	0.872377372474734	0.872377372474734
220	F	0.773564561730639	0.773564561730639
221	S	0.747974322120168	0.747974322120168
222	K	0.421485223305585	0.421485223305585
223	Y	0.284061682098698	0.284061682098698
224	I	0.267735173498200	0.267735173498200
225	S	0.267735173498200	0.267735173498200
226	L	0.224837446971759	0.267735173498200
227	N	0.304963802013734	0.304963802013734
228	D	0.304963802013734	0.304963802013734
229	M	0.306120612369641	0.304963802013734
230	D	0.308447450843325	0.304963802013734
231	K	0.272887299347895	0.272887299347895
232	Y	0.272887299347895	0.272887299347895
233	N	0.145363477686374	0.155057643046446
234	N	0.155057643046446	0.155057643046446
235	G	0.128093205974905	0.155057643046446
236	I	0.258108133664695	0.225582096132305
237	L	0.355767809000456	0.258108133664695
238	T	0.225582096132305	0.355767809000456
239	N	0.542668354714854	0.481697341456446
240	Y	0.654324103713639	0.524827462301150
241	Q	0.481697341456446	0.542668354714854
242	R	0.524827462301150	0.654324103713639
243	M	0.723420242837128	0.524827462301150
244	L	0.732943977222232	0.524827462301150
245	N	0.402536785738309	0.402536785738309
246	N	0.278827377072389	0.402536785738309
247	I	0.232764219949408	0.310217621144425
248	M	0.437750871202102	0.310217621144425
249	P	0.310217621144425	0.350229429394003
250	K	0.422989704499166	0.382885337715810
251	L	0.350229429394003	0.382885337715810
252	N	0.382885337715810	0.402046391375008
253	D	0.402046391375008	0.402046391375008
254	H	0.402046391375008	0.402046391375008
255	N	0.402046391375008	0.402046391375008
256	I	0.402046391375008	0.402046391375008
257	S	0.261808050766574	0.402046391375008
258	M	0.248690986278815	0.261808050766574
259	N	0.416837891514632	0.248690986278815
260	Y	0.231854831009327	0.248690986278815
261	I	0.231854831009327	0.295273358252270
262	N	0.323918143030300	0.295273358252270
263	N	0.295273358252270	0.295273358252270
264	I	0.477627391452126	0.295273358252270
265	N	0.262692033332643	0.262692033332643
266	N	0.220359180864725	0.262692033332643
267	I	0.220359180864725	0.249466511111598
268	N	0.420407351707494	0.234722745699032
269	N	0.249466511111598	0.249466511111598
270	N	0.234722745699032	0.420407351707494
271	K	0.420740648572496	0.249466511111598
272	Y	0.420740648572496	0.234722745699032
273	N	0.220594242975540	0.220594242975540
274	N	0.220594242975540	0.220594242975540
275	M	0.220594242975540	0.220594242975540
276	I	0.099331024414264	0.220594242975540
277	N	0.220594242975540	0.220594242975540
278	L	0.220594242975540	0.220594242975540
279	L	0.220594242975540	0.220594242975540
280	N	0.192345408964611	0.192345408964611
281	N	0.098393812013673	0.192345408964611
282	N	0.098393812013673	0.111601262333228
283	N	0.192345408964611	0.098393812013673
284	N	0.111601262333228	0.098393812013673
285	I	0.046665469983739	0.046665469983739
286	N	0.046665469983739	0.046665469983739
287	N	0.020251622643733	0.020251622643733
288	N	0.008652984583226	0.018691790909928
289	N	0.008652984583226	0.018691790909928
290	N	0.018691790909928	0.018691790909928
291	Y	0.046604661726510	0.044512619633222
292	N	0.044512619633222	0.044512619633222
293	N	0.044512619633222	0.044512619633222
294	N	0.044512619633222	0.044512619633222
295	N	0.044512619633222	0.044512619633222
296	N	0.044512619633222	0.044512619633222
297	N	0.106788252201568	0.106788252201568
298	Y	0.206915781593599	0.106788252201568
299	I	0.206915781593599	0.184774415557192
300	G	0.106788252201568	0.206915781593599
301	N	0.184774415557192	0.206915781593599
302	I	0.224114709669565	0.224114709669565
303	N	0.425710619010622	0.318338575574404
304	N	0.318338575574404	0.318338575574404
305	I	0.318338575574404	0.370449476564884
306	Y	0.545140629052538	0.318338575574404
307	N	0.370449476564884	0.318338575574404
308	N	0.302986713135961	0.370449476564884
309	M	0.223212992886548	0.370449476564884
310	T	0.424441501628633	0.404935918761404
311	I	0.404935918761404	0.424441501628633
312	D	0.563334545634604	0.563334545634604
313	N	0.737896577953734	0.565920617441183
314	I	0.565920617441183	0.565920617441183
315	P	0.565920617441183	0.737896577953734
316	M	0.755345060312064	0.755345060312064
317	D	0.869052918989823	0.769385455822468
318	I	0.769385455822468	0.769385455822468
319	L	0.867279844438328	0.867279844438328
320	M	0.762456914199654	0.867279844438328
321	Y	0.928952835289669	0.928952835289669
322	K	0.939536623763235	0.934473186603225
323	Y	0.934473186603225	0.934473186603225
324	L	0.940539689571490	0.939536623763235
325	V	0.888288654554071	0.940539689571490
326	G	0.944952648103216	0.940539689571490
327	W	0.940619201675042	0.893976541626515
328	S	0.893976541626515	0.893976541626515
329	I	0.816434115329361	0.816434115329361
330	K	0.670846111271432	0.670846111271432
331	F	0.631668045533081	0.631668045533081
332	K	0.428224583505020	0.428224583505020
333	G	0.300760432475108	0.300760432475108
334	R	0.203188867403750	0.252219293587642
335	L	0.252219293587642	0.203188867403750
336	S	0.146904935277672	0.148280185150199
337	N	0.148280185150199	0.146904935277672
338	N	0.063528702563934	0.119654011310993
339	N	0.119080917852804	0.119080917852804
340	G	0.119654011310993	0.102629296879294
341	R	0.102629296879294	0.102629296879294
342	T	0.102629296879294	0.102629296879294
343	S	0.096792593951476	0.096792593951476
344	T	0.096317017432589	0.096317017432589
345	T	0.077960572322851	0.091309491486191
346	N	0.077960572322851	0.091309491486191
347	L	0.091309491486191	0.091309491486191
348	L	0.106679646443490	0.106679646443490
349	N	0.214731558519538	0.214731558519538
350	G	0.322554701579985	0.322554701579985
351	T	0.482561675711320	0.422562196601296
352	F	0.482561675711320	0.482561675711320
353	N	0.422562196601296	0.482561675711320
354	N	0.595735278454370	0.482561675711320
355	K	0.595735278454370	0.422562196601296
356	K	0.383581739153599	0.383581739153599
357	Y	0.208090758122122	0.383581739153599
358	L	0.364447016176257	0.383581739153599
359	W	0.416937126658620	0.364447016176257
360	S	0.570589671742980	0.416937126658620
361	N	0.360685479496562	0.551805411181603
362	I	0.551805411181603	0.570589671742980
363	N	0.759591467311970	0.740163736423782
364	N	0.740163736423782	0.740163736423782
365	N	0.751333310092242	0.740163736423782
366	Y	0.580634296337905	0.580634296337905
367	K	0.442751738309056	0.442751738309056
368	L	0.241447746116945	0.442751738309056
369	N	0.374207052748371	0.374207052748371
370	Y	0.566146974271057	0.337081977229514
371	I	0.337081977229514	0.374207052748371
372	P	0.337081977229514	0.390604008010090
373	S	0.390604008010090	0.390604008010090
374	N	0.390604008010090	0.390604008010090
375	H	0.429801975837469	0.390604008010090
376	N	0.388102790871946	0.388102790871946
377	L	0.241447746116944	0.241447746116945
378	Y	0.241447746116945	0.241447746116944
379	N	0.122041675205152	0.122041675205152
380	N	0.060478960996499	0.115911508388374
381	S	0.115911508388374	0.115911508388374
382	N	0.094209988738915	0.115911508388374
383	I	0.210683858159334	0.189249621457566
384	N	0.189249621457566	0.201157924491418
385	K	0.334120181154833	0.210683858159334
386	N	0.201157924491418	0.214614431661304
387	G	0.214614431661305	0.214614431661305
388	K	0.214614431661304	0.214614431661305
389	Y	0.391577978760300	0.391577978760300
390	N	0.500000000000000	0.500000000000000
391	I	0.500000000000000	0.500000000000000
392	K	0.500000000000000	0.500000000000000
393	V	0.500000000000000	0.500000000000000
394	K	0.500000000000000	0.500000000000000
395	L	0.500000000000000	0.500000000000000
396	N	0.500000000000000	0.500000000000000
397	F	0.500000000000000	0.500000000000000
398	I	0.500000000000000	0.500000000000000
