# Supplementary material for: Conserved degronome features governing quality control associated proteolysis
Source: Nat Commun. 2022 Dec 8;13:7588. doi: 10.1038/s41467-022-35298-y (PMC9732359; doi:10.1038/s41467-022-35298-y)
Supplement: Supplementary file 6 — Supplementary Data 4 [file 41467_2022_35298_MOESM6_ESM.zip › profile_P02400.csv]

# Degron profile of P02400
# logit: Predicted probability of a tile being a degron (PSI<2.2) assigned to central position
# smooth: Running median spanning 5 positions
resi	aa	logit	logit_smooth
1	M	0.500000000000000	0.500000000000000
2	K	0.500000000000000	0.500000000000000
3	Y	0.500000000000000	0.500000000000000
4	L	0.500000000000000	0.500000000000000
5	A	0.500000000000000	0.500000000000000
6	A	0.500000000000000	0.500000000000000
7	Y	0.500000000000000	0.500000000000000
8	L	0.500000000000000	0.500000000000000
9	L	0.872423776417461	0.794444707750660
10	L	0.794444707750660	0.794444707750660
11	V	0.803899117166925	0.794444707750660
12	Q	0.743978379765243	0.743978379765243
13	G	0.654960114636934	0.654960114636934
14	G	0.436004583200864	0.561885051787240
15	N	0.561885051787240	0.436004583200864
16	A	0.411224113194878	0.411224113194878
17	A	0.313298558041358	0.313298558041358
18	P	0.292855103717094	0.292855103717094
19	S	0.273214886195015	0.273214886195015
20	A	0.112338320699555	0.236281275328281
21	A	0.120619021572923	0.236281275328281
22	D	0.236281275328281	0.236281275328281
23	I	0.236281275328281	0.236281275328281
24	K	0.323679576056394	0.236281275328281
25	A	0.182933894310258	0.236281275328281
26	V	0.237293775081410	0.182933894310258
27	V	0.154644067889715	0.154644067889715
28	E	0.095039274806478	0.095039274806478
29	S	0.095039274806478	0.095039274806478
30	V	0.084528813209667	0.095039274806478
31	G	0.273322692381243	0.095039274806478
32	A	0.127827841897459	0.120201840816816
33	E	0.081933947220105	0.127827841897459
34	V	0.120201840816816	0.120201840816816
35	D	0.130822539751960	0.120201840816816
36	E	0.081104104167974	0.130822539751960
37	A	0.133256231223654	0.130822539751960
38	R	0.224101739682273	0.088618199614703
39	I	0.088618199614703	0.088618199614703
40	N	0.088618199614703	0.088618199614703
41	E	0.069509176778469	0.088618199614703
42	L	0.089565264901771	0.088618199614703
43	L	0.054542519752575	0.089565264901771
44	S	0.178206685508375	0.092102688935849
45	S	0.178206685508375	0.160667127938749
46	L	0.092102688935849	0.160667127938749
47	E	0.160667127938749	0.160667127938749
48	G	0.160667127938749	0.160667127938749
49	K	0.228463246343744	0.160667127938749
50	G	0.228463246343744	0.160667127938749
51	S	0.106478417241754	0.106478417241754
52	L	0.055290785680713	0.055290785680713
53	E	0.052292789072323	0.052292789072323
54	E	0.049448842116474	0.052292789072323
55	I	0.049193212851811	0.052292789072323
56	I	0.099582422735725	0.099582422735725
57	A	0.128838159542584	0.128838159542584
58	E	0.211047846270550	0.211047846270550
59	G	0.231210718443780	0.211047846270550
60	Q	0.233159492482203	0.211047846270550
61	K	0.109021487032766	0.231210718443780
62	K	0.138778029502580	0.144709093142380
63	F	0.256203718260246	0.138778029502580
64	A	0.144709093142380	0.138778029502580
65	T	0.076729353204274	0.144709093142380
66	V	0.076729353204274	0.144709093142380
67	P	0.150849238294815	0.150849238294815
68	T	0.223814775216402	0.191120031191579
69	G	0.191120031191579	0.223814775216402
70	G	0.235210441479016	0.223814775216402
71	A	0.285877456896509	0.191120031191579
72	S	0.139402836308492	0.164313486861576
73	S	0.139402836308492	0.139402836308492
74	A	0.164313486861576	0.139402836308492
75	A	0.123955028555533	0.123955028555533
76	A	0.111785442556319	0.111785442556319
77	G	0.086019578753633	0.091723103509270
78	A	0.058571043568308	0.091723103509270
79	A	0.091723103509270	0.086019578753633
80	G	0.091723103509270	0.058571043568308
81	A	0.054798014208829	0.054798014208829
82	A	0.032210740924369	0.032210740924369
83	A	0.015331482802872	0.015331482802872
84	G	0.011820542508057	0.011820542508057
85	G	0.005564834490397	0.005564834490397
86	D	0.004231296954777	0.004231296954777
87	A	0.001983931885755	0.002472785926927
88	A	0.001983931885755	0.001983931885755
89	E	0.002472785926927	0.001983931885755
90	E	0.001158330815622	0.001158330815622
91	E	0.000542218839070	0.000542218839070
92	K	0.000441888466428	0.000441888466428
93	E	0.000292154587285	0.000292154587285
94	E	0.000193148219547	0.000236700866929
95	E	0.000193148219547	0.000193148219547
96	A	0.000236700866929	0.000193148219547
97	K	0.000145839193181	0.000236700866929
98	E	0.000474490684054	0.000474490684054
99	E	0.000624774264969	0.000624774264969
100	S	0.002041601238571	0.002041601238571
101	D	0.004037980190611	0.004037980190611
102	D	0.500000000000000	0.500000000000000
103	D	0.500000000000000	0.500000000000000
104	M	0.500000000000000	0.500000000000000
105	G	0.500000000000000	0.500000000000000
106	F	0.500000000000000	0.500000000000000
107	G	0.500000000000000	0.500000000000000
108	L	0.500000000000000	0.500000000000000
109	F	0.500000000000000	0.500000000000000
110	D	0.500000000000000	0.500000000000000
