# Supplementary material for: Conserved degronome features governing quality control associated proteolysis
Source: Nat Commun. 2022 Dec 8;13:7588. doi: 10.1038/s41467-022-35298-y (PMC9732359; doi:10.1038/s41467-022-35298-y)
Supplement: Supplementary file 6 — Supplementary Data 4 [file 41467_2022_35298_MOESM6_ESM.zip › profile_P02406.csv]

# Degron profile of P02406
# logit: Predicted probability of a tile being a degron (PSI<2.2) assigned to central position
# smooth: Running median spanning 5 positions
resi	aa	logit	logit_smooth
1	M	0.500000000000000	0.500000000000000
2	P	0.500000000000000	0.500000000000000
3	S	0.500000000000000	0.500000000000000
4	R	0.500000000000000	0.500000000000000
5	F	0.500000000000000	0.500000000000000
6	T	0.500000000000000	0.500000000000000
7	K	0.500000000000000	0.500000000000000
8	T	0.500000000000000	0.500000000000000
9	R	0.285789594091177	0.285789594091177
10	K	0.167466785817386	0.182415564017514
11	H	0.182415564017514	0.167466785817386
12	R	0.144335527083181	0.155262036408146
13	G	0.144335527083181	0.144335527083181
14	H	0.155262036408146	0.144335527083181
15	V	0.120838415965688	0.127830691554900
16	S	0.120838415965688	0.127830691554900
17	A	0.127830691554900	0.127830691554900
18	G	0.127830691554900	0.127830691554900
19	K	0.127830691554900	0.127830691554900
20	G	0.127830691554900	0.127830691554900
21	R	0.103513438325103	0.103513438325103
22	I	0.103513438325103	0.103513438325103
23	G	0.074908751743921	0.074908751743921
24	K	0.048735338891418	0.048735338891418
25	H	0.037288858772768	0.048735338891418
26	R	0.045317915469314	0.048735338891418
27	K	0.071538543763643	0.058192348778985
28	H	0.058192348778985	0.058192348778985
29	P	0.058192348778985	0.058192348778985
30	G	0.050187003055351	0.050187003055351
31	G	0.027218514684398	0.043632617169858
32	R	0.038367476164805	0.043632617169858
33	G	0.043632617169858	0.043632617169858
34	M	0.043665952276646	0.043665952276646
35	A	0.079322781241446	0.067595892694219
36	G	0.067595892694219	0.067595892694219
37	G	0.091846680321523	0.069035808524493
38	Q	0.056128296515669	0.069035808524493
39	H	0.069035808524493	0.091846680321523
40	H	0.145155059430737	0.145055998134480
41	H	0.145055998134480	0.145055998134480
42	R	0.160194351402089	0.145055998134480
43	I	0.087500019329621	0.145055998134480
44	N	0.119155202299301	0.160194351402089
45	M	0.250548849463162	0.250548849463162
46	D	0.250548849463162	0.250548849463162
47	K	0.254622444071895	0.254622444071895
48	Y	0.350795526105818	0.274803967488891
49	H	0.274803967488891	0.345821507694717
50	P	0.345821507694717	0.345821507694717
51	G	0.345821507694717	0.345821507694717
52	Y	0.310117004785262	0.345821507694717
53	F	0.514264942771236	0.431471182131729
54	G	0.431471182131729	0.514264942771236
55	K	0.588756609166678	0.514264942771236
56	V	0.583522227119160	0.459462096881518
57	G	0.427501582771197	0.518790668619004
58	M	0.459462096881518	0.518790668619004
59	R	0.518790668619004	0.518790668619004
60	Y	0.727101358827892	0.605957612200423
61	F	0.752941839515649	0.633551881255549
62	H	0.605957612200423	0.727101358827892
63	K	0.633551881255549	0.752941839515649
64	Q	0.757704398601578	0.757704398601578
65	Q	0.775032579048092	0.775032579048092
66	A	0.783311432553276	0.775032579048092
67	H	0.818693691830983	0.775032579048092
68	F	0.676549498393146	0.676549498393146
69	W	0.532513127066519	0.676549498393146
70	K	0.533870087483773	0.676549498393146
71	P	0.677809886650002	0.677809886650002
72	V	0.692870280752766	0.692870280752766
73	L	0.821217104766996	0.821217104766996
74	N	0.910196097009035	0.821217104766996
75	L	0.875313722546639	0.821217104766996
76	D	0.788955845158296	0.788955845158296
77	K	0.499987850000002	0.499987850000002
78	L	0.322529673590654	0.352678329423825
79	W	0.352678329423825	0.322529673590654
80	T	0.242624429574119	0.242624429574119
81	L	0.147723001622956	0.242624429574119
82	I	0.137725158178126	0.159536737223096
83	P	0.274439327496908	0.159536737223096
84	E	0.159536737223096	0.274439327496908
85	D	0.275262590269431	0.274439327496908
86	K	0.330825213790130	0.208332945207857
87	R	0.208332945207857	0.208332945207857
88	D	0.111340069004294	0.111340069004294
89	Q	0.066420123542110	0.066420123542110
90	Y	0.036875211366460	0.036875211366460
91	L	0.022557920509538	0.036875211366460
92	K	0.022557920509538	0.036875211366460
93	S	0.064154906586799	0.064154906586799
94	A	0.218294611360405	0.121815683278102
95	S	0.128945886621203	0.128945886621203
96	K	0.121815683278102	0.218294611360405
97	E	0.342718283507166	0.329578633399011
98	T	0.409508645293407	0.329578633399011
99	A	0.329578633399011	0.329578633399011
100	P	0.165162029457143	0.266473791941250
101	V	0.266473791941250	0.215470808641024
102	I	0.215470808641024	0.215470808641024
103	D	0.174237612348342	0.266473791941250
104	T	0.300490084998482	0.300490084998482
105	L	0.461202976007347	0.461202976007347
106	A	0.529913760226312	0.461202976007347
107	A	0.512485046696805	0.461202976007347
108	G	0.393068296664282	0.495315204598751
109	Y	0.451174110677609	0.451174110677609
110	G	0.495315204598751	0.394089276625988
111	K	0.290656208639863	0.451174110677609
112	I	0.394089276625988	0.394089276625988
113	L	0.523145246758731	0.394089276625988
114	G	0.331714985089592	0.408198552881007
115	K	0.408198552881007	0.523145246758731
116	G	0.533647038924624	0.533647038924624
117	R	0.720752330982103	0.584305474007330
118	I	0.584305474007330	0.695266309073026
119	P	0.695266309073026	0.705559653781732
120	N	0.723069817859367	0.695266309073026
121	V	0.705559653781732	0.705559653781732
122	P	0.685054823813935	0.723069817859367
123	V	0.742073034082915	0.742073034082915
124	I	0.742073034082915	0.742073034082915
125	V	0.877287487108149	0.742073034082915
126	K	0.890488003435580	0.742073034082915
127	A	0.696321928631765	0.696321928631765
128	R	0.607642130070356	0.687237301850440
129	F	0.647951454908390	0.687237301850440
130	V	0.687237301850440	0.667459866876091
131	S	0.736089145650782	0.667459866876091
132	K	0.667459866876091	0.667459866876091
133	L	0.547483812732203	0.547483812732203
134	A	0.349123258736392	0.374109057538078
135	E	0.300766621746192	0.374109057538078
136	E	0.374109057538078	0.349123258736392
137	K	0.485788196601691	0.300766621746192
138	I	0.224971047599929	0.374109057538078
139	R	0.242299420058504	0.394319252790778
140	A	0.394319252790778	0.394319252790778
141	A	0.500000000000000	0.500000000000000
142	G	0.500000000000000	0.500000000000000
143	G	0.500000000000000	0.500000000000000
144	V	0.500000000000000	0.500000000000000
145	V	0.500000000000000	0.500000000000000
146	E	0.500000000000000	0.500000000000000
147	L	0.500000000000000	0.500000000000000
148	I	0.500000000000000	0.500000000000000
149	A	0.500000000000000	0.500000000000000
