# Supplementary material for: Conserved degronome features governing quality control associated proteolysis
Source: Nat Commun. 2022 Dec 8;13:7588. doi: 10.1038/s41467-022-35298-y (PMC9732359; doi:10.1038/s41467-022-35298-y)
Supplement: Supplementary file 6 — Supplementary Data 4 [file 41467_2022_35298_MOESM6_ESM.zip › profile_P02407.csv]

# Degron profile of P02407
# logit: Predicted probability of a tile being a degron (PSI<2.2) assigned to central position
# smooth: Running median spanning 5 positions
resi	aa	logit	logit_smooth
1	M	0.500000000000000	0.500000000000000
2	G	0.500000000000000	0.500000000000000
3	R	0.500000000000000	0.500000000000000
4	V	0.500000000000000	0.500000000000000
5	R	0.500000000000000	0.500000000000000
6	T	0.500000000000000	0.500000000000000
7	K	0.500000000000000	0.500000000000000
8	T	0.500000000000000	0.500000000000000
9	V	0.620620276166428	0.500000000000000
10	K	0.384407197297613	0.500000000000000
11	R	0.471220605507552	0.588458034934574
12	A	0.588458034934574	0.533490525098882
13	S	0.592103489148243	0.533490525098882
14	K	0.533490525098882	0.588458034934574
15	A	0.516073319807039	0.592103489148243
16	L	0.680001777272287	0.680001777272287
17	I	0.680001777272287	0.680001777272287
18	E	0.700691854322135	0.680001777272287
19	R	0.553770181890274	0.680001777272287
20	Y	0.682447980662641	0.620287577062492
21	Y	0.617709549255329	0.617709549255329
22	P	0.620287577062492	0.617709549255329
23	K	0.578869443523230	0.578869443523230
24	L	0.513622952546549	0.513622952546549
25	T	0.377522909731970	0.513622952546549
26	L	0.358829248504957	0.420296271298462
27	D	0.610164869242525	0.377522909731970
28	F	0.420296271298462	0.358829248504957
29	Q	0.193826740773436	0.289879560634330
30	T	0.220420234702555	0.289879560634330
31	N	0.289879560634330	0.289879560634330
32	K	0.304465778365947	0.302130377558330
33	R	0.321748510616669	0.302130377558330
34	L	0.302130377558330	0.303002017986845
35	C	0.187289110259723	0.302130377558330
36	D	0.303002017986845	0.302130377558330
37	E	0.200660385538392	0.303002017986845
38	I	0.338244011057424	0.338244011057424
39	A	0.352950903782869	0.352950903782869
40	T	0.352950903782869	0.352950903782869
41	I	0.352950903782869	0.352950903782869
42	Q	0.507214811695758	0.352950903782869
43	S	0.402039462919858	0.402039462919858
44	K	0.240465307771952	0.507214811695758
45	R	0.523051644447871	0.489547130707964
46	L	0.658849861154905	0.489547130707964
47	R	0.489547130707964	0.523051644447871
48	N	0.457264215721166	0.536293373955037
49	K	0.610224442941162	0.536293373955037
50	I	0.536293373955037	0.541655091423986
51	A	0.541655091423986	0.560446635857154
52	G	0.560446635857154	0.560446635857154
53	Y	0.733570300800140	0.560446635857154
54	T	0.701897745880514	0.560446635857154
55	T	0.541625095913479	0.541625095913479
56	H	0.452951673005914	0.541625095913479
57	L	0.470101198565829	0.470101198565829
58	M	0.616072722634919	0.459577761251747
59	K	0.459577761251747	0.470101198565829
60	R	0.343795367868479	0.459577761251747
61	I	0.585202319924296	0.459577761251747
62	Q	0.449017726552115	0.584112135547470
63	K	0.600973941321335	0.585202319924296
64	G	0.584112135547470	0.584112135547470
65	P	0.709932602845501	0.584112135547470
66	V	0.545874132052236	0.545874132052236
67	R	0.314524431761024	0.314524431761024
68	G	0.218384684517401	0.218384684517401
69	I	0.129426197741252	0.129426197741252
70	S	0.073033703562106	0.073033703562106
71	F	0.046731797594873	0.065385530766663
72	K	0.053121561986213	0.053121561986213
73	L	0.065385530766663	0.046731797594873
74	Q	0.039509963056210	0.039509963056210
75	E	0.021771982559664	0.039509963056210
76	E	0.034480269676283	0.034480269676283
77	E	0.074545543529968	0.032535904507259
78	R	0.032535904507259	0.032535904507259
79	E	0.018940998806905	0.018940998806905
80	R	0.017315832459436	0.018347387443879
81	K	0.018347387443879	0.018347387443879
82	D	0.012061688598366	0.018347387443879
83	Q	0.024255832136974	0.021182522005910
84	Y	0.021182522005910	0.024255832136974
85	V	0.066133950728175	0.066133950728175
86	P	0.109810220281677	0.109810220281677
87	E	0.109810220281677	0.109810220281677
88	V	0.176868220561720	0.112447156525686
89	S	0.136433925370290	0.136433925370290
90	A	0.112447156525686	0.176868220561720
91	L	0.301817957235196	0.287415151337120
92	D	0.468139947796083	0.287415151337120
93	L	0.287415151337120	0.287415151337120
94	S	0.287415151337120	0.287415151337120
95	R	0.191695770906627	0.246826418627687
96	S	0.246826418627687	0.191695770906627
97	N	0.150608238531709	0.152011979330171
98	G	0.152011979330171	0.150608238531709
99	V	0.127458462854516	0.127458462854516
100	L	0.037407347554809	0.127458462854516
101	N	0.127458462854516	0.117074086661698
102	V	0.117074086661698	0.111120097273973
103	D	0.111120097273973	0.117074086661698
104	N	0.103835320756240	0.117074086661698
105	Q	0.178760231819575	0.171804870684206
106	T	0.171804870684206	0.178760231819575
107	S	0.340140041240203	0.221780557655572
108	D	0.221780557655572	0.221780557655572
109	L	0.221780557655572	0.233920169590570
110	V	0.233920169590570	0.233920169590570
111	K	0.251713974660919	0.251713974660919
112	S	0.402298592589202	0.402298592589202
113	L	0.591311123216116	0.591311123216116
114	G	0.761478856869639	0.714700070141619
115	L	0.714700070141619	0.761478856869639
116	K	0.810314600465720	0.810314600465720
117	L	0.895261660644071	0.810314600465720
118	P	0.848105010793574	0.810314600465720
119	L	0.751305463672421	0.775645916647491
120	S	0.775645916647491	0.751305463672421
121	V	0.633410368168600	0.633410368168600
122	I	0.498073654531146	0.586116230241741
123	N	0.586116230241741	0.586116230241741
124	V	0.566157720315235	0.566157720315235
125	S	0.598945985054313	0.566157720315235
126	A	0.428398255885434	0.500000000000000
127	Q	0.487531517982296	0.500000000000000
128	R	0.500000000000000	0.500000000000000
129	D	0.500000000000000	0.500000000000000
130	R	0.500000000000000	0.500000000000000
131	R	0.500000000000000	0.500000000000000
132	Y	0.500000000000000	0.500000000000000
133	R	0.500000000000000	0.500000000000000
134	K	0.500000000000000	0.500000000000000
135	R	0.500000000000000	0.500000000000000
136	V	0.500000000000000	0.500000000000000
