# Supplementary material for: Conserved degronome features governing quality control associated proteolysis
Source: Nat Commun. 2022 Dec 8;13:7588. doi: 10.1038/s41467-022-35298-y (PMC9732359; doi:10.1038/s41467-022-35298-y)
Supplement: Supplementary file 6 — Supplementary Data 4 [file 41467_2022_35298_MOESM6_ESM.zip › profile_P02557.csv]

# Degron profile of P02557
# logit: Predicted probability of a tile being a degron (PSI<2.2) assigned to central position
# smooth: Running median spanning 5 positions
resi	aa	logit	logit_smooth
1	M	0.500000000000000	0.500000000000000
2	R	0.500000000000000	0.500000000000000
3	E	0.500000000000000	0.500000000000000
4	I	0.500000000000000	0.500000000000000
5	I	0.500000000000000	0.500000000000000
6	H	0.500000000000000	0.500000000000000
7	I	0.500000000000000	0.500000000000000
8	S	0.500000000000000	0.500000000000000
9	T	0.394888636680012	0.394888636680012
10	G	0.347467096625725	0.394888636680012
11	Q	0.377200800890272	0.394888636680012
12	C	0.663430550221112	0.377200800890272
13	G	0.657214046705369	0.377200800890272
14	N	0.350922197671493	0.350922197671493
15	Q	0.336434160329480	0.350922197671493
16	I	0.336434160329480	0.350922197671493
17	G	0.448745455001863	0.336434160329480
18	A	0.378400440290426	0.350696609952218
19	A	0.316124041715729	0.350696609952218
20	F	0.350696609952218	0.350696609952218
21	W	0.202759757380497	0.316124041715729
22	E	0.387243240440876	0.350696609952218
23	T	0.284762531742528	0.284762531742528
24	I	0.446365116610811	0.284762531742528
25	C	0.239059768005616	0.239059768005616
26	G	0.239059768005616	0.239059768005616
27	E	0.205605247660002	0.239059768005616
28	H	0.267463907640225	0.205605247660002
29	G	0.174012063704347	0.174012063704347
30	L	0.074445049601650	0.131222390026352
31	D	0.131222390026352	0.074445049601650
32	F	0.069478998429019	0.069478998429019
33	N	0.017999688736383	0.027581969346548
34	G	0.022713952442697	0.027581969346548
35	T	0.027581969346548	0.024204638393374
36	Y	0.044507464705462	0.027581969346548
37	H	0.024204638393374	0.034188800162546
38	G	0.034188800162546	0.034188800162546
39	H	0.034188800162546	0.034188800162546
40	D	0.053200160744853	0.048781668053068
41	D	0.048781668053068	0.053200160744853
42	I	0.100649301923150	0.100649301923150
43	Q	0.216655593217446	0.100649301923150
44	K	0.178323715209322	0.100649301923150
45	E	0.067137021551355	0.097765022801738
46	R	0.075719559065291	0.091332130449931
47	L	0.097765022801738	0.091332130449931
48	N	0.091332130449931	0.097765022801738
49	V	0.131981327761074	0.131981327761074
50	Y	0.222895141656297	0.218131246886232
51	F	0.218131246886232	0.222895141656297
52	N	0.340209254448029	0.317348671436590
53	E	0.317348671436590	0.340209254448029
54	A	0.466289714334340	0.447441514148717
55	S	0.447441514148717	0.466289714334340
56	S	0.467386405878941	0.467386405878941
57	G	0.467386405878941	0.467386405878941
58	K	0.467386405878941	0.467386405878941
59	W	0.202128806926047	0.203009472987074
60	V	0.203009472987074	0.203009472987074
61	P	0.155643234944909	0.202128806926047
62	R	0.214404687154416	0.155643234944909
63	S	0.143938023673071	0.155643234944909
64	I	0.145290229117727	0.186179135390983
65	N	0.257098012059503	0.186179135390983
66	V	0.186179135390983	0.204098243994084
67	D	0.229453041858697	0.204098243994084
68	L	0.204098243994084	0.186179135390983
69	E	0.139597076150974	0.139597076150974
70	P	0.131512167493330	0.139597076150974
71	G	0.123075637233360	0.139597076150974
72	T	0.146927021225156	0.140997602055371
73	I	0.146927021225156	0.140997602055371
74	D	0.140997602055371	0.146927021225156
75	A	0.070941659105107	0.146927021225156
76	V	0.223017038012189	0.222073762339991
77	R	0.222073762339991	0.223017038012189
78	N	0.349171041209763	0.261804778810170
79	S	0.349171041209763	0.261804778810170
80	A	0.261804778810170	0.261804778810170
81	I	0.217704875997246	0.261804778810170
82	G	0.191358572273335	0.261804778810170
83	N	0.490828643790880	0.394195520926834
84	L	0.594763825317188	0.394195520926834
85	F	0.394195520926834	0.412262305494730
86	R	0.357513631207097	0.412262305494730
87	P	0.412262305494730	0.412262305494730
88	D	0.412262305494730	0.412262305494730
89	N	0.412262305494730	0.412262305494730
90	Y	0.206653966732696	0.370095033785743
91	I	0.214654496549528	0.370095033785743
92	F	0.370095033785743	0.289145951343175
93	G	0.382452468368520	0.289145951343175
94	Q	0.289145951343175	0.289145951343175
95	S	0.262228245591482	0.289145951343175
96	S	0.240205608593618	0.289145951343175
97	A	0.405454501927853	0.405454501927853
98	G	0.598103592997900	0.405454501927853
99	N	0.464980906895607	0.405454501927853
100	V	0.196834473234554	0.196834473234554
101	W	0.090218903417484	0.138646008088576
102	A	0.138646008088576	0.138646008088576
103	K	0.091035469315012	0.138646008088576
104	G	0.158356386373364	0.138646008088576
105	H	0.242912992576723	0.147365931303252
106	Y	0.115568406778260	0.158356386373364
107	T	0.147365931303252	0.242912992576723
108	E	0.270887038929268	0.147365931303252
109	G	0.246797667974224	0.147365931303252
110	A	0.076380978469115	0.198816660993653
111	E	0.103072276247444	0.198816660993653
112	L	0.198816660993653	0.198816660993653
113	V	0.261522877078815	0.198816660993653
114	D	0.261677131270724	0.198816660993653
115	S	0.105170860873988	0.124851856764957
116	V	0.124851856764957	0.124851856764957
117	M	0.124851856764957	0.124851856764957
118	D	0.124851856764957	0.124851856764957
119	V	0.157295111730082	0.124851856764957
120	I	0.139779985864073	0.124851856764957
121	R	0.079609336167710	0.139779985864073
122	R	0.086998056497196	0.117385782330910
123	E	0.149598761072208	0.117385782330910
124	A	0.117385782330910	0.117385782330910
125	E	0.127187356851877	0.127187356851877
126	G	0.082062398566888	0.127187356851877
127	C	0.266953928926013	0.127187356851877
128	D	0.177564689396409	0.102597781130305
129	S	0.102597781130305	0.155766052105490
130	L	0.095811485864181	0.155766052105490
131	Q	0.155766052105490	0.130203677249477
132	G	0.195481905127976	0.155766052105490
133	F	0.130203677249477	0.164673174095766
134	Q	0.164673174095766	0.164673174095766
135	I	0.208620951247253	0.164673174095766
136	T	0.110424363767257	0.164673174095766
137	H	0.198958164629566	0.158092544716744
138	S	0.158092544716744	0.130681966487846
139	L	0.130681966487846	0.141423521908811
140	G	0.109669748448452	0.141423521908811
141	G	0.141423521908811	0.141423521908811
142	G	0.142086798831030	0.142086798831030
143	T	0.252179454811624	0.250123561974197
144	G	0.252179454811624	0.250123561974197
145	S	0.250123561974197	0.252179454811624
146	G	0.225824839715689	0.252179454811624
147	M	0.372591172352371	0.250123561974197
148	G	0.254321093691657	0.225824839715689
149	T	0.205707543210423	0.254321093691657
150	L	0.164338534571796	0.254321093691657
151	L	0.327056661727436	0.212667494390637
152	I	0.290079794194964	0.225664941950684
153	S	0.212667494390637	0.290079794194964
154	K	0.225664941950684	0.290079794194964
155	I	0.366981780988376	0.366981780988376
156	R	0.366981780988376	0.366981780988376
157	E	0.484803796497821	0.483442204146091
158	E	0.484803796497821	0.483442204146091
159	F	0.483442204146091	0.483442204146091
160	P	0.332521264811549	0.439437902486836
161	D	0.294424345934078	0.414094353245525
162	R	0.439437902486836	0.332521264811549
163	M	0.414094353245525	0.294424345934078
164	M	0.257694365852622	0.309931772198716
165	A	0.214756038376854	0.309931772198716
166	T	0.309931772198716	0.297415879814311
167	F	0.441632990592195	0.297415879814311
168	S	0.297415879814311	0.309931772198716
169	V	0.199297412887229	0.334886759341548
170	L	0.334886759341548	0.334886759341548
171	P	0.443147280779049	0.334886759341548
172	S	0.474332500252761	0.334886759341548
173	P	0.256197778445047	0.290037933818056
174	K	0.192619934855246	0.256197778445047
175	T	0.290037933818056	0.192619934855246
176	S	0.147814334593142	0.175500465802545
177	D	0.175500465802545	0.147814334593142
178	T	0.112053280868359	0.129273259749271
179	V	0.112053280868359	0.129273259749271
180	V	0.129273259749271	0.129273259749271
181	E	0.202028188209162	0.202028188209162
182	P	0.243062948066390	0.239114962108886
183	Y	0.239114962108886	0.243062948066390
184	N	0.368671380285442	0.368671380285442
185	A	0.498953216529363	0.498953216529363
186	T	0.533559045663532	0.498953216529363
187	L	0.549506229137278	0.498953216529363
188	S	0.417010484090411	0.417010484090411
189	V	0.173304440685986	0.199580573726537
190	H	0.173304440685986	0.199580573726537
191	Q	0.199580573726537	0.199580573726537
192	L	0.212047346730190	0.212047346730190
193	V	0.352608576622011	0.308762817269201
194	E	0.474675900022769	0.308762817269201
195	H	0.308762817269201	0.308762817269201
196	S	0.158689799375431	0.158689799375431
197	D	0.097705880954275	0.119558203667835
198	E	0.072292242451938	0.119558203667835
199	T	0.119558203667835	0.097705880954275
200	F	0.203053334729549	0.074863535243739
201	C	0.063479016230318	0.119558203667835
202	I	0.074863535243739	0.162263348412024
203	D	0.184549969695106	0.162263348412024
204	N	0.162263348412024	0.172856599825684
205	E	0.172856599825684	0.184549969695106
206	A	0.297132700246987	0.297132700246987
207	L	0.580427542560071	0.563328366387741
208	Y	0.563328366387741	0.563328366387741
209	D	0.564669003075098	0.563328366387741
210	I	0.390573340332898	0.390573340332898
211	C	0.225077339014588	0.383738425605850
212	Q	0.330646710766475	0.383738425605850
213	R	0.383738425605850	0.383738425605850
214	T	0.652504506701580	0.383738425605850
215	L	0.536356444303609	0.383738425605850
216	K	0.235329104533363	0.346451184905172
217	L	0.250355108951194	0.250355108951194
218	N	0.346451184905172	0.235329104533363
219	Q	0.171199721582179	0.250355108951194
220	P	0.194648288403506	0.292799914943919
221	S	0.308774109876928	0.290541524686192
222	Y	0.292799914943919	0.290541524686192
223	G	0.290541524686192	0.292799914943919
224	D	0.270997005238992	0.290541524686192
225	L	0.372254182056388	0.270997005238992
226	N	0.239922081893076	0.270997005238992
227	N	0.231257104387863	0.357323863591730
228	L	0.357323863591730	0.357323863591730
229	V	0.398066108798271	0.357323863591730
230	S	0.400688252389505	0.398066108798271
231	S	0.278602306701603	0.400688252389505
232	V	0.489704952738788	0.489704952738788
233	M	0.674448920994747	0.656251830644469
234	S	0.656251830644469	0.660949682928770
235	G	0.671648163178938	0.660949682928770
236	V	0.660949682928770	0.656251830644469
237	T	0.489123333627259	0.513322116132644
238	T	0.513322116132644	0.489123333627259
239	S	0.455555094578470	0.455555094578470
240	L	0.455555094578470	0.455555094578470
241	R	0.196932311763513	0.248400992761229
242	Y	0.234490591524349	0.248400992761229
243	P	0.248400992761229	0.248400992761229
244	G	0.291852491251746	0.291852491251746
245	Q	0.312256861473247	0.312256861473247
246	L	0.355303325823193	0.355303325823193
247	N	0.481756679597853	0.424443900567181
248	S	0.424443900567181	0.424443900567181
249	D	0.424443900567181	0.424443900567181
250	L	0.538227602478575	0.424443900567181
251	R	0.363979062041116	0.538227602478575
252	K	0.557124198578932	0.557124198578932
253	L	0.585800661084521	0.585800661084521
254	A	0.623186170810783	0.623186170810783
255	V	0.623186170810783	0.623186170810783
256	N	0.692069890855056	0.692069890855056
257	L	0.807665283456723	0.807665283456723
258	V	0.940116462524019	0.926296851604036
259	P	0.926296851604036	0.940116462524019
260	F	0.952070846556043	0.940116462524019
261	P	0.940930847236389	0.936220518895536
262	R	0.936220518895536	0.936220518895536
263	L	0.936220518895536	0.936220518895536
264	H	0.879758826069377	0.936220518895536
265	F	0.945434757151845	0.903141736148637
266	F	0.903141736148637	0.903141736148637
267	M	0.870299520440485	0.903141736148637
268	V	0.941424027230005	0.884406720586245
269	G	0.866724379919289	0.870299520440485
270	Y	0.884406720586245	0.867424637784315
271	A	0.867424637784315	0.866724379919289
272	P	0.776923836580873	0.857875631675487
273	L	0.857875631675487	0.777062206954249
274	T	0.777062206954249	0.776923836580873
275	A	0.651021235989395	0.699724033646544
276	I	0.699724033646544	0.699724033646544
277	G	0.580099460514499	0.651021235989395
278	S	0.757052330215121	0.604736876505384
279	Q	0.604736876505384	0.604736876505384
280	S	0.417160579857031	0.604736876505384
281	F	0.612692766348526	0.459843762838690
282	R	0.459843762838690	0.437233512874237
283	S	0.437233512874237	0.437233512874237
284	L	0.368745051933840	0.437233512874237
285	T	0.301444058190676	0.368745051933840
286	V	0.516078589354033	0.368745051933840
287	P	0.347678667006567	0.400599488941675
288	E	0.414825622216120	0.400599488941675
289	L	0.400599488941675	0.347678667006567
290	T	0.221040094020543	0.372994399037909
291	Q	0.283434726209924	0.283434726209924
292	Q	0.372994399037909	0.283434726209924
293	M	0.279845555856313	0.283434726209924
294	F	0.320506175661998	0.279845555856313
295	D	0.253417509523616	0.253417509523616
296	A	0.166376943704738	0.228096071658458
297	K	0.228096071658458	0.166376943704738
298	N	0.145086018485086	0.145086018485086
299	M	0.117516997012811	0.117516997012811
300	M	0.098382001466973	0.117516997012811
301	A	0.113159060310089	0.117516997012811
302	A	0.128066935414796	0.128066935414796
303	A	0.128676958266240	0.128676958266240
304	D	0.230023012459542	0.230023012459542
305	P	0.293351852904767	0.293351852904767
306	R	0.350798457099828	0.350798457099828
307	N	0.455302731010503	0.455302731010503
308	G	0.509432228385804	0.509432228385804
309	R	0.563341455445886	0.509432228385804
310	Y	0.531455727144465	0.509432228385804
311	L	0.411348350029043	0.531455727144465
312	T	0.349321507505684	0.531455727144465
313	V	0.646869274539861	0.646869274539861
314	A	0.683054199812803	0.683054199812803
315	A	0.773049243723414	0.754534732444772
316	F	0.801905191676081	0.773049243723414
317	F	0.754534732444772	0.773049243723414
318	R	0.829305346477203	0.754534732444772
319	G	0.617023951082405	0.617023951082405
320	K	0.300018858419999	0.300018858419999
321	V	0.195744135923296	0.195744135923296
322	S	0.176717445560869	0.176717445560869
323	V	0.158652161936095	0.158652161936095
324	K	0.126538239528531	0.126538239528531
325	E	0.116779995599798	0.116779995599798
326	V	0.061290949587492	0.070169658402809
327	E	0.057063146446371	0.061290949587492
328	D	0.070169658402809	0.059708188671645
329	E	0.059708188671645	0.057063146446371
330	M	0.035900101693910	0.035900101693910
331	H	0.018270107995572	0.035900101693910
332	K	0.018542440073323	0.035900101693910
333	V	0.036090631767466	0.036090631767466
334	Q	0.100086795922995	0.036090631767466
335	S	0.036090631767466	0.100086795922995
336	K	0.114377291969572	0.114377291969572
337	N	0.344733262441660	0.291215945467632
338	S	0.437863068024768	0.291215945467632
339	D	0.291215945467632	0.344733262441660
340	Y	0.232150856898364	0.291215945467632
341	F	0.353530568180105	0.244833782337663
342	V	0.228326648172714	0.244833782337663
343	E	0.244833782337663	0.284622671958044
344	W	0.284622671958044	0.284622671958044
345	I	0.418484963494171	0.418484963494171
346	P	0.592917657223015	0.592917657223015
347	N	0.592917657223015	0.592917657223015
348	N	0.832488707458869	0.615771957705833
349	V	0.778901177936153	0.615771957705833
350	Q	0.615771957705833	0.615771957705833
351	T	0.464413360448899	0.533129175998435
352	A	0.533129175998435	0.520002733700087
353	V	0.520002733700087	0.464413360448899
354	C	0.210076661834524	0.421268871024395
355	S	0.319987240587777	0.421268871024395
356	V	0.421268871024395	0.400326379074354
357	A	0.529639459028621	0.421268871024395
358	P	0.400326379074354	0.529639459028621
359	Q	0.574805612081312	0.574805612081312
360	G	0.731348688678197	0.574805612081312
361	L	0.731348688678197	0.574805612081312
362	D	0.558774813059941	0.558774813059941
363	M	0.440953415259140	0.443649846801448
364	A	0.443649846801448	0.440953415259140
365	A	0.318625434789986	0.440953415259140
366	T	0.436867106709332	0.436867106709332
367	F	0.457144536445960	0.436867106709332
368	I	0.343819570654150	0.457144536445960
369	A	0.565594863468180	0.564254877774000
370	N	0.564254877774000	0.565594863468180
371	S	0.709535154820229	0.636683776052774
372	T	0.636683776052774	0.636683776052774
373	S	0.708894436046467	0.636683776052774
374	I	0.600041301343176	0.600041301343176
375	Q	0.425829035239179	0.425829035239179
376	E	0.268061490629558	0.268061490629558
377	L	0.251560741936856	0.268061490629558
378	F	0.215004653105041	0.268061490629558
379	K	0.297599652869908	0.297599652869908
380	R	0.389204099079484	0.389204099079484
381	V	0.540785710818534	0.389204099079484
382	G	0.526123670326285	0.389204099079484
383	D	0.370431868879142	0.526123670326285
384	Q	0.375478076489331	0.526123670326285
385	F	0.562397000113101	0.561054805581686
386	S	0.561054805581686	0.562397000113101
387	A	0.562397000113101	0.562397000113101
388	M	0.595073895616271	0.595073895616271
389	F	0.729526062587197	0.729526062587197
390	K	0.732489986262841	0.732489986262841
391	R	0.785480484985177	0.785480484985177
392	K	0.879900687360849	0.785480484985177
393	A	0.820098466640685	0.785480484985177
394	F	0.648453293793371	0.735039371267340
395	L	0.735039371267340	0.648453293793371
396	H	0.530470975946927	0.530470975946927
397	W	0.301317900552676	0.302466899529590
398	Y	0.302466899529590	0.302466899529590
399	T	0.208889607511769	0.302466899529590
400	S	0.313780769263813	0.302466899529590
401	E	0.326603727028001	0.208889607511769
402	G	0.184934219601863	0.184934219601863
403	M	0.129695639416360	0.129695639416360
404	D	0.043556176796334	0.043556176796334
405	E	0.040529968813712	0.040529968813712
406	L	0.016641136841529	0.016641136841529
407	E	0.014488465651806	0.014488465651806
408	F	0.011404350892205	0.014488465651806
409	S	0.005732323025465	0.014488465651806
410	E	0.018517143105076	0.018517143105076
411	A	0.040817792390095	0.027516737731615
412	E	0.027516737731615	0.031479504544411
413	S	0.031479504544411	0.040817792390095
414	N	0.089263882342178	0.045926476338209
415	M	0.045926476338209	0.066887536119925
416	N	0.071809269555425	0.066887536119925
417	D	0.066887536119925	0.062035371987326
418	L	0.062035371987326	0.062035371987326
419	V	0.062035371987326	0.062035371987326
420	S	0.062035371987326	0.062035371987326
421	E	0.104321273384802	0.104321273384802
422	Y	0.165705715822659	0.104321273384802
423	Q	0.125670785088565	0.104321273384802
424	Q	0.045586653395086	0.045586653395086
425	Y	0.029212076258764	0.033410605754040
426	Q	0.033410605754040	0.029212076258764
427	E	0.010452377678225	0.010452377678225
428	A	0.010452377678225	0.010452377678225
429	T	0.005251304844727	0.005251304844727
430	V	0.005251304844727	0.005251304844727
431	E	0.002413233113540	0.002413233113540
432	D	0.001978278063722	0.001978278063722
433	D	0.001072543777981	0.001157471155993
434	E	0.001157471155993	0.001157471155993
435	E	0.000948636244835	0.001157471155993
436	V	0.002025615912704	0.001281387493068
437	D	0.001403889407899	0.001281387493068
438	E	0.001281387493068	0.001281387493068
439	N	0.000596512023425	0.000958349533479
440	G	0.000958349533479	0.000958349533479
441	D	0.000958349533479	0.000958349533479
442	F	0.001100693284037	0.001100693284037
443	G	0.001628800071016	0.001628800071016
444	A	0.005752280760338	0.003418284437863
445	P	0.003418284437863	0.003924567250120
446	Q	0.003924567250120	0.005415023235340
447	N	0.005415023235340	0.005415023235340
448	Q	0.012660828528686	0.012660828528686
449	D	0.500000000000000	0.500000000000000
450	E	0.500000000000000	0.500000000000000
451	P	0.500000000000000	0.500000000000000
452	I	0.500000000000000	0.500000000000000
453	T	0.500000000000000	0.500000000000000
454	E	0.500000000000000	0.500000000000000
455	N	0.500000000000000	0.500000000000000
456	F	0.500000000000000	0.500000000000000
457	E	0.500000000000000	0.500000000000000
