# Supplementary material for: Conserved degronome features governing quality control associated proteolysis
Source: Nat Commun. 2022 Dec 8;13:7588. doi: 10.1038/s41467-022-35298-y (PMC9732359; doi:10.1038/s41467-022-35298-y)
Supplement: Supplementary file 6 — Supplementary Data 4 [file 41467_2022_35298_MOESM6_ESM.zip › profile_P02992.csv]

# Degron profile of P02992
# logit: Predicted probability of a tile being a degron (PSI<2.2) assigned to central position
# smooth: Running median spanning 5 positions
resi	aa	logit	logit_smooth
1	M	0.500000000000000	0.500000000000000
2	S	0.500000000000000	0.500000000000000
3	A	0.500000000000000	0.500000000000000
4	L	0.500000000000000	0.500000000000000
5	L	0.500000000000000	0.500000000000000
6	P	0.500000000000000	0.500000000000000
7	R	0.500000000000000	0.500000000000000
8	L	0.500000000000000	0.500000000000000
9	L	0.831212481637292	0.700055523082196
10	T	0.712279012707063	0.712279012707063
11	R	0.700055523082196	0.781323879670134
12	T	0.781323879670134	0.712279012707063
13	A	0.781323879670134	0.781323879670134
14	F	0.672346494475954	0.781323879670134
15	K	0.819343058646544	0.781323879670134
16	A	0.807824458870909	0.691125683032962
17	S	0.691125683032962	0.803539225221580
18	G	0.670085686539173	0.791269681428760
19	K	0.803539225221580	0.791269681428760
20	L	0.791269681428760	0.791269681428760
21	L	0.801807836336980	0.791269681428760
22	R	0.769209086093024	0.779502043022794
23	L	0.769209086093024	0.769209086093024
24	S	0.779502043022794	0.769209086093024
25	S	0.726623782919350	0.769209086093024
26	V	0.728789811017275	0.779502043022794
27	I	0.782295425450353	0.728789811017275
28	S	0.793956442366371	0.728789811017275
29	R	0.672252980505147	0.682524228309758
30	T	0.653996115508192	0.672252980505147
31	F	0.682524228309758	0.653996115508192
32	S	0.584083822343865	0.653996115508192
33	Q	0.632805937416926	0.632805937416926
34	T	0.763031076183964	0.584083822343865
35	T	0.485514282375940	0.485514282375940
36	T	0.333385253256987	0.333385253256987
37	S	0.333385253256987	0.333385253256987
38	Y	0.304111039895217	0.304111039895217
39	A	0.268692573661001	0.268692573661001
40	A	0.174913940650884	0.265522474492713
41	A	0.265522474492713	0.265522474492713
42	F	0.237123207790077	0.265522474492713
43	D	0.384965157613849	0.318835547283402
44	R	0.318835547283402	0.318835547283402
45	S	0.318835547283402	0.318835547283402
46	K	0.487950728310264	0.318835547283402
47	P	0.293865333909201	0.318835547283402
48	H	0.267718681837828	0.293865333909201
49	V	0.336884985103596	0.267718681837828
50	N	0.171431668048275	0.171431668048275
51	I	0.106648463827106	0.152966942093145
52	G	0.152966942093145	0.137587901789642
53	T	0.136295950118763	0.137587901789642
54	I	0.137587901789642	0.146087535211244
55	G	0.146087535211244	0.146087535211244
56	H	0.274375141082100	0.203299984734739
57	V	0.261772851080393	0.261772851080393
58	D	0.203299984734739	0.274375141082100
59	H	0.283019701643954	0.283019701643954
60	G	0.283019701643955	0.283019701643955
61	K	0.345488540318421	0.283019701643955
62	T	0.329869099411035	0.329869099411035
63	T	0.196428488871542	0.345488540318421
64	L	0.377881832567364	0.332250034254447
65	T	0.408781506759506	0.377881832567364
66	A	0.332250034254447	0.396950697521601
67	A	0.484168523760935	0.396950697521601
68	I	0.396950697521601	0.396950697521601
69	T	0.396950697521601	0.402023577144008
70	K	0.461437210775840	0.402023577144008
71	T	0.402023577144008	0.461437210775840
72	L	0.554068884813676	0.461437210775840
73	A	0.554068884813676	0.464234324116556
74	A	0.380505797253754	0.464234324116556
75	K	0.464234324116556	0.464234324116556
76	G	0.464234324116556	0.464234324116556
77	G	0.343098431347947	0.464234324116556
78	A	0.512615764285424	0.357965563781832
79	N	0.357965563781832	0.343098431347947
80	F	0.342076854899428	0.342076854899428
81	L	0.253527127044665	0.253527127044665
82	D	0.190442341256425	0.190442341256425
83	Y	0.099139651689742	0.099139651689742
84	A	0.062803966030854	0.099139651689742
85	A	0.087285728739744	0.099139651689742
86	I	0.134370923151184	0.115095522514136
87	D	0.120087951933632	0.120087951933632
88	K	0.115095522514136	0.120087951933632
89	A	0.124129613447905	0.120087951933632
90	P	0.070862930392186	0.124129613447905
91	E	0.237037273124744	0.128803448039637
92	E	0.152154909433668	0.128803448039637
93	R	0.128803448039637	0.128803448039637
94	A	0.128803448039637	0.128803448039637
95	R	0.072605857870219	0.128803448039637
96	G	0.210817593044310	0.139907591651641
97	I	0.139907591651641	0.139907591651641
98	T	0.186644397580462	0.186644397580462
99	I	0.134191554401947	0.186644397580462
100	S	0.214418519387072	0.214418519387072
101	T	0.368463954341325	0.309503628958169
102	A	0.337669786182279	0.309503628958169
103	H	0.309503628958169	0.337669786182279
104	V	0.309332993762672	0.334994002663169
105	E	0.506309282596126	0.334994002663169
106	Y	0.334994002663169	0.334994002663169
107	E	0.349452682332850	0.334994002663169
108	T	0.310317780338181	0.310317780338181
109	A	0.183587370929751	0.263146965804291
110	K	0.263146965804291	0.198304385821207
111	R	0.198304385821207	0.183587370929751
112	H	0.147824637588294	0.189901825912624
113	Y	0.098826638530429	0.147824637588294
114	S	0.189901825912624	0.147824637588294
115	H	0.063384685449117	0.169486113831223
116	V	0.169486113831223	0.189901825912624
117	D	0.291257798772425	0.209896932420936
118	C	0.239957625556615	0.239957625556615
119	P	0.209896932420936	0.270237327789228
120	G	0.270237327789228	0.270237327789228
121	H	0.411524729566660	0.270237327789228
122	A	0.289967583569444	0.270237327789228
123	D	0.235914111119137	0.260057690516014
124	Y	0.260057690516014	0.260057690516014
125	I	0.201863182450269	0.260057690516014
126	K	0.318301344024793	0.260057690516014
127	N	0.304284333473999	0.204559672892007
128	M	0.204559672892007	0.226445394656728
129	I	0.204559672892007	0.226445394656728
130	T	0.226445394656728	0.226445394656728
131	G	0.326890431412579	0.326890431412579
132	A	0.664237111610161	0.620099939889898
133	A	0.660867087744524	0.660867087744524
134	Q	0.620099939889898	0.664237111610161
135	M	0.679962877959097	0.679962877959097
136	D	0.766716906196124	0.679962877959097
137	G	0.688410956759330	0.679962877959097
138	A	0.351645007268251	0.351645007268251
139	I	0.288553760873242	0.351645007268251
140	I	0.331093840332724	0.331093840332724
141	V	0.377573788442837	0.295856185666015
142	V	0.295856185666015	0.295856185666015
143	A	0.295856185666015	0.295856185666015
144	A	0.220239154929884	0.295856185666015
145	T	0.378784486089954	0.295856185666015
146	D	0.316477062042459	0.289142340008737
147	G	0.289142340008737	0.289142340008737
148	Q	0.272906326238900	0.276180844724347
149	M	0.257252071159700	0.272906326238900
150	P	0.276180844724347	0.257252071159700
151	Q	0.215428804391065	0.215428804391065
152	T	0.194465392352109	0.215428804391065
153	R	0.153623575708119	0.215428804391065
154	E	0.234395379460254	0.234395379460254
155	H	0.316537017994292	0.316537017994292
156	L	0.510916342520166	0.428186453707159
157	L	0.510916342520166	0.510916342520166
158	L	0.428186453707159	0.510916342520166
159	A	0.642034445411216	0.642034445411216
160	R	0.768245959035056	0.768245959035056
161	Q	0.848287931269530	0.848287931269530
162	V	0.906392733603132	0.906392733603132
163	G	0.966400529916475	0.913952843562272
164	V	0.954883789492607	0.913952843562272
165	Q	0.913952843562272	0.913952843562272
166	H	0.906027620687674	0.906027620687674
167	I	0.719488423197964	0.799488199189187
168	V	0.678774197436886	0.719488423197964
169	V	0.799488199189187	0.683520448116779
170	F	0.683520448116779	0.678774197436886
171	V	0.387619199250167	0.415761500322129
172	N	0.415761500322129	0.387619199250167
173	K	0.193269992952566	0.387619199250167
174	V	0.280837510156221	0.280837510156221
175	D	0.404937995862618	0.193269992952566
176	T	0.160997716027489	0.174508049893886
177	I	0.174508049893886	0.174508049893886
178	D	0.174508049893886	0.160997716027489
179	D	0.060992372889855	0.060992372889855
180	P	0.054181403064053	0.060992372889855
181	E	0.039805468827306	0.054181403064053
182	M	0.062028829183141	0.045858090653668
183	L	0.040160343785206	0.045858090653668
184	E	0.045858090653668	0.062028829183141
185	L	0.081987532399241	0.076137849233422
186	V	0.076137849233422	0.081987532399241
187	E	0.115681823954993	0.115681823954993
188	M	0.130635900072988	0.130635900072988
189	E	0.234333134333445	0.234333134333445
190	M	0.287264983136770	0.234333134333445
191	R	0.333654203935270	0.234333134333445
192	E	0.117549097015190	0.149243307441857
193	L	0.149243307441857	0.117549097015190
194	L	0.044587411125289	0.044587411125289
195	N	0.021248809570295	0.044349351054978
196	E	0.044349351054978	0.044349351054978
197	Y	0.025557684714454	0.044349351054978
198	G	0.085096267103335	0.085096267103335
199	F	0.111827428036595	0.111827428036595
200	D	0.149302618375443	0.111827428036595
201	G	0.187736954574328	0.111827428036595
202	D	0.109551477568721	0.149302618375443
203	N	0.074387587001963	0.159887278166987
204	A	0.159887278166987	0.159887278166987
205	P	0.347371652397261	0.273943284144046
206	I	0.273943284144046	0.273943284144046
207	I	0.483883629846998	0.303511933545902
208	M	0.223644297941875	0.303511933545902
209	G	0.303511933545902	0.383435533354324
210	S	0.383435533354324	0.383435533354324
211	A	0.534472560223862	0.383435533354324
212	L	0.551596424803610	0.534472560223862
213	C	0.365270847513900	0.534472560223862
214	A	0.579543614797300	0.365270847513900
215	L	0.338565667259024	0.338565667259024
216	E	0.126133776456139	0.126133776456139
217	G	0.081347780287679	0.126133776456139
218	R	0.125670862002932	0.126133776456139
219	Q	0.226379489272258	0.152522731902038
220	P	0.263960203720228	0.173950085177209
221	E	0.152522731902038	0.226379489272258
222	I	0.173950085177209	0.173950085177209
223	G	0.243782785542330	0.154921334442065
224	E	0.078986735872878	0.173950085177209
225	Q	0.154921334442065	0.160748388208732
226	A	0.292534213703210	0.154921334442065
227	I	0.160748388208732	0.160748388208732
228	M	0.106486282784586	0.195320703127624
229	K	0.195320703127624	0.195320703127624
230	L	0.462592685260640	0.264371720718397
231	L	0.264371720718397	0.324587918714164
232	D	0.324587918714164	0.324587918714164
233	A	0.415728254452102	0.306866532274776
234	V	0.306866532274776	0.306866532274776
235	D	0.280182853161420	0.280182853161420
236	E	0.087219156530399	0.106631619502104
237	Y	0.106631619502104	0.091267677200286
238	I	0.091267677200286	0.087219156530399
239	P	0.047983808565774	0.078557273878059
240	T	0.022295900500458	0.078557273878059
241	P	0.078557273878059	0.078557273878059
242	E	0.115446385497951	0.103223032237000
243	R	0.103223032237000	0.115446385497951
244	D	0.163712917965687	0.161659661431114
245	L	0.367686612187526	0.161659661431114
246	N	0.161659661431114	0.161659661431114
247	K	0.045198139437502	0.161659661431114
248	P	0.101836046053770	0.161659661431114
249	F	0.173241883597839	0.173241883597839
250	L	0.197770753695035	0.197770753695035
251	M	0.466451914754397	0.447602656772379
252	P	0.447602656772379	0.447602656772379
253	V	0.550715625075939	0.447602656772379
254	E	0.413135498086887	0.418413255711209
255	D	0.401519443033069	0.418413255711209
256	I	0.418413255711209	0.418413255711209
257	F	0.590729203305294	0.418413255711209
258	S	0.568471577764279	0.418413255711209
259	I	0.414838388249961	0.414838388249961
260	S	0.262741991607012	0.311469023109040
261	G	0.311469023109040	0.311469023109040
262	R	0.311469023109040	0.311469023109040
263	G	0.311469023109040	0.311469023109040
264	T	0.494075817243047	0.311469023109040
265	V	0.266141003620896	0.266141003620896
266	V	0.133433195357886	0.224368116583095
267	T	0.224368116583095	0.133433195357886
268	G	0.118133215918349	0.118133215918349
269	R	0.112132203551387	0.112132203551387
270	V	0.112132203551387	0.112132203551387
271	E	0.062968551229961	0.086608769095570
272	R	0.048550587669911	0.062968551229961
273	G	0.086608769095570	0.048550587669911
274	N	0.030934305420333	0.048550587669911
275	L	0.036710950595606	0.060399381285552
276	K	0.060399381285552	0.060354077876652
277	K	0.060399381285552	0.060354077876652
278	G	0.060354077876652	0.060354077876652
279	E	0.029013270291345	0.049472986899300
280	E	0.049472986899300	0.049472986899300
281	L	0.046502714097521	0.049472986899300
282	E	0.051981185636750	0.051981185636750
283	I	0.114924960888467	0.061176890940813
284	V	0.061176890940813	0.065313646874729
285	G	0.065313646874729	0.069709358371581
286	H	0.069709358371581	0.069709358371581
287	N	0.144580212578203	0.144580212578203
288	S	0.229372667651699	0.229372667651699
289	T	0.281596122444671	0.281596122444671
290	P	0.298137135151318	0.281596122444671
291	L	0.298137135151318	0.281596122444671
292	K	0.238847047145798	0.298137135151318
293	T	0.255850586816055	0.298137135151318
294	T	0.329154886797799	0.255850586816055
295	V	0.300252669838175	0.300252669838175
296	T	0.236942934500470	0.300252669838175
297	G	0.368428340588333	0.253325500778511
298	I	0.223828800083685	0.236942934500470
299	E	0.253325500778511	0.253325500778511
300	M	0.181415020118206	0.253325500778511
301	F	0.261192784923701	0.253325500778511
302	R	0.300273249634158	0.242945291654176
303	K	0.242945291654176	0.242945291654176
304	E	0.085965043001431	0.106974264764536
305	L	0.068726984783532	0.085965043001431
306	D	0.106974264764536	0.085965043001431
307	S	0.042589686756057	0.106974264764536
308	A	0.116714621248288	0.116714621248288
309	M	0.141672991563555	0.141672991563555
310	A	0.142337244531323	0.141672991563555
311	G	0.142337244531323	0.142337244531323
312	D	0.117453761017930	0.142337244531323
313	N	0.320630705278177	0.213248260112572
314	A	0.213248260112572	0.226271001248078
315	G	0.369143458675500	0.226271001248078
316	V	0.226271001248078	0.215473511653119
317	L	0.180244000959359	0.215473511653119
318	L	0.215473511653119	0.215473511653119
319	R	0.174239912983406	0.215473511653119
320	G	0.231433810600276	0.231433810600276
321	I	0.312961846527154	0.312961846527154
322	R	0.463400093494648	0.463400093494648
323	R	0.545463878464867	0.545463878464867
324	D	0.748866943884431	0.545463878464867
325	Q	0.682125556871571	0.545463878464867
326	L	0.518514715702662	0.518514715702662
327	K	0.327614749903312	0.327614749903312
328	R	0.254523310561325	0.313452149422874
329	G	0.313452149422874	0.276634515332410
330	M	0.276634515332410	0.275407829037678
331	V	0.250471149042241	0.276634515332410
332	L	0.275407829037678	0.276634515332410
333	A	0.450514545272283	0.310746697181323
334	K	0.473234058934356	0.450514545272283
335	P	0.310746697181323	0.473234058934356
336	G	0.493302245657375	0.493302245657375
337	T	0.628967108829435	0.628967108829435
338	V	0.733444941248536	0.646588342462036
339	K	0.646588342462036	0.650025115946633
340	A	0.668385266561659	0.668385266561659
341	H	0.650025115946633	0.668385266561659
342	T	0.754981394977015	0.754981394977015
343	K	0.859943826780516	0.859943826780516
344	I	0.878399563001700	0.859943826780516
345	L	0.900080172457038	0.859943826780516
346	A	0.836472801900844	0.836472801900844
347	S	0.632628852244989	0.632628852244989
348	L	0.579995906963219	0.579995906963219
349	Y	0.459681016200328	0.475871069370668
350	I	0.459879364420560	0.475871069370668
351	L	0.475871069370668	0.459879364420560
352	S	0.490582481385765	0.459879364420560
353	K	0.263420154310654	0.263420154310654
354	E	0.262363693344870	0.262363693344870
355	E	0.179741080829172	0.179741080829172
356	G	0.111741724939828	0.111741724939828
357	G	0.050442028824163	0.050442028824163
358	R	0.050442028824163	0.050442028824163
359	H	0.027381446898869	0.027381446898869
360	S	0.012577206526468	0.018402498402803
361	G	0.011615785054810	0.018402498402803
362	F	0.018402498402803	0.018402498402803
363	G	0.057506622916683	0.057506622916683
364	E	0.177885854619283	0.177885854619283
365	N	0.235934585509947	0.235934585509947
366	Y	0.292246842317032	0.235934585509947
367	R	0.319569375739238	0.270757685172102
368	P	0.178797551232558	0.292246842317032
369	Q	0.270757685172102	0.311837601526893
370	M	0.331772416053658	0.311837601526893
371	F	0.311837601526893	0.331772416053658
372	I	0.505465357316479	0.505465357316479
373	R	0.728084829310919	0.728084829310919
374	T	0.784560917371418	0.755881432699512
375	A	0.797175769660389	0.774492016500092
376	D	0.755881432699512	0.774492016500092
377	V	0.774492016500092	0.755881432699512
378	T	0.681218349886714	0.707860327850434
379	V	0.707860327850434	0.681218349886714
380	V	0.426767662715317	0.426767662715317
381	M	0.154521642930836	0.154521642930836
382	R	0.154417344075426	0.154521642930836
383	F	0.152995398702700	0.154521642930836
384	P	0.181247934779964	0.181247934779964
385	K	0.290117246692269	0.290117246692269
386	E	0.290117246692269	0.290117246692269
387	V	0.378092949861529	0.290117246692269
388	E	0.232558258840423	0.232558258840423
389	D	0.118435839464107	0.118435839464107
390	H	0.042736842300947	0.042736842300947
391	S	0.031782664579617	0.031782664579617
392	M	0.029088333198828	0.031270239424984
393	Q	0.019833879630137	0.031270239424984
394	V	0.031270239424984	0.029495801143240
395	M	0.031270239424984	0.029495801143240
396	P	0.029495801143240	0.031270239424984
397	G	0.025776104972533	0.031270239424984
398	D	0.090458470741622	0.090458470741622
399	N	0.158118198633702	0.102683164679560
400	V	0.168383413327682	0.111418290020794
401	E	0.102683164679560	0.111418290020794
402	M	0.111418290020794	0.102683164679560
403	E	0.058822554595242	0.072416177802088
404	C	0.072416177802088	0.072416177802088
405	D	0.050088108018297	0.072416177802088
406	L	0.106292766232007	0.106292766232007
407	I	0.152483129700664	0.116915826348126
408	H	0.173044797329788	0.152483129700664
409	P	0.116915826348126	0.173044797329788
410	T	0.301134743531874	0.185193908528669
411	P	0.185193908528669	0.301134743531874
412	L	0.446294198258454	0.351335861559395
413	E	0.351335861559395	0.351335861559395
414	V	0.383540595881507	0.351335861559395
415	G	0.200244614673302	0.200244614673302
416	Q	0.085071096101007	0.099652503208658
417	R	0.085133271822157	0.099652503208658
418	F	0.099652503208658	0.099652503208658
419	N	0.157322133294445	0.099652503208658
420	I	0.142409177896460	0.105293801715735
421	R	0.082033015582585	0.114769100105852
422	E	0.105293801715735	0.114769100105852
423	G	0.114769100105852	0.114769100105852
424	G	0.258777271936745	0.258777271936745
425	R	0.276696497026334	0.276696497026334
426	T	0.276696497026334	0.276696497026334
427	V	0.294197897185026	0.294197897185026
428	G	0.516841336702644	0.500000000000000
429	T	0.500000000000000	0.500000000000000
430	G	0.500000000000000	0.500000000000000
431	L	0.500000000000000	0.500000000000000
432	I	0.500000000000000	0.500000000000000
433	T	0.500000000000000	0.500000000000000
434	R	0.500000000000000	0.500000000000000
435	I	0.500000000000000	0.500000000000000
436	I	0.500000000000000	0.500000000000000
437	E	0.500000000000000	0.500000000000000
