# Supplementary material for: Conserved degronome features governing quality control associated proteolysis
Source: Nat Commun. 2022 Dec 8;13:7588. doi: 10.1038/s41467-022-35298-y (PMC9732359; doi:10.1038/s41467-022-35298-y)
Supplement: Supplementary file 6 — Supplementary Data 4 [file 41467_2022_35298_MOESM6_ESM.zip › profile_P02994.csv]

# Degron profile of P02994
# logit: Predicted probability of a tile being a degron (PSI<2.2) assigned to central position
# smooth: Running median spanning 5 positions
resi	aa	logit	logit_smooth
1	M	0.500000000000000	0.500000000000000
2	G	0.500000000000000	0.500000000000000
3	K	0.500000000000000	0.500000000000000
4	E	0.500000000000000	0.500000000000000
5	K	0.500000000000000	0.500000000000000
6	S	0.500000000000000	0.500000000000000
7	H	0.500000000000000	0.500000000000000
8	I	0.500000000000000	0.500000000000000
9	N	0.361306005014028	0.361306005014028
10	V	0.273329399742124	0.273329399742125
11	V	0.273329399742125	0.273329399742125
12	V	0.273329399742125	0.273329399742125
13	I	0.395840730441297	0.395840730441297
14	G	0.412660358502803	0.399803333274038
15	H	0.415312307573576	0.399803333274038
16	V	0.399803333274038	0.399803333274038
17	D	0.198312083733462	0.270252323832282
18	S	0.251588643871244	0.270252323832282
19	G	0.270252323832282	0.270252323832282
20	K	0.306580547092506	0.270252323832282
21	S	0.309794276535021	0.306238568276370
22	T	0.172085367765579	0.306238568276370
23	T	0.306238568276370	0.236384711858225
24	T	0.236384711858225	0.236384711858225
25	G	0.120679825672301	0.236384711858225
26	H	0.358589570693238	0.236384711858225
27	L	0.218387820160617	0.258394197952026
28	I	0.258394197952026	0.285070409986293
29	Y	0.285070409986293	0.285070409986293
30	K	0.287303494941354	0.287303494941354
31	C	0.448056595317944	0.300635285134047
32	G	0.315522240550905	0.315522240550905
33	G	0.300635285134047	0.361318570207396
34	I	0.515118597386960	0.315522240550905
35	D	0.361318570207396	0.300635285134047
36	K	0.221127090585666	0.221127090585666
37	R	0.074123936166953	0.074123936166953
38	T	0.053702555711194	0.068787364076368
39	I	0.068787364076368	0.061589111325521
40	E	0.025732727944867	0.061589111325521
41	K	0.061589111325521	0.061589111325521
42	F	0.061589111325521	0.043955920302312
43	E	0.029496570614445	0.046499407316377
44	K	0.043955920302312	0.046499407316377
45	E	0.046499407316377	0.046499407316377
46	A	0.077875311090542	0.062765150472995
47	A	0.073005082554027	0.073005082554027
48	E	0.062765150472995	0.077875311090542
49	L	0.125225322189177	0.125225322189177
50	G	0.231167666079500	0.215329853359241
51	K	0.215329853359241	0.231167666079500
52	G	0.473132312459519	0.322511607921608
53	S	0.322511607921608	0.438759075328461
54	F	0.438759075328461	0.473132312459519
55	K	0.544788611638115	0.479014131131078
56	Y	0.479014131131078	0.479014131131078
57	A	0.662775944815401	0.479014131131078
58	W	0.375233711240835	0.461528632516402
59	V	0.461528632516402	0.426876774390323
60	L	0.342934619936660	0.375233711240835
61	D	0.426876774390323	0.380258585076162
62	K	0.360250684532935	0.380258585076162
63	L	0.380258585076162	0.396851023617721
64	K	0.396851023617721	0.380258585076162
65	A	0.436227134807464	0.380258585076162
66	E	0.239614150101177	0.244700384590716
67	R	0.244700384590716	0.239614150101177
68	E	0.189064373178808	0.239614150101177
69	R	0.189064373178808	0.244700384590716
70	G	0.480185335155092	0.478824658533482
71	I	0.480185335155092	0.478824658533482
72	T	0.478824658533482	0.478824658533482
73	I	0.358747259992255	0.405607341441796
74	D	0.315487732048478	0.373545050288436
75	I	0.405607341441796	0.373545050288436
76	A	0.373545050288436	0.405607341441796
77	L	0.642616449844463	0.605939720798662
78	W	0.605939720798662	0.632670538560894
79	K	0.776204135561631	0.642616449844463
80	F	0.632670538560894	0.743929415211588
81	E	0.743929415211588	0.743929415211588
82	T	0.743929415211588	0.743929415211588
83	P	0.743929415211588	0.743929415211588
84	K	0.636518175818631	0.636518175818631
85	Y	0.548109108493639	0.548109108493639
86	Q	0.328013031597906	0.328013031597906
87	V	0.209950714484791	0.233198336407996
88	T	0.233198336407996	0.209950714484791
89	V	0.075227532399400	0.209950714484791
90	I	0.209330733741743	0.233198336407996
91	D	0.347743280084401	0.332258604759814
92	A	0.371601513037999	0.332258604759814
93	P	0.332258604759814	0.347743280084401
94	G	0.301808866684825	0.361217202546526
95	H	0.488181536746848	0.332258604759814
96	R	0.361217202546526	0.301808866684825
97	D	0.297195775258181	0.297195775258181
98	F	0.200449131389903	0.200449131389903
99	I	0.109641176694861	0.185229509313134
100	K	0.185229509313134	0.185229509313134
101	N	0.185229509313134	0.185229509313134
102	M	0.117910419152778	0.185229509313134
103	I	0.221109437525494	0.221109437525494
104	T	0.244222170651868	0.244222170651868
105	G	0.378783547216279	0.378783547216279
106	T	0.696234139043110	0.696234139043110
107	S	0.714074142442036	0.714074142442036
108	Q	0.714074142442036	0.714074142442036
109	A	0.764746910153877	0.714074142442036
110	D	0.755979734051517	0.714074142442036
111	C	0.608972914169788	0.608972914169788
112	A	0.566063673740155	0.566063673740155
113	I	0.493801950000202	0.566063673740155
114	L	0.425534929619420	0.493801950000202
115	I	0.577879087474568	0.493801950000202
116	I	0.440065350463221	0.440065350463221
117	A	0.511075717899497	0.511075717899497
118	G	0.391723493938343	0.511075717899497
119	G	0.724010625181223	0.556589049143179
120	V	0.620332310423979	0.556589049143179
121	G	0.556589049143179	0.556589049143179
122	E	0.235558383239995	0.235558383239995
123	F	0.110326923069453	0.110326923069453
124	E	0.053210432103916	0.053210432103916
125	A	0.027151053670167	0.027151053670167
126	G	0.023949705710502	0.025881183639036
127	I	0.018291519394243	0.023949705710502
128	S	0.025881183639036	0.023949705710502
129	K	0.018760955483002	0.025881183639036
130	D	0.045355004743602	0.045355004743602
131	G	0.134551481867481	0.092651212279681
132	Q	0.092651212279681	0.134551481867481
133	T	0.249436712300230	0.214940210684697
134	R	0.214940210684697	0.214940210684697
135	E	0.404877970937792	0.249436712300230
136	H	0.201688640754319	0.301105337805869
137	A	0.301105337805869	0.330227518049885
138	L	0.330227518049885	0.330227518049885
139	L	0.476503449169124	0.476503449169124
140	A	0.693421402344389	0.693421402344389
141	F	0.833075137060701	0.833075137060701
142	T	0.893821308225417	0.893821308225417
143	L	0.905434955265553	0.905434955265553
144	G	0.966033735334974	0.941446801199928
145	V	0.954397203096456	0.941446801199928
146	R	0.941446801199928	0.941446801199928
147	Q	0.927910657093647	0.927910657093647
148	L	0.773973568883422	0.773973568883422
149	I	0.736173324323048	0.736173324323048
150	V	0.718050209691192	0.718050209691192
151	A	0.703696512846652	0.714557003910206
152	V	0.714557003910206	0.703696512846652
153	N	0.623327557945326	0.623327557945326
154	K	0.357781252669307	0.376480733949816
155	M	0.340520706188324	0.375201810089085
156	D	0.376480733949816	0.357781252669307
157	S	0.375201810089085	0.340520706188324
158	V	0.213932693709592	0.213932693709592
159	K	0.083931944682148	0.131944414451810
160	W	0.131944414451810	0.131944414451810
161	D	0.131944414451810	0.131944414451810
162	E	0.153002942161296	0.131944414451810
163	S	0.099097435245667	0.128883984644106
164	R	0.068852083991389	0.105042266947857
165	F	0.128883984644106	0.105042266947857
166	Q	0.105042266947857	0.113946232705096
167	E	0.113946232705096	0.116774602390299
168	I	0.217343845503025	0.116774602390299
169	V	0.116774602390299	0.199622419856849
170	K	0.199622419856849	0.217343845503025
171	E	0.425569092554603	0.359019249320637
172	T	0.359019249320637	0.359019249320637
173	S	0.473329378472908	0.359019249320637
174	N	0.276191687702404	0.359019249320637
175	F	0.260095055940939	0.276191687702404
176	I	0.365998733281052	0.260095055940939
177	K	0.222801999911040	0.222801999911040
178	K	0.222801999911040	0.222801999911040
179	V	0.205374962285241	0.222801999911040
180	G	0.456865780492310	0.456865780492310
181	Y	0.586577702077801	0.546688102684859
182	N	0.546688102684859	0.586577702077801
183	P	0.755796655782552	0.586577702077801
184	K	0.623557265485661	0.563702891060027
185	T	0.380855619878287	0.563702891060027
186	V	0.563702891060027	0.520880079617812
187	P	0.520880079617812	0.380855619878287
188	F	0.325230785151766	0.325230785151766
189	V	0.241630704148534	0.241630704148534
190	P	0.127403046907780	0.241630704148534
191	I	0.216790033317474	0.241630704148534
192	S	0.398669463405148	0.287600685461461
193	G	0.287600685461461	0.287600685461461
194	W	0.328873525480899	0.287600685461461
195	N	0.225117881471688	0.256809490448495
196	G	0.256809490448495	0.225117881471688
197	D	0.127943494997777	0.127943494997777
198	N	0.095497357447127	0.095497357447127
199	M	0.095497357447127	0.095497357447127
200	I	0.093129998619189	0.095497357447127
201	E	0.150946626910796	0.095497357447127
202	A	0.181466828389721	0.150946626910796
203	T	0.078037307172634	0.150946626910796
204	T	0.174428524225331	0.174428524225331
205	N	0.138255002039640	0.174428524225331
206	A	0.232333659554705	0.174428524225331
207	P	0.179667888428119	0.138255002039640
208	W	0.128334759852036	0.128334759852036
209	Y	0.063828349246882	0.127202955787094
210	K	0.127202955787094	0.127202955787094
211	G	0.082390436482734	0.127202955787094
212	W	0.131529753296775	0.131529753296775
213	E	0.203477837743723	0.157566601676114
214	K	0.232890188997090	0.171814028530560
215	E	0.157566601676114	0.171814028530560
216	T	0.171814028530560	0.157566601676114
217	K	0.095773007531863	0.157566601676114
218	A	0.103089526544065	0.148149075067487
219	G	0.186351508991047	0.103089526544065
220	V	0.148149075067487	0.148149075067487
221	V	0.097291703032873	0.168475129373433
222	K	0.276519119993950	0.168475129373433
223	G	0.168475129373433	0.276519119993950
224	K	0.302211104572584	0.302211104572584
225	T	0.465853176239008	0.302211104572584
226	L	0.346863747359090	0.309827197500690
227	L	0.285353208852596	0.309827197500690
228	E	0.309827197500690	0.285353208852596
229	A	0.208389427941160	0.208389427941160
230	I	0.142775393282777	0.167221792379542
231	D	0.130556354540886	0.142775393282777
232	A	0.167221792379542	0.130556354540886
233	I	0.096204651627566	0.096204651627566
234	E	0.090300380698145	0.090300380698145
235	Q	0.042981266439213	0.077835825066035
236	P	0.042981266439213	0.077835825066035
237	S	0.077835825066035	0.051186077533750
238	R	0.114428227968679	0.077835825066035
239	P	0.051186077533750	0.114428227968679
240	T	0.168597238764765	0.114428227968679
241	D	0.132296019093549	0.100054219821202
242	K	0.036078049980239	0.132296019093549
243	P	0.100054219821202	0.132296019093549
244	L	0.172598661221464	0.172598661221464
245	R	0.187902140724849	0.187902140724849
246	L	0.320216366257465	0.226961335730635
247	P	0.248166313046364	0.248166313046364
248	L	0.226961335730635	0.320216366257465
249	Q	0.371553319396236	0.371553319396236
250	D	0.472120302702858	0.472120302702858
251	V	0.489554759874614	0.472120302702858
252	Y	0.658020249742457	0.489554759874614
253	K	0.465404951885687	0.489554759874614
254	I	0.579120647723789	0.465404951885687
255	G	0.356392914403145	0.412764274448608
256	G	0.412764274448608	0.389511929559367
257	I	0.389511929559367	0.389511929559367
258	G	0.284176205894358	0.389511929559367
259	T	0.445390437515413	0.284176205894358
260	V	0.262557560682677	0.284176205894358
261	P	0.259649511167014	0.262557560682677
262	V	0.430955721184416	0.262557560682677
263	G	0.259649511167014	0.282791314685493
264	R	0.282791314685493	0.282791314685493
265	V	0.282791314685493	0.282791314685493
266	E	0.225572206812514	0.282791314685493
267	T	0.396497726640037	0.396497726640037
268	G	0.525658161911093	0.396497726640037
269	V	0.396497726640037	0.509632135700409
270	I	0.590867917844693	0.525658161911093
271	K	0.509632135700409	0.538838278832023
272	P	0.538838278832023	0.538838278832023
273	G	0.570627504420678	0.538838278832023
274	M	0.370751832062467	0.570627504420678
275	V	0.636385576061849	0.636385576061849
276	V	0.636385576061849	0.636385576061849
277	T	0.700632761587976	0.636385576061849
278	F	0.440683007491267	0.440683007491267
279	A	0.397575194181217	0.437075085932582
280	P	0.397575194181217	0.437075085932582
281	A	0.437075085932582	0.400663386440586
282	G	0.636536610605014	0.400663386440586
283	V	0.400663386440586	0.400663386440586
284	T	0.370904130492338	0.370904130492338
285	T	0.271523859054408	0.284414725412733
286	E	0.284414725412733	0.271523859054408
287	V	0.108831429041240	0.168701988755093
288	K	0.084096936019224	0.108831429041240
289	S	0.168701988755093	0.103831382796158
290	V	0.086705836757812	0.086705836757812
291	E	0.103831382796158	0.086705836757812
292	M	0.048857084819355	0.079734301879492
293	H	0.079734301879492	0.079734301879492
294	H	0.067898270980613	0.067898270980613
295	E	0.087533275978483	0.067898270980613
296	Q	0.027345912540604	0.038777613324130
297	L	0.023110276372916	0.027345912540604
298	E	0.038777613324130	0.027345912540604
299	Q	0.017571189207892	0.029789769537258
300	G	0.055007827037498	0.038777613324130
301	V	0.029789769537258	0.040743271654276
302	P	0.046318737605124	0.046318737605124
303	G	0.040743271654276	0.046318737605124
304	D	0.055438342925938	0.054589911233196
305	N	0.097860921930039	0.055438342925938
306	V	0.054589911233196	0.097860921930039
307	G	0.146406723162238	0.117451641220744
308	F	0.149124015532923	0.137098760531611
309	N	0.117451641220744	0.146406723162238
310	V	0.137098760531611	0.149124015532923
311	K	0.167828805123124	0.167828805123124
312	N	0.223487823871851	0.223487823871851
313	V	0.303321411817102	0.303321411817102
314	S	0.303321411817102	0.303321411817102
315	V	0.303321411817102	0.303321411817102
316	K	0.480416148815051	0.303321411817102
317	E	0.272268618829703	0.272268618829703
318	I	0.190743424569381	0.190743424569381
319	R	0.145019806937374	0.145019806937374
320	R	0.145019806937374	0.145019806937374
321	G	0.145019806937374	0.145019806937374
322	N	0.047356493503762	0.047356493503762
323	V	0.040540278312261	0.040540278312261
324	C	0.020626315659604	0.026986879584769
325	G	0.020626315659604	0.021405197318004
326	D	0.026986879584769	0.021405197318004
327	A	0.021405197318004	0.022539110404407
328	K	0.024274880866733	0.024274880866733
329	N	0.022539110404407	0.024274880866733
330	D	0.053914224410173	0.039393650902843
331	P	0.053914224410173	0.039393650902843
332	P	0.039393650902843	0.053914224410173
333	K	0.025172375673272	0.053914224410173
334	G	0.055038624072200	0.055038624072200
335	C	0.191763508024153	0.191763508024153
336	A	0.247950937607327	0.247950937607327
337	S	0.396491352044491	0.396491352044491
338	F	0.396491352044491	0.396491352044491
339	N	0.586292080522808	0.557623947965852
340	A	0.586292080522808	0.557623947965852
341	T	0.557623947965852	0.586292080522808
342	V	0.552294631466536	0.586292080522808
343	I	0.768620674287020	0.674158539616262
344	V	0.674158539616262	0.674158539616262
345	L	0.674158539616262	0.674158539616262
346	N	0.610016945949625	0.646261252865985
347	H	0.591723308176197	0.610016945949625
348	P	0.646261252865985	0.610016945949625
349	G	0.558578541324934	0.646261252865985
350	Q	0.680962265840943	0.646261252865985
351	I	0.701617490948296	0.558578541324934
352	S	0.365979278959128	0.365979278959128
353	A	0.352115345544002	0.352115345544002
354	G	0.237735789437799	0.311501895885459
355	Y	0.284418081518758	0.311501895885459
356	S	0.311501895885459	0.311501895885459
357	P	0.364612306136263	0.364612306136263
358	V	0.607112802865710	0.607112802865710
359	L	0.672694880141443	0.618447035253419
360	D	0.618447035253419	0.636204769414227
361	C	0.636204769414227	0.637698527029850
362	H	0.726971920939819	0.636204769414227
363	T	0.637698527029850	0.636204769414227
364	A	0.368562714671150	0.637698527029850
365	H	0.523023848582680	0.523023848582680
366	I	0.707908223190078	0.449310486132750
367	A	0.449310486132750	0.449310486132750
368	C	0.290507294341643	0.393916797824668
369	R	0.393916797824668	0.290507294341643
370	F	0.168267283029879	0.177683311474410
371	D	0.168379073828960	0.168379073828960
372	E	0.177683311474410	0.168267283029879
373	L	0.149715353971487	0.149715353971487
374	L	0.109908593423686	0.109908593423686
375	E	0.054089225952309	0.054089225952309
376	K	0.042082003366006	0.048888995939550
377	N	0.048888995939550	0.042082003366006
378	D	0.026622491691269	0.026622491691269
379	R	0.007262752320344	0.022831655781678
380	R	0.015535912500818	0.015535912500818
381	S	0.022831655781678	0.011589764520409
382	G	0.011589764520409	0.015535912500818
383	K	0.011527476950944	0.022831655781678
384	K	0.036759396443746	0.036759396443746
385	L	0.036759396443746	0.036759396443746
386	E	0.045897599785270	0.036759396443746
387	D	0.067834848347807	0.036924681439869
388	H	0.032609564771836	0.044936009815576
389	P	0.036924681439869	0.044936009815576
390	K	0.044936009815576	0.044936009815576
391	F	0.104675639060695	0.104675639060695
392	L	0.174556876956455	0.173772727835068
393	K	0.174556876956455	0.174556876956455
394	S	0.173772727835068	0.174556876956455
395	G	0.384517266054853	0.384517266054853
396	D	0.515155211299382	0.496367698899582
397	A	0.496367698899582	0.496367698899582
398	A	0.522258239316580	0.496367698899582
399	L	0.496367698899582	0.496367698899582
400	V	0.442374574424569	0.496367698899582
401	K	0.404055802717550	0.442374574424569
402	F	0.550837690586299	0.442374574424569
403	V	0.413160839667376	0.533317963759598
404	P	0.533317963759598	0.550837690586299
405	S	0.810330825018073	0.619580117000030
406	K	0.776857901298931	0.619580117000030
407	P	0.619580117000030	0.619580117000030
408	M	0.600134397723961	0.600134397723961
409	C	0.427943621229719	0.427943621229719
410	V	0.402786652992240	0.404098790125532
411	E	0.404098790125532	0.402786652992240
412	A	0.231151583757582	0.402786652992240
413	F	0.276214933823464	0.404098790125532
414	S	0.416242233628554	0.416242233628554
415	E	0.481361150887033	0.481361150887033
416	Y	0.650600828275185	0.481361150887033
417	P	0.571886764963560	0.481361150887033
418	P	0.293690588149978	0.408002828505507
419	L	0.268319621454345	0.341316103572274
420	G	0.408002828505507	0.293690588149978
421	R	0.341316103572274	0.323470938503149
422	F	0.218983510580707	0.341316103572274
423	A	0.323470938503149	0.341316103572274
424	V	0.505453813692970	0.472430343990284
425	R	0.501685693613284	0.501685693613284
426	D	0.472430343990284	0.505453813692970
427	M	0.642419413746040	0.642419413746040
428	R	0.660663909668499	0.660663909668499
429	Q	0.708272531142300	0.672536267300741
430	T	0.692331390831480	0.672536267300741
431	V	0.672536267300741	0.672536267300741
432	A	0.455461127062607	0.455461127062607
433	V	0.316202523789711	0.332324681027881
434	G	0.302311454723671	0.316202523789711
435	V	0.332324681027881	0.302311454723671
436	I	0.237814102386121	0.302311454723671
437	K	0.261931022399871	0.305637018092942
438	S	0.320658091062906	0.305637018092942
439	V	0.305637018092942	0.305637018092942
440	D	0.305637018092942	0.305637018092942
441	K	0.266123963173737	0.266123963173737
442	T	0.167001670695026	0.245521111427224
443	E	0.245521111427224	0.189745374741407
444	K	0.189745374741407	0.167001670695026
445	A	0.095947885744820	0.115232887639677
446	A	0.095947885744820	0.095947885744820
447	K	0.115232887639677	0.095947885744820
448	V	0.085693379157239	0.115232887639677
449	T	0.150241077675622	0.150241077675622
450	K	0.500000000000000	0.500000000000000
451	A	0.500000000000000	0.500000000000000
452	A	0.500000000000000	0.500000000000000
453	Q	0.500000000000000	0.500000000000000
454	K	0.500000000000000	0.500000000000000
455	A	0.500000000000000	0.500000000000000
456	A	0.500000000000000	0.500000000000000
457	K	0.500000000000000	0.500000000000000
458	K	0.500000000000000	0.500000000000000
