# Supplementary material for: Conserved degronome features governing quality control associated proteolysis
Source: Nat Commun. 2022 Dec 8;13:7588. doi: 10.1038/s41467-022-35298-y (PMC9732359; doi:10.1038/s41467-022-35298-y)
Supplement: Supplementary file 6 — Supplementary Data 4 [file 41467_2022_35298_MOESM6_ESM.zip › profile_P03870.csv]

# Degron profile of P03870
# logit: Predicted probability of a tile being a degron (PSI<2.2) assigned to central position
# smooth: Running median spanning 5 positions
resi	aa	logit	logit_smooth
1	M	0.500000000000000	0.500000000000000
2	P	0.500000000000000	0.500000000000000
3	Q	0.500000000000000	0.500000000000000
4	F	0.500000000000000	0.500000000000000
5	G	0.500000000000000	0.500000000000000
6	I	0.500000000000000	0.500000000000000
7	L	0.500000000000000	0.500000000000000
8	C	0.500000000000000	0.500000000000000
9	K	0.757648289555014	0.657289711012973
10	T	0.657289711012973	0.757648289555014
11	P	0.808280128797233	0.757648289555014
12	P	0.886260633102927	0.773586358201466
13	K	0.705376900513616	0.773586358201466
14	V	0.773586358201466	0.758202197254380
15	L	0.758202197254380	0.705376900513616
16	V	0.489334178230186	0.489334178230186
17	R	0.391696395120050	0.391696395120050
18	Q	0.367302103911667	0.367302103911667
19	F	0.364765465405571	0.364765465405571
20	V	0.338077553809625	0.338077553809625
21	E	0.256487573926064	0.291705123131970
22	R	0.256487573926064	0.256487573926064
23	F	0.291705123131970	0.256487573926064
24	E	0.211993149980666	0.256487573926064
25	R	0.228616767812130	0.291705123131970
26	P	0.306056482936410	0.278121689448874
27	S	0.369720993324626	0.278121689448874
28	G	0.278121689448874	0.297970022562290
29	E	0.114812285966077	0.284546618588559
30	K	0.297970022562290	0.278121689448874
31	I	0.284546618588559	0.284546618588559
32	A	0.269274069247325	0.297970022562290
33	L	0.546666098636228	0.546666098636228
34	C	0.642154261030257	0.642154261030257
35	A	0.806974516397847	0.806974516397847
36	A	0.862778938429954	0.862778938429954
37	E	0.944231285402380	0.944231285402380
38	L	0.967549763265645	0.944231285402380
39	T	0.971505731869483	0.944231285402380
40	Y	0.929998815554957	0.929998815554957
41	L	0.891125331398371	0.891125331398371
42	C	0.814975635304677	0.848142727582661
43	W	0.770988016718664	0.814975635304677
44	M	0.848142727582661	0.814975635304677
45	I	0.810993568473965	0.840450046938838
46	T	0.889674072217230	0.840450046938838
47	H	0.840450046938838	0.840450046938838
48	N	0.840450046938838	0.840450046938838
49	G	0.850416298484973	0.840450046938838
50	T	0.819862617396166	0.819862617396166
51	A	0.739222660993752	0.739222660993752
52	I	0.712495169369859	0.712495169369859
53	K	0.566574063720325	0.566574063720325
54	R	0.393624099478690	0.566574063720325
55	A	0.566574063720325	0.566574063720325
56	T	0.711696928468694	0.711696928468694
57	F	0.756795619927070	0.756795619927070
58	M	0.765542573941918	0.763574850385438
59	S	0.763574850385438	0.763574850385438
60	Y	0.831768793872277	0.765542573941918
61	N	0.708331299379322	0.763574850385438
62	T	0.827969710622373	0.787170380253467
63	I	0.690347294137028	0.787170380253467
64	I	0.787170380253467	0.787170380253467
65	S	0.861851663296239	0.725937462119844
66	N	0.725937462119844	0.725937462119844
67	S	0.624125441618356	0.643098300925496
68	L	0.624125441618356	0.643098300925496
69	S	0.643098300925496	0.643098300925496
70	F	0.676972667774941	0.643098300925496
71	D	0.794792445858080	0.643098300925496
72	I	0.642038069762530	0.642038069762530
73	V	0.603987106312288	0.642038069762530
74	N	0.589812389303802	0.628357742556504
75	K	0.646952975709501	0.603987106312288
76	S	0.628357742556504	0.589812389303802
77	L	0.459020481118893	0.510105113840351
78	Q	0.510105113840351	0.510105113840351
79	F	0.360374481633157	0.510105113840351
80	K	0.696519383332363	0.510105113840351
81	Y	0.679266785560230	0.524471584347978
82	K	0.416222702654968	0.539139965660861
83	T	0.524471584347978	0.539139965660861
84	Q	0.539139965660861	0.524471584347978
85	K	0.687279050703474	0.529850160700757
86	A	0.524471584347978	0.531208046065089
87	T	0.529850160700757	0.531208046065089
88	I	0.531208046065089	0.531208046065089
89	L	0.709886483034107	0.545743792860868
90	E	0.545743792860868	0.609953561388440
91	A	0.609953561388440	0.655863927255515
92	S	0.753875826648017	0.655863927255515
93	L	0.655863927255515	0.753875826648017
94	K	0.790663400474609	0.756787624444824
95	K	0.756787624444824	0.790663400474609
96	L	0.862372696816082	0.790663400474609
97	I	0.862372696816082	0.862372696816082
98	P	0.739245820018497	0.862372696816082
99	A	0.895278378339403	0.895278378339403
100	W	0.923432398839647	0.895278378339403
101	E	0.901166432390440	0.895278378339403
102	F	0.817456611981380	0.836620526367742
103	T	0.817456611981380	0.817456611981380
104	I	0.836620526367742	0.817456611981380
105	I	0.715500809061758	0.715500809061758
106	P	0.552636851448934	0.552636851448934
107	Y	0.420742232740021	0.546485900953568
108	Y	0.546485900953568	0.420742232740021
109	G	0.380885289259886	0.380885289259886
110	Q	0.348777368857556	0.380885289259886
111	K	0.368515109880717	0.368515109880717
112	H	0.496052602013949	0.348777368857556
113	Q	0.325916710223933	0.344219207453506
114	S	0.191912048052747	0.325916710223933
115	D	0.344219207453506	0.232882128300258
116	I	0.218599024120210	0.232882128300258
117	T	0.232882128300258	0.270333434604619
118	D	0.270333434604619	0.270333434604619
119	I	0.428655036924143	0.297639655184406
120	V	0.313588828306389	0.313588828306389
121	S	0.297639655184406	0.313588828306389
122	S	0.314736289716010	0.297639655184406
123	L	0.208657233910732	0.232470623106034
124	Q	0.232470623106034	0.208657233910732
125	L	0.154384014435503	0.154384014435503
126	Q	0.082780924035978	0.145483916936855
127	F	0.145483916936855	0.082780924035978
128	E	0.059464908730632	0.059464908730632
129	S	0.028571791183417	0.030733731014302
130	S	0.028571791183417	0.028571791183417
131	E	0.030733731014302	0.028571791183417
132	E	0.016598145149490	0.016954057006235
133	A	0.016954057006235	0.016598145149490
134	D	0.008580775097038	0.013986581883767
135	K	0.013911594255890	0.013986581883767
136	G	0.013986581883767	0.013986581883767
137	N	0.022764662665429	0.022764662665429
138	S	0.027792434041853	0.027792434041853
139	H	0.050967387777781	0.050967387777781
140	S	0.149473152919402	0.125269137568471
141	K	0.234375110718081	0.149473152919402
142	K	0.125269137568471	0.149473152919402
143	M	0.178062828693543	0.148563800643530
144	L	0.116543137647759	0.148563800643530
145	K	0.148563800643530	0.178062828693543
146	A	0.309290791703164	0.309290791703164
147	L	0.469978353725302	0.320740730774232
148	L	0.320740730774232	0.469978353725302
149	S	0.490139306181911	0.469978353725302
150	E	0.507599327272966	0.385645438258117
151	G	0.385645438258117	0.385645438258117
152	E	0.282384261460530	0.385645438258117
153	S	0.298952304501167	0.354551670153846
154	I	0.459382862192269	0.298952304501167
155	W	0.354551670153846	0.298952304501167
156	E	0.226244548897244	0.226244548897244
157	I	0.225291580341164	0.226244548897244
158	T	0.143065250994715	0.226244548897244
159	E	0.334860173903467	0.334860173903467
160	K	0.402350226453078	0.402350226453078
161	I	0.539737939367194	0.537288061335443
162	L	0.558544023909990	0.537288061335443
163	N	0.537288061335443	0.537288061335443
164	S	0.372187267611785	0.493302573098612
165	F	0.493302573098612	0.372187267611785
166	E	0.325901316382488	0.372187267611785
167	Y	0.310746977761368	0.442572437633559
168	T	0.442572437633559	0.442572437633559
169	S	0.612714305880080	0.442572437633559
170	R	0.573616343830582	0.573616343830582
171	F	0.397852408564737	0.608789344939404
172	T	0.608789344939404	0.608789344939404
173	K	0.745124179449215	0.745124179449215
174	T	0.745124179449215	0.745124179449215
175	K	0.905363428561518	0.871490034930633
176	T	0.871490034930633	0.871490034930633
177	L	0.871490034930633	0.905363428561518
178	Y	0.926851003914327	0.910324315486175
179	Q	0.959853633901987	0.926851003914327
180	F	0.910324315486175	0.928202483093964
181	L	0.941593952731433	0.932417785334419
182	F	0.928202483093964	0.932417785334419
183	L	0.932417785334419	0.941593952731433
184	A	0.964717519331319	0.932417785334419
185	T	0.964343547090026	0.932417785334419
186	F	0.877973054668384	0.896327325528563
187	I	0.894304962924651	0.894304962924651
188	N	0.896327325528563	0.877973054668384
189	C	0.785905572374806	0.785905572374806
190	G	0.769165448975262	0.769165448975262
191	R	0.471260037115931	0.471260037115931
192	F	0.287373937602456	0.287373937602456
193	S	0.236529543372085	0.236529543372085
194	D	0.234561217865922	0.234561217865922
195	I	0.234561217865922	0.234561217865922
196	K	0.124273314518956	0.234561217865922
197	N	0.251529545567331	0.251529545567331
198	V	0.263041005067618	0.251529545567331
199	D	0.303423982457512	0.251529545567331
200	P	0.242584030866936	0.242584030866936
201	K	0.139124929847480	0.242584030866936
202	S	0.218612561391242	0.242584030866936
203	F	0.512590682731502	0.280856020877168
204	K	0.280856020877168	0.413971932391881
205	L	0.413971932391881	0.512590682731502
206	V	0.644489457411700	0.644489457411700
207	Q	0.683973209629422	0.683973209629422
208	N	0.799823642341638	0.799823642341638
209	K	0.883006559489138	0.883006559489138
210	Y	0.937653871102371	0.932783092229746
211	L	0.962471831544689	0.932783092229746
212	G	0.932783092229746	0.932783092229746
213	V	0.894182538712012	0.894182538712012
214	I	0.819738586805616	0.819738586805616
215	I	0.715434680197186	0.776416538723685
216	Q	0.733675864866717	0.776416538723685
217	C	0.776416538723685	0.776416538723685
218	L	0.862659201961124	0.776416538723685
219	V	0.783935077845916	0.776416538723685
220	T	0.675718895855076	0.780090595979862
221	E	0.748194536397399	0.751023704117995
222	T	0.780090595979862	0.748194536397399
223	K	0.751023704117995	0.751023704117995
224	T	0.734632372028457	0.777362200368141
225	S	0.848623422400803	0.751023704117995
226	V	0.777362200368141	0.734632372028457
227	S	0.695195899748949	0.695195899748949
228	R	0.590675399121337	0.669758512241781
229	H	0.519029781101234	0.669758512241781
230	I	0.669758512241781	0.669758512241781
231	Y	0.803305547990797	0.669758512241781
232	F	0.684040851084357	0.684040851084357
233	F	0.645412812334093	0.773728280954132
234	S	0.773728280954132	0.773728280954132
235	A	0.773728280954132	0.773728280954132
236	R	0.855485735453642	0.826942041340287
237	G	0.911563144749017	0.826942041340287
238	R	0.826942041340287	0.826942041340287
239	I	0.574006455408714	0.593862910295568
240	D	0.592547305137169	0.592547305137169
241	P	0.593862910295568	0.574006455408714
242	L	0.457807761710708	0.457807761710708
243	V	0.401138780698440	0.401138780698440
244	Y	0.353101242634320	0.353101242634320
245	L	0.225068101996666	0.340408919197369
246	D	0.246152518620812	0.322600593239988
247	E	0.340408919197369	0.322600593239988
248	F	0.322600593239988	0.340408919197369
249	L	0.473233827100628	0.473233827100628
250	R	0.532787337776355	0.473233827100628
251	N	0.508629945382200	0.473233827100628
252	S	0.325027608632077	0.325027608632077
253	E	0.230835195531726	0.230835195531726
254	P	0.139048158798273	0.230835195531726
255	V	0.196345434980823	0.196345434980823
256	L	0.252395749669788	0.153037697065159
257	K	0.153037697065159	0.153037697065159
258	R	0.087742154860397	0.087742154860397
259	V	0.081848858631403	0.081848858631403
260	N	0.081848858631403	0.081848858631403
261	R	0.077528999942174	0.081848858631403
262	T	0.119000581105421	0.083603728006182
263	G	0.083603728006182	0.083603728006182
264	N	0.084765829422080	0.083603728006182
265	S	0.043507892874125	0.083603728006182
266	S	0.083106710929732	0.083106710929732
267	S	0.136309697970004	0.080251508833826
268	N	0.080251508833826	0.080251508833826
269	K	0.052105205620263	0.069857504375252
270	Q	0.038847204675748	0.069857504375252
271	E	0.069857504375252	0.069857504375252
272	Y	0.144862696724755	0.144862696724755
273	Q	0.187253329394886	0.187253329394886
274	L	0.187253329394886	0.187253329394886
275	L	0.285131111157256	0.240361027488387
276	K	0.240361027488387	0.273275648404284
277	D	0.273275648404284	0.285131111157256
278	N	0.328619059586991	0.328619059586991
279	L	0.499151308315060	0.471265563799096
280	V	0.620732556167714	0.471265563799096
281	R	0.471265563799096	0.471265563799096
282	S	0.433859559354209	0.433859559354209
283	Y	0.333597859229935	0.333597859229935
284	N	0.184666930080060	0.333597859229935
285	K	0.293733523100351	0.333597859229935
286	A	0.454197639624188	0.454197639624188
287	L	0.681081973150478	0.604505897401537
288	K	0.679896608882999	0.679896608882999
289	K	0.604505897401537	0.681081973150478
290	N	0.742543371718347	0.679896608882999
291	A	0.731120269015239	0.604505897401537
292	P	0.554768268314491	0.554768268314491
293	Y	0.542853570066608	0.542853570066608
294	S	0.517047030205305	0.517047030205305
295	I	0.451301319173793	0.451301319173793
296	F	0.304499450265273	0.451301319173793
297	A	0.333615562035881	0.451301319173793
298	I	0.519480309432418	0.475294098708140
299	K	0.507459686447951	0.507459686447951
300	N	0.475294098708140	0.519480309432418
301	G	0.534644957686224	0.534644957686224
302	P	0.554913485071066	0.534644957686224
303	K	0.652180786488751	0.534644957686224
304	S	0.482169658960157	0.482169658960157
305	H	0.332600208560624	0.431418960167576
306	I	0.431418960167576	0.426163474832484
307	G	0.411822156481334	0.426163474832484
308	R	0.426163474832484	0.431418960167576
309	H	0.584706630456644	0.584706630456644
310	L	0.637118594366019	0.609627415892611
311	M	0.609627415892611	0.637118594366019
312	T	0.756799266058072	0.637118594366019
313	S	0.758805568745545	0.626212805169997
314	F	0.626212805169997	0.673977924043656
315	L	0.607217263181804	0.626212805169997
316	S	0.673977924043656	0.626212805169997
317	M	0.603175396670105	0.673977924043656
318	K	0.706257935940156	0.673977924043656
319	G	0.685780077776826	0.603175396670105
320	L	0.523157802282198	0.630280612232584
321	T	0.462623613816729	0.523157802282198
322	E	0.630280612232584	0.477097135689682
323	L	0.477097135689682	0.462623613816729
324	T	0.195317859928478	0.195317859928478
325	N	0.186223941451893	0.186223941451893
326	V	0.141017656635134	0.186223941451893
327	V	0.176065566957405	0.176065566957405
328	G	0.220361051783446	0.176065566957405
329	N	0.155854849090474	0.220361051783446
330	W	0.237470650480443	0.237470650480443
331	S	0.399652146031850	0.276578854787669
332	D	0.276578854787669	0.276578854787669
333	K	0.276578854787669	0.327610344251990
334	R	0.327610344251990	0.276578854787669
335	A	0.330939309648165	0.294858614696159
336	S	0.226752134277801	0.327206803232457
337	A	0.294858614696159	0.327206803232457
338	V	0.327206803232457	0.327206803232457
339	A	0.333337264580468	0.333337264580468
340	R	0.335770870543424	0.335770870543424
341	T	0.553818085896453	0.553818085896453
342	T	0.728286762716025	0.553818085896453
343	Y	0.678621216805719	0.553818085896453
344	T	0.462355121005078	0.566699657596205
345	H	0.481084998399696	0.566699657596205
346	Q	0.566699657596205	0.566699657596205
347	I	0.588982597033823	0.588982597033823
348	T	0.588982597033823	0.588982597033823
349	A	0.713887837673344	0.713887837673344
350	I	0.808012045015000	0.721793095733642
351	P	0.806310572988138	0.806310572988138
352	D	0.721793095733642	0.808012045015000
353	H	0.816265686135738	0.816265686135738
354	Y	0.877060894562329	0.877060894562329
355	F	0.904658662877075	0.877060894562329
356	A	0.889729333617520	0.877060894562329
357	L	0.799544977046596	0.799544977046596
358	V	0.734232295199258	0.764721237958402
359	S	0.734232295199258	0.764721237958402
360	R	0.764721237958402	0.764721237958402
361	Y	0.859774615200101	0.764721237958402
362	Y	0.765537165951079	0.764721237958402
363	A	0.739345407540250	0.755542495457899
364	Y	0.755542495457899	0.755542495457898
365	D	0.755542495457898	0.755542495457898
366	P	0.755542495457898	0.755542495457898
367	I	0.630821953824840	0.630821953824840
368	S	0.460619106506008	0.460619106506008
369	K	0.312429041582820	0.312429041582820
370	E	0.209711820198308	0.209711820198308
371	M	0.108416234549937	0.108416234549937
372	I	0.077681632891364	0.102152696025621
373	A	0.090121137087885	0.090121137087885
374	L	0.102152696025621	0.077681632891364
375	K	0.071361337426249	0.071361337426249
376	D	0.069546300571566	0.071361337426249
377	E	0.064514599045755	0.071361337426249
378	T	0.073095150018841	0.073095150018841
379	N	0.218539590262167	0.073095150018841
380	P	0.096453859782988	0.073095150018841
381	I	0.046146951057298	0.068955675601510
382	E	0.068955675601510	0.046146951057298
383	E	0.035836032129266	0.046146951057298
384	W	0.028942848241753	0.056281233803306
385	Q	0.056281233803306	0.056281233803306
386	H	0.113067409213370	0.064536838876299
387	I	0.067503508168833	0.067503508168833
388	E	0.064536838876299	0.075072014138186
389	Q	0.075072014138186	0.075072014138186
390	L	0.075072014138186	0.075072014138186
391	K	0.132350870309665	0.132350870309665
392	G	0.315063013897720	0.164888261912563
393	S	0.164888261912563	0.207988927011526
394	A	0.207988927011526	0.207988927011526
395	E	0.325402438341023	0.198415369107250
396	G	0.158220737567674	0.207988927011526
397	S	0.198415369107250	0.325402438341023
398	I	0.353243650885286	0.353243650885286
399	R	0.371815067811714	0.371815067811714
400	Y	0.385676724417176	0.371815067811714
401	P	0.433804542526723	0.379353348997073
402	A	0.305484597453792	0.385676724417176
403	W	0.379353348997073	0.433804542526723
404	N	0.666683777433751	0.569374589005967
405	G	0.569374589005967	0.666683777433751
406	I	0.695954509865936	0.666683777433751
407	I	0.678684613573169	0.661898469865098
408	S	0.661898469865098	0.678684613573169
409	Q	0.530701059233114	0.678684613573169
410	E	0.697264104150709	0.661898469865098
411	V	0.792574260208287	0.675523418586826
412	L	0.604859750525134	0.697264104150709
413	D	0.675523418586826	0.675523418586826
414	Y	0.748176941362879	0.604859750525134
415	L	0.500000000000000	0.500000000000000
416	S	0.500000000000000	0.500000000000000
417	S	0.500000000000000	0.500000000000000
418	Y	0.500000000000000	0.500000000000000
419	I	0.500000000000000	0.500000000000000
420	N	0.500000000000000	0.500000000000000
421	R	0.500000000000000	0.500000000000000
422	R	0.500000000000000	0.500000000000000
423	I	0.500000000000000	0.500000000000000
