# Supplementary material for: Conserved degronome features governing quality control associated proteolysis
Source: Nat Commun. 2022 Dec 8;13:7588. doi: 10.1038/s41467-022-35298-y (PMC9732359; doi:10.1038/s41467-022-35298-y)
Supplement: Supplementary file 6 — Supplementary Data 4 [file 41467_2022_35298_MOESM6_ESM.zip › profile_P03871.csv]

# Degron profile of P03871
# logit: Predicted probability of a tile being a degron (PSI<2.2) assigned to central position
# smooth: Running median spanning 5 positions
resi	aa	logit	logit_smooth
1	M	0.500000000000000	0.500000000000000
2	N	0.500000000000000	0.500000000000000
3	G	0.500000000000000	0.500000000000000
4	E	0.500000000000000	0.500000000000000
5	R	0.500000000000000	0.500000000000000
6	L	0.500000000000000	0.500000000000000
7	L	0.500000000000000	0.500000000000000
8	A	0.500000000000000	0.500000000000000
9	C	0.728738389927567	0.728738389927567
10	I	0.769454240595122	0.769454240595122
11	K	0.795155881424487	0.795155881424487
12	Q	0.813576997009464	0.813576997009464
13	C	0.919567667345117	0.919567667345117
14	I	0.947561642202205	0.919567667345117
15	M	0.943348235242997	0.919567667345117
16	Q	0.815833328673688	0.815833328673688
17	H	0.674517003020324	0.674517003020324
18	F	0.563456451363077	0.563456451363077
19	Q	0.406186580383074	0.563456451363077
20	P	0.538088174280099	0.563456451363077
21	M	0.682844837470467	0.538088174280099
22	V	0.731905853790389	0.538088174280099
23	Y	0.434975860147831	0.434975860147831
24	D	0.341022255895258	0.362040728122885
25	E	0.361856307251486	0.361856307251486
26	S	0.362040728122885	0.341022255895258
27	R	0.186747366715149	0.356124409568277
28	C	0.201031589706765	0.238148299720600
29	V	0.356124409568277	0.238148299720600
30	I	0.238148299720600	0.238148299720600
31	E	0.238148299720600	0.238148299720600
32	T	0.133056164021180	0.174973013968882
33	T	0.133056164021180	0.174973013968882
34	R	0.174973013968882	0.174973013968882
35	G	0.268552834325152	0.174973013968882
36	T	0.242897154919358	0.174973013968882
37	F	0.158522604877293	0.160543647536250
38	P	0.160543647536250	0.158522604877293
39	V	0.081358790237292	0.158522604877293
40	P	0.134921662987964	0.160543647536250
41	D	0.224695667783476	0.224695667783476
42	N	0.260238848203632	0.260238848203632
43	Y	0.378575591443509	0.378575591443509
44	K	0.497196266887114	0.497196266887114
45	K	0.646330945370818	0.597354433306352
46	Y	0.625178507893643	0.597354433306352
47	K	0.597354433306352	0.625178507893643
48	T	0.483977767512350	0.625178507893643
49	L	0.652979151220521	0.652979151220521
50	A	0.876132380699894	0.805091872230189
51	F	0.876132380699894	0.805091872230189
52	A	0.805091872230189	0.805091872230189
53	F	0.686487582849242	0.686487582849242
54	V	0.537198702390075	0.537198702390075
55	G	0.404004897340428	0.507593323659020
56	H	0.379322054231239	0.507593323659020
57	V	0.507593323659020	0.404004897340428
58	L	0.527659040035373	0.379322054231239
59	N	0.343230016841186	0.343230016841186
60	T	0.208672530984123	0.208672530984123
61	D	0.109815413949694	0.110349501700012
62	D	0.110349501700012	0.109815413949694
63	T	0.035076923857959	0.086936440625349
64	P	0.086936440625349	0.069827988946518
65	V	0.069827988946518	0.035076923857959
66	I	0.021527458811612	0.021527458811612
67	E	0.009856202013417	0.021527458811612
68	K	0.015164976302758	0.021527458811612
69	E	0.027817761107666	0.027817761107666
70	L	0.088948673935887	0.088948673935887
71	D	0.252723818820916	0.209718996517566
72	W	0.209718996517566	0.239913970637395
73	P	0.239913970637395	0.239913970637395
74	D	0.273693542720419	0.239913970637395
75	P	0.239913970637395	0.239913970637395
76	A	0.215552244499720	0.239913970637395
77	L	0.239232301567865	0.239913970637395
78	V	0.527222703282860	0.527222703282860
79	Y	0.547202069040585	0.527222703282860
80	N	0.657329520096664	0.527222703282860
81	T	0.510843112209361	0.545375982308625
82	I	0.510843112209361	0.545375982308625
83	V	0.545375982308625	0.545375982308625
84	D	0.726132982787133	0.545375982308625
85	R	0.683602650565476	0.545375982308625
86	I	0.514829461949452	0.577571701883652
87	I	0.537603360424180	0.577571701883652
88	N	0.577571701883652	0.577571701883652
89	H	0.632827019420039	0.632827019420039
90	P	0.744057673883796	0.636673958879202
91	E	0.636673958879202	0.657533035981781
92	L	0.657533035981781	0.744057673883796
93	S	0.886636623632134	0.766643237329900
94	Q	0.878773811207693	0.766643237329900
95	F	0.766643237329900	0.782741474119757
96	I	0.751957463825895	0.782741474119757
97	S	0.782741474119757	0.782741474119757
98	V	0.803964307926560	0.803964307926560
99	A	0.829872930809948	0.829872930809948
100	F	0.945350648647055	0.829872930809948
101	I	0.874396009705940	0.829872930809948
102	S	0.799861610329314	0.799861610329314
103	Q	0.766070273456552	0.767045867001671
104	L	0.767045867001671	0.766070273456552
105	K	0.446996882159449	0.622015043281478
106	A	0.622015043281478	0.515456613586080
107	T	0.433600761885961	0.446996882159449
108	I	0.515456613586080	0.433600761885961
109	G	0.349288875326112	0.349288875326112
110	E	0.166205872033517	0.290947801858373
111	G	0.167726283090727	0.167726283090727
112	L	0.290947801858373	0.166205872033517
113	D	0.147683716043153	0.165480728828141
114	I	0.165480728828141	0.148458067463215
115	N	0.148458067463215	0.147683716043153
116	V	0.115337007523649	0.115337007523649
117	K	0.056937061483071	0.115337007523649
118	G	0.056937061483071	0.115337007523649
119	T	0.176347106002176	0.149282773939995
120	L	0.234036649214442	0.176347106002176
121	N	0.149282773939995	0.176347106002176
122	R	0.229846199215404	0.149282773939995
123	R	0.121423561792741	0.121423561792741
124	G	0.116382951081460	0.121423561792741
125	K	0.116382951081460	0.121423561792741
126	G	0.206996614959181	0.206996614959181
127	I	0.392132365968295	0.388157699815255
128	R	0.407738655223260	0.392132365968295
129	R	0.388157699815255	0.392132365968295
130	P	0.546015354460456	0.390228122096644
131	K	0.390228122096644	0.390228122096644
132	G	0.372309699337592	0.400066634995573
133	V	0.400066634995573	0.400066634995573
134	F	0.569258180114958	0.537369368113014
135	F	0.748801374890881	0.537369368113014
136	R	0.537369368113014	0.537369368113014
137	Y	0.521167493063317	0.537369368113014
138	M	0.487461866564841	0.537369368113014
139	E	0.656132912550935	0.656132912550935
140	S	0.671715815928594	0.671715815928594
141	P	0.768585114461198	0.768585114461198
142	F	0.784435115793324	0.768585114461198
143	V	0.784435115793324	0.768585114461198
144	N	0.660742650945798	0.772272255844071
145	T	0.757577734946148	0.757577734946148
146	K	0.772272255844071	0.708695812909579
147	V	0.708695812909579	0.757577734946148
148	T	0.679273022957919	0.772272255844071
149	A	0.785707038399144	0.708695812909579
150	F	0.773858177857909	0.679273022957919
151	F	0.633256678892757	0.761271938223230
152	S	0.673355682902884	0.759279642950960
153	Y	0.761271938223230	0.673355682902884
154	L	0.759279642950960	0.673355682902884
155	R	0.657614309035383	0.675242169827715
156	D	0.661000075633104	0.661000075633104
157	Y	0.675242169827715	0.657614309035383
158	N	0.573397838257680	0.573397838257680
159	K	0.363334685601905	0.363334685601905
160	I	0.235937109291674	0.239083344364199
161	A	0.225481917438497	0.239083344364199
162	S	0.239083344364199	0.239083344364199
163	E	0.254010100233187	0.254010100233187
164	Y	0.372207743809143	0.372207743809143
165	H	0.545317618848760	0.545317618848760
166	N	0.564159022443591	0.564159022443591
167	N	0.620014528091404	0.564159022443591
168	T	0.735364105500518	0.564159022443591
169	K	0.557394538572858	0.620014528091404
170	F	0.557394538572858	0.685551124242986
171	I	0.685551124242986	0.685551124242986
172	L	0.882630239444671	0.831782570877589
173	T	0.842039588652561	0.831782570877589
174	F	0.831782570877589	0.834685821931648
175	S	0.824941745364401	0.831782570877589
176	C	0.834685821931648	0.831782570877589
177	Q	0.798464526748236	0.824941745364401
178	A	0.887028124410411	0.807778781919683
179	Y	0.807778781919683	0.798464526748236
180	W	0.716960036399997	0.716960036399997
181	A	0.716960036399997	0.716960036399997
182	S	0.702573828819054	0.702573828819054
183	G	0.500734211972280	0.684408801138955
184	P	0.631037563471005	0.684408801138955
185	N	0.684408801138955	0.684408801138955
186	F	0.717190820553046	0.684408801138955
187	S	0.768407663786027	0.684408801138955
188	A	0.657130952737932	0.717190820553046
189	L	0.663348191272034	0.765748809904685
190	K	0.765748809904685	0.727966593039546
191	N	0.778962247637217	0.765748809904685
192	V	0.727966593039546	0.778962247637217
193	I	0.844968996938383	0.844968996938383
194	R	0.933276723674068	0.875896846932729
195	C	0.882160600508623	0.882160600508623
196	S	0.875896846932729	0.907013626264333
197	I	0.914863507553123	0.882160600508623
198	I	0.907013626264333	0.889846060052964
199	H	0.855900614962709	0.889846060052964
200	E	0.889846060052964	0.855900614962709
201	Y	0.731150237101846	0.731150237101846
202	I	0.552072979919953	0.552072979919953
203	S	0.363428850699982	0.363428850699982
204	K	0.251070021904617	0.251070021904617
205	F	0.202202597651917	0.202202597651917
206	V	0.118330308283258	0.118330308283258
207	E	0.118330308283258	0.118330308283258
208	R	0.086024050776527	0.086024050776527
209	E	0.075731895039173	0.075731895039173
210	Q	0.041842315180140	0.041842315180140
211	D	0.012164481999737	0.022611015843201
212	K	0.022611015843201	0.020430810347229
213	G	0.020430810347229	0.012164481999737
214	H	0.009399053713386	0.009399053713386
215	I	0.003184069099810	0.003184069099810
216	G	0.003184069099810	0.003184069099810
217	D	0.001477435789851	0.002368700798081
218	Q	0.002185906070859	0.002368700798081
219	E	0.002368700798081	0.002368700798081
220	L	0.005099604852204	0.003111502956575
221	P	0.003111502956575	0.005099604852204
222	P	0.007696114312527	0.005099604852204
223	E	0.005674772439777	0.004991065313726
224	E	0.002218934064471	0.005674772439777
225	D	0.004991065313726	0.005674772439777
226	P	0.009175490239882	0.009175490239882
227	S	0.010704399818222	0.009726250713781
228	R	0.010704399818222	0.009726250713781
229	E	0.009726250713781	0.010669607540289
230	L	0.009083537008171	0.010669607540289
231	N	0.010669607540289	0.010669607540289
232	N	0.034088535596843	0.034088535596843
233	V	0.058513085855298	0.058513085855298
234	Q	0.066633866848684	0.058513085855298
235	H	0.071921472851451	0.058513085855298
236	E	0.037286065977804	0.042193018419783
237	V	0.042193018419783	0.042193018419783
238	N	0.042193018419783	0.037286065977804
239	S	0.027970731112284	0.027970731112284
240	L	0.017805687400012	0.017805687400012
241	T	0.012949170948047	0.012949170948047
242	E	0.005782646605673	0.012949170948047
243	Q	0.011703999124401	0.012949170948047
244	D	0.021289648885284	0.011703999124401
245	A	0.027848949186006	0.021289648885284
246	E	0.009551881262263	0.021289648885284
247	A	0.024151843367173	0.012218124566727
248	D	0.012218124566727	0.012086897216866
249	E	0.006541084437816	0.012218124566727
250	G	0.012086897216866	0.012218124566727
251	L	0.033085392952982	0.020846678899810
252	W	0.020846678899810	0.033085392952982
253	G	0.038612010935815	0.038612010935815
254	E	0.060863828906105	0.060863828906105
255	I	0.094332527840894	0.078236045852525
256	D	0.078236045852525	0.088835812190523
257	S	0.088835812190523	0.094332527840894
258	L	0.172465868471542	0.088835812190523
259	C	0.136632005820632	0.088835812190523
260	E	0.040399748242338	0.040399748242338
261	K	0.019238922488724	0.025561073687113
262	W	0.025561073687113	0.025561073687113
263	Q	0.025561073687113	0.019238922488724
264	S	0.015565651361919	0.025561073687113
265	E	0.017838878305816	0.025561073687113
266	A	0.035658662216652	0.029717480921367
267	E	0.038528020883465	0.029717480921367
268	D	0.029717480921367	0.029717480921367
269	Q	0.025970576955315	0.029717480921367
270	T	0.029609778767274	0.029717480921367
271	E	0.030416614235375	0.030416614235375
272	A	0.064739038916686	0.049730268515213
273	E	0.049730268515213	0.055649404178297
274	I	0.067438843360096	0.064739038916686
275	I	0.055649404178297	0.067438843360096
276	A	0.086514866914370	0.086514866914370
277	D	0.169751669214286	0.169751669214286
278	R	0.249965101999274	0.249965101999274
279	I	0.288020555511909	0.288020555511909
280	I	0.358564825037246	0.358564825037246
281	G	0.461137816366535	0.461137816366535
282	N	0.584261106564277	0.461137816366535
283	S	0.584261106564277	0.461137816366535
284	Q	0.426862457358391	0.569820165279404
285	R	0.395701297229219	0.536493443355002
286	M	0.569820165279404	0.515097496669784
287	A	0.536493443355002	0.515097496669784
288	N	0.515097496669784	0.515097496669784
289	L	0.329724852417146	0.515097496669784
290	K	0.394183915043482	0.515097496669784
291	I	0.583103329577088	0.583103329577088
292	R	0.724336335383679	0.724336335383679
293	R	0.831371089756634	0.831259107447371
294	T	0.831259107447371	0.831371089756634
295	K	0.869597390023487	0.869597390023487
296	F	0.910783517224412	0.869597390023487
297	K	0.923852092114936	0.880778272344228
298	S	0.787572783363653	0.880778272344229
299	V	0.880778272344228	0.880778272344228
300	L	0.880778272344229	0.863345492223561
301	Y	0.863345492223561	0.863345492223561
302	H	0.854132992307996	0.854132992307996
303	I	0.842369607890510	0.842369607890510
304	L	0.810799145854739	0.810799145854739
305	K	0.698685484685316	0.807476540682298
306	E	0.807476540682298	0.798151299738439
307	L	0.798151299738439	0.798151299738439
308	I	0.798151299738439	0.798151299738439
309	Q	0.784661039400302	0.784661039400302
310	S	0.694278559426174	0.694278559426174
311	Q	0.614284733432352	0.614284733432352
312	G	0.438915947330795	0.452122529972767
313	T	0.293984302211336	0.452122529972767
314	V	0.452122529972767	0.452021038669593
315	K	0.589735307010920	0.452021038669593
316	V	0.452021038669593	0.452021038669593
317	Y	0.168397793543195	0.308827000995831
318	R	0.179972944937839	0.308827000995831
319	G	0.308827000995831	0.308827000995831
320	S	0.313451826623115	0.313451826623115
321	S	0.551457689015135	0.548752309151320
322	F	0.548752309151320	0.551457689015135
323	S	0.572594699210419	0.572594699210419
324	H	0.605044877872011	0.572594699210419
325	D	0.608641120141961	0.572594699210419
326	S	0.340251666507777	0.340251666507777
327	I	0.215326867799682	0.265268097678431
328	K	0.250878289219515	0.265268097678431
329	I	0.265268097678431	0.265268097678431
330	S	0.423641381384944	0.284548949583482
331	L	0.284548949583482	0.327988845314810
332	H	0.327988845314810	0.423641381384944
333	Y	0.435675800066299	0.435675800066299
334	E	0.753630621928240	0.753630621928240
335	E	0.839134731990141	0.816031623122883
336	Q	0.816031623122883	0.816031623122883
337	H	0.898361829788951	0.839134731990141
338	I	0.814446150716264	0.816031623122883
339	T	0.882144531501668	0.866846568589516
340	A	0.789752193307556	0.814446150716264
341	V	0.866846568589516	0.789752193307556
342	W	0.683430722466923	0.789752193307556
343	V	0.683430722466923	0.802139733947466
344	Y	0.802139733947466	0.802139733947466
345	L	0.896916364990416	0.802139733947466
346	T	0.883843015321870	0.842729639700199
347	V	0.760582819177133	0.842729639700199
348	K	0.842729639700199	0.760582819177133
349	F	0.685760313085900	0.685760313085900
350	E	0.685760313085900	0.685760313085900
351	E	0.387507059487232	0.387507059487232
352	H	0.387507059487232	0.387507059487232
353	W	0.173420034164435	0.182128042982871
354	K	0.172639923888453	0.173420034164435
355	P	0.182128042982871	0.173324773075925
356	V	0.173324773075925	0.173324773075925
357	D	0.173324773075925	0.173324773075925
358	V	0.173324773075925	0.173324773075925
359	E	0.256128070018481	0.256128070018481
360	V	0.256128070018481	0.256128070018481
361	E	0.256280246473486	0.256128070018481
362	F	0.140938760224382	0.228841409192405
363	R	0.228841409192405	0.228841409192405
364	C	0.148562235936897	0.228841409192405
365	K	0.500000000000000	0.500000000000000
366	F	0.500000000000000	0.500000000000000
367	K	0.500000000000000	0.500000000000000
368	E	0.500000000000000	0.500000000000000
369	R	0.500000000000000	0.500000000000000
370	K	0.500000000000000	0.500000000000000
371	V	0.500000000000000	0.500000000000000
372	D	0.500000000000000	0.500000000000000
373	G	0.500000000000000	0.500000000000000
