# Supplementary material for: Conserved degronome features governing quality control associated proteolysis
Source: Nat Commun. 2022 Dec 8;13:7588. doi: 10.1038/s41467-022-35298-y (PMC9732359; doi:10.1038/s41467-022-35298-y)
Supplement: Supplementary file 6 — Supplementary Data 4 [file 41467_2022_35298_MOESM6_ESM.zip › profile_P03872.csv]

# Degron profile of P03872
# logit: Predicted probability of a tile being a degron (PSI<2.2) assigned to central position
# smooth: Running median spanning 5 positions
resi	aa	logit	logit_smooth
1	M	0.500000000000000	0.500000000000000
2	D	0.500000000000000	0.500000000000000
3	D	0.500000000000000	0.500000000000000
4	I	0.500000000000000	0.500000000000000
5	E	0.500000000000000	0.500000000000000
6	T	0.500000000000000	0.500000000000000
7	A	0.500000000000000	0.500000000000000
8	K	0.500000000000000	0.500000000000000
9	N	0.140279928792909	0.273157714111385
10	L	0.158123717735865	0.273157714111385
11	T	0.273157714111385	0.273157714111385
12	V	0.561848785656860	0.520570160523217
13	K	0.555014501934893	0.555014501934893
14	A	0.520570160523217	0.561848785656860
15	R	0.646828973978146	0.646828973978146
16	T	0.705556909459808	0.705556909459808
17	A	0.732782373007755	0.732782373007755
18	Y	0.866560626475517	0.865928947909779
19	S	0.865928947909779	0.865928947909779
20	V	0.928602873063309	0.866560626475517
21	W	0.814076666015765	0.874761546188718
22	D	0.874761546188718	0.920557145660183
23	V	0.920557145660183	0.917224292084780
24	C	0.929477201589299	0.917224292084780
25	R	0.917224292084780	0.917224292084780
26	L	0.818602774390107	0.818602774390107
27	F	0.816353744693098	0.816353744693098
28	I	0.689598141804267	0.726200378553905
29	E	0.726200378553905	0.726200378553905
30	M	0.400982871724529	0.689598141804267
31	I	0.731676583581831	0.478623578283120
32	A	0.478623578283120	0.400982871724529
33	P	0.363769014845756	0.363769014845756
34	D	0.333160229276535	0.333160229276535
35	V	0.222958670477447	0.222958670477447
36	D	0.126471940808493	0.126471940808493
37	I	0.066394380391552	0.066394380391552
38	D	0.058300962926789	0.058300962926789
39	I	0.023086902373475	0.032305777416364
40	E	0.021341988580234	0.032305777416364
41	S	0.032305777416364	0.032305777416364
42	K	0.068367802423626	0.052431925984224
43	R	0.110959404451413	0.068367802423626
44	K	0.052431925984224	0.110959404451413
45	S	0.160841399578049	0.138337281992673
46	D	0.138337281992673	0.160841399578049
47	E	0.395404081126294	0.257384648771353
48	L	0.257384648771353	0.339129832829025
49	L	0.339129832829025	0.339129832829025
50	F	0.435590133693500	0.319703997794080
51	P	0.319703997794080	0.339129832829025
52	G	0.303412556572521	0.435590133693500
53	Y	0.464650237457350	0.464650237457350
54	V	0.467370431666575	0.467370431666575
55	I	0.639644712271258	0.573107320642943
56	R	0.700382765828690	0.573107320642943
57	P	0.573107320642943	0.573107320642943
58	M	0.377882547232575	0.377882547232575
59	E	0.360121947058515	0.377882547232575
60	S	0.333595360466527	0.360121947058515
61	L	0.554347174867835	0.333595360466527
62	T	0.264219580381062	0.264219580381062
63	T	0.173950355317306	0.173950355317306
64	G	0.093739525802649	0.105263576396505
65	R	0.105263576396505	0.093739525802649
66	P	0.073611399727145	0.073611399727145
67	Y	0.025726149498013	0.043972814443937
68	G	0.043972814443937	0.043972814443937
69	L	0.043972814443937	0.040077811713080
70	D	0.040077811713080	0.040077811713080
71	S	0.039659374437116	0.039659374437116
72	S	0.039245127296234	0.039245127296234
73	A	0.026292781182584	0.028602374128900
74	E	0.024416331835254	0.026292781182584
75	D	0.028602374128900	0.024416331835254
76	S	0.020445388589319	0.020445388589319
77	S	0.015601873379082	0.020445388589319
78	V	0.014182617527410	0.020445388589319
79	S	0.055360502100675	0.055360502100675
80	S	0.099178248756299	0.085573127295444
81	D	0.085573127295444	0.085573127295444
82	S	0.085573127295444	0.099178248756299
83	S	0.166693607635386	0.166693607635386
84	A	0.273971530607052	0.273971530607052
85	E	0.362051842340221	0.348557521658912
86	V	0.491816753278024	0.348557521658912
87	I	0.348557521658912	0.348557521658912
88	L	0.234988277017735	0.348557521658912
89	P	0.248918601741920	0.348557521658912
90	A	0.553371766097463	0.382419405713569
91	A	0.382419405713569	0.382419405713569
92	K	0.382419405713569	0.506729018705314
93	M	0.506729018705314	0.386258171735147
94	V	0.574984266603836	0.386258171735147
95	K	0.386258171735147	0.386258171735147
96	E	0.189438744729679	0.292550644365280
97	R	0.157610714659698	0.252043939159691
98	F	0.292550644365280	0.215437845367542
99	D	0.252043939159691	0.215437845367542
100	S	0.215437845367542	0.215437845367542
101	I	0.211813003573735	0.211813003573735
102	G	0.093037652433703	0.093037652433703
103	N	0.068745724839447	0.093037652433703
104	G	0.072614710127719	0.093037652433703
105	M	0.111776078910426	0.085930711914847
106	L	0.125211132555979	0.111776078910426
107	S	0.085930711914847	0.125211132555979
108	S	0.276908620830827	0.150100023838389
109	Q	0.160644136798056	0.160644136798056
110	E	0.150100023838389	0.259984245670768
111	A	0.259984245670768	0.259984245670768
112	S	0.454141500287246	0.348776621594583
113	Q	0.503806311469620	0.348776621594583
114	A	0.348776621594583	0.348776621594583
115	A	0.184444551284805	0.286000553703497
116	I	0.175746320719769	0.286000553703497
117	D	0.286000553703497	0.286000553703497
118	L	0.449214306816673	0.314592612416158
119	M	0.415209327921168	0.331198936605323
120	L	0.314592612416158	0.335995926024560
121	Q	0.331198936605323	0.331198936605323
122	N	0.335995926024560	0.331198936605323
123	N	0.275599396448660	0.331219339858718
124	K	0.368057216944027	0.335995926024560
125	L	0.331219339858718	0.332134961077408
126	L	0.483007444102399	0.368057216944027
127	D	0.332134961077408	0.332134961077408
128	N	0.402341512049650	0.402341512049650
129	R	0.305433888430173	0.402341512049650
130	K	0.492466147728872	0.492466147728872
131	Q	0.713477815916019	0.713477815916019
132	L	0.864690682241995	0.746394219703834
133	Y	0.836724206755980	0.746394219703834
134	K	0.746394219703834	0.833485027733196
135	S	0.746394219703834	0.783657960697630
136	I	0.833485027733196	0.759917693301287
137	A	0.783657960697630	0.759917693301287
138	I	0.759917693301287	0.759917693301287
139	I	0.626574555752752	0.631609449608058
140	I	0.631609449608058	0.626574555752752
141	G	0.462486392764105	0.462486392764105
142	R	0.349059346720564	0.413717973363056
143	L	0.411069047320172	0.411069047320172
144	P	0.413717973363056	0.349059346720564
145	E	0.165963673263737	0.196056649750342
146	K	0.196056649750342	0.183696879806677
147	D	0.183696879806677	0.165963673263737
148	K	0.142543255869124	0.142543255869124
149	K	0.080967050306191	0.132803267660813
150	R	0.098987549183226	0.098987549183226
151	A	0.132803267660813	0.080967050306191
152	T	0.039145389019567	0.098987549183226
153	E	0.071457173891913	0.117098790712192
154	M	0.119348185720798	0.117098790712192
155	L	0.117098790712192	0.119348185720798
156	M	0.332688148482614	0.332688148482614
157	R	0.498353158455209	0.498353158455209
158	K	0.642461198133111	0.498353158455209
159	M	0.586025170971035	0.543412596125221
160	D	0.495077034090587	0.586025170971035
161	C	0.543412596125221	0.543412596125221
162	T	0.637960006352614	0.542238295115270
163	Q	0.542238295115270	0.542238295115270
164	L	0.265775826408267	0.265775826408267
165	L	0.121401336792761	0.121401336792761
166	V	0.060155085006178	0.103758950498493
167	P	0.103758950498493	0.103758950498493
168	P	0.103758950498493	0.103758950498493
169	A	0.179246618764472	0.179246618764472
170	P	0.203526684911986	0.203526684911986
171	T	0.301199150158591	0.297775288089564
172	E	0.318407554899358	0.297775288089564
173	E	0.297775288089564	0.297775288089564
174	D	0.277934791112619	0.277934791112619
175	V	0.185800589939300	0.277934791112619
176	M	0.198533042204342	0.277934791112619
177	K	0.353794261900095	0.353794261900095
178	L	0.455972670262167	0.455972670262167
179	V	0.499225558119307	0.499225558119307
180	S	0.649426486153848	0.649426486153848
181	V	0.846215608852273	0.846215608852273
182	V	0.890675028731559	0.846215608852273
183	T	0.932686757367633	0.846215608852273
184	Q	0.802403350018182	0.802403350018182
185	L	0.744455325757163	0.744455325757163
186	L	0.740328648799734	0.740328648799734
187	T	0.650637287151494	0.715728026404591
188	L	0.572686497383506	0.715728026404591
189	V	0.715728026404591	0.650637287151494
190	P	0.750364457942582	0.572686497383506
191	P	0.571298850821311	0.572894043469348
192	D	0.397145284951018	0.571559517660375
193	R	0.572894043469348	0.571559517660375
194	Q	0.571559517660375	0.571559517660375
195	A	0.591118320682246	0.571559517660375
196	A	0.548626206378680	0.548626206378680
197	L	0.270833774515280	0.324965596043380
198	I	0.178854135848800	0.324965596043380
199	G	0.324965596043380	0.324965596043380
200	D	0.348095085043155	0.348095085043155
201	L	0.348095085043155	0.348095085043155
202	F	0.501882846100064	0.501882846100064
203	I	0.671090699921456	0.518028680669985
204	P	0.568775887952625	0.518028680669985
205	E	0.518028680669985	0.518028680669985
206	S	0.516667354776550	0.516667354776550
207	L	0.294053249238677	0.516667354776550
208	K	0.240292286324645	0.437141815702827
209	D	0.543158760393508	0.337790983233702
210	I	0.437141815702827	0.337790983233702
211	F	0.337790983233702	0.337790983233702
212	N	0.125752752512898	0.201471610486985
213	S	0.118359353222918	0.201471610486985
214	F	0.201471610486985	0.188832153703332
215	N	0.321568325783616	0.188832153703332
216	E	0.188832153703332	0.201471610486985
217	L	0.185549094981737	0.188832153703332
218	A	0.300584574377845	0.185549094981737
219	A	0.165985017301563	0.165985017301563
220	E	0.096263354935426	0.126493958261838
221	N	0.071566690028920	0.096263354935426
222	R	0.126493958261838	0.071566690028920
223	L	0.042599199950985	0.071566690028920
224	Q	0.040679287756686	0.042599199950985
225	Q	0.073811089247979	0.041123354982041
226	K	0.041123354982041	0.040679287756686
227	K	0.019668575748878	0.037096563351957
228	S	0.027123745574219	0.037096563351957
229	E	0.037096563351957	0.037096563351957
230	L	0.049750278651737	0.037096563351957
231	E	0.056201797201987	0.037096563351957
232	G	0.024529029197241	0.026814357402025
233	R	0.026814357402025	0.024529029197241
234	T	0.023141954790289	0.023141954790289
235	E	0.014220506774487	0.014758502774278
236	V	0.008707705556611	0.014758502774278
237	N	0.014758502774278	0.014220506774487
238	H	0.021697216633124	0.014758502774278
239	A	0.011667827965364	0.021697216633124
240	N	0.021705471647827	0.021705471647827
241	T	0.030691176843860	0.028814348537051
242	N	0.028814348537051	0.030691176843860
243	E	0.030691176843860	0.030691176843860
244	E	0.052270431418743	0.030691176843860
245	V	0.033718628419506	0.030691176843860
246	P	0.021510927023068	0.021510927023068
247	S	0.020199598717903	0.020199598717903
248	R	0.013151900415348	0.020199598717903
249	R	0.020199598717903	0.020199598717903
250	T	0.021527741703316	0.020537132055674
251	R	0.020537132055674	0.021527741703316
252	S	0.042897887257371	0.042897887257371
253	R	0.119065366160323	0.069528111606410
254	D	0.069528111606410	0.119065366160323
255	T	0.141744599701571	0.119065366160323
256	N	0.132231673226227	0.100752806963747
257	A	0.100752806963747	0.132231673226227
258	R	0.095011524035287	0.132231673226227
259	G	0.174518883094324	0.102115285017594
260	A	0.165347029490110	0.102115285017594
261	Y	0.102115285017594	0.119358401175553
262	K	0.073810517051606	0.112209559970212
263	L	0.119358401175553	0.112209559970212
264	Q	0.112209559970212	0.119358401175553
265	N	0.163542364134666	0.163542364134666
266	T	0.213646667472227	0.176304600061263
267	I	0.176304600061263	0.180255981334629
268	T	0.222529609709880	0.180255981334629
269	E	0.180255981334629	0.176304600061263
270	G	0.106944626136191	0.120526505003470
271	P	0.120526505003470	0.120526505003470
272	K	0.072963433240180	0.120526505003470
273	A	0.126993566226506	0.126993566226506
274	V	0.183690277497266	0.126993566226506
275	P	0.183690277497266	0.167465840540652
276	T	0.106547979437540	0.183690277497266
277	K	0.167465840540652	0.183690277497266
278	K	0.274331171499937	0.274331171499937
279	R	0.274331171499937	0.274331171499937
280	R	0.324262183172237	0.281109392515101
281	V	0.324262183172237	0.281109392515101
282	A	0.281109392515101	0.281109392515101
283	T	0.198335274218655	0.198335274218655
284	R	0.187590181141241	0.196734688119185
285	V	0.187590181141241	0.196734688119185
286	R	0.196734688119185	0.196734688119185
287	G	0.218924423835327	0.218924423835327
288	R	0.500000000000000	0.500000000000000
289	K	0.500000000000000	0.500000000000000
290	S	0.500000000000000	0.500000000000000
291	R	0.500000000000000	0.500000000000000
292	N	0.500000000000000	0.500000000000000
293	T	0.500000000000000	0.500000000000000
294	S	0.500000000000000	0.500000000000000
295	R	0.500000000000000	0.500000000000000
296	V	0.500000000000000	0.500000000000000
