# Supplementary material for: Conserved degronome features governing quality control associated proteolysis
Source: Nat Commun. 2022 Dec 8;13:7588. doi: 10.1038/s41467-022-35298-y (PMC9732359; doi:10.1038/s41467-022-35298-y)
Supplement: Supplementary file 6 — Supplementary Data 4 [file 41467_2022_35298_MOESM6_ESM.zip › profile_P03873.csv]

# Degron profile of P03873
# logit: Predicted probability of a tile being a degron (PSI<2.2) assigned to central position
# smooth: Running median spanning 5 positions
resi	aa	logit	logit_smooth
1	M	0.500000000000000	0.500000000000000
2	A	0.500000000000000	0.500000000000000
3	F	0.500000000000000	0.500000000000000
4	R	0.500000000000000	0.500000000000000
5	K	0.500000000000000	0.500000000000000
6	S	0.500000000000000	0.500000000000000
7	N	0.500000000000000	0.500000000000000
8	V	0.500000000000000	0.500000000000000
9	Y	0.916928783748731	0.858859600833495
10	L	0.937271553797066	0.858859600833495
11	S	0.858859600833495	0.858859600833495
12	L	0.765083328115822	0.765083328115822
13	V	0.719553706877033	0.719553706877033
14	N	0.715178753884356	0.719553706877033
15	S	0.680948298505046	0.715178753884356
16	Y	0.729025578957816	0.680948298505046
17	I	0.612053128762366	0.649778464925826
18	I	0.649778464925826	0.612053128762366
19	D	0.439292497772495	0.588418310364140
20	S	0.575608926557870	0.588418310364140
21	P	0.588418310364140	0.588418310364140
22	Q	0.624080110150046	0.624080110150046
23	P	0.624080110150046	0.624080110150046
24	S	0.714021838807620	0.624080110150046
25	S	0.521616559520386	0.521616559520386
26	I	0.348781009787786	0.521616559520386
27	N	0.330754329575512	0.521616559520386
28	Y	0.650074825970128	0.584116972179080
29	W	0.584116972179080	0.650074825970128
30	W	0.756352135352056	0.756352135352056
31	N	0.843797884272165	0.843797884272165
32	M	0.922716962235598	0.922716962235598
33	G	0.953183946688187	0.949458033990792
34	S	0.976443236444761	0.953183946688187
35	L	0.949458033990792	0.976443236444761
36	L	0.979678806236170	0.976443236444761
37	G	0.979376543175670	0.960388279354987
38	L	0.960388279354987	0.960388279354987
39	C	0.902501724470026	0.960388279354987
40	L	0.959604738482007	0.960388279354987
41	V	0.967226422793183	0.967226422793183
42	I	0.983251830923610	0.982957170484607
43	Q	0.986309781425052	0.982957170484607
44	I	0.982957170484607	0.983251830923610
45	V	0.970672302781551	0.982957170484607
46	T	0.986977061423201	0.975811359821048
47	G	0.975811359821048	0.970672302781551
48	I	0.961723889224755	0.961723889224755
49	F	0.913867749089373	0.926830372270352
50	M	0.926830372270352	0.913867749089373
51	A	0.781272707142343	0.879121932027146
52	M	0.879121932027146	0.827683033223928
53	H	0.814260006204879	0.826118377472397
54	Y	0.827683033223928	0.827683033223928
55	S	0.826118377472397	0.827683033223928
56	S	0.862716055725800	0.827683033223928
57	N	0.840351542511861	0.826118377472397
58	I	0.617932022238588	0.657925402451607
59	E	0.536896152581823	0.657925402451607
60	L	0.657925402451607	0.657925402451607
61	A	0.657925402451607	0.657925402451607
62	F	0.658105103347486	0.657925402451607
63	S	0.357199289331147	0.505340221929714
64	S	0.486551449544525	0.505340221929714
65	V	0.505340221929714	0.486551449544525
66	E	0.505340221929714	0.505340221929714
67	H	0.275033784821115	0.505340221929714
68	I	0.533585752213783	0.533585752213783
69	M	0.553523934714264	0.533585752213783
70	R	0.654924100401511	0.553523934714264
71	D	0.522890477839706	0.654851329767689
72	V	0.654851329767689	0.654924100401511
73	H	0.780910682300432	0.692624200224884
74	N	0.692624200224884	0.779950626131286
75	G	0.828082591606761	0.779950626131286
76	Y	0.779950626131286	0.692624200224884
77	I	0.568267447234019	0.568267447234019
78	L	0.517843167196488	0.568267447234019
79	R	0.498858889481177	0.568267447234019
80	Y	0.788202954570345	0.788202954570345
81	L	0.803053603019426	0.803053603019426
82	H	0.876036156910555	0.876036156910555
83	A	0.930543231987764	0.930543231987764
84	N	0.967968155161288	0.960148639878477
85	G	0.963305970506810	0.960148639878477
86	A	0.960148639878477	0.960148639878477
87	S	0.950709570139507	0.950709570139507
88	F	0.950672135441014	0.950672135441014
89	F	0.943639120845630	0.943639120845630
90	F	0.916225416475376	0.916225416475376
91	M	0.905342452752877	0.916225416475376
92	V	0.854912758515026	0.916225416475376
93	M	0.933128102405115	0.933128102405115
94	F	0.969653029434728	0.969653029434728
95	M	0.978296432566477	0.969653029434728
96	H	0.971492467646400	0.969653029434728
97	M	0.948022570291192	0.948022570291192
98	A	0.944132268404740	0.944132268404740
99	K	0.907051218173786	0.907051218173786
100	G	0.866464628569316	0.866464628569316
101	L	0.763828250784486	0.763828250784486
102	Y	0.698813808826919	0.698813808826919
103	Y	0.679242528162950	0.698813808826919
104	G	0.587376110700643	0.698813808826919
105	S	0.712694813736450	0.679242528162950
106	Y	0.765597822746805	0.712694813736450
107	R	0.678602078716816	0.765597822746805
108	S	0.792490739019959	0.776118833496079
109	P	0.792490739019959	0.792490739019959
110	R	0.776118833496079	0.792490739019959
111	V	0.803024381598021	0.803024381598021
112	T	0.827415497768126	0.827415497768126
113	L	0.922168903498183	0.922168903498183
114	W	0.960193677306921	0.960193677306921
115	N	0.963203094666136	0.960827292902264
116	V	0.960827292902264	0.963203094666136
117	G	0.980367407130718	0.980367407130718
118	V	0.986319196566578	0.980367407130718
119	I	0.985413289615683	0.985413289615683
120	I	0.979844745647602	0.986319196566578
121	F	0.988992329632686	0.985413289615683
122	I	0.988992329632686	0.986817250280092
123	L	0.971673375028773	0.986817250280092
124	T	0.986817250280092	0.986817250280092
125	I	0.986010042377873	0.986817250280092
126	A	0.993363305497187	0.992204383737652
127	T	0.993363305497187	0.992204383737652
128	A	0.992204383737652	0.992204383737652
129	F	0.979281147602213	0.979281147602213
130	L	0.958915967360209	0.958915967360209
131	G	0.945181923608486	0.945181923608486
132	Y	0.901748851863272	0.907295120551357
133	C	0.907295120551357	0.904937435435848
134	C	0.904937435435848	0.901748851863272
135	V	0.854326683798880	0.854326683798880
136	Y	0.821488455466523	0.849392910234752
137	G	0.849392910234752	0.821488455466523
138	Q	0.705411087880746	0.808138069398661
139	M	0.721833261540312	0.721833261540312
140	S	0.808138069398661	0.708714710620663
141	H	0.708714710620663	0.708714710620663
142	W	0.545898911579166	0.552329517866236
143	G	0.529646347232519	0.545898911579166
144	N	0.552329517866236	0.529646347232519
145	M	0.361174341512725	0.529646347232519
146	N	0.529340136393903	0.534712498712445
147	I	0.647047303459040	0.534712498712445
148	A	0.534712498712445	0.537431098282507
149	S	0.537431098282507	0.647047303459040
150	N	0.686919778878837	0.657316710161157
151	M	0.657316710161157	0.686919778878837
152	F	0.792346113194721	0.792346113194721
153	N	0.878550218120486	0.878550218120486
154	M	0.878550218120486	0.878550218120486
155	M	0.944844906225037	0.926766264525078
156	K	0.926766264525078	0.944844906225037
157	T	0.950915456495029	0.950915456495029
158	I	0.973258401769983	0.973258401769983
159	Y	0.989406895001384	0.989406895001384
160	M	0.990784534197964	0.990784534197964
161	M	0.991536050599004	0.991536050599004
162	M	0.996388762594142	0.995337984606575
163	L	0.996861286478722	0.996388762594142
164	M	0.995337984606575	0.996861286478722
165	L	0.997835658945398	0.997835658945398
166	L	0.998544045755491	0.997835658945398
167	I	0.998030118881291	0.997835658945398
168	Y	0.996842998755132	0.996842998755132
169	I	0.994864252266009	0.994864252266009
170	F	0.994864252266009	0.994864252266009
171	Y	0.994864252266009	0.994864252266009
172	T	0.989818168182073	0.989818168182073
173	I	0.984928332458048	0.984928332458048
174	M	0.970410157751126	0.970410157751126
175	M	0.909271292192409	0.909271292192409
176	R	0.894980398196362	0.894980398196362
177	Q	0.832685270822415	0.832685270822415
178	M	0.786163422375835	0.812984321647784
179	M	0.787078509027138	0.802131807771507
180	K	0.812984321647784	0.787078509027138
181	T	0.802131807771507	0.787078509027138
182	K	0.665688784785971	0.665688784785971
183	E	0.665688784785971	0.665688784785971
184	Y	0.398207223288982	0.665688784785971
185	T	0.514970261803801	0.552720475290916
186	M	0.700842975471055	0.514970261803801
187	L	0.552720475290916	0.514970261803801
188	I	0.436508851956851	0.436508851956851
189	K	0.394609288830384	0.436508851956851
190	S	0.378051829687473	0.436508851956851
191	M	0.527446826421314	0.527446826421314
192	D	0.745159969013963	0.729600235834752
193	Y	0.774706068659858	0.745159969013963
194	I	0.729600235834752	0.745159969013963
195	N	0.771190947291448	0.729600235834752
196	K	0.587332447883911	0.587332447883911
197	N	0.512527932348610	0.529956518908561
198	K	0.529956518908561	0.512527932348610
199	Y	0.472133553894652	0.512527932348610
200	M	0.359256397055104	0.472133553894652
201	I	0.514017793132806	0.359256397055104
202	N	0.233918411628210	0.233918411628210
203	L	0.184050427813406	0.184050427813406
204	N	0.184050427813406	0.184050427813406
205	M	0.159523503501336	0.184050427813406
206	T	0.159523503501336	0.159523503501336
207	N	0.290709724314542	0.159523503501336
208	K	0.151817390973533	0.151817390973533
209	K	0.091866874419555	0.091866874419555
210	D	0.085377871060211	0.085377871060211
211	M	0.085377871060211	0.085377871060211
212	N	0.069533530567323	0.085377871060211
213	N	0.069533530567323	0.085377871060211
214	N	0.091866874419555	0.091866874419555
215	I	0.158233152317448	0.158233152317448
216	G	0.191563574193703	0.191563574193703
217	P	0.338486945987387	0.338486945987387
218	L	0.524927798293995	0.524927798293995
219	N	0.792850855664824	0.658008003526281
220	M	0.658008003526281	0.708060081823812
221	N	0.708060081823812	0.792850855664824
222	I	0.821365667221695	0.801728733939367
223	L	0.915886625463390	0.801728733939367
224	S	0.801728733939367	0.801728733939367
225	I	0.727744678036309	0.727744678036309
226	I	0.703928658541624	0.703928658541624
227	Y	0.577055415970968	0.678516125490095
228	G	0.678516125490095	0.577055415970968
229	S	0.446183213868923	0.489134383401263
230	M	0.489134383401263	0.446183213868923
231	L	0.336613191546394	0.336613191546394
232	G	0.202961237594266	0.202961237594266
233	D	0.161439102241638	0.161439102241638
234	G	0.066723019146003	0.066723019146003
235	H	0.032046684129210	0.032046684129210
236	A	0.014252497705611	0.020434220907981
237	E	0.018967737440724	0.020434220907981
238	K	0.020434220907981	0.020434220907981
239	R	0.027462908037826	0.024992082177607
240	K	0.024992082177607	0.027462908037826
241	G	0.059573694486304	0.059573694486304
242	G	0.104703870479319	0.070634688503506
243	K	0.124898119878544	0.096835935961681
244	G	0.070634688503506	0.104703870479319
245	T	0.096835935961681	0.124898119878544
246	R	0.230687796035640	0.201480536301636
247	I	0.201480536301636	0.230687796035640
248	V	0.322542458409018	0.286029427014147
249	F	0.286029427014147	0.322542458409018
250	Q	0.478446086009701	0.478446086009701
251	Q	0.695074192765397	0.695074192765397
252	E	0.807161907632221	0.807161907632221
253	Y	0.905522573210457	0.905522573210457
254	C	0.946837199825358	0.905522573210457
255	N	0.946796988750227	0.905924848752980
256	I	0.897343272608853	0.906388457330263
257	N	0.905924848752980	0.906388457330263
258	Y	0.906388457330263	0.906388457330263
259	L	0.927943561929262	0.917167109509017
260	Y	0.917167109509017	0.927943561929262
261	Y	0.973142423573297	0.940559805323538
262	L	0.940559805323538	0.944633736720965
263	H	0.944633736720965	0.944633736720965
264	S	0.971855707132207	0.944633736720965
265	L	0.930822290169021	0.944633736720965
266	L	0.944897021050198	0.930822290169021
267	A	0.887105882450364	0.887105882450364
268	N	0.887105882450364	0.887105882450364
269	L	0.794157328184855	0.819399496243921
270	G	0.807198855062367	0.807198855062367
271	Y	0.819399496243921	0.800453402537680
272	C	0.798701631367936	0.800453402537680
273	N	0.800453402537680	0.798701631367936
274	T	0.697316073325441	0.697316073325441
275	N	0.697316073325441	0.697316073325441
276	L	0.586657883829006	0.627802537575172
277	P	0.627802537575172	0.586657883829006
278	L	0.458430335252993	0.458430335252993
279	I	0.458430335252993	0.458430335252993
280	K	0.315530959242230	0.442892572188237
281	T	0.368897500522509	0.420467006937461
282	R	0.442892572188237	0.420467006937461
283	L	0.420467006937461	0.442892572188237
284	G	0.612895937520733	0.612895937520733
285	K	0.612895937520733	0.612895937520733
286	K	0.637174813028312	0.612895937520733
287	G	0.635913492815000	0.612895937520733
288	K	0.404969229899415	0.588391522328775
289	I	0.421905867024693	0.572555167508490
290	R	0.588391522328775	0.552442063728425
291	Q	0.572555167508490	0.552442063728425
292	Y	0.552442063728425	0.552442063728425
293	L	0.449329127623315	0.552442063728425
294	K	0.463946322345594	0.552442063728425
295	F	0.631707083283536	0.631707083283536
296	N	0.642829659118841	0.642829659118841
297	T	0.741672306243463	0.741672306243463
298	W	0.741672306243463	0.741672306243463
299	T	0.821642904093770	0.741672306243463
300	Y	0.833135277820027	0.741672306243463
301	D	0.623454258797986	0.762170560987321
302	S	0.635733417151387	0.762170560987321
303	F	0.762170560987321	0.762170560987321
304	N	0.777376372765714	0.765054681406037
305	M	0.805820339773666	0.765054681406037
306	I	0.765054681406037	0.765054681406037
307	Y	0.712075189977822	0.712075189977822
308	S	0.709828820478564	0.709828820478564
309	E	0.516512715210757	0.668354880355023
310	W	0.668354880355023	0.603742349263093
311	Y	0.603742349263093	0.603742349263093
312	I	0.392798316038526	0.603742349263093
313	K	0.624081442700544	0.509972857178582
314	N	0.509972857178582	0.506205531348624
315	M	0.465730941080452	0.506205531348624
316	S	0.506205531348624	0.506205531348624
317	G	0.465625778940190	0.465730941080452
318	K	0.588638380586001	0.465625778940190
319	G	0.419490221552225	0.439516353425308
320	N	0.439516353425308	0.419490221552225
321	I	0.161427870367411	0.261165634800251
322	K	0.139400622882520	0.261165634800251
323	V	0.261165634800251	0.261165634800251
324	I	0.306301811727516	0.306301811727516
325	P	0.308629414897427	0.308629414897427
326	K	0.334166261375339	0.334166261375339
327	S	0.500015797499995	0.500015797499995
328	L	0.618797335205094	0.618797335205094
329	D	0.793564389066818	0.698536141021819
330	N	0.698536141021819	0.793564389066818
331	Y	0.833435667573167	0.833435667573167
332	L	0.853165442676930	0.853165442676930
333	T	0.853165442676930	0.853165442676930
334	P	0.911353954313180	0.853165442676930
335	L	0.844959327848561	0.844959327848561
336	A	0.731452773777372	0.778830927244988
337	L	0.522930565994786	0.778830927244988
338	A	0.778830927244988	0.778830927244988
339	I	0.807135157499245	0.778830927244988
340	W	0.819541289533680	0.778830927244988
341	I	0.646347744067488	0.646347744067488
342	M	0.630223563082757	0.630223563082757
343	D	0.602535899257221	0.602535899257221
344	D	0.602535899257221	0.602535899257221
345	G	0.538029874037822	0.538029874037822
346	C	0.536674513765969	0.536674513765969
347	K	0.488297327650266	0.488297327650266
348	L	0.321516822054424	0.321516822054424
349	G	0.159551787472419	0.159551787472419
350	K	0.130221251365833	0.159551787472419
351	G	0.156830432705690	0.159551787472419
352	L	0.271226687579203	0.271226687579203
353	K	0.563159410984878	0.333514773690339
354	F	0.616507182224745	0.475100391542904
355	T	0.333514773690339	0.475100391542904
356	T	0.475100391542904	0.475100391542904
357	N	0.307736320232500	0.475100391542904
358	C	0.504438463411101	0.504438463411101
359	F	0.669786336349121	0.669786336349121
360	S	0.730629961335131	0.714242662977804
361	Y	0.714242662977804	0.730629961335131
362	K	0.832791854524515	0.832791854524515
363	D	0.833549648369647	0.832791854524515
364	V	0.842272369065498	0.832791854524515
365	Q	0.807329632015365	0.833549648369647
366	Y	0.832769836614688	0.832769836614688
367	L	0.842998322754340	0.822734183566913
368	T	0.695097669523069	0.822734183566913
369	Y	0.822734183566913	0.728331899947803
370	L	0.716518972946527	0.728331899947803
371	L	0.728331899947803	0.822734183566913
372	H	0.844316485001775	0.844316485001775
373	N	0.866213991567911	0.844316485001775
374	K	0.876458924038829	0.844316485001775
375	Y	0.794389925845395	0.794389925845395
376	N	0.608586302471438	0.608586302471438
377	I	0.549559533323708	0.549559533323708
378	K	0.399192206688389	0.399192206688389
379	S	0.168772753885113	0.168772753885113
380	T	0.078968184258035	0.085518044158234
381	I	0.074420602380771	0.085518044158234
382	T	0.085518044158234	0.085518044158234
383	K	0.156353027597714	0.154375038058982
384	G	0.154375038058982	0.156353027597714
385	N	0.319033297876168	0.284890086821008
386	K	0.284890086821008	0.319033297876168
387	E	0.418804518289700	0.418804518289700
388	N	0.587956223996305	0.418804518289700
389	T	0.570937061358016	0.418804518289700
390	Q	0.272848879023490	0.371885626953060
391	F	0.270685472661508	0.371885626953060
392	V	0.371885626953060	0.371885626953060
393	I	0.399631075537882	0.399631075537882
394	Y	0.630758122246773	0.630758122246773
395	V	0.772930863815968	0.772930863815968
396	W	0.857029753007353	0.857029753007353
397	K	0.876908107883438	0.876908107883438
398	E	0.934835858449729	0.934170646752669
399	S	0.963655456227378	0.934170646752669
400	M	0.934170646752669	0.934170646752669
401	P	0.876134364512874	0.876134364512874
402	I	0.857442316121351	0.876134364512874
403	L	0.876134364512874	0.876134364512874
404	T	0.894117789733081	0.857442316121351
405	K	0.783768984171487	0.876134364512874
406	I	0.793586839687602	0.894117789733081
407	V	0.909681177421942	0.904722284449041
408	S	0.904722284449041	0.909681177421942
409	P	0.916180189725843	0.916180189725843
410	Y	0.923802171239583	0.916180189725843
411	I	0.917948289112111	0.916180189725843
412	I	0.818255409223361	0.866436629268174
413	P	0.779385624798442	0.818255409223361
414	S	0.866436629268174	0.779385624798442
415	M	0.500000000000000	0.500000000000000
416	K	0.500000000000000	0.500000000000000
417	Y	0.500000000000000	0.500000000000000
418	K	0.500000000000000	0.500000000000000
419	L	0.500000000000000	0.500000000000000
420	G	0.500000000000000	0.500000000000000
421	N	0.500000000000000	0.500000000000000
422	Y	0.500000000000000	0.500000000000000
423	L	0.500000000000000	0.500000000000000
