# Supplementary material for: Conserved degronome features governing quality control associated proteolysis
Source: Nat Commun. 2022 Dec 8;13:7588. doi: 10.1038/s41467-022-35298-y (PMC9732359; doi:10.1038/s41467-022-35298-y)
Supplement: Supplementary file 6 — Supplementary Data 4 [file 41467_2022_35298_MOESM6_ESM.zip › profile_P03874.csv]

# Degron profile of P03874
# logit: Predicted probability of a tile being a degron (PSI<2.2) assigned to central position
# smooth: Running median spanning 5 positions
resi	aa	logit	logit_smooth
1	M	0.500000000000000	0.500000000000000
2	V	0.500000000000000	0.500000000000000
3	N	0.500000000000000	0.500000000000000
4	W	0.500000000000000	0.500000000000000
5	Q	0.500000000000000	0.500000000000000
6	T	0.500000000000000	0.500000000000000
7	L	0.500000000000000	0.500000000000000
8	F	0.500000000000000	0.500000000000000
9	M	0.804724826726304	0.616391913238987
10	V	0.732627635163673	0.686063654453158
11	S	0.616391913238987	0.686063654453158
12	L	0.686063654453158	0.686063654453158
13	R	0.656420124769339	0.686063654453158
14	R	0.690795988758907	0.686063654453158
15	Q	0.792772480015929	0.657518311091332
16	G	0.657518311091332	0.657518311091332
17	S	0.657518311091332	0.657518311091332
18	S	0.503151915748422	0.503151915748422
19	S	0.471772433775534	0.471772433775534
20	R	0.338944785197401	0.338944785197401
21	Y	0.177979109195952	0.290049187252796
22	R	0.290049187252796	0.290049187252796
23	Y	0.276841899065561	0.290049187252796
24	K	0.309059905296719	0.309059905296719
25	F	0.353122595699712	0.353122595699712
26	N	0.482105695697694	0.482105695697694
27	M	0.634944602757060	0.596511641090788
28	E	0.596511641090788	0.596511641090788
29	N	0.596511641090788	0.596511641090788
30	I	0.578258601592552	0.578258601592552
31	T	0.545063682786685	0.545063682786685
32	H	0.389704087708103	0.453899437248854
33	Q	0.453899437248854	0.453899437248854
34	V	0.453899437248854	0.453899437248854
35	F	0.496926908696793	0.453899437248854
36	P	0.382416451171119	0.496926908696793
37	R	0.521635696153283	0.501555812478737
38	C	0.521635696153283	0.501555812478737
39	K	0.501555812478737	0.521635696153283
40	Q	0.498822989674108	0.501555812478737
41	A	0.615130491801587	0.501555812478737
42	F	0.498613703552295	0.498822989674108
43	K	0.502382011979100	0.498613703552295
44	K	0.464538744324038	0.470394591036224
45	T	0.337793833027704	0.464538744324038
46	N	0.470394591036224	0.337793833027704
47	L	0.241034769840209	0.320050148517111
48	S	0.202980462778880	0.320050148517111
49	Y	0.320050148517111	0.320050148517111
50	E	0.418798992954316	0.359708407914948
51	Y	0.400352875358547	0.400352875358547
52	C	0.359708407914948	0.418798992954316
53	D	0.548152341636895	0.545443458623594
54	L	0.545443458623594	0.548152341636895
55	E	0.739693536904879	0.548152341636895
56	G	0.604621552957135	0.545443458623594
57	V	0.433192924275799	0.571354781485514
58	L	0.453362334165608	0.453362334165608
59	Y	0.571354781485514	0.453362334165608
60	N	0.420592287556009	0.459270719212958
61	I	0.459270719212958	0.571354781485514
62	S	0.761489770773190	0.761489770773190
63	L	0.761489770773190	0.761489770773190
64	T	0.857148025730891	0.798649893072430
65	D	0.798649893072430	0.798649893072430
66	L	0.825644165287995	0.798649893072430
67	Q	0.666626440884351	0.666626440884351
68	K	0.586343942392890	0.602977122124943
69	L	0.602977122124943	0.586343942392890
70	L	0.445944808210068	0.445944808210068
71	L	0.316038235828858	0.316038235828858
72	R	0.209586739258146	0.316038235828858
73	D	0.243490528292428	0.316038235828858
74	I	0.546132067445720	0.376504872878150
75	N	0.376504872878150	0.546132067445720
76	A	0.571263080397881	0.571263080397881
77	P	0.706750986729092	0.571263080397881
78	R	0.580560665584608	0.571263080397881
79	E	0.426892375984489	0.426892375984489
80	H	0.165386299091331	0.411061794284580
81	A	0.256525924008379	0.256525924008379
82	F	0.411061794284580	0.256525924008379
83	K	0.240307568076702	0.256525924008379
84	I	0.273217501350131	0.264923377385368
85	V	0.234500360314209	0.240307568076702
86	R	0.264923377385368	0.264923377385368
87	T	0.239500898833205	0.264923377385368
88	D	0.340882431683350	0.340882431683350
89	L	0.341061876212979	0.340882431683350
90	T	0.461984415347278	0.340882431683350
91	Q	0.297768408575378	0.326543085400396
92	K	0.326543085400396	0.320477509699004
93	S	0.320477509699004	0.297768408575378
94	S	0.137017988096729	0.242266927873711
95	K	0.137017988096729	0.242266927873711
96	K	0.242266927873711	0.242266927873711
97	R	0.439797640878948	0.262102516910853
98	I	0.262102516910853	0.345720250062911
99	Q	0.345720250062911	0.361930926572253
100	H	0.516914982687978	0.361930926572253
101	W	0.361930926572253	0.361930926572253
102	E	0.379463908169437	0.379463908169437
103	R	0.342007289912615	0.379463908169437
104	I	0.508774781493482	0.508774781493482
105	A	0.523487438490826	0.523487438490826
106	P	0.656694865980320	0.523487438490826
107	M	0.619278025149685	0.523487438490826
108	F	0.503002376413601	0.503002376413601
109	D	0.469518981501742	0.503002376413601
110	H	0.456427572444002	0.503002376413601
111	P	0.732105858330226	0.469518981501742
112	L	0.716946596262747	0.466763344481537
113	S	0.416653640556391	0.466763344481537
114	L	0.466763344481537	0.416653640556391
115	Y	0.339796641739396	0.339796641739396
116	E	0.164205277294180	0.164205277294180
117	K	0.049927929965048	0.164205277294180
118	L	0.164205277294180	0.146621242348258
119	F	0.146621242348258	0.146621242348258
120	S	0.146621242348258	0.146621242348258
121	E	0.083792519402312	0.145940398927390
122	M	0.145940398927390	0.083792519402312
123	D	0.049626944282728	0.083792519402312
124	E	0.056363358127272	0.085878906503924
125	D	0.087588081530088	0.085878906503924
126	F	0.085878906503924	0.085878906503924
127	K	0.085878906503924	0.087588081530088
128	P	0.092860375750727	0.092860375750727
129	S	0.099460637733727	0.099460637733727
130	F	0.247027598598559	0.190516668866032
131	E	0.190516668866032	0.247027598598559
132	W	0.430557581266701	0.430557581266701
133	Q	0.553908860084274	0.430557581266701
134	Q	0.553908860084274	0.430557581266701
135	L	0.249325156371162	0.423327386048431
136	I	0.249325156371162	0.409013481066580
137	R	0.423327386048431	0.409013481066580
138	V	0.409013481066580	0.410331965770766
139	R	0.410331965770766	0.410331965770766
140	C	0.527941377002827	0.410331965770766
141	K	0.378632579207644	0.527941377002827
142	D	0.529683012715098	0.529683012715098
143	D	0.713059121489711	0.529683012715098
144	K	0.723711179540741	0.529683012715098
145	L	0.522356633074162	0.522356633074162
146	K	0.488652583785013	0.513952201986382
147	L	0.359132538231404	0.513952201986382
148	Q	0.513952201986382	0.513952201986382
149	R	0.551673590483818	0.551673590483818
150	V	0.566196913988402	0.566196913988402
151	I	0.674453007134033	0.674453007134033
152	W	0.885652920891180	0.883387436450658
153	P	0.929529720643449	0.883387436450658
154	K	0.883387436450658	0.883387436450658
155	S	0.858653624767664	0.868130100260483
156	I	0.868130100260483	0.868130100260483
157	F	0.843611562724171	0.858653624767664
158	S	0.895023693613164	0.843611562724171
159	N	0.824980968767886	0.824980968767886
160	F	0.685815334485531	0.685815334485531
161	C	0.524336177684501	0.685815334485531
162	R	0.567311515706098	0.567311515706098
163	G	0.706534877843268	0.546123158917296
164	I	0.546123158917296	0.546123158917296
165	G	0.389376023151551	0.546123158917296
166	V	0.390673051531916	0.465715339746878
167	K	0.546382351784271	0.390673051531916
168	K	0.465715339746878	0.390673051531916
169	S	0.300914889408453	0.300914889408453
170	T	0.175378073039442	0.175378073039442
171	Y	0.135228477778121	0.135228477778121
172	D	0.135228477778121	0.135228477778121
173	R	0.042233463851177	0.090463674816715
174	L	0.090463674816715	0.073287987976704
175	L	0.047233891581287	0.073287987976704
176	E	0.073287987976704	0.090463674816715
177	Q	0.135493697396352	0.135493697396352
178	N	0.210901530753209	0.135493697396352
179	N	0.173362389599596	0.173362389599596
180	G	0.093356247840874	0.173362389599596
181	E	0.201810143950343	0.156759725272206
182	V	0.156759725272206	0.108285623247932
183	P	0.108285623247932	0.108285623247932
184	M	0.057441117637383	0.108285623247932
185	F	0.082761402701293	0.108285623247932
186	V	0.155202910101018	0.155202910101018
187	N	0.164468434972467	0.164468434972467
188	P	0.317941076634286	0.317941076634286
189	A	0.535320414848770	0.535320414848770
190	N	0.649306593899615	0.649306593899615
191	A	0.649306593899615	0.649306593899615
192	K	0.685363247655360	0.649306593899615
193	P	0.419905732706879	0.419905732706879
194	L	0.181944792798900	0.232794057483772
195	P	0.137970729380640	0.232794057483772
196	L	0.232794057483772	0.232794057483772
197	F	0.420884946117604	0.244725580417094
198	Q	0.309271966944120	0.309271966944120
199	V	0.244725580417094	0.309271966944120
200	S	0.330359452608965	0.244725580417094
201	D	0.207306431887072	0.207306431887072
202	E	0.188716439146517	0.201330645009604
203	A	0.201330645009604	0.195484635327560
204	M	0.183152710914745	0.195484635327560
205	I	0.195484635327560	0.195484635327560
206	G	0.195484635327560	0.185166546406158
207	E	0.182903069822021	0.195484635327560
208	F	0.185166546406158	0.195484635327560
209	D	0.298043574749329	0.298043574749329
210	G	0.591627438200254	0.492111404640162
211	I	0.557758946451266	0.492111404640162
212	G	0.492111404640162	0.492111404640162
213	I	0.409874662266907	0.409874662266907
214	F	0.269051931623868	0.409874662266907
215	P	0.218447470129824	0.409874662266907
216	Y	0.476349998519910	0.476349998519910
217	F	0.476349998519910	0.476349998519910
218	V	0.756329124967431	0.539261213272743
219	D	0.805849038610132	0.725273631949975
220	K	0.539261213272743	0.725273631949975
221	H	0.725273631949975	0.539261213272743
222	R	0.393232747282976	0.419537949432407
223	E	0.246427709566276	0.393232747282976
224	F	0.419537949432407	0.282439341164984
225	F	0.282439341164984	0.246427709566276
226	V	0.175583840192187	0.282439341164984
227	T	0.105343941683407	0.282439341164984
228	E	0.324166016100446	0.324166016100446
229	V	0.384364697940642	0.324166016100446
230	D	0.366739103590788	0.366739103590788
231	K	0.313299906986861	0.384364697940642
232	L	0.598875351741963	0.409750824324518
233	K	0.561972093216989	0.433353725998918
234	T	0.409750824324518	0.433353725998918
235	K	0.433353725998918	0.409750824324518
236	I	0.375038014934544	0.375038014934544
237	A	0.375038014934544	0.375038014934544
238	S	0.275193608923344	0.375038014934544
239	P	0.417328283887294	0.417328283887294
240	L	0.450446427539377	0.417328283887294
241	C	0.470411232520249	0.417328283887294
242	T	0.351022664796150	0.396333522628735
243	L	0.335281193620462	0.351022664796150
244	N	0.396333522628735	0.335281193620462
245	E	0.203714410144021	0.203714410144021
246	R	0.203714410144021	0.203714410144021
247	K	0.162069521172134	0.203714410144021
248	R	0.197118068055643	0.203714410144021
249	I	0.210148388696570	0.210148388696570
250	E	0.237403534893215	0.210148388696570
251	K	0.274245838903545	0.210148388696570
252	A	0.137609776569186	0.137609776569186
253	N	0.103520624854347	0.103520624854347
254	A	0.103520624854347	0.103520624854347
255	G	0.074858795296631	0.074858795296631
256	R	0.074858795296631	0.074858795296631
257	I	0.059926022413538	0.074858795296631
258	L	0.055269776338524	0.074858795296631
259	A	0.149962338531269	0.125237593816611
260	N	0.260103258057033	0.149962338531269
261	E	0.125237593816611	0.149962338531269
262	E	0.181313164451683	0.159216575493679
263	G	0.125237593816611	0.159216575493679
264	K	0.159216575493679	0.159216575493679
265	P	0.177216112893273	0.125237593816611
266	F	0.096623782566040	0.096623782566040
267	Y	0.054426977287662	0.096623782566040
268	L	0.048168795854581	0.096623782566040
269	D	0.114944269244115	0.114944269244115
270	A	0.217291432059368	0.217291432059368
271	N	0.267719826744455	0.235257749523079
272	S	0.267719826744455	0.267719826744455
273	A	0.235257749523079	0.267719826744455
274	T	0.381641686450169	0.267719826744455
275	T	0.360326194613070	0.247530929793363
276	R	0.247530929793363	0.360326194613070
277	I	0.247530929793363	0.318135754908542
278	A	0.382926416552587	0.318135754908542
279	G	0.318135754908542	0.382926416552587
280	G	0.524916117386507	0.492653816164767
281	N	0.674870092731360	0.508911373753191
282	V	0.492653816164767	0.508911373753191
283	V	0.508911373753191	0.508911373753191
284	T	0.506179172892134	0.506179172892134
285	L	0.618334312944768	0.506179172892134
286	K	0.443137637116091	0.465747067505446
287	Q	0.411448309442989	0.465747067505446
288	L	0.465747067505446	0.465747067505446
289	L	0.538268899398318	0.538268899398318
290	E	0.734090255473014	0.652764552825946
291	R	0.762230471656002	0.652764552825946
292	S	0.652764552825946	0.652764552825946
293	V	0.636768521930175	0.636768521930175
294	S	0.462650495368357	0.477325410502318
295	H	0.477325410502318	0.462650495368357
296	K	0.439838537185982	0.439838537185982
297	T	0.282664717172823	0.282664717172823
298	L	0.094882511641141	0.164586820918352
299	W	0.164586820918352	0.164586820918352
300	S	0.155838405599060	0.155838405599060
301	K	0.228634161790758	0.155838405599060
302	Q	0.128721468299487	0.128721468299487
303	S	0.100472848610148	0.100569965345922
304	N	0.049231088674204	0.100569965345922
305	K	0.100569965345922	0.100569965345922
306	D	0.172032481476714	0.100569965345922
307	R	0.106607562693977	0.100569965345922
308	T	0.068858041468267	0.106607562693977
309	C	0.069562232472217	0.106607562693977
310	P	0.139003025667962	0.139003025667962
311	G	0.247395316934796	0.247395316934796
312	D	0.247395316934796	0.247395316934796
313	I	0.247395316934796	0.247395316934796
314	L	0.148396728406762	0.247395316934796
315	R	0.394475041421646	0.376482010952544
316	A	0.376482010952544	0.394475041421646
317	T	0.548715772083578	0.449662585380442
318	I	0.449662585380442	0.470038197628502
319	L	0.470038197628502	0.548715772083578
320	S	0.687880338182603	0.687880338182603
321	N	0.826323336398979	0.687880338182603
322	D	0.741462048362153	0.687880338182603
323	F	0.467063631272539	0.665068647113456
324	S	0.602811237794450	0.649334936130491
325	I	0.665068647113456	0.602811237794450
326	R	0.649334936130491	0.602811237794450
327	Q	0.419127542354113	0.593659414457301
328	L	0.417800820262150	0.593659414457301
329	R	0.593659414457301	0.593659414457301
330	A	0.775775183048652	0.775775183048652
331	E	0.922985210056299	0.835753878178847
332	F	0.835753878178847	0.904828471087240
333	C	0.911966836139793	0.904828471087240
334	K	0.904828471087240	0.904828471087240
335	N	0.899078597724578	0.911966836139793
336	F	0.951590777789368	0.943852243114789
337	I	0.951590777789368	0.943852243114789
338	L	0.943852243114789	0.951590777789368
339	Y	0.936626440216148	0.943852243114789
340	N	0.953320956689797	0.936626440216148
341	I	0.911544729568149	0.911544729568149
342	F	0.858178475025376	0.911544729568149
343	T	0.865198882037446	0.904866218447031
344	I	0.942763949538919	0.865198882037446
345	L	0.904866218447031	0.865198882037446
346	Q	0.823694450189502	0.823694450189502
347	R	0.822901321552273	0.822901321552273
348	N	0.728558680386127	0.728558680386127
349	K	0.718938527885166	0.718938527885166
350	K	0.499182345728868	0.499182345728868
351	S	0.210492019774415	0.210492019774415
352	I	0.173009787781304	0.173009787781304
353	R	0.111981982991789	0.111981982991789
354	S	0.053975416121843	0.096728380098084
355	F	0.058236303411404	0.096728380098084
356	S	0.096728380098084	0.096728380098084
357	G	0.110754264635472	0.110754264635472
358	N	0.197967375349229	0.197967375349229
359	D	0.207488546081669	0.197967375349229
360	N	0.341430698800530	0.207488546081669
361	A	0.168065755504722	0.242020879204280
362	P	0.242020879204280	0.242020879204280
363	S	0.387359274902041	0.168065755504722
364	F	0.144659413416202	0.242020879204280
365	Q	0.144659413416202	0.279158471562645
366	F	0.279158471562645	0.279158471562645
367	S	0.498458347385407	0.498458347385407
368	W	0.797482614945902	0.778692361451315
369	N	0.823939475496769	0.797482614945902
370	V	0.778692361451315	0.823939475496769
371	W	0.877547386605792	0.823939475496769
372	D	0.868631475647226	0.778692361451315
373	S	0.670146179763831	0.690032663697222
374	Y	0.690032663697222	0.670146179763831
375	I	0.406176551366017	0.406176551366017
376	W	0.406176551366017	0.406176551366017
377	K	0.341885172098975	0.406176551366017
378	Q	0.381716347455850	0.381716347455850
379	Y	0.424315777316176	0.381716347455850
380	Q	0.240338487771161	0.381716347455850
381	E	0.390241261782733	0.242339944438891
382	T	0.242339944438891	0.240338487771161
383	E	0.145642495730236	0.145642495730236
384	S	0.093180570155255	0.093710769113908
385	M	0.049331157134882	0.093710769113908
386	K	0.093710769113908	0.093710769113908
387	I	0.185770674916413	0.094654153680754
388	P	0.094654153680754	0.163996758237391
389	T	0.163996758237391	0.185770674916413
390	D	0.243657207947020	0.243657207947020
391	Q	0.243657207947020	0.243657207947020
392	A	0.345997670726591	0.243657207947020
393	S	0.478046161992939	0.244041868545402
394	L	0.233337207529805	0.244041868545402
395	I	0.244041868545402	0.244041868545402
396	N	0.228557970608685	0.244041868545402
397	Y	0.395706837694264	0.395706837694264
398	K	0.411165763802642	0.411165763802642
399	T	0.411165763802642	0.411165763802642
400	K	0.587076905022483	0.516665699118186
401	Y	0.516665699118186	0.516665699118186
402	D	0.519394968602347	0.516665699118186
403	S	0.498969383959589	0.498969383959589
404	F	0.328485178447223	0.450898917752673
405	L	0.430752741273912	0.450898917752673
406	H	0.450898917752673	0.450898917752673
407	D	0.597632594641656	0.597632594641656
408	L	0.749434984715391	0.597632594641656
409	Q	0.760335063649772	0.749434984715391
410	T	0.512682439086186	0.749434984715391
411	Y	0.759954705343222	0.759807482380511
412	S	0.749043037213080	0.749043037213080
413	A	0.759807482380511	0.749043037213080
414	L	0.571879804367244	0.749043037213080
415	V	0.533415507419443	0.694661744071930
416	I	0.810391053749794	0.694661744071930
417	S	0.694661744071930	0.810391053749794
418	E	0.833885825086868	0.831778529939864
419	M	0.902699558805555	0.831778529939864
420	K	0.831778529939864	0.831778529939864
421	W	0.796851914569691	0.796851914569691
422	N	0.615011137002608	0.615011137002608
423	Q	0.328033656674373	0.328033656674373
424	F	0.224454363992777	0.224454363992777
425	S	0.125660491013610	0.224454363992777
426	I	0.212597861055550	0.224454363992777
427	F	0.319870501050634	0.252278872823594
428	Q	0.252278872823594	0.252278872823594
429	N	0.400716084608619	0.252278872823594
430	D	0.162375575497574	0.252278872823594
431	E	0.208508761142337	0.239269875713283
432	T	0.367601226247382	0.239269875713283
433	T	0.239269875713283	0.367601226247382
434	L	0.371418029388942	0.371418029388942
435	S	0.371418029388942	0.371418029388942
436	R	0.372691749098528	0.372691749098528
437	F	0.372691749098528	0.372691749098528
438	E	0.430894171248915	0.430894171248915
439	H	0.720939164354071	0.720939164354071
440	I	0.894224974957787	0.887434098286794
441	T	0.894224974957787	0.887434098286794
442	L	0.887434098286794	0.887434098286794
443	I	0.807562202274689	0.846506397434979
444	L	0.798240073778950	0.846506397434979
445	Q	0.846506397434979	0.846506397434979
446	T	0.857329473122460	0.857329473122460
447	V	0.918655761859147	0.918655761859147
448	L	0.955211205574722	0.946985749989144
449	T	0.951392507821863	0.946985749989144
450	K	0.946985749989144	0.946985749989144
451	S	0.889891908409967	0.889891908409967
452	K	0.758992601963853	0.855259918689669
453	M	0.758992601963853	0.846397146273010
454	I	0.855259918689669	0.846397146273010
455	R	0.846397146273010	0.846397146273010
456	I	0.857902989455581	0.846397146273010
457	F	0.828570260885038	0.828570260885038
458	Q	0.815191426006988	0.815191426006988
459	P	0.700446192362745	0.700446192362745
460	N	0.538878447244965	0.699578785354372
461	L	0.699578785354372	0.625548107345588
462	Y	0.625548107345588	0.538878447244965
463	K	0.410888272824594	0.410888272824594
464	F	0.395241881079662	0.395241881079662
465	M	0.376201092947391	0.376201092947391
466	Q	0.326797546837889	0.376201092947391
467	D	0.231977162448807	0.376201092947391
468	D	0.400328940572434	0.366089703814472
469	L	0.589328507671620	0.383968012880419
470	R	0.366089703814472	0.400328940572434
471	P	0.383968012880419	0.383968012880419
472	T	0.400617680534889	0.366089703814472
473	L	0.170376931018493	0.231539736202137
474	M	0.120145434945238	0.231539736202137
475	E	0.231539736202137	0.231539736202137
476	L	0.323530629302309	0.323530629302309
477	V	0.540092318951813	0.387246170925985
478	G	0.387246170925985	0.446114979652883
479	F	0.543899617295288	0.446114979652883
480	T	0.446114979652883	0.403753593630757
481	E	0.403753593630757	0.403753593630757
482	S	0.214153495477007	0.403753593630757
483	I	0.252925971150321	0.252925971150321
484	N	0.419850973369860	0.234067471396648
485	A	0.234067471396648	0.234067471396648
486	T	0.093283374735247	0.111549393519861
487	I	0.111549393519861	0.111007501227201
488	E	0.062966982934809	0.111007501227201
489	P	0.111007501227201	0.111549393519861
490	G	0.167142512128109	0.111007501227201
491	F	0.167142512128109	0.111007501227201
492	A	0.107914274064700	0.107914274064700
493	N	0.107914274064700	0.107914274064700
494	E	0.069357008142534	0.107914274064700
495	Q	0.121639905931477	0.095282533370809
496	S	0.060265948418486	0.095282533370809
497	L	0.095282533370809	0.121639905931477
498	Q	0.188820832831124	0.138243692415002
499	S	0.274221857821658	0.138243692415002
500	A	0.138243692415002	0.188820832831124
501	N	0.107631916657120	0.222170543785902
502	G	0.222170543785902	0.222170543785902
503	L	0.483120421831253	0.483120421831253
504	K	0.636859082703278	0.500333969950334
505	K	0.766177912826980	0.500333969950334
506	L	0.500333969950334	0.500333969950334
507	A	0.500333969950334	0.500333969950334
508	N	0.365021746636708	0.500333969950334
509	Q	0.488146104113755	0.500333969950334
510	L	0.675448726798622	0.488146104113755
511	L	0.675448726798622	0.488146104113755
512	Y	0.388746503922337	0.557600237002862
513	F	0.388746503922337	0.419907652157168
514	E	0.557600237002862	0.419907652157168
515	Q	0.419907652157168	0.501467158289129
516	E	0.501467158289130	0.501467158289130
517	I	0.501467158289129	0.501467158289129
518	Y	0.540493742499299	0.501467158289129
519	G	0.347339288755582	0.365775846927364
520	E	0.365775846927364	0.347339288755582
521	K	0.235109167895328	0.347339288755582
522	F	0.236091008693101	0.348568548024933
523	R	0.367421609977591	0.348568548024933
524	V	0.348568548024933	0.367421609977591
525	N	0.654878756908585	0.485145310299562
526	R	0.485145310299562	0.505576028822174
527	P	0.505576028822174	0.574925483013740
528	I	0.574925483013740	0.574925483013740
529	Q	0.743007301932273	0.692691760742634
530	L	0.708688564535383	0.692691760742634
531	R	0.692691760742634	0.701622986366879
532	P	0.663258708846720	0.701622986366879
533	I	0.701622986366879	0.701622986366879
534	T	0.834839703731578	0.834839703731578
535	L	0.905104807444850	0.838057650656182
536	S	0.954711822832436	0.840964858472952
537	A	0.838057650656182	0.840964858472952
538	N	0.840964858472952	0.838057650656182
539	Y	0.726305886765149	0.738017844270983
540	K	0.661154106151908	0.738017844270983
541	I	0.738017844270983	0.726305886765149
542	V	0.738017844270983	0.703124845406149
543	I	0.703124845406149	0.703124845406149
544	L	0.419872883201013	0.691685402617626
545	D	0.595711235690870	0.691685402617626
546	K	0.691685402617626	0.603768356481102
547	K	0.722935026191897	0.691685402617626
548	N	0.603768356481102	0.722935026191897
549	A	0.752251415980150	0.722935026191897
550	I	0.736970670377429	0.607694789519506
551	P	0.607694789519506	0.607694789519506
552	E	0.587055744228249	0.607694789519506
553	I	0.532293553149351	0.607694789519506
554	F	0.697174866067654	0.692599946589774
555	Q	0.692599946589774	0.697174866067654
556	T	0.829507475435262	0.829507475435262
557	L	0.861119945390957	0.829507475435262
558	L	0.836284942104159	0.836284942104159
559	K	0.812863826795256	0.861119945390957
560	F	0.905197812219028	0.905197812219028
561	M	0.965942841278793	0.905197812219028
562	T	0.929250066884810	0.905197812219028
563	Q	0.778429000654725	0.877350667177556
564	I	0.877350667177556	0.876169526000417
565	T	0.876169526000417	0.778429000654725
566	T	0.683764873883261	0.683764873883261
567	Y	0.662468347889004	0.662468347889004
568	F	0.544447365824978	0.545799231848949
569	V	0.545799231848949	0.544447365824978
570	K	0.462765395129244	0.462765395129244
571	D	0.391784601565853	0.429435761218147
572	L	0.429435761218147	0.391784601565853
573	S	0.357328063782673	0.391784601565853
574	E	0.372211164731742	0.429435761218147
575	V	0.484957268534387	0.372211164731742
576	E	0.525459410114017	0.372211164731742
577	L	0.228506112212787	0.228506112212787
578	H	0.140708757293167	0.228506112212787
579	G	0.140708757293167	0.228506112212787
580	H	0.330101693591158	0.197606684943492
581	M	0.330101693591158	0.287969369966435
582	H	0.197606684943492	0.287969369966435
583	C	0.287969369966435	0.280305440811049
584	I	0.191700173032136	0.279206930087221
585	D	0.280305440811049	0.280305440811049
586	K	0.279206930087221	0.280305440811049
587	K	0.350811891535753	0.350811891535753
588	M	0.553050961103671	0.553050961103671
589	L	0.683171433305284	0.569290750170215
590	D	0.712815263602994	0.569290750170215
591	K	0.569290750170215	0.569290750170215
592	S	0.320931036105603	0.320931036105603
593	K	0.179559531204477	0.304546702458195
594	F	0.304546702458195	0.269261161622951
595	M	0.269261161622951	0.183258062787431
596	Y	0.183258062787431	0.183258062787431
597	L	0.078892327347149	0.127902982389459
598	Y	0.072137631435617	0.127902982389459
599	E	0.127902982389459	0.127902982389459
600	E	0.160299696545679	0.160299696545679
601	K	0.189803523738547	0.160299696545679
602	S	0.199029492424911	0.160299696545679
603	N	0.101560465279801	0.101560465279801
604	E	0.064852130683296	0.064852130683296
605	E	0.036392612378174	0.036392612378174
606	V	0.011409474052775	0.021802908637682
607	K	0.006245931985793	0.021802908637682
608	A	0.021802908637682	0.021802908637682
609	A	0.062096095148426	0.027088219552057
610	S	0.033906846372609	0.033906846372609
611	P	0.027088219552057	0.062096095148426
612	Q	0.066687571374417	0.066687571374417
613	K	0.202163032780151	0.202163032780151
614	E	0.250202792673854	0.250202792673854
615	K	0.268800589933130	0.268800589933130
616	I	0.422809198608999	0.278436943857930
617	V	0.373796368091523	0.278436943857930
618	D	0.278436943857930	0.278436943857930
619	N	0.161674243184373	0.161674243184373
620	I	0.115244490543555	0.161674243184373
621	I	0.074970511516849	0.161674243184373
622	G	0.500000000000000	0.500000000000000
623	L	0.500000000000000	0.500000000000000
624	L	0.500000000000000	0.500000000000000
625	S	0.500000000000000	0.500000000000000
626	N	0.500000000000000	0.500000000000000
627	D	0.500000000000000	0.500000000000000
628	E	0.500000000000000	0.500000000000000
629	E	0.500000000000000	0.500000000000000
630	H	0.500000000000000	0.500000000000000
