# Supplementary material for: Conserved degronome features governing quality control associated proteolysis
Source: Nat Commun. 2022 Dec 8;13:7588. doi: 10.1038/s41467-022-35298-y (PMC9732359; doi:10.1038/s41467-022-35298-y)
Supplement: Supplementary file 6 — Supplementary Data 4 [file 41467_2022_35298_MOESM6_ESM.zip › profile_P03875.csv]

# Degron profile of P03875
# logit: Predicted probability of a tile being a degron (PSI<2.2) assigned to central position
# smooth: Running median spanning 5 positions
resi	aa	logit	logit_smooth
1	M	0.500000000000000	0.500000000000000
2	V	0.500000000000000	0.500000000000000
3	Q	0.500000000000000	0.500000000000000
4	R	0.500000000000000	0.500000000000000
5	W	0.500000000000000	0.500000000000000
6	L	0.500000000000000	0.500000000000000
7	Y	0.500000000000000	0.500000000000000
8	S	0.500000000000000	0.500000000000000
9	T	0.829733450799054	0.829733450799054
10	N	0.848701260171559	0.848701260171559
11	A	0.860063045608442	0.860063045608442
12	K	0.909241081385528	0.909241081385528
13	D	0.945781244054456	0.915327508438645
14	I	0.915327508438645	0.921352347352484
15	A	0.921352347352484	0.926705766143875
16	V	0.926705766143875	0.921352347352484
17	L	0.926705766143875	0.926705766143875
18	Y	0.904352697267047	0.926705766143875
19	F	0.947159948758189	0.934956506852852
20	M	0.947159948758189	0.947159948758189
21	L	0.934956506852852	0.947159948758189
22	A	0.966752736559837	0.947159948758189
23	I	0.946025660256485	0.946025660256485
24	F	0.955516930227372	0.946025660256485
25	S	0.926451055441384	0.936762067440424
26	G	0.926451055441384	0.936762067440424
27	M	0.936762067440424	0.926451055441384
28	A	0.941659678576923	0.926451055441384
29	G	0.920504573686409	0.920504573686409
30	T	0.920504573686409	0.920504573686409
31	A	0.844163686078965	0.844163686078965
32	M	0.833295653199412	0.833295653199412
33	S	0.766523289351620	0.819154359983377
34	L	0.801149661659984	0.801149661659984
35	I	0.819154359983377	0.766523289351620
36	I	0.694843601652442	0.694843601652442
37	R	0.649797634878442	0.694843601652442
38	L	0.693668495372226	0.694843601652442
39	E	0.794978791979959	0.794978791979959
40	L	0.855824962182957	0.794978791979959
41	A	0.809707580234847	0.794978791979959
42	A	0.762862980538993	0.762862980538993
43	P	0.575991851332274	0.575991851332274
44	G	0.400212190290782	0.400212190290782
45	S	0.232188027307155	0.344926407862142
46	Q	0.344926407862142	0.344926407862142
47	Y	0.343695589577938	0.343695589577938
48	L	0.419835226254429	0.343695589577938
49	H	0.225539899650368	0.225539899650368
50	G	0.225539899650368	0.225539899650368
51	N	0.167853192971297	0.225539899650368
52	S	0.193496269481712	0.225539899650368
53	Q	0.240894922071030	0.240894922071030
54	L	0.280281273677923	0.280281273677923
55	F	0.422195914529026	0.313846181448406
56	N	0.462159862464214	0.422195914529026
57	G	0.313846181448406	0.443537013816618
58	A	0.443537013816618	0.462159862464214
59	P	0.613238790201996	0.613238790201996
60	T	0.683188865788224	0.683188865788224
61	S	0.685550108903724	0.685550108903724
62	A	0.743569357833458	0.725765042208820
63	Y	0.743569357833458	0.743569357833458
64	I	0.725765042208820	0.743569357833458
65	S	0.862396711173008	0.862396711173008
66	L	0.942579412131962	0.942579412131962
67	M	0.964580357673270	0.964580357673270
68	R	0.984900604692787	0.980836597535163
69	T	0.980836597535163	0.982213535366779
70	A	0.982213535366779	0.984900604692787
71	L	0.987326223013630	0.982213535366779
72	V	0.988309354170873	0.982213535366779
73	L	0.975092627376967	0.976854503651866
74	W	0.976854503651866	0.975092627376967
75	I	0.971253866461368	0.971253866461368
76	I	0.957828354757634	0.957828354757634
77	N	0.943502461346664	0.957828354757634
78	R	0.942916928265233	0.943502461346664
79	Y	0.958253299528925	0.942916928265233
80	L	0.902320010177435	0.902320010177435
81	K	0.869239508435074	0.869239508435074
82	H	0.737332869915613	0.737332869915613
83	M	0.725924526053658	0.725924526053658
84	T	0.568087381067111	0.568087381067111
85	N	0.328155163460006	0.464576846906985
86	S	0.383656132766449	0.383656132766449
87	V	0.464576846906985	0.380830455129591
88	G	0.380830455129591	0.380830455129591
89	A	0.344548731899914	0.375427199637873
90	N	0.375427199637873	0.344548731899914
91	F	0.344548731899914	0.344548731899914
92	T	0.261101272950238	0.344548731899914
93	G	0.229043261594449	0.344548731899914
94	T	0.360297125571492	0.360297125571492
95	M	0.534158491568306	0.402060604206265
96	A	0.402060604206265	0.483040153852195
97	C	0.602649747929709	0.483040153852195
98	H	0.483040153852195	0.471036172518134
99	K	0.471036172518134	0.471036172518134
100	T	0.448347949568874	0.471036172518134
101	P	0.431141484993675	0.471036172518134
102	M	0.616793486868579	0.616793486868579
103	I	0.733770173632411	0.733770173632411
104	S	0.733770173632411	0.733770173632411
105	V	0.792959392933461	0.733770173632411
106	G	0.720177001066898	0.792959392933461
107	G	0.817681716332626	0.792959392933461
108	V	0.827864385100621	0.817681716332626
109	K	0.790523569054367	0.827864385100621
110	C	0.892421544069561	0.827864385100621
111	Y	0.911989398761501	0.888992248113068
112	M	0.824444526923514	0.892421544069561
113	V	0.888992248113068	0.897693108168242
114	R	0.897693108168242	0.897693108168242
115	L	0.959396260771351	0.959396260771351
116	T	0.971197911835762	0.971197911835762
117	N	0.975761373852396	0.975761373852396
118	F	0.977359586528440	0.975761373852396
119	L	0.982058867475916	0.975761373852396
120	Q	0.969342725081691	0.969342725081691
121	V	0.954594475298537	0.955243352661749
122	F	0.955243352661749	0.955209199020519
123	I	0.955209199020519	0.955209199020519
124	R	0.955209199020519	0.955209199020519
125	I	0.913362581721651	0.952349897252392
126	T	0.952349897252392	0.948028298301875
127	I	0.948028298301875	0.913362581721651
128	S	0.901519263485256	0.901519263485256
129	S	0.901519263485256	0.901519263485256
130	Y	0.901519263485256	0.901519263485256
131	H	0.906559331003518	0.901519263485256
132	L	0.899524846725962	0.906559331003518
133	D	0.939407897060630	0.929495821227490
134	M	0.929495821227490	0.929495821227490
135	V	0.956965808412349	0.929495821227490
136	K	0.862460844932615	0.929495821227490
137	Q	0.914480741314828	0.931355313994979
138	V	0.956082725794229	0.931355313994979
139	W	0.931355313994979	0.956082725794229
140	L	0.959420893866561	0.959420893866561
141	F	0.961422102638628	0.961422102638628
142	Y	0.989380905174177	0.989380905174177
143	V	0.992133559797629	0.992133559797629
144	E	0.992133559797629	0.992133559797629
145	V	0.996036737649095	0.992133559797629
146	I	0.992707690131315	0.992133559797629
147	R	0.987628145968905	0.987628145968905
148	L	0.976051454886290	0.976051454886290
149	W	0.942534540855545	0.942534540855545
150	F	0.897733588818915	0.897733588818915
151	I	0.896341417634079	0.896341417634079
152	V	0.827007973126287	0.887016551731209
153	L	0.887016551731209	0.873800051121686
154	D	0.873800051121686	0.827007973126287
155	S	0.762266495707115	0.762266495707115
156	T	0.597626046683972	0.597626046683972
157	G	0.444224675404222	0.444224675404222
158	S	0.242542473810479	0.242542473810479
159	V	0.119682711224170	0.119682711224170
160	K	0.063243630988424	0.063243630988424
161	K	0.035982430930423	0.035982430930423
162	M	0.014798826795803	0.023537931935701
163	K	0.023287991861709	0.023287991861709
164	D	0.023537931935701	0.023287991861709
165	T	0.021984879692251	0.023287991861709
166	N	0.028874431733789	0.021984879692251
167	N	0.016782907415514	0.016782907415514
168	T	0.007510804071241	0.008534140719970
169	K	0.007962977973610	0.007962977973610
170	G	0.008534140719970	0.007510804071241
171	N	0.003274941489528	0.005655995639428
172	T	0.003746083377299	0.004443544074519
173	K	0.005655995639428	0.004443544074519
174	S	0.004443544074519	0.005333402876018
175	E	0.005594848873006	0.005594848873006
176	G	0.005333402876018	0.005333402876018
177	S	0.008963276497433	0.005594848873006
178	T	0.004771580577932	0.006478439756525
179	E	0.006795632531089	0.006795632531089
180	R	0.006478439756525	0.006795632531089
181	G	0.009606979777717	0.009606979777717
182	N	0.017242891262086	0.017242891262086
183	S	0.029050794022374	0.029050794022374
184	G	0.042419722129620	0.042419722129620
185	V	0.044417973100549	0.042419722129620
186	D	0.044884270732795	0.044417973100549
187	R	0.041123962242592	0.044884270732795
188	G	0.101005158192945	0.089399484749690
189	M	0.089399484749690	0.101005158192945
190	V	0.163389315307512	0.163389315307512
191	V	0.209870790565772	0.209870790565772
192	P	0.331677442408836	0.331677442408836
193	N	0.552211778841009	0.364549085682446
194	T	0.364549085682446	0.514352828235855
195	Q	0.514352828235855	0.552211778841009
196	M	0.626023125618004	0.626023125618004
197	K	0.704918727993293	0.704918727993293
198	M	0.733322066898093	0.704918727993293
199	R	0.736259431468676	0.733322066898093
200	F	0.620785339075229	0.736259431468676
201	L	0.766589748708661	0.736259431468676
202	N	0.766589748708661	0.720445327594117
203	Q	0.720445327594117	0.734596055593026
204	V	0.689035683008445	0.734596055593026
205	R	0.734596055593026	0.734596055593026
206	Y	0.734596055593026	0.734596055593026
207	Y	0.734596055593026	0.734596055593026
208	S	0.659805914862451	0.659805914862451
209	V	0.494604401953609	0.494604401953609
210	N	0.206569885484529	0.249132524566363
211	N	0.249132524566363	0.249132524566363
212	N	0.221956511826855	0.221956511826855
213	L	0.254052790673750	0.221956511826855
214	K	0.153416825101943	0.164336673740052
215	M	0.164336673740052	0.153416825101943
216	G	0.102007477684054	0.102007477684054
217	K	0.096735773769077	0.096735773769077
218	D	0.030431859702951	0.048001690957742
219	T	0.038461450993742	0.048001690957742
220	N	0.048001690957742	0.038461450993742
221	I	0.060378472955044	0.038461450993742
222	E	0.033073413232711	0.033073413232711
223	L	0.017809176370482	0.033073413232711
224	S	0.022147832380047	0.033073413232711
225	K	0.053282154018109	0.033135500523151
226	D	0.033135500523151	0.053282154018109
227	T	0.113572136604702	0.067820393383182
228	S	0.067820393383182	0.073890979057475
229	T	0.079582905216508	0.079582905216508
230	S	0.073890979057475	0.079582905216508
231	D	0.191592148775895	0.086610144788192
232	L	0.159473502276393	0.086610144788192
233	L	0.086610144788192	0.159473502276393
234	E	0.073892376432742	0.158534507914191
235	F	0.193614908629665	0.097603343994361
236	E	0.158534507914191	0.097603343994361
237	K	0.097603343994361	0.097603343994361
238	L	0.057864587043820	0.097603343994361
239	V	0.046459780155620	0.058304454240528
240	M	0.127872266372160	0.057864587043820
241	D	0.058304454240528	0.046459780155620
242	N	0.025478713831974	0.035052302066940
243	M	0.034868366689932	0.035052302066940
244	N	0.035052302066940	0.035052302066940
245	E	0.106242088703329	0.106242088703329
246	E	0.111967630334709	0.107545351052236
247	N	0.120211928995139	0.107545351052236
248	M	0.107545351052236	0.107545351052236
249	N	0.070235678736901	0.107545351052236
250	N	0.107069486039961	0.107069486039961
251	N	0.204932579852161	0.107069486039961
252	L	0.078896435385524	0.139699286032712
253	L	0.139699286032712	0.204932579852161
254	S	0.346995585868564	0.346995585868564
255	I	0.581952383990560	0.581952383990560
256	M	0.767258034576841	0.728991107554717
257	K	0.728991107554717	0.767258034576841
258	N	0.854441266000149	0.854441266000149
259	V	0.854441266000149	0.854441266000149
260	D	0.888685779328067	0.854441266000149
261	M	0.896391723201848	0.854441266000149
262	L	0.812798211735441	0.812798211735441
263	M	0.812798211735441	0.812798211735441
264	L	0.667845722438938	0.667845722438938
265	A	0.531912734571409	0.531912734571409
266	Y	0.476784207694772	0.476784207694772
267	N	0.476784207694772	0.476784207694772
268	R	0.445574428785205	0.476784207694772
269	I	0.619153824051546	0.476784207694772
270	K	0.478843951399632	0.445574428785205
271	S	0.269946511413024	0.269946511413024
272	K	0.199079400947213	0.199079400947213
273	P	0.117982555017628	0.169970083777177
274	G	0.169970083777177	0.117982555017628
275	N	0.063588878721039	0.117982555017628
276	M	0.079648421454515	0.079648421454515
277	T	0.130953690652539	0.063588878721039
278	P	0.035671852714548	0.042707723574317
279	G	0.028809305674058	0.036181191045699
280	T	0.042707723574317	0.036181191045699
281	T	0.036181191045699	0.042707723574317
282	L	0.062284676349014	0.062284676349014
283	E	0.116709659506535	0.116709659506535
284	T	0.223808853098671	0.220348599822621
285	L	0.264802759997011	0.223808853098671
286	D	0.220348599822621	0.238664603198503
287	G	0.238664603198503	0.264802759997011
288	M	0.437873824328348	0.376786756580195
289	N	0.435185038311232	0.376786756580195
290	M	0.376786756580195	0.376786756580195
291	M	0.155943277991164	0.376786756580195
292	Y	0.376786756580195	0.311350835785007
293	L	0.311350835785007	0.269038885201021
294	N	0.195693844022766	0.311350835785007
295	K	0.269038885201021	0.311350835785007
296	L	0.314589427656913	0.314589427656913
297	S	0.363142957096981	0.363142957096981
298	N	0.403930682394792	0.363142957096981
299	E	0.457077739072032	0.363142957096981
300	L	0.345444519392388	0.345444519392388
301	G	0.205793732768604	0.220045177601469
302	T	0.171800274831912	0.220045177601469
303	G	0.220045177601469	0.220045177601469
304	K	0.310369701997930	0.244760033446480
305	F	0.290036642726870	0.290036642726870
306	K	0.244760033446480	0.310369701997930
307	F	0.454058894833695	0.381941291711466
308	K	0.551849930155371	0.409947321792699
309	P	0.381941291711466	0.409947321792699
310	M	0.409947321792699	0.393164251878496
311	R	0.393164251878496	0.393164251878496
312	M	0.393164251878496	0.393164251878496
313	V	0.341911974568165	0.341911974568165
314	N	0.294882725326396	0.323681800197237
315	I	0.323681800197237	0.302573655868862
316	P	0.178794438479232	0.302573655868862
317	K	0.302573655868862	0.323681800197237
318	P	0.337929522796058	0.302573655868862
319	K	0.366584774185945	0.302573655868862
320	G	0.288529890282234	0.288529890282234
321	G	0.176218400202722	0.176218400202722
322	M	0.096350190887005	0.126647245336304
323	R	0.126647245336304	0.096350190887005
324	P	0.034374835497389	0.078566041721388
325	L	0.037985330273059	0.078566041721388
326	S	0.078566041721388	0.078566041721388
327	V	0.146075356683268	0.112785669585498
328	G	0.143404253511865	0.143404253511865
329	N	0.112785669585498	0.146075356683268
330	P	0.222839919335541	0.222839919335541
331	R	0.222839919335541	0.222839919335541
332	D	0.222839919335541	0.222839919335541
333	K	0.336582827241038	0.336582827241038
334	I	0.354758781332096	0.336582827241038
335	V	0.508089831466382	0.336582827241038
336	Q	0.232371824301972	0.354758781332096
337	E	0.288154425921678	0.508089831466382
338	V	0.509525999670660	0.509525999670660
339	M	0.695453966823099	0.514041304607328
340	R	0.514041304607328	0.666157968313182
341	M	0.666157968313182	0.666157968313182
342	I	0.666157968313182	0.595808957281189
343	L	0.595808957281189	0.595808957281189
344	D	0.463638984993965	0.595808957281189
345	T	0.486434444992881	0.510530777472749
346	I	0.640114937399997	0.486434444992881
347	F	0.510530777472749	0.486434444992881
348	D	0.427808710520774	0.427808710520774
349	K	0.343793226926582	0.394261368663732
350	K	0.394261368663732	0.343793226926582
351	M	0.256471606798429	0.256471606798429
352	S	0.147561815444104	0.256471606798429
353	T	0.215546683198936	0.215546683198936
354	H	0.290152100718317	0.167204938582200
355	S	0.167204938582200	0.215546683198936
356	H	0.147143997260300	0.241572365474811
357	G	0.241572365474811	0.241572365474811
358	F	0.254599341642934	0.254599341642934
359	R	0.307762227985346	0.307762227985346
360	K	0.375715140172200	0.375715140172200
361	N	0.543745433352892	0.403603982362583
362	M	0.403603982362583	0.517016942658085
363	S	0.517016942658085	0.517016942658085
364	C	0.535953218748322	0.517016942658085
365	Q	0.459424786485011	0.535953218748322
366	T	0.628341360680066	0.542266251542037
367	A	0.628341360680066	0.542266251542037
368	I	0.542266251542037	0.544944835992752
369	W	0.487181496954362	0.542266251542037
370	E	0.544944835992752	0.542266251542037
371	V	0.387132756431121	0.544944835992752
372	R	0.555723837741441	0.555723837741441
373	N	0.592772047253526	0.592772047253526
374	M	0.762575731427881	0.645874101480973
375	F	0.645874101480973	0.645874101480973
376	G	0.717069858466388	0.645874101480973
377	G	0.383541354845226	0.492213682003783
378	S	0.371169883583362	0.383541354845226
379	N	0.492213682003783	0.383541354845226
380	W	0.348918215079973	0.443670049493057
381	F	0.443670049493057	0.443670049493057
382	I	0.652572721282283	0.384303072276384
383	E	0.384303072276384	0.443670049493057
384	V	0.252468780523230	0.476293872171994
385	D	0.476293872171994	0.476293872171994
386	L	0.546062830993803	0.476293872171994
387	K	0.564622557669927	0.476293872171994
388	K	0.449646312060641	0.457867186134377
389	C	0.436652908980420	0.457867186134377
390	F	0.457867186134377	0.457867186134377
391	D	0.457867186134377	0.457867186134377
392	T	0.581058858275841	0.457867186134377
393	I	0.318302943210795	0.468316793341973
394	S	0.637045053855236	0.501995189410017
395	H	0.468316793341973	0.501995189410017
396	D	0.501995189410017	0.637045053855236
397	L	0.649240870117356	0.556765396222610
398	I	0.701225663340239	0.556765396222610
399	I	0.556765396222610	0.556765396222610
400	K	0.556765396222610	0.556765396222610
401	E	0.539467027151309	0.539467027151309
402	L	0.303138771552212	0.539467027151309
403	K	0.448360004564102	0.539467027151309
404	R	0.605504404102951	0.605504404102951
405	Y	0.605504404102951	0.605504404102951
406	I	0.605504404102951	0.605504404102951
407	S	0.562487998394292	0.562487998394292
408	D	0.522272945096685	0.562487998394292
409	K	0.522272945096685	0.562487998394292
410	G	0.781540920132146	0.781540920132146
411	F	0.781540920132146	0.781540920132146
412	I	0.803695343653447	0.781540920132146
413	D	0.823217104245139	0.781540920132146
414	L	0.670361303407453	0.778789602633536
415	V	0.633602911703054	0.778789602633536
416	Y	0.778789602633536	0.681912135957358
417	K	0.778789602633536	0.727768037214498
418	L	0.681912135957358	0.727768037214498
419	L	0.727768037214498	0.681912135957358
420	R	0.519630032561120	0.650439602970646
421	A	0.349456274242375	0.519630032561120
422	G	0.650439602970646	0.516392288243680
423	Y	0.516392288243680	0.371203496544306
424	I	0.371203496544306	0.371203496544306
425	D	0.224714298084641	0.316178463488526
426	E	0.316178463488526	0.316178463488526
427	K	0.316178463488526	0.244709895661261
428	G	0.156882478034671	0.244709895661261
429	T	0.244709895661261	0.214990482872434
430	Y	0.183280404266243	0.183280404266243
431	H	0.214990482872434	0.183280404266243
432	K	0.106826005546355	0.180885675475070
433	P	0.055487984321184	0.180885675475070
434	M	0.180885675475070	0.180885675475070
435	L	0.439185858671278	0.439185858671278
436	G	0.453744973590810	0.453744973590810
437	L	0.482902356371717	0.482902356371717
438	P	0.652846124350871	0.652846124350871
439	Q	0.671133155549632	0.671133155549632
440	G	0.752432960198200	0.718896716531521
441	S	0.718896716531521	0.752432960198200
442	L	0.859658316706819	0.847566433219912
443	I	0.874142516361525	0.859658316706819
444	S	0.847566433219912	0.874142516361525
445	P	0.881450952349275	0.881450952349275
446	I	0.881450952349275	0.881450952349275
447	L	0.937174814672614	0.889869918809286
448	C	0.889869918809286	0.894498005003766
449	N	0.894498005003766	0.937174814672614
450	I	0.943786264774141	0.894498005003766
451	V	0.943786264774141	0.894498005003766
452	M	0.825612687094167	0.828153430665823
453	T	0.702922137402889	0.828153430665823
454	L	0.828153430665823	0.825612687094167
455	V	0.828153430665823	0.704237831212124
456	D	0.670510951664860	0.828153430665823
457	N	0.704237831212124	0.704237831212124
458	W	0.838609554279727	0.670510951664860
459	L	0.669394024024098	0.669394024024098
460	E	0.528169060400696	0.528169060400696
461	D	0.360090666219348	0.360090666219348
462	Y	0.344158194570215	0.344158194570215
463	I	0.322647198593604	0.331900076324955
464	N	0.208451835482193	0.331900076324955
465	L	0.331900076324955	0.322647198593604
466	Y	0.366201572466203	0.239288553264869
467	N	0.239288553264869	0.239288553264869
468	K	0.124589369780886	0.239288553264869
469	G	0.200404402371945	0.239288553264869
470	K	0.464717089760526	0.200404402371945
471	V	0.321019652465877	0.321019652465877
472	K	0.179619436996035	0.321019652465877
473	K	0.341452408958135	0.216297147274216
474	Q	0.216297147274216	0.216297147274216
475	H	0.146763243058279	0.245905610507218
476	P	0.245905610507218	0.245905610507218
477	T	0.413205006690112	0.413205006690112
478	Y	0.533363301270915	0.451312427809810
479	K	0.533363301270915	0.451312427809810
480	K	0.451312427809810	0.533363301270915
481	L	0.451312427809810	0.533363301270915
482	S	0.567496040255689	0.567496040255689
483	R	0.726558865990445	0.711373523896847
484	M	0.711373523896847	0.726558865990445
485	I	0.745647733614597	0.745647733614597
486	A	0.757784133151195	0.757784133151195
487	K	0.772469900653819	0.772469900653819
488	A	0.772469900653819	0.772469900653819
489	K	0.871218433056880	0.785410462874239
490	M	0.795173265380036	0.785410462874239
491	F	0.785410462874239	0.785410462874239
492	S	0.660728479292782	0.660728479292782
493	T	0.582833047491838	0.582833047491838
494	R	0.457156550061523	0.457156550061523
495	L	0.392831912754357	0.392831912754357
496	K	0.341598571252625	0.341598571252625
497	L	0.264360087129815	0.323752444894597
498	H	0.278165210450336	0.323752444894597
499	K	0.323752444894597	0.323752444894597
500	E	0.342819512346909	0.342819512346909
501	R	0.474535159006390	0.342819512346909
502	A	0.414733765491887	0.342819512346909
503	K	0.247127286590037	0.247127286590037
504	G	0.129309426748811	0.129309426748811
505	P	0.111084261770300	0.111084261770300
506	T	0.110547059698204	0.110625603657128
507	F	0.098035067987718	0.110625603657128
508	I	0.110625603657128	0.110625603657128
509	Y	0.245769928085897	0.221631275673975
510	N	0.221631275673975	0.245769928085897
511	D	0.286572185504411	0.286572185504411
512	P	0.420812015719971	0.420812015719971
513	N	0.509048379546479	0.509048379546479
514	F	0.678642879744149	0.509048379546479
515	K	0.719366868221116	0.509048379546479
516	R	0.406761777934191	0.406761777934191
517	M	0.144070483948733	0.319152126407207
518	K	0.165236523477304	0.319152126407207
519	Y	0.319152126407207	0.319152126407207
520	V	0.656299368938836	0.629416084983679
521	R	0.629416084983679	0.656299368938836
522	Y	0.784991866679319	0.746436200013901
523	A	0.785910601563558	0.746436200013901
524	D	0.746436200013901	0.746436200013901
525	D	0.731790767075830	0.731790767075830
526	I	0.631048052362606	0.631048052362606
527	L	0.590027884200662	0.590027884200662
528	I	0.293525723980127	0.293525723980127
529	G	0.281189193424410	0.281189193424410
530	V	0.254746761217416	0.281189193424410
531	L	0.228964804866448	0.281189193424410
532	G	0.330050564865691	0.330050564865691
533	S	0.481688830381474	0.330050564865691
534	K	0.667363623689911	0.330050564865691
535	N	0.329989641088613	0.329989641088613
536	D	0.329989641088613	0.329989641088613
537	C	0.161013692278204	0.180757689380311
538	K	0.167620601996076	0.180757689380311
539	M	0.180757689380311	0.180757689380311
540	I	0.180757689380311	0.180757689380311
541	K	0.187993224813212	0.187993224813212
542	R	0.187993224813212	0.187993224813212
543	D	0.315692610057507	0.305390619130056
544	L	0.305390619130056	0.315692610057507
545	N	0.623019763875481	0.509956696100106
546	N	0.509956696100106	0.509956696100106
547	F	0.624066270751344	0.509956696100106
548	L	0.466847984781493	0.466847984781493
549	N	0.198023356303984	0.198023356303984
550	S	0.130704055000437	0.198023356303984
551	L	0.116126725675682	0.198023356303984
552	G	0.209970178498696	0.209970178498696
553	L	0.209970178498696	0.209970178498696
554	T	0.405492221323731	0.405492221323731
555	M	0.465019832723887	0.405492221323731
556	N	0.427572724002385	0.405492221323731
557	E	0.327922343804964	0.383406407724892
558	E	0.383406407724892	0.327922343804964
559	K	0.263067765056899	0.263067765056899
560	T	0.161149327876716	0.177618284913521
561	L	0.177618284913521	0.161149327876716
562	I	0.123639914201245	0.157577203859379
563	T	0.130860983539758	0.157577203859379
564	C	0.157577203859379	0.157577203859379
565	A	0.306981965733764	0.306981965733764
566	T	0.368427630887477	0.368427630887477
567	E	0.637564400416279	0.596805825119722
568	T	0.596805825119722	0.613397421116845
569	P	0.748789020420512	0.613397421116845
570	A	0.613397421116845	0.613397421116845
571	R	0.613397421116845	0.613397421116845
572	F	0.613397421116845	0.613397421116845
573	L	0.456508571273776	0.562528269009133
574	G	0.562528269009133	0.562528269009133
575	Y	0.545271118602077	0.562528269009133
576	N	0.692646006723440	0.692646006723440
577	I	0.770242854743073	0.734173545595378
578	S	0.770242854743073	0.770242854743073
579	I	0.734173545595378	0.770242854743073
580	T	0.813614268425163	0.734173545595378
581	P	0.702556787536075	0.702556787536075
582	L	0.542407466767522	0.650844982061406
583	K	0.613166135630964	0.650844982061406
584	R	0.650844982061406	0.613166135630964
585	M	0.717130891131700	0.613166135630964
586	P	0.484924892928462	0.484924892928462
587	T	0.470226533181402	0.470226533181402
588	V	0.305928087349644	0.470226533181402
589	T	0.470226533181401	0.470226533181401
590	K	0.529782210694738	0.406996764345159
591	T	0.374893914699487	0.406996764345159
592	I	0.406996764345159	0.374893914699487
593	R	0.335388470583218	0.335388470583218
594	G	0.253302196106933	0.300993289889310
595	K	0.287489463342984	0.287489463342984
596	T	0.300993289889310	0.287489463342984
597	I	0.176703445648640	0.300993289889310
598	R	0.301776408324711	0.301776408324711
599	S	0.482753122608817	0.306250674181824
600	R	0.422749287536701	0.306250674181824
601	N	0.306250674181824	0.422749287536701
602	T	0.258034070996386	0.422749287536701
603	T	0.483601163804636	0.346318427083399
604	R	0.517309275290959	0.346318427083399
605	P	0.346318427083399	0.483601163804636
606	I	0.346318427083399	0.442293687341083
607	I	0.499923195000604	0.409328491091908
608	N	0.442293687341083	0.442293687341083
609	A	0.409328491091908	0.499923195000604
610	P	0.621367691352760	0.621367691352760
611	I	0.665775289996631	0.621367691352760
612	R	0.665775289996631	0.621367691352760
613	D	0.594263779795979	0.594263779795979
614	I	0.565738890605123	0.565738890605123
615	I	0.525570617266960	0.525570617266960
616	N	0.466284896337867	0.509391290396315
617	K	0.509391290396315	0.477022672764323
618	L	0.477022672764323	0.466284896337867
619	A	0.459839763802902	0.459839763802902
620	T	0.282757195458616	0.304826172053871
621	N	0.224724286147732	0.282757195458616
622	G	0.304826172053871	0.224724286147732
623	Y	0.188562981849303	0.188562981849303
624	C	0.146514871837162	0.188562981849303
625	K	0.140599344122828	0.146514871837162
626	H	0.228346570993895	0.140599344122828
627	N	0.118078142007967	0.118078142007967
628	K	0.099343709393499	0.118078142007967
629	N	0.105316309894413	0.118078142007967
630	G	0.201939369705804	0.136218850536040
631	R	0.201939369705804	0.162827932693734
632	M	0.136218850536040	0.172574782114332
633	G	0.162827932693734	0.172574782114332
634	V	0.172574782114332	0.172574782114332
635	P	0.250894004953657	0.172574782114332
636	T	0.195090160072699	0.172574782114332
637	R	0.128608109237805	0.184121446077121
638	V	0.136542555011810	0.174551642345859
639	G	0.184121446077121	0.174551642345859
640	R	0.174551642345859	0.184121446077121
641	W	0.222547916454744	0.222547916454744
642	T	0.435293215086204	0.250755822152558
643	Y	0.263943534386419	0.263943534386419
644	E	0.250755822152558	0.333678740622529
645	E	0.364309138396447	0.264907740140341
646	P	0.333678740622529	0.333678740622529
647	R	0.264907740140341	0.364309138396447
648	T	0.472429199979223	0.333678740622529
649	I	0.385555482489027	0.264907740140341
650	I	0.254781361182461	0.254781361182461
651	N	0.203611379312809	0.254781361182461
652	N	0.231162407115009	0.254781361182461
653	Y	0.495939784248979	0.495939784248979
654	K	0.576196125420975	0.576196125420975
655	A	0.734684573779386	0.734684573779386
656	L	0.816282527844131	0.792677400815252
657	G	0.805575636899223	0.792677400815252
658	R	0.792677400815252	0.792677400815252
659	G	0.697396542655033	0.746004188864911
660	I	0.746004188864911	0.746004188864911
661	L	0.746004188864911	0.746004188864911
662	N	0.746004188864911	0.746004188864911
663	Y	0.746004188864911	0.746004188864911
664	Y	0.720847289587751	0.746004188864911
665	K	0.720847289587751	0.720847289587751
666	L	0.786558897976195	0.720847289587751
667	A	0.662257244499722	0.736723509412191
668	T	0.736723509412191	0.736723509412191
669	N	0.736723509412191	0.736723509412191
670	Y	0.720565137102137	0.736723509412191
671	K	0.849108352650268	0.847166928829319
672	R	0.847166928829319	0.849108352650268
673	L	0.857452775449581	0.857452775449581
674	R	0.916980904457601	0.892406562480251
675	E	0.910542319694284	0.910542319694284
676	R	0.892406562480251	0.916980904457601
677	I	0.929439786693572	0.929439786693572
678	Y	0.965888059408554	0.965888059408554
679	Y	0.968481104516559	0.968481104516559
680	V	0.970544862654025	0.970544862654025
681	L	0.982868730631057	0.972016751089794
682	Y	0.974010624707531	0.974010624707531
683	Y	0.972016751089794	0.982771648792331
684	S	0.982771648792331	0.979800785630901
685	C	0.989192621914173	0.981356657557087
686	V	0.979800785630901	0.981356657557087
687	L	0.981356657557087	0.979800785630901
688	T	0.966291763591382	0.966291763591382
689	L	0.944429115482332	0.944429115482332
690	A	0.931532272990459	0.931532272990459
691	S	0.887120637567693	0.887120637567693
692	K	0.810603768546352	0.845835743566848
693	Y	0.812276307276521	0.812276307276521
694	R	0.845835743566848	0.810603768546352
695	L	0.752065091115764	0.752065091115764
696	K	0.603529216793588	0.737759761361642
697	T	0.737759761361642	0.614965320516297
698	M	0.530994707221535	0.603529216793588
699	S	0.614965320516297	0.614965320516297
700	K	0.558895646467633	0.558895646467633
701	T	0.716292704182692	0.614965320516297
702	I	0.536382493246771	0.685840031435962
703	K	0.685840031435962	0.685840031435962
704	K	0.702893701242908	0.590265297638538
705	F	0.590265297638538	0.590265297638538
706	G	0.530606615551618	0.530606615551618
707	Y	0.273068248061001	0.413731047160555
708	N	0.261530853371107	0.413731047160555
709	L	0.413731047160555	0.413731047160555
710	N	0.586963834433637	0.418869421815280
711	I	0.461381743171693	0.461381743171693
712	I	0.418869421815280	0.461381743171693
713	E	0.588216271924559	0.461381743171693
714	N	0.393878601443817	0.418869421815280
715	D	0.481159125080669	0.393878601443817
716	K	0.298226509936094	0.351312511386218
717	L	0.351312511386218	0.350071083068200
718	I	0.350071083068200	0.298226509936094
719	A	0.253360188984716	0.253360188984716
720	N	0.116783990365333	0.178405146027095
721	F	0.116783990365333	0.178405146027095
722	P	0.178405146027095	0.178405146027095
723	R	0.205126620738082	0.205126620738082
724	N	0.512487817467752	0.212789662471278
725	T	0.390290371639137	0.212789662471278
726	F	0.212789662471278	0.212789662471278
727	D	0.125215171104735	0.143234489559014
728	N	0.081037911509541	0.143234489559014
729	I	0.143234489559014	0.143234489559014
730	K	0.143234489559014	0.143234489559014
731	K	0.228280104690860	0.228280104690860
732	I	0.321866202698826	0.321866202698826
733	E	0.473633959294986	0.321866202698826
734	N	0.470909540749167	0.401732424076508
735	H	0.214744610144030	0.443833825280640
736	G	0.401732424076508	0.401732424076508
737	M	0.443833825280640	0.401732424076508
738	F	0.400638571429952	0.401732424076508
739	M	0.417521177743298	0.400638571429952
740	Y	0.275351852454482	0.340508328199657
741	M	0.136921733961486	0.275351852454482
742	S	0.340508328199657	0.275351852454482
743	E	0.272010037923420	0.340508328199657
744	A	0.375003626670919	0.349347653816785
745	K	0.617696551779936	0.349347653816785
746	V	0.349347653816785	0.349347653816785
747	T	0.223219132649538	0.280057207337085
748	D	0.280057207337085	0.223219132649538
749	P	0.174811859845704	0.223219132649538
750	F	0.196046508778241	0.268333523399163
751	E	0.268333523399163	0.268333523399163
752	Y	0.545479927123037	0.453924554513378
753	I	0.453924554513378	0.453924554513378
754	D	0.471286975402315	0.453924554513378
755	S	0.390788322669071	0.453924554513378
756	I	0.374292064907998	0.471286975402315
757	K	0.594948445137028	0.578214191214615
758	Y	0.578214191214615	0.578214191214615
759	M	0.578214191214615	0.578214191214615
760	L	0.654496910576672	0.578214191214615
761	P	0.507784880844757	0.578214191214615
762	T	0.301046941571575	0.580484471827262
763	A	0.580484471827262	0.580484471827262
764	K	0.580484471827262	0.580484471827262
765	A	0.580484471827262	0.580484471827262
766	N	0.702067683552119	0.580484471827262
767	F	0.519191888930633	0.519191888930633
768	N	0.417926747806794	0.480647747169995
769	K	0.278702429413821	0.417926747806794
770	P	0.480647747169995	0.388658891290270
771	C	0.313894565427409	0.313894565427409
772	S	0.388658891290270	0.321775638942352
773	I	0.279084668749687	0.321775638942352
774	C	0.321775638942352	0.321775638942352
775	N	0.392002257562778	0.321775638942352
776	S	0.271143013173657	0.392002257562778
777	T	0.444345012426946	0.444345012426946
778	I	0.444345012426946	0.444345012426946
779	D	0.464683122413106	0.464683122413106
780	V	0.503890024010538	0.464683122413106
781	E	0.522666775594904	0.464683122413106
782	M	0.367205248589332	0.367205248589332
783	H	0.214606148980959	0.367205248589332
784	H	0.341248766612166	0.367205248589332
785	V	0.493203936061472	0.353602138577502
786	K	0.475760648305957	0.475760648305957
787	Q	0.353602138577502	0.475760648305957
788	L	0.525299286231483	0.379571759862721
789	H	0.379571759862721	0.379571759862721
790	R	0.347512415274487	0.380063167644979
791	G	0.380063167644979	0.380063167644979
792	M	0.536552896922747	0.380063167644979
793	L	0.520547256810775	0.380063167644979
794	K	0.324938191628397	0.473102047700836
795	A	0.355193946699075	0.473102047700836
796	T	0.473102047700836	0.473102047700836
797	K	0.493169877386434	0.477126039993006
798	D	0.477126039993006	0.493169877386434
799	Y	0.559853675863147	0.493169877386434
800	I	0.571674895966133	0.489141704944388
801	T	0.489141704944388	0.489141704944388
802	G	0.324557670007904	0.438248524667246
803	R	0.319845321949297	0.396099927445837
804	M	0.438248524667246	0.396099927445837
805	I	0.396099927445837	0.438248524667246
806	T	0.566533650169320	0.566533650169320
807	M	0.807648451581992	0.566533650169320
808	N	0.695736937259252	0.622040011887274
809	R	0.508914717690252	0.695736937259252
810	K	0.622040011887274	0.695736937259252
811	Q	0.701207787790963	0.701207787790963
812	I	0.815779446174949	0.701207787790963
813	P	0.735167086516473	0.701207787790963
814	L	0.579569916614921	0.595137669146946
815	C	0.595137669146946	0.579569916614921
816	K	0.479569888653648	0.479569888653648
817	Q	0.479569888653648	0.479569888653648
818	C	0.446048454853385	0.479569888653648
819	H	0.614759431359671	0.479569888653648
820	I	0.619856979133573	0.529241864809038
821	K	0.388521365945744	0.529241864809038
822	T	0.529241864809038	0.388521365945744
823	H	0.311499538881914	0.311499538881914
824	K	0.193232655204381	0.311499538881914
825	N	0.161123128966810	0.311499538881914
826	K	0.500000000000000	0.500000000000000
827	F	0.500000000000000	0.500000000000000
828	K	0.500000000000000	0.500000000000000
829	N	0.500000000000000	0.500000000000000
830	M	0.500000000000000	0.500000000000000
831	G	0.500000000000000	0.500000000000000
832	P	0.500000000000000	0.500000000000000
833	G	0.500000000000000	0.500000000000000
834	M	0.500000000000000	0.500000000000000
