# Supplementary material for: Conserved degronome features governing quality control associated proteolysis
Source: Nat Commun. 2022 Dec 8;13:7588. doi: 10.1038/s41467-022-35298-y (PMC9732359; doi:10.1038/s41467-022-35298-y)
Supplement: Supplementary file 6 — Supplementary Data 4 [file 41467_2022_35298_MOESM6_ESM.zip › profile_P03876.csv]

# Degron profile of P03876
# logit: Predicted probability of a tile being a degron (PSI<2.2) assigned to central position
# smooth: Running median spanning 5 positions
resi	aa	logit	logit_smooth
1	M	0.500000000000000	0.500000000000000
2	V	0.500000000000000	0.500000000000000
3	Q	0.500000000000000	0.500000000000000
4	R	0.500000000000000	0.500000000000000
5	W	0.500000000000000	0.500000000000000
6	L	0.500000000000000	0.500000000000000
7	Y	0.500000000000000	0.500000000000000
8	S	0.500000000000000	0.500000000000000
9	T	0.829733450799054	0.829733450799054
10	N	0.848701260171559	0.848701260171559
11	A	0.860063045608442	0.860063045608442
12	K	0.909241081385528	0.909241081385528
13	D	0.945781244054456	0.915327508438645
14	I	0.915327508438645	0.921352347352484
15	A	0.921352347352484	0.926705766143875
16	V	0.926705766143875	0.921352347352484
17	L	0.926705766143875	0.926705766143875
18	Y	0.904352697267047	0.926705766143875
19	F	0.947159948758189	0.934956506852852
20	M	0.947159948758189	0.947159948758189
21	L	0.934956506852852	0.947159948758189
22	A	0.966752736559837	0.947159948758189
23	I	0.946025660256485	0.946025660256485
24	F	0.955516930227372	0.946025660256485
25	S	0.926451055441384	0.936762067440424
26	G	0.926451055441384	0.936762067440424
27	M	0.936762067440424	0.926451055441384
28	A	0.941659678576923	0.926451055441384
29	G	0.920504573686409	0.920504573686409
30	T	0.920504573686409	0.920504573686409
31	A	0.844163686078965	0.844163686078965
32	M	0.833295653199412	0.833295653199412
33	S	0.766523289351620	0.819154359983377
34	L	0.801149661659984	0.801149661659984
35	I	0.819154359983377	0.766523289351620
36	I	0.694843601652442	0.694843601652442
37	R	0.649797634878442	0.694843601652442
38	L	0.693668495372226	0.694843601652442
39	E	0.794978791979959	0.794978791979959
40	L	0.855824962182957	0.794978791979959
41	A	0.809707580234847	0.794978791979959
42	A	0.762862980538993	0.762862980538993
43	P	0.575991851332274	0.575991851332274
44	G	0.400212190290782	0.400212190290782
45	S	0.232188027307155	0.344926407862142
46	Q	0.344926407862142	0.344926407862142
47	Y	0.343695589577938	0.344926407862142
48	L	0.419835226254429	0.396453471305005
49	H	0.396453471305005	0.419835226254429
50	G	0.501392823897289	0.501392823897289
51	N	0.582876371734758	0.582876371734758
52	S	0.737083303950943	0.737083303950943
53	Q	0.737083303950943	0.737083303950943
54	L	0.751388718336069	0.751388718336069
55	F	0.800790051731385	0.798374569328350
56	N	0.798374569328350	0.798374569328350
57	V	0.798374569328350	0.800790051731385
58	L	0.846718571414132	0.846718571414132
59	V	0.937008086417734	0.937008086417734
60	V	0.972248813590796	0.972248813590796
61	G	0.982532954786574	0.972248813590796
62	H	0.986810082239667	0.972248813590796
63	A	0.971305596541622	0.978740395198297
64	V	0.971305596541622	0.978740395198297
65	L	0.978740395198297	0.978740395198297
66	M	0.980664208774675	0.980664208774675
67	I	0.982130798479505	0.980664208774675
68	F	0.982393420109369	0.982130798479505
69	C	0.972432264851586	0.982393420109369
70	A	0.986826799089040	0.985114653775305
71	P	0.992980806641776	0.985114653775305
72	F	0.985114653775305	0.985114653775305
73	R	0.985114653775305	0.985114653775305
74	L	0.985114653775305	0.985114653775305
75	I	0.988960856110752	0.985114653775305
76	Y	0.956507088128392	0.956507088128392
77	H	0.917335085595473	0.925157011998071
78	C	0.881672210177407	0.925157011998071
79	I	0.925157011998071	0.925157011998071
80	E	0.935662282711166	0.929938551655245
81	V	0.929938551655245	0.929938551655245
82	L	0.955151738879995	0.929938551655245
83	I	0.918940437946165	0.918940437946165
84	D	0.918940437946165	0.918940437946165
85	K	0.838577100317278	0.838577100317278
86	H	0.734493206793140	0.734493206793140
87	I	0.577496438761107	0.688385029395406
88	S	0.556428318704644	0.688385029395406
89	V	0.688385029395406	0.577496438761107
90	Y	0.688385029395406	0.556428318704644
91	S	0.540419519138883	0.688385029395406
92	I	0.519042332881196	0.688385029395406
93	N	0.810460801303991	0.810460801303991
94	E	0.894449579883725	0.894449579883725
95	N	0.939633562377187	0.934910228784458
96	F	0.934910228784458	0.939633562377187
97	T	0.964264857259932	0.963741808253859
98	V	0.964264857259932	0.964121856851268
99	S	0.963741808253859	0.964121856851268
100	F	0.964121856851268	0.964121856851268
101	W	0.958072219318924	0.964121856851268
102	F	0.977436970819520	0.977436970819520
103	W	0.992288678669587	0.992288678669587
104	L	0.996711310884490	0.994318504714320
105	L	0.994318504714320	0.996674217039224
106	V	0.996674217039224	0.996674217039224
107	V	0.996674217039224	0.995811301257432
108	T	0.995811301257432	0.995811301257432
109	Y	0.992762675901654	0.992762675901654
110	M	0.990492579071770	0.990492579071770
111	V	0.985596074552252	0.985596074552252
112	F	0.983558153591004	0.983558153591004
113	R	0.964369112843055	0.964369112843055
114	Y	0.960888680171568	0.960888680171568
115	V	0.915910890894028	0.915910890894028
116	N	0.886855958816556	0.886855958816556
117	H	0.860150241426416	0.860150241426416
118	M	0.780354146820138	0.780354146820138
119	A	0.704863719293966	0.704863719293966
120	Y	0.514286772461141	0.514286772461141
121	P	0.364241313601832	0.444017093378520
122	V	0.444017093378520	0.364241313601832
123	G	0.361474765971639	0.364241313601832
124	A	0.347687895482990	0.387796753099390
125	N	0.420067121138378	0.361474765971639
126	S	0.387796753099390	0.347687895482990
127	T	0.296362825637469	0.296362825637469
128	G	0.296362825637469	0.296362825637469
129	T	0.155361205490628	0.269554290449656
130	M	0.269554290449656	0.199350528937269
131	A	0.169449327826272	0.169449327826272
132	C	0.199350528937269	0.199350528937269
133	H	0.147090101320751	0.197524409279643
134	K	0.210594630838078	0.197524409279643
135	S	0.197524409279643	0.186686362537898
136	A	0.155455028900011	0.186686362537898
137	G	0.186686362537898	0.161273908298339
138	V	0.152623720060779	0.155455028900011
139	K	0.161273908298339	0.152623720060779
140	Q	0.117530117588920	0.124348976189523
141	P	0.110915920238207	0.124348976189523
142	A	0.124348976189523	0.124348976189523
143	Q	0.139795195909660	0.139795195909660
144	G	0.233895575079639	0.200972872618906
145	K	0.200972872618906	0.200972872618906
146	N	0.208811350353325	0.208591256581423
147	C	0.134023928756935	0.208591256581423
148	P	0.208591256581423	0.208591256581423
149	M	0.212175805382520	0.192240101441923
150	A	0.153905543987525	0.208591256581423
151	R	0.192240101441923	0.212175805382520
152	L	0.326407875507483	0.326407875507483
153	T	0.326407875507483	0.326407875507483
154	N	0.489885290084525	0.489885290084525
155	S	0.547626869321967	0.547626869321967
156	C	0.586168976717698	0.547626869321967
157	K	0.627526313748868	0.547626869321967
158	E	0.487749019992597	0.487749019992597
159	C	0.436906548111054	0.436906548111054
160	L	0.436710096914081	0.436710096914081
161	G	0.436710096914081	0.436710096914081
162	F	0.366995703207131	0.436710096914081
163	S	0.598049841412046	0.598049841412046
164	L	0.717294281866729	0.717294281866729
165	T	0.762876824771164	0.762876824771164
166	P	0.786272561280579	0.786272561280579
167	S	0.887182996244891	0.885013875616605
168	H	0.894504956193500	0.887182996244891
169	L	0.885013875616605	0.887182996244891
170	G	0.950311253155074	0.885013875616605
171	I	0.854575144218761	0.854575144218761
172	V	0.771354490971291	0.771354490971291
173	I	0.507613718941432	0.688038714016766
174	H	0.634891514263313	0.634891514263313
175	A	0.688038714016766	0.634891514263313
176	Y	0.558726768184068	0.634891514263313
177	V	0.688126652278367	0.596887612099884
178	L	0.542834434110383	0.558726768184068
179	E	0.596887612099884	0.542834434110383
180	E	0.365873775188474	0.365873775188474
181	E	0.162647066417066	0.162647066417066
182	V	0.087098770068791	0.142557890455908
183	H	0.142557890455908	0.142557890455908
184	E	0.142557890455908	0.142557890455908
185	L	0.152844369512222	0.142557890455908
186	T	0.095677930321290	0.095677930321290
187	K	0.050418535907393	0.095677930321290
188	N	0.084656869802306	0.095677930321290
189	E	0.241858490699743	0.241858490699743
190	S	0.374636075510996	0.260051165346202
191	L	0.397578717366256	0.316391751874196
192	A	0.260051165346202	0.316391751874196
193	L	0.316391751874196	0.283438804465261
194	S	0.283438804465261	0.283438804465261
195	K	0.283438804465261	0.295555858626721
196	S	0.295555858626721	0.295555858626721
197	W	0.345925003444983	0.345925003444983
198	H	0.422240779376150	0.345925003444983
199	L	0.355888951178231	0.345925003444983
200	E	0.217088096900637	0.297991370218192
201	G	0.297991370218192	0.217088096900637
202	C	0.196003556687160	0.196003556687160
203	T	0.162055471485857	0.171765568622338
204	S	0.171765568622338	0.162055471485857
205	S	0.135540193894151	0.135540193894151
206	N	0.129487917887478	0.129487917887478
207	G	0.121248185844194	0.121248185844194
208	K	0.040458416875509	0.073424095508112
209	L	0.073424095508112	0.073424095508112
210	R	0.073424095508112	0.040458416875509
211	N	0.037677746708966	0.037677746708966
212	T	0.031868539924986	0.031868539924986
213	G	0.024282445305084	0.024282445305084
214	L	0.012285006899721	0.012285006899721
215	S	0.012285006899721	0.012285006899721
216	E	0.012285006899721	0.012285006899721
217	R	0.022002205856903	0.021885197137527
218	G	0.021885197137527	0.022002205856903
219	N	0.030245703661386	0.030245703661386
220	P	0.062831666949512	0.053359237842536
221	G	0.053359237842536	0.062831666949512
222	D	0.065674272122166	0.062831666949512
223	N	0.065340530133429	0.065340530133429
224	G	0.052544431823198	0.065674272122166
225	V	0.153604854576429	0.117728208729861
226	F	0.117728208729861	0.142660437357171
227	M	0.142660437357171	0.153604854576429
228	V	0.263456127105666	0.263456127105666
229	P	0.312259505082804	0.312259505082804
230	K	0.509724008766056	0.509724008766056
231	F	0.795368140523504	0.795368140523504
232	N	0.830495592139195	0.830495592139195
233	L	0.867581939579831	0.830495592139195
234	N	0.878314034812482	0.830495592139195
235	K	0.794368885921420	0.794368885921420
236	V	0.707744027742318	0.727359556381446
237	R	0.727359556381446	0.727359556381446
238	Y	0.713461058723401	0.713461058723401
239	F	0.764206601158935	0.713461058723401
240	S	0.651752891582009	0.689843580989896
241	T	0.689843580989896	0.651752891582009
242	L	0.404649299427906	0.404649299427906
243	S	0.299816074416454	0.333489831817976
244	K	0.312328092874383	0.333489831817976
245	L	0.333489831817976	0.333489831817976
246	N	0.362692267193831	0.362692267193831
247	A	0.362692267193831	0.362692267193831
248	R	0.363953389266447	0.362692267193831
249	K	0.366487638580978	0.363953389266447
250	E	0.350427125891010	0.363953389266447
251	D	0.368934935174677	0.350427125891010
252	S	0.316838341577459	0.332146589053777
253	L	0.332146589053777	0.316838341577459
254	A	0.211133030342377	0.211133030342377
255	Y	0.144284210617264	0.204277788258668
256	L	0.204277788258668	0.192206396229548
257	T	0.192206396229548	0.192206396229548
258	K	0.126552554483740	0.204277788258668
259	I	0.321634094297080	0.321634094297080
260	N	0.429417455819044	0.415045835927383
261	T	0.415045835927383	0.415045835927383
262	T	0.415045835927383	0.415045835927383
263	D	0.465116349319943	0.415045835927383
264	F	0.223820680073152	0.223820680073152
265	S	0.108550057494692	0.108550057494692
266	E	0.087215293038635	0.098497180215923
267	L	0.098497180215923	0.087215293038635
268	N	0.040835596818871	0.048159760824363
269	K	0.048159760824363	0.048159760824363
270	L	0.048159760824363	0.048159760824363
271	M	0.027928698146819	0.048159760824363
272	E	0.054927478212104	0.048159760824363
273	N	0.059556705033847	0.054927478212104
274	N	0.047835323837555	0.054927478212104
275	H	0.081280656614701	0.059556705033847
276	N	0.048353571056792	0.081280656614701
277	K	0.115354151428128	0.115354151428128
278	T	0.206244046714061	0.115354151428128
279	E	0.115354151428128	0.140067731083459
280	T	0.140067731083459	0.206244046714061
281	I	0.299084245406290	0.253098379891735
282	N	0.349756152047676	0.299084245406290
283	T	0.253098379891735	0.349756152047676
284	R	0.390216517330698	0.390216517330698
285	I	0.465334807489013	0.465334807489013
286	L	0.581303835416939	0.581303835416939
287	K	0.720661463330712	0.720661463330712
288	L	0.894094383793367	0.894094383793367
289	M	0.944446558699926	0.911092205516357
290	S	0.911092205516357	0.944446558699926
291	D	0.957197059477470	0.944446558699926
292	I	0.946084811540311	0.938775925305100
293	R	0.938775925305100	0.938775925305100
294	M	0.938775925305100	0.938775925305100
295	L	0.884991479463868	0.890853407099470
296	L	0.890853407099470	0.884991479463868
297	I	0.803769648597432	0.803769648597432
298	A	0.719707635420103	0.754986195292721
299	Y	0.660010484470757	0.719707635420103
300	N	0.754986195292721	0.694779153743775
301	K	0.694779153743775	0.678435439683283
302	I	0.678435439683283	0.678435439683283
303	K	0.569443092971984	0.569443092971984
304	S	0.347365463387811	0.347365463387811
305	K	0.220769421462860	0.220769421462860
306	K	0.099422189126967	0.099422189126967
307	G	0.066612700447308	0.096622612045291
308	N	0.077428489985875	0.096622612045291
309	M	0.096622612045291	0.077428489985875
310	S	0.175684572732504	0.077428489985875
311	K	0.049718549573482	0.078694900107427
312	G	0.040266538026992	0.067054075472110
313	S	0.078694900107427	0.067054075472110
314	N	0.067054075472110	0.078694900107427
315	N	0.134352628957486	0.134352628957486
316	I	0.170323143304183	0.170323143304183
317	T	0.309388294509656	0.307447669593476
318	L	0.358811169740567	0.307447669593476
319	D	0.307447669593476	0.309388294509656
320	G	0.307447669593476	0.358811169740567
321	I	0.524515403940028	0.524515403940028
322	N	0.524515403940028	0.524515403940028
323	I	0.567283220256529	0.524515403940028
324	S	0.452328068675712	0.452328068675712
325	Y	0.452328068675712	0.452328068675712
326	L	0.393230936304723	0.393230936304723
327	N	0.258578840600265	0.393230936304723
328	K	0.356331074463523	0.393230936304723
329	L	0.524091857035429	0.502654137570339
330	S	0.502654137570339	0.524091857035429
331	K	0.545685124914889	0.524337287548870
332	D	0.524337287548870	0.524337287548870
333	I	0.524337287548870	0.524337287548870
334	N	0.351165876899550	0.400540291321686
335	T	0.329436892012016	0.400540291321686
336	N	0.400540291321686	0.400540291321686
337	M	0.433316941736757	0.400540291321686
338	F	0.409714594922457	0.409714594922457
339	K	0.284934452648483	0.433316941736757
340	F	0.462501310847368	0.409714594922457
341	S	0.594061382061631	0.462501310847368
342	P	0.403944225819075	0.462501310847368
343	V	0.463421729509015	0.460704638767483
344	R	0.460704638767483	0.448773868428624
345	R	0.448773868428624	0.448773868428624
346	V	0.290410266004064	0.318970137628674
347	E	0.290410266004064	0.290410266004064
348	I	0.318970137628674	0.290410266004064
349	P	0.175644090662663	0.290410266004064
350	K	0.285856431793435	0.318970137628674
351	T	0.320155604536842	0.285856431793435
352	S	0.320155604536842	0.285856431793435
353	G	0.248114232958373	0.248114232958373
354	G	0.195255832865733	0.195255832865733
355	F	0.107889256357386	0.185193741032919
356	R	0.185193741032919	0.107889256357386
357	P	0.060231423984666	0.107889256357386
358	L	0.066371048888054	0.133081872365836
359	S	0.133081872365836	0.133081872365836
360	V	0.205677908760486	0.153557024645255
361	G	0.192838293158374	0.192838293158374
362	N	0.153557024645255	0.192838293158374
363	P	0.193519735062543	0.161880680860130
364	R	0.161880680860130	0.161880680860130
365	E	0.161880680860130	0.193519735062543
366	K	0.254706156149535	0.214818586982746
367	I	0.214818586982746	0.214818586982746
368	V	0.339488919720955	0.254706156149535
369	Q	0.147508681984534	0.317847142653756
370	E	0.317847142653756	0.339488919720955
371	S	0.544578785912581	0.544578785912581
372	M	0.708917913420028	0.641669084116110
373	R	0.641669084116110	0.708917913420028
374	M	0.712187983131259	0.708917913420028
375	M	0.724111896058408	0.706640889590747
376	L	0.706640889590747	0.712187983131259
377	E	0.585499563531537	0.724111896058408
378	I	0.726053891490158	0.726053891490158
379	I	0.888792854405498	0.851389764259097
380	Y	0.888792854405498	0.851389764259097
381	N	0.851389764259097	0.851389764259097
382	N	0.800577023823787	0.832981338851687
383	S	0.832981338851687	0.800577023823787
384	F	0.781559515986523	0.781559515986523
385	S	0.618147307925605	0.691066584736954
386	Y	0.691066584736954	0.673649243044360
387	Y	0.673649243044360	0.618147307925605
388	S	0.503453675071771	0.673649243044360
389	H	0.484628008412216	0.673649243044360
390	G	0.690101129225920	0.690101129225920
391	F	0.739442820273626	0.739442820273626
392	R	0.776916574674005	0.776916574674005
393	P	0.791437578290058	0.791437578290058
394	N	0.885394197387637	0.792475277084031
395	L	0.804590029003174	0.792475277084031
396	S	0.792475277084031	0.792475277084031
397	C	0.782619033486768	0.792475277084031
398	L	0.725970687883510	0.792475277084031
399	T	0.858483663704114	0.806790606203030
400	A	0.830017524784902	0.830017524784902
401	I	0.806790606203030	0.858483663704114
402	I	0.894790325627917	0.879061275767428
403	Q	0.945094431667596	0.894790325627917
404	C	0.879061275767428	0.935037496045566
405	K	0.935037496045566	0.943661430710382
406	N	0.943661430710382	0.943661430710382
407	Y	0.947785187890397	0.944218436899814
408	M	0.944218436899814	0.944218436899814
409	Q	0.959220257817021	0.944218436899814
410	Y	0.852383423448608	0.852383423448608
411	C	0.841981330000430	0.841981330000430
412	N	0.820831020996854	0.820831020996854
413	W	0.729006323594202	0.820831020996854
414	F	0.820831020996854	0.820831020996854
415	I	0.915183578222290	0.756987404635572
416	K	0.756987404635572	0.820831020996854
417	V	0.676792291132501	0.756987404635572
418	D	0.822077344866066	0.694053969956289
419	L	0.694053969956289	0.676792291132501
420	N	0.603680681749971	0.603680681749971
421	K	0.603680681749971	0.603680681749971
422	C	0.536364372155722	0.537719858191971
423	F	0.537719858191971	0.537719858191971
424	D	0.537719858191971	0.536364372155722
425	T	0.494633128625784	0.537719858191971
426	I	0.494633128625784	0.537719858191971
427	P	0.786284860457509	0.529255826867098
428	H	0.608396190449469	0.562678744956856
429	N	0.529255826867098	0.608396190449469
430	M	0.562678744956856	0.562678744956856
431	L	0.619983440639254	0.529255826867098
432	I	0.451519115223324	0.451519115223324
433	N	0.451519115223323	0.451519115223323
434	V	0.434286758395665	0.434286758395665
435	L	0.221840118638571	0.434286758395665
436	N	0.385245759972970	0.385245759972970
437	E	0.466446860116219	0.385245759972970
438	R	0.355154341324330	0.407573471065383
439	I	0.407573471065383	0.407573471065383
440	K	0.407573471065383	0.407573471065383
441	D	0.369090506449097	0.407573471065383
442	K	0.410116067952812	0.410116067952812
443	G	0.433724548873040	0.433724548873040
444	F	0.433724548873040	0.433724548873040
445	M	0.510210490330620	0.510210490330620
446	D	0.690087818324895	0.570226827264924
447	L	0.609423967591902	0.609423967591902
448	L	0.570226827264924	0.690087818324895
449	Y	0.705873600473398	0.705873600473398
450	K	0.705873600473398	0.705873600473398
451	L	0.705873600473398	0.705873600473398
452	L	0.715764141457930	0.705873600473398
453	R	0.516718442769701	0.661425742389419
454	A	0.360603007957821	0.528537663759531
455	G	0.661425742389419	0.516718442769701
456	Y	0.528537663759531	0.360603007957821
457	V	0.321295487698734	0.321295487698734
458	D	0.216581463679745	0.228667105853629
459	K	0.228667105853629	0.228667105853629
460	N	0.228667105853629	0.216581463679745
461	N	0.106588466196334	0.183754048529632
462	N	0.183754048529632	0.159870609344513
463	Y	0.134893432610553	0.134893432610553
464	H	0.159870609344513	0.134893432610553
465	N	0.076727159257547	0.134893432610553
466	T	0.046468280536732	0.142573976134340
467	T	0.142573976134340	0.142573976134340
468	L	0.231221993465800	0.231221993465800
469	G	0.274905852607648	0.274905852607648
470	I	0.288873969680937	0.288873969680937
471	P	0.510401973937348	0.510401973937348
472	Q	0.530799752024850	0.530799752024850
473	G	0.627538432934218	0.627538432934218
474	S	0.627538432934218	0.627538432934218
475	V	0.772355835000662	0.772355835000662
476	V	0.862454397692522	0.805636499839191
477	S	0.862454397692522	0.805636499839191
478	P	0.805636499839191	0.809250928864387
479	I	0.657475521842379	0.805636499839191
480	L	0.809250928864387	0.741313018870820
481	C	0.696788113457731	0.741313018870820
482	N	0.741313018870820	0.809250928864387
483	I	0.832243454899952	0.741313018870820
484	F	0.845329027419679	0.741313018870820
485	L	0.647877482011395	0.647877482011395
486	D	0.593431957474347	0.618171072272295
487	K	0.618171072272295	0.597718328073048
488	L	0.597718328073048	0.593431957474347
489	D	0.312265105881678	0.312265105881678
490	K	0.183234267229853	0.183234267229853
491	Y	0.139673386118592	0.139673386118592
492	L	0.129675515189582	0.129675515189582
493	E	0.059497588526915	0.059497588526915
494	N	0.032923356546308	0.048977757235796
495	K	0.048977757235796	0.041534620261108
496	F	0.041534620261108	0.041534620261108
497	E	0.033528401392136	0.048977757235796
498	N	0.064908615904302	0.041534620261108
499	E	0.055184954320929	0.035123204202499
500	F	0.035123204202499	0.035123204202499
501	N	0.014437868763269	0.026793929445089
502	T	0.026793929445089	0.026793929445089
503	G	0.026793929445089	0.026333772033355
504	N	0.024220392625665	0.026793929445089
505	M	0.026333772033355	0.026793929445089
506	S	0.075407969946153	0.075407969946153
507	N	0.075407969946153	0.075407969946153
508	R	0.124393166811153	0.124393166811153
509	G	0.124988198811696	0.124988198811696
510	R	0.152585238100911	0.151177147344903
511	N	0.151177147344903	0.152585238100911
512	P	0.181733981796816	0.181733981796816
513	I	0.363045410667665	0.363045410667665
514	Y	0.396167715290392	0.396167715290392
515	N	0.414476170120373	0.414476170120373
516	S	0.588930170724750	0.555930168025703
517	L	0.555930168025703	0.588930170724750
518	S	0.756738375777543	0.756738375777543
519	S	0.844153256402796	0.821798447473380
520	K	0.872251255700585	0.821798447473380
521	I	0.821798447473380	0.821798447473380
522	Y	0.681080506985783	0.733629915069008
523	R	0.698566954795594	0.733629915069008
524	C	0.733629915069008	0.733629915069008
525	K	0.838033203817144	0.838033203817144
526	L	0.848648477153435	0.848648477153435
527	L	0.858149835894243	0.858149835894243
528	S	0.919127849356742	0.858149835894243
529	E	0.928603922578495	0.858149835894243
530	K	0.761500266613516	0.761500266613516
531	L	0.665362509234277	0.761355203769582
532	K	0.761355203769582	0.677220669640294
533	L	0.647060834683759	0.665362509234277
534	I	0.677220669640294	0.647060834683759
535	R	0.469769116105564	0.469769116105564
536	L	0.414953685836364	0.469769116105564
537	R	0.349055145491454	0.414953685836364
538	D	0.482950285419151	0.349055145491454
539	H	0.331168637471752	0.331168637471752
540	Y	0.199029867054547	0.208588848060686
541	Q	0.208588848060686	0.207690285669901
542	R	0.207690285669901	0.199029867054547
543	N	0.108249992987573	0.108249992987573
544	M	0.108249992987573	0.108249992987573
545	G	0.073469385684719	0.108249992987573
546	S	0.112871613014688	0.112871613014688
547	D	0.322338180016595	0.319227995067234
548	K	0.429355222336566	0.322338180016595
549	S	0.319227995067234	0.429355222336566
550	F	0.468038525099652	0.429355222336566
551	K	0.500181162492072	0.386672891189092
552	R	0.386672891189092	0.386672891189092
553	A	0.173215172992298	0.386672891189092
554	Y	0.360679285833006	0.386672891189092
555	F	0.534570958909502	0.534570958909502
556	V	0.823903586882550	0.789558658891323
557	R	0.789558658891323	0.823903586882550
558	Y	0.864830136733356	0.823903586882550
559	A	0.837398802258001	0.805063167014063
560	D	0.805063167014063	0.805063167014063
561	D	0.792864263765296	0.792864263765296
562	I	0.770782351919763	0.770782351919763
563	I	0.606440861310090	0.606440861310090
564	I	0.291870720287402	0.291870720287402
565	G	0.279576221112817	0.279576221112817
566	V	0.253232033408790	0.253232033408790
567	M	0.134492627426014	0.253232033408790
568	G	0.204956811011572	0.253232033408790
569	S	0.492137220733444	0.274098503949631
570	H	0.606014608257653	0.274098503949631
571	N	0.274098503949631	0.274098503949631
572	D	0.274098503949631	0.274098503949631
573	C	0.128263567945431	0.144684193963619
574	K	0.133740853591236	0.144684193963619
575	N	0.144684193963619	0.144684193963619
576	I	0.174442393609762	0.144684193963619
577	L	0.208546384532421	0.144684193963619
578	N	0.131395106471970	0.174442393609762
579	D	0.100164373309607	0.208546384532421
580	I	0.208614020507499	0.208614020507499
581	N	0.285085090307253	0.271947295676350
582	N	0.271947295676350	0.283767632924936
583	F	0.283767632924936	0.283767632924936
584	L	0.504155936788629	0.283767632924936
585	K	0.283767632924936	0.283767632924936
586	E	0.240799397415687	0.273752414970135
587	N	0.166540609328691	0.240799397415687
588	L	0.273752414970135	0.240799397415687
589	G	0.156224975687651	0.273752414970135
590	M	0.284692288161362	0.284692288161362
591	S	0.505292092371226	0.284692288161362
592	I	0.340101148279437	0.284692288161362
593	N	0.228249333073102	0.340009197635180
594	M	0.238793282386673	0.271569968375898
595	D	0.340009197635180	0.238793282386673
596	K	0.271569968375898	0.252846820667127
597	S	0.130460758896149	0.252846820667127
598	V	0.252846820667127	0.252846820667127
599	I	0.183684428091744	0.252846820667127
600	K	0.295986153453073	0.269929817481874
601	H	0.279516953034842	0.279516953034842
602	S	0.269929817481874	0.295986153453073
603	K	0.298538506889993	0.298538506889993
604	E	0.298538506889993	0.298538506889993
605	G	0.434966216084604	0.420545764560619
606	V	0.420545764560619	0.420545764560619
607	S	0.420545764560619	0.420545764560619
608	F	0.264925352043348	0.373762680968625
609	L	0.245243190171336	0.264925352043348
610	G	0.373762680968625	0.255198122937543
611	Y	0.255198122937543	0.255198122937543
612	D	0.255198122937543	0.373762680968625
613	V	0.391707393733428	0.391707393733428
614	K	0.419942967551770	0.419942967551770
615	V	0.423619057136106	0.419942967551770
616	T	0.442266955882385	0.419942967551770
617	P	0.389606213613685	0.423619057136106
618	W	0.408880758450783	0.408880758450783
619	E	0.463107296038349	0.408880758450783
620	K	0.319610417666410	0.408880758450783
621	R	0.415411518382062	0.319610417666410
622	P	0.172363653988753	0.172363653988753
623	Y	0.149109526996134	0.172363653988753
624	R	0.161076574986893	0.172363653988753
625	M	0.278834752844592	0.278834752844592
626	I	0.329213590111678	0.297085328059438
627	K	0.297085328059438	0.329213590111678
628	K	0.442683318274173	0.442683318274173
629	G	0.475970059251688	0.475770884203243
630	D	0.475770884203243	0.475770884203243
631	N	0.519109789549086	0.475970059251688
632	F	0.384064768027609	0.519109789549086
633	I	0.520550980510562	0.519109789549086
634	R	0.551785764301880	0.507674482235887
635	V	0.507674482235887	0.520550980510562
636	R	0.464575797202397	0.530386049149340
637	H	0.530386049149340	0.530386049149340
638	H	0.559424697198700	0.559424697198700
639	T	0.837989522723505	0.790139545122174
640	S	0.875540734484558	0.790139545122174
641	L	0.790139545122174	0.837989522723505
642	V	0.790139545122174	0.839955194482892
643	V	0.856132574297980	0.820981449552654
644	N	0.839955194482892	0.839955194482892
645	A	0.820981449552654	0.854665286088100
646	P	0.888785040854161	0.845772668808518
647	I	0.854665286088100	0.854665286088100
648	R	0.845772668808518	0.854665286088100
649	S	0.855325016555756	0.845772668808518
650	I	0.704073695553020	0.707204590838160
651	V	0.707204590838160	0.707204590838160
652	M	0.694575223079697	0.707204590838160
653	K	0.741378966256860	0.707204590838160
654	L	0.715775967616002	0.694575223079697
655	N	0.691356999204402	0.715775967616002
656	K	0.691356999204403	0.715775967616002
657	H	0.795930610712789	0.691356999204403
658	G	0.746755239574945	0.691356999204403
659	Y	0.577261820775779	0.577261820775779
660	C	0.404986991860072	0.404986991860072
661	S	0.328085622377734	0.328085622377734
662	H	0.281383163965290	0.281383163965290
663	G	0.262227009354613	0.279355320069231
664	I	0.253024636980621	0.279355320069231
665	L	0.279355320069231	0.279355320069231
666	G	0.403168016416980	0.403168016416980
667	K	0.645269693933933	0.403168016416980
668	P	0.531127796611585	0.403168016416980
669	R	0.288273909548535	0.288273909548535
670	G	0.188658319103816	0.288009623635486
671	V	0.244932369958229	0.244932369958229
672	G	0.288009623635486	0.188658319103816
673	R	0.167275447265332	0.244932369958229
674	L	0.178772299510159	0.288009623635486
675	I	0.351040600153485	0.351040600153485
676	H	0.463202493768379	0.463202493768379
677	E	0.522547140665952	0.522547140665952
678	E	0.637167054488744	0.637167054488744
679	M	0.813559751576227	0.758465944576411
680	K	0.758465944576411	0.813559751576227
681	T	0.876282960006658	0.813559751576227
682	I	0.832305219556548	0.758465944576411
683	L	0.740289314123777	0.740289314123777
684	M	0.514216167368716	0.740289314123777
685	H	0.666552398974984	0.740289314123777
686	Y	0.839659683969489	0.839659683969489
687	L	0.878586967118032	0.878586967118032
688	A	0.892815496750445	0.892815496750445
689	V	0.938632952761176	0.937743530948224
690	G	0.942273956802520	0.937743530948224
691	R	0.937743530948224	0.937743530948224
692	G	0.907742593155326	0.907742593155326
693	I	0.868665905902623	0.868665905902623
694	M	0.829557457631591	0.840074641525696
695	N	0.840074641525696	0.829557457631591
696	Y	0.738689161264407	0.738689161264407
697	Y	0.699598215055974	0.738689161264407
698	R	0.719543820776342	0.719543820776342
699	L	0.785470945995484	0.719543820776342
700	A	0.719543820776342	0.785470945995484
701	T	0.785470945995484	0.785470945995484
702	N	0.785470945995484	0.785470945995484
703	F	0.711088029170712	0.785470945995484
704	T	0.843041186853461	0.843041186853461
705	T	0.863320503305199	0.863320503305199
706	L	0.872682579486350	0.872682579486350
707	R	0.922300161752037	0.899127155755467
708	G	0.916236430361300	0.916236430361300
709	R	0.899127155755467	0.922300161752037
710	I	0.934018210002392	0.934018210002392
711	T	0.966273174696862	0.966273174696862
712	Y	0.966450396521043	0.966450396521043
713	I	0.966450396521043	0.966450396521043
714	L	0.981661104861894	0.972196233141295
715	F	0.972196233141295	0.972196233141295
716	Y	0.972196233141295	0.977580309858760
717	S	0.977580309858760	0.972197464904582
718	C	0.986929874396313	0.977580309858760
719	C	0.972197464904582	0.977580309858760
720	L	0.984843432195652	0.972197464904582
721	T	0.967506765839221	0.967506765839221
722	L	0.936653867274783	0.936653867274783
723	A	0.930660856230518	0.930660856230518
724	R	0.871341534662853	0.871341534662853
725	K	0.786700349725318	0.871341534662853
726	F	0.862816564810752	0.871341534662853
727	K	0.888580242727702	0.862816564810752
728	L	0.903207591386796	0.888580242727702
729	N	0.824033756884325	0.888580242727702
730	T	0.896421824311898	0.824033756884325
731	V	0.776930101789925	0.808764590986301
732	K	0.727948011371554	0.808764590986301
733	K	0.808764590986301	0.808764590986301
734	V	0.893924217901461	0.808764590986301
735	I	0.884943908383052	0.808764590986301
736	L	0.803043434810473	0.803043434810473
737	K	0.648474345760307	0.714850494744118
738	F	0.714850494744118	0.712617039258670
739	G	0.712617039258670	0.712617039258670
740	K	0.578221949098920	0.712617039258670
741	V	0.712617039258670	0.712617039258670
742	L	0.724530052086187	0.712617039258670
743	V	0.742386087409198	0.712617039258670
744	D	0.586007696408536	0.605362332738895
745	P	0.605362332738895	0.586007696408536
746	H	0.448478571666152	0.448478571666152
747	S	0.178651375419566	0.349612254611252
748	K	0.349612254611252	0.349612254611252
749	V	0.349612254611252	0.349612254611252
750	S	0.390894015453905	0.349612254611252
751	F	0.269307928038777	0.305334488924230
752	S	0.188972339146720	0.305334488924230
753	I	0.305334488924230	0.305334488924230
754	D	0.437481488492105	0.363984951378360
755	D	0.363984951378360	0.437481488492105
756	F	0.462566604664333	0.437481488492105
757	K	0.479969041608151	0.363984951378360
758	I	0.212906225969720	0.212906225969720
759	R	0.212906225969720	0.212906225969720
760	H	0.103016971970250	0.165849074054526
761	K	0.165849074054526	0.143776783101775
762	M	0.089861535953027	0.143776783101775
763	N	0.143776783101775	0.143776783101775
764	M	0.143776783101775	0.100245736399196
765	T	0.049063343281648	0.100245736399196
766	D	0.100245736399196	0.093225649453285
767	S	0.093225649453285	0.049063343281648
768	N	0.045458412289263	0.080474936004359
769	Y	0.045493075941222	0.052009249874088
770	T	0.080474936004359	0.052009249874088
771	P	0.052009249874088	0.080474936004359
772	D	0.106922893444574	0.106922893444574
773	E	0.106922893444574	0.106922893444574
774	I	0.181986254611935	0.181986254611935
775	L	0.274503873753391	0.274503873753391
776	D	0.289889058617772	0.289889058617772
777	R	0.339758243390355	0.339758243390355
778	Y	0.358327549717566	0.355818034542726
779	K	0.355818034542726	0.358327549717566
780	Y	0.549716189007685	0.549716189007685
781	M	0.820275572738364	0.746984280085037
782	L	0.888269486471072	0.761871254650302
783	P	0.746984280085037	0.820275572738364
784	R	0.761871254650302	0.888269486471072
785	S	0.911335053775380	0.897852151143536
786	L	0.897852151143536	0.911335053775380
787	S	0.911790777332605	0.911335053775380
788	L	0.946246788664675	0.897852151143536
789	F	0.884894779112136	0.884894779112136
790	S	0.836378667203611	0.836378667203611
791	G	0.719516007788441	0.764906180491157
792	I	0.764906180491157	0.738995512910227
793	C	0.601137258368931	0.719516007788441
794	Q	0.738995512910227	0.601137258368931
795	I	0.463872130920636	0.596034708748918
796	C	0.596034708748918	0.463872130920636
797	G	0.458493367203834	0.458493367203834
798	S	0.328200098892318	0.458493367203834
799	K	0.454475589356661	0.454475589356661
800	H	0.543151137604888	0.408567113599736
801	D	0.371227230132425	0.408567113599736
802	L	0.408567113599736	0.372630403967489
803	E	0.372630403967489	0.371227230132425
804	V	0.187944520008587	0.223079366263246
805	H	0.150307151799301	0.187944520008587
806	H	0.223079366263246	0.185523841029510
807	V	0.185523841029510	0.185523841029510
808	R	0.185523841029510	0.223079366263246
809	T	0.300775286427027	0.185523841029510
810	L	0.447956722076078	0.185523841029510
811	N	0.177544474608545	0.177544474608545
812	N	0.158197828097953	0.177544474608545
813	A	0.160215518472296	0.177544474608545
814	A	0.249506511831926	0.204358786667230
815	N	0.366823936261587	0.204358786667230
816	K	0.204358786667230	0.249506511831926
817	I	0.204358786667230	0.276456528756608
818	K	0.276456528756608	0.276456528756608
819	D	0.292818694305023	0.292818694305023
820	D	0.329798069327980	0.329798069327980
821	Y	0.482643998426736	0.346499767773251
822	L	0.376198417669497	0.376198417669497
823	L	0.346499767773251	0.381448647741327
824	G	0.386552785196580	0.381448647741327
825	R	0.381448647741327	0.381448647741327
826	M	0.381448647741327	0.386552785196580
827	I	0.398059660924802	0.398059660924802
828	K	0.729277617076260	0.729277617076260
829	M	0.896417743494849	0.729277617076260
830	N	0.824959547868873	0.729277617076260
831	R	0.717217331467545	0.755557631144729
832	K	0.684307059415297	0.755557631144729
833	Q	0.755557631144729	0.755557631144729
834	I	0.842587198116140	0.755557631144729
835	T	0.770404007095154	0.762691157551242
836	I	0.737575619184832	0.762691157551242
837	C	0.762691157551242	0.737575619184832
838	K	0.663493350007458	0.663493350007458
839	T	0.652666571279474	0.663493350007458
840	C	0.621494749932425	0.663493350007458
841	H	0.750937912037732	0.652666571279474
842	F	0.721630526681233	0.621494749932425
843	K	0.490493943103065	0.490493943103065
844	V	0.447321804748904	0.490493943103065
845	H	0.231103544058667	0.490493943103065
846	Q	0.500000000000000	0.500000000000000
847	G	0.500000000000000	0.500000000000000
848	K	0.500000000000000	0.500000000000000
849	Y	0.500000000000000	0.500000000000000
850	N	0.500000000000000	0.500000000000000
851	G	0.500000000000000	0.500000000000000
852	P	0.500000000000000	0.500000000000000
853	G	0.500000000000000	0.500000000000000
854	L	0.500000000000000	0.500000000000000
