# Supplementary material for: Conserved degronome features governing quality control associated proteolysis
Source: Nat Commun. 2022 Dec 8;13:7588. doi: 10.1038/s41467-022-35298-y (PMC9732359; doi:10.1038/s41467-022-35298-y)
Supplement: Supplementary file 6 — Supplementary Data 4 [file 41467_2022_35298_MOESM6_ESM.zip › profile_P03877.csv]

# Degron profile of P03877
# logit: Predicted probability of a tile being a degron (PSI<2.2) assigned to central position
# smooth: Running median spanning 5 positions
resi	aa	logit	logit_smooth
1	M	0.500000000000000	0.500000000000000
2	V	0.500000000000000	0.500000000000000
3	Q	0.500000000000000	0.500000000000000
4	R	0.500000000000000	0.500000000000000
5	W	0.500000000000000	0.500000000000000
6	L	0.500000000000000	0.500000000000000
7	Y	0.500000000000000	0.500000000000000
8	S	0.500000000000000	0.500000000000000
9	T	0.829733450799054	0.829733450799054
10	N	0.848701260171559	0.848701260171559
11	A	0.860063045608442	0.860063045608442
12	K	0.909241081385528	0.909241081385528
13	D	0.945781244054456	0.915327508438645
14	I	0.915327508438645	0.921352347352484
15	A	0.921352347352484	0.926705766143875
16	V	0.926705766143875	0.921352347352484
17	L	0.926705766143875	0.926705766143875
18	Y	0.904352697267047	0.926705766143875
19	F	0.947159948758189	0.934956506852852
20	M	0.947159948758189	0.947159948758189
21	L	0.934956506852852	0.947159948758189
22	A	0.966752736559837	0.947159948758189
23	I	0.946025660256485	0.946025660256485
24	F	0.955516930227372	0.946025660256485
25	S	0.926451055441384	0.936762067440424
26	G	0.926451055441384	0.936762067440424
27	M	0.936762067440424	0.926451055441384
28	A	0.941659678576923	0.926451055441384
29	G	0.920504573686409	0.920504573686409
30	T	0.920504573686409	0.920504573686409
31	A	0.844163686078965	0.844163686078965
32	M	0.833295653199412	0.833295653199412
33	S	0.766523289351620	0.819154359983377
34	L	0.801149661659984	0.801149661659984
35	I	0.819154359983377	0.766523289351620
36	I	0.694843601652442	0.694843601652442
37	R	0.649797634878442	0.694843601652442
38	L	0.693668495372226	0.694843601652442
39	E	0.794978791979959	0.794978791979959
40	L	0.855824962182957	0.794978791979959
41	A	0.809707580234847	0.794978791979959
42	A	0.762862980538993	0.762862980538993
43	P	0.575991851332274	0.575991851332274
44	G	0.400212190290782	0.400212190290782
45	S	0.232188027307155	0.344926407862142
46	Q	0.344926407862142	0.344926407862142
47	Y	0.343695589577938	0.344926407862142
48	L	0.419835226254429	0.396453471305005
49	H	0.396453471305005	0.419835226254429
50	G	0.501392823897289	0.501392823897289
51	N	0.582876371734758	0.582876371734758
52	S	0.737083303950943	0.737083303950943
53	Q	0.737083303950943	0.737083303950943
54	L	0.751388718336069	0.751388718336069
55	F	0.800790051731385	0.798374569328350
56	N	0.798374569328350	0.798374569328350
57	V	0.798374569328350	0.800790051731385
58	L	0.846718571414132	0.846718571414132
59	V	0.937008086417734	0.937008086417734
60	V	0.972248813590796	0.972248813590796
61	G	0.984953212103061	0.984953212103061
62	H	0.992553023468769	0.989835692969391
63	A	0.991802198726331	0.990507076084519
64	V	0.989835692969391	0.990507076084519
65	L	0.990507076084519	0.989835692969391
66	M	0.986857173048732	0.988967733297999
67	I	0.986857173048732	0.986857173048732
68	F	0.988967733297999	0.986857173048732
69	F	0.975455883912058	0.985689675999717
70	L	0.975455883912058	0.976977168380434
71	V	0.985689675999717	0.975455883912058
72	M	0.976977168380434	0.975455883912058
73	P	0.951786056246960	0.951786056246960
74	A	0.906501669383731	0.906501669383731
75	L	0.858712536040422	0.858712536040422
76	I	0.763087746056207	0.763087746056207
77	G	0.749020251764566	0.749020251764566
78	G	0.478345461723992	0.478345461723992
79	F	0.328005301498203	0.328005301498203
80	G	0.185049269016910	0.185049269016910
81	N	0.106962321139107	0.106962321139107
82	Q	0.100546613915114	0.100546613915114
83	K	0.067393831229610	0.067393831229610
84	R	0.029611635552743	0.030250042003060
85	Y	0.013640934369562	0.030250042003060
86	E	0.030250042003060	0.029611635552743
87	S	0.058426967496961	0.019613654158346
88	N	0.018709438053070	0.023223666895271
89	N	0.019613654158346	0.019613654158346
90	N	0.023223666895271	0.019613654158346
91	N	0.014577932954431	0.019613654158346
92	N	0.026446270729337	0.021214758046572
93	Q	0.019582225860770	0.021214758046572
94	V	0.021214758046572	0.026446270729337
95	M	0.034371159871268	0.034371159871268
96	E	0.062678174737411	0.062678174737411
97	N	0.062678174737411	0.062678174737411
98	K	0.127343349749097	0.084192590682490
99	E	0.084192590682490	0.098494607840623
100	Y	0.098494607840623	0.127343349749097
101	N	0.205549346475829	0.098494607840623
102	L	0.174921498768416	0.108447237029240
103	K	0.095572894597953	0.174921498768416
104	L	0.108447237029240	0.174921498768416
105	N	0.284716941775784	0.284716941775784
106	Y	0.381091219071338	0.330555471549797
107	D	0.330555471549797	0.381091219071338
108	K	0.617711081831717	0.578968529443797
109	L	0.655196176695655	0.578968529443797
110	G	0.578968529443797	0.578968529443797
111	P	0.356249779928138	0.356249779928138
112	Y	0.226819566669066	0.226819566669066
113	L	0.105592247068756	0.150334561476228
114	A	0.130778340972803	0.150334561476228
115	G	0.150334561476228	0.150334561476228
116	L	0.263578193060932	0.241248684278580
117	I	0.392979987943087	0.250166206564063
118	E	0.241248684278580	0.263578193060932
119	G	0.250166206564063	0.250166206564063
120	D	0.281873260867919	0.241248684278580
121	G	0.184824673460689	0.184824673460689
122	T	0.107691250798735	0.155722415194013
123	I	0.128850477139874	0.128850477139874
124	T	0.155722415194013	0.107691250798735
125	V	0.084720581423356	0.084720581423356
126	Q	0.043488647524111	0.084720581423356
127	N	0.069477761652811	0.084720581423356
128	S	0.146007886698962	0.146007886698962
129	S	0.269590983366586	0.269590983366586
130	S	0.293267857161480	0.293267857161480
131	M	0.435376402495154	0.435376402495154
132	K	0.435376402495154	0.435376402495154
133	K	0.565337743259771	0.565337743259771
134	S	0.565337743259771	0.565337743259771
135	K	0.706217202052977	0.706217202052977
136	Y	0.849888873405838	0.842216533637265
137	R	0.842216533637265	0.849888873405838
138	P	0.909320130959015	0.849888873405838
139	L	0.852002254195785	0.842216533637265
140	I	0.656717804818226	0.792188195485138
141	V	0.792188195485138	0.792188195485138
142	V	0.698909971549051	0.792188195485138
143	V	0.813461497408852	0.792188195485138
144	F	0.850215174962970	0.806709765135082
145	K	0.722306486648965	0.813461497408852
146	L	0.806709765135082	0.850215174962970
147	E	0.902195170965736	0.806709765135082
148	D	0.887433892503302	0.806709765135082
149	L	0.754418852734905	0.771911272065119
150	E	0.771911272065119	0.754418852734905
151	L	0.667374143684965	0.667374143684965
152	A	0.525897454176951	0.525897454176951
153	N	0.488020020777228	0.488020020777228
154	Y	0.433230253616797	0.488020020777228
155	L	0.277249087191992	0.488020020777228
156	C	0.532592491728046	0.532592491728046
157	N	0.797857521637535	0.664517789970251
158	L	0.664517789970251	0.764866199505926
159	T	0.764866199505926	0.764866199505926
160	K	0.779012299765962	0.756055616972848
161	C	0.695011870691376	0.756055616972848
162	G	0.756055616972848	0.695011870691376
163	K	0.586815561602585	0.586815561602585
164	V	0.566865853841941	0.586815561602585
165	Y	0.581594923044865	0.586815561602585
166	K	0.766995582627813	0.766995582627813
167	K	0.776273591554241	0.776273591554241
168	I	0.776273591554241	0.776273591554241
169	N	0.882250779170237	0.776273591554241
170	R	0.834187886553915	0.834187886553915
171	N	0.768823356697911	0.834187886553915
172	Y	0.868885874956752	0.785581372809249
173	V	0.785581372809249	0.768823356697911
174	L	0.615387498399324	0.785581372809249
175	W	0.743199640109987	0.743199640109987
176	T	0.841627674063110	0.743199640109987
177	I	0.725198898245250	0.841627674063110
178	H	0.862059025412789	0.862059025412789
179	D	0.915836671139394	0.915836671139394
180	L	0.915836671139394	0.915836671139394
181	K	0.927519322630994	0.915836671139394
182	G	0.938565542714186	0.915836671139394
183	V	0.865795309271253	0.865795309271253
184	Y	0.711238276402541	0.808343338150571
185	T	0.808343338150571	0.757175006779765
186	L	0.757028152575322	0.757175006779765
187	L	0.757175006779765	0.757175006779765
188	N	0.863159074738135	0.757028152575322
189	I	0.740524042092693	0.757175006779765
190	I	0.740524042092693	0.740524042092693
191	N	0.867285956422020	0.740524042092693
192	G	0.687502410463543	0.740524042092693
193	Y	0.609300798623188	0.723466969875632
194	M	0.742411291307731	0.687502410463543
195	R	0.723466969875632	0.609300798623188
196	T	0.600402806342694	0.600402806342694
197	P	0.588804153886908	0.588804153886908
198	K	0.463269949599385	0.463269949599385
199	Y	0.195749195720560	0.463269949599385
200	E	0.364374045714463	0.364374045714463
201	A	0.532787133657858	0.343210143808983
202	F	0.343210143808983	0.343210143808983
203	V	0.216078388237334	0.343210143808983
204	R	0.306649934116302	0.343210143808983
205	G	0.471072933903367	0.453918325370241
206	A	0.453918325370241	0.453918325370241
207	E	0.468557781700229	0.468557781700229
208	F	0.339884099668048	0.468557781700229
209	M	0.475542102805049	0.468557781700229
210	N	0.600680089626481	0.448714622631689
211	N	0.448714622631689	0.448714622631689
212	Y	0.339745104940190	0.339745104940190
213	I	0.274492209604265	0.339745104940190
214	N	0.320561137608519	0.339745104940190
215	S	0.419370403182936	0.334934039285133
216	T	0.542570436362714	0.334934039285133
217	T	0.334934039285133	0.334934039285133
218	I	0.334934039285133	0.334934039285133
219	T	0.240855206124179	0.271726286027449
220	H	0.240855206124179	0.240855206124179
221	N	0.271726286027449	0.240855206124179
222	K	0.147327212936622	0.271726286027449
223	L	0.307199064828474	0.271726286027449
224	K	0.294804432340651	0.294804432340651
225	N	0.260064795009195	0.294804432340651
226	M	0.395078356178016	0.260064795009195
227	D	0.138174925703444	0.138174925703444
228	N	0.138174925703444	0.138174925703444
229	I	0.129464622537133	0.138174925703444
230	K	0.085665624601497	0.129464622537133
231	I	0.168274401180127	0.085665624601497
232	K	0.075290490204550	0.079496369556100
233	P	0.079496369556100	0.079496369556100
234	L	0.079496369556100	0.079496369556100
235	D	0.065829404288905	0.079496369556100
236	T	0.218267449773098	0.218267449773098
237	S	0.398027168110474	0.242199922448383
238	D	0.284977985154611	0.242199922448383
239	I	0.242199922448383	0.242199922448383
240	G	0.191006631890745	0.202033187464264
241	S	0.202033187464264	0.191006631890745
242	N	0.129578280288068	0.129578280288068
243	A	0.088625973555138	0.088625973555138
244	W	0.088625973555138	0.088625973555138
245	L	0.067790807614573	0.088625973555138
246	A	0.054542856490200	0.088625973555138
247	G	0.177410617465433	0.095789238568348
248	M	0.095789238568348	0.177410617465433
249	T	0.221953339494349	0.184542353453101
250	D	0.184542353453101	0.221953339494349
251	A	0.348924280658098	0.221953339494349
252	D	0.396423875373881	0.208309578844440
253	G	0.208309578844440	0.208309578844440
254	N	0.095750079895370	0.095750079895370
255	F	0.075230130818526	0.078647029474859
256	S	0.078647029474859	0.075230130818526
257	I	0.057703544621147	0.075230130818526
258	N	0.057112032498414	0.078647029474859
259	L	0.108096122662605	0.096295344898188
260	M	0.096295344898188	0.108096122662605
261	N	0.207382650489230	0.207382650489230
262	G	0.342311876817894	0.340675734666047
263	K	0.358013874695226	0.342311876817894
264	N	0.340675734666047	0.358013874695226
265	R	0.472159488163203	0.413645676731304
266	S	0.413645676731304	0.413645676731304
267	S	0.625552810826199	0.413645676731304
268	R	0.337974633349771	0.413645676731304
269	A	0.389389264217599	0.464469604540863
270	M	0.464469604540863	0.464469604540863
271	P	0.514199922996229	0.471077329144896
272	Y	0.471077329144896	0.514199922996229
273	Y	0.660279096350138	0.610439531164214
274	C	0.624355420195860	0.610439531164214
275	L	0.610439531164214	0.610439531164214
276	E	0.554188575442904	0.554188575442904
277	L	0.535351299819751	0.535351299819751
278	R	0.426872656885503	0.426872656885503
279	Q	0.282059474675831	0.282059474675831
280	N	0.268296546136026	0.268296546136026
281	Y	0.143854173162035	0.164994559468147
282	Q	0.164994559468147	0.143854173162035
283	K	0.088946896814722	0.143854173162035
284	N	0.088506091580877	0.134844718958097
285	S	0.144668545156054	0.134844718958097
286	N	0.134844718958097	0.144668545156054
287	N	0.212544393379234	0.212544393379234
288	N	0.336182144060679	0.336182144060679
289	N	0.565156965041192	0.530314468866167
290	I	0.530314468866167	0.550304528623653
291	N	0.550304528623653	0.565156965041192
292	F	0.614325213669955	0.614325213669955
293	S	0.803450777963411	0.803450777963411
294	Y	0.833788067709898	0.833788067709898
295	F	0.864736261580198	0.864736261580198
296	Y	0.933115158224535	0.933115158224535
297	I	0.970465129918641	0.964940359492823
298	M	0.970465129918641	0.964940359492823
299	S	0.964940359492823	0.965124331986184
300	A	0.964940359492823	0.965124331986184
301	I	0.965124331986184	0.965124331986184
302	A	0.979553288160111	0.965124331986184
303	T	0.965124331986184	0.965124331986184
304	Y	0.941107218159361	0.941107218159361
305	F	0.841250477677320	0.841250477677320
306	N	0.737421074606751	0.737421074606751
307	V	0.596995240753013	0.735655561882658
308	N	0.735655561882658	0.642732854062305
309	L	0.642732854062305	0.642732854062305
310	Y	0.624072858508692	0.717624261642455
311	S	0.717624261642455	0.712324998518416
312	R	0.810844966410631	0.712324998518416
313	E	0.712324998518416	0.712324998518416
314	R	0.572617307217078	0.572617307217078
315	N	0.572617307217078	0.572617307217078
316	L	0.383966248319074	0.442686861101589
317	N	0.442686861101589	0.422625197094945
318	L	0.422625197094945	0.383966248319074
319	L	0.285013087105427	0.392704460025126
320	V	0.287245903439138	0.392704460025126
321	S	0.392704460025126	0.392704460025126
322	T	0.661014508410252	0.643789747423686
323	N	0.643789747423686	0.661014508410252
324	N	0.797736853421447	0.664351010440234
325	T	0.664351010440234	0.773043452261127
326	Y	0.809694997644635	0.773043452261127
327	K	0.773043452261127	0.755610371150355
328	T	0.755610371150355	0.755610371150355
329	Y	0.689919058675933	0.689919058675933
330	Y	0.638345364570369	0.689919058675933
331	S	0.638345364570369	0.689919058675933
332	Y	0.793892132768518	0.782228474548510
333	K	0.820712601117016	0.793892132768518
334	V	0.782228474548510	0.808580870468299
335	M	0.808580870468299	0.808580870468299
336	V	0.808580870468299	0.808580870468299
337	A	0.876923933212457	0.808580870468299
338	N	0.860914465943588	0.808580870468299
339	T	0.672415262994820	0.793184010514456
340	Y	0.780389282118932	0.780389282118932
341	K	0.793184010514456	0.763432445343255
342	N	0.763432445343255	0.763432445343255
343	I	0.640823673348047	0.672530492811598
344	K	0.672530492811598	0.648340939250567
345	V	0.546346279644315	0.648340939250567
346	M	0.648340939250567	0.672530492811598
347	E	0.813642475985275	0.713841625466460
348	Y	0.811979291744545	0.713841625466460
349	F	0.713841625466460	0.772210594219024
350	N	0.713841625466460	0.757764483866155
351	K	0.772210594219024	0.713841625466460
352	Y	0.757764483866155	0.713841625466460
353	S	0.623817450797289	0.694151186832117
354	L	0.645003082611054	0.663955924485580
355	L	0.694151186832117	0.663955924485580
356	S	0.663955924485580	0.663955924485580
357	S	0.693253106680137	0.663955924485580
358	K	0.547425941268857	0.663955924485580
359	H	0.589744854228409	0.693253106680137
360	L	0.741230751461333	0.738329076268757
361	D	0.738329076268757	0.741230751461333
362	F	0.851728634948261	0.851728634948261
363	L	0.851728634948261	0.851728634948261
364	D	0.861594554846275	0.851728634948261
365	W	0.831605152877357	0.831605152877357
366	S	0.796651340830898	0.796651340830898
367	K	0.704629493290621	0.704629493290621
368	L	0.625884625033788	0.625884625033788
369	V	0.451047091789430	0.621790331999006
370	I	0.621790331999006	0.569583785011612
371	L	0.569583785011612	0.569583785011612
372	I	0.399077265186848	0.569583785011612
373	N	0.573272403455958	0.399077265186848
374	N	0.349885664484776	0.349885664484776
375	E	0.289212308466250	0.312675840134759
376	G	0.301472339239527	0.301472339239527
377	Q	0.312675840134759	0.289212308466250
378	S	0.132809554729334	0.132809554729334
379	M	0.123822889209595	0.123822889209595
380	K	0.053812486261865	0.053812486261865
381	T	0.040319634410030	0.053812486261865
382	N	0.040319634410030	0.053812486261865
383	G	0.090490362587330	0.090490362587330
384	S	0.157529606763424	0.112139486467595
385	W	0.189084414324491	0.157529606763424
386	E	0.112139486467595	0.157529606763424
387	L	0.179422629687602	0.112139486467595
388	G	0.103408729719979	0.103408729719979
389	M	0.103408729719979	0.103408729719979
390	N	0.103408729719979	0.103408729719979
391	L	0.135592281630476	0.135592281630476
392	R	0.173389962333624	0.166731956399196
393	K	0.174962301460291	0.173389962333624
394	D	0.166731956399196	0.174962301460291
395	Y	0.260558670972769	0.260558670972769
396	N	0.270831221069711	0.260558670972769
397	K	0.329435681436068	0.270831221069711
398	T	0.260443443204886	0.295040008994744
399	R	0.454732900678896	0.295040008994744
400	T	0.295040008994744	0.260443443204886
401	T	0.235313245969966	0.295040008994744
402	F	0.248113113638702	0.295040008994744
403	T	0.533375548974667	0.473032138634185
404	W	0.553653207508947	0.473032138634185
405	S	0.473032138634185	0.500000000000000
406	H	0.430303943514517	0.500000000000000
407	L	0.500000000000000	0.500000000000000
408	K	0.500000000000000	0.500000000000000
409	N	0.500000000000000	0.500000000000000
410	T	0.500000000000000	0.500000000000000
411	Y	0.500000000000000	0.500000000000000
412	L	0.500000000000000	0.500000000000000
413	E	0.500000000000000	0.500000000000000
414	N	0.500000000000000	0.500000000000000
415	K	0.500000000000000	0.500000000000000
