# Supplementary material for: Conserved degronome features governing quality control associated proteolysis
Source: Nat Commun. 2022 Dec 8;13:7588. doi: 10.1038/s41467-022-35298-y (PMC9732359; doi:10.1038/s41467-022-35298-y)
Supplement: Supplementary file 6 — Supplementary Data 4 [file 41467_2022_35298_MOESM6_ESM.zip › profile_P03878.csv]

# Degron profile of P03878
# logit: Predicted probability of a tile being a degron (PSI<2.2) assigned to central position
# smooth: Running median spanning 5 positions
resi	aa	logit	logit_smooth
1	M	0.500000000000000	0.500000000000000
2	V	0.500000000000000	0.500000000000000
3	Q	0.500000000000000	0.500000000000000
4	R	0.500000000000000	0.500000000000000
5	W	0.500000000000000	0.500000000000000
6	L	0.500000000000000	0.500000000000000
7	Y	0.500000000000000	0.500000000000000
8	S	0.500000000000000	0.500000000000000
9	T	0.829733450799054	0.829733450799054
10	N	0.848701260171559	0.848701260171559
11	A	0.860063045608442	0.860063045608442
12	K	0.909241081385528	0.909241081385528
13	D	0.945781244054456	0.915327508438645
14	I	0.915327508438645	0.921352347352484
15	A	0.921352347352484	0.926705766143875
16	V	0.926705766143875	0.921352347352484
17	L	0.926705766143875	0.926705766143875
18	Y	0.904352697267047	0.926705766143875
19	F	0.947159948758189	0.934956506852852
20	M	0.947159948758189	0.947159948758189
21	L	0.934956506852852	0.947159948758189
22	A	0.966752736559837	0.947159948758189
23	I	0.946025660256485	0.946025660256485
24	F	0.955516930227372	0.946025660256485
25	S	0.926451055441384	0.936762067440424
26	G	0.926451055441384	0.936762067440424
27	M	0.936762067440424	0.926451055441384
28	A	0.941659678576923	0.926451055441384
29	G	0.920504573686409	0.920504573686409
30	T	0.920504573686409	0.920504573686409
31	A	0.844163686078965	0.844163686078965
32	M	0.833295653199412	0.833295653199412
33	S	0.766523289351620	0.819154359983377
34	L	0.801149661659984	0.801149661659984
35	I	0.819154359983377	0.766523289351620
36	I	0.694843601652442	0.694843601652442
37	R	0.649797634878442	0.694843601652442
38	L	0.693668495372226	0.694843601652442
39	E	0.794978791979959	0.794978791979959
40	L	0.855824962182957	0.794978791979959
41	A	0.809707580234847	0.794978791979959
42	A	0.762862980538993	0.762862980538993
43	P	0.575991851332274	0.575991851332274
44	G	0.400212190290782	0.400212190290782
45	S	0.232188027307155	0.344926407862142
46	Q	0.344926407862142	0.344926407862142
47	Y	0.343695589577938	0.344926407862142
48	L	0.419835226254429	0.396453471305005
49	H	0.396453471305005	0.419835226254429
50	G	0.501392823897289	0.501392823897289
51	N	0.582876371734758	0.582876371734758
52	S	0.737083303950943	0.737083303950943
53	Q	0.737083303950943	0.737083303950943
54	L	0.751388718336069	0.751388718336069
55	F	0.800790051731385	0.798374569328350
56	N	0.798374569328350	0.798374569328350
57	V	0.798374569328350	0.800790051731385
58	L	0.846718571414132	0.846718571414132
59	V	0.937008086417734	0.937008086417734
60	V	0.972248813590796	0.972248813590796
61	G	0.984953212103061	0.984953212103061
62	H	0.992553023468769	0.989835692969391
63	A	0.991802198726331	0.990507076084519
64	V	0.989835692969391	0.990507076084519
65	L	0.990507076084519	0.989835692969391
66	M	0.986857173048732	0.988967733297999
67	I	0.986857173048732	0.986857173048732
68	F	0.988967733297999	0.986857173048732
69	F	0.975455883912058	0.985689675999717
70	L	0.975455883912058	0.976977168380434
71	V	0.985689675999717	0.975455883912058
72	M	0.976977168380434	0.975455883912058
73	P	0.951786056246960	0.957847864395924
74	A	0.947893414398794	0.954480656939066
75	L	0.957847864395924	0.951786056246960
76	I	0.954480656939066	0.947893414398794
77	G	0.905114972909065	0.905582156643064
78	G	0.905582156643064	0.905114972909065
79	F	0.884769739695790	0.901640188902585
80	G	0.901640188902585	0.884769739695790
81	N	0.821686677526956	0.869332185671005
82	Y	0.869332185671005	0.845702586660793
83	L	0.845702586660793	0.821686677526956
84	L	0.593183675964914	0.593183675964914
85	P	0.419981757456579	0.593183675964914
86	L	0.540296210268637	0.569219775956910
87	M	0.743893123572382	0.569219775956910
88	I	0.569219775956910	0.653465400760659
89	G	0.653465400760659	0.689208549614013
90	A	0.828748002509527	0.653465400760659
91	T	0.689208549614013	0.653465400760659
92	D	0.483586479631402	0.594342363777694
93	T	0.503673911379088	0.593027247383757
94	A	0.594342363777694	0.593027247383757
95	F	0.593027247383757	0.594342363777694
96	P	0.657371937434316	0.616428496576290
97	R	0.616428496576290	0.657371937434316
98	I	0.799734450128606	0.734463000142423
99	N	0.734463000142423	0.799734450128606
100	N	0.804482532391019	0.804482532391019
101	I	0.861579807808811	0.861579807808811
102	A	0.920421718899577	0.920421718899577
103	F	0.941426389589770	0.932484807340539
104	W	0.932484807340539	0.941426389589770
105	V	0.968280372713981	0.959934972362543
106	L	0.979694565586548	0.967950919512790
107	P	0.959934972362543	0.968280372713981
108	M	0.967950919512790	0.972615769418000
109	G	0.974677057251940	0.972615769418000
110	L	0.972615769418000	0.972615769418000
111	V	0.980141074082516	0.972615769418000
112	C	0.938137178106809	0.938137178106809
113	L	0.884501943714167	0.884501943714167
114	V	0.772479723739191	0.772479723739191
115	T	0.689231862675471	0.689231862675471
116	S	0.663604156575230	0.663604156575230
117	T	0.570093625170582	0.582948864464280
118	L	0.570093625170582	0.570093625170582
119	V	0.582948864464280	0.570093625170582
120	E	0.453159811929739	0.468127575754149
121	S	0.468127575754149	0.453159811929739
122	G	0.447839442034660	0.447839442034660
123	A	0.287885617151437	0.389694669490696
124	G	0.253668012494335	0.387098000644092
125	T	0.389694669490696	0.287885617151437
126	G	0.387098000644092	0.286409376037857
127	W	0.251604067166245	0.387098000644092
128	T	0.286409376037857	0.387098000644092
129	V	0.392119427615001	0.392119427615001
130	Y	0.441839606408027	0.441839606408027
131	P	0.530248108161799	0.479119104307891
132	P	0.479119104307891	0.479119104307891
133	L	0.479119104307891	0.479119104307891
134	S	0.436091227175682	0.479119104307891
135	S	0.505657228574425	0.468331894988966
136	I	0.468331894988966	0.436091227175682
137	Q	0.303355749900342	0.324196166951275
138	A	0.324196166951275	0.324196166951275
139	H	0.253761855001318	0.324196166951275
140	S	0.448881946895439	0.448881946895439
141	G	0.641629772054045	0.539072446231684
142	P	0.539072446231684	0.641629772054045
143	S	0.687220643588780	0.686100810672564
144	V	0.703146451660010	0.687220643588780
145	D	0.686100810672564	0.687220643588780
146	L	0.705448190332055	0.703146451660010
147	A	0.661204360839903	0.705448190332055
148	I	0.786577735633869	0.786577735633869
149	F	0.786577735633869	0.786577735633869
150	A	0.829782953787762	0.829782953787762
151	L	0.915070190616838	0.899738223713923
152	H	0.952921851377629	0.915070190616838
153	L	0.899738223713923	0.952921851377629
154	T	0.956587590282383	0.952921851377629
155	S	0.959805504651697	0.939159914215753
156	I	0.939159914215753	0.939159914215753
157	S	0.934067143788290	0.939159914215753
158	S	0.939159914215753	0.939159914215753
159	L	0.955457991386615	0.934067143788290
160	L	0.920278794886610	0.920278794886610
161	G	0.915436904148946	0.915436904148946
162	A	0.915436904148946	0.915436904148946
163	I	0.894676063307869	0.915436904148946
164	N	0.927406488243088	0.894676063307869
165	F	0.871306697233507	0.872527473624048
166	I	0.872527473624048	0.871306697233507
167	V	0.844479395522966	0.844479395522966
168	T	0.686051317337147	0.700540339113749
169	T	0.636283615548312	0.700540339113749
170	L	0.700540339113749	0.686051317337147
171	N	0.741399477665283	0.643396586121683
172	M	0.602885365309944	0.644646468875076
173	R	0.643396586121683	0.643396586121683
174	T	0.644646468875076	0.602885365309944
175	N	0.430975923584591	0.606615874150577
176	G	0.454859269282911	0.606615874150577
177	M	0.606615874150577	0.606615874150577
178	T	0.722302491081138	0.722302491081138
179	M	0.732740020576942	0.732740020576942
180	H	0.775584943087955	0.775584943087955
181	K	0.823892683369198	0.823892683369198
182	L	0.890130591605478	0.890130591605478
183	P	0.942245593171147	0.942245593171147
184	L	0.954110746496719	0.954110746496719
185	F	0.971221675330346	0.971221675330346
186	V	0.976704712261880	0.976704712261880
187	W	0.987327284210222	0.987327284210222
188	S	0.989829115602082	0.989829115602082
189	I	0.994137984803080	0.994137984803080
190	F	0.997049562776756	0.994471521390963
191	I	0.994471521390963	0.994471521390963
192	T	0.997491064496926	0.994471521390963
193	A	0.994471521390963	0.994471521390963
194	F	0.993945833866996	0.994471521390963
195	L	0.994501414646155	0.993945833866996
196	L	0.989169986430875	0.991157093502228
197	L	0.991157093502228	0.989169986430875
198	L	0.976538757146324	0.978426713625367
199	S	0.978426713625367	0.976538757146324
200	L	0.957486888774605	0.976538757146324
201	P	0.971017818255712	0.978426713625367
202	V	0.980875951243790	0.980875951243790
203	L	0.980977951499228	0.980875951243790
204	S	0.980977951499228	0.980875951243790
205	A	0.932062251293474	0.932062251293474
206	G	0.887377294572904	0.887377294572904
207	I	0.768903025248937	0.861430678496846
208	T	0.861430678496846	0.768903025248937
209	M	0.724146619397674	0.757421260719976
210	L	0.757421260719976	0.724146619397674
211	L	0.646767301533453	0.724146619397674
212	L	0.645520776479523	0.646767301533453
213	D	0.772855215915834	0.646767301533453
214	R	0.614157427771788	0.645520776479523
215	N	0.782147729450648	0.638140984095690
216	F	0.638140984095690	0.614157427771788
217	N	0.568737571480803	0.568737571480803
218	T	0.398657021373434	0.398657021373434
219	S	0.210604878333851	0.210604878333851
220	F	0.066271444322412	0.115679567246283
221	F	0.031113293967602	0.115679567246283
222	E	0.115679567246283	0.115679567246283
223	V	0.185515858298433	0.132489692919212
224	S	0.332021469290582	0.171874167455074
225	G	0.132489692919212	0.185515858298433
226	G	0.171874167455074	0.278324980603163
227	G	0.278324980603163	0.278324980603163
228	D	0.418803016467450	0.418803016467450
229	P	0.433010278524905	0.433010278524905
230	I	0.433010278524905	0.433010278524905
231	L	0.713099691061829	0.504146757421450
232	Y	0.524251410772051	0.524251410772051
233	E	0.504146757421450	0.576199136332021
234	H	0.576199136332021	0.576199136332021
235	L	0.754098927084497	0.754098927084497
236	F	0.832712939440737	0.832712939440737
237	W	0.909661117369534	0.909661117369534
238	F	0.960188109549332	0.950757909019678
239	F	0.960188109549332	0.954446841655622
240	G	0.950757909019678	0.960188109549332
241	Q	0.954446841655622	0.960188109549332
242	T	0.982107464289404	0.982107464289404
243	V	0.987108905511001	0.982107464289404
244	A	0.986026249347397	0.982107464289404
245	T	0.967699995572228	0.967699995572228
246	I	0.883196411596210	0.883196411596210
247	I	0.858884142420513	0.883196411596210
248	M	0.778358368326450	0.883196411596210
249	L	0.896682270198819	0.896682270198819
250	M	0.903905001660078	0.896682270198819
251	M	0.897664472519919	0.897664472519919
252	Y	0.891995723044940	0.903905001660078
253	N	0.930201177977377	0.919794827221164
254	D	0.925527658150246	0.919794827221164
255	M	0.919794827221164	0.919794827221164
256	H	0.913661854508905	0.913661854508905
257	F	0.869003595897105	0.869003595897105
258	S	0.769007034609969	0.855777073392330
259	K	0.814243567297307	0.814243567297307
260	C	0.855777073392330	0.776046501729528
261	W	0.776046501729528	0.814243567297307
262	K	0.776046501729528	0.855777073392330
263	L	0.933843829406610	0.929045716318176
264	L	0.933843829406610	0.929045716318176
265	K	0.929045716318176	0.930118130356318
266	K	0.876311688260371	0.930118130356318
267	W	0.930118130356318	0.930118130356318
268	I	0.963473889259185	0.930118130356318
269	T	0.939352765266013	0.939352765266013
270	N	0.905648475926436	0.950056850172898
271	I	0.950314901227990	0.945257751269788
272	M	0.950056850172898	0.945257751269788
273	S	0.945257751269788	0.950056850172898
274	T	0.945257751269788	0.950056850172898
275	L	0.964968016541736	0.950494456193454
276	F	0.962949679344383	0.950494456193454
277	K	0.950494456193454	0.962949679344383
278	A	0.949977545339285	0.950494456193454
279	L	0.976439116463228	0.949977545339285
280	F	0.941687196337585	0.941687196337585
281	V	0.894938102481692	0.894938102481692
282	K	0.887125559237676	0.887125559237676
283	M	0.877641693768582	0.877641693768582
284	F	0.656140385129944	0.656140385129944
285	M	0.490533288934786	0.653061356186382
286	S	0.605668354170595	0.605668354170595
287	Y	0.653061356186382	0.490533288934786
288	N	0.442856674467031	0.442856674467031
289	N	0.252329999908399	0.252329999908399
290	Q	0.166723838736491	0.252329999908399
291	Q	0.241950653544005	0.241950653544005
292	D	0.285047188982363	0.167482627505082
293	K	0.167482627505082	0.167482627505082
294	M	0.111988739260630	0.111988739260630
295	M	0.059290725721289	0.069005551270885
296	N	0.028071172199009	0.069005551270885
297	N	0.069005551270885	0.069005551270885
298	T	0.080955761328271	0.080955761328271
299	M	0.093386489334125	0.093386489334125
300	L	0.100428261253516	0.100428261253516
301	K	0.182592625758605	0.100428261253516
302	K	0.119735900213722	0.100428261253516
303	D	0.083777283086824	0.083777283086824
304	N	0.057907219876474	0.083777283086824
305	I	0.077148009967669	0.083777283086824
306	K	0.090371433594782	0.090371433594782
307	R	0.128762607982603	0.090371433594782
308	S	0.155842771886265	0.090371433594782
309	S	0.072319698743774	0.072319698743774
310	E	0.061558904868172	0.072319698743774
311	T	0.065051672344065	0.072319698743774
312	T	0.173127987321276	0.088389719266354
313	R	0.173127987321276	0.088389719266354
314	K	0.088389719266354	0.143769547140229
315	M	0.088389719266354	0.117545775579421
316	L	0.143769547140229	0.109449798763712
317	N	0.117545775579421	0.117545775579421
318	N	0.109449798763712	0.143769547140229
319	S	0.297715972539263	0.297715972539263
320	M	0.440636068085858	0.401207078999973
321	N	0.488801927833856	0.440636068085858
322	K	0.401207078999973	0.488801927833856
323	K	0.571757762841950	0.488801927833856
324	F	0.643790169380670	0.401207078999973
325	N	0.324692278999814	0.324692278999814
326	Q	0.314231461600563	0.314231461600563
327	W	0.224009071714624	0.224009071714624
328	L	0.179148787530910	0.224009071714624
329	A	0.200782066953595	0.224009071714624
330	G	0.371738465195911	0.321798106758716
331	L	0.321798106758716	0.371738465195911
332	I	0.506079062937686	0.483244953290103
333	D	0.483244953290103	0.506079062937686
334	G	0.541033972633251	0.506079062937686
335	D	0.546387239355720	0.483244953290103
336	G	0.364464698641392	0.423417906361470
337	Y	0.345748719865608	0.423417906361470
338	F	0.423417906361470	0.423417906361470
339	G	0.492728720156452	0.423417906361470
340	I	0.492728720156452	0.492728720156452
341	V	0.215011294580137	0.492728720156452
342	S	0.527357218867135	0.527357218867135
343	K	0.598721416279123	0.598721416279123
344	K	0.835822668736111	0.835822668736111
345	Y	0.892049881760967	0.835822668736111
346	V	0.899672781313829	0.835822668736111
347	S	0.733710006897952	0.733710006897952
348	L	0.645565638374764	0.645565638374764
349	E	0.339328544234251	0.357274436638537
350	I	0.311755235220009	0.357274436638537
351	T	0.357274436638537	0.357274436638537
352	V	0.525540481198955	0.357274436638537
353	A	0.525540481198955	0.357274436638537
354	L	0.268641536664541	0.304843684345418
355	E	0.304843684345418	0.288058530886444
356	D	0.288058530886444	0.268641536664541
357	E	0.145924343303176	0.219106988303616
358	M	0.219106988303616	0.204776597173668
359	A	0.204776597173668	0.161473424488491
360	L	0.161473424488491	0.161473424488491
361	K	0.078658844437857	0.078658844437857
362	E	0.065044769012114	0.078658844437857
363	I	0.070106844149725	0.078658844437857
364	Q	0.110170981887605	0.110170981887605
365	N	0.317593698992774	0.317593698992774
366	K	0.466571142498705	0.317593698992774
367	F	0.367719984890542	0.317593698992774
368	G	0.263783783950081	0.263783783950081
369	G	0.245416589671678	0.263783783950081
370	S	0.245416589671678	0.263783783950081
371	I	0.410106183102011	0.410106183102011
372	K	0.410106183102011	0.410106183102011
373	L	0.448418022241346	0.448418022241346
374	R	0.639522808298144	0.639522808298144
375	S	0.669998275876611	0.669998275876611
376	G	0.671202568398026	0.671202568398026
377	V	0.731889700678383	0.729765841349540
378	K	0.741226119277800	0.729765841349540
379	A	0.729765841349540	0.729765841349540
380	I	0.572839144717924	0.572839144717924
381	R	0.518164405145098	0.572839144717924
382	Y	0.462629003534261	0.572839144717924
383	R	0.618972944756552	0.604983813360212
384	L	0.604983813360212	0.618972944756552
385	T	0.791912819424277	0.791912819424277
386	N	0.819606294324326	0.792662138150270
387	K	0.792662138150270	0.792662138150270
388	T	0.792662138150270	0.792662138150270
389	G	0.762033249659824	0.762033249659824
390	M	0.701895538422295	0.701895538422295
391	I	0.506965221896898	0.506965221896898
392	K	0.430538133874663	0.466488760810908
393	L	0.450343644251873	0.466488760810908
394	I	0.466488760810908	0.466488760810908
395	N	0.466488760810908	0.466488760810908
396	A	0.483905894223384	0.466488760810908
397	V	0.466488760810907	0.483905894223384
398	N	0.555123066346560	0.555123066346560
399	G	0.609174842083498	0.560964818135561
400	N	0.566271978232743	0.560964818135561
401	I	0.560964818135561	0.560964818135561
402	R	0.559621670551980	0.559621670551980
403	N	0.331181468858846	0.449871425969514
404	T	0.370467595349698	0.435009966216712
405	K	0.449871425969514	0.435009966216712
406	R	0.435009966216712	0.449871425969514
407	L	0.663969418555916	0.663969418555916
408	V	0.830792338043799	0.811954417659614
409	Q	0.920806276004340	0.830792338043799
410	F	0.811954417659614	0.836944933096102
411	N	0.890680819370635	0.890680819370635
412	K	0.836944933096102	0.890680819370635
413	V	0.904636337822925	0.904636337822925
414	C	0.953455039815902	0.936992841176432
415	I	0.970473992526291	0.946678276609722
416	L	0.936992841176432	0.947757071809376
417	L	0.946678276609722	0.947757071809376
418	G	0.947757071809376	0.947757071809376
419	I	0.948026355526065	0.948026355526065
420	D	0.958755884409731	0.948026355526065
421	F	0.958755884409731	0.948026355526065
422	I	0.872004469039261	0.872004469039261
423	Y	0.770964140657604	0.770964140657604
424	P	0.623126833340842	0.635410425039064
425	I	0.635410425039064	0.635410425039064
426	K	0.634146492981238	0.634146492981238
427	L	0.796320100511701	0.635410425039064
428	T	0.592149581847278	0.796320100511701
429	K	0.844427939819835	0.796320100511701
430	D	0.844427939819835	0.592149581847278
431	N	0.571269688369225	0.571269688369225
432	S	0.485738584356216	0.485738584356216
433	W	0.357066614437183	0.357066614437183
434	F	0.170978032534002	0.193334000139382
435	V	0.181107204866822	0.181107204866822
436	G	0.193334000139382	0.181107204866822
437	F	0.158294505124861	0.193334000139382
438	F	0.256688924655173	0.256688924655173
439	D	0.408624497102689	0.408624497102689
440	A	0.619397818737822	0.408624497102689
441	D	0.605414342198815	0.408624497102689
442	G	0.380675957795894	0.380675957795894
443	T	0.206963347212296	0.206963347212296
444	I	0.141620842154621	0.156466305601102
445	N	0.156466305601102	0.141620842154621
446	Y	0.083911522577552	0.141620842154621
447	S	0.084331561692126	0.156466305601102
448	F	0.157046258599677	0.157046258599677
449	K	0.236103447800006	0.236103447800006
450	N	0.382118200519487	0.382118200519487
451	N	0.582449604250336	0.382118200519487
452	H	0.582449604250336	0.392455873998863
453	P	0.352142315559333	0.392455873998863
454	Q	0.392455873998863	0.392455873998863
455	L	0.392455873998863	0.392455873998863
456	T	0.548236415696805	0.392455873998863
457	I	0.374714664659025	0.392455873998863
458	S	0.241088303094723	0.405780287019812
459	V	0.405780287019812	0.374714664659025
460	T	0.442658262065165	0.405780287019812
461	N	0.297230900110252	0.442658262065165
462	K	0.462775362062711	0.442658262065165
463	Y	0.468144113316301	0.428076020934603
464	L	0.270972155180787	0.428076020934603
465	Q	0.428076020934603	0.408521963932117
466	D	0.408521963932117	0.343045926046710
467	V	0.343045926046710	0.343045926046710
468	Q	0.187985343529172	0.317959763283868
469	E	0.153730489256843	0.317959763283868
470	Y	0.317959763283868	0.317959763283868
471	K	0.461217913064060	0.317959763283868
472	N	0.480222536748661	0.317959763283868
473	I	0.197293828622289	0.334451136323343
474	L	0.200733478246453	0.213769885676852
475	G	0.334451136323343	0.200733478246453
476	G	0.213769885676852	0.213769885676852
477	N	0.189477911194590	0.235392670373408
478	I	0.235392670373408	0.235392670373408
479	Y	0.235392670373408	0.235392670373408
480	F	0.361148198198162	0.361148198198162
481	D	0.401853248308186	0.361148198198162
482	K	0.395209701498650	0.395209701498650
483	S	0.258072001467128	0.401853248308186
484	Q	0.483650638189101	0.483650638189101
485	N	0.533389167995691	0.483650638189101
486	G	0.590324475140144	0.483650638189101
487	Y	0.400224154063150	0.400224154063150
488	Y	0.161523842880430	0.346014259741318
489	K	0.134245124342410	0.346014259741318
490	W	0.346014259741318	0.346014259741318
491	S	0.513211666449055	0.455445442556687
492	I	0.455445442556687	0.513211666449055
493	Q	0.628759481307687	0.628759481307687
494	S	0.812961871784122	0.628759481307687
495	K	0.820168788258443	0.628759481307687
496	D	0.568341891526094	0.739799635543393
497	M	0.568341891526094	0.575128178959257
498	V	0.739799635543393	0.575128178959257
499	L	0.575128178959257	0.575128178959257
500	N	0.670600179745278	0.575128178959257
501	F	0.442364273121361	0.442364273121361
502	I	0.422232519132267	0.442364273121361
503	N	0.422232519132267	0.442364273121361
504	D	0.455435648465858	0.455435648465858
505	Y	0.628501775935863	0.455435648465858
506	I	0.532113401081177	0.455435648465858
507	K	0.386032780227743	0.386032780227743
508	M	0.334818322226390	0.334818322226390
509	N	0.334818322226390	0.334818322226390
510	P	0.202541530989935	0.334818322226390
511	S	0.189869494113263	0.334818322226390
512	R	0.338384846698571	0.338384846698571
513	T	0.657830990461993	0.339616903036630
514	T	0.526185079337526	0.339616903036630
515	K	0.339616903036630	0.339616903036630
516	M	0.238475571820192	0.339616903036630
517	N	0.280082110738052	0.339616903036630
518	K	0.459167100640693	0.442083677916386
519	L	0.442083677916386	0.459167100640693
520	Y	0.598168225910504	0.459167100640693
521	L	0.565362517693886	0.565362517693886
522	S	0.424837423444708	0.578512689461733
523	K	0.578512689461733	0.565362517693886
524	E	0.578512689461733	0.578512689461733
525	F	0.528291733090855	0.578512689461733
526	Y	0.709642032323700	0.578512689461733
527	N	0.672829646921577	0.528291733090855
528	L	0.507886008503707	0.507886008503707
529	K	0.373493073637137	0.373493073637137
530	E	0.240889564180139	0.240889564180139
531	L	0.136885349838217	0.240889564180139
532	K	0.143996237600283	0.178724467045986
533	A	0.305886265108307	0.178724467045986
534	Y	0.178724467045986	0.178724467045986
535	N	0.178724467045986	0.178724467045986
536	K	0.205481807781913	0.178724467045986
537	S	0.144523791726808	0.205481807781913
538	S	0.261904723568704	0.261904723568704
539	D	0.537287116618827	0.329008341699017
540	S	0.329008341699017	0.329008341699017
541	M	0.492835255449594	0.329008341699017
542	Q	0.312524529314270	0.312524529314270
543	Y	0.172401599092477	0.312524529314270
544	K	0.198441051630182	0.312524529314270
545	A	0.342101222592593	0.280010039556304
546	W	0.328967051722739	0.328967051722739
547	L	0.280010039556304	0.342101222592593
548	N	0.500000000000000	0.500000000000000
549	F	0.500000000000000	0.500000000000000
550	E	0.500000000000000	0.500000000000000
551	N	0.500000000000000	0.500000000000000
552	K	0.500000000000000	0.500000000000000
553	W	0.500000000000000	0.500000000000000
554	K	0.500000000000000	0.500000000000000
555	N	0.500000000000000	0.500000000000000
556	K	0.500000000000000	0.500000000000000
