# Supplementary material for: Conserved degronome features governing quality control associated proteolysis
Source: Nat Commun. 2022 Dec 8;13:7588. doi: 10.1038/s41467-022-35298-y (PMC9732359; doi:10.1038/s41467-022-35298-y)
Supplement: Supplementary file 6 — Supplementary Data 4 [file 41467_2022_35298_MOESM6_ESM.zip › profile_P03879.csv]

# Degron profile of P03879
# logit: Predicted probability of a tile being a degron (PSI<2.2) assigned to central position
# smooth: Running median spanning 5 positions
resi	aa	logit	logit_smooth
1	M	0.500000000000000	0.500000000000000
2	A	0.500000000000000	0.500000000000000
3	F	0.500000000000000	0.500000000000000
4	R	0.500000000000000	0.500000000000000
5	K	0.500000000000000	0.500000000000000
6	S	0.500000000000000	0.500000000000000
7	N	0.500000000000000	0.500000000000000
8	V	0.500000000000000	0.500000000000000
9	Y	0.916928783748731	0.858859600833495
10	L	0.937271553797066	0.858859600833495
11	S	0.858859600833495	0.858859600833495
12	L	0.765083328115822	0.765083328115822
13	V	0.719553706877033	0.719553706877033
14	N	0.715178753884356	0.719553706877033
15	S	0.680948298505046	0.715178753884356
16	Y	0.729025578957816	0.680948298505046
17	I	0.612053128762366	0.649778464925826
18	I	0.649778464925826	0.612053128762366
19	D	0.439292497772495	0.588418310364140
20	S	0.575608926557870	0.588418310364140
21	P	0.588418310364140	0.588418310364140
22	Q	0.624080110150046	0.624080110150046
23	P	0.624080110150046	0.624080110150046
24	S	0.714021838807620	0.624080110150046
25	S	0.521616559520386	0.521616559520386
26	I	0.348781009787786	0.521616559520386
27	N	0.330754329575512	0.521616559520386
28	Y	0.650074825970128	0.584116972179080
29	W	0.584116972179080	0.650074825970128
30	W	0.756352135352056	0.756352135352056
31	N	0.843797884272165	0.843797884272165
32	M	0.922716962235598	0.922716962235598
33	G	0.953183946688187	0.949458033990792
34	S	0.976443236444761	0.953183946688187
35	L	0.949458033990792	0.976443236444761
36	L	0.979678806236170	0.976443236444761
37	G	0.979376543175670	0.960388279354987
38	L	0.960388279354987	0.960388279354987
39	C	0.902501724470026	0.960388279354987
40	L	0.959604738482007	0.960388279354987
41	V	0.967226422793183	0.967226422793183
42	I	0.983251830923610	0.982957170484607
43	Q	0.986309781425052	0.982957170484607
44	I	0.982957170484607	0.983251830923610
45	V	0.970672302781551	0.982957170484607
46	T	0.986977061423201	0.975811359821048
47	G	0.975811359821048	0.970672302781551
48	I	0.961723889224755	0.961723889224755
49	F	0.913867749089373	0.926830372270352
50	M	0.926830372270352	0.913867749089373
51	A	0.781272707142343	0.879121932027146
52	M	0.879121932027146	0.827683033223928
53	H	0.814260006204879	0.826118377472397
54	Y	0.827683033223928	0.827683033223928
55	S	0.826118377472397	0.827683033223928
56	S	0.862716055725800	0.827683033223928
57	N	0.840351542511861	0.826118377472397
58	I	0.617932022238588	0.657925402451607
59	E	0.536896152581823	0.657925402451607
60	L	0.657925402451607	0.657925402451607
61	A	0.657925402451607	0.657925402451607
62	F	0.658105103347486	0.657925402451607
63	S	0.357199289331147	0.505340221929714
64	S	0.486551449544525	0.505340221929714
65	V	0.505340221929714	0.486551449544525
66	E	0.505340221929714	0.505340221929714
67	H	0.275033784821115	0.505340221929714
68	I	0.533585752213783	0.533585752213783
69	M	0.553523934714264	0.533585752213783
70	R	0.654924100401511	0.553523934714264
71	D	0.522890477839706	0.654851329767689
72	V	0.654851329767689	0.654924100401511
73	H	0.780910682300432	0.692624200224884
74	N	0.692624200224884	0.779950626131286
75	G	0.828082591606761	0.779950626131286
76	Y	0.779950626131286	0.692624200224884
77	I	0.568267447234019	0.568267447234019
78	L	0.517843167196488	0.568267447234019
79	R	0.498858889481177	0.568267447234019
80	Y	0.788202954570345	0.788202954570345
81	L	0.803053603019426	0.803053603019426
82	H	0.876036156910555	0.876036156910555
83	A	0.930543231987764	0.930543231987764
84	N	0.967968155161288	0.960148639878477
85	G	0.963305970506810	0.960148639878477
86	A	0.960148639878477	0.960148639878477
87	S	0.950709570139507	0.950709570139507
88	F	0.950672135441014	0.950672135441014
89	F	0.943639120845630	0.943639120845630
90	F	0.916225416475376	0.916225416475376
91	M	0.905342452752877	0.916225416475376
92	V	0.854912758515026	0.916225416475376
93	M	0.933128102405115	0.933128102405115
94	F	0.969653029434728	0.969653029434728
95	M	0.978296432566477	0.969653029434728
96	H	0.971492467646400	0.969653029434728
97	M	0.948022570291192	0.948022570291192
98	A	0.944132268404740	0.944132268404740
99	K	0.907051218173786	0.907051218173786
100	G	0.866464628569316	0.866464628569316
101	L	0.763828250784486	0.763828250784486
102	Y	0.698813808826919	0.698813808826919
103	Y	0.679242528162950	0.698813808826919
104	G	0.587376110700643	0.698813808826919
105	S	0.712694813736450	0.679242528162950
106	Y	0.765597822746805	0.712694813736450
107	R	0.678602078716816	0.765597822746805
108	S	0.792490739019959	0.776118833496079
109	P	0.792490739019959	0.792490739019959
110	R	0.776118833496079	0.792490739019959
111	V	0.803024381598021	0.803024381598021
112	T	0.827415497768126	0.827415497768126
113	L	0.922168903498183	0.922168903498183
114	W	0.960193677306921	0.960193677306921
115	N	0.963203094666136	0.960827292902264
116	V	0.960827292902264	0.963203094666136
117	G	0.980367407130718	0.980367407130718
118	V	0.986319196566578	0.980367407130718
119	I	0.985413289615683	0.985413289615683
120	I	0.979844745647602	0.986319196566578
121	F	0.988992329632686	0.985413289615683
122	I	0.988992329632686	0.986817250280092
123	L	0.971673375028773	0.986817250280092
124	T	0.986817250280092	0.986817250280092
125	I	0.986010042377873	0.986817250280092
126	A	0.993363305497187	0.992204383737652
127	T	0.993363305497187	0.992204383737652
128	A	0.992204383737652	0.992204383737652
129	F	0.979281147602213	0.979281147602213
130	L	0.958915967360209	0.958915967360209
131	G	0.945181923608486	0.945181923608486
132	Y	0.901748851863272	0.907295120551357
133	C	0.907295120551357	0.904937435435848
134	C	0.904937435435848	0.901748851863272
135	V	0.854326683798880	0.876827917115017
136	Y	0.876827917115017	0.854326683798880
137	G	0.854326683798880	0.854326683798880
138	Q	0.842584395539186	0.854326683798880
139	M	0.852953723350186	0.852953723350186
140	S	0.885802052055403	0.842584395539186
141	H	0.780434802889228	0.828761804250284
142	W	0.806162561584086	0.806162561584086
143	G	0.828761804250284	0.780434802889228
144	A	0.739456098673496	0.806162561584086
145	T	0.667976905036463	0.828761804250284
146	V	0.844177057806612	0.833077740265511
147	I	0.833077740265511	0.844177057806612
148	T	0.861117150493331	0.861117150493331
149	N	0.913594342313923	0.861117150493331
150	L	0.881163406334734	0.861117150493331
151	F	0.748143766880565	0.765131487164874
152	S	0.662579921726857	0.765131487164874
153	A	0.765131487164874	0.763161380867544
154	I	0.846033542901589	0.763161380867544
155	P	0.763161380867544	0.765131487164874
156	F	0.758115320436661	0.846033542901589
157	V	0.853458896094012	0.853458896094012
158	G	0.935640597057696	0.853458896094012
159	N	0.854025506992778	0.853458896094012
160	D	0.703028615470223	0.815606244750948
161	I	0.815606244750948	0.782814800670246
162	V	0.782814800670246	0.780313635093180
163	S	0.751187838867204	0.780313635093180
164	W	0.780313635093180	0.751187838867204
165	L	0.601291054452828	0.601291054452828
166	W	0.429124561424898	0.601291054452828
167	G	0.501294602106994	0.601291054452828
168	G	0.720642628516879	0.716221964954372
169	F	0.826461265156893	0.720642628516879
170	S	0.716221964954372	0.734419130383060
171	V	0.734419130383060	0.762015925952017
172	S	0.837841805718470	0.762015925952017
173	N	0.762015925952017	0.762015925952017
174	P	0.762015925952017	0.762015925952017
175	T	0.635463226588510	0.762015925952017
176	I	0.799665447814354	0.799665447814354
177	Q	0.908414178022409	0.884986581644430
178	R	0.900524071030043	0.893963959541523
179	F	0.884986581644430	0.900524071030043
180	F	0.893963959541523	0.900524071030043
181	A	0.944945742940097	0.944945742940097
182	L	0.977801487515480	0.977801487515480
183	H	0.984518873931201	0.982765988852131
184	Y	0.987211180804360	0.984518873931201
185	L	0.982765988852131	0.987211180804360
186	V	0.990601053917829	0.990601053917829
187	P	0.994996834681027	0.990601053917829
188	F	0.993791868056388	0.992977410985471
189	I	0.989289264347205	0.992977410985471
190	I	0.992977410985471	0.992298942361519
191	A	0.991243145302127	0.992298942361519
192	A	0.992298942361519	0.992298942361519
193	M	0.992899103659012	0.991243145302127
194	V	0.987690871206964	0.991836807054886
195	I	0.989668952355591	0.989668952355591
196	M	0.991836807054886	0.987690871206964
197	H	0.980065272251403	0.980065272251403
198	L	0.960236643099418	0.960236643099418
199	M	0.922249588741255	0.922249588741255
200	A	0.884632368423317	0.884632368423317
201	L	0.841548922122688	0.869011992237469
202	H	0.869011992237469	0.841548922122688
203	I	0.746275639685713	0.746275639685713
204	H	0.746275639685713	0.746275639685713
205	G	0.664114097076693	0.664114097076693
206	S	0.580990947223736	0.580990947223736
207	S	0.369291652697376	0.422430476882753
208	N	0.422430476882753	0.369291652697376
209	P	0.229504419935385	0.244172269829753
210	L	0.146078826910426	0.229504419935385
211	G	0.244172269829753	0.158361211156048
212	I	0.118846520954562	0.158361211156048
213	T	0.158361211156048	0.211545837735212
214	G	0.211545837735212	0.211545837735212
215	N	0.211545837735212	0.211545837735212
216	L	0.317166203257127	0.317166203257127
217	D	0.522440429574948	0.522440429574948
218	R	0.723778330812731	0.722687046521406
219	I	0.722687046521406	0.722687046521406
220	P	0.764693161665879	0.722687046521406
221	M	0.443755863025541	0.722687046521406
222	H	0.597169291976179	0.764693161665879
223	S	0.769783451095357	0.769783451095357
224	Y	0.809932455567243	0.794579956023044
225	F	0.794579956023044	0.809932455567243
226	I	0.935320704053687	0.935320704053687
227	F	0.961802137401282	0.958520981456158
228	K	0.958520981456158	0.961802137401282
229	D	0.976126815493109	0.976126815493109
230	L	0.980796822399391	0.980796822399391
231	V	0.989738508542012	0.989738508542012
232	T	0.994511468463148	0.992274677713771
233	V	0.992274677713771	0.992274677713771
234	F	0.992316357830620	0.992274677713771
235	L	0.991633540516518	0.992274677713771
236	F	0.990840482839868	0.992316357830620
237	M	0.995357147848051	0.995357147848051
238	L	0.998655214288260	0.995357147848051
239	I	0.997476612858654	0.995357147848051
240	L	0.994950256939503	0.994950256939503
241	A	0.993573467540351	0.993573467540351
242	L	0.989207690468654	0.989265738772191
243	F	0.989265738772191	0.989207690468654
244	V	0.973745259355016	0.973745259355016
245	F	0.948226369784714	0.948226369784714
246	Y	0.906197496145317	0.906197496145317
247	S	0.885503568442047	0.885503568442047
248	P	0.823377992034678	0.877098840719985
249	N	0.823377992034678	0.877098840719985
250	T	0.877098840719985	0.877098840719985
251	L	0.877098840719985	0.877098840719985
252	G	0.886055156531370	0.877098840719985
253	Q	0.821751928617058	0.821751928617058
254	N	0.810301879525751	0.821751928617058
255	M	0.807974074432756	0.821751928617058
256	A	0.895465026877694	0.888826284654697
257	L	0.888826284654697	0.895465026877694
258	L	0.953526320115747	0.953526320115747
259	L	0.974441583332395	0.970224290545781
260	I	0.970224290545781	0.974441583332395
261	T	0.981443745405045	0.981443745405045
262	Y	0.989873745513572	0.989873745513572
263	V	0.994970946891276	0.994970946891276
264	I	0.996175867570011	0.994970946891276
265	N	0.995028072804532	0.994970946891276
266	I	0.990700163503185	0.990700163503185
267	L	0.990700163503185	0.990700163503185
268	C	0.990649798906933	0.990649798906933
269	A	0.990649798906933	0.990649798906933
270	V	0.989980139416556	0.989980139416556
271	C	0.989980139416556	0.989980139416556
272	W	0.981637068034459	0.984074914086028
273	K	0.981130738149948	0.984074914086028
274	S	0.984074914086028	0.982741903670082
275	L	0.984074914086028	0.982741903670082
276	F	0.982741903670082	0.982741903670082
277	I	0.965677513531206	0.965677513531206
278	K	0.955782107449922	0.955782107449922
279	Y	0.927613683240046	0.927613683240046
280	Q	0.889735739124754	0.927613683240046
281	W	0.875843642951348	0.927613683240046
282	K	0.928333598508125	0.928333598508125
283	I	0.960321763110096	0.960321763110096
284	Y	0.963273511517364	0.960321763110096
285	N	0.966191983296638	0.960321763110096
286	K	0.928325559897851	0.928325559897851
287	T	0.915954882438148	0.928325559897851
288	T	0.927622421875602	0.927622421875602
289	Y	0.963093788896437	0.918104074862200
290	Y	0.912696589955734	0.918104074862200
291	F	0.918104074862200	0.912696589955734
292	I	0.838488348506968	0.867590616491017
293	I	0.734528629384011	0.846471004157428
294	Q	0.867590616491017	0.838488348506968
295	N	0.846471004157428	0.846471004157428
296	I	0.812251086726629	0.867590616491017
297	L	0.888832341815900	0.887334203747151
298	N	0.887334203747151	0.887334203747151
299	T	0.895250998718351	0.887334203747151
300	K	0.811765723186448	0.811765723186448
301	Q	0.798299349217717	0.798299349217717
302	L	0.606643722281620	0.798299349217717
303	N	0.767977504254934	0.767977504254934
304	N	0.808363053054275	0.661406975818618
305	F	0.661406975818618	0.676752196156563
306	V	0.489633425786994	0.661406975818618
307	L	0.676752196156563	0.621613759447167
308	K	0.621613759447167	0.621613759447167
309	F	0.621613759447167	0.621613759447167
310	N	0.728097869880445	0.621613759447167
311	W	0.530684843070463	0.728097869880445
312	T	0.743714826467850	0.743714826467850
313	K	0.861839350492035	0.743714826467850
314	Q	0.769511567702384	0.743714826467850
315	Y	0.494556832542701	0.659763198431688
316	N	0.494556832542701	0.494556832542701
317	K	0.659763198431688	0.494556832542701
318	M	0.451550378700607	0.468692304913366
319	N	0.468692304913366	0.451550378700607
320	I	0.261120706994709	0.405532326073200
321	V	0.273862015814878	0.405532326073200
322	S	0.405532326073200	0.405532326073200
323	D	0.410744729685888	0.410744729685887
324	L	0.410744729685887	0.410744729685888
325	F	0.603356569336466	0.603356569336466
326	N	0.736371507440490	0.603356569336466
327	P	0.636494703738760	0.603356569336466
328	N	0.558915960548391	0.558915960548391
329	R	0.237261318681940	0.237261318681940
330	V	0.126414677417006	0.197747585965378
331	K	0.117789389490859	0.182836557727480
332	Y	0.197747585965378	0.126414677417006
333	Y	0.182836557727480	0.117789389490859
334	Y	0.107992609849910	0.176422106132601
335	K	0.107992609849910	0.176422106132601
336	E	0.176422106132601	0.165654109005303
337	D	0.176422106132601	0.165654109005303
338	N	0.165654109005303	0.165654109005303
339	Q	0.104286394265809	0.104286394265809
340	Q	0.089226612779715	0.089226612779715
341	V	0.054115978461736	0.054115978461736
342	T	0.034402142384948	0.039808978044981
343	N	0.037223274056121	0.039808978044981
344	M	0.039808978044981	0.039808978044981
345	N	0.067353581341476	0.067353581341476
346	S	0.102843111744998	0.102843111744998
347	S	0.119898555948251	0.106893795279851
348	N	0.122194289266686	0.116494328672571
349	T	0.106893795279851	0.119898555948251
350	H	0.116494328672571	0.122194289266686
351	L	0.196796464686195	0.148952076670115
352	T	0.344985889942082	0.182371638902665
353	S	0.148952076670115	0.182371638902665
354	N	0.182371638902665	0.182371638902665
355	K	0.182371638902665	0.148952076670115
356	K	0.113514817671604	0.140294206202939
357	N	0.140294206202939	0.140294206202939
358	L	0.140294206202939	0.140294206202939
359	L	0.140390549584752	0.140294206202939
360	V	0.080789587099484	0.080789587099484
361	D	0.080789587099484	0.080789587099484
362	T	0.076520975750246	0.076520975750246
363	S	0.076520975750246	0.076520975750246
364	E	0.076520975750246	0.076520975750246
365	T	0.141053119237317	0.131437074495317
366	T	0.141053119237317	0.131437074495317
367	R	0.131437074495317	0.141053119237317
368	T	0.131437074495317	0.141053119237317
369	T	0.142889259239972	0.142889259239972
370	K	0.209249820109797	0.209249820109797
371	N	0.347632388002162	0.347632388002162
372	K	0.498908446734103	0.498908446734103
373	F	0.579093275487244	0.579093275487244
374	N	0.671773301270862	0.625154577773320
375	Y	0.656191729945808	0.656191729945808
376	L	0.625154577773320	0.660644315440119
377	L	0.712723690302224	0.656191729945808
378	N	0.660644315440119	0.660644315440119
379	I	0.655789988823851	0.712723690302224
380	F	0.830202303158518	0.830202303158518
381	N	0.913481101678020	0.851034090164406
382	M	0.851034090164406	0.851034090164406
383	K	0.871621199186610	0.851034090164406
384	K	0.808846141537936	0.808846141537936
385	M	0.708301814892244	0.738263110745498
386	N	0.691130402856236	0.738263110745498
387	Q	0.738263110745498	0.723256150403461
388	I	0.738263110745498	0.738263110745498
389	I	0.723256150403461	0.738263110745498
390	T	0.756448502743427	0.723256150403461
391	K	0.507903214213260	0.522617481887492
392	R	0.522617481887492	0.522617481887492
393	H	0.479485712507398	0.522617481887492
394	Y	0.554957867749276	0.554957867749276
395	S	0.629072958126614	0.572328960235594
396	I	0.774488682335224	0.572328960235594
397	Y	0.572328960235594	0.572328960235594
398	K	0.377527348880195	0.572328960235594
399	D	0.542948349627069	0.572328960235594
400	S	0.703012019329372	0.653755360687913
401	N	0.729172339510101	0.672018558286956
402	I	0.653755360687913	0.703012019329372
403	R	0.672018558286956	0.672018558286956
404	F	0.806628628506080	0.653755360687913
405	N	0.505933168993340	0.505933168993340
406	Q	0.309011617021177	0.309011617021177
407	W	0.191634706924904	0.309011617021177
408	L	0.263957679963029	0.309011617021177
409	A	0.383033609826149	0.383033609826149
410	G	0.593862442387360	0.535569476891181
411	L	0.535569476891181	0.540736502538423
412	I	0.685135255935615	0.583204679177330
413	D	0.540736502538423	0.546090327983729
414	G	0.583204679177330	0.546090327983729
415	D	0.546090327983729	0.540736502538423
416	G	0.364187276237045	0.364187276237045
417	Y	0.345477799402334	0.364187276237045
418	F	0.345477799402334	0.364187276237045
419	C	0.411127523305112	0.345477799402334
420	I	0.373701493940913	0.373701493940913
421	T	0.144024125254886	0.406671052234501
422	K	0.406671052234501	0.406671052234501
423	N	0.478228250683728	0.478228250683728
424	K	0.757713923042657	0.703680874527950
425	Y	0.703680874527950	0.703680874527950
426	A	0.720436785976663	0.703680874527950
427	S	0.565279395991131	0.565279395991131
428	C	0.288134150090685	0.288134150090685
429	E	0.102444395027695	0.145145969194958
430	I	0.096197938480128	0.145145969194958
431	T	0.145145969194958	0.145145969194958
432	V	0.286776569295722	0.196943355610080
433	E	0.315137794961935	0.286776569295722
434	L	0.196943355610080	0.286776569295722
435	K	0.289194420219238	0.272932628723415
436	D	0.272932628723415	0.196943355610080
437	E	0.104623692827604	0.160998078035388
438	K	0.160998078035388	0.149739452312475
439	M	0.149739452312475	0.116371582827133
440	L	0.116371582827133	0.116371582827133
441	R	0.055166498253758	0.092315636012564
442	Q	0.092315636012564	0.084517101924185
443	I	0.084517101924185	0.084517101924185
444	Q	0.084517101924185	0.092315636012564
445	D	0.257624069955130	0.257624069955130
446	K	0.394743251102095	0.258023424466721
447	F	0.408903289662947	0.258023424466721
448	G	0.258023424466721	0.258023424466721
449	G	0.239926609908118	0.258023424466721
450	S	0.216197358263295	0.258023424466721
451	V	0.268399391558646	0.268399391558646
452	K	0.268399391558646	0.268399391558646
453	L	0.300210273164661	0.300210273164661
454	R	0.597751582014638	0.597751582014638
455	S	0.629713764952058	0.629713764952058
456	G	0.630984099631554	0.630984099631554
457	V	0.676036766417632	0.673667738413113
458	K	0.686485000174885	0.673667738413113
459	A	0.673667738413113	0.673667738413113
460	I	0.410020060239729	0.410020060239729
461	R	0.357866287246417	0.410020060239729
462	Y	0.308510939076448	0.410020060239729
463	R	0.457072053785185	0.442492660598748
464	L	0.442492660598748	0.457072053785185
465	Q	0.663552851082068	0.663552851082068
466	N	0.701898679078033	0.664568608075286
467	K	0.664568608075286	0.664568608075286
468	E	0.664568608075286	0.664568608075286
469	G	0.623993255713883	0.623993255713883
470	M	0.549589901818875	0.549589901818875
471	I	0.347632070504474	0.347632070504474
472	K	0.281510231915883	0.331779585853848
473	L	0.298048292537546	0.331779585853848
474	I	0.331779585853848	0.331779585853848
475	N	0.331779585853848	0.331779585853848
476	A	0.344968320937692	0.344968320937692
477	V	0.463769230022421	0.463769230022421
478	N	0.552421850968183	0.552421850968183
479	G	0.606569220415977	0.558270848166075
480	N	0.563585238689843	0.558270848166075
481	I	0.558270848166075	0.558270848166075
482	R	0.556925968528593	0.556925968528593
483	N	0.328764662224425	0.447167573557032
484	S	0.367921808158512	0.432325240916984
485	K	0.447167573557032	0.432325240916984
486	R	0.432325240916984	0.447167573557032
487	L	0.661526132678710	0.661526132678710
488	V	0.829250090708739	0.817566754754875
489	Q	0.920005465706342	0.829250090708739
490	F	0.817566754754875	0.841956590669667
491	N	0.894249539438012	0.894249539438012
492	K	0.841956590669667	0.894249539438012
493	V	0.908707544568570	0.894249539438012
494	C	0.908707544568570	0.841956590669667
495	I	0.841177840736701	0.841177840736701
496	L	0.705563245683971	0.745109772294912
497	L	0.740989986769622	0.745109772294912
498	N	0.745109772294912	0.745109772294912
499	I	0.746143813627475	0.746143813627475
500	D	0.789286991969822	0.746143813627475
501	F	0.789286991969822	0.746143813627475
502	K	0.523309117358393	0.523309117358393
503	E	0.351664247652408	0.351664247652408
504	P	0.246393375043973	0.256301030124133
505	I	0.256301030124133	0.256301030124133
506	K	0.255263226168622	0.255263226168622
507	L	0.393866325590054	0.256301030124133
508	T	0.194398068925337	0.393866325590054
509	K	0.474275184534266	0.393866325590054
510	D	0.474275184534266	0.474275184534266
511	N	0.323514053176444	0.474275184534266
512	A	0.505503060280015	0.375417546079195
513	W	0.375417546079195	0.323514053176444
514	F	0.182479625455588	0.205965837251706
515	M	0.193131444173943	0.193131444173943
516	G	0.205965837251706	0.193131444173943
517	F	0.169116936435743	0.205965837251706
518	F	0.272064075159728	0.272064075159728
519	D	0.564200335363946	0.564200335363946
520	A	0.738576875103331	0.564200335363946
521	D	0.697173101084221	0.564200335363946
522	G	0.467793572870374	0.467793572870374
523	T	0.307247968438150	0.408587078049594
524	I	0.356505436335651	0.408587078049594
525	N	0.408587078049594	0.356505436335651
526	Y	0.429477331925690	0.408587078049594
527	Y	0.302987257995511	0.408587078049594
528	Y	0.425055120171149	0.425055120171149
529	S	0.357263260652615	0.425055120171149
530	G	0.676313477855286	0.676313477855286
531	K	0.736427709621445	0.734300442554657
532	L	0.849089029349315	0.736427709621445
533	K	0.734300442554657	0.776252774430818
534	I	0.855923543842603	0.776252774430818
535	R	0.776252774430818	0.734300442554657
536	P	0.613868573289808	0.613868573289808
537	Q	0.464032189621295	0.613868573289808
538	L	0.599813201125509	0.613868573289808
539	T	0.788332959218689	0.599813201125509
540	I	0.809843123970879	0.672055740310016
541	S	0.531171449027845	0.672055740310016
542	V	0.672055740310016	0.531171449027845
543	T	0.366237100431685	0.531171449027845
544	N	0.481120382783150	0.653801199280108
545	K	0.653801199280108	0.481120382783150
546	Y	0.688314673995260	0.532338885485807
547	L	0.402931323143108	0.532338885485807
548	H	0.532338885485807	0.510925987916273
549	D	0.510925987916273	0.441282184107883
550	V	0.441282184107883	0.441282184107883
551	E	0.259347131802905	0.413534225402907
552	Y	0.215540334075792	0.413534225402907
553	Y	0.413534225402907	0.413534225402907
554	R	0.564230447844621	0.413534225402907
555	E	0.582887597073482	0.413534225402907
556	V	0.271009896066860	0.443916438569667
557	F	0.245345997574344	0.306202783270240
558	G	0.443916438569667	0.306202783270240
559	G	0.306202783270240	0.306202783270240
560	N	0.378830852048934	0.306202783270240
561	I	0.210321008088925	0.306202783270240
562	Y	0.210321008088925	0.315644152035232
563	F	0.315644152035232	0.315644152035232
564	D	0.430990993380849	0.320073636489510
565	K	0.467959719234082	0.430990993380849
566	A	0.320073636489510	0.467959719234082
567	K	0.559013507297300	0.559013507297300
568	N	0.570839994986782	0.559013507297300
569	G	0.570839994986782	0.559013507297300
570	Y	0.381176165581306	0.381176165581306
571	F	0.169618179732270	0.307013282545948
572	K	0.170387447614646	0.271553547672265
573	W	0.307013282545948	0.271553547672265
574	S	0.271553547672265	0.307013282545948
575	I	0.382123340514175	0.382123340514175
576	N	0.550692047555005	0.550692047555005
577	N	0.727866605466500	0.727866605466500
578	K	0.781499748076566	0.727866605466500
579	E	0.781499748076567	0.727866605466500
580	L	0.602951913483110	0.602951913483110
581	H	0.602951913483110	0.602951913483110
582	N	0.434030411983483	0.551827924269048
583	I	0.551827924269048	0.434030411983483
584	F	0.339527529775647	0.434030411983483
585	Y	0.393207544169618	0.435065232281927
586	T	0.435065232281927	0.435065232281927
587	Y	0.449597257661397	0.435065232281927
588	N	0.530243151366282	0.435065232281927
589	K	0.361619009788655	0.361619009788655
590	S	0.284309605286140	0.320701707848910
591	C	0.320701707848910	0.284309605286140
592	P	0.200126588611723	0.213532545917583
593	S	0.201000728752227	0.213532545917583
594	K	0.213532545917583	0.213532545917583
595	S	0.335336790256053	0.272084125719884
596	N	0.372377625364201	0.272084125719884
597	K	0.272084125719884	0.335336790256053
598	G	0.272084125719884	0.372377625364201
599	K	0.411207048765677	0.411207048765677
600	R	0.429557817661343	0.429557817661343
601	L	0.605321704884697	0.605321704884697
602	F	0.742353562266258	0.725590736967729
603	L	0.841036523580207	0.742353562266258
604	I	0.725590736967729	0.841036523580207
605	D	0.862292771951281	0.862292771951281
606	K	0.925802432538883	0.925802432538883
607	F	0.952948268376240	0.952948268376240
608	Y	0.975691624351991	0.958177805341161
609	Y	0.972278714258371	0.958177805341161
610	L	0.958177805341161	0.958177805341161
611	Y	0.912453914229615	0.912453914229615
612	D	0.856754663022151	0.856754663022151
613	L	0.699752534337947	0.856754663022151
614	L	0.825007042152749	0.856754663022151
615	A	0.859877748540275	0.859877748540275
616	F	0.860533345576491	0.859877748540275
617	K	0.860533345576491	0.859877748540275
618	A	0.770653269204940	0.770653269204940
619	P	0.687007897672662	0.770653269204940
620	H	0.715157540288468	0.770653269204940
621	N	0.904193257113425	0.824883926487091
622	T	0.825670057115054	0.824883926487091
623	A	0.824883926487091	0.824883926487091
624	L	0.752786613647364	0.752786613647364
625	Y	0.483372081456880	0.601557044964137
626	K	0.483372081456880	0.584905327480026
627	A	0.601557044964137	0.509054842427726
628	W	0.584905327480026	0.509054842427726
629	L	0.509054842427726	0.509054842427726
630	K	0.500000000000000	0.500000000000000
631	F	0.500000000000000	0.500000000000000
632	N	0.500000000000000	0.500000000000000
633	E	0.500000000000000	0.500000000000000
634	K	0.500000000000000	0.500000000000000
635	W	0.500000000000000	0.500000000000000
636	N	0.500000000000000	0.500000000000000
637	N	0.500000000000000	0.500000000000000
638	N	0.500000000000000	0.500000000000000
