# Supplementary material for: Conserved degronome features governing quality control associated proteolysis
Source: Nat Commun. 2022 Dec 8;13:7588. doi: 10.1038/s41467-022-35298-y (PMC9732359; doi:10.1038/s41467-022-35298-y)
Supplement: Supplementary file 6 — Supplementary Data 4 [file 41467_2022_35298_MOESM6_ESM.zip › profile_P03881.csv]

# Degron profile of P03881
# logit: Predicted probability of a tile being a degron (PSI<2.2) assigned to central position
# smooth: Running median spanning 5 positions
resi	aa	logit	logit_smooth
1	M	0.500000000000000	0.500000000000000
2	I	0.500000000000000	0.500000000000000
3	K	0.500000000000000	0.500000000000000
4	W	0.500000000000000	0.500000000000000
5	T	0.500000000000000	0.500000000000000
6	M	0.500000000000000	0.500000000000000
7	I	0.500000000000000	0.500000000000000
8	N	0.500000000000000	0.500000000000000
9	I	0.996460128040528	0.994364998515243
10	Y	0.997382579274865	0.994364998515243
11	L	0.994364998515243	0.994364998515243
12	L	0.993310286095049	0.993310286095049
13	L	0.983466826344928	0.983466826344928
14	M	0.979025135610723	0.979025135610723
15	F	0.960968999692279	0.960968999692279
16	L	0.905604807404075	0.905604807404075
17	I	0.905604807404075	0.905604807404075
18	I	0.788955315673437	0.788955315673437
19	K	0.788955315673437	0.788955315673437
20	N	0.612193123671384	0.612193123671384
21	N	0.399977427758272	0.419412507159117
22	N	0.419412507159117	0.399977427758272
23	N	0.326875779578866	0.326875779578866
24	N	0.196808446486871	0.196808446486871
25	N	0.184206534305146	0.184206534305146
26	N	0.080870591174844	0.080870591174844
27	Y	0.039150115746331	0.039337414905398
28	N	0.021142647198684	0.039150115746331
29	N	0.039337414905398	0.039150115746331
30	I	0.025148396765205	0.039337414905398
31	T	0.057573712141576	0.057573712141576
32	K	0.117633521146608	0.117633521146608
33	Y	0.143873676671665	0.143873676671665
34	N	0.301322277394307	0.224651993487709
35	K	0.334043653290502	0.236900933383750
36	D	0.224651993487709	0.301322277394307
37	M	0.236900933383750	0.334043653290502
38	D	0.403864727409175	0.387167280844041
39	L	0.403864727409175	0.387167280844041
40	Y	0.387167280844041	0.387167280844041
41	S	0.347086617056465	0.347086617056465
42	I	0.315920895335034	0.347086617056465
43	Q	0.315920895335034	0.347086617056465
44	S	0.499314102930245	0.499314102930245
45	P	0.802465157482055	0.718040354120698
46	Y	0.718040354120698	0.718040354120698
47	I	0.846098681559482	0.718040354120698
48	K	0.688712109798451	0.704594620454670
49	N	0.688712109798451	0.688712109798451
50	M	0.704594620454670	0.688712109798451
51	N	0.542220090902842	0.688712109798451
52	I	0.562121828828509	0.692389128071968
53	I	0.706889811115237	0.562121828828509
54	K	0.692389128071968	0.562121828828509
55	R	0.507737969651185	0.507737969651185
56	G	0.323248280737502	0.507737969651185
57	Y	0.487647703858894	0.507737969651185
58	H	0.709519973626832	0.709519973626832
59	T	0.767791102962564	0.763099619799181
60	S	0.876658996321704	0.763099619799181
61	L	0.763099619799181	0.763099619799181
62	N	0.598666216652038	0.598666216652038
63	N	0.441576052968621	0.441576052968621
64	K	0.367655779484744	0.420302411223148
65	L	0.420302411223148	0.367655779484744
66	I	0.249385880444820	0.249385880444820
67	I	0.196453336336018	0.196453336336018
68	V	0.160961306526396	0.160961306526396
69	Q	0.153162543239251	0.153162543239251
70	K	0.070955183492000	0.153162543239251
71	D	0.070955183492000	0.099207392327882
72	N	0.153162543239251	0.081023939657631
73	K	0.099207392327882	0.081023939657631
74	N	0.081023939657631	0.081023939657631
75	N	0.021185348832490	0.021185348832490
76	N	0.008363285107776	0.017042739722915
77	K	0.009156044663275	0.017042739722915
78	N	0.017042739722915	0.017042739722915
79	N	0.017042739722915	0.017042739722915
80	L	0.064281643599356	0.064281643599356
81	E	0.139921641173436	0.139921641173436
82	M	0.227357810800649	0.219015848890359
83	D	0.219015848890359	0.227357810800649
84	N	0.397770558951493	0.308538768923105
85	F	0.457036048882597	0.308538768923105
86	Y	0.308538768923105	0.308538768923105
87	K	0.298368440896286	0.298368440896286
88	W	0.211297301208768	0.211297301208768
89	L	0.097321852605717	0.189176218710091
90	V	0.158108078023894	0.189176218710091
91	G	0.189176218710091	0.189176218710091
92	F	0.446957922763570	0.446957922763570
93	T	0.674696296451265	0.511370734174035
94	D	0.511370734174035	0.511370734174035
95	G	0.531765177832871	0.511370734174035
96	D	0.488651229482996	0.488651229482996
97	G	0.194316328175372	0.194316328175372
98	S	0.107967882448014	0.132867392839441
99	F	0.062719025778449	0.132867392839441
100	Y	0.132867392839441	0.132867392839441
101	I	0.133496780873208	0.133496780873208
102	K	0.141200776196819	0.141200776196819
103	L	0.380680522154363	0.380680522154363
104	N	0.603030084825489	0.603030084825489
105	D	0.840306284869568	0.840306284869568
106	K	0.840306284869568	0.840306284869568
107	K	0.907677829565741	0.840306284869568
108	Y	0.850238922788673	0.840306284869568
109	L	0.831425595457098	0.849393192947887
110	R	0.723124121625167	0.831425595457098
111	F	0.849393192947887	0.723124121625167
112	F	0.600057870258324	0.640685624924755
113	Y	0.485919291579769	0.640685624924755
114	G	0.640685624924755	0.640685624924755
115	F	0.698879950065317	0.698879950065317
116	R	0.798085425213225	0.698879950065317
117	M	0.810937328656618	0.698879950065317
118	H	0.567238776834352	0.567238776834352
119	I	0.533875661782648	0.555158596408186
120	D	0.555158596408186	0.533875661782648
121	D	0.418826400765124	0.418826400765124
122	K	0.248253049217808	0.397777786171379
123	A	0.396472518000049	0.396472518000049
124	C	0.397777786171379	0.326897360291952
125	L	0.326897360291952	0.326897360291952
126	E	0.326897360291952	0.326897360291952
127	K	0.276886606056340	0.276886606056340
128	I	0.158306901922463	0.276886606056340
129	R	0.229907086302710	0.276886606056340
130	N	0.527436328139366	0.241242409457141
131	M	0.404632932227850	0.241242409457141
132	L	0.241242409457141	0.241242409457141
133	N	0.166806215103288	0.166806215103288
134	M	0.097259674072474	0.159473667147759
135	P	0.150332318479536	0.159473667147759
136	S	0.159473667147759	0.159473667147759
137	N	0.159473667147759	0.159473667147759
138	F	0.209155810537307	0.209155810537307
139	E	0.385108193749437	0.230696385740944
140	E	0.415254838624179	0.274316376599626
141	T	0.230696385740944	0.274316376599626
142	T	0.274316376599626	0.230696385740944
143	K	0.188249950229608	0.204597999825851
144	T	0.204597999825851	0.204597999825851
145	I	0.195176803379055	0.204597999825851
146	M	0.377080212129600	0.377080212129600
147	L	0.378361661410451	0.378361661410451
148	V	0.647317517854888	0.647317517854888
149	N	0.761739216725746	0.714992380297266
150	S	0.714992380297266	0.761739216725746
151	Q	0.834760172990926	0.834760172990926
152	K	0.901357207741547	0.901357207741547
153	K	0.901357207741547	0.901357207741547
154	W	0.901357207741547	0.901357207741547
155	L	0.919041714922526	0.901357207741547
156	Y	0.751243259449396	0.784648168821623
157	S	0.625416742298172	0.755917284064683
158	N	0.784648168821623	0.755917284064683
159	I	0.755917284064683	0.784648168821623
160	V	0.843486806427757	0.843486806427757
161	T	0.914812816648020	0.914812816648020
162	I	0.920100699353635	0.914812816648020
163	F	0.922114681493211	0.914812816648020
164	D	0.855939654646407	0.911393911159697
165	K	0.855939654646407	0.911393911159697
166	Y	0.911393911159697	0.911393911159697
167	P	0.928397220666863	0.916843385034092
168	C	0.916843385034092	0.916843385034092
169	L	0.917985401794973	0.916843385034092
170	T	0.912570827245554	0.912570827245554
171	I	0.910334054756674	0.912570827245554
172	K	0.836676953696623	0.912570827245554
173	Y	0.939083394417539	0.939083394417539
174	Y	0.952530161874953	0.945746940943033
175	S	0.945746940943033	0.952530161874953
176	Y	0.976609914553990	0.952530161874953
177	Y	0.953767598460752	0.945746940943033
178	K	0.897028895962482	0.941819130919266
179	W	0.941819130919266	0.897028895962482
180	K	0.863159512945999	0.863159512945999
181	M	0.834936978818287	0.834936978818287
182	A	0.814620502213607	0.814620502213607
183	M	0.717381588084919	0.814620502213607
184	I	0.814620502213607	0.717381588084919
185	N	0.668178706266430	0.668178706266430
186	N	0.479911050102242	0.479911050102242
187	L	0.479911050102242	0.479911050102242
188	N	0.188895949987833	0.366959575125541
189	G	0.316969170869710	0.316969170869710
190	M	0.366959575125541	0.316969170869710
191	S	0.272585069728340	0.316969170869710
192	Y	0.336547083140164	0.272585069728340
193	N	0.190223598127697	0.230396189598609
194	N	0.190223598127697	0.230396189598609
195	K	0.230396189598609	0.230396189598609
196	D	0.244955177538578	0.244955177538578
197	L	0.244955177538578	0.244955177538578
198	L	0.253963848753254	0.244955177538578
199	N	0.281532914157097	0.244955177538578
200	I	0.183645679613618	0.253963848753254
201	K	0.181396655400266	0.281532914157097
202	N	0.295823308825979	0.274703488558770
203	T	0.310399276727948	0.295823308825979
204	I	0.274703488558770	0.310399276727948
205	N	0.587406730809150	0.416730566550543
206	N	0.416730566550543	0.436387647209668
207	Y	0.436387647209668	0.436387647209668
208	E	0.453429847489870	0.416730566550543
209	V	0.413640224376803	0.413640224376803
210	M	0.272174899549024	0.397997266218664
211	P	0.307681500601228	0.307681500601228
212	N	0.397997266218664	0.272174899549024
213	L	0.204843949177239	0.261540772776055
214	K	0.139633913072507	0.261540772776055
215	I	0.261540772776055	0.261540772776055
216	P	0.288315992165869	0.288315992165869
217	Y	0.589600634687495	0.443088442270263
218	D	0.612807596837693	0.589600634687495
219	K	0.443088442270263	0.612807596837693
220	M	0.636220412858153	0.612807596837693
221	N	0.817793616155099	0.636220412858153
222	D	0.578337400680333	0.636220412858153
223	Y	0.640970928909682	0.578337400680333
224	W	0.334854242660600	0.334854242660600
225	I	0.309289242887821	0.334854242660600
226	L	0.205502560414654	0.334854242660600
227	G	0.491610864842463	0.309289242887821
228	F	0.338891357611559	0.302831298732347
229	I	0.256278344283309	0.338891357611559
230	E	0.302831298732347	0.302831298732347
231	A	0.424874628690812	0.286894021974072
232	E	0.286894021974072	0.286894021974072
233	G	0.179792269785346	0.179792269785346
234	S	0.078693763283376	0.164283021775146
235	F	0.084721809712627	0.084721809712627
236	D	0.164283021775146	0.078693763283376
237	T	0.073681479384042	0.084721809712627
238	S	0.068033785253646	0.091631618547638
239	P	0.091631618547638	0.091631618547638
240	K	0.122942858878033	0.122942858878033
241	R	0.196252548850065	0.196252548850065
242	N	0.229576110240366	0.196252548850065
243	I	0.243140645304877	0.229576110240366
244	C	0.139487873352712	0.243140645304877
245	G	0.259227508849314	0.257133913799937
246	F	0.257133913799937	0.259227508849314
247	N	0.413383177674747	0.396753545842795
248	V	0.396753545842795	0.413383177674747
249	S	0.413585408531972	0.413585408531972
250	Q	0.551174647153814	0.468004649237191
251	H	0.593403383496523	0.527293001237129
252	K	0.468004649237191	0.551174647153814
253	R	0.527293001237129	0.527293001237129
254	S	0.581767970717098	0.527293001237129
255	I	0.426765275059662	0.581767970717098
256	N	0.618997918115387	0.618997918115387
257	T	0.618997918115387	0.618997918115387
258	L	0.753217264151608	0.658826386129064
259	K	0.724079541507862	0.724079541507862
260	A	0.658826386129064	0.753217264151608
261	I	0.802214128984703	0.750778648021746
262	K	0.779938311600269	0.750778648021746
263	S	0.750778648021746	0.750778648021746
264	Y	0.750778648021746	0.750778648021746
265	V	0.654917426634592	0.654917426634592
266	L	0.598265434461179	0.598265434461179
267	N	0.444881401190481	0.525188761185013
268	N	0.419458827514922	0.505116526395794
269	W	0.525188761185013	0.505116526395794
270	K	0.505116526395794	0.525188761185013
271	P	0.687896803363398	0.525188761185013
272	I	0.675109943617748	0.505116526395794
273	D	0.487760078355762	0.487760078355762
274	N	0.344880565866613	0.487760078355762
275	T	0.344880565866613	0.487760078355762
276	P	0.554897813849363	0.344880565866613
277	L	0.597032356313565	0.439900993156008
278	L	0.272161035050410	0.439900993156008
279	I	0.439900993156008	0.315912296186816
280	K	0.315912296186816	0.312179779106429
281	N	0.184892806128676	0.315912296186816
282	K	0.312179779106429	0.315912296186816
283	L	0.538057450957632	0.520657551729131
284	L	0.520657551729131	0.538057450957632
285	K	0.705943462589373	0.538057450957632
286	D	0.563688685401211	0.520657551729131
287	W	0.393334202541634	0.393334202541634
288	D	0.213026527588094	0.213026527588094
289	S	0.125487903430480	0.145688909559743
290	S	0.145688909559743	0.125487903430480
291	I	0.125487903430480	0.125487903430480
292	K	0.054594748310518	0.101683951065703
293	L	0.049807898991530	0.101683951065703
294	T	0.101683951065703	0.101683951065703
295	K	0.175958379788648	0.168453001716798
296	P	0.168453001716798	0.175958379788648
297	D	0.188772554568088	0.188772554568088
298	K	0.303030297314118	0.188772554568088
299	N	0.256458004837278	0.225761096813939
300	G	0.154541713635548	0.225761096813939
301	V	0.225761096813939	0.154541713635548
302	I	0.071987908828815	0.154541713635548
303	K	0.125386460256001	0.222195611001608
304	L	0.222195611001608	0.222195611001608
305	E	0.367821877820804	0.367821877820804
306	F	0.668371714961130	0.668371714961130
307	N	0.784735578759988	0.784735578759988
308	R	0.903431941465905	0.903431941465905
309	M	0.958757621500405	0.903431941465905
310	D	0.920554192552503	0.914473886334870
311	F	0.842912824180743	0.914473886334870
312	L	0.914473886334870	0.914473886334870
313	Y	0.907860405520095	0.914473886334870
314	Y	0.944942998647359	0.944942998647359
315	V	0.945225949078921	0.945225949078921
316	I	0.953506884172532	0.953506884172532
317	L	0.974120421266935	0.974120421266935
318	P	0.977440746586271	0.977440746586271
319	K	0.988596742887723	0.977440746586271
320	L	0.980415892763946	0.977440746586271
321	Y	0.961719932576739	0.961719932576739
322	S	0.892833578121698	0.907386377299980
323	L	0.907386377299980	0.892833578121698
324	K	0.741696191609648	0.741696191609648
325	W	0.724915706762813	0.740970895648999
326	Y	0.564128623610586	0.740970895648999
327	S	0.740970895648999	0.740970895648999
328	R	0.857312176815993	0.740970895648999
329	K	0.750948692300473	0.740970895648999
330	E	0.637794107086349	0.640315558654241
331	I	0.640315558654241	0.637794107086349
332	D	0.587655355375622	0.587655355375622
333	F	0.464616158818426	0.471516811044497
334	Q	0.471516811044497	0.471516811044497
335	L	0.471516811044497	0.471516811044497
336	W	0.572984702246312	0.484605075141496
337	K	0.539705102920710	0.539705102920710
338	T	0.484605075141496	0.572984702246312
339	T	0.754714897302944	0.619674251320785
340	M	0.619674251320785	0.619674251320785
341	E	0.721157366529372	0.619674251320785
342	I	0.583229407189315	0.605269461814005
343	Y	0.605269461814005	0.583229407189315
344	M	0.434873570211286	0.434873570211286
345	K	0.227080411063399	0.237586985766840
346	G	0.237586985766840	0.237586985766840
347	L	0.196480683761813	0.237586985766840
348	H	0.312422070809201	0.312422070809201
349	N	0.362075491723847	0.362075491723847
350	T	0.482428803768653	0.462399289503506
351	T	0.462399289503506	0.462399289503506
352	K	0.502856856410590	0.462399289503506
353	G	0.347914474673569	0.347914474673569
354	S	0.309842871773747	0.337968451226270
355	N	0.320225813549652	0.320225813549652
356	L	0.337968451226270	0.309842871773747
357	L	0.273074228966551	0.308648399398955
358	K	0.308648399398955	0.307622662982011
359	L	0.293946486648510	0.307622662982011
360	I	0.307622662982011	0.308648399398955
361	N	0.449291448898704	0.449291448898704
362	N	0.651342145151836	0.651342145151836
363	N	0.651342145151836	0.651342145151836
364	I	0.651342145151836	0.651342145151836
365	N	0.632557132359779	0.632557132359779
366	K	0.420944634522815	0.610863022644620
367	K	0.610863022644620	0.455218575236761
368	R	0.455218575236761	0.420944634522815
369	Y	0.278996432552371	0.455218575236761
370	Y	0.278996432552371	0.455218575236761
371	S	0.498257002060452	0.384849172006634
372	N	0.718189995344644	0.384849172006634
373	Y	0.384849172006634	0.416195748982729
374	N	0.282709721090711	0.416195748982729
375	I	0.416195748982729	0.416195748982729
376	S	0.586873266617872	0.475725169506792
377	K	0.510882251227337	0.475725169506792
378	N	0.475725169506792	0.475725169506792
379	I	0.293689073866345	0.475725169506792
380	I	0.295961723759622	0.475725169506792
381	D	0.518958526578186	0.518958526578186
382	D	0.518958526578186	0.518958526578186
383	V	0.518958526578186	0.518958526578186
384	L	0.478452254528788	0.518958526578186
385	N	0.463773435327770	0.518958526578186
386	M	0.632813047683070	0.610925143816471
387	N	0.648697210426146	0.610925143816471
388	T	0.610925143816471	0.632813047683070
389	I	0.454190876862156	0.648697210426146
390	Y	0.714621931825539	0.699779703629057
391	N	0.798988229809596	0.699779703629057
392	Y	0.699779703629057	0.699779703629057
393	K	0.382749455128197	0.614099800274182
394	L	0.614099800274182	0.570405911450730
395	P	0.493997498385321	0.570405911450730
396	Y	0.570405911450730	0.570405911450730
397	R	0.711591152572408	0.493997498385321
398	M	0.490164111554794	0.512869891612213
399	N	0.357058145642794	0.490164111554794
400	S	0.512869891612213	0.357058145642794
401	D	0.325443350811604	0.325443350811604
402	I	0.288741892664575	0.288741892664575
403	Q	0.146339828428082	0.146339828428082
404	R	0.137927007629438	0.137927007629438
405	L	0.085450758155658	0.092090436861273
406	N	0.075482252158660	0.092090436861273
407	S	0.092090436861273	0.092090436861273
408	M	0.206541381665534	0.171156676336262
409	N	0.171156676336262	0.206541381665534
410	N	0.413352611195350	0.207392380019128
411	N	0.207392380019128	0.325965965569944
412	N	0.325965965569944	0.413352611195350
413	T	0.455776207379334	0.431882858965968
414	K	0.431882858965968	0.453284104422904
415	F	0.623911712740928	0.455776207379334
416	I	0.453284104422904	0.508759778607701
417	N	0.508759778607701	0.508759778607701
418	V	0.508759778607701	0.508759778607701
419	G	0.508759778607701	0.508759778607701
420	V	0.568939387161296	0.568939387161296
421	F	0.757610721299382	0.757610721299382
422	V	0.862903197366156	0.844547632304627
423	Y	0.909424390049107	0.844547632304627
424	D	0.844547632304627	0.862903197366156
425	L	0.832943858420947	0.844547632304627
426	N	0.864023606816642	0.844547632304627
427	N	0.738022210034200	0.832943858420947
428	T	0.865784825921399	0.803201595816939
429	L	0.803201595816939	0.738022210034200
430	I	0.649943735250659	0.649943735250659
431	M	0.571940007809757	0.649943735250659
432	T	0.486422408867040	0.638408087026524
433	F	0.657056148214727	0.638408087026524
434	T	0.638408087026524	0.657056148214727
435	G	0.806138106583067	0.806138106583067
436	Y	0.806138106583067	0.806138106583067
437	R	0.868488779360364	0.806138106583067
438	P	0.778528929945372	0.778528929945372
439	A	0.619464532080690	0.619464532080690
440	A	0.538510953984379	0.538510953984379
441	T	0.398540158968968	0.467061570255281
442	Y	0.419280905392354	0.467061570255281
443	F	0.467061570255281	0.467061570255281
444	N	0.522187888566751	0.522187888566751
445	C	0.522187888566752	0.522187888566752
446	S	0.673435411171224	0.596552749496984
447	K	0.695801853546830	0.596552749496984
448	H	0.596552749496984	0.596552749496984
449	E	0.476701499528653	0.476701499528653
450	I	0.416843672065098	0.416843672065098
451	A	0.413184229879200	0.416843672065098
452	K	0.413184229879200	0.413184229879200
453	Y	0.571709487370761	0.413184229879200
454	I	0.397424813661541	0.413184229879200
455	K	0.383404440829427	0.533101597504917
456	N	0.533101597504917	0.533101597504917
457	G	0.683164584843723	0.683164584843723
458	N	0.875868162094069	0.683164584843723
459	V	0.765672217756045	0.765672217756045
460	F	0.678692496818137	0.820185924710266
461	M	0.820185924710266	0.820185924710266
462	N	0.831927370848762	0.820185924710266
463	K	0.820387546112753	0.820185924710266
464	Y	0.500000000000000	0.500000000000000
465	I	0.500000000000000	0.500000000000000
466	L	0.500000000000000	0.500000000000000
467	K	0.500000000000000	0.500000000000000
468	N	0.500000000000000	0.500000000000000
469	I	0.500000000000000	0.500000000000000
470	L	0.500000000000000	0.500000000000000
471	L	0.500000000000000	0.500000000000000
472	D	0.500000000000000	0.500000000000000
