# Supplementary material for: Conserved degronome features governing quality control associated proteolysis
Source: Nat Commun. 2022 Dec 8;13:7588. doi: 10.1038/s41467-022-35298-y (PMC9732359; doi:10.1038/s41467-022-35298-y)
Supplement: Supplementary file 6 — Supplementary Data 4 [file 41467_2022_35298_MOESM6_ESM.zip › profile_P03882.csv]

# Degron profile of P03882
# logit: Predicted probability of a tile being a degron (PSI<2.2) assigned to central position
# smooth: Running median spanning 5 positions
resi	aa	logit	logit_smooth
1	M	0.500000000000000	0.500000000000000
2	K	0.500000000000000	0.500000000000000
3	N	0.500000000000000	0.500000000000000
4	I	0.500000000000000	0.500000000000000
5	K	0.500000000000000	0.500000000000000
6	K	0.500000000000000	0.500000000000000
7	N	0.500000000000000	0.500000000000000
8	Q	0.500000000000000	0.500000000000000
9	V	0.179343839743426	0.352314284686978
10	M	0.214443434875830	0.352314284686978
11	N	0.352314284686978	0.214443434875830
12	L	0.392635598845157	0.250787751380021
13	G	0.154186159292720	0.250787751380021
14	P	0.250787751380021	0.250787751380021
15	N	0.250787751380021	0.250787751380021
16	S	0.296741283925942	0.296741283925942
17	K	0.296741283925942	0.296741283925942
18	L	0.317334282482507	0.312890233217086
19	L	0.386221496395349	0.312890233217086
20	K	0.312890233217086	0.317334282482507
21	E	0.312890233217086	0.323327452433724
22	Y	0.323327452433724	0.323327452433724
23	K	0.533683291330483	0.433158650111527
24	S	0.453018754608995	0.453018754608995
25	Q	0.433158650111527	0.453018754608995
26	L	0.602295102023281	0.433158650111527
27	I	0.316375119560981	0.316375119560981
28	E	0.232131136928903	0.316375119560981
29	L	0.195121137671525	0.272959742477624
30	N	0.462276920248933	0.272959742477624
31	I	0.272959742477624	0.427956618129693
32	E	0.427956618129693	0.462276920248933
33	Q	0.603657656069799	0.555162644038431
34	F	0.756165697083767	0.555162644038431
35	E	0.555162644038431	0.555162644038431
36	A	0.234519564833183	0.395731570446337
37	G	0.395731570446337	0.395731570446337
38	I	0.376360813673336	0.395731570446337
39	G	0.607651103905784	0.450783615679173
40	L	0.450783615679173	0.588426554221497
41	I	0.588426554221497	0.588426554221497
42	L	0.625726481008589	0.450783615679173
43	G	0.309007141587842	0.309007141587842
44	D	0.309007141587842	0.309007141587842
45	A	0.215996960742204	0.255708645662553
46	Y	0.255708645662553	0.255708645662553
47	I	0.145743353418062	0.250308040522747
48	R	0.280919225494746	0.250308040522747
49	S	0.250308040522747	0.197848396281606
50	R	0.197848396281606	0.230396815516868
51	D	0.108047755851186	0.230396815516868
52	E	0.230396815516868	0.230396815516868
53	G	0.255888994392929	0.232066978023209
54	K	0.356875063387070	0.232066978023209
55	T	0.232066978023209	0.232066978023209
56	Y	0.105349517442186	0.112114644611663
57	C	0.093296473018857	0.112114644611663
58	M	0.112114644611663	0.112114644611663
59	Q	0.168474005844514	0.168474005844514
60	F	0.378765692317864	0.346736380991549
61	E	0.346736380991549	0.378765692317864
62	W	0.430802879012601	0.430802879012601
63	K	0.577879302137219	0.577879302137219
64	N	0.684952737008391	0.684952737008391
65	K	0.702319666208398	0.702319666208398
66	A	0.734081857809062	0.702319666208398
67	Y	0.760631284465845	0.702319666208398
68	M	0.632519987157345	0.734081857809062
69	D	0.459452249555048	0.716294657098482
70	H	0.745665642527703	0.716294657098482
71	V	0.716294657098482	0.745665642527703
72	C	0.834190184010724	0.834190184010724
73	L	0.863794620171289	0.834190184010724
74	L	0.851137400025959	0.834190184010724
75	Y	0.798396069583818	0.798396069583818
76	D	0.711496161153208	0.744659460382413
77	Q	0.607222023720607	0.711496161153208
78	W	0.744659460382413	0.608304381640949
79	V	0.608304381640949	0.607222023720607
80	L	0.495606130609814	0.510666636398929
81	S	0.510666636398929	0.495606130609814
82	P	0.305885420075925	0.305885420075925
83	P	0.201844492210772	0.293355947028206
84	H	0.215334547185934	0.263045888189216
85	K	0.293355947028206	0.252966188435103
86	K	0.263045888189216	0.252966188435103
87	E	0.252966188435103	0.263045888189216
88	R	0.252966188435103	0.263045888189216
89	V	0.268453902956730	0.268453902956730
90	N	0.270606091576033	0.270606091576033
91	H	0.463612844075519	0.434641182969541
92	L	0.434641182969541	0.461333781363680
93	G	0.466700337160553	0.463612844075519
94	N	0.461333781363680	0.466700337160553
95	L	0.478731152290131	0.478731152290131
96	V	0.749310697463320	0.622809634215050
97	I	0.723132961057992	0.657584342164585
98	T	0.622809634215050	0.686130668312092
99	W	0.657584342164585	0.684955389092004
100	G	0.686130668312092	0.684955389092004
101	A	0.684955389092004	0.686130668312092
102	Q	0.695245651250567	0.695245651250567
103	T	0.730545929045497	0.695245651250567
104	F	0.730545929045497	0.695245651250567
105	K	0.661138751010381	0.661138751010381
106	H	0.431900812050672	0.585530023204523
107	Q	0.585530023204523	0.585530023204523
108	A	0.571361345020632	0.585530023204523
109	F	0.782109204621099	0.782109204621099
110	N	0.832997454287953	0.782109204621099
111	K	0.810914720884340	0.782109204621099
112	L	0.770914518339553	0.770914518339553
113	A	0.629359400759860	0.629359400759860
114	N	0.629359400759860	0.629359400759860
115	L	0.614254629895381	0.629359400759860
116	F	0.778448603803301	0.629359400759860
117	I	0.708765987203300	0.614254629895381
118	V	0.508186940731779	0.673094636967399
119	N	0.508186940731779	0.651445834356873
120	N	0.673094636967399	0.508186940731779
121	K	0.651445834356873	0.508186940731779
122	K	0.466479943109379	0.466479943109379
123	T	0.466479943109379	0.466479943109379
124	I	0.446203310905150	0.447550892134445
125	P	0.447550892134445	0.446203310905150
126	N	0.286884922082073	0.286884922082073
127	N	0.167028793753294	0.286884922082073
128	L	0.275441693385758	0.286884922082073
129	V	0.323959363669031	0.323959363669031
130	E	0.488459407537955	0.488459407537955
131	N	0.554151325359927	0.554151325359927
132	Y	0.680339816824930	0.674282295463023
133	L	0.674282295463023	0.680339816824930
134	T	0.819838212156719	0.819838212156719
135	P	0.896125621899375	0.819838212156719
136	M	0.844599168581038	0.819838212156719
137	S	0.591147454573042	0.591147454573042
138	L	0.390623126949832	0.500810011791380
139	A	0.457752250355304	0.500810011791380
140	Y	0.500810011791380	0.457752250355304
141	W	0.534355484984829	0.457752250355304
142	F	0.233884662680792	0.343298571295626
143	M	0.343298571295626	0.327912313967368
144	D	0.327912313967368	0.234216387260057
145	D	0.234216387260057	0.234216387260057
146	G	0.195257148055496	0.195257148055496
147	G	0.114380813035385	0.114380813035385
148	K	0.096169035254582	0.096169035254582
149	W	0.046490866941907	0.046490866941907
150	D	0.022686994811593	0.022686994811593
151	Y	0.012271703533247	0.022686994811593
152	N	0.016540165696085	0.022686994811593
153	K	0.054271502704939	0.054271502704939
154	N	0.177436512388011	0.177436512388011
155	S	0.184569055762550	0.184569055762550
156	T	0.232349681545348	0.184569055762550
157	N	0.228523172347722	0.228523172347722
158	K	0.130122644055788	0.232349681545348
159	S	0.358660377926419	0.246185884093405
160	I	0.246185884093405	0.318979667505005
161	V	0.434771044989693	0.318979667505005
162	L	0.318979667505005	0.318979667505005
163	N	0.253149779425473	0.318979667505005
164	T	0.366293815428354	0.318979667505005
165	Q	0.247116493675142	0.366293815428354
166	S	0.417342462929378	0.417342462929378
167	F	0.588016587519855	0.529881261839452
168	T	0.708788170315051	0.529881261839452
169	F	0.529881261839452	0.529881261839452
170	E	0.333202284121031	0.404627986455371
171	E	0.333202284121031	0.347805176721849
172	V	0.404627986455371	0.347805176721849
173	E	0.347805176721849	0.352715839417928
174	Y	0.352715839417928	0.352715839417928
175	L	0.504493326533888	0.352715839417928
176	V	0.334563379595880	0.352715839417928
177	K	0.483006530159270	0.483006530159270
178	G	0.284011844692897	0.483006530159270
179	L	0.525928413299253	0.525928413299253
180	R	0.769871096188007	0.769871096188007
181	N	0.769871096188007	0.769871096188007
182	K	0.846009147383173	0.769871096188007
183	F	0.865965965444909	0.769871096188007
184	Q	0.731776071858287	0.731776071858287
185	L	0.601328223177609	0.612805914560525
186	N	0.559311306172876	0.601328223177609
187	C	0.612805914560525	0.574684713112045
188	Y	0.417276522182403	0.574684713112045
189	V	0.574684713112045	0.612805914560525
190	K	0.776166378886622	0.776166378886622
191	I	0.864266425408213	0.789831801843805
192	N	0.874023578005345	0.789831801843805
193	K	0.789831801843805	0.791338111335361
194	N	0.666714747030416	0.789831801843805
195	K	0.791338111335361	0.702561485177095
196	P	0.702561485177095	0.702561485177095
197	I	0.702561485177095	0.722388414061120
198	I	0.722388414061120	0.722388414061120
199	Y	0.848922906805715	0.837582918212159
200	I	0.837582918212159	0.848922906805715
201	D	0.918393036650682	0.904484436919165
202	S	0.904484436919165	0.918393036650682
203	M	0.957310523625915	0.957310523625915
204	S	0.979767270521391	0.957310523625915
205	Y	0.981722444614354	0.957310523625915
206	L	0.957310523625915	0.957310523625915
207	I	0.950171742166363	0.953902457945967
208	F	0.953902457945967	0.953902457945967
209	Y	0.953902457945967	0.953902457945967
210	N	0.972370675914111	0.970123900995826
211	L	0.970123900995826	0.970123900995826
212	I	0.970123900995826	0.972370675914111
213	K	0.979934040074774	0.970123900995826
214	P	0.979934040074774	0.970123900995826
215	Y	0.960796473277941	0.960796473277941
216	L	0.957654394252825	0.957654394252825
217	I	0.911411168611559	0.911411168611559
218	P	0.825004726439099	0.866861148222411
219	Q	0.857308471460519	0.857308471460519
220	M	0.866861148222411	0.825004726439099
221	M	0.761798354669009	0.772323993770159
222	Y	0.772323993770159	0.761798354669009
223	K	0.696153675073729	0.696153675073729
224	L	0.572283197694116	0.572283197694116
225	P	0.570948192665024	0.570948192665024
226	N	0.551157164664338	0.551157164664338
227	T	0.500000000000000	0.500000000000000
228	I	0.500000000000000	0.500000000000000
229	S	0.500000000000000	0.500000000000000
230	S	0.500000000000000	0.500000000000000
231	E	0.500000000000000	0.500000000000000
232	T	0.500000000000000	0.500000000000000
233	F	0.500000000000000	0.500000000000000
234	L	0.500000000000000	0.500000000000000
235	K	0.500000000000000	0.500000000000000
