# Supplementary material for: Conserved degronome features governing quality control associated proteolysis
Source: Nat Commun. 2022 Dec 8;13:7588. doi: 10.1038/s41467-022-35298-y (PMC9732359; doi:10.1038/s41467-022-35298-y)
Supplement: Supplementary file 6 — Supplementary Data 4 [file 41467_2022_35298_MOESM6_ESM.zip › profile_P03962.csv]

# Degron profile of P03962
# logit: Predicted probability of a tile being a degron (PSI<2.2) assigned to central position
# smooth: Running median spanning 5 positions
resi	aa	logit	logit_smooth
1	M	0.500000000000000	0.500000000000000
2	S	0.500000000000000	0.500000000000000
3	K	0.500000000000000	0.500000000000000
4	A	0.500000000000000	0.500000000000000
5	T	0.500000000000000	0.500000000000000
6	Y	0.500000000000000	0.500000000000000
7	K	0.500000000000000	0.500000000000000
8	E	0.500000000000000	0.500000000000000
9	R	0.223094003054125	0.223324552125682
10	A	0.189830946974385	0.223324552125682
11	A	0.223324552125682	0.223324552125682
12	T	0.223324552125682	0.223324552125682
13	H	0.305644651808745	0.271553745484529
14	P	0.448583500410442	0.305644651808745
15	S	0.271553745484529	0.445982725119968
16	P	0.445982725119968	0.448583500410442
17	V	0.678339109741996	0.496417226321143
18	A	0.678164843004635	0.496417226321143
19	A	0.496417226321143	0.496417226321143
20	K	0.430953953056177	0.430953953056177
21	L	0.408689432607242	0.408689432607242
22	F	0.393261429847676	0.408689432607242
23	N	0.376921152679090	0.408689432607242
24	I	0.531934286357199	0.531934286357199
25	M	0.682207135842012	0.557297156628157
26	H	0.607046087293487	0.607046087293487
27	E	0.557297156628157	0.607046087293487
28	K	0.658369277279664	0.557297156628157
29	Q	0.505338964573126	0.505338964573126
30	T	0.481144460948344	0.481144460948344
31	N	0.348738943697027	0.405619429752910
32	L	0.405619429752910	0.348738943697027
33	C	0.253109756463297	0.253109756463297
34	A	0.175215330221350	0.253109756463297
35	S	0.101629816760075	0.253109756463297
36	L	0.270176506892653	0.270176506892653
37	D	0.424515760442524	0.314591939669353
38	V	0.314591939669353	0.424515760442524
39	R	0.460303470186187	0.424515760442524
40	T	0.647065230853699	0.359081217277394
41	T	0.359081217277394	0.395968762199929
42	K	0.299826046015077	0.359081217277394
43	E	0.395968762199929	0.331377481593181
44	L	0.331377481593181	0.299826046015077
45	L	0.183165359096558	0.331377481593181
46	E	0.297262379995237	0.331377481593181
47	L	0.335551882683377	0.335551882683377
48	V	0.429065990945131	0.429065990945131
49	E	0.582721155668072	0.582721155668072
50	A	0.721832783659851	0.721832783659851
51	L	0.721832783659851	0.721832783659851
52	G	0.820460731480345	0.721832783659851
53	P	0.723940477118140	0.721832783659851
54	K	0.704179003430636	0.704179003430636
55	I	0.674509529704444	0.704179003430636
56	C	0.691901956745140	0.704179003430636
57	L	0.712148312446754	0.691901956745140
58	L	0.813321992774129	0.691901956745140
59	K	0.639555209130110	0.700074613915395
60	T	0.638297466555343	0.700074613915395
61	H	0.700074613915395	0.700074613915395
62	V	0.805069595051312	0.700074613915395
63	D	0.715496805031362	0.700074613915395
64	I	0.482916612196541	0.482916612196541
65	L	0.370303832887586	0.370303832887586
66	T	0.348025839852063	0.348025839852063
67	D	0.211285729212564	0.309769518656088
68	F	0.194534001087299	0.281854312650703
69	S	0.309769518656088	0.220233994370488
70	M	0.281854312650703	0.281854312650703
71	E	0.220233994370488	0.309769518656088
72	G	0.514955577466234	0.281854312650703
73	T	0.342745811109022	0.254089794272276
74	V	0.254089794272276	0.342745811109022
75	K	0.241080457654065	0.318426918110747
76	P	0.523891072882668	0.318426918110747
77	L	0.318426918110747	0.466073697095185
78	K	0.466073697095185	0.521621218294469
79	A	0.521621218294469	0.521621218294469
80	L	0.781094643389033	0.781094643389033
81	S	0.898148925187080	0.781094643389033
82	A	0.833539518377374	0.781094643389033
83	K	0.594739720696821	0.650695850889461
84	Y	0.626791802992197	0.649455675386495
85	N	0.650695850889461	0.649455675386495
86	F	0.649455675386495	0.649455675386495
87	L	0.706879453249777	0.649455675386495
88	L	0.495492249634818	0.515580479150553
89	F	0.515580479150553	0.495492249634818
90	E	0.445880642945177	0.445880642945177
91	D	0.342180426162672	0.358071327525435
92	R	0.358071327525435	0.358071327525435
93	K	0.354614092333007	0.358071327525435
94	F	0.395038077271626	0.358071327525435
95	A	0.396341724259684	0.354614092333007
96	D	0.243833825374589	0.243833825374589
97	I	0.229079614884392	0.243833825374589
98	G	0.137215538702753	0.243833825374589
99	N	0.253708616324781	0.253708616324781
100	T	0.339616102367262	0.339616102367262
101	V	0.448374834715336	0.448374834715336
102	K	0.598803950366507	0.462907033288839
103	L	0.462907033288839	0.588450713959426
104	Q	0.588450713959426	0.588450713959426
105	Y	0.778314690941561	0.588450713959426
106	S	0.497495140955361	0.721689416826177
107	A	0.721689416826177	0.721689416826177
108	G	0.800451862757682	0.703032964326344
109	V	0.664763356168680	0.717405896606206
110	Y	0.703032964326344	0.703032964326344
111	R	0.717405896606206	0.664763356168680
112	I	0.517375675312376	0.587765975716374
113	A	0.587765975716374	0.517375675312376
114	E	0.470309850033950	0.482619445588682
115	W	0.401655627131893	0.482619445588682
116	A	0.482619445588682	0.482619445588682
117	D	0.677838125189718	0.482619445588682
118	I	0.482619445588682	0.482619445588682
119	T	0.314127072532955	0.314127072532955
120	N	0.242957451002199	0.308420930938442
121	A	0.242957451002199	0.308420930938442
122	H	0.308420930938442	0.242957451002199
123	G	0.437197856590671	0.308420930938442
124	V	0.228743629599776	0.312258167170023
125	V	0.312258167170023	0.312258167170023
126	G	0.461351176755404	0.312258167170023
127	P	0.279625378686923	0.320268234579243
128	G	0.320268234579243	0.320268234579243
129	I	0.421583665225962	0.279625378686923
130	V	0.254271706522031	0.290554630424735
131	S	0.153670704694613	0.254271706522031
132	G	0.290554630424735	0.195368913404456
133	L	0.195368913404456	0.153670704694613
134	K	0.118350483725224	0.118350483725224
135	Q	0.092503521636557	0.118350483725224
136	A	0.092503521636557	0.092503521636557
137	A	0.126993774655108	0.092503521636557
138	E	0.051251569620914	0.092503521636557
139	E	0.056168962964755	0.100558487106085
140	V	0.100558487106085	0.100558487106085
141	T	0.181938592169784	0.181938592169784
142	K	0.181938592169784	0.181938592169784
143	E	0.224498757876334	0.181938592169784
144	P	0.152630781597431	0.183473145635899
145	R	0.216144260540296	0.216144260540296
146	G	0.183473145635899	0.216144260540296
147	L	0.385910065301515	0.313913084940102
148	L	0.507878457880643	0.313913084940102
149	M	0.313913084940102	0.385910065301515
150	L	0.311563591084122	0.474184236774486
151	A	0.474184236774486	0.474184236774486
152	E	0.658434883170924	0.616367373858294
153	L	0.696311820858837	0.616367373858294
154	S	0.616367373858294	0.616367373858294
155	C	0.549551562398933	0.549551562398933
156	K	0.529246003104039	0.529246003104039
157	G	0.376953506383657	0.376953506383657
158	S	0.274977994967121	0.274977994967121
159	L	0.132419872143746	0.271938817743239
160	A	0.111698158204190	0.132419872143746
161	T	0.271938817743239	0.132419872143746
162	G	0.090384315857022	0.133912222939308
163	E	0.168257195429695	0.133912222939308
164	Y	0.133912222939308	0.133912222939308
165	T	0.133912222939308	0.133912222939308
166	K	0.169787953463601	0.133912222939308
167	G	0.092731858110177	0.092731858110177
168	T	0.048790881534865	0.048790881534865
169	V	0.020462267469196	0.048790881534865
170	D	0.037171496707844	0.048790881534865
171	I	0.080104470109557	0.080104470109557
172	A	0.235945756990997	0.118834386302235
173	K	0.118834386302235	0.199511600221300
174	S	0.199511600221300	0.235945756990997
175	D	0.349892552177064	0.349892552177064
176	K	0.466269290153840	0.349892552177064
177	D	0.443602565580052	0.349892552177064
178	F	0.335297790782768	0.335297790782768
179	V	0.335297790782768	0.335297790782768
180	I	0.271476055737911	0.271476055737911
181	G	0.186710171367246	0.186710171367246
182	F	0.155475616090206	0.165713391456966
183	I	0.165713391456966	0.165713391456966
184	A	0.165713391456966	0.155475616090206
185	Q	0.107900252354514	0.154668268733828
186	R	0.154668268733828	0.144954357939586
187	D	0.144954357939586	0.107900252354514
188	M	0.047332680883572	0.107210019428374
189	G	0.046098461528961	0.107210019428374
190	G	0.107210019428374	0.088139785417187
191	R	0.115706091617910	0.088139785417187
192	D	0.088139785417187	0.088139785417187
193	E	0.073758147954721	0.073758147954721
194	G	0.068345455071353	0.073758147954721
195	Y	0.048891463693235	0.073758147954721
196	D	0.149224483886734	0.081027852567430
197	W	0.081027852567430	0.126510823806010
198	L	0.179720297964834	0.126510823806010
199	I	0.126510823806010	0.112340724933191
200	M	0.062871323348906	0.126510823806010
201	T	0.112340724933191	0.112340724933191
202	P	0.142857966846232	0.099241852438301
203	G	0.099241852438301	0.112340724933191
204	V	0.072441841726292	0.100787531745411
205	G	0.226947545665406	0.099241852438301
206	L	0.100787531745411	0.072441841726292
207	D	0.052175940752750	0.052175940752750
208	D	0.024340697179007	0.029735820150731
209	K	0.027915731329629	0.029735820150731
210	G	0.029735820150731	0.029735820150731
211	D	0.035170383904870	0.029735820150731
212	A	0.075974455140307	0.029735820150731
213	L	0.023529918092691	0.023529918092691
214	G	0.015679527915540	0.023529918092691
215	Q	0.014253310343657	0.023529918092691
216	Q	0.047017288404002	0.047017288404002
217	Y	0.089848491869131	0.089848491869131
218	R	0.095726325294875	0.095726325294875
219	T	0.095726325294875	0.095726325294875
220	V	0.174791309119451	0.095726325294875
221	D	0.079412866013831	0.095726325294875
222	D	0.085490885227034	0.174791309119451
223	V	0.201107812100514	0.201107812100514
224	V	0.357101098894304	0.309551188112402
225	S	0.506564512783092	0.309551188112402
226	T	0.309551188112402	0.309551188112402
227	G	0.309551188112402	0.309551188112402
228	S	0.251087513219839	0.309551188112402
229	D	0.269727415707715	0.309551188112402
230	I	0.579978611218496	0.579978611218496
231	I	0.772238301018267	0.579978611218496
232	I	0.652113729270663	0.579978611218496
233	V	0.453866276770951	0.472753564836473
234	G	0.472753564836473	0.453866276770951
235	R	0.307119575114220	0.418426330620319
236	G	0.418426330620319	0.418426330620319
237	L	0.404162000084791	0.404162000084791
238	F	0.698291603674050	0.404162000084791
239	A	0.394910842669213	0.394910842669213
240	K	0.195083856966065	0.195083856966065
241	G	0.063971982211661	0.090093934233919
242	R	0.041448704139099	0.090093934233919
243	D	0.090093934233919	0.090093934233919
244	A	0.090093934233919	0.090093934233919
245	K	0.109902848076085	0.090093934233919
246	V	0.074635627674775	0.074635627674775
247	E	0.031604625871983	0.050028282860732
248	G	0.050028282860732	0.049476563304301
249	E	0.031071579222311	0.049476563304301
250	R	0.049476563304301	0.050028282860732
251	Y	0.077081747419502	0.077081747419502
252	R	0.238934367130367	0.216314265156172
253	K	0.216314265156172	0.229234072379943
254	A	0.240052418368765	0.238934367130367
255	G	0.229234072379943	0.240052418368765
256	W	0.281437496046834	0.281437496046834
257	E	0.323405360753712	0.323405360753712
258	A	0.434456714021967	0.434456714021967
259	Y	0.500000000000000	0.500000000000000
260	L	0.500000000000000	0.500000000000000
261	R	0.500000000000000	0.500000000000000
262	R	0.500000000000000	0.500000000000000
263	C	0.500000000000000	0.500000000000000
264	G	0.500000000000000	0.500000000000000
265	Q	0.500000000000000	0.500000000000000
266	Q	0.500000000000000	0.500000000000000
267	N	0.500000000000000	0.500000000000000
