# Supplementary material for: Conserved degronome features governing quality control associated proteolysis
Source: Nat Commun. 2022 Dec 8;13:7588. doi: 10.1038/s41467-022-35298-y (PMC9732359; doi:10.1038/s41467-022-35298-y)
Supplement: Supplementary file 6 — Supplementary Data 4 [file 41467_2022_35298_MOESM6_ESM.zip › profile_P03965.csv]

# Degron profile of P03965
# logit: Predicted probability of a tile being a degron (PSI<2.2) assigned to central position
# smooth: Running median spanning 5 positions
resi	aa	logit	logit_smooth
1	M	0.500000000000000	0.500000000000000
2	T	0.500000000000000	0.500000000000000
3	S	0.500000000000000	0.500000000000000
4	I	0.500000000000000	0.500000000000000
5	Y	0.500000000000000	0.500000000000000
6	T	0.500000000000000	0.500000000000000
7	S	0.500000000000000	0.500000000000000
8	T	0.500000000000000	0.500000000000000
9	E	0.286292571326294	0.286292571326294
10	P	0.132788647947578	0.132788647947578
11	T	0.070367984597118	0.115858918835742
12	N	0.115858918835742	0.070367984597118
13	S	0.057211797532695	0.057211797532695
14	A	0.028932623089001	0.048600349703732
15	F	0.026471670541971	0.048600349703732
16	T	0.048600349703732	0.048600349703732
17	T	0.079328845190412	0.071184534404451
18	E	0.079328845190412	0.079328845190412
19	D	0.071184534404451	0.079328845190412
20	Y	0.114474200282460	0.114474200282460
21	K	0.114474200282460	0.114474200282460
22	P	0.114474200282460	0.114474200282460
23	Q	0.152282387042923	0.152282387042923
24	L	0.152987517338635	0.152987517338635
25	V	0.233517164620195	0.233517164620195
26	E	0.380231406553805	0.380231406553805
27	G	0.446884331550137	0.413831079074532
28	V	0.617825274616405	0.413831079074532
29	N	0.413831079074532	0.446884331550137
30	S	0.361489567997139	0.555811700938707
31	V	0.555811700938707	0.555811700938707
32	L	0.575585059904131	0.555811700938707
33	V	0.595090280855231	0.555811700938707
34	I	0.394519065001942	0.575585059904131
35	G	0.511527876732379	0.511527876732379
36	S	0.629600453737328	0.429742586042074
37	G	0.429742586042074	0.504693972093984
38	G	0.352899111989518	0.429742586042074
39	L	0.504693972093984	0.352899111989518
40	S	0.229957287310995	0.229957287310995
41	I	0.215803104891392	0.215803104891392
42	G	0.138951319494414	0.138951319494414
43	Q	0.056539222063815	0.073444135104129
44	A	0.073444135104129	0.073444135104129
45	G	0.068151079563632	0.073444135104129
46	E	0.106114381536739	0.106114381536739
47	F	0.242234550622857	0.138246378871949
48	D	0.138246378871949	0.153736198018633
49	Y	0.164486307037187	0.164486307037187
50	S	0.153736198018633	0.153736198018633
51	G	0.184697733160293	0.153736198018633
52	S	0.123541350989277	0.123541350989277
53	Q	0.054288697464677	0.090015304939395
54	A	0.056812884442498	0.090015304939395
55	I	0.090015304939395	0.090015304939395
56	K	0.090015304939395	0.090015304939395
57	A	0.166738387679721	0.166738387679721
58	L	0.190493499920378	0.190493499920378
59	K	0.306558470177129	0.306558470177129
60	E	0.499286547984210	0.421541618587624
61	D	0.441665612670661	0.421541618587624
62	N	0.421541618587624	0.421541618587624
63	K	0.320230698336426	0.380109603777439
64	F	0.320230698336426	0.335622327319466
65	T	0.380109603777439	0.320230698336426
66	I	0.335622327319466	0.320230698336426
67	L	0.175814849796779	0.268815427512493
68	V	0.172709924452071	0.268815427512493
69	N	0.268815427512493	0.268815427512493
70	P	0.423835993757491	0.423835993757491
71	N	0.499918567500720	0.499918567500720
72	I	0.514643433685845	0.514643433685845
73	A	0.516005120058772	0.514643433685845
74	T	0.564101206956137	0.514643433685845
75	N	0.241093556051260	0.241093556051260
76	Q	0.137506315452435	0.241093556051260
77	T	0.159900340200208	0.241093556051260
78	S	0.293465574165426	0.293465574165426
79	H	0.458280462199967	0.455461615654739
80	S	0.667041061295569	0.458280462199967
81	L	0.455461615654739	0.537527831681327
82	A	0.537527831681327	0.537527831681327
83	D	0.537527831681327	0.537527831681327
84	K	0.554632959889151	0.537527831681327
85	I	0.436576615106811	0.554632959889151
86	Y	0.570234561599944	0.570234561599944
87	Y	0.729824060988718	0.716972325578953
88	L	0.716972325578953	0.729824060988718
89	P	0.814315604917158	0.814315604917158
90	V	0.826162879064789	0.826162879064789
91	T	0.887442798831962	0.887442798831962
92	P	0.900564084839500	0.887442798831962
93	E	0.947497946671445	0.887442798831962
94	Y	0.835769357455454	0.835769357455454
95	I	0.760284756642791	0.760284756642791
96	T	0.608949056175197	0.608949056175197
97	Y	0.292919502808575	0.416584960149055
98	I	0.374257095191521	0.416584960149055
99	I	0.416584960149055	0.416584960149055
100	E	0.570234649824100	0.570234649824100
101	L	0.745716252572122	0.745716252572122
102	E	0.837779093848131	0.745716252572122
103	R	0.847881988429682	0.745716252572122
104	P	0.674254676928324	0.674254676928324
105	D	0.607517685710650	0.607517685710650
106	A	0.452044954024120	0.452044954024120
107	I	0.290614346549756	0.332371846581657
108	L	0.132045239122652	0.290614346549756
109	L	0.332371846581657	0.290614346549756
110	T	0.173707427781502	0.291778823418690
111	F	0.370255230390876	0.332371846581657
112	G	0.291778823418690	0.370255230390876
113	G	0.452521191727405	0.452521191727405
114	Q	0.669918955626949	0.452521191727405
115	T	0.756512654719419	0.452521191727405
116	G	0.432695303439913	0.432695303439913
117	L	0.189021502771451	0.189021502771451
118	N	0.110373752638715	0.110373752638715
119	C	0.084902171951713	0.110373752638715
120	G	0.078067797492771	0.110373752638715
121	V	0.173836883966008	0.173836883966008
122	A	0.254587843133569	0.254587843133569
123	L	0.258704438156132	0.258704438156132
124	D	0.374060196093004	0.362730539004145
125	E	0.385393406528433	0.374060196093004
126	S	0.362730539004145	0.385393406528433
127	G	0.403501291008353	0.403501291008353
128	V	0.418082856087116	0.418082856087116
129	L	0.640968636839580	0.418082856087116
130	A	0.441806461292822	0.418082856087116
131	K	0.394695976785242	0.441806461292822
132	Y	0.227813130472738	0.441806461292822
133	N	0.545825080511900	0.545825080511900
134	V	0.663709599550020	0.663709599550020
135	K	0.666145078375995	0.666145078375995
136	V	0.832160919670565	0.761076667033373
137	L	0.855475494888170	0.761076667033373
138	G	0.761076667033373	0.761076667033373
139	T	0.721894572630092	0.721894572630092
140	P	0.612498162097289	0.612498162097289
141	I	0.313334317997787	0.382947028669157
142	K	0.382947028669157	0.313334317997787
143	T	0.153893160603639	0.284233122203527
144	L	0.266017613300388	0.266017613300388
145	I	0.284233122203527	0.255455457361303
146	T	0.205969212818518	0.266017613300388
147	S	0.255455457361303	0.284233122203527
148	E	0.294019112887731	0.294019112887731
149	D	0.479297452874523	0.294019112887731
150	R	0.298867683039160	0.298867683039160
151	D	0.184316112633919	0.298867683039160
152	L	0.312730646864729	0.184316112633919
153	F	0.161178768245994	0.161178768245994
154	A	0.161178768245994	0.161178768245994
155	S	0.139079992547144	0.161178768245994
156	A	0.247492545597408	0.247492545597408
157	L	0.412813107181586	0.412813107181586
158	K	0.446771769083128	0.428079715377156
159	D	0.428079715377156	0.446771769083128
160	I	0.736722248657380	0.611008633523392
161	N	0.646380218084978	0.611008633523392
162	I	0.611008633523392	0.611008633523392
163	P	0.423571662786079	0.507955368593366
164	I	0.426242844841561	0.426242844841561
165	A	0.507955368593366	0.423571662786079
166	E	0.215460505640365	0.291096397389042
167	S	0.143272342523661	0.274793074609389
168	F	0.291096397389042	0.215460505640365
169	A	0.274793074609389	0.215200655283729
170	C	0.215200655283729	0.215200655283729
171	E	0.141842964005978	0.192660223314986
172	T	0.192660223314986	0.141842964005978
173	V	0.063049632356162	0.141842964005978
174	D	0.055858560737193	0.142135417529261
175	E	0.149471804065257	0.133084709366477
176	A	0.142135417529261	0.133084709366477
177	L	0.133084709366477	0.133084709366477
178	E	0.096110764721751	0.133084709366477
179	A	0.101473679503165	0.133084709366477
180	A	0.285964510975164	0.285964510975164
181	E	0.403172751897802	0.299426809810558
182	R	0.299426809810558	0.403172751897802
183	V	0.460971136291417	0.460971136291417
184	K	0.646399173399800	0.627500148851205
185	Y	0.720580526101187	0.646399173399800
186	P	0.627500148851205	0.720580526101187
187	V	0.846450051183588	0.720580526101187
188	I	0.772528126493492	0.772528126493492
189	V	0.676614890181851	0.827518006268818
190	R	0.872558956502422	0.772528126493492
191	S	0.827518006268818	0.737768873710532
192	A	0.737768873710532	0.737768873710532
193	Y	0.692886672574479	0.737768873710532
194	A	0.708877594465582	0.708877594465582
195	L	0.778541850953007	0.692886672574479
196	G	0.620554922268955	0.620554922268955
197	G	0.389225532513609	0.389225532513609
198	L	0.314408263641838	0.314408263641838
199	G	0.298268364930823	0.298268364930823
200	S	0.196150930593220	0.230206734779934
201	G	0.230206734779934	0.196150930593220
202	F	0.140050875128351	0.140050875128351
203	A	0.070794426052625	0.110056288174090
204	N	0.070794426052625	0.110056288174090
205	N	0.110056288174090	0.089739031399399
206	A	0.167174938478493	0.110056288174090
207	S	0.089739031399399	0.115356784281593
208	E	0.115356784281593	0.167174938478493
209	M	0.196769882230083	0.196769882230083
210	K	0.244727105308813	0.244727105308813
211	E	0.245736207668072	0.245736207668072
212	L	0.245736207668072	0.245736207668072
213	A	0.258751098188037	0.258751098188037
214	A	0.288760187369525	0.288760187369525
215	Q	0.402465229169629	0.402465229169629
216	S	0.558566067384799	0.558566067384799
217	L	0.789854389896315	0.589278326228961
218	S	0.589278326228961	0.589278326228961
219	L	0.589278326228961	0.714216686452191
220	A	0.714216686452191	0.657533923203599
221	P	0.714216686452191	0.657533923203599
222	Q	0.657533923203599	0.714216686452191
223	I	0.541886671311824	0.705312245557220
224	L	0.717407986796031	0.657533923203599
225	V	0.705312245557220	0.555011392537576
226	E	0.422432965511007	0.555011392537576
227	K	0.555011392537576	0.422432965511007
228	S	0.275962529911869	0.349671476695989
229	L	0.349671476695989	0.349671476695989
230	K	0.266409619671202	0.349671476695989
231	G	0.401627686873418	0.349671476695989
232	W	0.359882111593727	0.266409619671202
233	K	0.244076824695903	0.244076824695903
234	E	0.086448920930126	0.243387115108262
235	V	0.150991145443960	0.195624466100928
236	E	0.243387115108262	0.150991145443960
237	Y	0.195624466100928	0.150991145443960
238	E	0.093132859210492	0.195624466100928
239	V	0.148860309206909	0.193839933971956
240	V	0.320173385116157	0.193839933971956
241	R	0.193839933971956	0.303095666495243
242	D	0.303095666495243	0.320173385116157
243	R	0.548807778621105	0.361368341314149
244	V	0.361368341314149	0.361368341314149
245	G	0.597157454054062	0.404506383882787
246	N	0.329567534846121	0.404506383882787
247	C	0.404506383882787	0.404506383882787
248	I	0.426692059354502	0.329567534846121
249	T	0.179065854981223	0.392443938044021
250	V	0.146640836514078	0.311591557201591
251	C	0.392443938044021	0.311591557201591
252	N	0.311591557201591	0.311591557201591
253	M	0.311591557201591	0.392253552393166
254	E	0.392253552393166	0.311591557201591
255	N	0.451313051836278	0.311591557201591
256	F	0.279182058226509	0.279182058226509
257	D	0.086824477455670	0.086824477455670
258	P	0.085961682405865	0.085961682405865
259	L	0.076589836602023	0.085961682405865
260	G	0.080961061135652	0.085961682405865
261	V	0.171830037193012	0.144785938066472
262	H	0.144785938066472	0.171830037193012
263	T	0.200421308487704	0.171830037193012
264	G	0.240103512665123	0.200421308487704
265	D	0.134971017727184	0.239909364373857
266	S	0.239909364373857	0.240103512665123
267	M	0.410937622309698	0.239909364373857
268	V	0.270785889562368	0.239909364373857
269	F	0.197093000472759	0.197093000472759
270	A	0.076331567255134	0.076331567255134
271	P	0.042152072618601	0.076331567255134
272	S	0.075212951475684	0.076331567255134
273	Q	0.103920750772713	0.103920750772713
274	T	0.258705103620977	0.258705103620977
275	L	0.395999664348438	0.258705103620977
276	S	0.319887387778813	0.258705103620977
277	D	0.216187614698819	0.216187614698819
278	E	0.153370454552663	0.216187614698819
279	E	0.153370454552663	0.216187614698819
280	F	0.302599956292337	0.290313127013300
281	H	0.290313127013300	0.302599956292337
282	M	0.474410514746876	0.474410514746876
283	L	0.645094012150013	0.510738913266538
284	R	0.510738913266538	0.529498488774673
285	S	0.529498488774673	0.645094012150013
286	A	0.808806637620866	0.808806637620866
287	A	0.847816008251064	0.847816008251064
288	I	0.943014068509831	0.926713120418713
289	K	0.947454638710821	0.926713120418713
290	I	0.926713120418713	0.926713120418713
291	I	0.828381147860567	0.828381147860567
292	R	0.804888688689399	0.828381147860567
293	H	0.752057358406452	0.804888688689399
294	L	0.837990102431031	0.804888688689399
295	G	0.795457541818275	0.795457541818275
296	V	0.845826592038470	0.837990102431031
297	I	0.767817258556429	0.795457541818275
298	G	0.868240624817031	0.767817258556429
299	E	0.749148338828624	0.749148338828624
300	C	0.554931337040523	0.554931337040523
301	N	0.366108803224033	0.366108803224033
302	V	0.288272982171699	0.288272982171699
303	Q	0.288272982171699	0.288272982171699
304	Y	0.211199412164417	0.213721471394869
305	A	0.213721471394869	0.213721471394869
306	L	0.125912647895874	0.213721471394869
307	Q	0.245235406843118	0.245235406843118
308	P	0.535366911353034	0.291780935324267
309	D	0.291780935324267	0.291780935324267
310	G	0.469670957428447	0.353990713346198
311	L	0.291780935324267	0.291780935324267
312	D	0.353990713346198	0.343317037704924
313	Y	0.254570494486734	0.291780935324267
314	R	0.343317037704924	0.254570494486734
315	V	0.217704257774529	0.254570494486734
316	I	0.245523126849393	0.276858982496276
317	E	0.276858982496276	0.276858982496276
318	V	0.433766339471315	0.433766339471315
319	N	0.554256188334742	0.554256188334742
320	A	0.554256188334742	0.554256188334742
321	R	0.753281378207644	0.606470403535888
322	L	0.638159168617004	0.606470403535888
323	S	0.606470403535888	0.606470403535888
324	R	0.525846565793556	0.525846565793556
325	S	0.355142079702802	0.424057206940074
326	S	0.420380088272313	0.424057206940074
327	A	0.424057206940074	0.424057206940074
328	L	0.440994645049224	0.440994645049224
329	A	0.547037853039808	0.547037853039808
330	S	0.578703781530037	0.558656980716750
331	K	0.558656980716750	0.561350446098549
332	A	0.561350446098549	0.578703781530037
333	T	0.592760672749283	0.592760672749283
334	G	0.641090931418158	0.627425055608581
335	Y	0.627425055608581	0.627425055608581
336	P	0.736410622472213	0.632512786184509
337	L	0.529260565585179	0.627425055608581
338	A	0.632512786184509	0.632512786184509
339	Y	0.565457405522274	0.632512786184509
340	T	0.704967095941806	0.663132023865627
341	A	0.663132023865627	0.704967095941806
342	A	0.785312795833036	0.704967095941806
343	K	0.804401335771729	0.750885865390341
344	I	0.576947910130873	0.750885865390341
345	G	0.750885865390341	0.576947910130873
346	L	0.576947910130873	0.576947910130873
347	G	0.468539852920967	0.468539852920967
348	Y	0.302092862763515	0.465713640275516
349	T	0.465713640275516	0.417962724553598
350	L	0.417962724553598	0.371701684310304
351	P	0.355540913396621	0.371701684310304
352	E	0.371701684310304	0.371701684310304
353	L	0.227072825398987	0.355540913396621
354	P	0.398550241042172	0.312335002364740
355	N	0.302094209986587	0.312335002364740
356	P	0.312335002364740	0.312335002364740
357	I	0.328950407558501	0.302094209986587
358	T	0.217748246716305	0.217748246716305
359	K	0.111855868094552	0.217748246716305
360	T	0.129049918373351	0.129049918373351
361	T	0.326541933058901	0.129049918373351
362	V	0.114253532222557	0.208058823821674
363	A	0.208058823821674	0.326541933058901
364	N	0.402708282021358	0.402708282021358
365	F	0.574950427319529	0.431930550231156
366	E	0.449143641983633	0.449143641983633
367	P	0.431930550231156	0.574950427319529
368	S	0.621485747293053	0.562802288582300
369	L	0.579906702663363	0.579906702663363
370	D	0.562802288582300	0.579906702663363
371	Y	0.599171679492858	0.579906702663363
372	I	0.378412285717193	0.562802288582300
373	V	0.590445354148470	0.558915982735992
374	A	0.435538326137865	0.558915982735992
375	K	0.558915982735992	0.590445354148470
376	I	0.735828342193220	0.703112170538980
377	P	0.719887439179984	0.719887439179984
378	K	0.703112170538980	0.719887439179984
379	W	0.889877545050463	0.703112170538980
380	D	0.699956080781879	0.699956080781879
381	L	0.552835578352213	0.552835578352213
382	S	0.420286004035068	0.546021848976410
383	K	0.546021848976410	0.490964791145082
384	F	0.490964791145082	0.420286004035068
385	Q	0.321460794399709	0.470654387530972
386	Y	0.357891103514150	0.357891103514150
387	V	0.470654387530972	0.357891103514150
388	D	0.297414665760033	0.434661035457658
389	R	0.458584017064865	0.434661035457658
390	S	0.434661035457658	0.367599259548607
391	I	0.367599259548607	0.367599259548607
392	G	0.261423424172445	0.344940012569984
393	S	0.244171044405409	0.271811573611656
394	S	0.344940012569984	0.271811573611656
395	M	0.271811573611656	0.308260857156083
396	K	0.308260857156083	0.344940012569984
397	S	0.402673373768226	0.348443164467085
398	V	0.402673373768226	0.348443164467085
399	G	0.348443164467085	0.348443164467085
400	E	0.312597328264933	0.312597328264933
401	V	0.256678720818892	0.256678720818892
402	M	0.165443200276451	0.232087863331026
403	A	0.195673107698832	0.228264383813117
404	I	0.232087863331026	0.218052164659721
405	G	0.228264383813117	0.218052164659721
406	R	0.218052164659721	0.228264383813117
407	N	0.167134281045675	0.228264383813117
408	Y	0.332731725397318	0.332731725397318
409	E	0.483776072458914	0.336451797008438
410	E	0.336451797008438	0.336451797008438
411	A	0.365050833310869	0.336451797008438
412	F	0.189722236103362	0.189722236103362
413	Q	0.089051181219199	0.183768131367868
414	K	0.114497273072735	0.183768131367868
415	A	0.183768131367868	0.183768131367868
416	L	0.347754516727487	0.188864987330709
417	R	0.188864987330709	0.347754516727487
418	Q	0.431107019149552	0.428678680688358
419	V	0.549125831130645	0.428678680688358
420	D	0.428678680688358	0.428678680688358
421	P	0.286521121063607	0.305569497145082
422	S	0.305569497145082	0.289752901411498
423	L	0.211323126564560	0.286521121063607
424	L	0.289752901411498	0.211323126564560
425	G	0.141024876237556	0.141024876237556
426	F	0.070675024471798	0.077304177519730
427	Q	0.070675024471798	0.077304177519730
428	G	0.077304177519730	0.070675024471798
429	S	0.077304177519730	0.070675024471798
430	T	0.053556008014642	0.064932450844968
431	E	0.064932450844968	0.064932450844968
432	F	0.064932450844968	0.053556008014642
433	G	0.038351619080601	0.050630212489972
434	D	0.050630212489972	0.038351619080601
435	Q	0.023686375545167	0.025895279257080
436	L	0.025895279257080	0.023686375545167
437	D	0.017269680270137	0.019832940675916
438	E	0.018607369180992	0.019832940675916
439	A	0.019832940675916	0.019832940675916
440	L	0.056696510460761	0.056696510460761
441	R	0.056988793134670	0.056988793134670
442	T	0.089330255815987	0.089330255815987
443	P	0.285503659238079	0.138531321535474
444	T	0.246661161923125	0.246661161923125
445	D	0.138531321535474	0.283080031488208
446	R	0.283080031488208	0.283080031488208
447	R	0.563722463020516	0.551594042939327
448	V	0.681894702808556	0.551594042939327
449	L	0.551594042939327	0.551594042939327
450	A	0.395602118589052	0.511257667099557
451	I	0.339324423731940	0.511257667099557
452	G	0.511257667099557	0.511257667099557
453	Q	0.511257667099557	0.511257667099557
454	A	0.781147690526708	0.655076637966892
455	L	0.655076637966892	0.655076637966892
456	I	0.655076637966892	0.655076637966892
457	H	0.655076637966892	0.655076637966892
458	E	0.445055404975386	0.445055404975386
459	N	0.272821994346155	0.314092676760874
460	Y	0.257170865683276	0.314092676760874
461	T	0.314092676760874	0.314092676760874
462	V	0.318759990975397	0.314092676760874
463	E	0.437019570152743	0.314092676760874
464	R	0.171162553761832	0.171162553761832
465	V	0.087284728128286	0.171162553761832
466	N	0.149413110025167	0.171162553761832
467	E	0.363745218403277	0.363745218403277
468	L	0.575164504480281	0.558014169116102
469	S	0.575164504480281	0.558014169116102
470	K	0.558014169116102	0.575164504480281
471	I	0.543107112627662	0.575164504480281
472	D	0.756930255524106	0.696017377340951
473	K	0.696017377340951	0.732156667824181
474	W	0.732156667824181	0.756930255524106
475	F	0.854566720557377	0.854566720557377
476	L	0.890347512541667	0.890347512541667
477	Y	0.897951629437079	0.897951629437079
478	K	0.938397796026724	0.897951629437079
479	C	0.938397796026724	0.938397796026724
480	M	0.811162982955978	0.938397796026724
481	N	0.941680424169014	0.907683651740563
482	I	0.907683651740563	0.832363162370850
483	V	0.832363162370850	0.832363162370850
484	N	0.819225078884970	0.819225078884970
485	I	0.694584697191319	0.723581891032623
486	Y	0.567788659892772	0.694584697191319
487	K	0.723581891032623	0.619827088467627
488	E	0.619827088467627	0.567788659892772
489	L	0.351403379603544	0.561985316859135
490	E	0.561985316859135	0.386582943790666
491	S	0.386582943790666	0.351403379603544
492	V	0.258390938396336	0.258390938396336
493	K	0.179993356526420	0.180195311589955
494	S	0.168434083819981	0.179993356526420
495	L	0.180195311589955	0.179993356526420
496	S	0.177029642806902	0.180195311589955
497	D	0.287887556526170	0.208911089788232
498	L	0.208911089788232	0.287887556526170
499	S	0.302494325611622	0.290210000574159
500	K	0.290210000574159	0.290210000574159
501	D	0.310549897074198	0.302494325611622
502	L	0.265357808574465	0.290210000574159
503	L	0.402945281538245	0.265357808574465
504	Q	0.264296364920981	0.264296364920981
505	R	0.152212629551470	0.253000600312485
506	A	0.253000600312485	0.252977767065463
507	K	0.142617827957045	0.252977767065463
508	K	0.252977767065463	0.253000600312485
509	L	0.305941027264167	0.305941027264167
510	G	0.600647623656744	0.447332912594790
511	F	0.447332912594790	0.447332912594790
512	S	0.467277057175256	0.447332912594790
513	D	0.429930212142215	0.429930212142215
514	K	0.397230165151068	0.429734503853519
515	Q	0.366662135179487	0.429734503853519
516	I	0.429734503853519	0.397230165151068
517	A	0.444228484906517	0.366662135179487
518	V	0.300769717460489	0.329667338057305
519	T	0.310985617526222	0.310985617526222
520	I	0.329667338057305	0.309466262811328
521	N	0.280649696181452	0.310985617526222
522	K	0.309466262811328	0.329667338057305
523	H	0.471742337607161	0.357179628242214
524	A	0.357179628242214	0.357179628242214
525	S	0.357179628242214	0.357179628242214
526	T	0.328192476778259	0.347399818709282
527	N	0.222681907961596	0.328192476778259
528	I	0.347399818709282	0.251089912650703
529	N	0.220038369301533	0.251089912650703
530	E	0.251089912650703	0.264451171219522
531	L	0.264451171219522	0.264451171219522
532	E	0.385188978823585	0.278489950982678
533	I	0.278489950982678	0.385188978823585
534	R	0.440029476259215	0.440029476259215
535	S	0.612764618439218	0.608767959906091
536	L	0.629007608849846	0.612764618439218
537	R	0.608767959906091	0.629007608849846
538	K	0.769842343847572	0.759308810657297
539	T	0.845988004735777	0.769842343847572
540	L	0.759308810657297	0.769842343847572
541	G	0.917947839455200	0.759308810657297
542	I	0.733072668352210	0.759308810657297
543	I	0.720155336929668	0.759500836125837
544	P	0.828606113468163	0.759500836125837
545	F	0.759500836125837	0.759500836125837
546	V	0.782226689305745	0.782226689305745
547	K	0.686248048767658	0.759500836125837
548	R	0.801675853843929	0.748023617727581
549	I	0.646505945872481	0.686248048767658
550	D	0.748023617727581	0.646505945872481
551	T	0.573631419712442	0.573631419712442
552	L	0.400517889474982	0.400517889474982
553	A	0.384066958566504	0.388933797881711
554	A	0.366186780988019	0.388933797881711
555	E	0.388933797881711	0.388933797881711
556	F	0.538902980417058	0.388933797881711
557	P	0.522707109883758	0.522707109883758
558	A	0.352264614117823	0.538902980417058
559	Q	0.653237925502663	0.522707109883758
560	T	0.596480094042874	0.491246966822851
561	N	0.491246966822851	0.491246966822851
562	Y	0.443048988001147	0.457848489899823
563	L	0.379322299085576	0.443048988001147
564	Y	0.457848489899823	0.379322299085576
565	T	0.184267382212667	0.311862231116779
566	T	0.311862231116779	0.300373706141456
567	Y	0.174926037803616	0.251994808942898
568	N	0.300373706141456	0.251994808942898
569	A	0.251994808942898	0.196010187997704
570	T	0.196010187997704	0.196010187997704
571	K	0.100491247463360	0.100491247463360
572	N	0.043024940533149	0.067666965335449
573	D	0.037589765853092	0.067666965335449
574	V	0.067666965335449	0.067666965335449
575	E	0.109068676795402	0.109068676795402
576	F	0.117269182171651	0.109068676795402
577	N	0.112378971353868	0.109068676795402
578	E	0.093521106298937	0.112378971353868
579	N	0.071625581230720	0.112378971353868
580	G	0.122460556909101	0.122460556909101
581	M	0.233442356430604	0.233442356430604
582	L	0.396657428424022	0.396657428424022
583	V	0.439738368677580	0.396657428424022
584	L	0.508267958788910	0.410845695296392
585	G	0.356171142240594	0.439738368677580
586	S	0.410845695296392	0.508267958788910
587	G	0.674417392497095	0.599843831898346
588	V	0.599843831898346	0.599843831898346
589	Y	0.787443167470565	0.599843831898346
590	R	0.551786432061020	0.564771174545757
591	I	0.564771174545757	0.551786432061020
592	G	0.549908194246516	0.551786432061020
593	S	0.443853797629536	0.564771174545757
594	S	0.642875958858289	0.588148701159743
595	V	0.588148701159743	0.588148701159743
596	E	0.656315984271102	0.588148701159743
597	F	0.578812022607246	0.578812022607246
598	D	0.428046781504209	0.428046781504209
599	W	0.412204180868341	0.428046781504209
600	C	0.392877095568125	0.412204180868341
601	A	0.480111481757301	0.392877095568125
602	V	0.315789188094839	0.315789188094839
603	N	0.298660286590165	0.298660286590165
604	T	0.158812512412423	0.236667637964971
605	A	0.236667637964971	0.236667637964971
606	K	0.135281127745177	0.236667637964971
607	T	0.240393577061082	0.236667637964971
608	L	0.245491014796046	0.240393577061082
609	R	0.233581704546752	0.240393577061082
610	D	0.335818009314836	0.245491014796046
611	Q	0.190421810743774	0.287123452275989
612	G	0.339188303914113	0.287123452275989
613	K	0.287123452275989	0.218121679182190
614	K	0.218121679182190	0.218121679182190
615	T	0.145206935924095	0.145206935924095
616	I	0.145206935924095	0.145206935924095
617	M	0.133597949435511	0.145206935924095
618	I	0.125046881180215	0.135397395489431
619	N	0.224269775288971	0.135397395489431
620	Y	0.135397395489431	0.170234330840546
621	N	0.279027930871619	0.170234330840546
622	P	0.170234330840546	0.170234330840546
623	E	0.111053902439906	0.170234330840546
624	T	0.174046132225820	0.111053902439906
625	V	0.049184777516005	0.049184777516005
626	S	0.035782306598636	0.049184777516005
627	T	0.033110391963781	0.049184777516005
628	D	0.069533401170197	0.055147987554969
629	F	0.074634251217990	0.055147987554969
630	D	0.055147987554969	0.069533401170197
631	E	0.037926519516538	0.074634251217990
632	V	0.114262496794978	0.113160831571825
633	D	0.113160831571825	0.113160831571825
634	R	0.114682364676652	0.113160831571825
635	L	0.069218916067486	0.113160831571825
636	Y	0.073528253954454	0.114682364676652
637	F	0.213092398186573	0.178963456214476
638	E	0.178963456214476	0.178963456214476
639	E	0.178963456214476	0.213092398186573
640	L	0.435979742080138	0.435979742080138
641	S	0.439689802625211	0.439689802625211
642	Y	0.474074364212321	0.439689802625211
643	E	0.610825915566719	0.439689802625211
644	R	0.324157014069256	0.324157014069256
645	V	0.203585421345015	0.203585421345015
646	M	0.120348866906870	0.152667367490869
647	D	0.120348866906870	0.133438150128838
648	I	0.152667367490869	0.133438150128838
649	Y	0.133438150128838	0.152667367490869
650	E	0.238672098561481	0.238672098561481
651	L	0.269362648520094	0.269362648520094
652	E	0.391052810766407	0.310340636066934
653	Q	0.503719263899996	0.310340636066934
654	S	0.310340636066934	0.310340636066934
655	E	0.184478688115319	0.294590364687272
656	G	0.294590364687272	0.278168141983992
657	C	0.278168141983992	0.233181016653342
658	I	0.159103853308932	0.233181016653342
659	I	0.233181016653342	0.233181016653342
660	S	0.113796463967139	0.233181016653342
661	V	0.312889807537172	0.312889807537172
662	G	0.377203112509375	0.377203112509375
663	G	0.532233153187987	0.532233153187987
664	Q	0.651392367923599	0.651392367923599
665	L	0.822792746382734	0.651392367923599
666	P	0.833509470981407	0.651392367923599
667	Q	0.551365548590479	0.551365548590479
668	N	0.323817380564348	0.323817380564348
669	I	0.265816187018812	0.265816187018812
670	A	0.254225173375711	0.265816187018812
671	L	0.263455808868716	0.265816187018812
672	K	0.490628402668377	0.387194564734732
673	L	0.610900511137016	0.429068825231456
674	Y	0.387194564734732	0.429068825231456
675	D	0.429068825231456	0.409098243397630
676	N	0.392525644443036	0.392525644443036
677	G	0.409098243397630	0.392525644443036
678	C	0.212458814988143	0.212458814988143
679	N	0.098991990884839	0.106395347001986
680	I	0.106395347001986	0.098991990884839
681	M	0.059368899035634	0.059368899035634
682	G	0.034980369868134	0.034980369868134
683	T	0.025051379666360	0.028669569931418
684	N	0.028669569931418	0.028669569931418
685	P	0.028669569931418	0.028669569931418
686	N	0.040419181492773	0.028669569931418
687	D	0.027504710523166	0.029924439058074
688	I	0.032518945023216	0.029924439058074
689	D	0.029924439058074	0.027504710523166
690	R	0.020098755853388	0.029924439058074
691	A	0.026413203303371	0.029924439058074
692	E	0.051802107699775	0.051802107699775
693	N	0.114555241052124	0.070693135266272
694	R	0.070693135266272	0.087500793018806
695	H	0.087500793018806	0.087500793018806
696	K	0.280895834069673	0.087500793018806
697	F	0.087500793018806	0.131612836521105
698	S	0.246529069962521	0.131612836521105
699	S	0.131612836521105	0.131612836521105
700	I	0.102295059747735	0.131612836521105
701	L	0.144358970728945	0.131612836521105
702	D	0.108808836004133	0.144358970728945
703	S	0.183063533091644	0.144358970728945
704	I	0.172088563435908	0.112895662858488
705	D	0.112350808046565	0.113995078390929
706	V	0.112895662858488	0.113995078390929
707	D	0.113995078390929	0.112895662858488
708	Q	0.113995078390929	0.112895662858488
709	P	0.097285583486994	0.097285583486994
710	E	0.031883202341497	0.044364564193037
711	W	0.036451226535946	0.036451226535946
712	S	0.044364564193037	0.036451226535946
713	E	0.021046011669308	0.044364564193037
714	L	0.074769688709777	0.074769688709777
715	T	0.081340807474014	0.081340807474014
716	S	0.178585600633882	0.178585600633882
717	V	0.190700445082078	0.190700445082078
718	E	0.207206980273064	0.207206980273064
719	E	0.437050646886941	0.237235224029465
720	A	0.237235224029465	0.349988326702265
721	K	0.349988326702265	0.419829597278752
722	L	0.443576765707670	0.419829597278752
723	F	0.419829597278752	0.443576765707670
724	A	0.573499625854020	0.573499625854020
725	S	0.732445556538874	0.633973096160324
726	K	0.633973096160324	0.719449352287025
727	V	0.719449352287025	0.732445556538874
728	N	0.817082010158420	0.817082010158420
729	Y	0.863042825290946	0.863042825290946
730	P	0.919342426147596	0.863042825290946
731	V	0.919342426147596	0.863042825290946
732	L	0.859162279284350	0.859162279284350
733	I	0.789840797108492	0.857209933906118
734	R	0.821812895353270	0.841131218948153
735	P	0.857209933906118	0.841131218948153
736	S	0.841131218948153	0.857209933906118
737	Y	0.869689961563792	0.867972172493977
738	V	0.867972172493977	0.867972172493977
739	L	0.929525163378747	0.867972172493977
740	S	0.859860678134163	0.859860678134163
741	G	0.721524009648013	0.721524009648013
742	A	0.422173376471674	0.422173376471674
743	A	0.279932807382216	0.330333118863820
744	M	0.207966429149188	0.279932807382216
745	S	0.330333118863820	0.211751155849616
746	V	0.211751155849616	0.207966429149188
747	V	0.161999806581691	0.161999806581691
748	N	0.088435593622185	0.161999806581691
749	N	0.154159971615445	0.161999806581691
750	E	0.195960202056946	0.195960202056946
751	E	0.271722383632297	0.198770450631500
752	E	0.271722383632297	0.198770450631500
753	L	0.198770450631500	0.198770450631500
754	K	0.110308677396596	0.110308677396596
755	A	0.110308677396596	0.110308677396596
756	K	0.067778483059007	0.072271314594551
757	L	0.072271314594551	0.072271314594551
758	T	0.046781514613933	0.072271314594551
759	L	0.084384141595588	0.084384141595588
760	A	0.120068120739368	0.120068120739368
761	S	0.288417590269642	0.268961781022792
762	D	0.268961781022792	0.288417590269642
763	V	0.369844303599887	0.323529758245847
764	S	0.323529758245847	0.323529758245847
765	P	0.323529758245847	0.323529758245847
766	D	0.322337721300583	0.323529758245847
767	H	0.489237000374519	0.322337721300583
768	P	0.226430640606337	0.226430640606337
769	V	0.152780168667453	0.226430640606337
770	V	0.181198648411011	0.181198648411011
771	M	0.290048843365421	0.181198648411011
772	S	0.120908998142490	0.181198648411011
773	K	0.218756380699086	0.218756380699086
774	F	0.141366548939927	0.206619967603776
775	I	0.359702152494592	0.218756380699086
776	E	0.206619967603776	0.273254834044986
777	G	0.273254834044986	0.273254834044986
778	A	0.273254834044986	0.237491717778021
779	Q	0.212957066605930	0.237491717778021
780	E	0.237491717778021	0.212957066605930
781	I	0.198128622412080	0.198128622412080
782	D	0.165372297431001	0.165372297431001
783	V	0.077598386052444	0.165372297431001
784	D	0.065827569890150	0.165372297431001
785	A	0.187383148189111	0.187383148189111
786	V	0.342156310108364	0.313621293356045
787	A	0.313621293356045	0.342156310108364
788	Y	0.378002237629688	0.378002237629688
789	N	0.683056752238070	0.514229486582676
790	G	0.514229486582676	0.514229486582676
791	N	0.548734475264957	0.548734475264957
792	V	0.434624896173345	0.548734475264957
793	L	0.723986462384269	0.548734475264957
794	V	0.550982337772094	0.434624896173345
795	H	0.363398384987538	0.363398384987538
796	A	0.363398384987538	0.363398384987538
797	I	0.199547918414119	0.363398384987538
798	S	0.348909198586302	0.363398384987538
799	E	0.433153196848707	0.348909198586302
800	H	0.490639483778738	0.348909198586302
801	V	0.299254360845257	0.299254360845257
802	E	0.102018573047338	0.102018573047338
803	N	0.075577147066310	0.102018573047338
804	A	0.070490142822512	0.088625282154300
805	G	0.104018707600476	0.088625282154300
806	V	0.088625282154300	0.104018707600476
807	H	0.154466746158509	0.154466746158509
808	S	0.212896020698809	0.154466746158509
809	G	0.175771508869977	0.175771508869977
810	D	0.103447650690807	0.178088455690204
811	A	0.178088455690204	0.178088455690204
812	S	0.339112228363489	0.216549332554958
813	L	0.294845491144295	0.216549332554958
814	V	0.216549332554958	0.216549332554958
815	L	0.074936690325236	0.113582991674423
816	P	0.113582991674423	0.113582991674423
817	P	0.107784873318887	0.113582991674423
818	Q	0.245459472315715	0.245459472315715
819	H	0.444067711346414	0.444067711346414
820	L	0.550122661555964	0.444067711346414
821	S	0.535502676032270	0.444067711346414
822	D	0.234711935859871	0.268017337105462
823	D	0.268017337105462	0.234711935859871
824	V	0.193014416623317	0.193014416623317
825	K	0.123294152976127	0.193014416623317
826	I	0.134938995354815	0.193014416623317
827	A	0.223784069663970	0.141404906371810
828	L	0.247087692412729	0.168127377447375
829	K	0.141404906371810	0.223784069663970
830	D	0.168127377447375	0.247087692412729
831	I	0.444688171694337	0.444688171694337
832	A	0.601692550944884	0.601692550944884
833	D	0.643298743436114	0.601692550944884
834	K	0.659161125994527	0.601692550944884
835	V	0.417988895758824	0.417988895758824
836	A	0.332192634921407	0.332192634921407
837	K	0.330984296786418	0.332192634921407
838	A	0.293930246752806	0.332192634921407
839	W	0.556092640725047	0.362137839310539
840	K	0.362137839310539	0.485032485731455
841	I	0.485032485731455	0.556092640725047
842	T	0.793250162928602	0.529291484220841
843	G	0.793250162928602	0.529291484220841
844	P	0.529291484220841	0.529291484220841
845	F	0.409246008430578	0.409246008430578
846	N	0.296684418083028	0.296684418083028
847	M	0.270382981566002	0.273787522600926
848	Q	0.159097990726720	0.270382981566002
849	I	0.273787522600926	0.227492219984983
850	I	0.148637390103587	0.227492219984983
851	K	0.227492219984983	0.273787522600926
852	D	0.442275226639405	0.315187560075671
853	G	0.348789259297008	0.315187560075671
854	E	0.315187560075671	0.348789259297008
855	H	0.315187560075671	0.348789259297008
856	T	0.383870805714476	0.315187560075671
857	L	0.421482931254236	0.315187560075671
858	K	0.305148815994070	0.305148815994070
859	V	0.177435458611275	0.305148815994070
860	I	0.197984949296870	0.305148815994070
861	E	0.330629076269599	0.330629076269599
862	C	0.549691950918518	0.549691950918518
863	N	0.643791414611120	0.643791414611120
864	I	0.758007375979382	0.737698372475724
865	R	0.840852959938316	0.737698372475724
866	A	0.737698372475724	0.737698372475724
867	S	0.737698372475724	0.737698372475724
868	R	0.737698372475724	0.737698372475724
869	S	0.721851912539453	0.737698372475724
870	F	0.773637398243175	0.773637398243175
871	P	0.784014136050468	0.773637398243175
872	F	0.784014136050468	0.784014136050468
873	V	0.769127053337035	0.784014136050468
874	S	0.862752629730956	0.784014136050468
875	K	0.746240476096627	0.856876111606498
876	V	0.856876111606498	0.862752629730956
877	L	0.871951851179625	0.856876111606498
878	G	0.920712077332853	0.871951851179625
879	V	0.854214863647665	0.894287007768102
880	N	0.894287007768102	0.894287007768102
881	F	0.894287007768102	0.894287007768102
882	I	0.903096481993808	0.894287007768102
883	E	0.875712744844893	0.875712744844893
884	I	0.849628202798993	0.849628202798993
885	A	0.623483194757639	0.801888144580995
886	V	0.642155676548761	0.668601382843561
887	K	0.801888144580995	0.668601382843561
888	A	0.668601382843561	0.668601382843561
889	F	0.705681411050886	0.668601382843561
890	L	0.521703129258354	0.521703129258354
891	G	0.477435063124963	0.477435063124963
892	G	0.443012073531021	0.473540426034484
893	D	0.423280696091451	0.473540426034484
894	I	0.473540426034484	0.454685282124646
895	V	0.497719353316784	0.454685282124646
896	P	0.454685282124646	0.454685282124646
897	K	0.390458256186449	0.390458256186449
898	P	0.244272024841276	0.244272024841276
899	V	0.229499346660627	0.244272024841276
900	D	0.164507590639796	0.244272024841276
901	L	0.310756147022453	0.310756147022453
902	M	0.606050889779883	0.354739702332291
903	L	0.481142166716074	0.378799181110798
904	N	0.354739702332291	0.481142166716074
905	K	0.378799181110798	0.481142166716074
906	K	0.524480837121929	0.378799181110798
907	Y	0.524480837121929	0.524480837121929
908	D	0.373735050108778	0.524480837121929
909	Y	0.690501559924131	0.542873673727736
910	V	0.542873673727736	0.542873673727736
911	A	0.596022176226004	0.542873673727736
912	T	0.442579668483550	0.542873673727736
913	K	0.519195438692032	0.596022176226004
914	V	0.682716509336627	0.550189128437462
915	P	0.736898991884116	0.682716509336627
916	Q	0.550189128437462	0.682716509336627
917	F	0.750211867859602	0.550189128437462
918	S	0.464395466600174	0.464395466600174
919	F	0.301760015541206	0.464395466600174
920	T	0.396864511648383	0.464395466600174
921	R	0.550098843223030	0.495079003899687
922	L	0.495079003899687	0.495079003899687
923	A	0.495079003899687	0.495079003899687
924	G	0.398404660998454	0.495079003899687
925	A	0.519108945783354	0.414859796312745
926	D	0.414859796312745	0.414859796312745
927	P	0.414859796312745	0.414859796312745
928	F	0.277263581057795	0.277263581057795
929	L	0.222929030864681	0.222929030864681
930	G	0.132433061481032	0.132433061481032
931	V	0.121699921001444	0.132433061481032
932	E	0.121699921001444	0.132433061481032
933	M	0.154889025961437	0.154889025961437
934	A	0.218167883245548	0.218167883245548
935	S	0.296827530614985	0.218167883245548
936	T	0.348884534973581	0.218167883245548
937	G	0.125358380014610	0.278473794223958
938	E	0.125358380014610	0.125358380014610
939	V	0.278473794223958	0.125358380014610
940	A	0.114990573594165	0.184556206135205
941	S	0.184556206135205	0.206678053386749
942	F	0.206678053386749	0.206678053386749
943	G	0.295967764394742	0.295967764394742
944	R	0.298250601574995	0.298250601574995
945	D	0.340321676474402	0.340321676474402
946	L	0.581450762554481	0.566963608592624
947	I	0.690660081924674	0.566963608592624
948	E	0.566963608592624	0.581450762554481
949	S	0.518914000534915	0.566963608592624
950	Y	0.618641847428075	0.566963608592624
951	W	0.407850109021937	0.618641847428075
952	T	0.629927844780597	0.629741666160381
953	A	0.629741666160381	0.629927844780597
954	I	0.853013867613776	0.707852750857487
955	Q	0.724192030133795	0.724192030133795
956	S	0.707852750857487	0.753036435472806
957	T	0.782008633163857	0.724192030133795
958	M	0.753036435472806	0.707852750857487
959	N	0.637854879726166	0.637854879726166
960	F	0.402078791196730	0.637854879726166
961	H	0.575219626528938	0.637854879726166
962	V	0.674589176103636	0.609214941304261
963	P	0.655474199014189	0.609214941304261
964	L	0.609214941304261	0.609214941304261
965	P	0.540993414874436	0.540993414874436
966	P	0.368144801147875	0.368144801147875
967	S	0.281436343334808	0.330528249199643
968	G	0.330528249199643	0.281436343334808
969	I	0.221848617186114	0.221848617186114
970	L	0.131808246046442	0.221848617186114
971	F	0.133542752340716	0.133542752340716
972	G	0.254092112208775	0.131808246046442
973	G	0.120561409820296	0.133542752340716
974	D	0.129534442619095	0.229911647137754
975	T	0.229911647137754	0.229911647137754
976	S	0.268136545519159	0.268136545519159
977	R	0.326418939249888	0.305500227781831
978	E	0.326418939249888	0.305500227781831
979	Y	0.305500227781831	0.305500227781831
980	L	0.224153222844362	0.305500227781831
981	G	0.278679140988318	0.305500227781831
982	Q	0.509891169423805	0.509891169423805
983	V	0.611469658526871	0.611469658526871
984	A	0.729358392656385	0.729358392656385
985	S	0.744090197067198	0.744090197067198
986	I	0.845833803240003	0.845833803240003
987	V	0.943002868902597	0.845833803240003
988	A	0.906208288495034	0.845833803240003
989	T	0.838698459282876	0.845102647407559
990	I	0.845102647407559	0.838698459282876
991	G	0.772454018575360	0.772454018575360
992	Y	0.668058671643560	0.668058671643560
993	R	0.623783021847904	0.623783021847904
994	I	0.609859178290793	0.609859178290793
995	Y	0.437018741020140	0.546772553515333
996	T	0.440730734251047	0.524034734647739
997	T	0.546772553515333	0.440730734251047
998	N	0.524034734647739	0.440730734251047
999	E	0.236913100017876	0.342375988983942
1000	T	0.306860353390025	0.312682616276333
1001	T	0.342375988983942	0.306860353390025
1002	K	0.312682616276333	0.306860353390025
1003	T	0.113699293889112	0.113699293889112
1004	Y	0.065300686407471	0.065300686407471
1005	L	0.051970723684541	0.065300686407471
1006	Q	0.062390320460079	0.065300686407471
1007	E	0.073285100204264	0.073285100204264
1008	H	0.190219392910003	0.188541275707613
1009	I	0.188541275707613	0.190219392910003
1010	K	0.301555934031619	0.301555934031619
1011	E	0.482491796156878	0.465079693801901
1012	K	0.465079693801901	0.465079693801901
1013	N	0.484100467353168	0.465079693801901
1014	A	0.298028139199753	0.374793054208207
1015	K	0.302562039187852	0.302562039187852
1016	V	0.374793054208207	0.298028139199753
1017	S	0.217469768620336	0.217469768620336
1018	L	0.114020977405462	0.194759788017476
1019	I	0.128372364596168	0.194759788017476
1020	K	0.194759788017476	0.194759788017476
1021	F	0.325214661946938	0.234679705978917
1022	P	0.395944854265510	0.325214661946938
1023	K	0.234679705978917	0.379279318673498
1024	N	0.379279318673498	0.381841347998084
1025	D	0.401013124738646	0.379279318673498
1026	K	0.381841347998084	0.379279318673498
1027	R	0.158790107795547	0.158790107795547
1028	K	0.138313003917282	0.138313003917282
1029	L	0.078417025510931	0.093248116959218
1030	R	0.084848191117453	0.093248116959218
1031	E	0.093248116959218	0.093248116959218
1032	L	0.118055297592197	0.118055297592197
1033	F	0.223446877805358	0.223446877805358
1034	Q	0.518241957219202	0.475111905431177
1035	E	0.475111905431177	0.518241957219202
1036	Y	0.611814579838386	0.521992453285953
1037	D	0.672293127579011	0.521992453285953
1038	I	0.521992453285953	0.611814579838386
1039	K	0.488287880332623	0.539478733733246
1040	A	0.642005693640716	0.521992453285953
1041	V	0.539478733733246	0.488287880332623
1042	F	0.264672685973069	0.407230470481523
1043	N	0.280632291966434	0.280632291966434
1044	L	0.407230470481523	0.264672685973069
1045	A	0.165504558816293	0.165504558816293
1046	S	0.165504558816293	0.165504558816293
1047	K	0.142458757173541	0.142458757173541
1048	R	0.080936102796267	0.129159249459345
1049	A	0.110504206492814	0.110504206492814
1050	E	0.129159249459345	0.110504206492814
1051	S	0.106651142024854	0.110504206492814
1052	T	0.139686599955987	0.106651142024854
1053	D	0.085295741408188	0.085295741408188
1054	D	0.056853706548681	0.085295741408188
1055	V	0.068879670505278	0.068897344434621
1056	D	0.137739961899051	0.068897344434621
1057	Y	0.068897344434621	0.101254021569239
1058	I	0.101254021569239	0.137739961899051
1059	M	0.194084422896316	0.194084422896316
1060	R	0.328988416041725	0.291887877273475
1061	R	0.291887877273475	0.328988416041725
1062	N	0.607761091850789	0.607761091850789
1063	A	0.852783615149970	0.729348066814294
1064	I	0.729348066814294	0.729348066814294
1065	D	0.755828361338125	0.729348066814294
1066	F	0.603147801122666	0.603147801122666
1067	A	0.407860281395125	0.407860281395125
1068	I	0.316482989221940	0.407860281395125
1069	P	0.344966980965415	0.407860281395125
1070	L	0.478349529082048	0.478349529082048
1071	F	0.684697234586485	0.665881932438751
1072	N	0.767781651785488	0.684697234586485
1073	E	0.665881932438751	0.763630031634424
1074	P	0.789895705419866	0.767781651785488
1075	Q	0.763630031634424	0.763630031634424
1076	T	0.831811564573101	0.767800477209674
1077	A	0.696076347028256	0.763630031634424
1078	L	0.767800477209674	0.696076347028256
1079	L	0.623978211396156	0.696076347028256
1080	F	0.643891281263539	0.736636149322611
1081	A	0.736636149322611	0.736636149322611
1082	K	0.736636149322611	0.736636149322611
1083	C	0.756240772122831	0.756240772122831
1084	L	0.872538803509752	0.864566515186824
1085	K	0.864566515186824	0.872538803509752
1086	A	0.913722412559240	0.872538803509752
1087	K	0.913722412559240	0.864566515186824
1088	I	0.763946439356585	0.763946439356585
1089	A	0.633983034856597	0.633983034856597
1090	E	0.603435113041628	0.603435113041628
1091	K	0.446485733234549	0.481444140915535
1092	I	0.461419061929048	0.481444140915535
1093	K	0.481444140915535	0.481444140915535
1094	I	0.626771774215709	0.511878017293319
1095	L	0.537713810302845	0.511878017293319
1096	E	0.511878017293319	0.511878017293319
1097	S	0.228223323575257	0.435754039999221
1098	H	0.291244098422595	0.435754039999221
1099	D	0.435754039999221	0.435754039999221
1100	V	0.450290734368509	0.435754039999221
1101	I	0.443440070709425	0.435754039999221
1102	V	0.296944390064460	0.296944390064460
1103	P	0.106425670345700	0.295807473202754
1104	P	0.105908312997183	0.241034930824814
1105	E	0.295807473202754	0.241034930824814
1106	V	0.241034930824814	0.295807473202754
1107	R	0.355010578102285	0.355010578102285
1108	S	0.509397040865675	0.427654167954342
1109	W	0.427654167954342	0.500000000000000
1110	D	0.500000000000000	0.500000000000000
1111	E	0.500000000000000	0.500000000000000
1112	F	0.500000000000000	0.500000000000000
1113	I	0.500000000000000	0.500000000000000
1114	G	0.500000000000000	0.500000000000000
1115	F	0.500000000000000	0.500000000000000
1116	K	0.500000000000000	0.500000000000000
1117	A	0.500000000000000	0.500000000000000
1118	Y	0.500000000000000	0.500000000000000
