# Supplementary material for: Conserved degronome features governing quality control associated proteolysis
Source: Nat Commun. 2022 Dec 8;13:7588. doi: 10.1038/s41467-022-35298-y (PMC9732359; doi:10.1038/s41467-022-35298-y)
Supplement: Supplementary file 6 — Supplementary Data 4 [file 41467_2022_35298_MOESM6_ESM.zip › profile_P04037.csv]

# Degron profile of P04037
# logit: Predicted probability of a tile being a degron (PSI<2.2) assigned to central position
# smooth: Running median spanning 5 positions
resi	aa	logit	logit_smooth
1	M	0.500000000000000	0.500000000000000
2	L	0.500000000000000	0.500000000000000
3	S	0.500000000000000	0.500000000000000
4	L	0.500000000000000	0.500000000000000
5	R	0.500000000000000	0.500000000000000
6	Q	0.500000000000000	0.500000000000000
7	S	0.500000000000000	0.500000000000000
8	I	0.500000000000000	0.500000000000000
9	R	0.778201205532443	0.778201205532443
10	F	0.814219990652227	0.789282145567091
11	F	0.789282145567091	0.789282145567091
12	K	0.789282145567091	0.789282145567091
13	P	0.665979270664933	0.789074694871579
14	A	0.665979270664933	0.789074694871579
15	T	0.789074694871579	0.789074694871579
16	R	0.875436307741233	0.847234026300086
17	T	0.866404075010923	0.847234026300086
18	L	0.847234026300086	0.847234026300086
19	C	0.732526483991807	0.732526483991807
20	S	0.580168778090427	0.714250094203797
21	S	0.554740944960664	0.714250094203797
22	R	0.714250094203797	0.714250094203797
23	Y	0.776456978289537	0.752176404072208
24	L	0.764099842417183	0.764099842417183
25	L	0.752176404072208	0.764099842417183
26	Q	0.786513270267913	0.752176404072208
27	Q	0.644051400417569	0.644051400417569
28	K	0.472018336882699	0.644051400417569
29	P	0.626798023006097	0.626798023006097
30	V	0.673315059441843	0.523053642691162
31	V	0.523053642691162	0.523053642691162
32	K	0.519292087813995	0.519292087813995
33	T	0.313266334888141	0.313266334888141
34	A	0.155104742144947	0.155104742144947
35	Q	0.144654773487999	0.144654773487999
36	N	0.095208920976364	0.144654773487999
37	L	0.101398362208609	0.144654773487999
38	A	0.199615846864130	0.116611883658177
39	E	0.229434186219544	0.116611883658177
40	V	0.116611883658177	0.116611883658177
41	N	0.106354172122921	0.106354172122921
42	G	0.081724997554997	0.083359039720258
43	P	0.081724997554997	0.081724997554997
44	E	0.083359039720258	0.081724997554997
45	T	0.061746821221926	0.061746821221926
46	L	0.025801145634937	0.060866518312535
47	I	0.021353020488955	0.031293671827046
48	G	0.060866518312535	0.031293671827046
49	P	0.031293671827046	0.031293671827046
50	G	0.039541382698447	0.039541382698447
51	A	0.026493957594247	0.039541382698447
52	K	0.056737913860370	0.045609683201182
53	E	0.049758873984544	0.045609683201182
54	G	0.045609683201182	0.045609683201182
55	T	0.014393638770441	0.014393638770441
56	V	0.007199906630394	0.014393638770441
57	P	0.007199906630394	0.014393638770441
58	T	0.015775817954301	0.015775817954301
59	D	0.025357604118048	0.022362858723429
60	L	0.022362858723429	0.025357604118048
61	D	0.043593600697650	0.043593600697650
62	Q	0.043593600697650	0.043593600697650
63	E	0.101738691252967	0.085345321595490
64	T	0.173871135124161	0.093789419219612
65	G	0.085345321595490	0.101738691252967
66	L	0.093789419219612	0.161297892158404
67	A	0.161297892158404	0.093789419219612
68	R	0.180942167689435	0.161297892158404
69	L	0.081645524521741	0.163997538348247
70	E	0.265869853053459	0.180942167689435
71	L	0.163997538348247	0.265869853053459
72	L	0.368169730764644	0.368169730764644
73	G	0.518513627197159	0.368169730764644
74	K	0.415849351613117	0.368169730764644
75	L	0.276987758796533	0.276987758796533
76	E	0.227394599167530	0.227394599167530
77	G	0.188224783400866	0.188224783400866
78	I	0.188224783400866	0.188224783400866
79	D	0.167951985630297	0.167951985630297
80	V	0.097022009897650	0.097022009897650
81	F	0.054099694976190	0.075461627092826
82	D	0.075461627092826	0.075461627092826
83	T	0.075461627092826	0.054681912702435
84	K	0.031802552109142	0.075461627092826
85	P	0.054681912702435	0.054681912702435
86	L	0.103194620087204	0.050591274783581
87	D	0.050591274783581	0.050591274783581
88	S	0.050591274783581	0.050591274783581
89	S	0.025873258120624	0.050591274783581
90	R	0.028126703089676	0.050591274783581
91	K	0.105458952432407	0.105458952432407
92	G	0.191855497620490	0.126302775059597
93	T	0.126302775059597	0.135491098188278
94	M	0.145354103319816	0.135491098188278
95	K	0.135491098188278	0.135491098188278
96	D	0.135491098188278	0.135491098188278
97	P	0.072638336504535	0.119408465622334
98	I	0.119408465622334	0.119408465622334
99	I	0.119408465622334	0.119408465622334
100	I	0.199356589394187	0.199356589394187
101	E	0.359642546442265	0.295770983566024
102	S	0.295770983566024	0.309570325755789
103	Y	0.309570325755789	0.324694313802768
104	D	0.324694313802768	0.324694313802768
105	D	0.421076197017591	0.324694313802768
106	Y	0.461123741939173	0.324694313802768
107	R	0.263223916687783	0.263223916687783
108	Y	0.177192099170358	0.177192099170358
109	V	0.074049902415680	0.130568388354929
110	G	0.122269559462800	0.122269559462800
111	C	0.130568388354929	0.122269559462800
112	T	0.080629972139936	0.130568388354929
113	G	0.263219603549695	0.263219603549695
114	S	0.518089441302990	0.518089441302990
115	P	0.551513597361202	0.538336052993284
116	A	0.681650884685011	0.538336052993284
117	G	0.538336052993284	0.538336052993284
118	S	0.367577044992290	0.452202828161836
119	H	0.437325576061244	0.437325576061244
120	T	0.452202828161836	0.393110313630849
121	I	0.393110313630849	0.437325576061244
122	M	0.329697052620824	0.452202828161836
123	W	0.456157420183766	0.456157420183766
124	L	0.547711443541987	0.515665645919038
125	K	0.515665645919038	0.547711443541987
126	P	0.693352311101455	0.693352311101455
127	T	0.817431930974855	0.704518002131150
128	V	0.704518002131150	0.704518002131150
129	N	0.791081934195588	0.704518002131150
130	E	0.584401012637005	0.584401012637005
131	V	0.483199119956656	0.483199119956656
132	A	0.446035781681810	0.446035781681810
133	R	0.425938341991289	0.446035781681810
134	C	0.425938341991289	0.446035781681810
135	W	0.621199738814042	0.425938341991289
136	E	0.562708356962723	0.562708356962723
137	C	0.390762054031841	0.579610528326529
138	G	0.579610528326529	0.579610528326529
139	S	0.644849100834796	0.579610528326529
140	V	0.644849100834796	0.579610528326529
141	Y	0.557056265928038	0.557056265928038
142	K	0.480436215514879	0.480436215514879
143	L	0.223501775144276	0.223501775144276
144	N	0.067724780125484	0.120041487423563
145	P	0.120041487423563	0.120041487423563
146	V	0.083911275823965	0.120041487423563
147	G	0.500000000000000	0.500000000000000
148	V	0.500000000000000	0.500000000000000
149	P	0.500000000000000	0.500000000000000
150	N	0.500000000000000	0.500000000000000
151	D	0.500000000000000	0.500000000000000
152	D	0.500000000000000	0.500000000000000
153	H	0.500000000000000	0.500000000000000
154	H	0.500000000000000	0.500000000000000
155	H	0.500000000000000	0.500000000000000
