# Supplementary material for: Conserved degronome features governing quality control associated proteolysis
Source: Nat Commun. 2022 Dec 8;13:7588. doi: 10.1038/s41467-022-35298-y (PMC9732359; doi:10.1038/s41467-022-35298-y)
Supplement: Supplementary file 6 — Supplementary Data 4 [file 41467_2022_35298_MOESM6_ESM.zip › profile_P04039.csv]

# Degron profile of P04039
# logit: Predicted probability of a tile being a degron (PSI<2.2) assigned to central position
# smooth: Running median spanning 5 positions
resi	aa	logit	logit_smooth
1	M	0.500000000000000	0.500000000000000
2	L	0.500000000000000	0.500000000000000
3	C	0.500000000000000	0.500000000000000
4	Q	0.500000000000000	0.500000000000000
5	Q	0.500000000000000	0.500000000000000
6	M	0.500000000000000	0.500000000000000
7	I	0.500000000000000	0.500000000000000
8	R	0.500000000000000	0.500000000000000
9	T	0.677323745032766	0.530433049650736
10	T	0.677323745032766	0.530433049650736
11	A	0.530433049650736	0.530433049650736
12	K	0.431524372145073	0.530433049650736
13	R	0.411521879203699	0.530433049650736
14	S	0.606766093116759	0.606766093116759
15	S	0.676244310453562	0.606766093116759
16	N	0.606766093116759	0.606766093116759
17	I	0.574162610220163	0.589982058834229
18	M	0.589982058834229	0.589982058834229
19	T	0.587335160035618	0.589982058834229
20	R	0.664180701488037	0.664180701488037
21	P	0.693400653348183	0.693400653348183
22	I	0.796602746832768	0.693400653348183
23	I	0.786889818381183	0.693400653348183
24	M	0.648552765239373	0.648552765239373
25	K	0.637507911980052	0.637507911980052
26	R	0.595650826912881	0.629036927352709
27	S	0.629036927352709	0.595650826912881
28	V	0.490547731263623	0.595650826912881
29	H	0.414514808632644	0.490547731263623
30	F	0.629046212280501	0.414514808632644
31	K	0.414514808632644	0.414514808632644
32	D	0.393849929345605	0.414514808632644
33	G	0.289426854081742	0.393849929345605
34	V	0.424208784887861	0.391644939463471
35	Y	0.391644939463471	0.327376701047948
36	E	0.327376701047948	0.327376701047948
37	N	0.235440756220363	0.235440756220363
38	I	0.212164850104134	0.212164850104134
39	P	0.127183943310967	0.212164850104134
40	F	0.116118506412305	0.212164850104134
41	K	0.312746650789782	0.312746650789782
42	V	0.424842330011902	0.319750527941309
43	K	0.448653772900079	0.424842330011902
44	G	0.319750527941309	0.448653772900079
45	R	0.468845430148748	0.448653772900079
46	K	0.675214988219282	0.468845430148748
47	T	0.435677125265080	0.629228577951251
48	P	0.629228577951251	0.629228577951251
49	Y	0.629228577951251	0.629228577951251
50	A	0.688375942633517	0.678954467876843
51	L	0.725064840540043	0.688375942633517
52	S	0.678954467876843	0.725064840540043
53	H	0.839395674058378	0.839395674058378
54	F	0.856003265655880	0.856003265655880
55	G	0.914911347574670	0.900398897430979
56	F	0.900398897430979	0.914911347574670
57	F	0.952088325584834	0.951396034329212
58	A	0.951396034329212	0.951396034329212
59	I	0.951396034329212	0.951396034329212
60	G	0.943596196898497	0.951396034329212
61	F	0.966623878707962	0.957667386165325
62	A	0.978637694850072	0.966623878707962
63	V	0.957667386165325	0.966623878707962
64	P	0.982521693499744	0.965945633159579
65	F	0.965945633159579	0.957667386165325
66	V	0.934694081348206	0.934694081348206
67	A	0.921029963232707	0.921029963232707
68	C	0.812422931011341	0.875470052955151
69	Y	0.875470052955151	0.812422931011341
70	V	0.500000000000000	0.500000000000000
71	Q	0.500000000000000	0.500000000000000
72	L	0.500000000000000	0.500000000000000
73	K	0.500000000000000	0.500000000000000
74	K	0.500000000000000	0.500000000000000
75	S	0.500000000000000	0.500000000000000
76	G	0.500000000000000	0.500000000000000
77	A	0.500000000000000	0.500000000000000
78	F	0.500000000000000	0.500000000000000
