# Supplementary material for: Conserved degronome features governing quality control associated proteolysis
Source: Nat Commun. 2022 Dec 8;13:7588. doi: 10.1038/s41467-022-35298-y (PMC9732359; doi:10.1038/s41467-022-35298-y)
Supplement: Supplementary file 6 — Supplementary Data 4 [file 41467_2022_35298_MOESM6_ESM.zip › profile_P04046.csv]

# Degron profile of P04046
# logit: Predicted probability of a tile being a degron (PSI<2.2) assigned to central position
# smooth: Running median spanning 5 positions
resi	aa	logit	logit_smooth
1	M	0.500000000000000	0.500000000000000
2	C	0.500000000000000	0.500000000000000
3	G	0.500000000000000	0.500000000000000
4	I	0.500000000000000	0.500000000000000
5	L	0.500000000000000	0.500000000000000
6	G	0.500000000000000	0.500000000000000
7	I	0.500000000000000	0.500000000000000
8	V	0.500000000000000	0.500000000000000
9	L	0.817832223725885	0.500000000000000
10	A	0.717297619666182	0.692718815842415
11	N	0.475679634791270	0.692718815842415
12	Q	0.692718815842415	0.640013739811503
13	T	0.640013739811503	0.475679634791270
14	T	0.321100342298160	0.321100342298160
15	P	0.321100342298160	0.321100342298160
16	V	0.271671845644195	0.308110320060406
17	A	0.308110320060406	0.308110320060406
18	P	0.306949316873388	0.308110320060406
19	E	0.404058044518312	0.404058044518312
20	L	0.440895633294542	0.440895633294542
21	C	0.479545252403863	0.440895633294542
22	D	0.495792959285844	0.443890407902467
23	G	0.423741977441589	0.443890407902467
24	C	0.443890407902467	0.423741977441589
25	I	0.189583842978300	0.252472936342946
26	F	0.189583842978300	0.252472936342946
27	L	0.252472936342946	0.252472936342946
28	Q	0.307854769519298	0.269223403162430
29	H	0.325239918965334	0.307854769519298
30	R	0.269223403162430	0.325239918965334
31	G	0.427015143609559	0.427015143609559
32	Q	0.612804410237054	0.427015143609559
33	D	0.427015143609559	0.427015143609559
34	A	0.267967009084499	0.267967009084499
35	A	0.174496227616639	0.174496227616639
36	G	0.078398369442167	0.158145052813327
37	I	0.090475068774203	0.158145052813327
38	A	0.158145052813327	0.158145052813327
39	T	0.231607688947980	0.231607688947980
40	C	0.268925893242889	0.268925893242889
41	G	0.390288467930428	0.390288467930428
42	S	0.547005556226866	0.390288467930428
43	R	0.426583461201964	0.390288467930428
44	G	0.324741065662485	0.324741065662485
45	R	0.324741065662485	0.324741065662485
46	I	0.262136292591993	0.274908719020071
47	Y	0.262136292591993	0.262136292591993
48	Q	0.274908719020071	0.262136292591993
49	C	0.105558110019463	0.262136292591993
50	K	0.210230975340362	0.274908719020071
51	G	0.332158793990778	0.317892628961917
52	N	0.317892628961917	0.327225922896469
53	G	0.362553824090502	0.327225922896469
54	M	0.327225922896469	0.317892628961917
55	A	0.204937901367649	0.215803370585946
56	R	0.202492800399281	0.204937901367649
57	D	0.215803370585946	0.204937901367649
58	V	0.114716122755566	0.205219922095282
59	F	0.205219922095282	0.215803370585946
60	T	0.295337584201339	0.285422783559137
61	Q	0.285422783559137	0.295337584201339
62	Q	0.345687784617560	0.295337584201339
63	R	0.345687784617560	0.345687784617560
64	V	0.245560436403778	0.345687784617560
65	S	0.380487955682384	0.380487955682384
66	G	0.601286897351806	0.488068577998467
67	L	0.488068577998467	0.489430854616531
68	A	0.489430854616531	0.505688064604823
69	G	0.505688064604823	0.505688064604823
70	S	0.657473328376794	0.623627863687053
71	M	0.638765842554234	0.623627863687053
72	G	0.623627863687053	0.623627863687053
73	I	0.543875432572229	0.543875432572229
74	A	0.474094063646993	0.543875432572229
75	H	0.543875432572229	0.474094063646993
76	L	0.388269053448248	0.399757823206314
77	R	0.388269053448248	0.399757823206314
78	Y	0.399757823206314	0.388269053448248
79	P	0.399757823206314	0.388269053448248
80	T	0.202694273483721	0.292110481953188
81	A	0.292110481953188	0.202694273483721
82	G	0.157549893164757	0.183337864766570
83	S	0.114678091334793	0.171414411951124
84	S	0.183337864766570	0.171414411951124
85	A	0.171414411951124	0.171414411951124
86	N	0.246406629384966	0.171414411951124
87	S	0.130309163536259	0.149861153866582
88	E	0.149861153866582	0.149861153866582
89	A	0.129075329876340	0.149861153866582
90	Q	0.172921077753214	0.172921077753214
91	P	0.172921077753214	0.172921077753214
92	F	0.298564506197313	0.252429974299217
93	Y	0.252429974299217	0.298564506197313
94	V	0.340771434220495	0.340771434220495
95	N	0.444333072253104	0.444333072253104
96	S	0.462961537109613	0.444333072253104
97	P	0.543636898466772	0.444333072253104
98	Y	0.423263476372619	0.462961537109613
99	G	0.386879686396615	0.543636898466772
100	I	0.582401201381717	0.423263476372619
101	N	0.560027991633492	0.386879686396615
102	L	0.368401034967729	0.368401034967729
103	A	0.256949410756042	0.348504081504188
104	H	0.348504081504188	0.348504081504188
105	N	0.348504081504188	0.348504081504188
106	G	0.541768590986196	0.391679351775446
107	N	0.391679351775446	0.438627257344414
108	L	0.478857552022288	0.478857552022288
109	V	0.438627257344414	0.438627257344414
110	N	0.596983377108537	0.438627257344414
111	T	0.282674837302454	0.282674837302454
112	A	0.155655646503967	0.155655646503967
113	S	0.078733671315710	0.155655646503967
114	L	0.155198939981273	0.155655646503967
115	K	0.207583478461358	0.169747980949995
116	R	0.262689769162105	0.196198377985064
117	Y	0.169747980949995	0.196198377985064
118	M	0.196198377985064	0.196198377985064
119	D	0.196198377985064	0.196198377985064
120	E	0.196198377985064	0.196198377985064
121	D	0.090418648131292	0.090418648131292
122	V	0.090418648131292	0.090418648131292
123	H	0.025763950939230	0.027284811300431
124	R	0.027284811300431	0.025763950939230
125	H	0.014705800333096	0.019830505041188
126	I	0.015938403369103	0.019830505041188
127	N	0.019830505041188	0.019830505041188
128	T	0.070675391624245	0.070675391624245
129	D	0.095095985633231	0.095095985633231
130	S	0.299763337260548	0.299763337260548
131	D	0.319284403504280	0.319284403504280
132	S	0.348073384530525	0.319284403504280
133	E	0.377828930008475	0.319284403504280
134	L	0.244361917485532	0.244361917485532
135	L	0.229827457199611	0.229827457199611
136	L	0.177598364758709	0.229827457199611
137	N	0.167625267728347	0.229827457199611
138	I	0.302844760199900	0.256290497112506
139	F	0.256290497112506	0.302844760199900
140	A	0.393968733517378	0.393968733517378
141	A	0.529502437480778	0.529502437480778
142	E	0.678979102946790	0.529502437480778
143	L	0.657521711421768	0.529502437480778
144	E	0.447734135550138	0.447734135550138
145	K	0.255036331233270	0.255036331233270
146	H	0.198555356218959	0.198555356218959
147	N	0.057331470939897	0.077927578077593
148	K	0.052588914241431	0.069113483735689
149	Y	0.077927578077593	0.069113483735689
150	R	0.069113483735689	0.077927578077593
151	V	0.136967901704020	0.136967901704020
152	N	0.136967901704020	0.136967901704020
153	N	0.136967901704020	0.136967901704020
154	E	0.112899526712149	0.136967901704020
155	D	0.167577366587064	0.167577366587064
156	V	0.305225399226680	0.305225399226680
157	F	0.334555311506792	0.334555311506792
158	H	0.352992286718686	0.339356998334465
159	A	0.448089056384345	0.339356998334465
160	L	0.339356998334465	0.339356998334465
161	E	0.328653652870472	0.339356998334465
162	G	0.318125331734333	0.339356998334465
163	V	0.584524799016758	0.584524799016758
164	Y	0.775508999882790	0.748018545581618
165	R	0.764846203650355	0.748018545581618
166	L	0.748018545581618	0.761163369788767
167	C	0.675514219050563	0.761163369788767
168	R	0.761163369788767	0.761163369788767
169	G	0.761163369788767	0.761163369788767
170	G	0.871999033403513	0.871999033403513
171	Y	0.871999033403513	0.871999033403513
172	A	0.881854820824987	0.871999033403513
173	C	0.841044297737343	0.881854820824987
174	V	0.902084173666329	0.881854820824987
175	G	0.901601562421296	0.881959787265398
176	L	0.811837173741342	0.901601562421296
177	L	0.881959787265398	0.881959787265398
178	A	0.914257172186887	0.875755465835913
179	G	0.875755465835913	0.875755465835913
180	F	0.775823383847879	0.775823383847879
181	A	0.691091468992112	0.691091468992112
182	L	0.513014886896062	0.642193623469693
183	F	0.557065151182198	0.557065151182198
184	G	0.642193623469693	0.513014886896062
185	F	0.448140182347969	0.554198166431613
186	R	0.448140182347969	0.554198166431613
187	D	0.554198166431613	0.554198166431613
188	P	0.754436425269682	0.554198166431613
189	N	0.554198166431613	0.554198166431613
190	G	0.367714442060399	0.367714442060399
191	I	0.250374616649269	0.250374616649269
192	R	0.093072692770142	0.097214796324124
193	P	0.097214796324124	0.093072692770142
194	L	0.046699545676779	0.046699545676779
195	L	0.022188163810113	0.039227289581624
196	F	0.033187411410251	0.039227289581624
197	G	0.039227289581624	0.033187411410251
198	E	0.046276909323199	0.033187411410251
199	R	0.031078887114327	0.036627480404248
200	E	0.026551223915234	0.036627480404248
201	N	0.036627480404248	0.036627480404248
202	P	0.077518153463594	0.036627480404248
203	D	0.052035478608297	0.036627480404248
204	G	0.028389390369204	0.028389390369204
205	T	0.008897869155920	0.028389390369204
206	K	0.011735466233006	0.028389390369204
207	D	0.034071404796350	0.034071404796350
208	Y	0.052806696199808	0.052806696199808
209	M	0.153579354768512	0.153579354768512
210	L	0.177385244980588	0.177385244980588
211	A	0.237413240750254	0.237413240750254
212	S	0.401756900901802	0.401756900901802
213	E	0.413375080705769	0.413375080705769
214	S	0.565652456489709	0.565652456489709
215	V	0.582728037001017	0.582728037001017
216	V	0.724852588079469	0.653969395266354
217	F	0.724852588079469	0.653969395266354
218	K	0.653969395266354	0.653969395266354
219	A	0.334564924654883	0.434927581340246
220	H	0.434927581340246	0.434927581340246
221	N	0.420507457438915	0.434927581340246
222	F	0.517927711378691	0.434927581340246
223	T	0.448204152554985	0.420507457438915
224	K	0.214732271791105	0.214732271791105
225	Y	0.164426609032352	0.214732271791105
226	R	0.152255843658013	0.214732271791105
227	D	0.279452606294624	0.279452606294624
228	L	0.391510069217704	0.336556974655064
229	K	0.336556974655064	0.336556974655064
230	P	0.376122163691804	0.336556974655064
231	G	0.203803748323993	0.301278207471182
232	E	0.289022804940849	0.289022804940849
233	A	0.301278207471182	0.203803748323993
234	V	0.190164480529107	0.190164480529107
235	I	0.141294442735775	0.158964269227348
236	I	0.158964269227348	0.141294442735775
237	P	0.078779942012178	0.102710883503285
238	K	0.049496306365512	0.102710883503285
239	N	0.102710883503285	0.102710883503285
240	C	0.124913050829530	0.124913050829530
241	S	0.186603892449757	0.186603892449757
242	K	0.241731688519113	0.186603892449757
243	G	0.241731688519113	0.186603892449757
244	E	0.117463932359467	0.117463932359467
245	P	0.117463932359467	0.117463932359467
246	E	0.110496265649057	0.117463932359467
247	F	0.116421207118773	0.117463932359467
248	K	0.223322625094367	0.141066220467003
249	Q	0.161931710768173	0.141066220467003
250	V	0.141066220467003	0.161931710768173
251	V	0.080088785601486	0.161931710768173
252	P	0.177858811608938	0.177858811608938
253	I	0.413174868413299	0.322285536943643
254	N	0.322285536943643	0.413174868413299
255	S	0.589158700351912	0.566878287386249
256	Y	0.566878287386249	0.589158700351912
257	R	0.706168847805140	0.706168847805140
258	P	0.829549794054695	0.706168847805140
259	D	0.777891107265102	0.706168847805140
260	L	0.689043745762252	0.689043745762252
261	F	0.689043745762252	0.689043745762252
262	E	0.352318259748356	0.539025549027042
263	Y	0.406775047454024	0.539025549027042
264	V	0.539025549027042	0.406775047454024
265	Y	0.559260564734209	0.406775047454024
266	F	0.370190200333277	0.539025549027042
267	A	0.343319898676815	0.531317548789029
268	R	0.680480901921657	0.508517091073960
269	P	0.531317548789029	0.531317548789029
270	D	0.508517091073960	0.660205525332230
271	S	0.757284379991483	0.535293173860627
272	V	0.660205525332230	0.535293173860627
273	L	0.535293173860627	0.535293173860627
274	D	0.417892304460001	0.419219107876140
275	G	0.419219107876140	0.419219107876140
276	I	0.419219107876140	0.419219107876140
277	S	0.501537027658430	0.472282130924883
278	V	0.472282130924883	0.501537027658430
279	Y	0.641667718331529	0.628011061137762
280	H	0.628011061137762	0.628011061137762
281	T	0.650334137822135	0.628011061137762
282	R	0.548515008187581	0.594214986967606
283	L	0.582561601841713	0.594214986967606
284	A	0.594214986967606	0.594214986967606
285	M	0.594214986967606	0.594214986967606
286	G	0.733404722300650	0.594214986967606
287	S	0.603319582238521	0.594214986967606
288	K	0.447695712844331	0.585500211513221
289	L	0.585500211513221	0.568454062427343
290	A	0.568454062427343	0.509259336312738
291	E	0.509259336312738	0.509259336312738
292	N	0.240767479352951	0.240767479352951
293	I	0.114377731591159	0.148810938082195
294	L	0.148810938082195	0.148810938082195
295	K	0.103596985769814	0.148810938082195
296	Q	0.164633581070761	0.164633581070761
297	L	0.262793740274793	0.211088823141153
298	K	0.278658700021785	0.262793740274793
299	P	0.211088823141153	0.278658700021785
300	E	0.442833237270780	0.278658700021785
301	D	0.459921747553396	0.211088823141153
302	I	0.172905361918583	0.172905361918583
303	D	0.101124536057804	0.146202538596701
304	V	0.127731939520740	0.127731939520740
305	V	0.146202538596701	0.127731939520740
306	I	0.084376364581246	0.135647963427349
307	P	0.135647963427349	0.146202538596701
308	V	0.184723525157024	0.184723525157024
309	P	0.425765523044268	0.401802392469065
310	D	0.459955054848092	0.425765523044268
311	T	0.401802392469065	0.434150247851503
312	A	0.622540862274953	0.434150247851503
313	R	0.434150247851503	0.434150247851503
314	T	0.434150247851503	0.434150247851503
315	C	0.414519827517909	0.414519827517909
316	A	0.386405986125092	0.386405986125092
317	L	0.258247956317096	0.386405986125092
318	E	0.258247956317096	0.386405986125092
319	C	0.546690407411914	0.375817582182202
320	A	0.562753221966436	0.375817582182202
321	N	0.375817582182202	0.438115923047151
322	V	0.296717711308572	0.438115923047151
323	L	0.438115923047151	0.388839763005730
324	G	0.452998415857485	0.388839763005730
325	K	0.388839763005730	0.388839763005730
326	P	0.211769637002919	0.352508276464235
327	Y	0.335513095995722	0.352508276464235
328	R	0.352508276464235	0.352508276464235
329	E	0.430696318092759	0.352508276464235
330	G	0.418938980072098	0.352508276464235
331	F	0.313265482971839	0.377600267590122
332	V	0.197100824338891	0.377600267590122
333	K	0.377600267590122	0.377600267590122
334	N	0.567115421953156	0.532299986196129
335	R	0.698617815820632	0.532299986196129
336	Y	0.532299986196129	0.567115421953156
337	V	0.455582774266716	0.573546773858783
338	G	0.573546773858783	0.532299986196129
339	R	0.657455420077515	0.455582774266716
340	T	0.370962244257047	0.402945440321307
341	F	0.271731124492130	0.402945440321307
342	I	0.402945440321307	0.402945440321307
343	M	0.459673741323343	0.437159806877324
344	P	0.440872059994581	0.437159806877324
345	N	0.437159806877324	0.437159806877324
346	Q	0.329496502421781	0.412212903404098
347	R	0.412212903404098	0.412212903404098
348	E	0.379962242367314	0.379962242367314
349	R	0.532431527694995	0.379962242367314
350	V	0.325910714775642	0.325910714775642
351	S	0.167953869389414	0.167953869389414
352	S	0.167953869389414	0.167953869389414
353	V	0.119978824029119	0.146655186589895
354	R	0.146655186589895	0.146655186589895
355	R	0.096602779710245	0.146655186589895
356	K	0.156246456753420	0.156246456753420
357	L	0.233192347884451	0.156246456753420
358	N	0.175663194052805	0.156246456753420
359	P	0.105395609417480	0.159246775455757
360	M	0.099968300827162	0.159246775455757
361	E	0.159246775455757	0.159246775455757
362	S	0.172640410957644	0.172640410957644
363	E	0.282504120183656	0.248059841666388
364	F	0.383597150872217	0.248059841666388
365	K	0.248059841666388	0.248059841666388
366	G	0.080680991907949	0.209470577185178
367	K	0.099608783089495	0.209470577185178
368	K	0.209470577185178	0.209470577185178
369	V	0.231034099386135	0.231034099386135
370	L	0.360880592084519	0.299178028900644
371	I	0.299178028900644	0.299178028900644
372	V	0.429151447823783	0.301416231363526
373	D	0.289157537802827	0.301416231363526
374	D	0.301416231363526	0.301416231363526
375	S	0.349825058677136	0.301416231363526
376	I	0.246779692988755	0.349825058677136
377	V	0.414347011405962	0.349825058677136
378	R	0.414347011405962	0.246779692988755
379	G	0.230033313479992	0.230033313479992
380	T	0.180798106600557	0.230033313479992
381	T	0.137054753140789	0.230033313479992
382	S	0.230535169128831	0.230535169128831
383	K	0.256037563280173	0.230535169128831
384	E	0.256037563280173	0.230535169128831
385	I	0.113320933009867	0.113320933009867
386	V	0.084224889858401	0.097039406004704
387	N	0.079342332294697	0.097039406004704
388	M	0.097039406004704	0.097039406004704
389	A	0.153454559070710	0.153454559070710
390	K	0.236876008495835	0.236876008495835
391	E	0.367074650310202	0.367074650310202
392	S	0.430169782167204	0.430169782167204
393	G	0.568028313597392	0.430169782167204
394	A	0.442160553835141	0.430169782167204
395	T	0.363219129353510	0.379327026669833
396	K	0.379327026669833	0.379327026669833
397	V	0.332746632076435	0.379327026669833
398	Y	0.452746652574724	0.452746652574724
399	F	0.486329535373075	0.486329535373075
400	A	0.740598431098542	0.693711789013418
401	S	0.693711789013418	0.740598431098542
402	A	0.763573110088221	0.763573110088221
403	A	0.842716302102877	0.842716302102877
404	P	0.901717465149163	0.880344887913725
405	A	0.880344887913725	0.880344887913725
406	I	0.897788324612957	0.880344887913725
407	R	0.717173924662691	0.718278446871668
408	Y	0.718278446871668	0.717173924662691
409	N	0.677467328523280	0.677467328523280
410	H	0.512138052220123	0.512138052220123
411	I	0.463758797604730	0.463758797604730
412	Y	0.399188321322555	0.463758797604730
413	G	0.382757133357521	0.463758797604730
414	I	0.486996397959347	0.486996397959347
415	D	0.486996397959347	0.486996397959347
416	L	0.519170340689074	0.519170340689074
417	T	0.519170340689074	0.519170340689074
418	D	0.519170340689074	0.519170340689074
419	T	0.519369684154431	0.519170340689074
420	K	0.349219203974111	0.349219203974111
421	N	0.134135817853866	0.134135817853866
422	L	0.105253001980442	0.105253001980442
423	I	0.032106436565715	0.101676251911031
424	A	0.101676251911031	0.068844719871034
425	Y	0.068844719871034	0.068844719871034
426	N	0.040292100284956	0.101676251911031
427	R	0.125302784798433	0.125302784798433
428	T	0.223887442719555	0.187870210796032
429	D	0.187870210796032	0.187870210796032
430	E	0.318891023994910	0.187870210796032
431	E	0.125166262556282	0.125166262556282
432	V	0.070479605762536	0.110248104826292
433	A	0.095321502879573	0.110248104826292
434	E	0.110248104826292	0.110248104826292
435	V	0.212846648315222	0.186146813032476
436	I	0.187808550814332	0.187808550814332
437	G	0.186146813032476	0.212846648315222
438	C	0.462296493257620	0.428070874680079
439	E	0.462296493257620	0.451921089501277
440	R	0.428070874680079	0.462296493257620
441	V	0.451921089501277	0.462296493257620
442	I	0.577689977773169	0.528574647729827
443	Y	0.543557365277521	0.528574647729827
444	Q	0.528574647729827	0.528574647729827
445	S	0.469285252592811	0.524415768067039
446	L	0.524415768067039	0.469285252592811
447	E	0.409795067605755	0.409795067605755
448	D	0.376733052755441	0.386716955881158
449	L	0.345626015349221	0.376733052755441
450	I	0.386716955881158	0.345626015349221
451	D	0.238463090334720	0.256687627219219
452	C	0.145685732031471	0.238463090334720
453	C	0.256687627219219	0.165449645566292
454	K	0.165449645566292	0.145685732031471
455	T	0.050098385191846	0.165449645566292
456	D	0.064944620045171	0.165449645566292
457	K	0.191585302970015	0.104782075288360
458	I	0.190742334787545	0.150426453487666
459	T	0.104782075288360	0.150426453487666
460	K	0.150426453487666	0.104782075288360
461	F	0.080446478468738	0.104782075288360
462	E	0.086197453529157	0.145750884719241
463	D	0.145750884719241	0.145750884719241
464	G	0.145750884719241	0.145750884719241
465	V	0.205152000587170	0.145750884719241
466	F	0.318266484136246	0.145750884719241
467	T	0.116331161609386	0.116331161609386
468	G	0.061101677488823	0.061101677488823
469	N	0.049598564841476	0.061101677488823
470	Y	0.046123484453311	0.061101677488823
471	V	0.146374973181293	0.146374973181293
472	T	0.240448965368274	0.193797923749731
473	G	0.193797923749731	0.193797923749731
474	V	0.209373847754225	0.193797923749731
475	E	0.075245654872702	0.075245654872702
476	D	0.044164227220907	0.072668864815276
477	G	0.054479231388537	0.054479231388537
478	Y	0.072668864815276	0.044164227220907
479	I	0.025328397233486	0.029773305973751
480	Q	0.015010099548532	0.029773305973751
481	E	0.029773305973751	0.025328397233486
482	L	0.047446926777782	0.029773305973751
483	E	0.022647034619848	0.031026354963485
484	E	0.031026354963485	0.047446926777782
485	K	0.060210720020939	0.031026354963485
486	R	0.078122491634544	0.031026354963485
487	E	0.023880179978716	0.023880179978716
488	S	0.017751697240375	0.023880179978716
489	I	0.018131888493163	0.018131888493163
490	A	0.037975359097096	0.018131888493163
491	N	0.011919121805857	0.030249985679955
492	N	0.034592373978787	0.034592373978787
493	S	0.030249985679955	0.034592373978787
494	S	0.063108944814051	0.045073372746969
495	D	0.045073372746969	0.063108944814051
496	M	0.133793608504558	0.094362883463385
497	K	0.210981750712321	0.119969536123429
498	A	0.094362883463385	0.133793608504558
499	E	0.119969536123429	0.119969536123429
500	V	0.174155925846740	0.119969536123429
501	D	0.117274293943698	0.174155925846740
502	I	0.500000000000000	0.500000000000000
503	G	0.500000000000000	0.500000000000000
504	L	0.500000000000000	0.500000000000000
505	Y	0.500000000000000	0.500000000000000
506	N	0.500000000000000	0.500000000000000
507	C	0.500000000000000	0.500000000000000
508	A	0.500000000000000	0.500000000000000
509	D	0.500000000000000	0.500000000000000
510	Y	0.500000000000000	0.500000000000000
