# Supplementary material for: Conserved degronome features governing quality control associated proteolysis
Source: Nat Commun. 2022 Dec 8;13:7588. doi: 10.1038/s41467-022-35298-y (PMC9732359; doi:10.1038/s41467-022-35298-y)
Supplement: Supplementary file 6 — Supplementary Data 4 [file 41467_2022_35298_MOESM6_ESM.zip › profile_P04050.csv]

# Degron profile of P04050
# logit: Predicted probability of a tile being a degron (PSI<2.2) assigned to central position
# smooth: Running median spanning 5 positions
resi	aa	logit	logit_smooth
1	M	0.500000000000000	0.500000000000000
2	V	0.500000000000000	0.500000000000000
3	G	0.500000000000000	0.500000000000000
4	Q	0.500000000000000	0.500000000000000
5	Q	0.500000000000000	0.500000000000000
6	Y	0.500000000000000	0.500000000000000
7	S	0.500000000000000	0.500000000000000
8	S	0.500000000000000	0.500000000000000
9	A	0.434272150214711	0.434272150214711
10	P	0.320161100375632	0.340364836223740
11	L	0.340364836223740	0.340364836223740
12	R	0.340364836223740	0.340364836223740
13	T	0.512340970551182	0.512340970551182
14	V	0.680259531818237	0.512340970551182
15	K	0.551357667637630	0.512340970551182
16	E	0.510903326220152	0.510903326220152
17	V	0.374877229237240	0.374877229237240
18	Q	0.219080688083173	0.360139089231833
19	F	0.360139089231833	0.268824203725496
20	G	0.244282667372810	0.268824203725496
21	L	0.268824203725496	0.302728311551692
22	F	0.425409423913917	0.302728311551692
23	S	0.302728311551692	0.425409423913917
24	P	0.439870049506950	0.439870049506950
25	E	0.626678291485967	0.481344379246822
26	E	0.481344379246822	0.541809684415831
27	V	0.671892965398497	0.626678291485967
28	R	0.541809684415831	0.569377467500957
29	A	0.745052590399406	0.569377467500957
30	I	0.569377467500957	0.541809684415831
31	S	0.288895482346248	0.420873117421598
32	V	0.291146328541491	0.387504144890503
33	A	0.420873117421598	0.387504144890503
34	K	0.387504144890503	0.387504144890503
35	I	0.387504144890503	0.387504144890503
36	R	0.272769174179139	0.272769174179139
37	F	0.242856905562489	0.242856905562489
38	P	0.209016966501775	0.209016966501775
39	E	0.122839048599633	0.146652250655224
40	T	0.146652250655224	0.136161568081739
41	M	0.086767932294381	0.122839048599633
42	D	0.136161568081739	0.112216460734243
43	E	0.112216460734243	0.086767932294381
44	T	0.044835168987995	0.075556570831767
45	Q	0.075556570831767	0.044835168987995
46	T	0.033538163571242	0.033538163571242
47	R	0.019996175773170	0.031233053578208
48	A	0.029324090875358	0.031233053578208
49	K	0.031233053578208	0.031233053578208
50	I	0.038713123205052	0.038713123205052
51	G	0.057423145255189	0.057423145255189
52	G	0.095937608190458	0.095937608190458
53	L	0.176069158832335	0.103743005137075
54	N	0.103743005137075	0.103743005137075
55	D	0.109947806359493	0.109947806359493
56	P	0.083264786412676	0.109947806359493
57	R	0.122071610020998	0.109947806359493
58	L	0.122071610020998	0.118030142863547
59	G	0.098820949527636	0.122071610020998
60	S	0.118030142863547	0.122071610020998
61	I	0.151791886194708	0.132655676362610
62	D	0.132655676362610	0.151020120588503
63	R	0.151020120588503	0.151791886194708
64	N	0.169665895873566	0.153796397763469
65	L	0.153796397763469	0.153796397763469
66	K	0.202135199853434	0.153796397763469
67	C	0.096642317935389	0.115381147798285
68	Q	0.075132264612869	0.096642317935389
69	T	0.115381147798285	0.076107346596192
70	C	0.051643050682974	0.076051214838898
71	Q	0.076107346596192	0.076107346596192
72	E	0.076051214838898	0.076051214838898
73	G	0.162383159543896	0.076107346596192
74	M	0.072371331754377	0.081905351322704
75	N	0.081905351322704	0.081905351322704
76	E	0.101624908512836	0.081905351322704
77	C	0.057736264087943	0.081905351322704
78	P	0.102221371626231	0.081661998289322
79	G	0.080058316880743	0.081661998289322
80	H	0.081661998289322	0.102221371626231
81	F	0.116341115931067	0.116341115931067
82	G	0.228969350801192	0.228969350801192
83	H	0.269504309666279	0.269504309666279
84	I	0.333939893336943	0.333939893336943
85	D	0.598275423113051	0.412201677995344
86	L	0.412201677995344	0.598275423113051
87	A	0.606533206221532	0.606533206221532
88	K	0.805863931257979	0.704513973979525
89	P	0.825332083552488	0.805863931257979
90	V	0.704513973979525	0.825332083552488
91	F	0.865236259837905	0.825332083552488
92	H	0.848822356045897	0.848822356045897
93	V	0.722231202760096	0.865236259837905
94	G	0.898702019811820	0.848822356045897
95	F	0.883481623178906	0.857971142903714
96	I	0.780081133176592	0.883481623178906
97	A	0.857971142903714	0.883481623178906
98	K	0.923777280517851	0.901815488318868
99	I	0.919425180246828	0.901815488318868
100	K	0.901815488318868	0.901815488318868
101	K	0.901815488318868	0.901815488318868
102	V	0.896350128878301	0.896350128878301
103	C	0.896350128878301	0.896350128878301
104	E	0.813558428920550	0.860417512939529
105	C	0.801058992999082	0.860417512939529
106	V	0.860417512939529	0.813558428920550
107	C	0.924716523198759	0.801058992999082
108	M	0.750954510595141	0.750954510595141
109	H	0.647405925601750	0.677376476037949
110	C	0.677376476037949	0.647405925601750
111	G	0.494114336869851	0.533330453034563
112	K	0.258841578137418	0.517026037106077
113	L	0.533330453034563	0.494114336869851
114	L	0.517026037106077	0.403804984734677
115	L	0.403804984734677	0.403804984734677
116	D	0.280170722244438	0.356263611294620
117	E	0.241037874294904	0.297257750848377
118	H	0.356263611294620	0.297257750848377
119	N	0.297257750848377	0.356263611294620
120	E	0.532504653040942	0.356263611294620
121	L	0.532504653040942	0.297257750848377
122	M	0.232554794660305	0.232554794660305
123	R	0.138896037706702	0.138896037706702
124	Q	0.074885720532501	0.138896037706702
125	A	0.132472155791881	0.138896037706702
126	L	0.222987973301837	0.222987973301837
127	A	0.332164750135118	0.332164750135118
128	I	0.434836072744695	0.434836072744695
129	K	0.621879999406410	0.621879999406410
130	D	0.640586155403897	0.640586155403897
131	S	0.701200167659152	0.687398159232297
132	K	0.687398159232297	0.701200167659152
133	K	0.817429177536648	0.746178535292671
134	R	0.854183654446242	0.746178535292671
135	F	0.746178535292671	0.746178535292671
136	A	0.707764730169544	0.707764730169544
137	A	0.528647196898711	0.707764730169544
138	I	0.641464475936774	0.707764730169544
139	W	0.859247611585159	0.856495930161158
140	T	0.907420619784192	0.859247611585159
141	L	0.856495930161158	0.859247611585159
142	C	0.864869039493802	0.856495930161158
143	K	0.747773216845174	0.747773216845174
144	T	0.730154856111843	0.730154856111843
145	K	0.652071749653248	0.652071749653248
146	M	0.604307497636132	0.604307497636132
147	V	0.301019914111247	0.301019914111247
148	C	0.098035388968009	0.098035388968009
149	E	0.050990802355819	0.050990802355819
150	T	0.023733245134059	0.023733245134059
151	D	0.015076711647553	0.023733245134059
152	V	0.014759618668333	0.023733245134059
153	P	0.027083497235200	0.027083497235200
154	S	0.047937903672435	0.027083497235200
155	E	0.032395021197293	0.027083497235200
156	D	0.020742996759799	0.020742996759799
157	D	0.009875819259700	0.020434411467487
158	P	0.012965125036721	0.020434411467487
159	T	0.020434411467487	0.014467896807505
160	Q	0.030591477731275	0.017161426305641
161	L	0.014467896807505	0.017161426305641
162	V	0.017161426305641	0.017161426305641
163	S	0.015855206685761	0.017161426305641
164	R	0.023297343753181	0.023297343753181
165	G	0.046030984349988	0.046030984349988
166	G	0.164269281842218	0.164269281842218
167	C	0.199680177787655	0.164269281842218
168	G	0.188751667502915	0.164269281842218
169	N	0.111923456834496	0.111923456834496
170	T	0.048270422256925	0.052917739540445
171	Q	0.052917739540445	0.052917739540445
172	P	0.050041599270496	0.052917739540445
173	T	0.084016689569109	0.084016689569109
174	I	0.171422647095040	0.114147112361475
175	R	0.171422647095040	0.171422647095040
176	K	0.114147112361475	0.171422647095040
177	D	0.252337136966840	0.252337136966840
178	G	0.286273708032734	0.252337136966840
179	L	0.272217926088075	0.252337136966840
180	K	0.168471435199198	0.237902558812873
181	L	0.204566445174125	0.204566445174125
182	V	0.237902558812873	0.168471435199198
183	G	0.134213813365319	0.134213813365319
184	S	0.097982751880708	0.123877428071729
185	W	0.054448085780884	0.097982751880708
186	K	0.123877428071729	0.085478379250783
187	K	0.085478379250783	0.054448085780884
188	D	0.027769472195750	0.027769472195750
189	R	0.025104652299623	0.025104652299623
190	A	0.007807789499084	0.012220531690040
191	T	0.008594677397126	0.012220531690040
192	G	0.012220531690040	0.012220531690040
193	D	0.020661438863823	0.019622404862445
194	A	0.019622404862445	0.020661438863823
195	D	0.020788462275165	0.020788462275165
196	E	0.022258920945783	0.020788462275165
197	P	0.025484336590866	0.022258920945783
198	E	0.013723680417462	0.022563398586911
199	L	0.022563398586911	0.025484336590866
200	R	0.041131196795435	0.041131196795435
201	V	0.043071479825955	0.043071479825955
202	L	0.154942498956129	0.154942498956129
203	S	0.218237560850716	0.218237560850716
204	T	0.344955490747801	0.344955490747801
205	E	0.497212726372584	0.497212726372584
206	E	0.703143097333546	0.703143097333546
207	I	0.804911637914404	0.765949912925996
208	L	0.789259109900315	0.765949912925996
209	N	0.765949912925996	0.765949912925996
210	I	0.489564715532091	0.490934056218744
211	F	0.488202422591946	0.489564715532091
212	K	0.490934056218744	0.489564715532091
213	H	0.488202422591946	0.490934056218744
214	I	0.757370860681996	0.757370860681996
215	S	0.804335927624344	0.757370860681996
216	V	0.790475215872774	0.757370860681996
217	K	0.614363792222170	0.614363792222170
218	D	0.535508688062275	0.535508688062275
219	F	0.491272401548317	0.506000281934508
220	T	0.491272401548317	0.506000281934508
221	S	0.506000281934508	0.491272401548317
222	L	0.506199892216589	0.491272401548317
223	G	0.299714326669652	0.299714326669652
224	F	0.197240989400729	0.299714326669652
225	N	0.221981511700718	0.299714326669652
226	E	0.312782118505198	0.312782118505198
227	V	0.649620726829148	0.649620726829148
228	F	0.650860632316467	0.650860632316467
229	S	0.650860632316467	0.650860632316467
230	R	0.749567905392968	0.749567905392968
231	P	0.749567905392968	0.749567905392968
232	E	0.770907492904062	0.754374286762864
233	W	0.754374286762864	0.766936562699361
234	M	0.766936562699361	0.766936562699361
235	I	0.829703248131511	0.754374286762864
236	L	0.708323246121168	0.708323246121168
237	T	0.524884525931413	0.653249606950734
238	C	0.653249606950734	0.653249606950734
239	L	0.653249606950734	0.653249606950734
240	P	0.653249606950734	0.653249606950734
241	V	0.766441144953896	0.691671316833834
242	P	0.771365898171835	0.691671316833834
243	P	0.691671316833834	0.691671316833834
244	P	0.673073473336515	0.673073473336515
245	P	0.465061920962167	0.465061920962167
246	V	0.330509524811636	0.330509524811636
247	R	0.235166172500152	0.235166172500152
248	P	0.131197850532735	0.160851788601276
249	S	0.160851788601276	0.131197850532735
250	I	0.078326245289948	0.078326245289948
251	S	0.054282564030070	0.054282564030070
252	F	0.032647383002501	0.042016418940870
253	N	0.019457831786424	0.032647383002501
254	E	0.042016418940870	0.032647383002501
255	S	0.025343259518276	0.042016418940870
256	Q	0.043088962645802	0.043088962645802
257	R	0.047569639947732	0.047569639947732
258	G	0.085780895865032	0.047569639947732
259	E	0.053530696136086	0.047569639947732
260	D	0.027489455321658	0.053530696136086
261	D	0.029879346198683	0.053530696136086
262	L	0.067979191510120	0.067979191510120
263	T	0.106967300770830	0.106967300770830
264	F	0.128153181806442	0.112201920448925
265	K	0.112201920448925	0.128153181806442
266	L	0.192555521490507	0.192555521490507
267	A	0.239792245937892	0.239792245937892
268	D	0.507924126473325	0.507924126473325
269	I	0.542478506168658	0.542478506168658
270	L	0.705754099122441	0.576628957139176
271	K	0.705754099122441	0.576628957139176
272	A	0.576628957139176	0.576628957139176
273	N	0.440045470375010	0.440045470375010
274	I	0.398046235755874	0.398046235755874
275	S	0.210181506487129	0.311573333381416
276	L	0.210181506487129	0.210181506487129
277	E	0.311573333381416	0.210181506487129
278	T	0.193328284417524	0.193328284417524
279	L	0.120903016268223	0.193328284417524
280	E	0.151835391162311	0.176900898220361
281	H	0.228981986184935	0.151835391162311
282	N	0.176900898220361	0.151835391162311
283	G	0.057141879322007	0.069224324964957
284	A	0.069224324964957	0.057141879322007
285	P	0.022222344855839	0.057141879322007
286	H	0.038081017855851	0.068523302737739
287	H	0.068523302737739	0.068523302737739
288	A	0.068523302737739	0.068523302737739
289	I	0.105729721854902	0.105729721854902
290	E	0.170061078741602	0.170061078741602
291	E	0.217810026348977	0.217810026348977
292	A	0.385783820025274	0.385783820025274
293	E	0.385783820025274	0.385783820025274
294	S	0.427611973256054	0.427611973256054
295	L	0.545384040379898	0.427611973256054
296	L	0.625969365847960	0.427611973256054
297	Q	0.405320628419998	0.405320628419998
298	F	0.209852119276046	0.405320628419998
299	H	0.187788801186792	0.405320628419998
300	V	0.450524712220309	0.450524712220309
301	A	0.450524712220309	0.450524712220309
302	T	0.519177567545881	0.450524712220309
303	Y	0.499063378595549	0.450524712220309
304	M	0.310703523781610	0.310703523781610
305	D	0.181253925648826	0.228426716899835
306	N	0.227467258911217	0.227467258911217
307	D	0.228426716899835	0.202155018242589
308	I	0.202155018242589	0.202155018242589
309	A	0.122869882324745	0.122869882324745
310	G	0.102454780275136	0.102454780275136
311	Q	0.078649141758607	0.078649141758607
312	P	0.050513351551129	0.078649141758607
313	Q	0.029189656254662	0.078649141758607
314	A	0.093046831875694	0.093046831875694
315	L	0.108674458797105	0.108674458797105
316	Q	0.196114560502230	0.176607550110202
317	K	0.196114560502230	0.196114560502230
318	S	0.176607550110202	0.196114560502230
319	G	0.258243240237693	0.258243240237693
320	R	0.289326441143092	0.289326441143092
321	P	0.473631546024829	0.361611400984236
322	V	0.479013943961386	0.361611400984236
323	K	0.361611400984236	0.361611400984236
324	S	0.221345679414845	0.221345679414845
325	I	0.150291469081589	0.150291469081589
326	R	0.124218824068846	0.150291469081589
327	A	0.132721856830432	0.150291469081589
328	R	0.291830299027667	0.268225437536469
329	L	0.291830299027667	0.268225437536469
330	K	0.268225437536469	0.268225437536469
331	G	0.145675500357852	0.268225437536469
332	K	0.253607270010477	0.253607270010477
333	E	0.338190232312340	0.159498742607183
334	G	0.159498742607183	0.159498742607183
335	R	0.142235424563797	0.159498742607183
336	I	0.127239373354430	0.142235424563797
337	R	0.187273440549153	0.127239373354430
338	G	0.057759736296206	0.127239373354430
339	N	0.108325969657195	0.138442729108583
340	L	0.138442729108583	0.138442729108583
341	M	0.172979551892950	0.172979551892950
342	G	0.282170841804501	0.282170841804501
343	K	0.344542354350243	0.344542354350243
344	R	0.453794605631361	0.435039781574147
345	V	0.453794605631361	0.435039781574147
346	D	0.435039781574147	0.435039781574147
347	F	0.435039781574147	0.435039781574147
348	S	0.326653119469427	0.326653119469427
349	A	0.179985218240471	0.223415011040071
350	R	0.103763112010406	0.179985218240471
351	T	0.223415011040071	0.179985218240471
352	V	0.149068146090856	0.149068146090856
353	I	0.233733647404440	0.149068146090856
354	S	0.082060367742541	0.141659360554368
355	G	0.141659360554368	0.130909789865550
356	D	0.130909789865550	0.130909789865550
357	P	0.102237283263369	0.130909789865550
358	N	0.136627471359310	0.110849489855231
359	L	0.110849489855231	0.104150008447534
360	E	0.104150008447534	0.104150008447534
361	L	0.063823986127511	0.077203646810631
362	D	0.063823986127511	0.077203646810631
363	Q	0.077203646810631	0.077203646810631
364	V	0.094472642861358	0.094472642861358
365	G	0.174267308065233	0.174267308065233
366	V	0.318083150650982	0.318083150650982
367	P	0.372825948844902	0.353919711025732
368	K	0.353919711025732	0.353919711025732
369	S	0.447835131960795	0.372825948844902
370	I	0.198620359738825	0.447835131960795
371	A	0.458195151536099	0.458195151536099
372	K	0.609834694918161	0.480962966922726
373	T	0.480962966922726	0.510235677296907
374	L	0.510235677296907	0.510235677296907
375	T	0.514001775717900	0.510235677296907
376	Y	0.496752070684559	0.514001775717900
377	P	0.680668622735652	0.514001775717900
378	E	0.515807500263666	0.496752070684559
379	V	0.360843871781641	0.481004127297894
380	V	0.463597617679506	0.463597617679506
381	T	0.481004127297894	0.458236083666377
382	P	0.458236083666377	0.463597617679506
383	Y	0.458236083666377	0.470662982829481
384	N	0.587915927685210	0.458236083666377
385	I	0.470662982829481	0.470662982829481
386	D	0.453510502904083	0.470662982829481
387	R	0.522185954881763	0.453510502904083
388	L	0.352636748646980	0.352636748646980
389	T	0.202175267141272	0.202175267141272
390	Q	0.125795695464561	0.154341415687151
391	L	0.154341415687151	0.125795695464561
392	V	0.082240075236922	0.082240075236922
393	R	0.078680403826222	0.082240075236922
394	N	0.048956753476783	0.082240075236922
395	G	0.088511758199555	0.088511758199555
396	P	0.134807556056004	0.123909458278604
397	N	0.123909458278604	0.134807556056004
398	E	0.221675705578889	0.134807556056004
399	H	0.249839983907474	0.123909458278604
400	P	0.081389992719660	0.081389992719660
401	G	0.049390604222582	0.049390604222582
402	A	0.035128526269346	0.035128526269346
403	K	0.022422221480686	0.035128526269346
404	Y	0.031695035924913	0.035128526269346
405	V	0.072700550326177	0.047067041190094
406	I	0.047067041190094	0.072700550326177
407	R	0.139139726792105	0.139139726792105
408	D	0.139235405766268	0.139235405766268
409	S	0.247813015614441	0.247813015614441
410	G	0.303509859790066	0.250815380216642
411	D	0.250815380216642	0.250815380216642
412	R	0.277001415111393	0.250815380216642
413	I	0.213580069052543	0.213580069052543
414	D	0.107466610004773	0.107466610004773
415	L	0.028709409406701	0.093354658297684
416	R	0.052827651727166	0.093354658297684
417	Y	0.093354658297684	0.093354658297684
418	S	0.162084796873235	0.162084796873235
419	K	0.190985277710456	0.190985277710456
420	R	0.449864394870276	0.357881010538843
421	A	0.364275009956869	0.364275009956869
422	G	0.357881010538843	0.449864394870276
423	D	0.512523842417028	0.364275009956869
424	I	0.488324932555412	0.357881010538843
425	Q	0.336786915683400	0.336786915683400
426	L	0.240400419318447	0.336786915683400
427	Q	0.254393329350928	0.336786915683400
428	Y	0.424218772534046	0.294909384335755
429	G	0.506661980728744	0.305013061835434
430	W	0.294909384335755	0.305013061835434
431	K	0.305013061835434	0.305013061835434
432	V	0.305013061835434	0.294909384335755
433	E	0.154857767378286	0.252982223240207
434	R	0.252982223240207	0.252982223240207
435	H	0.252982223240207	0.252982223240207
436	I	0.406807489457085	0.252982223240207
437	M	0.239115094924379	0.252982223240207
438	D	0.309619504413220	0.239115094924379
439	N	0.172844701587391	0.172844701587391
440	D	0.158528167452466	0.172844701587391
441	P	0.099485536887917	0.172844701587391
442	V	0.265527149155338	0.240065653715703
443	L	0.265371441165078	0.240065653715703
444	F	0.240065653715703	0.240065653715703
445	N	0.189210842474721	0.240065653715703
446	R	0.134325675927219	0.240065653715703
447	Q	0.318309635102070	0.318309635102070
448	P	0.469561597756169	0.469561597756169
449	S	0.684904434177019	0.635606070713230
450	L	0.733823661357628	0.635606070713230
451	H	0.635606070713230	0.635606070713230
452	K	0.612902405058697	0.631998749675671
453	M	0.444113545999620	0.631998749675671
454	S	0.631998749675671	0.631998749675671
455	M	0.764183780516829	0.749080151558246
456	M	0.749080151558246	0.764183780516829
457	A	0.858763402520287	0.765924516489839
458	H	0.858763402520287	0.850097700573138
459	R	0.765924516489839	0.858763402520287
460	V	0.850097700573138	0.858763402520287
461	K	0.866487340723952	0.865431273671238
462	V	0.890192029947673	0.866487340723952
463	I	0.865431273671238	0.866487340723952
464	P	0.889299509081708	0.881272040203626
465	Y	0.842309117106094	0.874384436712241
466	S	0.881272040203626	0.874384436712241
467	T	0.874384436712241	0.865800444953811
468	F	0.865800444953811	0.865800444953811
469	R	0.762793325815056	0.855174820494033
470	L	0.855174820494033	0.762793325815056
471	N	0.733116754051370	0.733116754051370
472	L	0.623465637500854	0.623465637500854
473	S	0.493307079790411	0.512376506327182
474	V	0.512376506327182	0.493307079790411
475	T	0.344325058822474	0.344325058822474
476	S	0.281975960264125	0.281975960264125
477	P	0.095058930041634	0.095058930041634
478	Y	0.052934650717194	0.052934650717194
479	N	0.042829154781504	0.042829154781504
480	A	0.042829154781504	0.042829154781504
481	D	0.042829154781504	0.042829154781504
482	F	0.046018799829102	0.042829154781504
483	D	0.046018799829102	0.042829154781504
484	G	0.038975644556688	0.042167639226937
485	D	0.036069999059523	0.038975644556688
486	E	0.042167639226937	0.036069999059523
487	M	0.014389018686867	0.014389018686867
488	N	0.010454482403607	0.014389018686867
489	L	0.008628692384755	0.012190685753749
490	H	0.018443391056627	0.012190685753749
491	V	0.012190685753749	0.013978027036997
492	P	0.013978027036997	0.018443391056627
493	Q	0.034027287159087	0.034027287159087
494	S	0.065842613608713	0.065842613608713
495	E	0.101752487090339	0.101752487090339
496	E	0.123960360431790	0.123960360431790
497	T	0.222628554358238	0.157592757078345
498	R	0.157592757078345	0.157592757078345
499	A	0.228344188718960	0.222628554358238
500	E	0.128537097216941	0.228344188718960
501	L	0.245849959832578	0.245849959832578
502	S	0.245849959832578	0.245849959832578
503	Q	0.398924587443851	0.398924587443851
504	L	0.663460856762285	0.663460856762285
505	C	0.774469887051865	0.711728628423233
506	A	0.742739511965133	0.711728628423233
507	V	0.711728628423233	0.735459356945927
508	P	0.667984175068064	0.711728628423233
509	L	0.735459356945927	0.667984175068064
510	Q	0.582497862045971	0.667984175068064
511	I	0.542521624867850	0.622935001621577
512	V	0.673592227829423	0.582497862045971
513	S	0.622935001621577	0.563426043907862
514	P	0.437545126304924	0.563426043907862
515	Q	0.563426043907862	0.563426043907862
516	S	0.563426043907862	0.563426043907862
517	N	0.583491107558366	0.563426043907862
518	K	0.271500679650919	0.289956294949010
519	P	0.289956294949010	0.273692173091235
520	C	0.273692173091235	0.271500679650919
521	M	0.261880226050597	0.273692173091235
522	G	0.211502941450660	0.273692173091235
523	I	0.391162018109858	0.391162018109858
524	V	0.428991130235742	0.414623410300521
525	Q	0.414623410300521	0.428991130235742
526	D	0.626496253743834	0.626496253743834
527	T	0.642690817384596	0.642690817384596
528	L	0.799014789522883	0.642690817384596
529	C	0.727629916527014	0.642690817384596
530	G	0.470270175610120	0.542780765404853
531	I	0.542780765404853	0.542780765404853
532	R	0.521416146339523	0.521416146339523
533	K	0.565350327101114	0.542780765404853
534	L	0.447303903254385	0.565350327101114
535	T	0.752608559538815	0.565350327101114
536	L	0.600619476972011	0.447303903254385
537	R	0.424825301257286	0.600619476972011
538	D	0.439609546632437	0.439609546632437
539	T	0.660936951964080	0.439609546632437
540	F	0.431679847242418	0.514277939674075
541	I	0.514277939674075	0.660349149532933
542	E	0.678435620756715	0.660349149532933
543	L	0.660349149532933	0.678435620756715
544	D	0.792016751158331	0.731413399599109
545	Q	0.775618037520003	0.731413399599109
546	V	0.731413399599109	0.775618037520003
547	L	0.731413399599109	0.731413399599109
548	N	0.842119019979970	0.731413399599109
549	M	0.587923619761309	0.611470808386904
550	L	0.346331373982287	0.611470808386904
551	Y	0.611470808386904	0.611470808386904
552	W	0.630385857325730	0.630385857325730
553	V	0.743631569804239	0.630385857325730
554	P	0.760669923327560	0.630385857325730
555	D	0.613034252535680	0.726457293572636
556	W	0.508561380652034	0.726457293572636
557	D	0.726457293572636	0.643384393724328
558	G	0.782372897711977	0.643384393724328
559	V	0.643384393724328	0.643384393724328
560	I	0.469721929506357	0.469721929506357
561	P	0.296633095867329	0.317221973121660
562	T	0.173696318595694	0.317221973121660
563	P	0.317221973121660	0.317221973121660
564	A	0.647993923326576	0.481764863692948
565	I	0.481764863692948	0.584421591413052
566	I	0.584421591413052	0.584421591413052
567	K	0.636847186111743	0.486872492624680
568	P	0.486872492624680	0.584421591413052
569	K	0.486872492624680	0.636847186111743
570	P	0.677119116166396	0.674724602304359
571	L	0.674724602304359	0.677119116166396
572	W	0.806262251348842	0.806262251348842
573	S	0.806262251348842	0.806262251348842
574	G	0.806262251348842	0.806262251348842
575	K	0.634702480272429	0.634702480272429
576	Q	0.593827097941841	0.634702480272429
577	I	0.565293965776357	0.634702480272429
578	L	0.737402994857716	0.737402994857716
579	S	0.780780472711491	0.737402994857716
580	V	0.780780472711491	0.737402994857716
581	A	0.623990372159974	0.780780472711491
582	I	0.641639608870751	0.701107250490256
583	P	0.815665902575567	0.641639608870751
584	N	0.701107250490256	0.641639608870751
585	G	0.593414950206961	0.593414950206961
586	I	0.351490939701604	0.351490939701604
587	H	0.225812509336600	0.245202870449932
588	L	0.227729261898771	0.245202870449932
589	Q	0.245202870449932	0.227729261898771
590	R	0.332138816343349	0.227729261898771
591	F	0.196320940209705	0.224990991418334
592	D	0.196320940209705	0.196320940209705
593	E	0.224990991418334	0.196320940209705
594	G	0.161009161468700	0.161009161468700
595	T	0.069576590771764	0.069576590771764
596	T	0.049828689625481	0.069576590771764
597	L	0.040290912014222	0.069576590771764
598	L	0.078749391741379	0.078749391741379
599	S	0.138893936279012	0.138893936279012
600	P	0.149480469451987	0.149480469451987
601	K	0.149480469451987	0.149480469451987
602	D	0.187950473840997	0.187950473840997
603	N	0.220250644140786	0.220250644140786
604	G	0.362572576447269	0.362572576447269
605	M	0.533891655494110	0.362572576447269
606	L	0.532534702886552	0.438768245682584
607	I	0.314342242682256	0.532534702886552
608	I	0.438768245682584	0.488515812619417
609	D	0.610665066149663	0.488515812619417
610	G	0.488515812619417	0.610665066149663
611	Q	0.643074634472549	0.643074634472549
612	I	0.681650893365129	0.681650893365129
613	I	0.741153257425844	0.681650893365129
614	F	0.764517722307190	0.681650893365129
615	G	0.566452122954006	0.566452122954006
616	V	0.390899789294372	0.390899789294372
617	V	0.239676578940948	0.333497282496238
618	E	0.333497282496238	0.333497282496238
619	K	0.333497282496238	0.290782641174463
620	K	0.290782641174463	0.290782641174463
621	T	0.274490086710487	0.274490086710487
622	V	0.274490086710487	0.274490086710487
623	G	0.179183795057510	0.274490086710487
624	S	0.329934230039704	0.274490086710487
625	S	0.329934230039704	0.329934230039704
626	N	0.225956613805968	0.329934230039704
627	G	0.354264131222209	0.250414796988296
628	G	0.250414796988296	0.250414796988296
629	L	0.250414796988296	0.250414796988296
630	I	0.199886563516262	0.199886563516262
631	H	0.110733090554909	0.199886563516262
632	V	0.131918853465825	0.199886563516262
633	V	0.205810785266010	0.205810785266010
634	T	0.293824786306745	0.293824786306745
635	R	0.391594189046905	0.391594189046905
636	E	0.445255011596827	0.445255011596827
637	K	0.666046531986266	0.445255011596827
638	G	0.664832784696137	0.445255011596827
639	P	0.424167887233947	0.424167887233947
640	Q	0.351510356307339	0.392880854723481
641	V	0.392880854723481	0.351510356307339
642	C	0.259331350312998	0.340396439892485
643	A	0.246142205260588	0.340396439892485
644	K	0.340396439892485	0.340396439892485
645	L	0.605198966768620	0.563293730754829
646	F	0.563293730754829	0.605198966768620
647	G	0.761206906655168	0.761206906655168
648	N	0.881326387662467	0.881326387662467
649	I	0.937969648196002	0.917933309132265
650	Q	0.943369396298103	0.917933309132265
651	K	0.917933309132265	0.917933309132265
652	V	0.878502898450189	0.878502898450189
653	V	0.852905574206464	0.852905574206464
654	N	0.852220278568933	0.852220278568933
655	F	0.755289603457324	0.804966297010269
656	W	0.804966297010269	0.797300698804299
657	L	0.797300698804299	0.797300698804299
658	L	0.797300698804299	0.797300698804299
659	H	0.763204983092766	0.763204983092766
660	N	0.630800586313078	0.630800586313078
661	G	0.503212578291004	0.630800586313078
662	F	0.547367203853759	0.547367203853759
663	S	0.651650572839892	0.503212578291004
664	T	0.333501801399795	0.333501801399795
665	G	0.160398521647282	0.160398521647282
666	I	0.079559169763567	0.079559169763567
667	G	0.044448022399779	0.079559169763567
668	D	0.060936992905020	0.062807022092103
669	T	0.081097824064396	0.062807022092103
670	I	0.062807022092103	0.068052509291948
671	A	0.068052509291948	0.068052509291948
672	D	0.068749070586993	0.062807022092103
673	G	0.040234406444344	0.053082516341328
674	P	0.053082516341328	0.053082516341328
675	T	0.053082516341328	0.053082516341328
676	M	0.083403209400912	0.083403209400912
677	R	0.094631174562172	0.083403209400912
678	E	0.112588001340167	0.083403209400912
679	I	0.055492679312437	0.078466873704198
680	T	0.043188130003310	0.078466873704198
681	E	0.078466873704198	0.078466873704198
682	T	0.161114684194721	0.161114684194721
683	I	0.297993342907352	0.173446105963698
684	A	0.173446105963698	0.182306827277637
685	E	0.192202808124888	0.192202808124888
686	A	0.182306827277637	0.182306827277637
687	K	0.268009999885871	0.182306827277637
688	K	0.093584404884611	0.167649569163832
689	K	0.111367033952296	0.167649569163832
690	V	0.167649569163832	0.111367033952296
691	L	0.196455533748471	0.127279074403765
692	D	0.086980802009427	0.167649569163832
693	V	0.127279074403765	0.196455533748471
694	T	0.323066313284922	0.282215800052038
695	K	0.282215800052038	0.323066313284922
696	E	0.338526360367964	0.338526360367964
697	A	0.338526360367964	0.338526360367964
698	Q	0.369169091768252	0.338526360367964
699	A	0.206003207910504	0.295855150290310
700	N	0.171982641261983	0.295855150290310
701	L	0.295855150290310	0.295855150290310
702	L	0.316414321960578	0.295855150290310
703	T	0.330646303538789	0.316414321960578
704	A	0.231241037269725	0.330646303538789
705	K	0.343813167936756	0.331715000607203
706	H	0.443748327117174	0.331715000607203
707	G	0.331715000607203	0.331715000607203
708	M	0.168156916669789	0.168156916669789
709	T	0.168156916669789	0.168156916669789
710	L	0.155045931997233	0.155045931997233
711	R	0.142781730784252	0.155045931997233
712	E	0.150928222525520	0.155045931997233
713	S	0.212996751783225	0.212996751783225
714	F	0.350352315089313	0.231562437172508
715	E	0.284100655627605	0.231562437172508
716	D	0.231562437172508	0.231562437172508
717	N	0.197357494360722	0.207862774060103
718	V	0.207862774060103	0.197357494360722
719	V	0.065253238630129	0.115352012528281
720	R	0.057492811161443	0.089735211838229
721	F	0.115352012528281	0.065253238630129
722	L	0.089735211838229	0.089735211838229
723	N	0.053860059737453	0.115352012528281
724	E	0.157031485252313	0.157031485252313
725	A	0.313851186128663	0.248693192910402
726	R	0.248693192910402	0.248693192910402
727	D	0.248693192910402	0.248693192910402
728	K	0.133440048824442	0.211434849169639
729	A	0.211434849169639	0.133440048824442
730	G	0.119170295977009	0.119170295977009
731	R	0.034741727141498	0.105369626642816
732	L	0.078539751732214	0.078539751732214
733	A	0.105369626642816	0.078539751732214
734	E	0.070751665499199	0.105369626642816
735	V	0.107413871541072	0.107413871541072
736	N	0.185011689594177	0.181780168727282
737	L	0.181780168727282	0.185011689594177
738	K	0.214005163472039	0.214005163472039
739	D	0.380471962422363	0.358644271867572
740	L	0.461223648355713	0.358644271867572
741	N	0.358644271867572	0.375037175838401
742	N	0.256233746484403	0.358644271867572
743	V	0.375037175838401	0.256233746484403
744	K	0.249118917669488	0.249118917669488
745	Q	0.240226767252775	0.249118917669488
746	M	0.144058202291847	0.249118917669488
747	V	0.250120013322366	0.250120013322366
748	M	0.576041643202297	0.364576625040425
749	A	0.364576625040425	0.576041643202297
750	G	0.595540625570936	0.576041643202297
751	S	0.694911378969126	0.595540625570936
752	K	0.552049237641530	0.662837658198411
753	G	0.662837658198411	0.662837658198411
754	S	0.680584662022310	0.634849206622827
755	F	0.634849206622827	0.649869681719623
756	I	0.620772445534841	0.634849206622827
757	N	0.649869681719623	0.620772445534841
758	I	0.533470612285973	0.582552244107753
759	A	0.582552244107753	0.577295589370646
760	Q	0.562856958973524	0.577295589370646
761	M	0.577295589370646	0.582552244107753
762	S	0.754930877745729	0.577295589370646
763	A	0.638789984952690	0.577295589370646
764	C	0.417109356515214	0.417109356515214
765	V	0.248899683929259	0.310673894574742
766	G	0.310673894574742	0.310673894574742
767	Q	0.310673894574742	0.310673894574742
768	Q	0.310673894574742	0.310673894574742
769	S	0.477170928535010	0.314503939455076
770	V	0.314503939455076	0.461563554729053
771	E	0.461563554729053	0.461563554729053
772	G	0.543631601616057	0.314503939455076
773	K	0.270495820512336	0.270495820512336
774	R	0.190020849016881	0.270495820512336
775	I	0.238799504465370	0.270495820512336
776	A	0.389781738812918	0.370453247686206
777	F	0.370453247686206	0.388147934217916
778	G	0.388147934217916	0.389781738812918
779	F	0.410054217463439	0.410054217463439
780	V	0.547661957800549	0.444555008011320
781	D	0.601563303153353	0.444555008011320
782	R	0.444555008011320	0.444555008011320
783	T	0.270466240114870	0.270466240114870
784	L	0.239691199696916	0.239691199696916
785	P	0.204388925537863	0.204388925537863
786	H	0.104638148159380	0.104638148159380
787	F	0.081509009165363	0.081509009165363
788	S	0.045342191580015	0.045342191580015
789	K	0.025586649165039	0.045342191580015
790	D	0.038204789197636	0.045342191580015
791	D	0.064361613553645	0.038204789197636
792	Y	0.103966479393794	0.038204789197636
793	S	0.034243092118260	0.034243092118260
794	P	0.032032703090533	0.032032703090533
795	E	0.029782195745591	0.032032703090533
796	S	0.027655131394154	0.032032703090533
797	K	0.050721567338105	0.050721567338105
798	G	0.057623886945317	0.057623886945317
799	F	0.084668470014204	0.084668470014204
800	V	0.257998096794915	0.147189961114478
801	E	0.168783242113938	0.157789288266469
802	N	0.147189961114478	0.157789288266469
803	S	0.157789288266469	0.157789288266469
804	Y	0.157789288266469	0.157789288266469
805	L	0.259287846881479	0.259287846881479
806	R	0.409589985840464	0.409589985840464
807	G	0.631604598238581	0.415847864951632
808	L	0.497294821395762	0.497294821395762
809	T	0.415847864951632	0.631604598238581
810	P	0.650951248329804	0.573325575636729
811	Q	0.639939924485630	0.573325575636729
812	E	0.573325575636729	0.573325575636729
813	F	0.455764189660875	0.455764189660875
814	F	0.203765309784164	0.308243444568713
815	F	0.152056294207527	0.308243444568713
816	H	0.308243444568713	0.203765309784164
817	A	0.325640216577351	0.221141218927586
818	M	0.192709906834514	0.274119493638354
819	G	0.221141218927586	0.274119493638354
820	G	0.274119493638354	0.274119493638354
821	R	0.528688981581093	0.274119493638354
822	E	0.361437470095928	0.274119493638354
823	G	0.234460143504328	0.234460143504328
824	L	0.167467973693307	0.167467973693307
825	I	0.096754448049183	0.096754448049183
826	D	0.081092173318969	0.092214747969392
827	T	0.042477865876750	0.092214747969392
828	A	0.092214747969392	0.092214747969392
829	V	0.214789229468064	0.189577652827216
830	K	0.189577652827216	0.214789229468064
831	T	0.305377531039660	0.305377531039660
832	A	0.385520471267820	0.344485252482912
833	E	0.385520471267820	0.385520471267820
834	T	0.344485252482912	0.385520471267820
835	G	0.497827363674289	0.497827363674289
836	Y	0.546141005689124	0.497827363674289
837	I	0.648152095190573	0.497827363674289
838	Q	0.382777189168536	0.398321124055610
839	R	0.247413310860117	0.398321124055610
840	R	0.398321124055610	0.398321124055610
841	L	0.447918970856116	0.447918970856116
842	V	0.706743660245603	0.706743660245603
843	K	0.719878393093552	0.706743660245603
844	A	0.854747985889811	0.706743660245603
845	L	0.629467776693209	0.629467776693209
846	E	0.398303516263641	0.420404503266173
847	D	0.420404503266173	0.404644642680134
848	I	0.404644642680134	0.404644642680134
849	M	0.404644642680134	0.404644642680134
850	V	0.223003446189882	0.251144445518412
851	H	0.144058521653222	0.223003446189882
852	Y	0.251144445518412	0.171234778447290
853	D	0.171234778447290	0.171234778447290
854	N	0.080246629310525	0.205821754793673
855	T	0.205821754793673	0.205821754793673
856	T	0.513551590283490	0.323617458759670
857	R	0.323617458759670	0.372806485311392
858	N	0.372806485311392	0.415079116979760
859	S	0.415079116979760	0.372806485311392
860	L	0.532611311374015	0.372806485311392
861	G	0.332289695128133	0.363727539295570
862	N	0.363727539295570	0.332289695128133
863	V	0.264780917224066	0.286038239041532
864	I	0.212174428010187	0.264780917224066
865	Q	0.286038239041532	0.223046062099292
866	F	0.156531342780599	0.223046062099292
867	I	0.223046062099292	0.223046062099292
868	Y	0.260515644762820	0.223046062099292
869	G	0.168167633161898	0.260515644762820
870	E	0.352498023713243	0.260515644762820
871	D	0.282621436883950	0.178851916724373
872	G	0.178851916724373	0.178851916724373
873	M	0.089842331075228	0.097122369076605
874	D	0.096645345631227	0.096645345631227
875	A	0.097122369076605	0.089842331075228
876	A	0.025727455631733	0.039871121269248
877	H	0.015187058729005	0.039871121269248
878	I	0.039871121269248	0.039871121269248
879	E	0.051852032028741	0.051852032028741
880	K	0.076407350262840	0.051852032028741
881	Q	0.098631692991609	0.076407350262840
882	S	0.035086843597473	0.081967935376264
883	L	0.081967935376264	0.081967935376264
884	D	0.081967935376264	0.081967935376264
885	T	0.119674065754156	0.081967935376264
886	I	0.067505204604450	0.067505204604450
887	G	0.032436491648324	0.067505204604450
888	G	0.059269612144690	0.067505204604450
889	S	0.103694093701464	0.103694093701464
890	D	0.119163580240880	0.103694093701464
891	A	0.187453693238995	0.119163580240880
892	A	0.057824199901541	0.187453693238995
893	F	0.187453693238995	0.187453693238995
894	E	0.300057499129496	0.182590401905997
895	K	0.143134386650349	0.182590401905997
896	R	0.182590401905997	0.143134386650349
897	Y	0.128664467583057	0.143134386650349
898	R	0.137329429256549	0.182590401905997
899	V	0.243585075502503	0.167200986776976
900	D	0.330198360898461	0.167200986776976
901	L	0.167200986776976	0.167200986776976
902	L	0.083690425556287	0.167200986776976
903	N	0.137257210480680	0.167200986776976
904	T	0.240709165970603	0.154727793666919
905	D	0.355668417031522	0.154727793666919
906	H	0.154727793666919	0.154727793666919
907	T	0.145050710225336	0.145050710225336
908	L	0.069956134279900	0.130815416110347
909	D	0.130815416110347	0.069956134279900
910	P	0.043969809999804	0.069956134279900
911	S	0.047475020651462	0.081105883872112
912	L	0.105569928603038	0.081105883872112
913	L	0.081105883872112	0.081105883872112
914	E	0.081105883872112	0.105569928603038
915	S	0.133306320713175	0.125441080172603
916	G	0.125441080172603	0.125441080172603
917	S	0.125441080172603	0.133306320713175
918	E	0.209360780607474	0.209360780607474
919	I	0.346941269790321	0.346941269790321
920	L	0.499509190157645	0.346941269790321
921	G	0.499509190157645	0.346941269790321
922	D	0.209804093569375	0.209804093569375
923	L	0.209804093569375	0.209804093569375
924	K	0.132265286084237	0.209804093569375
925	L	0.258726437441817	0.247588613241386
926	Q	0.247588613241386	0.258726437441817
927	V	0.345916095607565	0.306990354295042
928	L	0.327962916552703	0.327962916552703
929	L	0.306990354295042	0.345916095607565
930	D	0.355838407127312	0.327962916552703
931	E	0.355838407127312	0.306990354295042
932	E	0.240844749432179	0.240844749432179
933	Y	0.240844749432179	0.240844749432179
934	K	0.239849346244825	0.240844749432179
935	Q	0.391154261452009	0.240844749432179
936	L	0.289003403091558	0.239849346244825
937	V	0.110489856526951	0.289003403091558
938	K	0.101327411594137	0.289003403091558
939	D	0.296531380508898	0.296531380508898
940	R	0.555972708566982	0.322507915318670
941	K	0.521538597485421	0.322507915318670
942	F	0.322507915318670	0.322507915318670
943	L	0.224727910012733	0.278258458585752
944	R	0.278258458585752	0.224727910012733
945	E	0.140008882943169	0.158992426001629
946	V	0.158992426001629	0.158992426001629
947	F	0.145621265393522	0.158992426001629
948	V	0.390497388950873	0.335430003152148
949	D	0.335430003152148	0.335430003152148
950	G	0.477246478731883	0.335430003152148
951	E	0.279342653447070	0.295805800513038
952	A	0.295805800513038	0.295805800513038
953	N	0.295805800513038	0.295805800513038
954	W	0.441170284436731	0.441170284436731
955	P	0.485197908996938	0.441170284436731
956	L	0.506649555430861	0.468645110955683
957	P	0.357179212662084	0.485197908996938
958	V	0.468645110955683	0.506649555430861
959	N	0.588749701400985	0.588749701400985
960	I	0.697046839008048	0.633687106200885
961	R	0.633687106200885	0.675340612408264
962	R	0.687949399018925	0.687949399018925
963	I	0.675340612408264	0.687949399018925
964	I	0.725148793052145	0.687949399018925
965	Q	0.740874850380560	0.675340612408264
966	N	0.627022177488501	0.627022177488501
967	A	0.515219829125044	0.575268728756421
968	Q	0.575268728756421	0.515219829125044
969	Q	0.385455047830977	0.385455047830977
970	T	0.330712906343921	0.330712906343921
971	F	0.314119505934279	0.314119505934279
972	H	0.101064992286789	0.102073525148125
973	I	0.093993527205426	0.102073525148125
974	D	0.102073525148125	0.102073525148125
975	H	0.225845255032669	0.108258806668196
976	T	0.183090088910566	0.183090088910566
977	K	0.108258806668196	0.211278698584897
978	P	0.211278698584897	0.211278698584897
979	S	0.311217710423473	0.241619610651175
980	D	0.312387581228607	0.241619610651175
981	L	0.241619610651175	0.311217710423473
982	T	0.210650527687968	0.241619610651175
983	I	0.334850037590239	0.241619610651175
984	K	0.189218869021644	0.297955015927657
985	D	0.302488282848998	0.297955015927657
986	I	0.297955015927657	0.222788929971942
987	V	0.222788929971942	0.297955015927657
988	L	0.185270639924338	0.297955015927657
989	G	0.460856548334128	0.460856548334128
990	V	0.460856548334128	0.460856548334128
991	K	0.590469722091269	0.570902415195671
992	D	0.570902415195671	0.590469722091269
993	L	0.603583171164624	0.590469722091269
994	Q	0.697272201381893	0.570902415195671
995	E	0.516120336027357	0.516120336027357
996	N	0.331639055147398	0.331639055147398
997	L	0.131667010720428	0.327719375423923
998	L	0.289933638198052	0.322983072841957
999	V	0.327719375423923	0.322983072841957
1000	L	0.322983072841957	0.327719375423923
1001	R	0.430931323132048	0.330950739370000
1002	G	0.330950739370000	0.330950739370000
1003	K	0.330950739370000	0.369352643663125
1004	N	0.481770331412939	0.330950739370000
1005	E	0.369352643663125	0.330950739370000
1006	I	0.276711897721191	0.276711897721191
1007	I	0.257759688450162	0.257759688450162
1008	Q	0.170732081882231	0.257759688450162
1009	N	0.170732081882231	0.257759688450162
1010	A	0.262828520738096	0.262828520738096
1011	Q	0.430904181336523	0.430904181336523
1012	R	0.563219316174776	0.563219316174776
1013	D	0.753308706218077	0.753308706218077
1014	A	0.909030585053398	0.753308706218077
1015	V	0.841162197159314	0.753308706218077
1016	T	0.722316018101604	0.841162197159314
1017	L	0.752583886819765	0.841162197159314
1018	F	0.878097957025355	0.878097957025355
1019	C	0.878097957025355	0.878097957025355
1020	C	0.887550989125057	0.887550989125057
1021	L	0.887550989125057	0.887550989125057
1022	L	0.944565802659902	0.944565802659902
1023	R	0.959478212670078	0.959478212670078
1024	S	0.963079337126614	0.959478212670078
1025	R	0.959687213090184	0.959478212670078
1026	L	0.879151621884159	0.879151621884159
1027	A	0.870809060170824	0.870809060170824
1028	T	0.819152177863635	0.841265928583758
1029	R	0.841265928583758	0.819152177863635
1030	R	0.740402293826882	0.740402293826882
1031	V	0.588700522812507	0.600331536196532
1032	L	0.550362178431894	0.600331536196532
1033	Q	0.600331536196532	0.588700522812507
1034	E	0.722315350184402	0.550362178431894
1035	Y	0.408983831844044	0.600331536196532
1036	R	0.527553430462195	0.653198358520514
1037	L	0.653198358520514	0.653198358520514
1038	T	0.766331023773567	0.653198358520514
1039	K	0.752453601041734	0.653198358520514
1040	Q	0.585758009490377	0.605116452977701
1041	A	0.605116452977701	0.605116452977701
1042	F	0.488090935284054	0.585758009490377
1043	D	0.670851101594465	0.605116452977701
1044	W	0.520672096841532	0.652912122949179
1045	V	0.652912122949179	0.652912122949179
1046	L	0.652912122949179	0.652912122949179
1047	S	0.667500252976211	0.667500252976211
1048	N	0.680444847156602	0.680444847156602
1049	I	0.797387423898568	0.759353541723866
1050	E	0.845412729380072	0.797387423898568
1051	A	0.759353541723866	0.797387423898568
1052	Q	0.842930510804556	0.759353541723866
1053	F	0.672016482025013	0.672016482025013
1054	L	0.408206667326112	0.484978751599502
1055	R	0.355755003863062	0.472970670879669
1056	S	0.484978751599502	0.429127694679376
1057	V	0.472970670879669	0.472970670879669
1058	V	0.429127694679376	0.484978751599502
1059	H	0.710971488606653	0.710971488606653
1060	P	0.710971488606653	0.710971488606653
1061	G	0.765901920550961	0.710971488606653
1062	E	0.617682486734951	0.618722461787420
1063	M	0.462365014617851	0.617682486734951
1064	V	0.618722461787420	0.550937263401570
1065	G	0.550937263401570	0.462365014617851
1066	V	0.292298871155049	0.292298871155049
1067	L	0.170722376611454	0.217975436728796
1068	A	0.189851925521519	0.217975436728796
1069	A	0.217975436728796	0.217975436728796
1070	Q	0.253822695784136	0.253822695784136
1071	S	0.471216322247350	0.374624928350172
1072	I	0.374624928350172	0.397567321541661
1073	G	0.397567321541661	0.397567321541661
1074	E	0.409147205684700	0.374624928350172
1075	P	0.291049102105700	0.291049102105700
1076	A	0.289925448673410	0.291049102105700
1077	T	0.263998289270028	0.291049102105700
1078	Q	0.353222098024471	0.353222098024471
1079	M	0.420749112920379	0.353222098024471
1080	T	0.354487868527527	0.354487868527527
1081	L	0.315062172284914	0.420749112920379
1082	N	0.427471567636460	0.427471567636460
1083	T	0.565323259820079	0.525674301769851
1084	F	0.590592766521713	0.565323259820079
1085	H	0.525674301769851	0.590592766521713
1086	F	0.651488834533945	0.590592766521713
1087	A	0.671949520072181	0.576621696755823
1088	G	0.576621696755823	0.576621696755823
1089	V	0.504579389448894	0.504579389448894
1090	A	0.480385935308843	0.504579389448894
1091	S	0.497629295265482	0.504579389448894
1092	K	0.513884736805469	0.497629295265482
1093	K	0.515246546802647	0.497629295265482
1094	V	0.481738126854773	0.481738126854773
1095	T	0.222156002097633	0.481738126854773
1096	S	0.321489124969536	0.353885700794684
1097	G	0.540730154947679	0.353885700794684
1098	V	0.353885700794684	0.432175339596166
1099	P	0.432175339596166	0.482939440551970
1100	R	0.482939440551970	0.440063662570225
1101	L	0.482939440551970	0.440063662570225
1102	K	0.440063662570225	0.440063662570225
1103	E	0.409376867047150	0.409376867047150
1104	I	0.392601612209641	0.409376867047150
1105	L	0.395211393754379	0.395211393754379
1106	N	0.423523688761894	0.395211393754379
1107	V	0.301101417306180	0.423523688761894
1108	A	0.487759278835204	0.447488502124864
1109	K	0.471528635064668	0.471528635064668
1110	N	0.447488502124864	0.487759278835204
1111	M	0.597942586002087	0.578477440164604
1112	K	0.829546671987691	0.578477440164604
1113	T	0.578477440164604	0.578477440164604
1114	P	0.383064858752744	0.383064858752744
1115	S	0.371758704775357	0.371758704775357
1116	L	0.272248549852288	0.327477686702941
1117	T	0.272248549852288	0.272248549852288
1118	V	0.327477686702941	0.272248549852288
1119	Y	0.234753973666813	0.234753973666813
1120	L	0.158390960843272	0.158390960843272
1121	E	0.102817599195252	0.131189942457552
1122	P	0.094684912284934	0.124619393535967
1123	G	0.131189942457552	0.124619393535967
1124	H	0.124619393535967	0.124619393535967
1125	A	0.124619393535967	0.131189942457552
1126	A	0.222803334987275	0.124619393535967
1127	D	0.153531112867788	0.124619393535967
1128	Q	0.094835126881043	0.153531112867788
1129	E	0.064055098007069	0.140837229446391
1130	Q	0.195301777347276	0.140837229446391
1131	A	0.140837229446391	0.179792884723597
1132	K	0.189461380823003	0.179792884723597
1133	L	0.179792884723597	0.179792884723597
1134	I	0.152965040043762	0.189461380823003
1135	R	0.216582060932585	0.216582060932585
1136	S	0.342760194814456	0.342760194814456
1137	A	0.361116043349380	0.361116043349380
1138	I	0.626722072339468	0.626722072339468
1139	E	0.647850840267154	0.647850840267154
1140	H	0.753211617042866	0.678937977822284
1141	T	0.798901652417264	0.678937977822284
1142	T	0.678937977822284	0.678937977822284
1143	L	0.373554904466033	0.660778486771808
1144	K	0.529455433936486	0.660778486771808
1145	S	0.660778486771808	0.529455433936486
1146	V	0.733188381723937	0.529455433936486
1147	T	0.402837207921524	0.499693737538302
1148	I	0.499693737538302	0.402837207921524
1149	A	0.316481470646919	0.316481470646919
1150	S	0.280202390359898	0.293504929510220
1151	E	0.293504929510220	0.280202390359898
1152	I	0.181091474434568	0.280202390359898
1153	Y	0.191681261947748	0.287944345114462
1154	Y	0.287944345114462	0.287944345114462
1155	D	0.325589704322396	0.287944345114462
1156	P	0.288707535475936	0.287944345114462
1157	D	0.102701570050398	0.102701570050398
1158	P	0.044537295550624	0.044537295550624
1159	R	0.026062782863423	0.026062782863423
1160	S	0.026062782863423	0.026062782863423
1161	T	0.026062782863423	0.026062782863423
1162	V	0.030509764885339	0.026062782863423
1163	I	0.016495655045746	0.030509764885339
1164	P	0.059307441007862	0.059307441007862
1165	E	0.074043452622116	0.074043452622116
1166	D	0.230146599987767	0.230146599987767
1167	E	0.260196770569860	0.260196770569860
1168	E	0.379807534932945	0.362543084544839
1169	I	0.534988493812067	0.362543084544839
1170	I	0.362543084544839	0.362543084544839
1171	Q	0.160697594961032	0.160697594961032
1172	L	0.051225272880663	0.072313145709325
1173	H	0.072313145709325	0.072313145709325
1174	F	0.072313145709325	0.072313145709325
1175	S	0.125803108806005	0.125803108806005
1176	L	0.200428582452471	0.166856912132731
1177	L	0.449287047147119	0.166856912132731
1178	D	0.166856912132731	0.166856912132731
1179	E	0.083211970146577	0.083211970146577
1180	E	0.083211970146577	0.083211970146577
1181	A	0.046087359079963	0.046087359079963
1182	E	0.036694638890297	0.046087359079963
1183	Q	0.038804916364587	0.046087359079963
1184	S	0.070496852496947	0.041739849538528
1185	F	0.070496852496947	0.070496852496947
1186	D	0.041739849538528	0.070496852496947
1187	Q	0.140696202487648	0.140696202487648
1188	Q	0.140696202487648	0.140696202487648
1189	S	0.348871911569650	0.179121725218921
1190	P	0.179121725218921	0.290826757400838
1191	W	0.290826757400838	0.348871911569650
1192	L	0.352934479114147	0.350133237612368
1193	L	0.400963392017133	0.352934479114147
1194	R	0.350133237612368	0.352934479114147
1195	L	0.460977114647583	0.350133237612368
1196	E	0.316585034744950	0.321272037471874
1197	L	0.321272037471874	0.321272037471874
1198	D	0.191308947275515	0.316585034744950
1199	R	0.343340832138796	0.210699202716561
1200	A	0.210699202716561	0.191308947275515
1201	A	0.176075090774553	0.176075090774553
1202	M	0.079191139675755	0.079191139675755
1203	N	0.068507180939381	0.079191139675755
1204	D	0.062581241490557	0.068507180939381
1205	K	0.080811960799307	0.062581241490557
1206	D	0.026163356691023	0.062581241490557
1207	L	0.054819955163211	0.077558213752520
1208	T	0.098645439211983	0.059457088124372
1209	M	0.077558213752520	0.059457088124372
1210	G	0.059457088124372	0.077558213752520
1211	Q	0.040762876422802	0.077558213752520
1212	V	0.090980700824084	0.090980700824084
1213	G	0.158819222808292	0.137089740201077
1214	E	0.137089740201077	0.137089740201077
1215	R	0.137089740201077	0.137089740201077
1216	I	0.137089740201077	0.137089740201077
1217	K	0.226968276603167	0.226968276603167
1218	Q	0.249763962839579	0.249763962839579
1219	T	0.472707469855019	0.472707469855019
1220	F	0.658006135746023	0.472707469855019
1221	K	0.530135370725801	0.472707469855019
1222	N	0.461424057014297	0.461424057014297
1223	D	0.427211710901167	0.427211710901167
1224	L	0.354170962375500	0.354170962375500
1225	F	0.118650493579913	0.118650493579913
1226	V	0.075765302767721	0.118650493579913
1227	I	0.077290214032176	0.118650493579913
1228	W	0.134687851163660	0.134687851163660
1229	S	0.145007781652233	0.145007781652233
1230	E	0.268064094271656	0.268064094271656
1231	D	0.332489191467161	0.332489191467161
1232	N	0.615414918074023	0.456159878636111
1233	D	0.478900235721126	0.456159878636111
1234	E	0.456159878636111	0.456159878636111
1235	K	0.456159878636111	0.456159878636111
1236	L	0.307727202423336	0.307727202423336
1237	I	0.160231082078335	0.238584393855701
1238	I	0.152461270096429	0.238584393855701
1239	R	0.238584393855701	0.238584393855701
1240	C	0.540830676781060	0.425959235919216
1241	R	0.425959235919216	0.540830676781060
1242	V	0.645645079702879	0.645645079702879
1243	V	0.645645079702879	0.645645079702879
1244	R	0.661458031795801	0.645645079702879
1245	P	0.373853691912503	0.373853691912503
1246	K	0.264651846475622	0.264651846475622
1247	S	0.092136698561618	0.092136698561618
1248	L	0.051234057782090	0.051234057782090
1249	D	0.016531181944125	0.016531181944125
1250	A	0.016518204045112	0.016518204045112
1251	E	0.014596429061215	0.016056420606867
1252	T	0.016056420606867	0.015569918727629
1253	E	0.014058866169157	0.015569918727629
1254	A	0.015569918727629	0.016056420606867
1255	E	0.033025760095673	0.015569918727629
1256	E	0.019230240051125	0.016472930389174
1257	D	0.008211671826316	0.019230240051125
1258	H	0.016472930389174	0.019230240051125
1259	M	0.020113533056369	0.020113533056369
1260	L	0.062942335160911	0.036741077121677
1261	K	0.036741077121677	0.050068000077028
1262	K	0.050068000077028	0.062942335160911
1263	I	0.080409290284395	0.080409290284395
1264	E	0.133437856422789	0.133437856422789
1265	N	0.335061615432636	0.335061615432636
1266	T	0.521033240082077	0.432745772786123
1267	M	0.432745772786123	0.432745772786123
1268	L	0.463808686981137	0.432745772786123
1269	E	0.209070572832815	0.324463594450115
1270	N	0.181952933048503	0.209070572832815
1271	I	0.324463594450115	0.202896559117821
1272	T	0.119284283500336	0.202896559117821
1273	L	0.202896559117821	0.324463594450115
1274	R	0.353656887024407	0.353656887024407
1275	G	0.479960510328352	0.424908865795311
1276	V	0.479960510328352	0.479960510328352
1277	E	0.424908865795311	0.479960510328352
1278	N	0.548199774655059	0.479960510328352
1279	I	0.725867885006477	0.424908865795311
1280	E	0.393945060972979	0.409574883890204
1281	R	0.409574883890204	0.393945060972979
1282	V	0.258230186070225	0.382184134698380
1283	V	0.354933874175999	0.354933874175999
1284	M	0.382184134698380	0.349420039933356
1285	M	0.266193547261100	0.354933874175999
1286	K	0.349420039933356	0.349420039933356
1287	Y	0.406342303086593	0.266193547261100
1288	D	0.202668355819247	0.289696154353522
1289	R	0.202668355819247	0.289696154353522
1290	K	0.289696154353522	0.202668355819247
1291	V	0.289696154353522	0.202668355819247
1292	P	0.183995267111153	0.183995267111153
1293	S	0.079250430708121	0.079250430708121
1294	P	0.046388349247012	0.046388349247012
1295	T	0.028769119045469	0.046388349247012
1296	G	0.032771900663288	0.046388349247012
1297	E	0.103629290406222	0.103629290406222
1298	Y	0.167569271837180	0.103629290406222
1299	V	0.109193406079625	0.103629290406222
1300	K	0.067747948549765	0.067747948549765
1301	E	0.040978472290061	0.060866977323289
1302	P	0.031293915252417	0.048395215994312
1303	E	0.060866977323289	0.048395215994312
1304	W	0.048395215994312	0.060866977323289
1305	V	0.112193413810385	0.068030963776957
1306	L	0.180411812317792	0.068030963776957
1307	E	0.068030963776957	0.104300857002943
1308	T	0.068030963776957	0.104300857002943
1309	D	0.104300857002943	0.104300857002943
1310	G	0.170169850760231	0.170169850760231
1311	V	0.291491179968177	0.188681961339599
1312	N	0.378546874155485	0.217310462449925
1313	L	0.188681961339599	0.217310462449925
1314	S	0.217310462449925	0.188681961339599
1315	E	0.068781922747156	0.098578449053009
1316	V	0.098578449053009	0.098578449053009
1317	M	0.098578449053009	0.098578449053009
1318	T	0.190995012023749	0.190995012023749
1319	V	0.388656051936316	0.388656051936316
1320	P	0.392243463744617	0.388656051936316
1321	G	0.451302572174000	0.388656051936316
1322	I	0.257785846536467	0.392243463744617
1323	D	0.257785846536467	0.451302572174000
1324	P	0.530601083853406	0.309609650381902
1325	T	0.574380352331141	0.474533488351344
1326	R	0.309609650381902	0.474533488351344
1327	I	0.474533488351344	0.443346199511398
1328	Y	0.443346199511398	0.443346199511398
1329	T	0.349775826994661	0.474533488351344
1330	N	0.548194873126874	0.528221545470940
1331	S	0.528221545470940	0.548194873126874
1332	F	0.628766920404301	0.628766920404301
1333	I	0.802245758856328	0.697303250889935
1334	D	0.697303250889935	0.697303250889935
1335	I	0.723768844353380	0.697303250889935
1336	M	0.493160731595665	0.493160731595665
1337	E	0.377494054594253	0.493160731595665
1338	V	0.423989516832304	0.493160731595665
1339	L	0.532416115281239	0.532416115281239
1340	G	0.681439464712253	0.532416115281239
1341	I	0.664654381170822	0.532416115281239
1342	E	0.478579958321327	0.513220118040313
1343	A	0.513220118040313	0.504103957835226
1344	G	0.468966094179532	0.504103957835226
1345	R	0.504103957835226	0.513220118040313
1346	A	0.584150376317949	0.584150376317949
1347	A	0.584150376317949	0.584150376317949
1348	L	0.603533097936265	0.584150376317949
1349	Y	0.711892200041405	0.584150376317949
1350	K	0.548266698526221	0.548266698526221
1351	E	0.513757636497868	0.513757636497868
1352	V	0.394284178529413	0.513757636497868
1353	Y	0.462652663204789	0.513757636497868
1354	N	0.580096968647356	0.553773453608027
1355	V	0.657504394338595	0.553773453608027
1356	I	0.553773453608027	0.553773453608027
1357	A	0.533496654968442	0.533496654968442
1358	S	0.416136966786093	0.533496654968442
1359	D	0.449035885839353	0.533496654968442
1360	G	0.681027598849328	0.605748797829886
1361	S	0.605748797829886	0.625092050065643
1362	Y	0.625092050065643	0.681027598849328
1363	V	0.797915676507299	0.625092050065643
1364	N	0.797915676507299	0.625092050065643
1365	Y	0.492200840123925	0.669498427690780
1366	R	0.573909995588595	0.669498427690780
1367	H	0.669498427690780	0.669498427690780
1368	M	0.803835942569132	0.803835942569132
1369	A	0.845671310903039	0.803835942569132
1370	L	0.834871199171574	0.803835942569132
1371	L	0.688276431387399	0.698627071560160
1372	V	0.494667487192061	0.688276431387399
1373	D	0.698627071560160	0.575149562390929
1374	V	0.575149562390929	0.575149562390929
1375	M	0.556489167836201	0.575149562390929
1376	T	0.664962971812329	0.571586309687733
1377	T	0.571586309687733	0.556489167836201
1378	Q	0.539810822723674	0.539810822723674
1379	G	0.402322251128467	0.402322251128467
1380	G	0.213154013469650	0.320252676010787
1381	L	0.228878470636582	0.229634332485472
1382	T	0.320252676010787	0.228878470636582
1383	S	0.229634332485472	0.228878470636582
1384	V	0.165415634712699	0.165415634712699
1385	T	0.134591775426449	0.134591775426449
1386	R	0.134591775426449	0.134591775426449
1387	H	0.113032643696998	0.134591775426449
1388	G	0.171398503587062	0.171398503587062
1389	F	0.339498730123294	0.291526503039785
1390	N	0.291526503039785	0.305138746639315
1391	R	0.305138746639315	0.305138746639315
1392	S	0.413513167230770	0.305138746639315
1393	N	0.292516225242808	0.305138746639315
1394	T	0.433145381597535	0.292516225242808
1395	G	0.289057365243685	0.289057365243685
1396	A	0.177978300144314	0.224522519810227
1397	L	0.224522519810227	0.209016209296540
1398	M	0.209016209296540	0.209016209296540
1399	R	0.160530768043992	0.224522519810227
1400	C	0.265157979616623	0.265157979616623
1401	S	0.404010681008029	0.404010681008029
1402	F	0.614878585628863	0.475510900239960
1403	E	0.475510900239960	0.475510900239960
1404	E	0.595403395742091	0.475510900239960
1405	T	0.475510900239960	0.475510900239960
1406	V	0.371947604284599	0.371947604284599
1407	E	0.282526021951677	0.309336956911709
1408	I	0.309336956911709	0.282526021951677
1409	L	0.138038811064345	0.231274781252764
1410	F	0.231274781252764	0.138038811064345
1411	E	0.074480446599279	0.138038811064345
1412	A	0.065470467240265	0.163831783184251
1413	G	0.163831783184251	0.084837955989627
1414	A	0.172937000680433	0.163831783184251
1415	S	0.084837955989627	0.163831783184251
1416	A	0.215911260471458	0.119142394962527
1417	E	0.119142394962527	0.084837955989627
1418	L	0.039692373173606	0.049545971942958
1419	D	0.017246616463983	0.049545971942958
1420	D	0.049545971942958	0.049545971942958
1421	C	0.079597420074844	0.079597420074844
1422	R	0.176882941228268	0.108855223241898
1423	G	0.116912993293511	0.116912993293511
1424	V	0.108855223241898	0.130209774787470
1425	S	0.130209774787470	0.126473149429504
1426	E	0.242426312804610	0.130209774787470
1427	N	0.126473149429504	0.242426312804610
1428	V	0.370985390466143	0.359710471569234
1429	I	0.471513987737347	0.359710471569234
1430	L	0.359710471569234	0.370985390466143
1431	G	0.282466566267027	0.389865910759196
1432	Q	0.389865910759196	0.359710471569234
1433	M	0.411803895285024	0.389865910759196
1434	A	0.259204306707706	0.411803895285024
1435	P	0.509647579957528	0.509647579957528
1436	I	0.663346150148239	0.509647579957528
1437	G	0.701704945985357	0.509647579957528
1438	T	0.366076225407972	0.366076225407972
1439	G	0.149999477937732	0.149999477937732
1440	A	0.118166987235175	0.149999477937732
1441	F	0.126815950622935	0.149999477937732
1442	D	0.153558870331496	0.153558870331496
1443	V	0.201340773779021	0.192098936698725
1444	M	0.218519628440319	0.201340773779021
1445	I	0.192098936698725	0.218519628440319
1446	D	0.321112752874923	0.231932654777479
1447	E	0.284523769339844	0.231932654777479
1448	E	0.231932654777479	0.231932654777479
1449	S	0.185029396622164	0.231932654777479
1450	L	0.102785562840786	0.216711292381198
1451	V	0.318183358917122	0.185029396622164
1452	K	0.216711292381198	0.102785562840786
1453	Y	0.095522081581840	0.108188953597229
1454	M	0.095522081581840	0.095522081581841
1455	P	0.108188953597229	0.095522081581841
1456	E	0.095522081581841	0.108188953597229
1457	Q	0.122098997849589	0.108188953597229
1458	K	0.113729834331748	0.095522081581841
1459	I	0.033011215812248	0.033011215812248
1460	T	0.014909364752731	0.014909364752731
1461	E	0.011991433836460	0.011991433836460
1462	I	0.011814157959034	0.011814157959034
1463	E	0.007972630251579	0.011814157959034
1464	D	0.007972630251579	0.011814157959034
1465	G	0.023661513292063	0.021623792356242
1466	Q	0.025594124584221	0.021623792356242
1467	D	0.021623792356242	0.021623792356242
1468	G	0.006193810871195	0.008053006355572
1469	G	0.006126885629743	0.007435709532417
1470	V	0.008053006355572	0.007435709532417
1471	T	0.007435709532417	0.008053006355572
1472	P	0.021768244441960	0.021768244441960
1473	Y	0.034116884831902	0.030120446069953
1474	S	0.054224778989119	0.034116884831902
1475	N	0.030120446069953	0.054224778989119
1476	E	0.104534715702202	0.071641167312363
1477	S	0.071641167312363	0.087784302891262
1478	G	0.148256208729751	0.087784302891262
1479	L	0.087784302891262	0.071641167312363
1480	V	0.045411272444161	0.045411272444161
1481	N	0.031130182459336	0.045411272444161
1482	A	0.033692360846362	0.045411272444161
1483	D	0.049825644432358	0.049825644432358
1484	L	0.109928847555610	0.109928847555610
1485	D	0.177044882511246	0.154591222728211
1486	V	0.154591222728211	0.177044882511246
1487	K	0.312422805475332	0.177044882511246
1488	D	0.292012195800971	0.154591222728211
1489	E	0.107843531124450	0.132227120153224
1490	L	0.132227120153224	0.132227120153224
1491	M	0.085818664631542	0.107843531124450
1492	F	0.158131442877983	0.085818664631542
1493	S	0.073488551512666	0.073488551512666
1494	P	0.073488551512666	0.073488551512666
1495	L	0.053996965817857	0.073488551512666
1496	V	0.083454795119557	0.083454795119557
1497	D	0.182724216755552	0.105938197639557
1498	S	0.227461684933695	0.128317454220849
1499	G	0.105938197639557	0.128317454220849
1500	S	0.128317454220849	0.105938197639557
1501	N	0.073775966556183	0.105938197639557
1502	D	0.089043464473649	0.089043464473649
1503	A	0.166030402317217	0.074175880100194
1504	M	0.074175880100194	0.080221437388163
1505	A	0.034301921639509	0.074175880100194
1506	G	0.080221437388163	0.074175880100194
1507	G	0.041768885076541	0.070166777851985
1508	F	0.090754309880782	0.070166777851985
1509	T	0.070166777851985	0.070166777851985
1510	A	0.051781657037901	0.090754309880782
1511	Y	0.118236071871991	0.070166777851985
1512	G	0.099479408329480	0.068426317399672
1513	G	0.068426317399672	0.099479408329480
1514	A	0.048412764791323	0.099479408329480
1515	D	0.111689315874098	0.076280974111728
1516	Y	0.111689315874098	0.111689315874098
1517	G	0.076280974111728	0.111689315874098
1518	E	0.123888793970629	0.080136625962710
1519	A	0.080136625962710	0.076280974111728
1520	T	0.028078554879206	0.050080191417229
1521	S	0.044792605667933	0.044792605667933
1522	P	0.050080191417229	0.044792605667933
1523	F	0.041625197211455	0.044792605667933
1524	G	0.079956507705460	0.041625197211455
1525	A	0.040922861118200	0.041625197211455
1526	Y	0.040922861118200	0.078811920272943
1527	G	0.121936712750168	0.078811920272943
1528	E	0.078811920272943	0.121936712750168
1529	A	0.126110262031437	0.126110262031437
1530	P	0.126110262031437	0.126110262031437
1531	T	0.145137375721164	0.126110262031437
1532	S	0.071698015152841	0.105221350260804
1533	P	0.071698015152841	0.071698015152841
1534	G	0.105221350260804	0.071698015152841
1535	F	0.063606676760518	0.071698015152841
1536	G	0.070950223131107	0.098767443714268
1537	V	0.118544850144027	0.098767443714268
1538	S	0.098767443714268	0.098767443714268
1539	S	0.098767443714268	0.098767443714268
1540	P	0.098767443714268	0.098767443714268
1541	G	0.159468465053606	0.159468465053606
1542	F	0.182477617490443	0.159468465053606
1543	S	0.200605003387678	0.159468465053606
1544	P	0.119551679556500	0.152256491610633
1545	T	0.152256491610633	0.119551679556500
1546	S	0.082165408387641	0.119551679556500
1547	P	0.098983513453561	0.152256491610633
1548	T	0.159793783059390	0.159793783059390
1549	Y	0.182839663926786	0.159793783059390
1550	S	0.200994173163271	0.159793783059390
1551	P	0.119807173672718	0.119807173672718
1552	T	0.119807173672718	0.119807173672718
1553	S	0.119807173672718	0.119807173672718
1554	P	0.118659211025127	0.119807173672718
1555	A	0.189021352544970	0.187351359186462
1556	Y	0.215202847475378	0.187351359186462
1557	S	0.187351359186462	0.187351359186462
1558	P	0.118659211025127	0.118659211025127
1559	T	0.118659211025127	0.118659211025127
1560	S	0.118659211025127	0.118659211025127
1561	P	0.117520779250830	0.118659211025127
1562	S	0.187351359186462	0.158154299272149
1563	Y	0.213362398508239	0.158154299272149
1564	S	0.158154299272149	0.158154299272149
1565	P	0.098864865181775	0.098864865181775
1566	T	0.098864865181775	0.098864865181775
1567	S	0.098864865181775	0.098864865181775
1568	P	0.097895248646870	0.098864865181775
1569	S	0.158154299272149	0.158154299272149
1570	Y	0.181014670578095	0.158154299272149
1571	S	0.158154299272149	0.158154299272149
1572	P	0.098864865181775	0.098864865181775
1573	T	0.098864865181775	0.098864865181775
1574	S	0.098864865181775	0.098864865181775
1575	P	0.097895248646870	0.098864865181775
1576	S	0.158154299272149	0.158154299272149
1577	Y	0.181014670578095	0.158154299272149
1578	S	0.158154299272149	0.158154299272149
1579	P	0.098864865181775	0.098864865181775
1580	T	0.098864865181775	0.098864865181775
1581	S	0.098864865181775	0.098864865181775
1582	P	0.097895248646870	0.098864865181775
1583	S	0.158154299272149	0.158154299272149
1584	Y	0.181014670578095	0.158154299272149
1585	S	0.158154299272149	0.158154299272149
1586	P	0.098864865181775	0.098864865181775
1587	T	0.098864865181775	0.098864865181775
1588	S	0.098864865181775	0.098864865181775
1589	P	0.097895248646870	0.098864865181775
1590	S	0.158154299272149	0.158154299272149
1591	Y	0.181014670578095	0.158154299272149
1592	S	0.158154299272149	0.158154299272149
1593	P	0.098864865181775	0.098864865181775
1594	T	0.098864865181775	0.098864865181775
1595	S	0.098864865181775	0.098864865181775
1596	P	0.097895248646870	0.098864865181775
1597	S	0.158154299272149	0.158154299272149
1598	Y	0.181014670578095	0.158154299272149
1599	S	0.158154299272149	0.158154299272149
1600	P	0.098864865181775	0.098864865181775
1601	T	0.098864865181775	0.098864865181775
1602	S	0.098864865181775	0.098864865181775
1603	P	0.097895248646870	0.098864865181775
1604	S	0.158154299272149	0.158154299272149
1605	Y	0.181014670578095	0.158154299272149
1606	S	0.158154299272149	0.158154299272149
1607	P	0.098864865181775	0.098864865181775
1608	T	0.098864865181775	0.098864865181775
1609	S	0.098864865181775	0.098864865181775
1610	P	0.097895248646870	0.098864865181775
1611	S	0.158154299272149	0.158154299272149
1612	Y	0.181014670578095	0.158154299272149
1613	S	0.158154299272149	0.158154299272149
1614	P	0.098864865181775	0.098864865181775
1615	T	0.098864865181775	0.098864865181775
1616	S	0.098864865181775	0.098864865181775
1617	P	0.097895248646870	0.098864865181775
1618	S	0.158154299272149	0.158154299272149
1619	Y	0.181014670578095	0.158154299272149
1620	S	0.158154299272149	0.158154299272149
1621	P	0.098864865181775	0.098864865181775
1622	T	0.098864865181775	0.098864865181775
1623	S	0.098864865181775	0.098864865181775
1624	P	0.097895248646870	0.098864865181775
1625	S	0.158154299272149	0.158154299272149
1626	Y	0.181014670578095	0.158154299272149
1627	S	0.158154299272149	0.158154299272149
1628	P	0.098864865181775	0.098864865181775
1629	T	0.098864865181775	0.098864865181775
1630	S	0.098864865181775	0.098864865181775
1631	P	0.097895248646870	0.098864865181775
1632	S	0.158154299272149	0.158154299272149
1633	Y	0.181014670578095	0.158154299272149
1634	S	0.158154299272149	0.158154299272149
1635	P	0.098864865181775	0.098864865181775
1636	T	0.098864865181775	0.098864865181775
1637	S	0.098864865181775	0.098864865181775
1638	P	0.097895248646870	0.098864865181775
1639	S	0.158154299272149	0.158154299272149
1640	Y	0.181014670578095	0.158154299272149
1641	S	0.158154299272149	0.158154299272149
1642	P	0.098864865181775	0.098864865181775
1643	T	0.098864865181775	0.098864865181775
1644	S	0.098864865181775	0.098864865181775
1645	P	0.097895248646870	0.098864865181775
1646	S	0.158154299272149	0.158154299272149
1647	Y	0.181014670578095	0.158154299272149
1648	S	0.158154299272149	0.158154299272149
1649	P	0.098864865181775	0.098864865181775
1650	T	0.098864865181775	0.098864865181775
1651	S	0.098864865181775	0.098864865181775
1652	P	0.117520779250830	0.117520779250830
1653	S	0.187351359186462	0.187351359186462
1654	Y	0.213362398508239	0.187351359186462
1655	S	0.187351359186462	0.187351359186462
1656	P	0.118659211025127	0.118659211025127
1657	T	0.118659211025127	0.118659211025127
1658	S	0.118659211025127	0.118659211025127
1659	P	0.117520779250830	0.118659211025127
1660	A	0.187351359186462	0.187351359186462
1661	Y	0.213362398508239	0.187351359186462
1662	S	0.187351359186462	0.187351359186462
1663	P	0.118659211025127	0.118659211025127
1664	T	0.118659211025127	0.118659211025127
1665	S	0.118659211025127	0.118659211025127
1666	P	0.117520779250830	0.118659211025127
1667	S	0.187351359186462	0.158154299272149
1668	Y	0.213362398508239	0.158154299272149
1669	S	0.158154299272149	0.158154299272149
1670	P	0.098864865181775	0.098864865181775
1671	T	0.098864865181775	0.098864865181775
1672	S	0.098864865181775	0.098864865181775
1673	P	0.097895248646870	0.098864865181775
1674	S	0.158154299272149	0.158154299272149
1675	Y	0.181014670578095	0.158154299272149
1676	S	0.158154299272149	0.158154299272149
1677	P	0.098864865181775	0.098864865181775
1678	T	0.098864865181775	0.098864865181775
1679	S	0.098864865181775	0.098864865181775
1680	P	0.097895248646870	0.098864865181775
1681	S	0.158154299272149	0.158154299272149
1682	Y	0.181014670578095	0.158154299272149
1683	S	0.158154299272149	0.158154299272149
1684	P	0.098864865181775	0.098864865181775
1685	T	0.098864865181775	0.098864865181775
1686	S	0.098864865181775	0.098864865181775
1687	P	0.079264401171876	0.098864865181775
1688	S	0.129704188784442	0.129704188784442
1689	Y	0.149180977303551	0.129704188784442
1690	S	0.129704188784442	0.129704188784442
1691	P	0.080065864016765	0.080065864016765
1692	T	0.080065864016765	0.080065864016765
1693	S	0.080065864016765	0.080065864016765
1694	P	0.079264401171876	0.080065864016765
1695	N	0.129704188784442	0.129704188784442
1696	Y	0.149180977303551	0.129704188784442
1697	S	0.129704188784442	0.129704188784442
1698	P	0.080065864016765	0.080065864016765
1699	T	0.080065864016765	0.080065864016765
1700	S	0.080065864016765	0.080065864016765
1701	P	0.061108169603836	0.080065864016765
1702	S	0.101264971412456	0.101264971412456
1703	Y	0.117045577747987	0.101264971412456
1704	S	0.124368487751500	0.101264971412456
1705	P	0.058404961131117	0.058404961131117
1706	T	0.058404961131117	0.058404961131117
1707	S	0.058404961131117	0.058404961131117
1708	P	0.070019280133639	0.070019280133639
1709	G	0.115312749027417	0.115312749027417
1710	Y	0.132958628236421	0.115312749027417
1711	S	0.115312749027417	0.115312749027417
1712	P	0.066278698829739	0.066278698829739
1713	G	0.061467791637616	0.061467791637616
1714	S	0.037081111297927	0.037081111297927
1715	P	0.021399362676561	0.021889071359131
1716	A	0.019777068828861	0.021889071359131
1717	Y	0.021889071359131	0.021399362676561
1718	S	0.030924438991839	0.019777068828861
1719	P	0.014412329891276	0.014412329891276
1720	K	0.008325071798192	0.008325071798192
1721	Q	0.007774221548193	0.007774221548193
1722	D	0.005914383093095	0.005914383093095
1723	E	0.004697635349891	0.005914383093095
1724	Q	0.005522154164529	0.005914383093095
1725	K	0.500000000000000	0.500000000000000
1726	H	0.500000000000000	0.500000000000000
1727	N	0.500000000000000	0.500000000000000
1728	E	0.500000000000000	0.500000000000000
1729	N	0.500000000000000	0.500000000000000
1730	E	0.500000000000000	0.500000000000000
1731	N	0.500000000000000	0.500000000000000
1732	S	0.500000000000000	0.500000000000000
1733	R	0.500000000000000	0.500000000000000
