# Supplementary material for: Conserved degronome features governing quality control associated proteolysis
Source: Nat Commun. 2022 Dec 8;13:7588. doi: 10.1038/s41467-022-35298-y (PMC9732359; doi:10.1038/s41467-022-35298-y)
Supplement: Supplementary file 6 — Supplementary Data 4 [file 41467_2022_35298_MOESM6_ESM.zip › profile_P04051.csv]

# Degron profile of P04051
# logit: Predicted probability of a tile being a degron (PSI<2.2) assigned to central position
# smooth: Running median spanning 5 positions
resi	aa	logit	logit_smooth
1	M	0.500000000000000	0.500000000000000
2	K	0.500000000000000	0.500000000000000
3	E	0.500000000000000	0.500000000000000
4	V	0.500000000000000	0.500000000000000
5	V	0.500000000000000	0.500000000000000
6	V	0.500000000000000	0.500000000000000
7	S	0.500000000000000	0.500000000000000
8	E	0.500000000000000	0.500000000000000
9	T	0.202002980538298	0.250132608187176
10	P	0.239245334846093	0.250132608187176
11	K	0.250132608187176	0.250132608187176
12	R	0.416241215523284	0.315367837356596
13	I	0.439939324112486	0.315367837356596
14	K	0.315367837356596	0.315367837356596
15	G	0.248960656609329	0.289163410271883
16	L	0.289163410271883	0.289163410271883
17	E	0.261521391922129	0.289163410271883
18	F	0.416274614122593	0.416274614122593
19	S	0.588601184456911	0.588601184456911
20	A	0.650631120249190	0.588601184456911
21	L	0.614283207544071	0.588601184456911
22	S	0.438914361360743	0.517937773418886
23	A	0.322649403726527	0.438914361360743
24	A	0.517937773418886	0.438914361360743
25	D	0.247175018475521	0.342960434259349
26	I	0.493742149279763	0.345427893521610
27	V	0.342960434259349	0.342960434259349
28	A	0.345427893521610	0.342960434259349
29	Q	0.316924257544305	0.316924257544305
30	S	0.109868364892910	0.260927353578465
31	E	0.188232192601309	0.188232192601309
32	V	0.260927353578465	0.188232192601309
33	E	0.125706986543001	0.188232192601309
34	V	0.350846948806631	0.132249948817476
35	S	0.132249948817476	0.125706986543001
36	T	0.077711133021223	0.077711133021223
37	R	0.033176709185014	0.046931698934900
38	D	0.038578945157451	0.046931698934900
39	L	0.046931698934900	0.038746006607026
40	F	0.067953373227896	0.046931698934900
41	D	0.038746006607026	0.046931698934900
42	L	0.079326827965620	0.038746006607026
43	E	0.038537876805603	0.038537876805603
44	K	0.029412422756614	0.038537876805603
45	D	0.035478567215629	0.038537876805603
46	R	0.060192777033348	0.035478567215629
47	A	0.060192777033348	0.035478567215629
48	P	0.028162200680655	0.042147019134996
49	K	0.014411379633427	0.028162200680655
50	A	0.042147019134996	0.028162200680655
51	N	0.017399698296364	0.042147019134996
52	G	0.049971166789429	0.049971166789429
53	A	0.052843484138062	0.052843484138062
54	L	0.100422872456270	0.077757385601162
55	D	0.093765404664546	0.093765404664546
56	P	0.077757385601162	0.100422872456270
57	K	0.157078393210991	0.101909796372847
58	M	0.101909796372847	0.129272077856189
59	G	0.129272077856189	0.157078393210991
60	V	0.186768411122002	0.186768411122002
61	S	0.234954345559036	0.187375955027286
62	S	0.286637349739540	0.234954345559036
63	S	0.187375955027286	0.245595848819493
64	S	0.258605854278697	0.258605854278697
65	L	0.245595848819493	0.258605854278697
66	E	0.393463545747478	0.346115254663580
67	C	0.346115254663580	0.393463545747478
68	A	0.411809897545602	0.397297743799358
69	T	0.397297743799358	0.397297743799358
70	C	0.415428534617262	0.397297743799358
71	H	0.349499633120954	0.397297743799358
72	G	0.366776569600321	0.366776569600321
73	N	0.519746217137936	0.366776569600321
74	L	0.303392822869936	0.449904968127541
75	A	0.449904968127541	0.449904968127541
76	S	0.489003995748033	0.449904968127541
77	C	0.423695805219943	0.489003995748033
78	H	0.577372658028097	0.510804545291124
79	G	0.510804545291124	0.577372658028097
80	H	0.645336936340957	0.645336936340957
81	F	0.671667746557866	0.671667746557866
82	G	0.814726988711233	0.793479342088057
83	H	0.813902633283517	0.813902633283517
84	L	0.793479342088057	0.813902633283517
85	K	0.886647891557620	0.813902633283517
86	L	0.786472697009864	0.855379410928119
87	A	0.855379410928119	0.886647891557620
88	L	0.935968027601174	0.893569297848358
89	P	0.927446688402315	0.918214573055880
90	V	0.893569297848358	0.927446688402315
91	F	0.918214573055880	0.918214573055880
92	H	0.954958562496117	0.918214573055880
93	I	0.912379603677179	0.954958562496117
94	G	0.957420935298627	0.954958562496117
95	Y	0.957420935298627	0.944153056391629
96	F	0.944153056391629	0.944153056391629
97	K	0.871854282685660	0.942182837495445
98	A	0.942182837495445	0.938812033644419
99	T	0.938812033644419	0.885608892674456
100	I	0.885608892674456	0.885608892674456
101	Q	0.850678431810340	0.855964091129336
102	I	0.817946283914075	0.850678431810340
103	L	0.855964091129336	0.821111584681745
104	Q	0.808155806599801	0.821111584681745
105	G	0.821111584681745	0.855964091129336
106	I	0.901442960759524	0.901442960759524
107	C	0.933342027764108	0.901442960759524
108	K	0.932658709035376	0.901442960759524
109	N	0.796145288362161	0.810582550439273
110	C	0.810582550439273	0.796145288362161
111	S	0.512318216895546	0.512318216895546
112	A	0.345205469275802	0.429340269482521
113	I	0.381374124762593	0.408451909491845
114	L	0.429340269482521	0.408451909491845
115	L	0.408451909491845	0.429340269482521
116	S	0.446874965967068	0.429340269482521
117	E	0.480205316257468	0.438912913302220
118	T	0.400678536478374	0.446874965967068
119	D	0.438912913302220	0.438912913302220
120	K	0.457699438097526	0.425960209101005
121	R	0.425960209101005	0.425960209101005
122	Q	0.236527576825389	0.236527576825389
123	F	0.110855578168935	0.110855578168935
124	L	0.101666271821215	0.101666271821215
125	H	0.053532830192786	0.101666271821215
126	E	0.072492172720833	0.101666271821215
127	L	0.126816380270179	0.126816380270179
128	R	0.238695801325449	0.238695801325449
129	R	0.264062493993802	0.264062493993802
130	P	0.333403503816578	0.290695635035360
131	G	0.290695635035360	0.308704584251382
132	V	0.308704584251382	0.308704584251382
133	D	0.308704584251382	0.308704584251382
134	N	0.280846297859127	0.308704584251382
135	L	0.390737295337740	0.390737295337740
136	R	0.410030208134490	0.390737295337740
137	R	0.547541043743041	0.390737295337740
138	M	0.359203648132483	0.410030208134490
139	G	0.378297890270450	0.416715005535286
140	I	0.563745362306609	0.416715005535286
141	L	0.416715005535286	0.563745362306609
142	K	0.574052696514372	0.563745362306609
143	K	0.610511388109379	0.473744534758349
144	I	0.473744534758349	0.572583287411442
145	L	0.473744534758349	0.572583287411442
146	D	0.572583287411442	0.572583287411442
147	Q	0.625943123994437	0.625943123994437
148	C	0.704681489024423	0.625943123994437
149	K	0.653000439738322	0.625943123994437
150	K	0.430952771035229	0.653000439738322
151	Q	0.496416021383035	0.496416021383035
152	R	0.662650534215675	0.433559083083154
153	R	0.433559083083154	0.496416021383035
154	C	0.235490492577954	0.512438663027879
155	L	0.512438663027879	0.512438663027879
156	H	0.660156796007392	0.532850623938050
157	C	0.532850623938050	0.532850623938050
158	G	0.532850623938050	0.597538873531227
159	A	0.597538873531227	0.597538873531227
160	L	0.663834169011170	0.611479275499851
161	N	0.691933226305947	0.611479275499851
162	G	0.611479275499851	0.611479275499851
163	V	0.546059633362922	0.546059633362922
164	V	0.326192476683855	0.326192476683855
165	K	0.309891680794364	0.326192476683855
166	K	0.255517594294353	0.326192476683855
167	A	0.357779577619839	0.309891680794364
168	A	0.460289131175057	0.357779577619839
169	A	0.299717542127662	0.460289131175057
170	G	0.523440257622299	0.523440257622299
171	A	0.747330010356950	0.523440257622299
172	G	0.651549638630677	0.523440257622299
173	S	0.354007215161812	0.538023734754957
174	A	0.370138312098561	0.505910737140483
175	A	0.538023734754957	0.505910737140483
176	L	0.505910737140483	0.538023734754957
177	K	0.622961470669241	0.622961470669241
178	I	0.696599820138756	0.638192964220342
179	I	0.696599820138755	0.687462830747401
180	H	0.638192964220342	0.687462830747401
181	D	0.687462830747401	0.687462830747401
182	T	0.687462830747401	0.687462830747401
183	F	0.687462830747401	0.687462830747401
184	R	0.603730719868361	0.603730719868361
185	W	0.317673594617681	0.317673594617681
186	V	0.317673594617681	0.317673594617681
187	G	0.102568975547455	0.173508384321655
188	K	0.102568975547455	0.173508384321655
189	K	0.173508384321655	0.173508384321655
190	S	0.417356432981892	0.173508384321655
191	A	0.348818371794113	0.231997742781687
192	P	0.141328024236197	0.231997742781687
193	E	0.231997742781687	0.141328024236197
194	K	0.125737195869228	0.125737195869228
195	D	0.046181661958046	0.125737195869228
196	I	0.098457177983420	0.125737195869228
197	W	0.178723297196187	0.178723297196187
198	V	0.220734269080267	0.178723297196187
199	G	0.233935013179926	0.178723297196187
200	E	0.164862117076909	0.164862117076909
201	W	0.164862117076909	0.164862117076909
202	K	0.164862117076909	0.164862117076909
203	E	0.282311848424409	0.193199692040655
204	V	0.311225243127667	0.193199692040655
205	L	0.193199692040655	0.193199692040655
206	A	0.173109114620642	0.193199692040655
207	H	0.173109114620642	0.193199692040655
208	N	0.207017809040419	0.207017809040419
209	P	0.329144080351455	0.284595378476174
210	E	0.284595378476174	0.329144080351455
211	L	0.388227683682515	0.329144080351455
212	E	0.355856575108803	0.284595378476174
213	R	0.139347203673615	0.139347203673615
214	Y	0.139347203673615	0.139347203673615
215	V	0.094748550857419	0.139347203673615
216	K	0.076231087058496	0.139347203673615
217	R	0.163475439376342	0.163475439376342
218	C	0.178144170599465	0.178144170599465
219	M	0.276263791005107	0.276263791005107
220	D	0.276263791005107	0.276263791005107
221	D	0.345325148464682	0.345325148464682
222	L	0.478744967263529	0.354016165987176
223	N	0.497804519110186	0.354016165987176
224	P	0.354016165987176	0.478744967263529
225	L	0.349097163382332	0.372745471535582
226	K	0.502986056998859	0.354016165987176
227	T	0.372745471535582	0.372745471535582
228	L	0.283218570571134	0.492439493803083
229	N	0.492439493803083	0.453309456287087
230	L	0.492439493803083	0.453309456287087
231	F	0.453309456287087	0.492439493803083
232	K	0.375023251170960	0.492439493803083
233	Q	0.570124569566620	0.515396311043015
234	I	0.570124569566620	0.570124569566620
235	K	0.515396311043015	0.570124569566620
236	S	0.681699990435146	0.515396311043015
237	A	0.362958072226747	0.468470783058460
238	D	0.468470783058460	0.362958072226747
239	C	0.321715015962004	0.321715015962004
240	E	0.302111296191104	0.302111296191104
241	L	0.280721518494023	0.297257650578509
242	L	0.297257650578509	0.280721518494023
243	G	0.135757421955340	0.152374164770631
244	I	0.152374164770631	0.135757421955340
245	D	0.132545426204444	0.132545426204444
246	A	0.066712561482852	0.132545426204444
247	T	0.126331290144975	0.132545426204444
248	V	0.134881340904733	0.134881340904733
249	P	0.356043184249734	0.250771277259396
250	S	0.368205690017551	0.356043184249734
251	G	0.250771277259396	0.368205690017551
252	R	0.433883186215782	0.414256000933848
253	P	0.414256000933848	0.433883186215782
254	E	0.546033997645307	0.502797493308658
255	T	0.546033997645307	0.502797493308658
256	Y	0.502797493308658	0.502797493308658
257	I	0.335128192185739	0.502797493308658
258	W	0.502797493308658	0.502797493308658
259	R	0.618851160844340	0.618851160844340
260	Y	0.813856722862394	0.813856722862394
261	L	0.813856722862394	0.813856722862394
262	P	0.813856722862394	0.813856722862394
263	A	0.883935430737496	0.883935430737496
264	P	0.927777461175972	0.891823264543423
265	P	0.917762567161781	0.891823264543423
266	V	0.891823264543423	0.891823264543423
267	C	0.793442368957482	0.793442368957482
268	I	0.640201511971910	0.640201511971910
269	R	0.506857532477307	0.506857532477307
270	P	0.317419986616121	0.401695877992566
271	S	0.401695877992566	0.353631020922050
272	V	0.353631020922050	0.338020037742061
273	M	0.338020037742061	0.338020037742061
274	M	0.256438560936531	0.256438560936531
275	Q	0.091796764440933	0.091796764440933
276	D	0.030502447614943	0.030502447614943
277	S	0.028213251415686	0.030502447614943
278	P	0.026483813158189	0.030502447614943
279	A	0.051754133898748	0.048937969008835
280	S	0.048937969008835	0.048937969008835
281	N	0.053645932847073	0.048937969008835
282	E	0.036707527939471	0.036707527939471
283	D	0.014337431904897	0.036707527939471
284	D	0.031097877462316	0.036707527939471
285	L	0.098705162292920	0.098705162292920
286	T	0.178214812111976	0.173684947332031
287	V	0.205050783687068	0.173684947332031
288	K	0.173684947332031	0.178214812111976
289	L	0.173684947332031	0.205050783687068
290	T	0.332337091171607	0.332337091171607
291	E	0.638361113729134	0.638361113729134
292	I	0.769046827828929	0.766924398889905
293	V	0.891024086551619	0.769046827828929
294	W	0.766924398889905	0.769046827828929
295	T	0.859439490153127	0.766924398889905
296	S	0.641829488026527	0.641829488026527
297	S	0.641829488026527	0.641829488026527
298	L	0.418993701498858	0.641829488026527
299	I	0.592204180940981	0.641829488026527
300	K	0.716680433298629	0.592204180940981
301	A	0.716680433298629	0.592204180940981
302	G	0.540602820382406	0.540602820382406
303	L	0.320388441092141	0.513314916244819
304	D	0.412213308034178	0.412213308034178
305	K	0.513314916244819	0.377141847094684
306	G	0.377141847094684	0.377141847094684
307	I	0.257868464810784	0.257868464810784
308	S	0.252600061760880	0.252600061760880
309	I	0.151939198777177	0.252600061760880
310	N	0.201752430925057	0.235735966562840
311	N	0.385762868705464	0.235735966562840
312	M	0.235735966562840	0.385762868705464
313	M	0.536918318646678	0.536918318646678
314	E	0.554233315750760	0.554233315750760
315	H	0.737147441968204	0.628312759995757
316	W	0.628312759995757	0.683729791605759
317	D	0.717699882654923	0.717699882654923
318	Y	0.683729791605759	0.717699882654923
319	L	0.847281797424263	0.786732913424014
320	Q	0.847281797424263	0.786732913424014
321	L	0.786732913424014	0.786732913424014
322	T	0.550737997406343	0.771568217694492
323	V	0.681054621529399	0.681054621529399
324	A	0.771568217694492	0.681054621529399
325	M	0.575036567406843	0.681054621529399
326	Y	0.697091971014816	0.619963583735543
327	I	0.619963583735543	0.619963583735543
328	N	0.566341714862612	0.619963583735543
329	S	0.726707913490668	0.566341714862612
330	D	0.546093173595048	0.546093173595048
331	S	0.473598435983006	0.473598435983006
332	V	0.345373530263680	0.345373530263680
333	N	0.300661294159418	0.300661294159418
334	P	0.184854527991685	0.184854527991685
335	A	0.090111412441543	0.090111412441543
336	M	0.035472925822921	0.035472925822921
337	L	0.033862829326184	0.035472925822921
338	P	0.031987366511019	0.035472925822921
339	G	0.101326185020271	0.050318077210028
340	S	0.096085922643232	0.096085922643232
341	S	0.050318077210028	0.101326185020271
342	N	0.119698367367019	0.096114010364148
343	G	0.147193493425198	0.116688788794665
344	G	0.096114010364148	0.116688788794665
345	G	0.116688788794665	0.109175810170724
346	K	0.101448687945126	0.109175810170724
347	V	0.109175810170724	0.116688788794665
348	K	0.148862678529625	0.148862678529625
349	P	0.247311849572615	0.227929962203159
350	I	0.236508628850371	0.236508628850371
351	R	0.227929962203159	0.247311849572615
352	G	0.269082576753669	0.269082576753669
353	F	0.310002913349520	0.310002913349520
354	C	0.310002913349520	0.310002913349520
355	Q	0.339567534626058	0.339567534626058
356	R	0.360346793871244	0.360346793871244
357	L	0.391985085552472	0.360346793871244
358	K	0.364448236842926	0.360346793871244
359	G	0.182637096778523	0.339767541623030
360	K	0.280092825806793	0.280092825806793
361	Q	0.339767541623030	0.182637096778523
362	G	0.172345066910733	0.172345066910733
363	R	0.108951248573022	0.172345066910733
364	F	0.125095557124697	0.125095557124697
365	R	0.184331762422140	0.108951248573022
366	G	0.056710494419690	0.125095557124697
367	N	0.106461947594766	0.112197850340559
368	L	0.136139595508865	0.112197850340559
369	S	0.112197850340559	0.128753723366171
370	G	0.128753723366171	0.136139595508865
371	K	0.165008990146187	0.165008990146187
372	R	0.238003834252542	0.238003834252542
373	V	0.253917025026377	0.239796280081416
374	D	0.239796280081416	0.239796280081416
375	F	0.261794319549463	0.239796280081416
376	S	0.182618404581148	0.182618404581148
377	G	0.091804935039394	0.166155189274046
378	R	0.074237775519101	0.166155189274046
379	T	0.166155189274046	0.166155189274046
380	V	0.174479209083357	0.166155189274046
381	I	0.285109839793465	0.166155189274046
382	S	0.104650938335881	0.118369932677484
383	P	0.118369932677484	0.118369932677484
384	D	0.109162878652259	0.118369932677484
385	P	0.130719961557240	0.130719961557240
386	N	0.253278355726913	0.130719961557240
387	L	0.210866822193967	0.130719961557240
388	S	0.116681813027796	0.116681813027796
389	I	0.077129644776917	0.079111791781458
390	D	0.065424888232758	0.079111791781458
391	E	0.079111791781458	0.079111791781458
392	V	0.086997803912053	0.086997803912053
393	A	0.245357727100893	0.245357727100893
394	V	0.418133388192781	0.418133388192781
395	P	0.478024603676140	0.418133388192781
396	D	0.457676635072597	0.418133388192781
397	R	0.417696411763388	0.417696411763388
398	V	0.168243322968389	0.417696411763388
399	A	0.276188031366409	0.401901428460452
400	K	0.531272540802170	0.371381707370047
401	V	0.401901428460452	0.374907453108293
402	L	0.371381707370047	0.374907453108293
403	T	0.374907453108293	0.374907453108293
404	Y	0.358878715232235	0.374907453108293
405	P	0.547191224039287	0.400322854922825
406	E	0.546993354995507	0.505428711666144
407	K	0.400322854922825	0.505428711666144
408	V	0.505428711666144	0.500034377499946
409	T	0.500034377499946	0.400322854922825
410	R	0.251888426839255	0.404060312810592
411	Y	0.251888426839255	0.400436033830656
412	N	0.404060312810592	0.383986311514334
413	R	0.400436033830656	0.400436033830656
414	H	0.383986311514334	0.404060312810592
415	K	0.450818667980854	0.400436033830656
416	L	0.425316760754447	0.383986311514334
417	Q	0.256113138743483	0.367381373836538
418	E	0.367381373836538	0.367195798333291
419	L	0.367195798333291	0.256113138743483
420	I	0.221730466309323	0.235955102593417
421	V	0.213537913213995	0.221730466309323
422	N	0.235955102593417	0.221730466309323
423	G	0.185170018177727	0.235955102593417
424	P	0.294426444098805	0.294426444098805
425	N	0.294426444098805	0.294426444098805
426	V	0.459355109178041	0.444858572145075
427	H	0.582516959955124	0.444858572145075
428	P	0.444858572145075	0.444858572145075
429	G	0.237952183718983	0.237952183718983
430	A	0.095121732289203	0.097062041319396
431	N	0.062112256429532	0.097062041319396
432	Y	0.097062041319396	0.097062041319396
433	L	0.120066718747487	0.097062041319396
434	L	0.156529570955808	0.120066718747487
435	K	0.079470382538487	0.130767995725334
436	R	0.130767995725334	0.156529570955808
437	N	0.160342707096806	0.160342707096806
438	E	0.304236922138663	0.160342707096806
439	D	0.212221584998869	0.160342707096806
440	A	0.145091498484396	0.145091498484396
441	R	0.095654437399857	0.095654437399857
442	R	0.078065759955350	0.078065759955350
443	N	0.040762080719509	0.078065759955350
444	L	0.078065759955350	0.078065759955350
445	R	0.087849711171378	0.087849711171378
446	Y	0.102703303479294	0.102703303479294
447	G	0.136564312315454	0.136564312315454
448	D	0.372856837878873	0.308917006388988
449	R	0.308917006388988	0.371480388144871
450	M	0.457544275792124	0.371480388144871
451	K	0.371480388144871	0.308917006388988
452	L	0.271324075140856	0.348199377927524
453	A	0.252612001234106	0.271324075140856
454	K	0.348199377927524	0.252612001234106
455	N	0.150492924538307	0.252612001234106
456	L	0.201796816287495	0.348199377927524
457	Q	0.352895040317705	0.266037222943911
458	I	0.487063647677703	0.266037222943911
459	G	0.266037222943911	0.266037222943911
460	D	0.161176402256997	0.161176402256997
461	V	0.071776180194131	0.071776180194131
462	V	0.030530349662038	0.071776180194131
463	E	0.053891831411964	0.071776180194131
464	R	0.109087770754153	0.109087770754153
465	H	0.109087770754153	0.109087770754153
466	L	0.198689967721560	0.109087770754153
467	E	0.088106625089139	0.121176386129212
468	D	0.121176386129212	0.121176386129212
469	G	0.202904954628002	0.112594668636503
470	D	0.112594668636503	0.121176386129212
471	V	0.069251700822750	0.195679181262812
472	V	0.195804896238686	0.195679181262812
473	L	0.195679181262812	0.195804896238686
474	F	0.195804896238686	0.195804896238686
475	N	0.195804896238686	0.195804896238686
476	R	0.297808923749521	0.297808923749521
477	Q	0.633384389057614	0.633384389057614
478	P	0.811070766559324	0.811070766559324
479	S	0.895722769906320	0.844488720005074
480	L	0.844488720005074	0.844488720005074
481	H	0.846457998825149	0.844488720005074
482	R	0.782662592921204	0.823422720830108
483	L	0.645024152527136	0.823422720830108
484	S	0.823422720830108	0.811175737724077
485	I	0.823422720830108	0.823422720830108
486	L	0.811175737724077	0.823422720830108
487	S	0.909159165935044	0.853179816052750
488	H	0.915241251089439	0.909159165935044
489	Y	0.853179816052750	0.909676328964478
490	A	0.909676328964478	0.909676328964478
491	K	0.909676328964478	0.909676328964478
492	I	0.909676328964478	0.909676328964478
493	R	0.888760090615639	0.888760090615639
494	P	0.692588017379295	0.766547253744467
495	W	0.658177478558992	0.766547253744467
496	R	0.766547253744467	0.740651373763685
497	T	0.830226383096920	0.740651373763685
498	F	0.740651373763685	0.766547253744467
499	R	0.664208742088560	0.740651373763685
500	L	0.784118413523816	0.664208742088560
501	N	0.585976494933265	0.616827006786602
502	E	0.616827006786602	0.585976494933265
503	C	0.486264561710495	0.486264561710495
504	V	0.471763841257406	0.471763841257406
505	C	0.292633590319602	0.292633590319602
506	T	0.236271689829256	0.236271689829256
507	P	0.076426469671154	0.076426469671154
508	Y	0.042174151711480	0.042174151711480
509	N	0.034049036004324	0.042174151711480
510	A	0.034049036004324	0.042174151711480
511	D	0.103419612228837	0.071883586778235
512	F	0.071883586778235	0.071883586778235
513	D	0.071883586778235	0.071883586778235
514	G	0.039387163818442	0.042611366405987
515	D	0.036069999059523	0.039387163818442
516	E	0.042611366405987	0.036069999059523
517	M	0.014544872167780	0.014544872167780
518	N	0.010568176231020	0.014544872167780
519	L	0.010568176231020	0.014544872167780
520	H	0.022538784346448	0.014918755642965
521	V	0.014918755642965	0.017099150095618
522	P	0.017099150095618	0.022538784346448
523	Q	0.027462264098485	0.027462264098485
524	T	0.103161600830130	0.103161600830130
525	E	0.137150613748442	0.137150613748442
526	E	0.165659437178388	0.137150613748442
527	A	0.273475338556772	0.165659437178388
528	R	0.131554890432939	0.165659437178388
529	A	0.193298921824622	0.131554890432939
530	E	0.116977889725981	0.116977889725981
531	A	0.110035459192589	0.116977889725981
532	I	0.096090767436048	0.116977889725981
533	N	0.164954199178260	0.164954199178260
534	L	0.392622788155645	0.392622788155645
535	M	0.532354803584211	0.407929000113991
536	G	0.440865611462880	0.407929000113991
537	V	0.407929000113991	0.425081547991584
538	K	0.359566541822643	0.407929000113991
539	N	0.425081547991584	0.359566541822643
540	N	0.256998191664305	0.270395721840603
541	L	0.126188390460650	0.270395721840603
542	L	0.270395721840603	0.256998191664305
543	T	0.286541235035796	0.270395721840603
544	P	0.246823691438786	0.270395721840603
545	K	0.347229062105064	0.246823691438786
546	S	0.239751208961021	0.239751208961021
547	G	0.235840254528260	0.239751208961021
548	E	0.162782881518927	0.239751208961021
549	P	0.314100411053464	0.235840254528260
550	I	0.331669251845040	0.210774718452338
551	I	0.210774718452338	0.210774718452338
552	A	0.166468670890853	0.210774718452338
553	A	0.190259231344949	0.210774718452338
554	T	0.301407716204062	0.301407716204062
555	Q	0.447678468697639	0.447678468697639
556	D	0.685795993336864	0.685795993336864
557	F	0.791750167458696	0.690696112624876
558	I	0.828241281192313	0.690696112624876
559	T	0.690696112624876	0.690696112624876
560	G	0.354082616599892	0.404808279957180
561	S	0.308774709623022	0.404808279957180
562	Y	0.404808279957180	0.386820956382304
563	L	0.538027845838767	0.404808279957180
564	I	0.386820956382304	0.472149770894672
565	S	0.576608818892930	0.472149770894672
566	H	0.472149770894672	0.452174180030706
567	K	0.307569473175355	0.472149770894672
568	D	0.452174180030706	0.472149770894672
569	S	0.524658055666929	0.504554346538282
570	F	0.504554346538282	0.524658055666929
571	Y	0.524969007938601	0.524658055666929
572	D	0.524969007938601	0.504554346538282
573	R	0.351839619762765	0.524969007938601
574	A	0.449456400299137	0.524969007938601
575	T	0.532469053962535	0.532469053962535
576	L	0.547103768629507	0.532469053962535
577	T	0.547103768629507	0.532469053962535
578	Q	0.477341667025164	0.498782504906257
579	L	0.498782504906257	0.477341667025164
580	L	0.248123269723096	0.477341667025164
581	S	0.415837973347541	0.415837973347541
582	M	0.552121541920125	0.415837973347541
583	M	0.334241906457459	0.415837973347541
584	S	0.502732272803144	0.334241906457459
585	D	0.313855269152891	0.313855269152891
586	G	0.277754902977126	0.277754902977126
587	I	0.261600093415899	0.261600093415899
588	E	0.187931930595242	0.261600093415899
589	H	0.200506658217483	0.200506658217483
590	F	0.273877992647052	0.191228563659693
591	D	0.191228563659693	0.191228563659693
592	I	0.117878027775633	0.191228563659693
593	P	0.187875691351287	0.191228563659693
594	P	0.444857525037367	0.444857525037367
595	P	0.665688464317888	0.659492260153603
596	A	0.659492260153603	0.665688464317888
597	I	0.773281396904044	0.665688464317888
598	M	0.705181147872255	0.690227197176405
599	K	0.546882116512518	0.690227197176405
600	P	0.690227197176405	0.690227197176405
601	Y	0.651126257516095	0.690227197176405
602	Y	0.804022506753555	0.804022506753555
603	L	0.828376545904000	0.828376545904000
604	W	0.914295680196025	0.914295680196025
605	T	0.942301088943318	0.914295680196025
606	G	0.942301088943318	0.914295680196025
607	K	0.911013651337686	0.911013651337686
608	Q	0.902247809687060	0.902247809687060
609	V	0.895989790892679	0.895989790892679
610	F	0.842878287032659	0.842878287032659
611	S	0.710835155001437	0.710835155001437
612	L	0.566821687561944	0.566821687561944
613	L	0.359658193158873	0.566821687561944
614	I	0.486491885359089	0.566821687561944
615	K	0.681214549576243	0.681214549576243
616	P	0.821888812916916	0.798692167847592
617	N	0.798692167847592	0.798692167847592
618	H	0.813809349083037	0.798692167847592
619	N	0.538986547837278	0.589276661065800
620	S	0.589276661065800	0.538986547837278
621	P	0.418608417872466	0.418608417872466
622	V	0.233153776418257	0.233153776418257
623	V	0.123420931433410	0.233153776418257
624	I	0.202979361063431	0.233153776418257
625	N	0.358899848793470	0.358899848793470
626	L	0.546153877599703	0.486862064823510
627	D	0.486862064823510	0.489384992707176
628	A	0.504112359767991	0.504112359767991
629	K	0.489384992707176	0.489384992707176
630	N	0.529981765381106	0.489384992707176
631	K	0.384006055768105	0.384006055768105
632	V	0.267702118287969	0.267702118287969
633	F	0.252242820867761	0.265481026945999
634	V	0.265481026945999	0.252242820867761
635	P	0.132415072328443	0.176860613829326
636	P	0.149167367539133	0.176860613829326
637	K	0.176860613829326	0.176860613829326
638	S	0.185601575838573	0.182362057146711
639	K	0.209525054094717	0.182362057146711
640	S	0.182362057146711	0.182362057146711
641	L	0.061355359857269	0.061355359857269
642	P	0.025767856311780	0.054946174680755
643	N	0.028163547271198	0.054946174680755
644	E	0.054946174680755	0.054946174680755
645	M	0.122235545332662	0.122235545332662
646	S	0.231192435345428	0.206463232343718
647	Q	0.244969794600703	0.206463232343718
648	N	0.206463232343718	0.206463232343718
649	D	0.206463232343718	0.206463232343718
650	G	0.113304750821783	0.206463232343718
651	F	0.234340775965258	0.234340775965258
652	V	0.420222189691589	0.388253862020946
653	I	0.558014617990582	0.420222189691589
654	I	0.388253862020946	0.519758635227558
655	R	0.519758635227558	0.526380874319237
656	G	0.638224338690661	0.526380874319237
657	S	0.526380874319237	0.638224338690661
658	Q	0.677061563819518	0.677061563819518
659	I	0.734967030443689	0.716792929566875
660	L	0.716792929566875	0.716792929566875
661	S	0.736027641617269	0.716792929566875
662	G	0.508706737294489	0.508706737294489
663	V	0.202670490482963	0.202670490482963
664	M	0.151186551066682	0.181744879280997
665	D	0.181744879280997	0.181744879280997
666	K	0.173146933232136	0.173146933232136
667	S	0.196577628230243	0.173146933232136
668	V	0.107288206213667	0.169318733700151
669	L	0.098361901426392	0.169318733700151
670	G	0.169318733700151	0.169318733700151
671	D	0.318215391367970	0.216736356649106
672	G	0.216736356649106	0.272502812085240
673	K	0.272502812085240	0.318215391367970
674	K	0.584720519967144	0.446078204589982
675	H	0.617054793191419	0.449805667041521
676	S	0.446078204589982	0.449805667041521
677	V	0.449805667041521	0.446078204589982
678	F	0.247558724463413	0.405779390043884
679	Y	0.270015932903112	0.341472350059304
680	T	0.405779390043884	0.341472350059304
681	I	0.341472350059304	0.402968608431545
682	L	0.402968608431545	0.402968608431545
683	R	0.467674585449333	0.402968608431545
684	D	0.392646253864786	0.411654963820789
685	Y	0.442384619229654	0.411654963820789
686	G	0.411654963820789	0.392646253864786
687	P	0.229033675074483	0.229033675074483
688	Q	0.156221489113876	0.215945727253378
689	E	0.215945727253378	0.156221489113876
690	A	0.142380133252096	0.142380133252096
691	A	0.076907573488271	0.142380133252096
692	N	0.126690364287992	0.142380133252096
693	A	0.317894613022907	0.248326298702086
694	M	0.248326298702086	0.317894613022907
695	N	0.320403005874844	0.320403005874844
696	R	0.508927448636154	0.508927448636154
697	M	0.678471504961755	0.642398911269028
698	A	0.735372714680236	0.642398911269028
699	K	0.642398911269028	0.642398911269028
700	L	0.612313235807846	0.642398911269028
701	C	0.600830452970063	0.612313235807846
702	A	0.696209102019306	0.612313235807846
703	R	0.603773952106999	0.696209102019306
704	F	0.796358451933510	0.732638302892039
705	L	0.732638302892039	0.732638302892039
706	G	0.787659738906499	0.732638302892039
707	N	0.705704551914952	0.705704551914952
708	R	0.559697276108671	0.559697276108671
709	G	0.535718789206359	0.535718789206359
710	F	0.420813575588046	0.420813575588046
711	S	0.334771016990349	0.364024367465148
712	I	0.364024367465148	0.334771016990349
713	G	0.132776321001318	0.132776321001318
714	I	0.039136588520209	0.107367225210091
715	N	0.091908197663946	0.093266960436617
716	D	0.107367225210091	0.093266960436617
717	V	0.093266960436617	0.093266960436617
718	T	0.113686359466804	0.093266960436617
719	P	0.060788496980742	0.060788496980742
720	A	0.035825587891464	0.035825587891464
721	D	0.010369104060169	0.025375151955002
722	D	0.025375151955002	0.021342728601766
723	L	0.021342728601766	0.021342728601766
724	K	0.015536741640036	0.025375151955002
725	Q	0.060405292771220	0.044218205717524
726	K	0.044218205717524	0.060405292771220
727	K	0.073405488613442	0.071661704592728
728	E	0.091304420360053	0.073405488613442
729	E	0.071661704592728	0.091304420360053
730	L	0.198712648482087	0.091304420360053
731	V	0.198712648482087	0.131197352419199
732	E	0.070444730441975	0.198712648482087
733	I	0.131197352419199	0.198712648482087
734	A	0.249927875437764	0.249927875437764
735	Y	0.263249034250031	0.263249034250031
736	H	0.415886015793332	0.415886015793332
737	K	0.698545499265577	0.616409330211930
738	C	0.762022463473212	0.616409330211930
739	D	0.616409330211930	0.616409330211930
740	E	0.416035551056076	0.416035551056076
741	L	0.416035551056076	0.416035551056076
742	I	0.396650047809096	0.396650047809096
743	T	0.235209518662577	0.235209518662577
744	L	0.152257866258641	0.152257866258641
745	F	0.133233750946597	0.133233750946597
746	N	0.121715360899494	0.133233750946597
747	K	0.061258290284203	0.133233750946597
748	G	0.173308078341752	0.121715360899494
749	E	0.224620067268132	0.081326357676693
750	L	0.081326357676693	0.081326357676693
751	E	0.024355219880641	0.024355219880641
752	T	0.022274681400755	0.022274681400755
753	Q	0.012111731313806	0.012177136952270
754	P	0.012177136952270	0.012111731313806
755	G	0.008841992210123	0.012111731313806
756	C	0.011478519200603	0.012177136952270
757	N	0.014273443320698	0.014273443320698
758	E	0.048842134779879	0.020246761057088
759	E	0.020246761057088	0.026493447432715
760	Q	0.026493447432715	0.048136077870488
761	T	0.048136077870488	0.048136077870488
762	L	0.093354503407394	0.093354503407394
763	E	0.108050588299165	0.108050588299165
764	A	0.131238175698037	0.131238175698037
765	K	0.138261355928092	0.138261355928092
766	I	0.179124899772610	0.179124899772610
767	G	0.179124899772610	0.179124899772610
768	G	0.179124899772610	0.179124899772610
769	L	0.287397081494263	0.179124899772610
770	L	0.231713367501398	0.192460379152357
771	S	0.074274833808066	0.231713367501398
772	K	0.192460379152357	0.231713367501398
773	V	0.237700216465135	0.207844985204495
774	R	0.402396038201221	0.207844985204495
775	E	0.207844985204495	0.237700216465135
776	E	0.166136033175828	0.207844985204495
777	V	0.331137650917343	0.166136033175828
778	G	0.116377822650519	0.116377822650519
779	D	0.052685689859544	0.099205716741368
780	V	0.099205716741368	0.084810156291713
781	C	0.084810156291713	0.062518332456292
782	I	0.062518332456292	0.084810156291713
783	N	0.049914410315304	0.084810156291713
784	E	0.146699647044532	0.146699647044532
785	L	0.378755764967026	0.349674337410194
786	D	0.349674337410194	0.378755764967026
787	N	0.466030524535356	0.466030524535356
788	W	0.638402886112977	0.466030524535356
789	N	0.624382065423612	0.466030524535356
790	A	0.439062999753676	0.439062999753676
791	P	0.277702322903005	0.375673313214068
792	L	0.313619291413822	0.313619291413822
793	I	0.375673313214068	0.313619291413822
794	M	0.242595472354494	0.375673313214068
795	A	0.393177371806470	0.380687024515500
796	T	0.605425555537432	0.393177371806470
797	C	0.380687024515500	0.518476368246948
798	G	0.569215636830523	0.538916689391042
799	S	0.518476368246948	0.518476368246948
800	K	0.538916689391042	0.518476368246948
801	G	0.483388455845430	0.483388455845430
802	S	0.439384885091743	0.470529060092776
803	T	0.390064355778159	0.470529060092776
804	L	0.470529060092776	0.439384885091743
805	N	0.599835999654473	0.462769701119299
806	V	0.413776816111782	0.462769701119299
807	S	0.462769701119299	0.462769701119299
808	Q	0.442828199010013	0.462769701119299
809	M	0.631846466471589	0.631846466471589
810	V	0.822114439327906	0.775587851499175
811	A	0.822114439327906	0.775587851499175
812	V	0.775587851499175	0.775587851499175
813	V	0.593399677494796	0.664977626596496
814	G	0.664977626596496	0.664977626596496
815	Q	0.664977626596496	0.627853335263171
816	Q	0.627853335263171	0.627853335263171
817	I	0.477494674288557	0.477494674288557
818	I	0.314783768708851	0.334815288854733
819	S	0.334815288854733	0.314783768708851
820	G	0.274543235809391	0.274543235809391
821	N	0.099838387769500	0.099838387769500
822	R	0.065571876341198	0.099838387769500
823	V	0.084934373021178	0.099838387769500
824	P	0.158948293370118	0.084934373021178
825	D	0.148284818906470	0.084934373021178
826	G	0.084410963611025	0.084410963611025
827	F	0.078010113202711	0.082301572641554
828	Q	0.067092530614776	0.082301572641554
829	D	0.082301572641554	0.078010113202711
830	R	0.082301572641554	0.076742958091541
831	S	0.076742958091541	0.076742958091541
832	L	0.043935783958496	0.076742958091541
833	P	0.051826931009410	0.076742958091541
834	H	0.085054715030385	0.057243741877365
835	F	0.101890525739654	0.058419436637345
836	P	0.057243741877365	0.085054715030385
837	K	0.058419436637345	0.085803398748365
838	N	0.085803398748365	0.085803398748365
839	S	0.139811311724969	0.137322920641298
840	K	0.217018862829035	0.137322920641298
841	T	0.137322920641298	0.137322920641298
842	P	0.129349921222577	0.129349921222577
843	Q	0.121117748591598	0.129349921222577
844	S	0.121117748591597	0.129349921222577
845	K	0.232499015783161	0.232499015783161
846	G	0.243177420562787	0.234431135804257
847	F	0.234431135804257	0.243177420562787
848	V	0.365189767114700	0.339065463830538
849	R	0.378953427535223	0.339065463830538
850	N	0.339065463830538	0.339065463830538
851	S	0.339065463830538	0.339065463830538
852	F	0.241964923170085	0.339065463830538
853	F	0.373591338455099	0.373591338455099
854	S	0.543049170939820	0.543049170939820
855	G	0.746000018344851	0.549448514866476
856	L	0.628891405918384	0.628891405918384
857	S	0.549448514866476	0.697072766145608
858	P	0.697072766145608	0.686816406978142
859	P	0.743635045222692	0.686816406978142
860	E	0.686816406978142	0.686816406978142
861	F	0.558764275677890	0.558764275677890
862	L	0.280109665142137	0.422292522767461
863	F	0.227305538526806	0.398868002224076
864	H	0.422292522767461	0.280109665142137
865	A	0.398868002224076	0.282861765604845
866	I	0.249032467302138	0.362839677651146
867	S	0.282861765604845	0.362839677651146
868	G	0.362839677651146	0.362839677651146
869	R	0.628466378572653	0.362839677651146
870	E	0.460490171491113	0.362839677651146
871	G	0.314754007880591	0.314754007880591
872	L	0.231765245469637	0.231765245469637
873	V	0.138415995483689	0.138415995483689
874	D	0.116882388950864	0.116882388950864
875	T	0.046847244424530	0.116882388950864
876	A	0.078415275202793	0.116882388950864
877	V	0.144759417204244	0.135605763346378
878	K	0.135605763346378	0.144759417204244
879	T	0.227700731988707	0.227700731988707
880	A	0.296149498179112	0.270647509486449
881	E	0.296149498179112	0.296149498179112
882	T	0.270647509486449	0.296149498179112
883	G	0.411768095421871	0.409122941883068
884	Y	0.409122941883068	0.409122941883068
885	M	0.514556757653552	0.409122941883068
886	S	0.262994950735867	0.262994950735867
887	R	0.159073375679899	0.260085957215334
888	R	0.260085957215334	0.260085957215334
889	L	0.222659567431462	0.260085957215334
890	M	0.444781164052518	0.422332464660159
891	K	0.422332464660159	0.422332464660159
892	S	0.626041599699217	0.422332464660159
893	L	0.325824866820665	0.325824866820665
894	E	0.203141152243425	0.289445441891406
895	D	0.204916400859118	0.289445441891406
896	L	0.289445441891406	0.204916400859118
897	S	0.289445441891406	0.204916400859118
898	C	0.179801060461573	0.179801060461573
899	Q	0.127217149562519	0.159471913888606
900	Y	0.159471913888606	0.130821613034525
901	D	0.130821613034525	0.130821613034525
902	N	0.057112016881844	0.159471913888606
903	T	0.176820186719753	0.176820186719753
904	V	0.422940835234040	0.264685645992224
905	R	0.264685645992224	0.297503963837128
906	T	0.402115367937575	0.402115367937575
907	S	0.297503963837128	0.297503963837128
908	A	0.442774158111653	0.344238036033017
909	N	0.257617494700546	0.297503963837128
910	G	0.344238036033017	0.257617494700546
911	I	0.248522394280863	0.248522394280863
912	V	0.198275003231362	0.214115193078083
913	Q	0.214115193078083	0.198275003231362
914	F	0.112061102593032	0.166203118437770
915	T	0.095926577980148	0.112061102593032
916	Y	0.166203118437770	0.112061102593032
917	G	0.085296899237722	0.118353671460798
918	G	0.150227884869405	0.118353671460798
919	D	0.118353671460798	0.085296899237722
920	G	0.047484346121295	0.047484346121295
921	L	0.022665360742553	0.029921945860761
922	D	0.029921945860761	0.022665360742553
923	P	0.015003195282130	0.015003195282130
924	L	0.012644047801869	0.013063319490728
925	E	0.012457245623386	0.013063319490728
926	M	0.013063319490728	0.013063319490728
927	E	0.031675299925202	0.031675299925202
928	G	0.049360411164171	0.037946373302366
929	N	0.068987463058793	0.049360411164171
930	A	0.037946373302366	0.068987463058793
931	Q	0.135158822539253	0.068987463058793
932	P	0.084157608940493	0.084157608940493
933	V	0.050090641200345	0.101301159233984
934	N	0.101301159233984	0.101301159233984
935	F	0.114849152471336	0.114849152471336
936	N	0.152036109215722	0.152036109215722
937	R	0.325605837148766	0.325605837148766
938	S	0.380920100392972	0.380920100392972
939	W	0.483690585535919	0.429147243963812
940	D	0.446130504772540	0.429147243963812
941	H	0.429147243963812	0.429147243963812
942	A	0.289141063612925	0.289141063612925
943	Y	0.203979847586899	0.203979847586899
944	N	0.114496114217030	0.176658171215505
945	I	0.109707170572730	0.176658171215505
946	T	0.176658171215505	0.147499396855757
947	F	0.287285070971470	0.176658171215505
948	N	0.147499396855757	0.287285070971470
949	N	0.374737057320721	0.374737057320721
950	Q	0.405547212594302	0.405547212594302
951	D	0.530911863435647	0.415730586277408
952	K	0.495773538167251	0.415730586277408
953	G	0.415730586277408	0.415730586277408
954	L	0.261089149574539	0.300160407875190
955	L	0.300160407875190	0.261089149574539
956	P	0.154050168262513	0.252725777247001
957	Y	0.116438231710504	0.252725777247001
958	A	0.252725777247001	0.252725777247001
959	I	0.407795913243395	0.407795913243395
960	M	0.510208518653026	0.484309765779761
961	E	0.484309765779761	0.484309765779761
962	T	0.700029359197700	0.484309765779761
963	A	0.416275860662135	0.416275860662135
964	N	0.178932255110983	0.230879433381819
965	E	0.216684463291434	0.230879433381819
966	I	0.230879433381819	0.216684463291434
967	L	0.294353921208433	0.216684463291434
968	G	0.181044719498240	0.202850366610892
969	P	0.202850366610892	0.181354235123512
970	L	0.181354235123512	0.181044719498240
971	E	0.148087344415455	0.148087344415455
972	E	0.124074995583146	0.148087344415455
973	R	0.118939217591052	0.148087344415455
974	L	0.274072081723659	0.240261244744435
975	V	0.258374719582824	0.258374719582824
976	R	0.240261244744435	0.274072081723659
977	Y	0.282824687944643	0.258374719582824
978	D	0.333590949860689	0.240261244744435
979	N	0.132675586139387	0.282824687944643
980	S	0.117519586595151	0.242663460030019
981	G	0.303515349658576	0.138524822385531
982	C	0.242663460030019	0.138524822385531
983	L	0.138524822385531	0.138524822385531
984	V	0.103714426445331	0.103714426445331
985	K	0.058000396878814	0.103714426445331
986	R	0.058000396878814	0.103714426445331
987	E	0.173614196926750	0.108828412777597
988	D	0.116884458545728	0.116884458545728
989	L	0.108828412777597	0.116884458545728
990	N	0.218524338280398	0.108828412777597
991	K	0.080072197129962	0.080072197129962
992	A	0.053798892103643	0.053798892103643
993	E	0.018781816311474	0.021435841403538
994	Y	0.021435841403538	0.021435841403538
995	V	0.010044999097903	0.021435841403538
996	D	0.031968349757640	0.031968349757640
997	Q	0.102650419299985	0.061601081941725
998	Y	0.061601081941725	0.076424830692790
999	D	0.076424830692790	0.102650419299985
1000	A	0.141549442978369	0.126615039869686
1001	E	0.126615039869686	0.126615039869686
1002	R	0.126615039869686	0.126615039869686
1003	D	0.126615039869686	0.126615039869686
1004	F	0.147538747539612	0.147538747539612
1005	Y	0.215515674387357	0.147538747539612
1006	H	0.183746264254343	0.183746264254343
1007	S	0.109204492458798	0.198711627845835
1008	L	0.231371164601372	0.198711627845835
1009	R	0.198711627845835	0.231371164601372
1010	E	0.346449219558222	0.346449219558222
1011	Y	0.479984923597532	0.479984923597532
1012	I	0.693855089422030	0.490390425943193
1013	N	0.490390425943193	0.510822874213843
1014	G	0.510822874213843	0.510822874213843
1015	K	0.511022418939620	0.496295217801779
1016	A	0.496295217801779	0.496295217801779
1017	T	0.344034171204447	0.408524368170406
1018	A	0.344034171204447	0.375010571254753
1019	L	0.408524368170406	0.356370091717281
1020	A	0.375010571254753	0.356370091717281
1021	N	0.356370091717281	0.375010571254753
1022	L	0.345410705034187	0.375010571254753
1023	R	0.567324977185130	0.550014096207972
1024	K	0.723203866427075	0.550014096207972
1025	S	0.550014096207972	0.550014096207972
1026	R	0.506814280563427	0.506814280563427
1027	G	0.415811600116649	0.415811600116649
1028	M	0.317382496168896	0.317382496168896
1029	L	0.263189624228684	0.263189624228684
1030	G	0.205400852922564	0.205400852922564
1031	L	0.205400852922564	0.205400852922564
1032	L	0.181037193560314	0.205400852922564
1033	E	0.150575958124933	0.181037193560314
1034	P	0.265189308657944	0.158211220261694
1035	P	0.143228310800048	0.150575958124933
1036	A	0.158211220261694	0.143228310800048
1037	K	0.058784787729856	0.058784787729856
1038	E	0.018728427074682	0.024887079911913
1039	L	0.024887079911913	0.022642604672379
1040	Q	0.022642604672379	0.018728427074682
1041	G	0.010373173466255	0.010373173466255
1042	I	0.009042550113867	0.010373173466255
1043	D	0.008444630290449	0.010373173466255
1044	P	0.016799353702706	0.012956691174620
1045	D	0.012956691174620	0.013881027491404
1046	E	0.013881027491404	0.016799353702706
1047	T	0.023932734673477	0.021772406606152
1048	V	0.021772406606152	0.023554443010901
1049	P	0.023554443010901	0.023932734673477
1050	D	0.028597321435399	0.026447203811756
1051	N	0.026447203811756	0.028597321435399
1052	V	0.086006588438643	0.086006588438643
1053	K	0.106700649326403	0.106700649326403
1054	T	0.327309869082887	0.324907590388110
1055	S	0.458742084243291	0.324907590388110
1056	V	0.324907590388110	0.324907590388110
1057	S	0.210160422937603	0.324907590388110
1058	Q	0.238409145260502	0.324907590388110
1059	L	0.516470953194096	0.445412530894955
1060	Y	0.592286625894946	0.516470953194096
1061	R	0.445412530894955	0.592286625894946
1062	I	0.614149645710811	0.614149645710811
1063	S	0.747326872024917	0.629351628298394
1064	E	0.629351628298394	0.669654869151503
1065	K	0.669654869151503	0.713273686600015
1066	S	0.713273686600015	0.713273686600015
1067	V	0.835123067741159	0.732864471076656
1068	R	0.834371013795090	0.814881152542325
1069	K	0.732864471076656	0.814881152542325
1070	F	0.814881152542325	0.732864471076656
1071	L	0.699956301300277	0.732864471076656
1072	E	0.687439024021210	0.814881152542325
1073	I	0.824603828402909	0.824603828402909
1074	A	0.843266941429529	0.824603828402909
1075	L	0.909971564435125	0.824603828402909
1076	F	0.772869308763626	0.772869308763626
1077	K	0.728312839237101	0.728312839237101
1078	Y	0.682508672296520	0.682508672296520
1079	R	0.537718110693705	0.682508672296520
1080	K	0.431759469170198	0.537718110693705
1081	A	0.729327929623838	0.500155659994971
1082	R	0.500155659994971	0.500155659994971
1083	L	0.500155659994971	0.500155659994971
1084	E	0.520237994615990	0.500155659994971
1085	P	0.304963742664691	0.363514523314997
1086	G	0.363514523314997	0.304963742664691
1087	T	0.233358430035142	0.304963742664691
1088	A	0.220043787439713	0.272900403189420
1089	I	0.378581569319784	0.233358430035142
1090	G	0.272900403189420	0.220043787439713
1091	A	0.166464572053814	0.166464572053814
1092	I	0.082869740373934	0.123986164716623
1093	G	0.106340298548562	0.123986164716623
1094	A	0.123986164716623	0.123986164716623
1095	Q	0.147287573587808	0.147287573587808
1096	S	0.204423806846134	0.163416234725978
1097	I	0.174703490545055	0.174703490545055
1098	G	0.163416234725978	0.174703490545055
1099	E	0.195876039405935	0.167137371317682
1100	P	0.167137371317682	0.167137371317682
1101	G	0.155529008721496	0.195876039405935
1102	T	0.207997526024234	0.207997526024234
1103	Q	0.285640065351518	0.285640065351518
1104	M	0.347182398597887	0.285640065351518
1105	T	0.286771034589758	0.286771034589758
1106	L	0.251937292642614	0.347182398597887
1107	K	0.353446657199838	0.353446657199838
1108	T	0.487764085953506	0.487764085953506
1109	F	0.627540407983951	0.627540407983951
1110	H	0.638716851843752	0.638716851843752
1111	F	0.748871308853536	0.748871308853536
1112	A	0.765671160980765	0.753223331257862
1113	G	0.803210193036771	0.753223331257862
1114	V	0.753223331257862	0.753223331257862
1115	A	0.734790122943517	0.734790122943517
1116	S	0.714112494658963	0.734790122943517
1117	M	0.727203097319487	0.727203097319487
1118	N	0.743893344571047	0.717525172455320
1119	V	0.717525172455320	0.717525172455320
1120	T	0.438353361128410	0.717525172455320
1121	L	0.564233543401438	0.618614055179284
1122	G	0.777118846704250	0.618614055179284
1123	V	0.618614055179284	0.618614055179284
1124	P	0.618614055179284	0.618614055179284
1125	R	0.618614055179284	0.618614055179284
1126	I	0.504164428700705	0.618614055179284
1127	K	0.686098717306511	0.686098717306511
1128	E	0.722947817166138	0.686098717306511
1129	I	0.720753009256134	0.686098717306511
1130	I	0.581414524951416	0.650878831833828
1131	N	0.609620252615901	0.650878831833828
1132	A	0.650878831833828	0.650878831833828
1133	S	0.817031533944822	0.664326751060898
1134	K	0.766534476288406	0.766534476288406
1135	V	0.664326751060898	0.781646251975983
1136	I	0.781646251975983	0.781646251975983
1137	S	0.921347933566643	0.792677773866666
1138	T	0.907510972406468	0.792677773866666
1139	P	0.792677773866666	0.792677773866666
1140	I	0.706635394049764	0.706635394049764
1141	I	0.608934318203741	0.608934318203741
1142	N	0.437636382070553	0.437636382070553
1143	A	0.321515966931501	0.321515966931501
1144	V	0.230661462175763	0.230661462175763
1145	L	0.153061361472823	0.191384245031636
1146	V	0.181520939130678	0.191384245031636
1147	N	0.191384245031636	0.191384245031636
1148	D	0.321962075840339	0.191384245031636
1149	N	0.284559175559985	0.191384245031636
1150	D	0.155539823542114	0.155539823542114
1151	E	0.149323665378567	0.149323665378567
1152	R	0.133696774880452	0.133696774880452
1153	A	0.133696774880452	0.133696774880452
1154	A	0.045037412116092	0.045037412116092
1155	R	0.025411127108647	0.045037412116092
1156	V	0.032159915028343	0.045037412116092
1157	V	0.111035965126912	0.111035965126912
1158	K	0.228270434957179	0.228270434957179
1159	G	0.371798718154804	0.340036079378906
1160	R	0.340036079378906	0.371798718154804
1161	V	0.448837895103308	0.448837895103308
1162	E	0.448837895103308	0.448837895103308
1163	K	0.553548032740696	0.553548032740696
1164	T	0.665489878244312	0.553548032740696
1165	L	0.665489878244312	0.553548032740696
1166	L	0.518398733955871	0.562755783470528
1167	S	0.363304373632360	0.562755783470528
1168	D	0.562755783470528	0.533087457225943
1169	V	0.673749623334876	0.533087457225943
1170	A	0.533087457225943	0.533087457225943
1171	F	0.498479527186808	0.533087457225943
1172	Y	0.455439326516185	0.498479527186808
1173	V	0.608473492793741	0.455439326516185
1174	Q	0.452729549266146	0.455439326516185
1175	D	0.451379115313605	0.608473492793741
1176	V	0.626170257230505	0.626170257230505
1177	Y	0.755640010246666	0.731093469918955
1178	K	0.755640010246666	0.747628300270728
1179	D	0.731093469918955	0.747628300270728
1180	N	0.747628300270728	0.731093469918955
1181	L	0.460979698811661	0.485108250620901
1182	S	0.485108250620901	0.485108250620901
1183	F	0.435668276691750	0.485108250620901
1184	I	0.609631935158149	0.485108250620901
1185	Q	0.650889986745735	0.435668276691750
1186	V	0.349906864583325	0.609631935158149
1187	R	0.349906864583325	0.650889986745735
1188	I	0.669227853245146	0.669227853245146
1189	D	0.701772276195225	0.669227853245146
1190	L	0.701772276195226	0.669227853245146
1191	G	0.574633645186458	0.575965699480954
1192	T	0.575965699480954	0.575965699480954
1193	I	0.402813250843530	0.574633645186458
1194	D	0.598125197773955	0.402813250843530
1195	K	0.333800890518613	0.333800890518613
1196	L	0.188374581675659	0.333800890518613
1197	Q	0.188374581675659	0.333800890518613
1198	L	0.363015728781480	0.340938799806002
1199	E	0.340938799806002	0.363015728781480
1200	L	0.456428311786399	0.456428311786399
1201	T	0.628377052475074	0.456428311786399
1202	I	0.456428311786399	0.628377052475074
1203	E	0.644473205565178	0.628377052475074
1204	D	0.702339096507018	0.562051283597252
1205	I	0.556732905229190	0.562051283597252
1206	A	0.562051283597252	0.562051283597252
1207	V	0.562051283597252	0.562051283597252
1208	A	0.678207150718728	0.675790371828654
1209	I	0.695491195351888	0.675790371828654
1210	T	0.675790371828654	0.678207150718728
1211	R	0.556824256839946	0.686380779622710
1212	A	0.686380779622710	0.675790371828654
1213	S	0.686380779622710	0.647042601160509
1214	K	0.647042601160509	0.647042601160509
1215	L	0.542348560487599	0.647042601160509
1216	K	0.585887289989338	0.585887289989338
1217	I	0.701237691068910	0.542348560487599
1218	Q	0.465705379313329	0.465705379313329
1219	A	0.448374204011571	0.448374204011571
1220	S	0.273526334431449	0.402603812760380
1221	D	0.248701541233766	0.402603812760380
1222	V	0.402603812760380	0.402603812760380
1223	N	0.467297061179084	0.444415659770215
1224	I	0.487346407384944	0.444415659770215
1225	I	0.444415659770215	0.467297061179084
1226	G	0.401204628554863	0.484478101625932
1227	K	0.575699164726671	0.444415659770215
1228	D	0.484478101625932	0.449385701236766
1229	R	0.350446476789532	0.453118193240084
1230	I	0.449385701236766	0.453118193240084
1231	A	0.453118193240084	0.449385701236766
1232	I	0.496138889252239	0.449385701236766
1233	N	0.372465531202117	0.372465531202117
1234	V	0.215600344201157	0.372465531202117
1235	F	0.266623568766997	0.372465531202117
1236	P	0.439797682762813	0.439797682762813
1237	E	0.611022421082203	0.439797682762813
1238	G	0.595458129033646	0.439797682762813
1239	Y	0.419616943976125	0.419616943976125
1240	K	0.419616943976125	0.419616943976125
1241	A	0.250831187286937	0.250831187286937
1242	K	0.195037676577966	0.195037676577966
1243	S	0.107755642908414	0.107755642908414
1244	I	0.060712592466109	0.060712592466109
1245	S	0.041830355505295	0.056894255736034
1246	T	0.056894255736034	0.041830355505295
1247	S	0.038349549016487	0.041830355505295
1248	A	0.037797513987541	0.056894255736034
1249	K	0.072227283694032	0.072227283694032
1250	E	0.098956386449451	0.098956386449451
1251	P	0.111650599193041	0.098956386449451
1252	S	0.158972200153261	0.098956386449451
1253	E	0.078905501667325	0.111650599193041
1254	N	0.073249966338400	0.128063641309973
1255	D	0.128063641309973	0.122285084107692
1256	V	0.136788752573515	0.128063641309973
1257	F	0.122285084107692	0.136788752573515
1258	Y	0.153509308262761	0.153509308262761
1259	R	0.372426757730131	0.228744308817415
1260	M	0.372426757730131	0.372426757730131
1261	Q	0.228744308817415	0.372426757730131
1262	Q	0.468364384268837	0.468364384268837
1263	L	0.654430845771277	0.654430845771277
1264	R	0.865983389913312	0.654430845771277
1265	R	0.781298938667976	0.654430845771277
1266	A	0.591092780266640	0.610692966130389
1267	L	0.610692966130389	0.591092780266640
1268	P	0.552733422195448	0.552733422195448
1269	D	0.291116117475952	0.495485422690593
1270	V	0.475381620258775	0.475381620258775
1271	V	0.495485422690593	0.390813365835578
1272	V	0.360627958149219	0.475381620258775
1273	K	0.390813365835578	0.495485422690593
1274	G	0.503467869391719	0.415319259755922
1275	L	0.627166718318638	0.503467869391719
1276	P	0.415319259755922	0.627166718318638
1277	D	0.629819137252284	0.627166718318638
1278	I	0.786003833780262	0.518410355688116
1279	S	0.518410355688116	0.518410355688116
1280	R	0.239822277996877	0.239822277996877
1281	A	0.122705160302734	0.166391507258804
1282	V	0.122705160302734	0.122705160302734
1283	I	0.166391507258804	0.122705160302734
1284	N	0.057489844473835	0.122705160302734
1285	I	0.118799022021602	0.166391507258804
1286	R	0.336326231553836	0.195939748450887
1287	D	0.297987995953944	0.195939748450887
1288	D	0.195939748450887	0.195939748450887
1289	G	0.145852837416231	0.194127422048382
1290	K	0.194127422048382	0.145852837416231
1291	R	0.096492816987187	0.118191317806955
1292	E	0.089709338905743	0.096492816987187
1293	L	0.118191317806955	0.089709338905743
1294	L	0.031855000119618	0.089709338905743
1295	V	0.049433901324955	0.118191317806955
1296	E	0.135318415990932	0.135318415990932
1297	G	0.334555868077160	0.262749331293266
1298	Y	0.402021658748556	0.262749331293266
1299	G	0.262749331293266	0.334555868077160
1300	L	0.199828618485081	0.402021658748556
1301	R	0.425884493359811	0.262749331293266
1302	D	0.445643457152569	0.244436536382759
1303	V	0.244436536382759	0.262831252617853
1304	M	0.159461295476941	0.262831252617853
1305	C	0.262831252617853	0.244436536382759
1306	T	0.322850567319972	0.262831252617853
1307	D	0.217792359619469	0.262831252617853
1308	G	0.271312066564955	0.217792359619469
1309	V	0.135864050298852	0.217792359619469
1310	I	0.135770322613488	0.271312066564955
1311	G	0.348975610584118	0.183952411724918
1312	S	0.371279778619749	0.193169334359358
1313	R	0.183952411724918	0.306744915648315
1314	T	0.193169334359358	0.306744915648315
1315	T	0.306744915648315	0.306744915648315
1316	T	0.469590983553626	0.469590983553626
1317	N	0.666326815561972	0.469590983553626
1318	H	0.687494734077226	0.666326815561972
1319	V	0.449631434539576	0.666326815561972
1320	L	0.687494734077226	0.589574886230631
1321	E	0.558102122039612	0.589574886230631
1322	V	0.589574886230631	0.635524078802593
1323	F	0.635524078802593	0.635524078802593
1324	S	0.650451771604059	0.650451771604059
1325	V	0.761133019826298	0.761133019826298
1326	L	0.800664469180877	0.800664469180877
1327	G	0.883521148055734	0.838730536448088
1328	I	0.900553852569419	0.838730536448088
1329	E	0.838730536448088	0.861284646173263
1330	A	0.838730536448088	0.838730536448088
1331	A	0.861284646173263	0.838730536448088
1332	R	0.724990601923449	0.820267436288407
1333	Y	0.820267436288407	0.730144939540379
1334	S	0.730144939540379	0.730144939540379
1335	I	0.684149005022462	0.730144939540379
1336	I	0.741269270340425	0.684149005022462
1337	R	0.527497979027433	0.677048683060641
1338	E	0.677048683060641	0.612834104804707
1339	I	0.563617857221122	0.594662402545415
1340	N	0.612834104804707	0.594662402545415
1341	Y	0.594662402545415	0.591024021487428
1342	T	0.591024021487428	0.591024021487428
1343	M	0.419361534980202	0.419361534980202
1344	S	0.231679089301579	0.231679089301579
1345	N	0.137785163976973	0.231679089301579
1346	H	0.137690322157578	0.204218841537405
1347	G	0.361533213922056	0.204218841537405
1348	M	0.204218841537405	0.361533213922056
1349	S	0.378003133424145	0.361533213922056
1350	V	0.397404553970549	0.330285623918886
1351	D	0.330285623918886	0.330285623918886
1352	P	0.140809340770305	0.330285623918886
1353	R	0.218428079444054	0.330285623918886
1354	H	0.346331534716332	0.331936101581557
1355	I	0.331936101581557	0.346331534716332
1356	Q	0.532214461149091	0.350317030216409
1357	L	0.416301445333018	0.350317030216409
1358	L	0.350317030216409	0.382483441829191
1359	G	0.153637820309102	0.382483441829191
1360	D	0.382483441829191	0.382483441829191
1361	V	0.577877245765385	0.489608236645895
1362	M	0.489608236645895	0.489608236645895
1363	T	0.644323651410736	0.512660105938750
1364	Y	0.473572002464453	0.511297921609445
1365	K	0.512660105938750	0.511297921609445
1366	G	0.511297921609445	0.511297921609445
1367	E	0.296291625286013	0.511297921609445
1368	V	0.511297921609445	0.511297921609445
1369	L	0.676732194728956	0.536471259590123
1370	G	0.536471259590123	0.536471259590123
1371	I	0.536471259590123	0.536471259590123
1372	T	0.552599840921899	0.536471259590123
1373	R	0.262847371080326	0.460358223355495
1374	F	0.274421261492832	0.460358223355495
1375	G	0.460358223355495	0.460358223355495
1376	L	0.736259582930204	0.601660647156869
1377	S	0.601660647156869	0.601660647156869
1378	K	0.601660647156869	0.601660647156869
1379	M	0.710285850528561	0.601660647156869
1380	R	0.546329435567828	0.601660647156869
1381	D	0.689977897255102	0.546329435567828
1382	S	0.542169295242332	0.542169295242332
1383	V	0.374037634716801	0.444151118484737
1384	L	0.444151118484737	0.374037634716801
1385	Q	0.300703817578458	0.300703817578458
1386	L	0.176892627896220	0.234871409696855
1387	A	0.197267852649356	0.234871409696855
1388	S	0.234871409696855	0.234871409696855
1389	F	0.347085114583981	0.347085114583981
1390	E	0.347085114583981	0.347085114583981
1391	K	0.394803699728770	0.347085114583981
1392	T	0.319475042528760	0.347085114583981
1393	T	0.318290915787999	0.394803699728770
1394	D	0.466964253188816	0.350141465501675
1395	H	0.412221664762181	0.350141465501675
1396	L	0.350141465501675	0.350141465501675
1397	F	0.336856661628562	0.336856661628562
1398	D	0.119620878384506	0.336856661628562
1399	A	0.225073182672066	0.229772879930939
1400	A	0.344412193663547	0.225073182672066
1401	F	0.229772879930939	0.229772879930939
1402	Y	0.182396245200390	0.344412193663547
1403	M	0.432203268764720	0.229772879930939
1404	K	0.413858679519169	0.182396245200390
1405	K	0.177474234113476	0.413858679519169
1406	D	0.156412608573750	0.413858679519169
1407	A	0.430294667348307	0.430294667348307
1408	V	0.556152210632934	0.436993891808767
1409	E	0.657324999366627	0.436993891808767
1410	G	0.436993891808767	0.436993891808767
1411	V	0.292624238184624	0.307288800321509
1412	S	0.217578006810420	0.307288800321509
1413	E	0.307288800321509	0.307288800321509
1414	C	0.319970161765644	0.319970161765644
1415	I	0.657147485785092	0.411788252713071
1416	I	0.541460740886667	0.479691444079547
1417	L	0.411788252713071	0.541460740886667
1418	G	0.479691444079547	0.541460740886667
1419	Q	0.549435951426598	0.549435951426598
1420	T	0.571936080818076	0.557454719159163
1421	M	0.557454719159163	0.571936080818076
1422	S	0.789105478859237	0.647930016798031
1423	I	0.798957406136228	0.647930016798031
1424	G	0.647930016798031	0.647930016798031
1425	T	0.405972524422099	0.405972524422099
1426	G	0.268890879376697	0.405972524422099
1427	S	0.278455188845051	0.405972524422099
1428	F	0.459906011850325	0.278455188845051
1429	K	0.457191970788412	0.278455188845051
1430	V	0.243291559600075	0.243291559600075
1431	V	0.232609683210236	0.232609683210236
1432	K	0.069257531086305	0.232609683210236
1433	G	0.156048060410896	0.232609683210236
1434	T	0.237736545115533	0.237736545115533
1435	N	0.259610159441579	0.237736545115533
1436	I	0.248447042798414	0.245336727165002
1437	S	0.160294167102689	0.248447042798414
1438	E	0.245336727165002	0.248447042798414
1439	K	0.263700033204752	0.245336727165002
1440	D	0.281817778640474	0.245336727165002
1441	L	0.192862565088221	0.263700033204752
1442	V	0.240152209316871	0.281817778640474
1443	P	0.369997341206440	0.240152209316871
1444	K	0.425391981036258	0.240152209316871
1445	R	0.223888137767746	0.261451578324108
1446	C	0.142080092127416	0.261451578324108
1447	L	0.261451578324108	0.261451578324108
1448	F	0.315439785474757	0.315439785474757
1449	E	0.633981210953102	0.384817203095467
1450	S	0.465024743573175	0.465024743573175
1451	L	0.384817203095467	0.500000000000000
1452	S	0.500000000000000	0.500000000000000
1453	N	0.500000000000000	0.500000000000000
1454	E	0.500000000000000	0.500000000000000
1455	A	0.500000000000000	0.500000000000000
1456	A	0.500000000000000	0.500000000000000
1457	L	0.500000000000000	0.500000000000000
1458	K	0.500000000000000	0.500000000000000
1459	A	0.500000000000000	0.500000000000000
1460	N	0.500000000000000	0.500000000000000
