# Supplementary material for: Conserved degronome features governing quality control associated proteolysis
Source: Nat Commun. 2022 Dec 8;13:7588. doi: 10.1038/s41467-022-35298-y (PMC9732359; doi:10.1038/s41467-022-35298-y)
Supplement: Supplementary file 6 — Supplementary Data 4 [file 41467_2022_35298_MOESM6_ESM.zip › profile_P04076.csv]

# Degron profile of P04076
# logit: Predicted probability of a tile being a degron (PSI<2.2) assigned to central position
# smooth: Running median spanning 5 positions
resi	aa	logit	logit_smooth
1	M	0.500000000000000	0.500000000000000
2	S	0.500000000000000	0.500000000000000
3	D	0.500000000000000	0.500000000000000
4	G	0.500000000000000	0.500000000000000
5	T	0.500000000000000	0.500000000000000
6	Q	0.500000000000000	0.500000000000000
7	K	0.500000000000000	0.500000000000000
8	L	0.500000000000000	0.500000000000000
9	W	0.070530191422596	0.070530191422596
10	G	0.024596093470644	0.070530191422596
11	G	0.020983716561651	0.070530191422596
12	R	0.074560485747326	0.074560485747326
13	F	0.138132073450805	0.138132073450805
14	T	0.145958905468074	0.145958905468074
15	G	0.258148999382572	0.212488899018148
16	E	0.389862973062734	0.212488899018148
17	T	0.212488899018148	0.212488899018148
18	D	0.143259063213692	0.212488899018148
19	P	0.181115210637283	0.212488899018148
20	L	0.354666155795748	0.286307618360585
21	M	0.302146796514893	0.286307618360585
22	H	0.286307618360585	0.302146796514893
23	L	0.165493077818497	0.302146796514893
24	Y	0.312290269349936	0.312290269349936
25	N	0.427176525588321	0.427176525588321
26	A	0.525922696211295	0.525922696211295
27	S	0.793505386351206	0.735745485038429
28	L	0.809968775495981	0.735745485038429
29	P	0.735745485038429	0.735745485038429
30	Y	0.480580019137996	0.617195262677410
31	D	0.617195262677410	0.480580019137996
32	Y	0.330072404977086	0.330072404977086
33	K	0.177068612460017	0.215201357864187
34	M	0.215201357864187	0.215201357864187
35	Y	0.174008287900578	0.215201357864187
36	K	0.264297957418748	0.248712759822069
37	A	0.248712759822069	0.248712759822069
38	D	0.282514966548352	0.264297957418748
39	L	0.218212257043730	0.282514966548352
40	E	0.296881828064488	0.296881828064488
41	G	0.314223014452112	0.296881828064488
42	T	0.309591941348253	0.296881828064488
43	K	0.219421745589075	0.233742525619135
44	V	0.233742525619135	0.233742525619135
45	Y	0.196541372069847	0.233742525619135
46	T	0.272452107922309	0.272452107922309
47	A	0.584658409499521	0.431020066554756
48	G	0.431020066554756	0.431020066554756
49	L	0.431020066554756	0.431020066554756
50	Q	0.503227882656158	0.431020066554756
51	K	0.365171144717642	0.452011685609331
52	L	0.534065946839230	0.452011685609331
53	G	0.452011685609331	0.452011685609331
54	L	0.309967943743852	0.452011685609331
55	L	0.474951339333933	0.442795998337245
56	T	0.442795998337245	0.376337959909439
57	E	0.376337959909439	0.376337959909439
58	T	0.195393121752792	0.376337959909439
59	E	0.330860095335570	0.330860095335570
60	L	0.391581623909726	0.330860095335570
61	A	0.164353402607333	0.330860095335570
62	K	0.346243204195594	0.209977920349218
63	I	0.209977920349218	0.164353402607333
64	H	0.117686508901573	0.207140525237653
65	E	0.070408970452886	0.117686508901573
66	G	0.207140525237653	0.117686508901573
67	L	0.114378652370174	0.114378652370174
68	A	0.216345294452796	0.114378652370174
69	E	0.068418767290306	0.100574964939927
70	I	0.053410154652200	0.085642455957592
71	K	0.100574964939927	0.085642455957592
72	K	0.085642455957592	0.085705010150072
73	E	0.085705010150072	0.100574964939927
74	W	0.149681230413296	0.085705010150072
75	D	0.165209006219652	0.085705010150072
76	A	0.077124774025117	0.077124774025117
77	D	0.032914386654918	0.032914386654918
78	K	0.032914386654918	0.032914386654918
79	F	0.008285779742056	0.020213757322358
80	V	0.017722199467933	0.020213757322358
81	R	0.020213757322358	0.020213757322358
82	H	0.035057803221173	0.022019458799516
83	P	0.022019458799516	0.022019458799516
84	N	0.034505580745374	0.034505580745374
85	D	0.016444200661727	0.034505580745374
86	E	0.034836261592221	0.034836261592221
87	D	0.039667199288499	0.034836261592221
88	I	0.039875403265882	0.034836261592221
89	H	0.018079919821375	0.018079919821375
90	T	0.009702275923808	0.018079919821375
91	A	0.016786262117388	0.018079919821375
92	N	0.039286084796592	0.037509641946667
93	E	0.037509641946667	0.039286084796592
94	R	0.077603442393874	0.068243527534209
95	R	0.068243527534209	0.077603442393874
96	L	0.229794514351142	0.111995214435411
97	G	0.152428289134103	0.111995214435411
98	E	0.111995214435411	0.140475361510913
99	L	0.105234683561860	0.140475361510913
100	I	0.140475361510913	0.140475361510913
101	G	0.181736387884286	0.181736387884286
102	R	0.281157693811314	0.215114963089119
103	D	0.215114963089119	0.215114963089119
104	I	0.215114963089119	0.215114963089119
105	A	0.127314707288433	0.215114963089119
106	G	0.172319824976389	0.172319824976389
107	K	0.223418293691323	0.127314707288433
108	V	0.071094334462649	0.072560205691297
109	H	0.033523320129729	0.072560205691297
110	T	0.072560205691297	0.072560205691297
111	G	0.110048579246204	0.072560205691297
112	R	0.200092150495850	0.085927984815245
113	S	0.057854114266380	0.110048579246204
114	R	0.085927984815245	0.118286090694214
115	N	0.118286090694214	0.118286090694214
116	D	0.224623451329533	0.224623451329533
117	Q	0.227259630096727	0.227259630096727
118	V	0.304590179979591	0.236056572205718
119	V	0.318538150445795	0.304590179979591
120	T	0.236056572205718	0.318538150445795
121	D	0.368311396556969	0.368311396556969
122	L	0.498566481427814	0.368311396556969
123	R	0.422320990898603	0.422320990898603
124	I	0.315334445520401	0.482314828118514
125	Y	0.482314828118514	0.482314828118514
126	C	0.654815059266074	0.508840086224115
127	R	0.675164014312481	0.557036960545730
128	D	0.508840086224115	0.654815059266074
129	I	0.557036960545730	0.675164014312481
130	V	0.825388216293253	0.624381094472631
131	N	0.703459015433155	0.624381094472631
132	D	0.624381094472631	0.624381094472631
133	T	0.605351130719814	0.605351130719814
134	L	0.601744438291171	0.601744438291171
135	F	0.350756513302032	0.601744438291171
136	P	0.460594572248347	0.601744438291171
137	A	0.762456407073451	0.639580591775518
138	L	0.762456407073451	0.707042425443893
139	K	0.639580591775518	0.762456407073451
140	G	0.707042425443893	0.762456407073451
141	L	0.855619125419460	0.707042425443893
142	V	0.770912268379963	0.707042425443893
143	E	0.575236891643437	0.575236891643437
144	V	0.293838053506133	0.499160900787734
145	L	0.499160900787734	0.293838053506133
146	I	0.288708646450431	0.293838053506133
147	K	0.269240632221760	0.423355387008938
148	R	0.423355387008938	0.397873445032418
149	A	0.593572103879642	0.397873445032418
150	E	0.397873445032418	0.423355387008938
151	G	0.226577524764181	0.397873445032418
152	E	0.469049233517704	0.343719146125921
153	I	0.343719146125921	0.231094142366065
154	D	0.231094142366065	0.231094142366065
155	V	0.217122085895605	0.217122085895605
156	L	0.213476616678517	0.213476616678517
157	M	0.213476616678517	0.213476616678517
158	P	0.213476616678517	0.213476616678517
159	G	0.303725454779341	0.303725454779341
160	Y	0.329049654186313	0.329049654186313
161	T	0.634925245759859	0.479623958469498
162	H	0.479623958469498	0.634925245759859
163	L	0.785034750479085	0.634925245759859
164	Q	0.681683195551175	0.618042726753834
165	R	0.551352900959658	0.681683195551175
166	A	0.618042726753834	0.681683195551175
167	Q	0.781483868884552	0.732079449021778
168	P	0.825491509297404	0.781483868884552
169	I	0.732079449021778	0.823911187833540
170	R	0.823911187833540	0.823911187833540
171	W	0.841924547143848	0.823911187833540
172	S	0.741350745521208	0.841924547143848
173	H	0.843209162212735	0.843209162212735
174	W	0.903036764051225	0.843209162212735
175	L	0.884693773697211	0.843209162212735
176	S	0.826808451364394	0.826808451364394
177	S	0.737326159087205	0.737326159087205
178	Y	0.704746186983974	0.704746186983974
179	A	0.675927527254569	0.681012479519850
180	T	0.531926587881772	0.675927527254569
181	Y	0.681012479519850	0.599549616082967
182	F	0.599549616082967	0.531926587881772
183	T	0.410932613934224	0.586814123795909
184	E	0.430518071314439	0.586814123795909
185	D	0.586814123795909	0.488287108256518
186	Y	0.604913188273144	0.586814123795909
187	K	0.488287108256518	0.586814123795909
188	R	0.593626011194883	0.534070403552158
189	L	0.534070403552158	0.488287108256518
190	G	0.379232227444587	0.379232227444587
191	Q	0.246400139562924	0.379232227444587
192	I	0.215620408899537	0.379232227444587
193	L	0.473560791386583	0.473560791386583
194	H	0.576413773080520	0.473560791386583
195	R	0.490994521465703	0.473560791386583
196	L	0.436155296651267	0.468034807852957
197	N	0.468034807852957	0.468034807852957
198	Q	0.468034807852957	0.468034807852957
199	S	0.588156118216397	0.468034807852957
200	P	0.539212204442970	0.468034807852957
201	L	0.382587151059910	0.382587151059910
202	G	0.218971974843897	0.310447262706776
203	A	0.310447262706776	0.254777180315658
204	G	0.239819838730309	0.239819838730309
205	A	0.254777180315658	0.239819838730309
206	L	0.177214033644226	0.201189576529155
207	A	0.201189576529155	0.201189576529155
208	G	0.126325527751185	0.201189576529155
209	H	0.241181700634871	0.241181700634871
210	P	0.241181700634871	0.241181700634871
211	Y	0.340329028980632	0.241181700634871
212	G	0.194424886223902	0.241181700634871
213	I	0.194424886223902	0.194424886223902
214	D	0.269792658649584	0.194424886223902
215	R	0.129442841884961	0.191949788490552
216	E	0.184596590428613	0.184596590428613
217	F	0.191949788490552	0.184596590428613
218	L	0.180559820618497	0.191949788490552
219	A	0.306552173582513	0.306552173582513
220	E	0.342049742403316	0.306552173582513
221	G	0.342049742403316	0.306552173582513
222	L	0.168450872563392	0.342049742403316
223	G	0.288423901221881	0.342049742403316
224	F	0.413753437837159	0.413753437837159
225	N	0.677046844179749	0.555528673587011
226	S	0.579287522527824	0.555528673587011
227	V	0.555528673587011	0.555528673587011
228	I	0.504580404363734	0.555528673587011
229	G	0.469960393747861	0.504580404363734
230	N	0.558563724968346	0.469960393747861
231	S	0.251842728963438	0.469960393747861
232	L	0.454119164860028	0.475465818844308
233	V	0.475465818844308	0.475465818844308
234	A	0.660846609436493	0.527995581866477
235	V	0.527995581866477	0.527995581866477
236	S	0.552039410281758	0.552039410281758
237	D	0.476539165241275	0.552039410281758
238	R	0.692291680337857	0.692291680337857
239	D	0.848850287267710	0.695577121683022
240	F	0.809372979212350	0.715681209643149
241	I	0.695577121683022	0.793068636521989
242	V	0.715681209643149	0.771691016515445
243	E	0.793068636521989	0.728363044686130
244	L	0.771691016515445	0.771691016515445
245	M	0.728363044686130	0.793068636521989
246	F	0.852594552663461	0.852594552663461
247	W	0.916065538759853	0.916065538759853
248	G	0.956213128041246	0.920465770099648
249	T	0.926526495194333	0.920465770099648
250	L	0.920465770099648	0.920465770099648
251	F	0.892800461983337	0.892800461983337
252	M	0.892800461983337	0.892800461983337
253	N	0.689017005176124	0.750972568985786
254	H	0.734579060173397	0.750972568985786
255	I	0.750972568985786	0.750972568985786
256	S	0.756119702613459	0.756119702613459
257	R	0.876532964339299	0.858506023579223
258	F	0.918531034798597	0.858506023579223
259	A	0.858506023579223	0.858506023579223
260	E	0.799400655749953	0.799400655749953
261	D	0.603360616186958	0.781791175321649
262	L	0.781791175321649	0.715305970691295
263	I	0.715305970691295	0.715305970691295
264	I	0.697510267653770	0.781791175321649
265	Y	0.824391984554186	0.800581059832405
266	C	0.800581059832405	0.800581059832405
267	T	0.801450030314717	0.800581059832405
268	A	0.766860741266315	0.800581059832405
269	E	0.741167177463187	0.801450030314717
270	F	0.875484966431449	0.766860741266315
271	G	0.866297387585637	0.760912418635056
272	F	0.760912418635056	0.760912418635056
273	I	0.612467876547322	0.612467876547322
274	Q	0.408352516034041	0.408352516034041
275	L	0.300637301470985	0.394279050986227
276	S	0.298343962795976	0.394279050986227
277	D	0.394279050986227	0.394279050986227
278	A	0.630346742838888	0.436856594549311
279	Y	0.436856594549311	0.436856594549311
280	S	0.486315211100099	0.436856594549311
281	T	0.323274156072808	0.323274156072808
282	G	0.181145830283549	0.181145830283549
283	S	0.159807593498479	0.159807593498479
284	S	0.110514533580793	0.110514533580793
285	L	0.058464557839731	0.110514533580793
286	M	0.110514533580793	0.110514533580793
287	P	0.159807593498479	0.105941061864236
288	Q	0.059332244551592	0.110514533580793
289	K	0.105941061864236	0.159807593498479
290	K	0.180454420119594	0.180454420119594
291	N	0.239097567355276	0.182989889089633
292	A	0.191963132533112	0.182989889089633
293	D	0.182989889089633	0.182989889089633
294	S	0.106522123293473	0.106522123293473
295	L	0.056543755817029	0.106522123293473
296	E	0.070697095500482	0.106522123293473
297	L	0.123272146989302	0.123272146989302
298	L	0.217926737913493	0.123403411422122
299	R	0.182642756081271	0.177299419618881
300	G	0.123403411422122	0.182642756081271
301	K	0.177299419618881	0.182642756081271
302	S	0.303597302699351	0.246875070842868
303	G	0.247890123137851	0.247890123137851
304	R	0.246875070842868	0.303597302699351
305	V	0.517535133232209	0.313709870099528
306	F	0.462002507702341	0.443183701539512
307	G	0.313709870099528	0.462002507702341
308	D	0.443183701539512	0.443183701539512
309	L	0.498125926276117	0.443183701539512
310	T	0.443183701539512	0.498125926276117
311	G	0.618378365529736	0.618378365529736
312	F	0.645611525009872	0.618378365529736
313	L	0.628044506922028	0.618378365529736
314	M	0.500258612476939	0.500258612476939
315	S	0.481195131479893	0.500258612476939
316	L	0.380086946214343	0.481195131479893
317	K	0.536310893612861	0.380086946214343
318	G	0.235296144814923	0.358402815839604
319	I	0.314001079566572	0.314001079566572
320	P	0.358402815839604	0.235296144814923
321	S	0.146493853723328	0.146493853723328
322	T	0.043667033018460	0.043667033018460
323	Y	0.027827071413049	0.027827071413049
324	D	0.016166840619736	0.016166840619736
325	K	0.007379958855813	0.016166840619736
326	D	0.014598716194087	0.014598716194087
327	M	0.035319967780792	0.014598716194087
328	Q	0.008907934369359	0.016694463086170
329	E	0.016694463086170	0.030909498585093
330	D	0.030909498585093	0.018285894334007
331	K	0.030909498585093	0.030909498585093
332	E	0.018285894334007	0.030909498585093
333	P	0.059757600280123	0.037258859675587
334	L	0.037258859675587	0.052588990969397
335	F	0.077049268253646	0.059757600280123
336	D	0.052588990969397	0.077049268253646
337	C	0.082971880135978	0.082971880135978
338	L	0.228443961457636	0.228443961457636
339	T	0.546713040716519	0.546713040716519
340	T	0.610883489227745	0.610883489227745
341	V	0.734373869059640	0.690611669166923
342	E	0.710907387626541	0.708643694921315
343	H	0.690611669166923	0.710907387626541
344	S	0.708643694921315	0.710907387626541
345	M	0.829544297885497	0.753960452284720
346	L	0.753960452284720	0.753960452284720
347	I	0.753960452284720	0.753960452284720
348	A	0.753960452284720	0.753960452284720
349	T	0.837895202262691	0.753960452284720
350	G	0.706275915974454	0.753960452284720
351	V	0.797931921579346	0.706275915974454
352	I	0.677712693871497	0.677712693871497
353	S	0.664711959848695	0.664711959848695
354	T	0.664711959848695	0.664711959848695
355	L	0.377269468225517	0.377269468225517
356	T	0.267496127102416	0.377269468225517
357	V	0.267496127102416	0.377269468225517
358	N	0.404259890409694	0.404259890409694
359	K	0.475733001009765	0.404259890409694
360	E	0.444533570011985	0.404259890409694
361	K	0.164200619357038	0.354438134721828
362	M	0.228076523390417	0.263972414727111
363	E	0.354438134721828	0.263972414727111
364	A	0.263972414727111	0.263972414727111
365	A	0.263972414727111	0.263972414727111
366	L	0.095112361870690	0.244710806859334
367	T	0.199303633308791	0.220002977846116
368	M	0.244710806859334	0.220002977846116
369	D	0.220002977846116	0.244710806859334
370	M	0.341205710103815	0.341205710103815
371	L	0.392820216040178	0.392820216040178
372	A	0.657738081020836	0.564846858759357
373	T	0.628196003273754	0.564846858759357
374	D	0.564846858759357	0.564846858759357
375	L	0.343133190585232	0.468402112806552
376	A	0.468402112806552	0.468402112806552
377	D	0.332434836121055	0.468402112806552
378	Y	0.650559266326751	0.468402112806552
379	L	0.571842001687225	0.332434836121055
380	V	0.289842817894448	0.289842817894448
381	R	0.251631687937424	0.289842817894448
382	K	0.263920301414620	0.289842817894448
383	G	0.436119217500674	0.405821548592096
384	V	0.455975892584119	0.436119217500674
385	P	0.405821548592096	0.436119217500674
386	F	0.508163789422857	0.405821548592096
387	R	0.255190404188695	0.255190404188695
388	E	0.226499738095244	0.249845377892940
389	T	0.226499738095244	0.249845377892940
390	H	0.249845377892940	0.249845377892940
391	H	0.263163682319807	0.249845377892940
392	I	0.366977341629069	0.249845377892940
393	S	0.163295501175887	0.199415311324557
394	G	0.198546352733371	0.198546352733371
395	E	0.199415311324557	0.198546352733371
396	C	0.148604161366917	0.199415311324557
397	V	0.363530564467757	0.283768610527493
398	A	0.361005110949965	0.361005110949965
399	T	0.283768610527493	0.361005110949965
400	A	0.427981561978315	0.283768610527493
401	E	0.155170784403985	0.283768610527493
402	R	0.147603223145607	0.300839138153661
403	L	0.300839138153661	0.300839138153661
404	G	0.431090302731965	0.300839138153661
405	L	0.469951112380853	0.300839138153661
406	S	0.229870253157973	0.277604520850489
407	G	0.183284543194980	0.229870253157973
408	I	0.277604520850489	0.229870253157973
409	D	0.224160702740077	0.277604520850489
410	K	0.321796352078785	0.277604520850489
411	L	0.472384568819575	0.239568473919487
412	T	0.192364676039625	0.239568473919487
413	L	0.239568473919487	0.239568473919487
414	E	0.153212016209859	0.239568473919487
415	Q	0.252649483487621	0.239568473919487
416	Y	0.252649483487621	0.153212016209859
417	Q	0.132855042422377	0.233888538423328
418	K	0.132855042422377	0.232913064426164
419	I	0.233888538423328	0.147061586522427
420	D	0.232913064426164	0.147061586522427
421	S	0.147061586522427	0.231940427112150
422	R	0.084908264897306	0.206124957003170
423	F	0.231940427112150	0.206124957003170
424	G	0.206124957003170	0.206124957003170
425	Q	0.218888732115865	0.206124957003170
426	D	0.148472837516259	0.148472837516259
427	L	0.145765377997336	0.148472837516259
428	F	0.077334295537608	0.145765377997336
429	E	0.222388598523639	0.141028914988822
430	T	0.141028914988822	0.141028914988822
431	F	0.141028914988822	0.141028914988822
432	N	0.086598003935656	0.086598003935656
433	F	0.058976805420479	0.086598003935656
434	E	0.076943675412008	0.076943675412008
435	Q	0.144292005218378	0.063547606644786
436	S	0.063547606644786	0.063547606644786
437	V	0.026724753324815	0.055441225686053
438	E	0.046125081538367	0.046125081538367
439	R	0.055441225686053	0.035990159801091
440	R	0.028765055239115	0.035990159801091
441	D	0.035990159801091	0.035990159801091
442	A	0.023933774213670	0.035990159801091
443	T	0.067891623500754	0.067891623500754
444	G	0.129150170576561	0.070329555009547
445	G	0.122667358046100	0.122667358046100
446	T	0.070329555009547	0.122667358046100
447	A	0.198432526034033	0.102874809579512
448	K	0.102874809579512	0.102874809579512
449	S	0.077758358727377	0.195810664258319
450	A	0.240661227288237	0.194095043740218
451	V	0.195810664258319	0.195810664258319
452	L	0.194095043740218	0.227155798281668
453	K	0.227155798281668	0.227155798281668
454	Q	0.422084498354773	0.422084498354773
455	L	0.500000000000000	0.500000000000000
456	D	0.500000000000000	0.500000000000000
457	N	0.500000000000000	0.500000000000000
458	L	0.500000000000000	0.500000000000000
459	K	0.500000000000000	0.500000000000000
460	S	0.500000000000000	0.500000000000000
461	Q	0.500000000000000	0.500000000000000
462	L	0.500000000000000	0.500000000000000
463	N	0.500000000000000	0.500000000000000
