# Supplementary material for: Conserved degronome features governing quality control associated proteolysis
Source: Nat Commun. 2022 Dec 8;13:7588. doi: 10.1038/s41467-022-35298-y (PMC9732359; doi:10.1038/s41467-022-35298-y)
Supplement: Supplementary file 6 — Supplementary Data 4 [file 41467_2022_35298_MOESM6_ESM.zip › profile_P04161.csv]

# Degron profile of P04161
# logit: Predicted probability of a tile being a degron (PSI<2.2) assigned to central position
# smooth: Running median spanning 5 positions
resi	aa	logit	logit_smooth
1	M	0.500000000000000	0.500000000000000
2	A	0.500000000000000	0.500000000000000
3	R	0.500000000000000	0.500000000000000
4	I	0.500000000000000	0.500000000000000
5	V	0.500000000000000	0.500000000000000
6	V	0.500000000000000	0.500000000000000
7	L	0.500000000000000	0.500000000000000
8	I	0.500000000000000	0.500000000000000
9	S	0.776413464360717	0.776413464360717
10	G	0.812652675427036	0.776413464360717
11	S	0.877991790509568	0.776413464360717
12	G	0.769233170229256	0.769233170229256
13	S	0.667694715873383	0.667694715873383
14	N	0.520875075857070	0.520875075857070
15	L	0.375404284028408	0.375404284028408
16	Q	0.227911150713370	0.227911150713370
17	A	0.098790475402372	0.200846554210464
18	L	0.091851815223552	0.159670376561251
19	I	0.200846554210464	0.126089998660047
20	D	0.159670376561251	0.126089998660047
21	A	0.126089998660047	0.126089998660047
22	Q	0.067259007192161	0.100352603119916
23	K	0.100352603119916	0.100352603119916
24	Q	0.060160545528551	0.100352603119916
25	G	0.123762148253964	0.100352603119916
26	Q	0.164069568179705	0.094592821756554
27	L	0.094592821756554	0.123762148253964
28	G	0.080469027404449	0.164069568179705
29	E	0.262798374398999	0.225100411804568
30	D	0.225100411804568	0.239450866674540
31	A	0.239450866674540	0.250344415243444
32	H	0.250344415243444	0.250344415243444
33	I	0.254415814360185	0.254415814360185
34	V	0.298501590736387	0.298501590736387
35	S	0.361413037921305	0.342769248699789
36	V	0.342769248699789	0.342769248699789
37	I	0.342769248699789	0.361413037921305
38	S	0.630541443187556	0.630541443187556
39	S	0.775401530306634	0.752189073942988
40	S	0.752189073942988	0.752189073942988
41	K	0.775540572136447	0.752189073942988
42	K	0.675607038938462	0.675607038938462
43	A	0.379028718188008	0.379028718188008
44	Y	0.326243654878368	0.326243654878368
45	G	0.183845356601490	0.183845356601490
46	L	0.183845356601490	0.183845356601490
47	T	0.160697642166894	0.162177466000754
48	R	0.162177466000754	0.162177466000754
49	A	0.154330616759365	0.162177466000754
50	A	0.248172768763492	0.248172768763492
51	D	0.359858020168282	0.314170552226919
52	N	0.314170552226919	0.332044692619293
53	N	0.332044692619293	0.339940452919559
54	I	0.532336363578971	0.339940452919559
55	P	0.339940452919559	0.452464000245171
56	T	0.468620323893733	0.452464000245171
57	K	0.452464000245171	0.388327303515865
58	V	0.388327303515865	0.452464000245171
59	C	0.281156495312162	0.452464000245171
60	S	0.614385591086902	0.614385591086902
61	L	0.711370292129882	0.614385591086902
62	Y	0.745486561546957	0.614385591086902
63	P	0.452343076044150	0.452343076044150
64	Y	0.326894244597247	0.370870418987800
65	T	0.311715085290254	0.326894244597247
66	K	0.370870418987800	0.311715085290254
67	G	0.297860745976582	0.297860745976582
68	I	0.221831848185367	0.259165494192888
69	A	0.259165494192888	0.221831848185367
70	K	0.149341521048450	0.149341521048450
71	E	0.110674541275471	0.136418080572347
72	D	0.136418080572347	0.110674541275471
73	K	0.083618230674477	0.110674541275471
74	A	0.076874056675726	0.111364023490300
75	A	0.141658286900528	0.083618230674477
76	R	0.111364023490300	0.076874056675726
77	A	0.046559035526449	0.046559035526449
78	K	0.019499695425989	0.046559035526449
79	A	0.038118204976573	0.046559035526449
80	R	0.078094914833028	0.078094914833028
81	S	0.137781643958527	0.137781643958527
82	Q	0.241518216707110	0.241518216707110
83	F	0.306751035820510	0.264938954849405
84	E	0.403833585747957	0.264938954849405
85	N	0.264938954849405	0.264938954849405
86	D	0.144286297209892	0.144286297209892
87	L	0.144286297209892	0.144286297209892
88	A	0.104575704034113	0.104575704034113
89	K	0.051322044615442	0.104575704034113
90	L	0.084461600334253	0.104575704034113
91	V	0.169130940761785	0.169130940761785
92	L	0.181536281085728	0.181536281085728
93	E	0.382838126883547	0.382838126883547
94	E	0.489687620102500	0.489687620102500
95	K	0.592103711343816	0.592103711343816
96	P	0.604757091109208	0.604757091109208
97	D	0.700810862636177	0.700810862636177
98	V	0.823555800318888	0.823555800318888
99	I	0.834933026182443	0.823555800318888
100	I	0.847847158485603	0.823555800318888
101	C	0.691596906842360	0.834933026182443
102	A	0.796176311485410	0.847847158485603
103	G	0.873079568615818	0.873079568615818
104	W	0.931660400826491	0.931660400826491
105	L	0.967877997741759	0.967877997741759
106	L	0.983684023660426	0.967877997741759
107	I	0.970255980571224	0.967877997741759
108	L	0.967846688868769	0.967846688868769
109	G	0.931702598946998	0.931702598946998
110	S	0.894698318549229	0.929942846408855
111	T	0.921916677191320	0.929942846408855
112	F	0.929942846408855	0.929942846408855
113	L	0.931727150779518	0.929942846408855
114	S	0.931727150779518	0.929942846408855
115	Q	0.852132870615177	0.852132870615177
116	L	0.841716400047618	0.841716400047618
117	Q	0.753185657441529	0.808070515494969
118	S	0.774309791350633	0.808070515494969
119	V	0.808070515494969	0.780657883862320
120	P	0.886666917470057	0.780657883862320
121	I	0.780657883862320	0.780657883862320
122	L	0.588867365918774	0.780657883862320
123	N	0.696940281309654	0.696940281309654
124	L	0.823226292866236	0.588867365918774
125	H	0.553350451657927	0.553350451657927
126	P	0.503760116614499	0.506492652536727
127	A	0.506492652536727	0.503760116614499
128	L	0.378285846337489	0.435579082706455
129	P	0.435579082706455	0.378285846337489
130	G	0.317489479335671	0.335155256115347
131	C	0.335155256115347	0.317489479335671
132	F	0.267297359553133	0.267297359553133
133	D	0.226035998645597	0.267297359553133
134	G	0.249498748402661	0.267297359553133
135	T	0.436459378409485	0.254689880387896
136	T	0.405092807310184	0.392281644710262
137	H	0.254689880387896	0.405092807310184
138	A	0.392281644710262	0.392281644710262
139	I	0.440642483864063	0.254689880387896
140	E	0.196923465003823	0.196923465003823
141	M	0.070064367899842	0.129780338140045
142	A	0.106818656012345	0.111414717997366
143	W	0.129780338140045	0.111414717997366
144	R	0.111414717997366	0.129780338140045
145	K	0.188964263915124	0.179315524130210
146	C	0.179315524130210	0.179315524130210
147	Q	0.179315524130210	0.179315524130210
148	D	0.075050038451605	0.179315524130210
149	E	0.184955098617553	0.184955098617553
150	N	0.184955098617553	0.184955098617553
151	K	0.239739363397242	0.184955098617553
152	P	0.146521787141347	0.215970249888617
153	L	0.215970249888617	0.239739363397242
154	T	0.332553967860147	0.282175777985362
155	A	0.387171060542460	0.311081277314646
156	G	0.282175777985362	0.332553967860147
157	C	0.311081277314646	0.387171060542460
158	M	0.572885640915334	0.457996814469920
159	V	0.457996814469920	0.457996814469920
160	H	0.457996814469920	0.457996814469920
161	Y	0.429095353103130	0.429095353103130
162	V	0.186781393163552	0.228166341079521
163	I	0.161849621755381	0.228166341079521
164	E	0.228166341079521	0.228166341079521
165	E	0.400042141885813	0.307453354682825
166	V	0.414585584319817	0.307453354682825
167	D	0.307453354682825	0.307453354682825
168	K	0.197071014511334	0.299574955955739
169	G	0.299574955955739	0.197071014511334
170	E	0.124215791077025	0.144808750226750
171	P	0.144808750226750	0.144808750226750
172	L	0.144808750226750	0.144808750226750
173	V	0.200450831852337	0.144808750226750
174	V	0.248210301844229	0.144808750226750
175	K	0.100030687644865	0.120425107379342
176	K	0.113220590950923	0.120425107379342
177	L	0.120425107379342	0.120425107379342
178	E	0.253848420508755	0.253848420508755
179	I	0.253848420508755	0.253848420508755
180	I	0.269699377301511	0.253848420508755
181	P	0.253905592300894	0.253848420508755
182	G	0.102790815850190	0.102790815850190
183	E	0.058369407331115	0.102790815850190
184	E	0.066239842636722	0.068582706274631
185	T	0.113720612890233	0.066239842636722
186	L	0.068582706274631	0.066239842636722
187	E	0.060239745817831	0.060239745817831
188	Q	0.037201259482505	0.037201259482505
189	Y	0.010778195924518	0.035877978496402
190	E	0.013630958768416	0.035877978496402
191	Q	0.035877978496402	0.035877978496402
192	R	0.073685216979236	0.073685216979236
193	V	0.220025063776584	0.126945962363040
194	H	0.322410091259901	0.220025063776584
195	D	0.126945962363040	0.237116509284101
196	A	0.237116509284101	0.254049906342800
197	E	0.254049906342800	0.254049906342800
198	H	0.254049906342800	0.254049906342800
199	I	0.358685391023943	0.358685391023943
200	A	0.508287645891428	0.493376982393375
201	I	0.642845163836250	0.493376982393375
202	V	0.493376982393375	0.508287645891428
203	E	0.454586276370033	0.642845163836250
204	A	0.758044183411936	0.500000000000000
205	T	0.733497950610721	0.500000000000000
206	Y	0.500000000000000	0.500000000000000
207	K	0.500000000000000	0.500000000000000
208	V	0.500000000000000	0.500000000000000
209	L	0.500000000000000	0.500000000000000
210	Q	0.500000000000000	0.500000000000000
211	Q	0.500000000000000	0.500000000000000
212	L	0.500000000000000	0.500000000000000
213	H	0.500000000000000	0.500000000000000
214	K	0.500000000000000	0.500000000000000
