# Supplementary material for: Conserved degronome features governing quality control associated proteolysis
Source: Nat Commun. 2022 Dec 8;13:7588. doi: 10.1038/s41467-022-35298-y (PMC9732359; doi:10.1038/s41467-022-35298-y)
Supplement: Supplementary file 6 — Supplementary Data 4 [file 41467_2022_35298_MOESM6_ESM.zip › profile_P04173.csv]

# Degron profile of P04173
# logit: Predicted probability of a tile being a degron (PSI<2.2) assigned to central position
# smooth: Running median spanning 5 positions
resi	aa	logit	logit_smooth
1	M	0.500000000000000	0.500000000000000
2	S	0.500000000000000	0.500000000000000
3	A	0.500000000000000	0.500000000000000
4	P	0.500000000000000	0.500000000000000
5	K	0.500000000000000	0.500000000000000
6	K	0.500000000000000	0.500000000000000
7	I	0.500000000000000	0.500000000000000
8	V	0.500000000000000	0.500000000000000
9	V	0.337755536270369	0.337755536270369
10	L	0.162958576922711	0.283847579481609
11	P	0.283847579481609	0.283847579481609
12	G	0.246152867476516	0.246152867476516
13	D	0.320388545607200	0.272017325141800
14	H	0.223039563547425	0.272017325141800
15	V	0.272017325141800	0.272017325141800
16	G	0.272017325141800	0.223039563547425
17	Q	0.171212060722154	0.171212060722154
18	E	0.171212060722154	0.171212060722154
19	I	0.171212060722154	0.171212060722154
20	T	0.186420297222383	0.186420297222383
21	A	0.271098447201342	0.271098447201342
22	E	0.602396452380769	0.291721596679509
23	A	0.584261332461321	0.481600132581075
24	I	0.291721596679509	0.520695451806271
25	K	0.481600132581075	0.520695451806271
26	V	0.520695451806271	0.481600132581075
27	L	0.654255713769222	0.520695451806271
28	K	0.424415225911565	0.520695451806271
29	A	0.554316839839875	0.554316839839875
30	I	0.488626804599783	0.554316839839875
31	S	0.756680463354594	0.554316839839875
32	D	0.558791242789127	0.537537327869195
33	V	0.537537327869195	0.537537327869195
34	R	0.414444689283971	0.414444689283971
35	S	0.247702022604226	0.273523043811509
36	N	0.158920057389346	0.273523043811509
37	V	0.273523043811509	0.247702022604226
38	K	0.384471510509463	0.188283192129568
39	F	0.188283192129568	0.273523043811509
40	D	0.149201794367383	0.236567935730018
41	F	0.300994299792655	0.236567935730018
42	E	0.236567935730018	0.236567935730018
43	N	0.368970885939280	0.300994299792655
44	H	0.226141277887273	0.236567935730018
45	L	0.311317795934522	0.226141277887273
46	I	0.211356506626538	0.211356506626538
47	G	0.176895682639043	0.211356506626538
48	G	0.163983095127393	0.211356506626538
49	A	0.250147107341164	0.250147107341164
50	A	0.251171126199984	0.250147107341164
51	I	0.331824683778746	0.250147107341164
52	D	0.238306281004766	0.238306281004766
53	A	0.142812222118744	0.142812222118744
54	T	0.098149040342300	0.098149040342300
55	G	0.091260889790555	0.098149040342300
56	V	0.070854655236059	0.091624128481396
57	P	0.110145960388064	0.091260889790555
58	L	0.091624128481396	0.071918076080311
59	P	0.071918076080311	0.080978725476235
60	D	0.034642057127197	0.071918076080311
61	E	0.080978725476235	0.041740399109486
62	A	0.034642057127197	0.041740399109486
63	L	0.041740399109486	0.080978725476235
64	E	0.089460128873346	0.089460128873346
65	A	0.097666106227360	0.089460128873346
66	S	0.193045057993970	0.097666106227360
67	K	0.087818769865716	0.122033444372824
68	K	0.122033444372824	0.193045057993970
69	A	0.321696882608672	0.277866510499303
70	D	0.384453953361412	0.277866510499303
71	A	0.277866510499303	0.277866510499303
72	V	0.148280055068279	0.277866510499303
73	L	0.222336564200629	0.258595899840716
74	L	0.315699075894599	0.258595899840716
75	G	0.258595899840716	0.258595899840716
76	A	0.272211396255928	0.258595899840716
77	V	0.230731323657619	0.258595899840716
78	G	0.196407785254212	0.272211396255928
79	G	0.454731779941104	0.267648428940188
80	P	0.423037808870018	0.267648428940188
81	K	0.267648428940188	0.267648428940188
82	W	0.100461759766374	0.100461759766374
83	G	0.051998208300668	0.077464122719366
84	T	0.051998208300668	0.077464122719366
85	G	0.077464122719366	0.077464122719366
86	S	0.084672057545224	0.084672057545224
87	V	0.103424366284775	0.103424366284775
88	R	0.237008793951003	0.237008793951003
89	P	0.282794018289080	0.237008793951003
90	E	0.282794018289080	0.237008793951003
91	Q	0.102585634777261	0.221214890366534
92	G	0.221214890366534	0.221214890366534
93	L	0.205866072106073	0.221214890366534
94	L	0.391786939187618	0.391786939187618
95	K	0.527223037289807	0.391786939187618
96	I	0.445215526045089	0.445215526045089
97	R	0.371090868512080	0.527223037289807
98	K	0.565999131868655	0.565999131868655
99	E	0.710226253051799	0.693054842010446
100	L	0.693054842010446	0.693054842010446
101	Q	0.827440586125239	0.693054842010446
102	L	0.669405226420781	0.693054842010446
103	Y	0.668197605060750	0.669405226420781
104	A	0.723856621895278	0.668197605060750
105	N	0.562853553652364	0.562853553652364
106	L	0.373598146146667	0.562853553652364
107	R	0.387485273783595	0.562853553652364
108	P	0.674283411160497	0.528599284431811
109	C	0.674283411160497	0.528599284431811
110	N	0.528599284431811	0.528599284431811
111	F	0.528599284431811	0.528599284431811
112	A	0.393103607319135	0.528599284431811
113	S	0.309697273964813	0.393103607319135
114	D	0.535176322037494	0.366206360660763
115	S	0.366206360660763	0.330707195748361
116	L	0.312806447001108	0.365081374335936
117	L	0.330707195748361	0.365081374335936
118	D	0.365081374335936	0.330707195748361
119	L	0.470755205247789	0.330707195748361
120	S	0.309784812862588	0.309784812862588
121	P	0.216613934244556	0.218474641028633
122	I	0.218474641028633	0.218474641028633
123	K	0.218474641028633	0.218474641028633
124	P	0.343106454988324	0.300880096163588
125	Q	0.321628958229535	0.321628958229535
126	F	0.300880096163588	0.343106454988324
127	A	0.594890127887380	0.326219887406692
128	K	0.457512097161929	0.457512097161929
129	G	0.326219887406692	0.472668638565403
130	T	0.516931940738311	0.457512097161929
131	D	0.472668638565403	0.418194583729753
132	F	0.418194583729753	0.472668638565403
133	V	0.389997527756414	0.472668638565403
134	V	0.585184587615688	0.566553779700747
135	V	0.566553779700747	0.585184587615688
136	R	0.665563755021810	0.614776115917500
137	E	0.614776115917500	0.665563755021810
138	L	0.665563755021810	0.665563755021810
139	V	0.679880849567336	0.665563755021810
140	G	0.800257291582338	0.665563755021810
141	G	0.551773034798418	0.551773034798418
142	I	0.265126409397983	0.265126409397983
143	Y	0.095624065599070	0.095624065599070
144	F	0.044778068728519	0.044778068728519
145	G	0.021252736247016	0.027800986884432
146	K	0.027800986884432	0.025300535510501
147	R	0.025300535510501	0.025300535510501
148	K	0.018337043664468	0.027800986884432
149	E	0.046643822990938	0.025300535510501
150	D	0.031329259253295	0.018337043664468
151	D	0.015637933282995	0.015637933282995
152	G	0.005240568634103	0.005921750427206
153	D	0.002594763493751	0.005921750427206
154	G	0.005921750427206	0.005921750427206
155	V	0.006347438273854	0.006347438273854
156	A	0.009995544103347	0.009020524520334
157	W	0.009020524520334	0.009020524520334
158	D	0.009020524520334	0.009995544103347
159	S	0.030123518866694	0.030123518866694
160	E	0.054230173340734	0.054230173340734
161	Q	0.075639506541421	0.075639506541421
162	Y	0.250001107876907	0.219982147827702
163	T	0.308315962226970	0.250001107876907
164	V	0.219982147827702	0.250001107876907
165	P	0.256853457138194	0.256853457138194
166	E	0.176407271763613	0.256853457138194
167	V	0.344665120721785	0.344665120721785
168	Q	0.495630948703912	0.495630948703912
169	R	0.720227118880733	0.720227118880733
170	I	0.773957762800188	0.772259003932066
171	T	0.787937331329430	0.772259003932066
172	R	0.772259003932066	0.772259003932066
173	M	0.681906279413274	0.681906279413274
174	A	0.591486522148343	0.681906279413274
175	A	0.681906279413274	0.681906279413274
176	F	0.516562675495232	0.631536180623661
177	M	0.685101722686473	0.631536180623661
178	A	0.631536180623661	0.631536180623661
179	L	0.631536180623661	0.685101722686473
180	Q	0.770491256490169	0.756782490971426
181	H	0.756782490971426	0.756782490971426
182	E	0.795364903254597	0.756782490971426
183	P	0.612839784996410	0.612839784996410
184	P	0.548753643840084	0.548753643840084
185	L	0.444048388792520	0.444048388792520
186	P	0.296422066721181	0.369264558069289
187	I	0.369264558069288	0.369264558069289
188	W	0.369264558069289	0.369264558069289
189	S	0.437782592052468	0.419376101067200
190	L	0.419376101067200	0.437782592052468
191	D	0.557157705179916	0.557157705179916
192	K	0.614943325510870	0.614943325510870
193	A	0.779236983158032	0.779236983158032
194	N	0.788162178505017	0.779236983158032
195	V	0.825258344029494	0.779236983158032
196	L	0.686229378791744	0.686229378791744
197	A	0.527540911079061	0.655659128402618
198	S	0.655659128402618	0.527540911079061
199	S	0.367836608652751	0.417502084451328
200	R	0.400619719182192	0.417502084451328
201	L	0.417502084451328	0.417502084451328
202	W	0.543185449919875	0.417502084451328
203	R	0.585600717897846	0.417502084451328
204	K	0.396641992366736	0.396641992366736
205	T	0.167284700794990	0.234224182295331
206	V	0.234224182295331	0.208132866498563
207	E	0.206336984187817	0.208132866498563
208	E	0.208132866498563	0.208132866498563
209	T	0.313967378374718	0.206336984187817
210	I	0.186775382788337	0.186775382788337
211	K	0.165125901626126	0.165125901626126
212	N	0.144669692225527	0.162064128507708
213	E	0.162064128507708	0.162064128507708
214	F	0.150028800113593	0.162064128507708
215	P	0.162797268234992	0.162797268234992
216	T	0.408137798801703	0.372565659377807
217	L	0.375124509147192	0.372565659377807
218	K	0.372565659377807	0.372565659377807
219	V	0.263581667550288	0.372565659377807
220	Q	0.317820443996405	0.372565659377807
221	H	0.468999881157510	0.468999881157510
222	Q	0.757997470502905	0.757997470502905
223	L	0.758996139673706	0.758996139673706
224	I	0.863356807296149	0.758996139673706
225	D	0.854905715555995	0.758996139673706
226	S	0.713308634780837	0.713308634780837
227	A	0.691658977351520	0.691658977351520
228	A	0.570792254744972	0.691658977351520
229	M	0.608437142524545	0.691658977351520
230	I	0.730296415577523	0.608437142524545
231	L	0.699531987199382	0.608437142524545
232	V	0.483718508345684	0.699531987199382
233	K	0.483718508345684	0.699531987199382
234	N	0.792385996639664	0.792385996639664
235	P	0.885976912265667	0.839133658835561
236	T	0.864889490540112	0.839133658835561
237	H	0.839133658835561	0.839133658835561
238	L	0.733440612779573	0.733440612779573
239	N	0.670251570194603	0.670251570194603
240	G	0.669045511938928	0.669045511938928
241	I	0.472643997480750	0.549403469381813
242	I	0.322083715139576	0.549403469381813
243	I	0.549403469381813	0.549403469381813
244	T	0.744923908835203	0.572491774864130
245	S	0.742841268609967	0.572491774864130
246	N	0.572491774864130	0.572491774864130
247	M	0.290389486128325	0.455726621290629
248	F	0.387643280767568	0.412231824227407
249	G	0.455726621290629	0.412231824227407
250	D	0.412231824227407	0.412231824227407
251	I	0.412231824227407	0.412231824227407
252	I	0.226495543892001	0.226495543892001
253	S	0.179637057063177	0.226495543892001
254	D	0.179637057063177	0.206775070277791
255	E	0.341479296296241	0.206775070277791
256	A	0.206775070277791	0.207670710884124
257	S	0.207670710884124	0.341479296296241
258	V	0.394411925630910	0.352363006841454
259	I	0.525541117035507	0.352363006841454
260	P	0.352363006841454	0.352363006841454
261	G	0.246962638385001	0.352363006841454
262	S	0.246962638385001	0.352363006841454
263	L	0.552126329320851	0.552126329320851
264	G	0.724909746270419	0.682272571323658
265	L	0.682272571323658	0.682272571323658
266	L	0.801354832402806	0.682272571323658
267	P	0.667857882927776	0.667857882927776
268	S	0.330482282251007	0.364875801996446
269	A	0.353798626342187	0.364875801996446
270	S	0.364875801996446	0.353798626342187
271	L	0.367412764003972	0.364875801996446
272	A	0.275046372503336	0.364875801996446
273	S	0.483905404731079	0.275046372503336
274	L	0.273960626433964	0.275046372503336
275	P	0.273960626433964	0.306136322496421
276	D	0.434558735587026	0.273960626433964
277	K	0.306136322496421	0.306136322496421
278	N	0.234065605098157	0.306136322496421
279	T	0.329154783016192	0.234065605098157
280	A	0.219704409557463	0.219704409557463
281	F	0.147823682719186	0.147823682719186
282	G	0.147823682719186	0.147823682719186
283	L	0.101779307580782	0.101779307580782
284	Y	0.101779307580782	0.101779307580782
285	E	0.101779307580782	0.101779307580782
286	P	0.184200398676954	0.184075122514227
287	C	0.194797882894866	0.184075122514227
288	H	0.184075122514227	0.184075122514227
289	G	0.127278148006854	0.142356979476448
290	S	0.068545172118336	0.127278148006854
291	A	0.142356979476448	0.068545172118336
292	P	0.065500728048102	0.068545172118336
293	D	0.033269003677615	0.108766552891911
294	L	0.108766552891911	0.099866760832170
295	P	0.149802303299287	0.108766552891911
296	K	0.099866760832170	0.149802303299287
297	N	0.173223337642100	0.173223337642100
298	K	0.342373780220034	0.342373780220034
299	V	0.342373780220034	0.342373780220034
300	N	0.342373780220034	0.342373780220034
301	P	0.429109919231232	0.429109919231232
302	I	0.693430594579595	0.644226043910212
303	A	0.644226043910212	0.693430594579595
304	T	0.800087275134535	0.800087275134535
305	I	0.800087275134535	0.800087275134535
306	L	0.904559010653831	0.904559010653831
307	S	0.909525551685435	0.909525551685435
308	A	0.917182739324686	0.917182739324686
309	A	0.917182739324686	0.917182739324686
310	M	0.960749746395081	0.917182739324686
311	M	0.910869385534482	0.910869385534482
312	L	0.827014491106365	0.827014491106365
313	K	0.730805536627173	0.730805536627173
314	L	0.502030128843863	0.502030128843863
315	S	0.335961408456372	0.502030128843863
316	L	0.383047881223123	0.383047881223123
317	N	0.507393943456144	0.335961408456372
318	L	0.325171835529225	0.325171835529225
319	P	0.138024590700200	0.138024590700200
320	E	0.115558676518641	0.115558676518641
321	E	0.106025998570894	0.106025998570894
322	G	0.106025998570894	0.106025998570894
323	K	0.056175639392253	0.092144837789028
324	A	0.092144837789028	0.092144837789028
325	I	0.092144837789028	0.060099801449829
326	E	0.060099801449829	0.060099801449829
327	D	0.040094221136873	0.060099801449829
328	A	0.035821218915843	0.060099801449829
329	V	0.116413085990617	0.116413085990617
330	K	0.198466321461893	0.198466321461893
331	K	0.248747153893066	0.198466321461893
332	V	0.209811829264552	0.198466321461893
333	L	0.097583502060707	0.116146138609373
334	D	0.090731048274923	0.116146138609373
335	A	0.116146138609373	0.116146138609373
336	G	0.165823880531702	0.116146138609373
337	I	0.139406176298067	0.116146138609373
338	R	0.070076442148500	0.078946192110670
339	T	0.074014367438537	0.074014367438537
340	G	0.078946192110670	0.070076442148500
341	D	0.048358134158447	0.050318995190252
342	L	0.015291141628915	0.048358134158447
343	G	0.050318995190252	0.031611053410537
344	G	0.031611053410537	0.021122841037733
345	S	0.021122841037733	0.021122841037733
346	N	0.012840079795664	0.021122841037733
347	S	0.020144096022527	0.020144096022527
348	T	0.024346650857076	0.020144096022527
349	T	0.018596471875988	0.020144096022527
350	E	0.021302745376021	0.021302745376021
351	V	0.019375105224827	0.021302745376021
352	G	0.024046011067462	0.024046011067462
353	D	0.029808738791640	0.029808738791640
354	A	0.058868887929096	0.058868887929096
355	V	0.129017902373894	0.129017902373894
356	A	0.500000000000000	0.500000000000000
357	E	0.500000000000000	0.500000000000000
358	E	0.500000000000000	0.500000000000000
359	V	0.500000000000000	0.500000000000000
360	K	0.500000000000000	0.500000000000000
361	K	0.500000000000000	0.500000000000000
362	I	0.500000000000000	0.500000000000000
363	L	0.500000000000000	0.500000000000000
364	A	0.500000000000000	0.500000000000000
