# Supplementary material for: Conserved degronome features governing quality control associated proteolysis
Source: Nat Commun. 2022 Dec 8;13:7588. doi: 10.1038/s41467-022-35298-y (PMC9732359; doi:10.1038/s41467-022-35298-y)
Supplement: Supplementary file 6 — Supplementary Data 4 [file 41467_2022_35298_MOESM6_ESM.zip › profile_P04385.csv]

# Degron profile of P04385
# logit: Predicted probability of a tile being a degron (PSI<2.2) assigned to central position
# smooth: Running median spanning 5 positions
resi	aa	logit	logit_smooth
1	M	0.500000000000000	0.500000000000000
2	T	0.500000000000000	0.500000000000000
3	K	0.500000000000000	0.500000000000000
4	S	0.500000000000000	0.500000000000000
5	H	0.500000000000000	0.500000000000000
6	S	0.500000000000000	0.500000000000000
7	E	0.500000000000000	0.500000000000000
8	E	0.500000000000000	0.500000000000000
9	V	0.148318030361343	0.148318030361343
10	I	0.124418513506390	0.124418513506390
11	V	0.117006869923195	0.124418513506390
12	P	0.074665424394222	0.117006869923195
13	E	0.131633771454444	0.114221345571522
14	F	0.106757676732453	0.114221345571522
15	N	0.114221345571522	0.131633771454444
16	S	0.160313582750375	0.160313582750375
17	S	0.384526611948493	0.160313582750375
18	A	0.310153909271758	0.160313582750375
19	K	0.112516359409143	0.116920696574286
20	E	0.065501230587136	0.116920696574286
21	L	0.116920696574286	0.112516359409143
22	P	0.163900658792582	0.116920696574286
23	R	0.094954845401343	0.163900658792582
24	P	0.212133928829366	0.212133928829366
25	L	0.354071853669805	0.284197801465876
26	A	0.340716110508425	0.340716110508425
27	E	0.284197801465876	0.354071853669805
28	K	0.440355173581467	0.440355173581467
29	C	0.736172865958493	0.597635480252793
30	P	0.597635480252793	0.681977087680732
31	S	0.681977087680732	0.681977087680732
32	I	0.774816780600883	0.669218945580277
33	I	0.669218945580277	0.669218945580277
34	K	0.569256620621254	0.600517599800228
35	K	0.503797441982458	0.569256620621254
36	F	0.600517599800228	0.503797441982458
37	I	0.443478451066456	0.503797441982458
38	S	0.481147693845002	0.600517599800228
39	A	0.650406438357304	0.547502383652847
40	Y	0.695410802841128	0.547502383652847
41	D	0.547502383652847	0.547502383652847
42	A	0.372773299581067	0.372773299581067
43	K	0.348881602290562	0.348881602290562
44	P	0.300542981323402	0.300542981323402
45	D	0.198795020930477	0.198795020930477
46	F	0.172069496965223	0.198795020930477
47	V	0.141537057590614	0.198795020930477
48	A	0.201532085929647	0.201532085929647
49	R	0.228882621781148	0.201532085929647
50	S	0.309874290063418	0.201532085929647
51	P	0.173590789231635	0.228882621781148
52	G	0.193675182794539	0.309874290063418
53	R	0.365204645849014	0.347706876702532
54	V	0.365204645849014	0.347706876702532
55	N	0.347706876702532	0.347706876702532
56	L	0.334170304197460	0.334170304197460
57	I	0.169709024821272	0.261427579301578
58	G	0.261427579301578	0.261427579301578
59	E	0.261427579301578	0.261427579301578
60	H	0.415253160751001	0.415253160751001
61	I	0.638285068539634	0.581619128103842
62	D	0.581619128103842	0.604975035649773
63	Y	0.604975035649773	0.638285068539634
64	C	0.703183118217380	0.604975035649773
65	D	0.719680136977288	0.609003605657541
66	F	0.386596486747974	0.609003605657541
67	S	0.609003605657541	0.609003605657541
68	V	0.575542309131484	0.609003605657541
69	L	0.654171587763943	0.635770470892628
70	P	0.635770470892628	0.654171587763943
71	L	0.848660459326792	0.798997228415180
72	A	0.798997228415180	0.808499204122720
73	I	0.808499204122720	0.848660459326792
74	D	0.888446154555262	0.879064816993729
75	F	0.879064816993729	0.879064816993729
76	D	0.931766857291740	0.879064816993729
77	M	0.863994062053156	0.863994062053156
78	L	0.660012369400040	0.682865218312151
79	C	0.682865218312151	0.660012369400040
80	A	0.476235708536387	0.476235708536387
81	V	0.386421632233807	0.476235708536387
82	K	0.236258865674443	0.405415858000883
83	V	0.557547905198998	0.405415858000883
84	L	0.405415858000883	0.557547905198998
85	N	0.719340889803997	0.594336476113890
86	E	0.776263158849846	0.594336476113890
87	K	0.594336476113890	0.594336476113890
88	N	0.528257198878016	0.528257198878016
89	P	0.313209214108880	0.313209214108880
90	S	0.185211591306029	0.199397091226958
91	I	0.185211591306029	0.185211591306029
92	T	0.199397091226958	0.185211591306029
93	L	0.139926258820225	0.185211591306029
94	I	0.159112576598896	0.199397091226958
95	N	0.262327028994061	0.262327028994061
96	A	0.262327028994061	0.262327028994061
97	D	0.455800409161818	0.329970456830243
98	P	0.329970456830243	0.329970456830243
99	K	0.480567201016697	0.417848255897306
100	F	0.278637568539445	0.329970456830243
101	A	0.417848255897306	0.278637568539445
102	Q	0.160332492760136	0.160332492760136
103	R	0.066214390083078	0.111977072639001
104	K	0.082051221314240	0.111977072639001
105	F	0.111977072639001	0.111977072639001
106	D	0.300824534799943	0.300824534799943
107	L	0.338517947509275	0.300824534799943
108	P	0.524962324642626	0.300824534799943
109	L	0.228154882034741	0.228154882034741
110	D	0.169946105711449	0.228154882034741
111	G	0.181604442109757	0.228154882034741
112	S	0.259657665716430	0.181604442109757
113	Y	0.271142766143128	0.259657665716430
114	V	0.090501743932570	0.259657665716430
115	T	0.282778050420611	0.173464293690767
116	I	0.173464293690767	0.163791324190885
117	D	0.163791324190885	0.173464293690767
118	P	0.152901082609673	0.173464293690767
119	S	0.402914797973011	0.402914797973011
120	V	0.456961764909030	0.402914797973011
121	S	0.574663673114367	0.402914797973011
122	D	0.371083080573698	0.409381932503798
123	W	0.393945204224398	0.393945204224398
124	S	0.409381932503798	0.393945204224398
125	N	0.367325145809070	0.409381932503798
126	Y	0.587732249966417	0.587732249966417
127	F	0.643893814972566	0.643893814972566
128	K	0.643893814972566	0.643893814972566
129	C	0.664556777757584	0.664556777757584
130	G	0.788217776709913	0.769727440466782
131	L	0.875326085355997	0.788217776709913
132	H	0.769727440466782	0.862631575224016
133	V	0.862631575224016	0.862631575224016
134	A	0.906665592287164	0.826674589312481
135	H	0.826674589312481	0.826674589312481
136	S	0.594397381503080	0.661205180727563
137	F	0.626459533939372	0.661205180727563
138	L	0.661205180727563	0.627733257503299
139	K	0.760068116148041	0.657471905097785
140	K	0.627733257503299	0.657471905097785
141	L	0.657471905097785	0.627733257503299
142	A	0.488946083918467	0.625077559970713
143	P	0.594262053416140	0.594262053416140
144	E	0.625077559970713	0.558958811764518
145	R	0.557614366913383	0.558958811764518
146	F	0.558958811764518	0.557614366913383
147	A	0.383645059212768	0.557614366913383
148	S	0.529601522635073	0.558958811764518
149	A	0.690521263562190	0.529601522635073
150	P	0.655994288067158	0.529601522635073
151	L	0.471483870913268	0.471483870913268
152	A	0.442426047148189	0.471483870913268
153	G	0.408553765472051	0.442426047148189
154	L	0.521940650963931	0.408553765472051
155	Q	0.331853254858612	0.331853254858612
156	V	0.290368257931933	0.290368257931933
157	F	0.236264948381622	0.236264948381622
158	C	0.201333672826918	0.201333672826918
159	E	0.183155528046340	0.183155528046340
160	G	0.183155528046340	0.183155528046340
161	D	0.154488045404655	0.183155528046340
162	V	0.194637335792771	0.154488045404655
163	P	0.113981367322246	0.146103336243743
164	T	0.146103336243743	0.113981367322246
165	G	0.109630865520592	0.113981367322246
166	S	0.109630865520592	0.135043761401086
167	G	0.135043761401086	0.135043761401086
168	L	0.303935762462396	0.303935762462396
169	S	0.414779384836839	0.414779384836839
170	S	0.707461456717737	0.635078318921337
171	S	0.635078318921337	0.707461456717737
172	A	0.793663526749258	0.793663526749258
173	A	0.823600261279636	0.823600261279636
174	F	0.913278357610516	0.913278357610516
175	I	0.947253580674599	0.936015422163768
176	C	0.957255329217324	0.936015422163768
177	A	0.936015422163768	0.945809426284758
178	V	0.920666596526917	0.936015422163768
179	A	0.945809426284758	0.929554312201220
180	L	0.929554312201220	0.920666596526917
181	A	0.901376470714254	0.901376470714254
182	V	0.849185836823493	0.849185836823493
183	V	0.839153109707864	0.839153109707864
184	K	0.734229254981251	0.734229254981251
185	A	0.721275615854858	0.721275615854858
186	N	0.678325121090233	0.678325121090233
187	M	0.538283781669432	0.538283781669432
188	G	0.467104704992103	0.467104704992103
189	P	0.270148161065380	0.361690306457196
190	G	0.361690306457196	0.333216379275610
191	Y	0.333216379275610	0.333216379275610
192	H	0.240226199622666	0.359995681141115
193	M	0.405740654304417	0.359995681141115
194	S	0.359995681141115	0.405740654304417
195	K	0.547333332864143	0.547333332864143
196	Q	0.578236996504148	0.578236996504148
197	N	0.689958163859512	0.600486244953418
198	L	0.600486244953418	0.681859676625113
199	M	0.681859676625114	0.681859676625114
200	R	0.681859676625113	0.681859676625113
201	I	0.772221216729486	0.681859676625114
202	T	0.630212796485733	0.709762029557314
203	V	0.743999986600185	0.709762029557314
204	V	0.709762029557314	0.677689054015218
205	A	0.677689054015218	0.677689054015218
206	E	0.667089840953124	0.667089840953124
207	H	0.446414788929298	0.446414788929298
208	Y	0.446414788929298	0.446414788929298
209	V	0.271954310588315	0.271954310588315
210	G	0.144779672736792	0.170460827945881
211	V	0.170460827945881	0.144779672736792
212	N	0.128825226808633	0.128825226808633
213	N	0.079796172315566	0.128825226808633
214	G	0.107541949591434	0.128825226808633
215	G	0.252062176808336	0.107541949591434
216	M	0.191161004825969	0.107541949591434
217	D	0.072678105613128	0.072678105613128
218	Q	0.025706618835536	0.025706618835536
219	A	0.017142755849535	0.017142755849535
220	A	0.010906250867810	0.017142755849535
221	S	0.016771025542487	0.017142755849535
222	V	0.038825086029672	0.038825086029672
223	C	0.084663135086001	0.073763033515487
224	G	0.172614880570357	0.084663135086001
225	E	0.073763033515487	0.172614880570357
226	E	0.229421462593027	0.174041220203750
227	D	0.233258465398379	0.174041220203750
228	H	0.174041220203750	0.229363034327625
229	A	0.136760652536377	0.174041220203750
230	L	0.229363034327625	0.141296731041151
231	Y	0.141296731041151	0.141296731041151
232	V	0.111715811952742	0.143966208816744
233	E	0.143966208816744	0.143966208816744
234	F	0.199360017915159	0.199360017915159
235	K	0.447634498424076	0.447634498424076
236	P	0.604546647608846	0.604546647608846
237	Q	0.725990382230484	0.604546647608846
238	L	0.647284352360244	0.604546647608846
239	K	0.474043547387440	0.494455742248494
240	A	0.494455742248494	0.474043547387440
241	T	0.350958685949604	0.427658874812619
242	P	0.427658874812619	0.350958685949604
243	F	0.301253294240159	0.350958685949604
244	K	0.207939538832906	0.386053708551387
245	F	0.386053708551387	0.386053708551387
246	P	0.405298313519712	0.403984921980874
247	Q	0.403984921980874	0.405298313519712
248	L	0.550764857787540	0.550764857787540
249	K	0.670394720902117	0.670394720902117
250	N	0.711719947560971	0.670394720902117
251	H	0.697355914839470	0.697355914839470
252	E	0.554920840257720	0.697355914839470
253	I	0.713007907970564	0.697355914839470
254	S	0.693955030382840	0.713007907970564
255	F	0.819793096141431	0.713007907970564
256	V	0.831380200716544	0.693955030382840
257	I	0.675538060409318	0.819793096141431
258	A	0.675538060409318	0.723091829686979
259	N	0.830614537147214	0.723091829686979
260	T	0.723091829686979	0.734883369225099
261	L	0.821383829476464	0.734883369225099
262	V	0.734883369225099	0.723091829686979
263	V	0.702034416300788	0.702034416300788
264	S	0.560413235965114	0.560413235965114
265	N	0.372280560348691	0.372280560348691
266	K	0.335244223105561	0.372280560348691
267	F	0.245858444190213	0.372280560348691
268	E	0.435677238361864	0.427880689634512
269	T	0.451728677472963	0.427880689634512
270	A	0.427880689634512	0.427880689634512
271	P	0.427880689634512	0.427880689634512
272	T	0.201136459922071	0.353659842617154
273	N	0.300383389912250	0.353659842617154
274	Y	0.353659842617154	0.300383389912250
275	N	0.369784171608798	0.353659842617154
276	L	0.278176123481785	0.369784171608798
277	R	0.451690061076087	0.392616528332263
278	V	0.392616528332263	0.451690061076087
279	V	0.473199259076061	0.473199259076061
280	E	0.665027514639956	0.665027514639956
281	V	0.706731293064333	0.685237966465337
282	T	0.788486251687134	0.706731293064333
283	T	0.685237966465337	0.706731293064333
284	A	0.826110350342716	0.751355454578184
285	A	0.656579522704199	0.751355454578184
286	N	0.751355454578184	0.751355454578184
287	V	0.751355454578184	0.751355454578184
288	L	0.768999262977835	0.768999262977835
289	A	0.915922065550417	0.826905279300808
290	A	0.864649138102704	0.826905279300808
291	T	0.826905279300808	0.826905279300808
292	Y	0.816678438236545	0.816678438236545
293	G	0.675752856783659	0.675752856783659
294	V	0.562161225745686	0.618099444702235
295	V	0.618099444702235	0.562161225745686
296	L	0.486941822553104	0.486941822553104
297	L	0.338080127297314	0.338080127297314
298	S	0.248220555763135	0.248220555763135
299	G	0.202336597856273	0.202336597856273
300	K	0.159445945231407	0.177628891306655
301	E	0.079972959512662	0.159445945231407
302	G	0.177628891306655	0.120229196610074
303	S	0.120229196610074	0.079972959512662
304	S	0.038509105687397	0.038509105687397
305	T	0.038307751011403	0.038307751011403
306	N	0.030903488560820	0.038307751011403
307	K	0.024673408398717	0.038307751011403
308	G	0.053980429615472	0.053980429615472
309	N	0.094840172760208	0.094840172760208
310	L	0.240098104775680	0.240098104775680
311	R	0.338998983235835	0.338998983235835
312	D	0.356224060324511	0.356224060324511
313	F	0.489255701719947	0.489255701719947
314	M	0.505313237492699	0.505313237492699
315	N	0.505313237492699	0.505313237492699
316	V	0.688065728149293	0.688065728149293
317	Y	0.744741948425378	0.688065728149293
318	Y	0.788055700277738	0.744741948425378
319	A	0.627185047961881	0.755358350804887
320	R	0.755358350804887	0.755358350804887
321	Y	0.830537548113600	0.664781177491180
322	H	0.664781177491180	0.664781177491180
323	N	0.397230979241780	0.628422888829647
324	I	0.628422888829647	0.397230979241780
325	S	0.362796620163909	0.362796620163909
326	T	0.247488250928350	0.247488250928350
327	P	0.125589484978277	0.192426147244238
328	W	0.192426147244238	0.125589484978277
329	N	0.112519578820609	0.121029249868129
330	G	0.073230098375038	0.121029249868129
331	D	0.121029249868129	0.112519578820609
332	I	0.149282848868492	0.108904565336887
333	E	0.075154896318179	0.121029249868129
334	S	0.108904565336887	0.149282848868492
335	G	0.185070829218686	0.185070829218686
336	I	0.313008543606831	0.301798356061431
337	E	0.301798356061431	0.313008543606831
338	R	0.481642260583982	0.413682478252325
339	L	0.413682478252325	0.413682478252325
340	T	0.447658133920656	0.447658133920656
341	K	0.284742118054958	0.447658133920656
342	M	0.565732041078826	0.565732041078826
343	L	0.615187602571640	0.565732041078826
344	V	0.626514110012088	0.565732041078826
345	L	0.437196682904423	0.560577572045122
346	V	0.560577572045122	0.521747415489990
347	E	0.521747415489990	0.447937013025510
348	E	0.305090187783737	0.462546960449943
349	S	0.447937013025510	0.462546960449943
350	L	0.462546960449943	0.447937013025510
351	A	0.493886549675026	0.447937013025510
352	N	0.206099599261022	0.206099599261022
353	K	0.070703858856091	0.070703858856091
354	K	0.064601082525264	0.070703858856091
355	Q	0.047346287088032	0.070703858856091
356	G	0.073967208458275	0.073967208458275
357	F	0.122140120069526	0.099403566895815
358	S	0.207219171181439	0.122140120069526
359	V	0.099403566895815	0.126187486291401
360	D	0.126187486291401	0.154002719983808
361	D	0.154002719983808	0.126187486291401
362	V	0.172407186485063	0.126187486291401
363	A	0.112573865574184	0.154002719983808
364	Q	0.073156008765213	0.112573865574184
365	S	0.163225267712268	0.102236187357809
366	L	0.095471265095511	0.095471265095511
367	N	0.102236187357809	0.102236187357809
368	C	0.032297022357748	0.102236187357809
369	S	0.103627994594252	0.103627994594252
370	R	0.302925677590318	0.175087978234450
371	E	0.204857467160695	0.187019573669116
372	E	0.175087978234450	0.187019573669116
373	F	0.187019573669116	0.175087978234450
374	T	0.163552287577507	0.175087978234450
375	R	0.150735263882942	0.187019573669116
376	D	0.194453593850814	0.194453593850814
377	Y	0.219305943989306	0.205836043126256
378	L	0.205836043126256	0.219305943989306
379	T	0.290605784897081	0.290605784897081
380	T	0.572748600434895	0.572748600434895
381	S	0.687644013063913	0.687644013063913
382	P	0.688813819096802	0.688813819096802
383	V	0.791246485132489	0.764226656258413
384	R	0.764226656258413	0.791246485132489
385	F	0.874961266366796	0.791246485132489
386	Q	0.832222563375682	0.764226656258413
387	V	0.713408649103402	0.817430804233038
388	L	0.726360444072176	0.817430804233038
389	K	0.817430804233038	0.817430804233038
390	L	0.885729587599710	0.817430804233038
391	Y	0.901177910557781	0.817430804233038
392	Q	0.754299861495722	0.754299861495722
393	R	0.739950385592726	0.754299861495722
394	A	0.740998082034324	0.754299861495722
395	K	0.769878347659285	0.769878347659285
396	H	0.769878347659286	0.769878347659286
397	V	0.769878347659286	0.769878347659286
398	Y	0.769878347659286	0.769878347659286
399	S	0.686065483029157	0.687464800989005
400	E	0.682809927883554	0.687464800989005
401	S	0.687464800989005	0.687464800989005
402	L	0.792962238068198	0.792962238068198
403	R	0.824372507817619	0.824372507817619
404	V	0.834257234721201	0.824372507817619
405	L	0.825183257147548	0.824372507817619
406	K	0.772564022296667	0.785689456523831
407	A	0.662406985970194	0.785689456523831
408	V	0.785689456523831	0.785689456523831
409	K	0.865882918454943	0.785689456523831
410	L	0.887927995349807	0.785689456523831
411	M	0.678220437160408	0.678220437160408
412	T	0.528635754568455	0.528635754568455
413	T	0.247375251690555	0.393147822958941
414	A	0.246361617085023	0.332316080821664
415	S	0.393147822958941	0.247375251690555
416	F	0.332316080821664	0.332316080821664
417	T	0.212159646742417	0.332316080821664
418	A	0.347976927790717	0.212159646742417
419	D	0.176802480673457	0.212159646742417
420	E	0.149116688012390	0.245653673280008
421	D	0.245653673280008	0.238480453396194
422	F	0.326344612291430	0.238480453396194
423	F	0.238480453396194	0.238480453396194
424	K	0.152387340469836	0.152387340469836
425	Q	0.087776226537878	0.087776226537878
426	F	0.080726234782046	0.087776226537878
427	G	0.080726234782046	0.087776226537878
428	A	0.149449503023608	0.149449503023608
429	L	0.329494825576201	0.198692967297650
430	M	0.329494825576201	0.199562407785471
431	N	0.198692967297650	0.314037981670348
432	E	0.199562407785471	0.221700574130618
433	S	0.314037981670348	0.199562407785471
434	Q	0.221700574130618	0.221700574130618
435	A	0.196645211014007	0.244581301124682
436	S	0.244581301124682	0.221700574130618
437	C	0.297558309670589	0.196645211014007
438	D	0.160833695557185	0.160833695557185
439	K	0.068172710521715	0.158073837179345
440	L	0.158073837179345	0.140486454447993
441	Y	0.140486454447993	0.140486454447993
442	E	0.133521853192015	0.158073837179345
443	C	0.253741614119405	0.253741614119405
444	S	0.307894071426024	0.307894071426024
445	C	0.307894071426024	0.307894071426024
446	P	0.360649540291365	0.360649540291365
447	E	0.580727757758704	0.580727757758704
448	I	0.734041668878349	0.580727757758704
449	D	0.595000843788359	0.580727757758704
450	K	0.402350623219603	0.469940901904763
451	I	0.469940901904763	0.469940901904763
452	C	0.355748235811347	0.402350623219603
453	S	0.488737083064388	0.355748235811347
454	I	0.310407487805728	0.355748235811347
455	A	0.346224314792130	0.478734366464565
456	L	0.498814929719078	0.478734366464565
457	S	0.478734366464565	0.498814929719078
458	N	0.650084937279622	0.498814929719078
459	G	0.598365161096497	0.478734366464565
460	S	0.473138023424932	0.473138023424932
461	Y	0.297191629196510	0.455740811687412
462	G	0.455740811687412	0.297191629196510
463	S	0.237199650178693	0.237199650178693
464	R	0.160774375952065	0.160774375952065
465	L	0.140693589842055	0.160774375952065
466	T	0.142020372428479	0.160774375952065
467	G	0.262439997359826	0.262439997359826
468	A	0.336599478539241	0.336599478539241
469	G	0.488018076893994	0.484252662272248
470	W	0.484252662272248	0.484252662272248
471	G	0.513527497962804	0.484252662272248
472	G	0.443850904577521	0.443850904577521
473	C	0.358659726961275	0.358659726961275
474	T	0.201930535066599	0.201930535066599
475	V	0.165652967370520	0.165652967370520
476	H	0.165652967370520	0.165652967370520
477	L	0.113747774115023	0.165652967370520
478	V	0.256846251493443	0.113747774115023
479	P	0.091073216896297	0.113747774115023
480	G	0.111071162006977	0.141992031123711
481	G	0.219867020562814	0.111071162006977
482	P	0.141992031123711	0.111071162006977
483	N	0.085900995313883	0.105421581811826
484	G	0.063342295742578	0.085900995313883
485	N	0.105421581811826	0.071476899252951
486	I	0.071476899252951	0.063342295742578
487	E	0.034572720960222	0.056403328359448
488	K	0.023615850196317	0.056403328359448
489	V	0.056403328359448	0.056403328359448
490	K	0.120395235023451	0.120395235023451
491	E	0.131807445004681	0.131807445004681
492	A	0.246050878480774	0.246050878480774
493	L	0.289249491067217	0.270490958382061
494	A	0.470366352980050	0.289249491067217
495	N	0.270490958382061	0.378462416341106
496	E	0.378462416341106	0.438058849268089
497	F	0.568015379985068	0.378462416341106
498	Y	0.438058849268089	0.438058849268089
499	K	0.292406919771390	0.438058849268089
500	V	0.469029564224683	0.292406919771390
501	K	0.292406919771390	0.292406919771390
502	Y	0.292406919771390	0.292406919771390
503	P	0.162002270565834	0.292406919771390
504	K	0.162002270565834	0.292406919771390
505	I	0.292406919771390	0.292406919771390
506	T	0.310475479946779	0.310475479946779
507	D	0.346200543579928	0.346200543579928
508	A	0.489218538947626	0.359653992421433
509	E	0.359653992421433	0.359653992421433
510	L	0.359653992421433	0.359653992421433
511	E	0.216155810528699	0.359653992421433
512	N	0.284762185498840	0.284762185498840
513	A	0.442383038008439	0.227569037843107
514	I	0.227569037843107	0.284762185498840
515	I	0.225653239809404	0.442383038008439
516	V	0.483520868195139	0.483520868195139
517	S	0.589015101008648	0.569093609177933
518	K	0.812093665930614	0.569093609177933
519	P	0.569093609177933	0.569093609177933
520	A	0.500000000000000	0.500000000000000
521	L	0.500000000000000	0.500000000000000
522	G	0.500000000000000	0.500000000000000
523	S	0.500000000000000	0.500000000000000
524	C	0.500000000000000	0.500000000000000
525	L	0.500000000000000	0.500000000000000
526	Y	0.500000000000000	0.500000000000000
527	E	0.500000000000000	0.500000000000000
528	L	0.500000000000000	0.500000000000000
