# Supplementary material for: Conserved degronome features governing quality control associated proteolysis
Source: Nat Commun. 2022 Dec 8;13:7588. doi: 10.1038/s41467-022-35298-y (PMC9732359; doi:10.1038/s41467-022-35298-y)
Supplement: Supplementary file 6 — Supplementary Data 4 [file 41467_2022_35298_MOESM6_ESM.zip › profile_P04387.csv]

# Degron profile of P04387
# logit: Predicted probability of a tile being a degron (PSI<2.2) assigned to central position
# smooth: Running median spanning 5 positions
resi	aa	logit	logit_smooth
1	M	0.500000000000000	0.500000000000000
2	D	0.500000000000000	0.500000000000000
3	Y	0.500000000000000	0.500000000000000
4	N	0.500000000000000	0.500000000000000
5	K	0.500000000000000	0.500000000000000
6	R	0.500000000000000	0.500000000000000
7	S	0.500000000000000	0.500000000000000
8	S	0.500000000000000	0.500000000000000
9	V	0.175430750090898	0.383379668202337
10	S	0.223603270700720	0.379822659957326
11	T	0.383379668202337	0.368555032477318
12	V	0.379822659957326	0.379822659957326
13	P	0.368555032477318	0.383379668202337
14	N	0.536333819485338	0.536333819485338
15	A	0.646424226257539	0.580222601890934
16	A	0.580222601890934	0.580222601890934
17	P	0.721966187081214	0.597164240245168
18	I	0.547097633558974	0.597164240245168
19	R	0.597164240245168	0.597164240245168
20	V	0.642778576157109	0.547097633558974
21	G	0.498698642938529	0.597164240245168
22	F	0.469453381733141	0.642778576157109
23	V	0.688350314008947	0.688350314008947
24	G	0.688350314008947	0.688350314008947
25	L	0.785603899553038	0.688350314008947
26	N	0.802540493502955	0.688350314008947
27	A	0.668688253882185	0.671843094829748
28	A	0.668511313661730	0.671843094829748
29	K	0.671843094829748	0.668688253882185
30	G	0.697129601693340	0.668511313661730
31	W	0.601874689396370	0.671843094829748
32	A	0.643473129665153	0.687755563972230
33	I	0.817677346806172	0.687755563972230
34	K	0.687755563972230	0.809541557826435
35	T	0.839126974099641	0.809541557826435
36	H	0.809541557826435	0.775967853377604
37	Y	0.775967853377604	0.809541557826435
38	P	0.772194338762458	0.796053793842343
39	A	0.893358069926578	0.796053793842343
40	I	0.796053793842343	0.796053793842343
41	L	0.866228991310575	0.807159526152123
42	Q	0.762788612304439	0.807159526152123
43	L	0.807159526152123	0.866228991310575
44	S	0.886076390021805	0.878265463015138
45	S	0.925869975473149	0.878265463015138
46	Q	0.878265463015138	0.878265463015138
47	F	0.878265463015138	0.878265463015138
48	Q	0.847157335770673	0.847157335770673
49	I	0.847157335770673	0.847157335770673
50	T	0.628773654519748	0.649851175740811
51	A	0.649851175740811	0.649851175740811
52	L	0.496959234988404	0.649851175740811
53	Y	0.667912500327392	0.667912500327392
54	S	0.711662320830446	0.711662320830446
55	P	0.730054079812745	0.730054079812745
56	K	0.746630672161492	0.730054079812745
57	I	0.746630672161492	0.743718272556412
58	E	0.609632561047574	0.743718272556412
59	T	0.743718272556412	0.690350021808904
60	S	0.690350021808904	0.690350021808904
61	I	0.690350021808904	0.690350021808904
62	A	0.562902258531051	0.595957207353240
63	T	0.505349295892752	0.595957207353240
64	I	0.595957207353240	0.562902258531051
65	Q	0.612657232395997	0.595957207353240
66	R	0.488073827508824	0.612657232395997
67	L	0.756272764866046	0.722898219564002
68	K	0.722898219564002	0.722898219564002
69	L	0.725082597909446	0.722898219564002
70	S	0.708774860980281	0.708774860980281
71	N	0.532394319717333	0.532394319717333
72	A	0.529672024065205	0.532394319717333
73	T	0.508249816240219	0.532394319717333
74	A	0.578887763452396	0.529672024065205
75	F	0.560266026532373	0.508249816240219
76	P	0.404125035514216	0.418388977517564
77	T	0.418388977517564	0.418388977517564
78	L	0.279084505780619	0.404125035514216
79	E	0.440758227609946	0.378305557449114
80	S	0.331783545461540	0.378305557449114
81	F	0.378305557449114	0.440758227609946
82	A	0.550636830381204	0.550636830381204
83	S	0.630011285757466	0.630011285757466
84	S	0.649784181372574	0.649784181372574
85	S	0.728166653537225	0.725973484932334
86	T	0.843609198504409	0.728166653537225
87	I	0.725973484932334	0.843609198504409
88	D	0.887253822059437	0.843609198504409
89	M	0.906166792593475	0.837889513754457
90	I	0.837889513754457	0.887141680776129
91	V	0.819514915686233	0.837889513754457
92	I	0.887141680776129	0.837889513754457
93	A	0.818601596843413	0.884997960754757
94	I	0.884997960754757	0.887141680776129
95	Q	0.928471111223839	0.905561928940836
96	V	0.905561928940836	0.928471111223839
97	A	0.942223968768661	0.942223968768661
98	S	0.953208044610033	0.942223968768661
99	H	0.949489742851425	0.942223968768661
100	Y	0.863544267090557	0.863544267090557
101	E	0.853111873617613	0.853111873617613
102	V	0.825563713865219	0.825563713865219
103	V	0.686685467401262	0.686685467401262
104	M	0.653308022746139	0.653308022746139
105	P	0.467129263311757	0.467129263311757
106	L	0.377793817611612	0.456337825643367
107	L	0.325090698059470	0.377793817611612
108	E	0.456337825643367	0.377793817611612
109	F	0.313712879945272	0.456337825643367
110	S	0.579557903704421	0.579557903704421
111	K	0.602950326254036	0.602950326254036
112	N	0.624603948384693	0.602950326254036
113	N	0.653571262305664	0.602950326254036
114	P	0.560290781439696	0.573219709073729
115	N	0.573219709073729	0.573219709073729
116	L	0.467337574836395	0.573219709073729
117	K	0.741672955748273	0.653463403483325
118	Y	0.653463403483325	0.741672955748273
119	L	0.751715535121807	0.751715535121807
120	F	0.762547838933260	0.762547838933260
121	V	0.883787737526182	0.827320455693248
122	E	0.827320455693248	0.838728488576603
123	W	0.838728488576603	0.838728488576603
124	A	0.889442725741372	0.827320455693248
125	L	0.710855662147630	0.754095264749846
126	A	0.722813289412047	0.738624810432908
127	C	0.754095264749846	0.722813289412047
128	S	0.738624810432908	0.722813289412047
129	L	0.587786059579651	0.686860330797764
130	D	0.506449492267272	0.587786059579651
131	Q	0.686860330797764	0.576149996482133
132	A	0.576149996482133	0.506449492267272
133	E	0.388720472677267	0.388720472677267
134	S	0.267513532985231	0.267513532985231
135	I	0.183672975610668	0.192879206393710
136	Y	0.192879206393710	0.183672975610668
137	K	0.180656846620669	0.183672975610668
138	A	0.106070720515305	0.192879206393710
139	A	0.325852615264207	0.325852615264207
140	A	0.516097617133997	0.464982466706817
141	E	0.464982466706817	0.516097617133997
142	R	0.739855603741644	0.516097617133997
143	G	0.724066587042445	0.493533103136877
144	V	0.493533103136877	0.493533103136877
145	Q	0.377844198200839	0.377844198200839
146	T	0.377844198200839	0.377844198200839
147	I	0.331054149553817	0.331054149553817
148	I	0.255275455745788	0.331054149553817
149	S	0.325946382929354	0.331054149553817
150	L	0.631653017668152	0.631653017668152
151	Q	0.749114599125403	0.749114599125403
152	G	0.809926715008454	0.754083843592728
153	R	0.754083843592728	0.754083843592728
154	K	0.758063360578628	0.754083843592728
155	S	0.640190273433912	0.640190273433912
156	P	0.621475688326524	0.621475688326524
157	Y	0.621475688326524	0.621475688326524
158	I	0.621475688326524	0.621475688326524
159	L	0.446400188616350	0.602064631632353
160	R	0.397856900433394	0.602064631632353
161	A	0.602064631632353	0.602064631632353
162	K	0.740588523739409	0.602064631632353
163	E	0.695990057803052	0.695990057803052
164	L	0.533619155662625	0.695990057803052
165	I	0.732655839611246	0.556700322439911
166	S	0.556700322439911	0.533619155662625
167	Q	0.381510736396961	0.400647660282685
168	G	0.400647660282685	0.381510736396961
169	Y	0.262366561454540	0.381510736396961
170	I	0.371101319437882	0.400647660282685
171	G	0.434413532027852	0.371101319437882
172	D	0.502858098870009	0.371101319437882
173	I	0.299292966163583	0.299292966163583
174	N	0.136902369911959	0.204690790561446
175	S	0.107079052713539	0.204690790561446
176	I	0.204690790561446	0.204690790561446
177	E	0.370807882905069	0.204690790561446
178	I	0.204690790561446	0.204690790561446
179	A	0.179557938703430	0.204690790561446
180	G	0.142504280418966	0.179557938703430
181	N	0.264038754898506	0.179557938703430
182	G	0.130273694629074	0.232870639641997
183	G	0.243560696186239	0.232870639641997
184	W	0.232870639641997	0.180840696620970
185	Y	0.129758668121517	0.180840696620970
186	G	0.180840696620970	0.129758668121517
187	Y	0.092750855329058	0.129758668121517
188	E	0.126043258513289	0.180840696620970
189	R	0.279727660705886	0.279727660705886
190	P	0.458730426684898	0.391561439940122
191	V	0.391561439940122	0.398184036122188
192	K	0.634098308899103	0.398184036122188
193	S	0.398184036122188	0.391561439940122
194	P	0.232652189127181	0.232652189127181
195	K	0.232652189127181	0.232652189127181
196	Y	0.229972073568328	0.232652189127181
197	I	0.206345817651807	0.232652189127181
198	Y	0.311629233624999	0.311629233624999
199	E	0.475957992202172	0.349998766588419
200	I	0.349998766588419	0.366050710300441
201	G	0.366050710300441	0.368591100501735
202	N	0.368591100501735	0.368591100501735
203	G	0.562020984806905	0.390544351556338
204	V	0.507152886981643	0.390544351556338
205	D	0.390544351556338	0.390544351556338
206	L	0.241400750925855	0.272316672031065
207	V	0.272316672031065	0.245728376717913
208	T	0.245728376717913	0.245728376717913
209	T	0.245728376717913	0.272316672031065
210	T	0.447369047451048	0.447369047451048
211	F	0.484942104785927	0.484942104785927
212	G	0.683137478096466	0.655338664867581
213	H	0.655338664867581	0.671850820050305
214	T	0.793657780290830	0.671850820050305
215	I	0.671850820050305	0.671850820050305
216	D	0.545581668903678	0.672763344743621
217	I	0.672763344743621	0.672763344743621
218	L	0.791645893439066	0.684561510148971
219	Q	0.789837103755724	0.789837103755724
220	Y	0.684561510148971	0.791645893439066
221	M	0.853885632383750	0.811331858431770
222	T	0.811331858431770	0.811331858431770
223	S	0.839224435346534	0.839224435346534
224	S	0.794071144109204	0.839224435346534
225	Y	0.929364695739887	0.839224435346534
226	F	0.923518764135151	0.836038937211754
227	S	0.836038937211754	0.837549133119810
228	R	0.814268706922081	0.836038937211754
229	I	0.837549133119810	0.814268706922081
230	N	0.744496375825077	0.744496375825077
231	A	0.623298013821748	0.623298013821748
232	M	0.604219065278748	0.604219065278748
233	V	0.467074282368769	0.508917306866681
234	F	0.487464514898822	0.487464514898822
235	N	0.508917306866681	0.467074282368769
236	N	0.341206530567254	0.341206530567254
237	I	0.216045953793450	0.216045953793450
238	P	0.127436889129981	0.127436889129981
239	E	0.122181364682286	0.122181364682286
240	Q	0.082549751751862	0.082549751751862
241	E	0.060635379399049	0.066390110911910
242	L	0.066390110911910	0.060635379399049
243	I	0.027969354326172	0.043534019153576
244	D	0.032382423581030	0.036724663039352
245	E	0.043534019153576	0.036724663039352
246	R	0.036724663039352	0.036724663039352
247	G	0.036724663039352	0.043534019153576
248	N	0.058920571139082	0.058920571139082
249	R	0.064199221252848	0.064199221252848
250	L	0.169284291329060	0.064199221252848
251	G	0.084416865338397	0.064199221252848
252	Q	0.022132847665494	0.084416865338397
253	R	0.046550577052799	0.084416865338397
254	V	0.137759007400382	0.137759007400382
255	P	0.217644183811527	0.217644183811527
256	K	0.407410473394124	0.359102346878283
257	T	0.444325820776918	0.359102346878283
258	V	0.359102346878283	0.407410473394124
259	P	0.231674637454194	0.428331925922569
260	D	0.428331925922569	0.428331925922569
261	H	0.604053246703059	0.428331925922569
262	L	0.528684468984323	0.428331925922569
263	L	0.332135872763698	0.456385045693287
264	F	0.317008406249454	0.413776976205063
265	Q	0.456385045693287	0.413776976205063
266	G	0.413776976205063	0.413776976205063
267	T	0.413776976205063	0.453674329330753
268	L	0.453674329330753	0.453674329330753
269	L	0.727355028994705	0.711077611103290
270	N	0.712196387084798	0.711077611103290
271	G	0.711077611103290	0.711077611103290
272	N	0.552594458647736	0.552594458647736
273	V	0.333230848004287	0.338042391976707
274	P	0.290535456340401	0.333230848004287
275	V	0.338042391976707	0.300377886028481
276	S	0.300377886028481	0.290535456340401
277	C	0.187686087087658	0.187686087087658
278	S	0.103903961283134	0.187686087087658
279	F	0.121111586438168	0.187686087087658
280	K	0.254040374180590	0.193512591845840
281	G	0.302653088656756	0.193512591845840
282	G	0.193512591845840	0.197888364266587
283	K	0.182969141755496	0.197888364266587
284	P	0.197888364266587	0.197888364266587
285	T	0.296126684385859	0.210490884732225
286	K	0.347879344682552	0.225107966467185
287	K	0.210490884732225	0.249354397854726
288	F	0.225107966467185	0.249354397854726
289	T	0.249354397854726	0.249354397854726
290	K	0.249354397854726	0.249354397854726
291	N	0.307580266625166	0.283210935584800
292	L	0.307580266625166	0.283210935584800
293	V	0.283210935584800	0.283210935584800
294	I	0.163403935176582	0.280163334945427
295	D	0.280163334945427	0.280163334945427
296	I	0.280163334945427	0.280163334945427
297	H	0.281264140215123	0.280163334945427
298	G	0.181814713761039	0.181814713761039
299	T	0.151246814050720	0.151246814050720
300	K	0.100933114209412	0.100933114209412
301	G	0.068323292722447	0.068323292722447
302	D	0.031488445623933	0.068264601793386
303	L	0.028973695257924	0.031488445623933
304	K	0.068264601793386	0.031488445623933
305	L	0.020241937302939	0.037550457121257
306	E	0.037550457121257	0.038917820261317
307	G	0.049073146197008	0.038917820261317
308	D	0.038917820261317	0.049073146197008
309	A	0.074665086542385	0.074665086542385
310	G	0.153977622081611	0.153977622081611
311	F	0.406224562557289	0.386668847670628
312	A	0.386668847670628	0.386668847670628
313	E	0.536531504301399	0.406224562557289
314	I	0.381269944460390	0.447973332704007
315	S	0.447973332704007	0.520423524857709
316	N	0.520423524857709	0.520423524857709
317	L	0.700840228890329	0.700840228890329
318	V	0.700840228890329	0.700840228890329
319	L	0.710830688411256	0.700840228890329
320	Y	0.396691522497680	0.597136128188355
321	Y	0.500278552471182	0.577659516099297
322	S	0.597136128188355	0.577659516099297
323	G	0.577659516099297	0.597136128188355
324	T	0.626653157615001	0.597136128188355
325	R	0.626653157615001	0.577659516099297
326	A	0.403155595490542	0.403155595490542
327	N	0.267653215598640	0.267653215598640
328	D	0.152179950760513	0.152179950760513
329	F	0.112875572279230	0.112875572279230
330	P	0.058798344833713	0.105034584830251
331	L	0.105034584830251	0.071996390935025
332	A	0.071996390935025	0.061232573601406
333	N	0.061232573601406	0.061232573601406
334	G	0.043708222950518	0.060572346501339
335	Q	0.060572346501339	0.060572346501339
336	Q	0.039035112096556	0.043708222950518
337	A	0.090695800999116	0.042847530783938
338	P	0.038793521604917	0.039035112096556
339	L	0.042847530783938	0.038793521604917
340	D	0.013495219097275	0.038793521604917
341	P	0.022191091419787	0.031637127301373
342	G	0.041250098471798	0.031637127301373
343	Y	0.031637127301373	0.041250098471798
344	D	0.056944532024283	0.056944532024283
345	A	0.101766781857474	0.090521030468817
346	G	0.090521030468817	0.101766781857474
347	K	0.180316619716414	0.112168007816096
348	E	0.112168007816096	0.167041610818222
349	I	0.167041610818222	0.180316619716414
350	M	0.289997497714978	0.233013835698718
351	E	0.300004494100548	0.289997497714978
352	V	0.233013835698718	0.300004494100548
353	Y	0.553085700308201	0.553085700308201
354	H	0.632316433467688	0.591345963208142
355	L	0.632316433467688	0.632316433467688
356	R	0.591345963208142	0.632316433467688
357	N	0.836911305926418	0.660952757508119
358	Y	0.730993866756310	0.730993866756310
359	N	0.660952757508119	0.836911305926418
360	A	0.864486089661336	0.775360782612163
361	I	0.866242245848212	0.775360782612163
362	V	0.775360782612163	0.776266021061248
363	G	0.761997832423549	0.775360782612163
364	N	0.776266021061248	0.762795996474195
365	I	0.762795996474195	0.761997832423549
366	H	0.669522481540002	0.748200071533527
367	R	0.686178948972035	0.748200071533527
368	L	0.748200071533527	0.686178948972035
369	Y	0.818975156396798	0.686178948972035
370	Q	0.638058274747140	0.638058274747140
371	S	0.511034213198978	0.607671194638695
372	I	0.565840119645632	0.607671194638695
373	S	0.607671194638695	0.565840119645632
374	D	0.607671194638695	0.565840119645632
375	F	0.549791240931753	0.549791240931753
376	H	0.393861333638834	0.393861333638834
377	F	0.393861333638834	0.393861333638834
378	N	0.241870011581448	0.256935072444296
379	T	0.256935072444296	0.241870011581448
380	K	0.241870011581448	0.241870011581448
381	K	0.226482628753975	0.256935072444296
382	I	0.333022517091529	0.333022517091529
383	P	0.600402957491828	0.342249368722131
384	E	0.425937300358268	0.342249368722131
385	L	0.342249368722131	0.342249368722131
386	P	0.342249368722131	0.342249368722131
387	S	0.246878504944839	0.342249368722131
388	Q	0.377266902714551	0.269488631088980
389	F	0.269488631088980	0.246878504944839
390	V	0.228293312297242	0.228293312297242
391	M	0.213526389433897	0.228293312297242
392	Q	0.213526389433897	0.228293312297242
393	G	0.323464025465377	0.323464025465377
394	F	0.323464025465377	0.323464025465377
395	D	0.458281025749041	0.323464025465377
396	F	0.297159715038313	0.359933459692742
397	E	0.359933459692742	0.361190425677976
398	G	0.361190425677976	0.361190425677976
399	F	0.402992219659342	0.402992219659342
400	P	0.457463069177115	0.457463069177115
401	T	0.496275891368435	0.496275891368435
402	L	0.584370664902191	0.584370664902191
403	M	0.585694211680628	0.585694211680628
404	D	0.852042400678646	0.638911856093058
405	A	0.638911856093058	0.755028590698444
406	L	0.755028590698444	0.852042400678646
407	I	0.874244299992999	0.865614753128262
408	L	0.865614753128262	0.874244299992999
409	H	0.877218591199719	0.874244299992999
410	R	0.876036357814511	0.865614753128262
411	L	0.749006345968443	0.876036357814511
412	I	0.749006345968443	0.846917578365019
413	E	0.899800543865538	0.749006345968443
414	S	0.846917578365019	0.749006345968443
415	V	0.746508855477436	0.746508855477436
416	Y	0.593894329700605	0.593894329700605
417	K	0.593894329700605	0.593894329700605
418	S	0.518333766733153	0.593894329700605
419	N	0.629747611901762	0.518333766733153
420	M	0.475166926571050	0.518333766733153
421	M	0.260786029285097	0.555768110484134
422	G	0.555768110484134	0.475166926571050
423	S	0.555768110484134	0.441627291828899
424	T	0.441627291828899	0.456201503957169
425	L	0.441627291828899	0.456201503957169
426	N	0.456201503957169	0.456201503957169
427	V	0.500000000000000	0.500000000000000
428	S	0.500000000000000	0.500000000000000
429	N	0.500000000000000	0.500000000000000
430	I	0.500000000000000	0.500000000000000
431	S	0.500000000000000	0.500000000000000
432	H	0.500000000000000	0.500000000000000
433	Y	0.500000000000000	0.500000000000000
434	S	0.500000000000000	0.500000000000000
435	L	0.500000000000000	0.500000000000000
