# Supplementary material for: Conserved degronome features governing quality control associated proteolysis
Source: Nat Commun. 2022 Dec 8;13:7588. doi: 10.1038/s41467-022-35298-y (PMC9732359; doi:10.1038/s41467-022-35298-y)
Supplement: Supplementary file 6 — Supplementary Data 4 [file 41467_2022_35298_MOESM6_ESM.zip › profile_P04397.csv]

# Degron profile of P04397
# logit: Predicted probability of a tile being a degron (PSI<2.2) assigned to central position
# smooth: Running median spanning 5 positions
resi	aa	logit	logit_smooth
1	M	0.500000000000000	0.500000000000000
2	T	0.500000000000000	0.500000000000000
3	A	0.500000000000000	0.500000000000000
4	Q	0.500000000000000	0.500000000000000
5	L	0.500000000000000	0.500000000000000
6	Q	0.500000000000000	0.500000000000000
7	S	0.500000000000000	0.500000000000000
8	E	0.500000000000000	0.500000000000000
9	S	0.594497964748843	0.500000000000000
10	T	0.424292918513835	0.424292918513835
11	S	0.355310406188249	0.355310406188249
12	K	0.355310406188249	0.355310406188249
13	I	0.311106013481437	0.355310406188249
14	V	0.293863134323913	0.355310406188249
15	L	0.478693251117663	0.409761949704672
16	V	0.409761949704672	0.478693251117663
17	T	0.547362610447034	0.547362610447034
18	G	0.565911439767500	0.565911439767500
19	G	0.565911439767500	0.565911439767500
20	A	0.689743995481367	0.565911439767500
21	G	0.800843189084520	0.565911439767500
22	Y	0.531378968902707	0.575143778555942
23	I	0.555395576638874	0.555395576638874
24	G	0.575143778555942	0.531378968902707
25	S	0.313063857362702	0.313063857362702
26	H	0.263410588744376	0.313063857362702
27	T	0.263410588744376	0.263410588744376
28	V	0.450205924956332	0.263410588744376
29	V	0.250087364299200	0.410944058910213
30	E	0.414597678330424	0.410944058910213
31	L	0.410944058910213	0.410944058910213
32	I	0.368827007807090	0.410944058910213
33	E	0.486785877767072	0.368827007807090
34	N	0.321592278273913	0.368827007807090
35	G	0.258614156225386	0.321592278273913
36	Y	0.393274887356586	0.275418856769334
37	D	0.275418856769334	0.258614156225386
38	C	0.150257155702679	0.235481139902745
39	V	0.235481139902745	0.150257155702679
40	V	0.142188240969773	0.142188240969773
41	A	0.123537654395633	0.133956268888321
42	D	0.109293973501581	0.133956268888321
43	N	0.133956268888321	0.133956268888321
44	L	0.258646098289332	0.198274814066618
45	S	0.198274814066618	0.258646098289332
46	N	0.348066436324395	0.258646098289332
47	S	0.384501284277255	0.198274814066618
48	T	0.173763032377126	0.243542779401659
49	Y	0.173763032377126	0.243542779401659
50	D	0.243542779401659	0.243542779401659
51	S	0.394406489391606	0.307555743138053
52	V	0.436300038110720	0.323791316150167
53	A	0.307555743138053	0.394406489391606
54	R	0.323791316150167	0.436300038110720
55	L	0.551336102487931	0.510881541563637
56	E	0.510881541563637	0.551336102487931
57	V	0.658743122627882	0.658743122627882
58	L	0.658743122627882	0.658743122627882
59	T	0.689187514770946	0.658743122627882
60	K	0.790850112720834	0.658743122627882
61	H	0.525659553237350	0.689187514770946
62	H	0.629148176867248	0.629148176867248
63	I	0.716279637117893	0.557957119357862
64	P	0.401778073366193	0.557957119357862
65	F	0.557957119357862	0.411014105812007
66	Y	0.411014105812007	0.401778073366193
67	E	0.219258292885386	0.342904602040075
68	V	0.342904602040075	0.241141687087750
69	D	0.241141687087750	0.241141687087750
70	L	0.217462485147005	0.287455121214346
71	C	0.305349739511537	0.287455121214346
72	D	0.287455121214346	0.287455121214346
73	R	0.309137458407199	0.287455121214346
74	K	0.120869596658676	0.184196933461881
75	G	0.120869596658676	0.184196933461881
76	L	0.184196933461881	0.184196933461881
77	E	0.212323016264217	0.184196933461881
78	K	0.212323016264217	0.184196933461881
79	V	0.125480127411583	0.212323016264217
80	F	0.132242071896786	0.212323016264217
81	K	0.383017110177847	0.382828416106085
82	E	0.382828416106085	0.383017110177847
83	Y	0.551430571650778	0.445373096932640
84	K	0.666152857736319	0.551430571650778
85	I	0.445373096932640	0.666152857736319
86	D	0.724348395482063	0.666152857736319
87	S	0.724348395482063	0.654100688030188
88	V	0.654100688030188	0.654100688030188
89	I	0.633149190363825	0.633149190363825
90	H	0.580541364860430	0.580541364860430
91	F	0.580541364860430	0.580541364860430
92	A	0.444279678044068	0.461585019700687
93	G	0.461585019700687	0.461585019700687
94	L	0.279814960287608	0.461585019700687
95	K	0.612809521131690	0.573611117134213
96	A	0.573611117134213	0.573611117134213
97	V	0.597104394909023	0.573611117134213
98	G	0.439906881840280	0.557765455901773
99	E	0.557765455901773	0.538873574382426
100	S	0.538873574382426	0.518587632687791
101	T	0.506565890045601	0.518587632687791
102	Q	0.518587632687791	0.506565890045601
103	I	0.312659584598478	0.506565890045601
104	P	0.495530981513440	0.495530981513440
105	L	0.600598434888066	0.471320721379880
106	R	0.400004729955281	0.495530981513440
107	Y	0.471320721379880	0.600598434888066
108	Y	0.725888254496692	0.725888254496692
109	H	0.818704353624891	0.818704353624891
110	N	0.893519940617508	0.828120075080942
111	N	0.944708312758452	0.893519940617508
112	I	0.828120075080942	0.895012367583706
113	L	0.914154299461710	0.895012367583706
114	G	0.895012367583706	0.879375876363453
115	T	0.879375876363453	0.879375876363453
116	V	0.795309408045297	0.795309408045297
117	V	0.795309408045297	0.795309408045297
118	L	0.740873137921467	0.795309408045297
119	L	0.860060977903569	0.795309408045297
120	E	0.885679343089401	0.782025551950031
121	L	0.782025551950031	0.860060977903569
122	M	0.781094788726930	0.885679343089401
123	Q	0.889482141833178	0.889482141833178
124	Q	0.937004655859652	0.889482141833178
125	Y	0.897144673385974	0.889482141833178
126	N	0.836465326405556	0.836465326405556
127	V	0.731375343982513	0.757987401486632
128	S	0.640094876726845	0.739787113474498
129	K	0.757987401486632	0.739787113474498
130	F	0.739787113474498	0.739787113474498
131	V	0.765948537917353	0.739787113474498
132	F	0.728375768253334	0.728375768253334
133	S	0.592255346204941	0.592255346204941
134	S	0.507300048733928	0.567506464244571
135	S	0.567506464244571	0.567506464244571
136	A	0.453613397614292	0.567506464244571
137	T	0.608024285652567	0.567506464244571
138	V	0.583071150892004	0.453613397614292
139	Y	0.372559060342947	0.372559060342947
140	G	0.343690203011965	0.363300661045898
141	D	0.363300661045898	0.363300661045898
142	A	0.326599783628437	0.363300661045898
143	T	0.496829439996890	0.363300661045898
144	R	0.456306749607210	0.326599783628437
145	F	0.281931227662960	0.281931227662960
146	P	0.182305759931361	0.182305759931361
147	N	0.173495722181945	0.182305759931361
148	M	0.093435002931422	0.182305759931361
149	I	0.203886634261479	0.203886634261479
150	P	0.279236245166181	0.211567398356893
151	I	0.211567398356893	0.211567398356893
152	P	0.211567398356893	0.211567398356893
153	E	0.164788532027747	0.164788532027747
154	E	0.082363733170708	0.154555229441239
155	C	0.154555229441239	0.148371506962724
156	P	0.148371506962724	0.111020666467456
157	L	0.111020666467456	0.111020666467456
158	G	0.058395406687715	0.064360696421371
159	P	0.064360696421371	0.064360696421371
160	T	0.055260974066916	0.064360696421371
161	N	0.077873858371536	0.077873858371536
162	P	0.230462751062924	0.128898185587452
163	Y	0.230462751062924	0.230462751062924
164	G	0.128898185587452	0.230462751062924
165	H	0.261675815565808	0.261675815565808
166	T	0.261675815565808	0.261675815565808
167	K	0.271078643774849	0.261675815565808
168	Y	0.179429936836186	0.271078643774849
169	A	0.288927726419349	0.288927726419349
170	I	0.469976336026317	0.323428518307384
171	E	0.452827472976988	0.323428518307384
172	N	0.323428518307384	0.323428518307384
173	I	0.240126845634549	0.240126845634549
174	L	0.216518863938973	0.216518863938973
175	N	0.204904722594146	0.216518863938973
176	D	0.214670238777356	0.214670238777356
177	L	0.238194835143250	0.204904722594146
178	Y	0.193686675243779	0.214670238777356
179	N	0.180634280597749	0.238194835143250
180	S	0.320304273128777	0.320304273128777
181	D	0.547382202980051	0.390584675180850
182	K	0.527403920896635	0.527403920896635
183	K	0.390584675180850	0.547382202980051
184	S	0.583097726253421	0.583097726253421
185	W	0.839457148949216	0.583097726253421
186	K	0.688281003471863	0.688281003471863
187	F	0.520176667448362	0.688281003471863
188	A	0.735600039919100	0.688281003471863
189	I	0.677772240523620	0.735600039919100
190	L	0.837787919343664	0.837787919343664
191	R	0.855195491213433	0.841885447402236
192	Y	0.841885447402236	0.841885447402236
193	F	0.841885447402236	0.841885447402236
194	N	0.670279059383886	0.815287079911942
195	P	0.802011182625565	0.802011182625565
196	I	0.815287079911942	0.731128173561147
197	G	0.731128173561147	0.731128173561147
198	A	0.434002933999496	0.434002933999496
199	H	0.169428775696028	0.169428775696028
200	P	0.138454512839083	0.148496184082574
201	S	0.148496184082574	0.148496184082574
202	G	0.065914343498458	0.148496184082574
203	L	0.153327344798723	0.148496184082574
204	I	0.153327344798723	0.068939668213056
205	G	0.065914343498458	0.101811529523298
206	E	0.068939668213056	0.101811529523298
207	D	0.101811529523298	0.101811529523298
208	P	0.164946152313098	0.164946152313098
209	L	0.164946152313098	0.164946152313098
210	G	0.254819670808909	0.254819670808909
211	I	0.404848326984845	0.254819670808909
212	P	0.307647717675602	0.307647717675602
213	N	0.167624701249340	0.312350941547701
214	N	0.312350941547701	0.312350941547701
215	L	0.492633283110511	0.492633283110511
216	L	0.768143842156668	0.628583681920187
217	P	0.746631432637450	0.707191758777415
218	Y	0.628583681920187	0.707191758777415
219	M	0.707191758777415	0.628583681920187
220	A	0.405136560274974	0.628583681920187
221	Q	0.430334540011025	0.641438498399481
222	V	0.641438498399481	0.641438498399481
223	A	0.796079898825452	0.796079898825452
224	V	0.808817508468642	0.796079898825452
225	G	0.807973056633780	0.796079898825452
226	R	0.789141712438327	0.789141712438327
227	R	0.519329729082700	0.519329729082700
228	E	0.264184226932086	0.336208047165009
229	K	0.336208047165009	0.264184226932086
230	L	0.215288127523695	0.215288127523695
231	Y	0.138587325545883	0.138587325545883
232	I	0.123920331647573	0.123920331647573
233	F	0.039804879845973	0.039804879845973
234	G	0.039804879845973	0.039804879845973
235	D	0.037392229276488	0.039804879845973
236	D	0.029693377674878	0.039804879845973
237	Y	0.097898441163724	0.037392229276488
238	D	0.110473579154610	0.031982655337672
239	S	0.031982655337672	0.031982655337672
240	R	0.031982655337672	0.031982655337672
241	D	0.031982655337672	0.031982655337672
242	G	0.018706806782506	0.031982655337672
243	T	0.041226278254450	0.041226278254450
244	P	0.127945182005498	0.127945182005498
245	I	0.127945182005498	0.127945182005498
246	R	0.137346154530789	0.137346154530789
247	D	0.281061684284100	0.205256995016425
248	Y	0.269311680672159	0.269311680672159
249	I	0.205256995016425	0.281061684284100
250	H	0.357784756727783	0.357784756727783
251	V	0.600032580011711	0.600032580011711
252	V	0.645514925435650	0.645514925435650
253	D	0.724447707146007	0.674760662600519
254	L	0.708117469751076	0.708117469751076
255	A	0.674760662600519	0.724447707146007
256	K	0.877847098502994	0.708117469751076
257	G	0.886345145940408	0.714551254093846
258	H	0.687412167214175	0.717615756777375
259	I	0.714551254093846	0.714551254093846
260	A	0.717615756777375	0.687412167214175
261	A	0.541747749873575	0.575910104624202
262	L	0.575910104624202	0.541747749873575
263	Q	0.364451864109394	0.364451864109394
264	Y	0.211521982145585	0.348347461324472
265	L	0.177040234729382	0.348347461324472
266	E	0.348347461324472	0.296723445765635
267	A	0.443246831646311	0.296723445765635
268	Y	0.296723445765635	0.296723445765635
269	N	0.164842217397979	0.241561306780396
270	E	0.241561306780396	0.214974728651757
271	N	0.118549510565115	0.164842217397979
272	E	0.214974728651757	0.118549510565115
273	G	0.106817098956747	0.106817098956747
274	L	0.059848668432042	0.077349037072517
275	C	0.077349037072517	0.060508685914047
276	R	0.060508685914047	0.059848668432042
277	E	0.027357401546909	0.058768817349001
278	W	0.034241401925099	0.058768817349001
279	N	0.058768817349001	0.058768817349001
280	L	0.118335006264936	0.118335006264936
281	G	0.304020223350782	0.231414777042978
282	S	0.249079966604518	0.245081773475533
283	G	0.231414777042978	0.245081773475533
284	K	0.245081773475533	0.245081773475533
285	G	0.244934056619550	0.245081773475533
286	S	0.409475556242888	0.395501843987052
287	T	0.395501843987052	0.399230646111764
288	V	0.569740566438510	0.409475556242888
289	F	0.399230646111764	0.518918883535726
290	E	0.518918883535726	0.518918883535726
291	V	0.518918883535726	0.518918883535726
292	Y	0.518918883535726	0.518918883535726
293	H	0.699632779027310	0.606261772657624
294	A	0.606261772657624	0.699632779027310
295	F	0.743105757373884	0.708622866010398
296	C	0.708622866010398	0.708622866010398
297	K	0.711725337469411	0.711725337469411
298	A	0.554721362443843	0.708622866010398
299	S	0.787256868155559	0.686900134872065
300	G	0.686900134872065	0.554721362443843
301	I	0.489298831874888	0.489498382122448
302	D	0.489498382122448	0.489298831874888
303	L	0.457413987415218	0.457413987415218
304	P	0.356372949678195	0.356372949678195
305	Y	0.206804255726106	0.206804255726106
306	K	0.121428014681313	0.206804255726106
307	V	0.161115020735294	0.206804255726106
308	T	0.265142970652303	0.258906343720966
309	G	0.274624044171475	0.265142970652303
310	R	0.258906343720966	0.274624044171475
311	R	0.414077551895257	0.315837003372303
312	A	0.315837003372303	0.315837003372303
313	G	0.338642711016732	0.315837003372303
314	D	0.200897698288791	0.200897698288791
315	V	0.117598376262267	0.117598376262267
316	L	0.077762868097434	0.113186036286363
317	N	0.092847087323667	0.113186036286363
318	L	0.113186036286363	0.092847087323667
319	T	0.113186036286363	0.094173940254425
320	A	0.063593431709139	0.113186036286363
321	K	0.094173940254425	0.113186036286363
322	P	0.114766775583463	0.114766775583463
323	D	0.339359863537444	0.130109234936231
324	R	0.217486177501690	0.130109234936231
325	A	0.130109234936231	0.130109234936231
326	K	0.097667712802337	0.097667712802337
327	R	0.097667712802337	0.097667712802337
328	E	0.089901554726213	0.097667712802337
329	L	0.120700171750761	0.089901554726213
330	K	0.077138983486117	0.089534469945631
331	W	0.046845257424783	0.089534469945631
332	Q	0.089534469945631	0.089534469945631
333	T	0.127659302462519	0.089534469945631
334	E	0.101065276650335	0.094017261077770
335	L	0.056246418371359	0.101065276650335
336	Q	0.094017261077770	0.101065276650335
337	V	0.263595006756890	0.152279814247992
338	E	0.152279814247992	0.161517074009065
339	D	0.273942916182232	0.174285022645595
340	S	0.161517074009065	0.161517074009065
341	C	0.174285022645595	0.161517074009065
342	K	0.107028582321003	0.142089807303710
343	D	0.142089807303710	0.131754393193286
344	L	0.069711727377993	0.107028582321003
345	W	0.131754393193286	0.131754393193286
346	K	0.063035950343228	0.131754393193286
347	W	0.168658739851733	0.168658739851733
348	T	0.272482777903179	0.272482777903179
349	T	0.413015340358604	0.274923168971357
350	E	0.321032421050090	0.321032421050090
351	N	0.274923168971357	0.321032421050090
352	P	0.564032184101048	0.283335699269001
353	F	0.283335699269001	0.274923168971357
354	G	0.196791686345956	0.218986098271564
355	Y	0.218986098271564	0.209209977433592
356	Q	0.209209977433592	0.209209977433592
357	L	0.207407235503096	0.218986098271564
358	R	0.241065985761421	0.209209977433592
359	G	0.241065985761421	0.241065985761421
360	V	0.166743042111058	0.241065985761421
361	E	0.261486800320817	0.241065985761421
362	A	0.169752244234104	0.169752244234104
363	R	0.318883780434042	0.169752244234104
364	F	0.119065616844794	0.152374004616915
365	S	0.152374004616915	0.151671195695420
366	A	0.093580320575108	0.151671195695420
367	E	0.151671195695420	0.152374004616915
368	D	0.287378819824561	0.192950538206617
369	M	0.192950538206617	0.287378819824561
370	R	0.458828562637398	0.343115080501695
371	Y	0.343115080501695	0.343115080501695
372	D	0.372689072177054	0.343115080501695
373	A	0.193806245243204	0.195519932361113
374	R	0.195519932361113	0.195519932361113
375	F	0.176059114493209	0.195519932361113
376	V	0.410182053489776	0.410182053489776
377	T	0.562148909062838	0.495367360070455
378	I	0.511624162593550	0.511624162593550
379	G	0.495367360070455	0.514435569605069
380	A	0.514435569605069	0.514435569605069
381	G	0.722333465834575	0.627101536279077
382	T	0.627101536279077	0.627101536279077
383	R	0.745429579521358	0.627101536279077
384	F	0.542302584818676	0.542302584818676
385	Q	0.460232839019415	0.460232839019415
386	A	0.457518503076176	0.460232839019415
387	T	0.457518503076176	0.457518503076176
388	F	0.655446647503270	0.457518503076176
389	A	0.436534245949846	0.642247411107140
390	N	0.658131700428552	0.655446647503270
391	L	0.642247411107140	0.642247411107140
392	G	0.739408830428550	0.642247411107140
393	A	0.546428513201536	0.546428513201536
394	S	0.496768569991853	0.496768569991853
395	I	0.426013984399013	0.426013984399013
396	V	0.423343178334315	0.426013984399013
397	D	0.401209772092893	0.426013984399013
398	L	0.482156138688640	0.470154146395521
399	K	0.687980264159657	0.482156138688640
400	V	0.470154146395521	0.487320261675458
401	N	0.670169641616560	0.487320261675458
402	G	0.487320261675458	0.470154146395521
403	Q	0.429894647461368	0.429894647461368
404	S	0.175350358224911	0.175350358224911
405	V	0.066802522205333	0.097708263048285
406	V	0.097708263048285	0.097708263048285
407	L	0.090735028926667	0.090735028926667
408	G	0.165863965847742	0.090735028926667
409	Y	0.084670767909206	0.090175024328803
410	E	0.090175024328803	0.084670767909206
411	N	0.061489709799806	0.080156909444051
412	E	0.066302211274661	0.080156909444051
413	E	0.080156909444051	0.080156909444051
414	G	0.081275348936830	0.080156909444051
415	Y	0.095525965225177	0.080156909444051
416	L	0.040770377096996	0.064537702198920
417	N	0.064537702198920	0.064537702198920
418	P	0.038729027315711	0.064537702198920
419	D	0.125014743298116	0.119845388927119
420	S	0.119845388927119	0.125014743298116
421	A	0.203759976842669	0.203759976842669
422	Y	0.435564988181143	0.364669013923296
423	I	0.556063810502439	0.364669013923296
424	G	0.364669013923296	0.435564988181143
425	A	0.247919952974167	0.458281276491174
426	T	0.458281276491174	0.458281276491174
427	I	0.498818439699419	0.498818439699419
428	G	0.652478730181488	0.521649702361629
429	R	0.586685903315417	0.540645712853705
430	Y	0.521649702361629	0.540645712853705
431	A	0.540645712853705	0.540645712853705
432	N	0.366333309675432	0.540645712853705
433	R	0.589582501204577	0.589582501204577
434	I	0.652718878827394	0.589582501204577
435	S	0.595928641847712	0.589582501204577
436	K	0.405811298179011	0.420092585981240
437	G	0.311046168040568	0.405811298179011
438	K	0.420092585981240	0.371483227299054
439	F	0.278544119806096	0.371483227299054
440	S	0.371483227299054	0.420092585981240
441	L	0.429626174776445	0.371483227299054
442	C	0.543487282830249	0.371483227299054
443	N	0.316893868403564	0.316893868403564
444	K	0.269013291066613	0.316893868403564
445	D	0.227867969373976	0.316893868403564
446	Y	0.399635384618028	0.269013291066613
447	Q	0.359020146806399	0.268940750923831
448	L	0.268940750923831	0.268940750923831
449	T	0.225909453697322	0.225909453697322
450	V	0.143449034320062	0.143449034320062
451	N	0.094454545116343	0.143449034320062
452	N	0.116205171772318	0.143449034320062
453	G	0.221141008797566	0.198783921249658
454	V	0.300460652103800	0.221141008797566
455	N	0.198783921249658	0.223792457978707
456	A	0.334406587921664	0.235292368065976
457	N	0.223792457978707	0.223792457978707
458	H	0.235292368065976	0.223792457978707
459	S	0.145378916793853	0.223792457978707
460	S	0.187887418809672	0.235292368065976
461	I	0.352709955959178	0.352709955959178
462	G	0.575193027240191	0.375115275935867
463	S	0.375115275935867	0.391426446549129
464	F	0.391426446549129	0.516216607752462
465	H	0.516216607752462	0.516216607752462
466	R	0.732503622091815	0.650252162629953
467	K	0.700923418714757	0.650252162629953
468	R	0.650252162629953	0.650252162629953
469	F	0.612447115253159	0.612447115253159
470	L	0.437008565106837	0.491861486357932
471	G	0.491861486357932	0.437008565106837
472	P	0.326039696485739	0.433499517254978
473	I	0.306291451251232	0.417602454069742
474	I	0.433499517254978	0.417602454069742
475	Q	0.417602454069742	0.417602454069742
476	N	0.482758189075233	0.417602454069742
477	P	0.331827362126308	0.331827362126308
478	S	0.315134883476926	0.331827362126308
479	K	0.269202198819610	0.331827362126308
480	D	0.477900699838234	0.349892345181436
481	V	0.686757714052691	0.349892345181436
482	F	0.349892345181436	0.349892345181436
483	T	0.173361922416432	0.173361922416432
484	A	0.115427606209569	0.134257739727897
485	E	0.134257739727897	0.115427606209569
486	Y	0.083563689742042	0.084404638760137
487	M	0.084404638760137	0.084404638760137
488	L	0.053150852559614	0.084404638760137
489	I	0.173458168820451	0.084404638760137
490	D	0.094697179482578	0.053150852559614
491	N	0.040607299872062	0.040607299872062
492	E	0.020494745010689	0.040607299872062
493	K	0.031037091914624	0.040607299872062
494	D	0.094873926583172	0.064902616413400
495	T	0.093587417960558	0.069954456342474
496	E	0.064902616413400	0.069954456342474
497	F	0.069954456342474	0.069954456342474
498	P	0.032964452865775	0.069954456342474
499	G	0.105608635857164	0.105608635857164
500	D	0.130798067186155	0.130798067186155
501	L	0.308910571919139	0.273318130163361
502	L	0.273318130163361	0.308910571919139
503	V	0.562047640579261	0.562047640579261
504	T	0.609035003473900	0.562047640579261
505	I	0.714579963728569	0.597788239656268
506	Q	0.558165550354880	0.609035003473900
507	Y	0.597788239656268	0.714579963728569
508	T	0.786923046781072	0.772529498929533
509	V	0.809243562512138	0.772529498929533
510	N	0.772529498929533	0.772529498929533
511	V	0.755069448002368	0.757846372283846
512	A	0.757846372283846	0.755069448002368
513	Q	0.744798598305904	0.744798598305904
514	K	0.520106149564215	0.545817970728778
515	S	0.525489429487391	0.545817970728778
516	L	0.545817970728778	0.525489429487391
517	E	0.545817970728778	0.525489429487391
518	M	0.463755266257179	0.463755266257179
519	V	0.451811680421630	0.451811680421630
520	Y	0.217200310712876	0.233146084827697
521	K	0.217200310712876	0.217200310712876
522	G	0.233146084827697	0.217200310712876
523	K	0.215133919420102	0.217200310712876
524	L	0.358166608545824	0.233146084827697
525	T	0.190705894667555	0.341396739645915
526	A	0.435385350502181	0.341396739645915
527	G	0.341396739645915	0.194291731043533
528	E	0.194291731043533	0.194291731043533
529	A	0.130561971187275	0.194291731043533
530	T	0.137396664185653	0.194291731043533
531	P	0.267252958901467	0.233851137488821
532	I	0.419556988403773	0.267252958901467
533	N	0.233851137488821	0.268285544869806
534	L	0.361912084640321	0.313763289655788
535	T	0.268285544869806	0.313763289655788
536	N	0.313763289655788	0.361912084640321
537	H	0.403680806622267	0.403680806622267
538	S	0.488487752466495	0.403680806622267
539	Y	0.416621185999219	0.403680806622267
540	F	0.295729572928663	0.348591886490163
541	N	0.172543442791125	0.295729572928663
542	L	0.348591886490163	0.172543442791125
543	N	0.140547203895390	0.140547203895390
544	K	0.108965218326009	0.134834555721022
545	P	0.134834555721022	0.134834555721022
546	Y	0.076632162099941	0.127995383632080
547	G	0.144539274199190	0.127995383632080
548	D	0.127995383632080	0.127995383632080
549	T	0.118139967846024	0.127995383632080
550	I	0.154120174146417	0.118139967846024
551	E	0.088410989870190	0.103348730469358
552	G	0.103348730469358	0.103348730469358
553	T	0.103348730469358	0.103348730469358
554	E	0.119410914589497	0.103348730469358
555	I	0.117834996101915	0.117834996101915
556	M	0.081135502390986	0.119410914589497
557	V	0.231530510707407	0.117834996101915
558	R	0.129632088422936	0.087015292631767
559	S	0.064521854999034	0.129632088422936
560	K	0.087015292631767	0.129632088422936
561	K	0.159377254387263	0.159377254387263
562	S	0.276302273520312	0.219182498568771
563	V	0.361133882134519	0.219182498568771
564	D	0.219182498568771	0.219182498568771
565	V	0.123661648220220	0.123661648220220
566	D	0.061601531098895	0.123661648220220
567	K	0.110216311848108	0.110216311848108
568	N	0.174394111574933	0.110216311848108
569	M	0.100699292116265	0.110216311848108
570	I	0.113588900828891	0.100699292116265
571	P	0.068525381002048	0.100699292116265
572	T	0.080736908237336	0.113359920807071
573	G	0.177399144261004	0.113359920807071
574	N	0.113359920807071	0.177399144261004
575	I	0.323402332370739	0.286833173818573
576	V	0.286833173818573	0.286833173818573
577	D	0.336425717209818	0.286833173818573
578	R	0.254182668578522	0.254182668578522
579	E	0.136311948971101	0.136311948971101
580	I	0.136311948971101	0.136311948971101
581	A	0.136311948971101	0.136311948971101
582	T	0.262529807980533	0.238421276179221
583	F	0.457413044306930	0.238421276179221
584	N	0.238421276179221	0.238421276179221
585	S	0.134980048891861	0.227418307148307
586	T	0.227418307148307	0.227418307148307
587	K	0.177925619968838	0.177925619968838
588	P	0.242681669209129	0.181077324331811
589	T	0.126811534630085	0.177925619968838
590	V	0.181077324331811	0.126811534630085
591	L	0.098536547596604	0.126811534630085
592	G	0.085864866368565	0.159739479787398
593	P	0.159739479787398	0.159739479787398
594	K	0.262102106892910	0.262102106892910
595	N	0.374661786178381	0.374661786178381
596	P	0.520084434696625	0.374661786178381
597	Q	0.389199903254353	0.374661786178381
598	F	0.265694568683783	0.265694568683783
599	D	0.144073302933816	0.144073302933816
600	C	0.099061307973802	0.120580591304721
601	C	0.120580591304721	0.120580591304721
602	F	0.120580591304721	0.120580591304721
603	V	0.126969081226150	0.126969081226150
604	V	0.144677605602157	0.144677605602157
605	D	0.288329481536350	0.158593166608734
606	E	0.258348894254465	0.258348894254465
607	N	0.158593166608734	0.259297013898880
608	A	0.414695036072860	0.258348894254465
609	K	0.259297013898880	0.158593166608734
610	P	0.147460215767805	0.147460215767805
611	S	0.050463311596699	0.055309483625416
612	Q	0.055309483625416	0.055309483625416
613	I	0.033546022753814	0.055309483625416
614	N	0.115416261910666	0.115416261910666
615	T	0.316331957763394	0.316331957763394
616	L	0.498651140772205	0.433146663266983
617	N	0.433146663266983	0.498651140772205
618	N	0.498651140772205	0.498651140772205
619	E	0.686162363447747	0.684680151203927
620	L	0.702118699363214	0.684680151203927
621	T	0.684680151203927	0.684680151203927
622	L	0.347702671716248	0.401888719811811
623	I	0.401888719811811	0.363614449392039
624	V	0.345227533242104	0.363614449392039
625	K	0.363614449392039	0.401888719811811
626	A	0.421351453639271	0.421351453639271
627	F	0.632944918698301	0.610177138182534
628	H	0.632944918698301	0.632944918698301
629	P	0.610177138182534	0.632944918698301
630	D	0.744154296684155	0.610177138182534
631	S	0.607573894118886	0.607573894118886
632	N	0.434659551244093	0.434659551244093
633	I	0.205614070980363	0.205614070980363
634	T	0.189204146214717	0.189204146214717
635	L	0.161248075777008	0.161248075777008
636	E	0.151194833618278	0.161248075777008
637	V	0.132282814923268	0.161248075777008
638	L	0.250999310868757	0.250999310868757
639	S	0.537209193979630	0.527951834231531
640	T	0.539925757302292	0.527951834231531
641	E	0.527951834231531	0.527951834231531
642	P	0.215414240360758	0.336612271531440
643	T	0.336612271531440	0.336612271531440
644	Y	0.336612271531440	0.336612271531440
645	Q	0.469174595764898	0.336612271531440
646	F	0.388771442711627	0.336612271531440
647	Y	0.203802065612278	0.307061852654140
648	T	0.307061852654140	0.307061852654140
649	G	0.201042317589826	0.307061852654140
650	D	0.349756363554616	0.349756363554616
651	F	0.405739764589728	0.349756363554616
652	L	0.383899078991718	0.355278108693288
653	S	0.213911162588122	0.355278108693288
654	A	0.355278108693288	0.298555241373539
655	G	0.265748341981745	0.265748341981745
656	Y	0.298555241373539	0.265748341981745
657	E	0.194647758554130	0.265748341981745
658	A	0.213668148964881	0.213668148964881
659	R	0.291309924259637	0.194647758554130
660	Q	0.191830511492384	0.213668148964881
661	G	0.179476118740130	0.191830511492384
662	F	0.308108115800633	0.191830511492384
663	A	0.153515981016181	0.227425946640965
664	I	0.227425946640965	0.257158836455512
665	E	0.257158836455512	0.257158836455512
666	P	0.323579568007441	0.257158836455512
667	G	0.264525786804256	0.257158836455512
668	R	0.160634604008588	0.264525786804256
669	Y	0.141295594164461	0.178622730130721
670	I	0.301178140639397	0.160634604008588
671	D	0.178622730130721	0.141295594164461
672	A	0.081359721496787	0.171824989712020
673	I	0.065286704336302	0.171824989712020
674	N	0.171824989712020	0.171824989712020
675	Q	0.197930516429605	0.197930516429605
676	E	0.380115037334775	0.197930516429605
677	N	0.348885064266158	0.197930516429605
678	W	0.197134363274425	0.197134363274425
679	K	0.083562835104291	0.094810066724707
680	D	0.094810066724707	0.083562835104291
681	C	0.079434861413820	0.079434861413820
682	V	0.068359573663464	0.070450440054969
683	T	0.065357918629362	0.070450440054969
684	L	0.070450440054969	0.070450440054969
685	K	0.110687560711546	0.110687560711546
686	N	0.242088348155279	0.215728230785445
687	G	0.215728230785445	0.242088348155279
688	E	0.335589177695904	0.335589177695904
689	T	0.521623913245088	0.500000000000000
690	Y	0.559260488322870	0.500000000000000
691	G	0.500000000000000	0.500000000000000
692	S	0.500000000000000	0.500000000000000
693	K	0.500000000000000	0.500000000000000
694	I	0.500000000000000	0.500000000000000
695	V	0.500000000000000	0.500000000000000
696	Y	0.500000000000000	0.500000000000000
697	R	0.500000000000000	0.500000000000000
698	F	0.500000000000000	0.500000000000000
699	S	0.500000000000000	0.500000000000000
