# Supplementary material for: Conserved degronome features governing quality control associated proteolysis
Source: Nat Commun. 2022 Dec 8;13:7588. doi: 10.1038/s41467-022-35298-y (PMC9732359; doi:10.1038/s41467-022-35298-y)
Supplement: Supplementary file 6 — Supplementary Data 4 [file 41467_2022_35298_MOESM6_ESM.zip › profile_P04449.csv]

# Degron profile of P04449
# logit: Predicted probability of a tile being a degron (PSI<2.2) assigned to central position
# smooth: Running median spanning 5 positions
resi	aa	logit	logit_smooth
1	M	0.500000000000000	0.500000000000000
2	K	0.500000000000000	0.500000000000000
3	V	0.500000000000000	0.500000000000000
4	E	0.500000000000000	0.500000000000000
5	I	0.500000000000000	0.500000000000000
6	D	0.500000000000000	0.500000000000000
7	S	0.500000000000000	0.500000000000000
8	F	0.500000000000000	0.500000000000000
9	S	0.310530152318688	0.310530152318688
10	G	0.184611918442682	0.211026978747480
11	A	0.195358461394741	0.211026978747480
12	K	0.211026978747480	0.211026978747480
13	I	0.465385458209175	0.421683027878305
14	Y	0.421683027878305	0.465385458209175
15	P	0.611517246015300	0.465385458209175
16	G	0.543396404071841	0.421683027878305
17	R	0.241464321646031	0.284161179491889
18	G	0.241464321646031	0.284161179491889
19	T	0.284161179491889	0.284161179491889
20	L	0.397066276339816	0.397066276339816
21	F	0.566186445721049	0.408868267593978
22	V	0.408868267593978	0.427427067217161
23	R	0.427427067217161	0.447614614031187
24	G	0.447614614031187	0.440739583158708
25	D	0.459540258208293	0.447614614031187
26	S	0.440739583158708	0.459540258208293
27	K	0.495648522367373	0.459540258208293
28	I	0.492916056541436	0.440739583158708
29	F	0.388368955078144	0.388368955078144
30	R	0.253644211851657	0.388368955078144
31	F	0.272404878155467	0.388368955078144
32	Q	0.393332331743522	0.393332331743522
33	N	0.447056319913154	0.447056319913154
34	S	0.598814789846789	0.598814789846789
35	K	0.616920257315288	0.598814789846789
36	S	0.616920257315288	0.598814789846789
37	A	0.385569000231231	0.385569000231231
38	S	0.222075781875958	0.222075781875958
39	L	0.222075781875958	0.222075781875958
40	F	0.141517922955700	0.222075781875958
41	K	0.266720993893717	0.266720993893717
42	Q	0.360070216220962	0.360070216220962
43	R	0.527010277419566	0.527010277419566
44	K	0.544381370704093	0.544381370704093
45	N	0.670782790441675	0.670782790441675
46	P	0.757231993635609	0.757231993635609
47	R	0.853542472251228	0.757231993635609
48	R	0.769958866667627	0.757231993635609
49	I	0.628098110595326	0.692921795354553
50	A	0.658845003929378	0.663500072631791
51	W	0.692921795354553	0.663500072631791
52	T	0.663500072631791	0.663500072631791
53	V	0.663500072631791	0.663500072631791
54	L	0.652673396971859	0.663500072631791
55	F	0.818210573752076	0.691746582601713
56	R	0.808336095331129	0.691746582601713
57	K	0.691746582601713	0.691746582601713
58	H	0.387556713300359	0.467900956972038
59	H	0.467900956972038	0.387556713300359
60	K	0.352728718344009	0.352728718344009
61	K	0.336950462631982	0.336950462631982
62	G	0.219331948601310	0.219331948601310
63	I	0.138937300221175	0.138937300221175
64	T	0.079494070374664	0.079494070374664
65	E	0.079494070374664	0.079494070374664
66	E	0.079494070374664	0.079494070374664
67	V	0.074918667423375	0.079494070374664
68	A	0.113556814998188	0.113556814998188
69	K	0.113556814998188	0.113556814998188
70	K	0.142915253425298	0.113556814998188
71	R	0.169087455331923	0.113556814998188
72	S	0.097346415681846	0.142915253425298
73	R	0.083132154598016	0.169087455331923
74	K	0.243305789031420	0.200664921569879
75	T	0.361527807972438	0.200664921569879
76	V	0.200664921569879	0.210281814453282
77	K	0.200664921569879	0.210281814453282
78	A	0.210281814453282	0.200664921569879
79	Q	0.346657774786608	0.210281814453282
80	R	0.197288919230171	0.315878629107984
81	P	0.315878629107984	0.346657774786608
82	I	0.465598729991625	0.330987120072076
83	T	0.465598729991625	0.330987120072076
84	G	0.330987120072076	0.330987120072076
85	A	0.238396629850588	0.263742543361731
86	S	0.263742543361731	0.263742543361731
87	L	0.225950653262055	0.263742543361731
88	D	0.372787632452224	0.341827700496825
89	L	0.341827700496825	0.341827700496825
90	I	0.341827700496825	0.341827700496825
91	K	0.127744351832588	0.260646550594205
92	E	0.198094090308186	0.213116778784364
93	R	0.260646550594205	0.213116778784364
94	R	0.213116778784364	0.213116778784364
95	S	0.249453884333384	0.232532893164972
96	L	0.123075111624844	0.213116778784364
97	K	0.232532893164972	0.123075111624844
98	P	0.084742985509592	0.084742985509592
99	E	0.025444706312185	0.078713561973890
100	V	0.025444706312185	0.069471300749613
101	R	0.078713561973890	0.069471300749613
102	K	0.069471300749613	0.069471300749613
103	A	0.078269557846522	0.069471300749613
104	N	0.063112447541143	0.063112447541143
105	R	0.032700753682343	0.032700753682343
106	E	0.020170384896555	0.032700753682343
107	E	0.022323433279801	0.022323433279801
108	K	0.036141995711017	0.022323433279801
109	L	0.020309689989256	0.022323433279801
110	K	0.023035961836082	0.020309689989256
111	A	0.014154783047100	0.016777251231979
112	N	0.010910323611410	0.016777251231979
113	K	0.016777251231979	0.016777251231979
114	E	0.019038560853723	0.019038560853723
115	K	0.035191346867927	0.035191346867927
116	K	0.056514908649817	0.035191346867927
117	K	0.072329313266935	0.035191346867927
118	A	0.023271817221195	0.023271817221195
119	E	0.023271817221195	0.023271817221195
120	K	0.023271817221195	0.023271817221195
121	A	0.027536225934130	0.027536225934130
122	A	0.029158573479883	0.029158573479883
123	R	0.060328148938016	0.048963067863211
124	K	0.048963067863211	0.051260331554135
125	A	0.052319956634054	0.051260331554135
126	E	0.051260331554135	0.051260331554135
127	K	0.042171269991157	0.052319956634054
128	A	0.071229136806207	0.071229136806207
129	K	0.071229136806207	0.071229136806207
130	S	0.104557934439408	0.076762347973843
131	A	0.086884021464300	0.076762347973843
132	G	0.076762347973843	0.076762347973843
133	T	0.075247002025108	0.076762347973843
134	Q	0.057651572160344	0.076762347973843
135	S	0.115650941261666	0.075247002025108
136	S	0.115650941261666	0.094916468807536
137	K	0.074560438136498	0.115650941261666
138	F	0.094916468807536	0.115650941261666
139	S	0.163839461670555	0.128404440993863
140	K	0.128404440993863	0.155199929881179
141	Q	0.155199929881179	0.163839461670555
142	Q	0.236568885705995	0.236568885705995
143	A	0.291858156235252	0.291858156235252
144	K	0.335890027436576	0.335890027436576
145	G	0.338332812099015	0.338332812099015
146	A	0.351644961670093	0.351644961670093
147	F	0.500000000000000	0.500000000000000
148	Q	0.500000000000000	0.500000000000000
149	K	0.500000000000000	0.500000000000000
150	V	0.500000000000000	0.500000000000000
151	A	0.500000000000000	0.500000000000000
152	A	0.500000000000000	0.500000000000000
153	T	0.500000000000000	0.500000000000000
154	S	0.500000000000000	0.500000000000000
155	R	0.500000000000000	0.500000000000000
