# Supplementary material for: Conserved degronome features governing quality control associated proteolysis
Source: Nat Commun. 2022 Dec 8;13:7588. doi: 10.1038/s41467-022-35298-y (PMC9732359; doi:10.1038/s41467-022-35298-y)
Supplement: Supplementary file 6 — Supplementary Data 4 [file 41467_2022_35298_MOESM6_ESM.zip › profile_P04456.csv]

# Degron profile of P04456
# logit: Predicted probability of a tile being a degron (PSI<2.2) assigned to central position
# smooth: Running median spanning 5 positions
resi	aa	logit	logit_smooth
1	M	0.500000000000000	0.500000000000000
2	A	0.500000000000000	0.500000000000000
3	P	0.500000000000000	0.500000000000000
4	S	0.500000000000000	0.500000000000000
5	A	0.500000000000000	0.500000000000000
6	K	0.500000000000000	0.500000000000000
7	A	0.500000000000000	0.500000000000000
8	T	0.500000000000000	0.500000000000000
9	A	0.379722654453214	0.379722654453214
10	A	0.291545515301255	0.291545515301255
11	K	0.210128105920502	0.210128105920502
12	K	0.191346160847574	0.191346160847574
13	A	0.182395247537161	0.182395247537161
14	V	0.146311085643668	0.182395247537161
15	V	0.182395247537161	0.182395247537161
16	K	0.254573441538444	0.241547361152033
17	G	0.241547361152033	0.254573441538444
18	T	0.306784868118730	0.280105420466319
19	N	0.280105420466319	0.294403719984500
20	G	0.294403719984500	0.306784868118730
21	K	0.306788834389596	0.294403719984500
22	K	0.306788834389596	0.294403719984500
23	A	0.207842876104208	0.247548323103246
24	L	0.223286712671443	0.247548323103246
25	K	0.247548323103246	0.247548323103246
26	V	0.449791847767522	0.407338085878772
27	R	0.407338085878772	0.449585486038185
28	T	0.449585486038185	0.449791847767522
29	S	0.522049836761497	0.522049836761497
30	A	0.685188755420519	0.685188755420519
31	T	0.685188755420519	0.685188755420519
32	F	0.769156928242567	0.685188755420519
33	R	0.685188755420519	0.685188755420519
34	L	0.713532885442223	0.685188755420519
35	P	0.641891582020403	0.641891582020403
36	K	0.585423662686876	0.641891582020403
37	T	0.568376686255570	0.641891582020403
38	L	0.695092854295371	0.692771155502525
39	K	0.695092854295371	0.692771155502525
40	L	0.692771155502525	0.692771155502525
41	A	0.532228796367613	0.564105064982600
42	R	0.564105064982600	0.540169409121143
43	A	0.540169409121143	0.540169409121143
44	P	0.540169409121143	0.564105064982600
45	K	0.573246626472174	0.540169409121143
46	Y	0.696985821451658	0.540169409121143
47	A	0.492722011576833	0.526417788625579
48	S	0.526417788625579	0.526417788625579
49	K	0.526417788625579	0.492722011576833
50	A	0.311623962980109	0.371821371850663
51	V	0.295565375656186	0.371821371850663
52	P	0.371821371850663	0.371821371850663
53	H	0.396327794919871	0.396327794919871
54	Y	0.542859612843269	0.396327794919871
55	N	0.582726261960620	0.396327794919871
56	R	0.395151886660108	0.395151886660108
57	L	0.376084387452454	0.395151886660108
58	D	0.352099604725729	0.376084387452454
59	S	0.474119769523409	0.376084387452454
60	Y	0.348323665134766	0.352099604725729
61	K	0.386066168569898	0.348323665134766
62	V	0.250862613605541	0.250862613605541
63	I	0.163571250716894	0.250862613605541
64	E	0.232253716289943	0.232253716289943
65	Q	0.296608414124116	0.232253716289943
66	P	0.174658371883374	0.285307146071520
67	I	0.285307146071520	0.285307146071520
68	T	0.405029271194849	0.184172579202489
69	S	0.184172579202489	0.184172579202489
70	E	0.106880547021346	0.106880547021346
71	T	0.050382608098038	0.068306778588686
72	A	0.020255088647998	0.068306778588686
73	M	0.068306778588686	0.068306778588686
74	K	0.129887720660234	0.129887720660234
75	K	0.230466202305633	0.200538546133582
76	V	0.215597995177588	0.215597995177588
77	E	0.200538546133582	0.230466202305633
78	D	0.299601093008317	0.299601093008317
79	G	0.426968991537336	0.426968991537336
80	N	0.525711216539383	0.426968991537336
81	I	0.459912946975910	0.426968991537336
82	L	0.409973245449370	0.409973245449370
83	V	0.368953034937385	0.372469385499700
84	F	0.368953034937385	0.372469385499700
85	Q	0.372469385499700	0.372469385499700
86	V	0.488211604980957	0.488211604980957
87	S	0.795329434033079	0.795329434033079
88	M	0.828936597659610	0.795329434033079
89	K	0.852046662924382	0.795329434033079
90	A	0.776352411799278	0.776352411799278
91	N	0.759094292412483	0.759094292412483
92	K	0.635311179052095	0.635311179052095
93	Y	0.348646120912593	0.525258575558620
94	Q	0.521498501887992	0.521498501887992
95	I	0.525258575558620	0.418675968243156
96	K	0.388445946469490	0.418675968243156
97	K	0.418675968243156	0.388445946469490
98	A	0.276299949998970	0.388445946469490
99	V	0.346633815204230	0.418675968243156
100	K	0.556811276646350	0.553088478631194
101	E	0.556811276646350	0.553088478631194
102	L	0.553088478631194	0.553088478631194
103	Y	0.515520160050749	0.515520160050749
104	E	0.345723665657026	0.515520160050749
105	V	0.512890777742718	0.515520160050749
106	D	0.655707780256229	0.512890777742718
107	V	0.626090081001439	0.512890777742718
108	L	0.454924742032400	0.480477921702630
109	K	0.412551673557271	0.454924742032400
110	V	0.480477921702630	0.412551673557271
111	N	0.332312375400916	0.332312375400916
112	T	0.213246156241203	0.308015216551165
113	L	0.308015216551165	0.308015216551165
114	V	0.242607641854827	0.308015216551165
115	R	0.525968170932603	0.389214639825324
116	P	0.525968170932603	0.525968170932603
117	N	0.389214639825324	0.525968170932603
118	G	0.559430203302268	0.525968170932603
119	T	0.429485038027882	0.429485038027882
120	K	0.538004364869107	0.429485038027882
121	K	0.365350611578182	0.365350611578182
122	A	0.346613951014731	0.346613951014731
123	Y	0.134553303114923	0.281010560373582
124	V	0.150262942249407	0.197578447234140
125	R	0.281010560373582	0.197578447234140
126	L	0.197578447234140	0.281010560373582
127	T	0.398694999946431	0.398694999946431
128	A	0.445931159660104	0.403775245670607
129	D	0.403775245670607	0.436623803999481
130	Y	0.436623803999481	0.436623803999481
131	D	0.562504745104840	0.403775245670607
132	A	0.359589972989093	0.436623803999481
133	L	0.363068428953505	0.500000000000000
134	D	0.500000000000000	0.500000000000000
135	I	0.500000000000000	0.500000000000000
136	A	0.500000000000000	0.500000000000000
137	N	0.500000000000000	0.500000000000000
138	R	0.500000000000000	0.500000000000000
139	I	0.500000000000000	0.500000000000000
140	G	0.500000000000000	0.500000000000000
141	Y	0.500000000000000	0.500000000000000
142	I	0.500000000000000	0.500000000000000
