# Supplementary material for: Conserved degronome features governing quality control associated proteolysis
Source: Nat Commun. 2022 Dec 8;13:7588. doi: 10.1038/s41467-022-35298-y (PMC9732359; doi:10.1038/s41467-022-35298-y)
Supplement: Supplementary file 6 — Supplementary Data 4 [file 41467_2022_35298_MOESM6_ESM.zip › profile_P04650.csv]

# Degron profile of P04650
# logit: Predicted probability of a tile being a degron (PSI<2.2) assigned to central position
# smooth: Running median spanning 5 positions
resi	aa	logit	logit_smooth
1	M	0.500000000000000	0.500000000000000
2	A	0.500000000000000	0.500000000000000
3	A	0.500000000000000	0.500000000000000
4	Q	0.500000000000000	0.500000000000000
5	K	0.500000000000000	0.500000000000000
6	S	0.500000000000000	0.500000000000000
7	F	0.500000000000000	0.500000000000000
8	R	0.500000000000000	0.500000000000000
9	I	0.515953380456868	0.500000000000000
10	K	0.400549403445812	0.400549403445812
11	Q	0.334392788176391	0.334392788176391
12	K	0.245150306429925	0.275242362130412
13	M	0.275242362130412	0.275242362130412
14	A	0.255059674451313	0.255059674451313
15	K	0.391441189575472	0.255059674451313
16	A	0.226375370198452	0.226375370198452
17	K	0.200150487418238	0.226375370198452
18	K	0.195750258385017	0.226375370198452
19	Q	0.344516291440532	0.344516291440532
20	N	0.380654715888540	0.380654715888540
21	R	0.550500793756545	0.419892452515670
22	P	0.467686682195065	0.419892452515670
23	L	0.419892452515670	0.419892452515670
24	P	0.378516463976877	0.378516463976877
25	Q	0.282496113778521	0.378516463976877
26	W	0.296866124567945	0.378516463976877
27	I	0.476909458544518	0.476909458544518
28	R	0.516003017215388	0.516003017215388
29	L	0.699389442225023	0.631084819547975
30	R	0.631084819547975	0.631084819547975
31	T	0.711796163952977	0.631084819547975
32	N	0.553459644071548	0.631084819547975
33	N	0.611391244173924	0.611391244173924
34	T	0.647855453246772	0.553459644071548
35	I	0.424303627277689	0.424303627277689
36	R	0.417548017235408	0.417548017235408
37	Y	0.417548017235408	0.417548017235408
38	N	0.291640868509917	0.291640868509917
39	A	0.278389523586063	0.291640868509917
40	K	0.264577348219215	0.291640868509917
41	R	0.405484258863306	0.405484258863306
42	R	0.405484258863306	0.405484258863306
43	N	0.500000000000000	0.500000000000000
44	W	0.500000000000000	0.500000000000000
45	R	0.500000000000000	0.500000000000000
46	R	0.500000000000000	0.500000000000000
47	T	0.500000000000000	0.500000000000000
48	K	0.500000000000000	0.500000000000000
49	M	0.500000000000000	0.500000000000000
50	N	0.500000000000000	0.500000000000000
51	I	0.500000000000000	0.500000000000000
