# Supplementary material for: Conserved degronome features governing quality control associated proteolysis
Source: Nat Commun. 2022 Dec 8;13:7588. doi: 10.1038/s41467-022-35298-y (PMC9732359; doi:10.1038/s41467-022-35298-y)
Supplement: Supplementary file 6 — Supplementary Data 4 [file 41467_2022_35298_MOESM6_ESM.zip › profile_P04710.csv]

# Degron profile of P04710
# logit: Predicted probability of a tile being a degron (PSI<2.2) assigned to central position
# smooth: Running median spanning 5 positions
resi	aa	logit	logit_smooth
1	M	0.500000000000000	0.500000000000000
2	S	0.500000000000000	0.500000000000000
3	H	0.500000000000000	0.500000000000000
4	T	0.500000000000000	0.500000000000000
5	E	0.500000000000000	0.500000000000000
6	T	0.500000000000000	0.500000000000000
7	Q	0.500000000000000	0.500000000000000
8	T	0.500000000000000	0.500000000000000
9	Q	0.127617889178826	0.215575579763146
10	Q	0.154499998955071	0.161585465308231
11	S	0.215575579763146	0.154499998955071
12	H	0.161585465308231	0.161585465308231
13	F	0.125968925043321	0.215575579763146
14	G	0.299773370828912	0.297483819168038
15	V	0.297483819168038	0.299773370828912
16	D	0.360290932513659	0.360290932513659
17	F	0.406049620394848	0.406049620394848
18	L	0.601350625976105	0.601350625976105
19	M	0.667367559550604	0.639489490941457
20	G	0.654162468330761	0.639489490941457
21	G	0.639489490941457	0.639489490941457
22	V	0.417846925314436	0.538117197251692
23	S	0.538117197251692	0.538117197251692
24	A	0.456049731649772	0.538117197251692
25	A	0.587781482645811	0.538117197251692
26	I	0.608408450739761	0.456049731649772
27	A	0.321935567941170	0.434475451508577
28	K	0.254070582280541	0.434475451508577
29	T	0.434475451508577	0.434475451508577
30	G	0.489286747419090	0.489286747419090
31	A	0.513485488639477	0.513485488639477
32	A	0.664743056180934	0.646269039203615
33	P	0.708453770046552	0.646269039203615
34	I	0.646269039203615	0.646269039203615
35	E	0.415859563950062	0.415859563950062
36	R	0.348644960473353	0.348644960473353
37	V	0.245815783367902	0.269100915325372
38	K	0.156176671526706	0.269100915325372
39	L	0.269100915325372	0.269100915325372
40	L	0.360463456636901	0.302170800687395
41	M	0.302170800687395	0.302170800687395
42	Q	0.319746105976615	0.302170800687395
43	N	0.148611674338557	0.302170800687395
44	Q	0.233158446526396	0.233158446526396
45	E	0.346155585901702	0.148611674338557
46	E	0.134317720092079	0.142648749962037
47	M	0.142648749962037	0.134317720092079
48	L	0.087221431071356	0.087221431071356
49	K	0.080929491663711	0.080929491663711
50	Q	0.052312166767228	0.080929491663711
51	G	0.043273683955658	0.080929491663711
52	S	0.104004650330725	0.104004650330725
53	L	0.191165173374765	0.170642252313304
54	D	0.170642252313304	0.191165173374765
55	T	0.365254935928985	0.264036846658032
56	R	0.416872154614977	0.291066961114316
57	Y	0.264036846658032	0.310286121151011
58	K	0.291066961114316	0.310286121151011
59	G	0.310286121151011	0.310286121151011
60	I	0.422041469839881	0.310286121151011
61	L	0.424710112003554	0.327344272842172
62	D	0.297580369834287	0.327344272842172
63	C	0.327344272842172	0.327344272842172
64	F	0.266818733151411	0.327344272842172
65	K	0.407123633967701	0.403490481757157
66	R	0.403490481757157	0.407123633967701
67	T	0.417747728500946	0.417747728500946
68	A	0.639395467983131	0.497611090677899
69	T	0.632980621774457	0.599736790017123
70	H	0.497611090677899	0.599736790017123
71	E	0.599736790017123	0.497611090677899
72	G	0.425394339822616	0.425394339822616
73	I	0.286011972941078	0.342718326307035
74	V	0.342718326307035	0.342718326307035
75	S	0.277134072597279	0.342718326307035
76	F	0.392713584600725	0.392713584600725
77	W	0.497478966363937	0.497478966363937
78	R	0.513734518983736	0.513734518983736
79	G	0.629154201188883	0.629154201188883
80	N	0.846661903360014	0.755062784568183
81	T	0.861259380397019	0.755062784568183
82	A	0.755062784568183	0.755062784568183
83	N	0.625174653151594	0.672989027440942
84	V	0.671788078604124	0.671788078604124
85	L	0.672989027440942	0.625174653151594
86	R	0.451893851349951	0.671788078604124
87	Y	0.588097805312651	0.672989027440942
88	F	0.698568574085376	0.698568574085376
89	P	0.845160625160520	0.698568574085376
90	T	0.835798177055352	0.711281915297815
91	Q	0.674582098783505	0.746268025914800
92	A	0.711281915297815	0.711281915297815
93	L	0.746268025914800	0.674582098783505
94	N	0.596124241010245	0.597513578936583
95	F	0.577708689720965	0.597513578936583
96	A	0.597513578936583	0.597513578936583
97	F	0.598824005250904	0.598824005250904
98	K	0.637170681776712	0.619606889866998
99	D	0.750443821624779	0.619606889866998
100	K	0.619606889866998	0.619606889866998
101	I	0.588831001624247	0.588831001624247
102	K	0.304410385235361	0.373117789875678
103	S	0.373117789875678	0.304410385235361
104	L	0.137340587147633	0.137340587147633
105	L	0.089322164226100	0.105779070582262
106	S	0.083307846882544	0.105779070582262
107	Y	0.105779070582262	0.105779070582262
108	D	0.182437266400118	0.182437266400118
109	R	0.319124261264953	0.300771925691701
110	E	0.300771925691701	0.300771925691701
111	R	0.358933525570662	0.300771925691701
112	D	0.297408952847630	0.297408952847630
113	G	0.151643787788910	0.250364374700031
114	Y	0.151643787788910	0.161721194180167
115	A	0.250364374700031	0.161721194180167
116	K	0.161721194180167	0.169779465020940
117	W	0.225909784210057	0.225909784210057
118	F	0.169779465020940	0.225909784210057
119	A	0.304172080951475	0.304172080951475
120	G	0.332086392864628	0.332086392864628
121	N	0.429267721918240	0.429267721918240
122	L	0.429267721918240	0.429267721918240
123	F	0.449399275733710	0.429267721918240
124	S	0.399437187817334	0.449399275733710
125	G	0.569951633224299	0.557000214702439
126	G	0.557000214702439	0.557000214702439
127	A	0.557000214702439	0.569951633224299
128	A	0.635993701747541	0.635993701747541
129	G	0.800032167480442	0.800032167480442
130	G	0.834525554483225	0.800032167480442
131	L	0.834525554483225	0.800032167480442
132	S	0.574284836079679	0.791261376963156
133	L	0.700181444247675	0.791261376963156
134	L	0.791261376963156	0.791261376963156
135	F	0.843985167825040	0.796677651275380
136	V	0.816738160893616	0.816738160893616
137	Y	0.796677651275380	0.843985167825040
138	S	0.906859355899584	0.906859355899584
139	L	0.940490197547129	0.906859355899584
140	D	0.911688208724571	0.906859355899584
141	Y	0.837647746103728	0.837647746103728
142	A	0.771181302092481	0.771181302092481
143	R	0.659353078457090	0.659353078457090
144	T	0.439213484051646	0.439213484051646
145	R	0.314732025790266	0.314732025790266
146	L	0.200077246564247	0.200077246564247
147	A	0.200077246564247	0.200077246564247
148	A	0.118634127906313	0.200077246564247
149	D	0.212180196636234	0.125523226631302
150	A	0.125523226631302	0.118634127906313
151	R	0.112058975227731	0.125523226631302
152	G	0.097409793687947	0.125523226631302
153	S	0.166286618373754	0.112058975227731
154	K	0.127895540371250	0.097409793687947
155	S	0.055728892304171	0.121506252285942
156	T	0.082862193653525	0.121506252285942
157	S	0.121506252285942	0.121506252285942
158	Q	0.121506252285942	0.121506252285942
159	R	0.161214137041719	0.161214137041719
160	Q	0.235703284484026	0.235703284484026
161	F	0.277754465653823	0.266091550159128
162	N	0.266091550159128	0.277754465653823
163	G	0.279952682657937	0.279952682657937
164	L	0.422102578489601	0.405163579176311
165	L	0.405163579176311	0.405163579176311
166	D	0.407800801180262	0.405163579176311
167	V	0.271670233037226	0.347338094075436
168	Y	0.207213659662168	0.347338094075436
169	K	0.347338094075436	0.337729574600787
170	K	0.348575028588369	0.347338094075436
171	T	0.337729574600787	0.348575028588369
172	L	0.558922629144767	0.401424928874906
173	K	0.538684896212084	0.503598142886293
174	T	0.401424928874906	0.526414275957677
175	D	0.503598142886293	0.522655037255865
176	G	0.526414275957677	0.503598142886293
177	L	0.522655037255865	0.511492265613691
178	L	0.496765280129412	0.522655037255865
179	G	0.511492265613691	0.522655037255865
180	L	0.638481512707197	0.586138528386028
181	Y	0.638481512707197	0.638481512707197
182	R	0.586138528386028	0.638481512707197
183	G	0.740393625209053	0.740393625209053
184	F	0.920746448317373	0.920746448317373
185	V	0.963241585411453	0.932743396154778
186	P	0.960235186039842	0.932743396154778
187	S	0.932743396154778	0.932743396154778
188	V	0.932743396154778	0.932743396154778
189	L	0.932743396154778	0.932743396154778
190	G	0.932743396154778	0.932743396154778
191	I	0.960026491032242	0.960026491032242
192	I	0.960026491032242	0.960026491032242
193	V	0.960235186039842	0.960026491032242
194	Y	0.960806763253624	0.960026491032242
195	R	0.935124613026821	0.940451794430685
196	G	0.935124613026821	0.935124613026821
197	L	0.940451794430685	0.935124613026821
198	Y	0.887963875305740	0.899098072597207
199	F	0.899098072597207	0.887963875305740
200	G	0.881848741384161	0.883551031264316
201	L	0.873214140413256	0.881848741384161
202	Y	0.883551031264316	0.873214140413256
203	D	0.815871083328169	0.834431454659325
204	S	0.756388770903868	0.834431454659325
205	F	0.834431454659325	0.815871083328169
206	K	0.834431454659325	0.756388770903868
207	P	0.625647348566934	0.625647348566934
208	V	0.403433572871962	0.472151889302273
209	L	0.472151889302273	0.470793359444376
210	L	0.470793359444376	0.470793359444376
211	T	0.467039611032526	0.472151889302273
212	G	0.682714477487472	0.682714477487472
213	A	0.682714477487472	0.682714477487472
214	L	0.682714477487472	0.682714477487472
215	E	0.810880129817646	0.807744473742248
216	G	0.904549135541937	0.810880129817646
217	S	0.807744473742248	0.810880129817646
218	F	0.815789599100885	0.815789599100885
219	V	0.800793842026488	0.815789599100885
220	A	0.890050189466316	0.890050189466316
221	S	0.915433234739421	0.890050189466316
222	F	0.929905521088581	0.915433234739421
223	L	0.842243935834554	0.919435514894200
224	L	0.919435514894200	0.929905521088581
225	G	0.937869447449346	0.919435514894200
226	W	0.938503378640282	0.919435514894200
227	V	0.909283719600616	0.909283719600616
228	I	0.854605178024133	0.892379572940520
229	T	0.892379572940520	0.876337526002241
230	M	0.875745493254874	0.875745493254874
231	G	0.876337526002241	0.875745493254874
232	A	0.653407672283876	0.695897935153145
233	S	0.503608689838472	0.653407672283876
234	T	0.695897935153145	0.554927743441575
235	A	0.554927743441575	0.503608689838472
236	S	0.440985112205683	0.440985112205683
237	Y	0.294813480002229	0.383444051340583
238	P	0.383444051340583	0.383444051340583
239	L	0.383444051340583	0.383444051340583
240	D	0.553002860762240	0.504757293937080
241	T	0.504757293937080	0.504757293937080
242	V	0.504757293937080	0.504757293937080
243	R	0.432521094290545	0.432521094290545
244	R	0.364292962128665	0.405226801456658
245	R	0.366828212254815	0.405226801456658
246	M	0.405226801456658	0.405226801456658
247	M	0.430426332692099	0.410511025360511
248	M	0.410511025360511	0.410511025360511
249	T	0.410511025360511	0.410511025360511
250	S	0.342436418550583	0.394867843301872
251	G	0.272598890234130	0.342436418550583
252	Q	0.394867843301872	0.310252092663090
253	T	0.232105860785237	0.310252092663090
254	I	0.310252092663090	0.310252092663090
255	K	0.359741076908274	0.287283109447868
256	Y	0.287283109447868	0.310252092663090
257	D	0.201712121912626	0.337235737837646
258	G	0.337235737837646	0.337235737837646
259	A	0.464583545621617	0.464583545621617
260	L	0.514314347385715	0.464583545621617
261	D	0.519702600120962	0.464583545621617
262	C	0.380588807586521	0.380588807586521
263	L	0.185783754718058	0.228991620619239
264	R	0.228991620619239	0.228991620619239
265	K	0.228991620619239	0.228991620619239
266	I	0.372754335174605	0.372754335174605
267	V	0.596234680033059	0.530143374039495
268	Q	0.692148801693528	0.596234680033059
269	K	0.530143374039495	0.630565626326507
270	E	0.630565626326507	0.630565626326507
271	G	0.630565626326507	0.530143374039495
272	A	0.407194570888808	0.438603899781376
273	Y	0.438603899781376	0.407194570888808
274	S	0.396644792380452	0.407194570888808
275	L	0.396644792380452	0.418702458653583
276	F	0.418702458653583	0.403140876781302
277	K	0.457194948799613	0.418702458653583
278	G	0.403140876781302	0.457194948799613
279	C	0.667368780484030	0.667368780484030
280	G	0.765072172039700	0.697748094999176
281	A	0.765072172039701	0.697748094999176
282	N	0.697748094999176	0.697748094999176
283	I	0.635741079981351	0.635741079981351
284	F	0.613040704988452	0.635741079981351
285	R	0.633192498593799	0.635741079981351
286	G	0.646765926206895	0.646765926206895
287	V	0.819811768758908	0.764312645564629
288	A	0.830671669540642	0.764312645564629
289	A	0.764312645564629	0.819811768758908
290	A	0.709150909716430	0.764312645564629
291	G	0.852376509180263	0.724600729937795
292	V	0.723511453565523	0.724600729937795
293	I	0.724600729937795	0.832347035722875
294	S	0.832347035722875	0.832347035722875
295	L	0.908055439390993	0.869562828160695
296	Y	0.915404299402843	0.869562828160695
297	D	0.869562828160695	0.869562828160695
298	Q	0.836644460151132	0.869562828160695
299	L	0.797354524912687	0.836644460151132
300	Q	0.906752199268169	0.797354524912687
301	L	0.500000000000000	0.500000000000000
302	I	0.500000000000000	0.500000000000000
303	M	0.500000000000000	0.500000000000000
304	F	0.500000000000000	0.500000000000000
305	G	0.500000000000000	0.500000000000000
306	K	0.500000000000000	0.500000000000000
307	K	0.500000000000000	0.500000000000000
308	F	0.500000000000000	0.500000000000000
309	K	0.500000000000000	0.500000000000000
