# Supplementary material for: Conserved degronome features governing quality control associated proteolysis
Source: Nat Commun. 2022 Dec 8;13:7588. doi: 10.1038/s41467-022-35298-y (PMC9732359; doi:10.1038/s41467-022-35298-y)
Supplement: Supplementary file 6 — Supplementary Data 4 [file 41467_2022_35298_MOESM6_ESM.zip › profile_P04786.csv]

# Degron profile of P04786
# logit: Predicted probability of a tile being a degron (PSI<2.2) assigned to central position
# smooth: Running median spanning 5 positions
resi	aa	logit	logit_smooth
1	M	0.500000000000000	0.500000000000000
2	T	0.500000000000000	0.500000000000000
3	I	0.500000000000000	0.500000000000000
4	A	0.500000000000000	0.500000000000000
5	D	0.500000000000000	0.500000000000000
6	A	0.500000000000000	0.500000000000000
7	S	0.500000000000000	0.500000000000000
8	K	0.500000000000000	0.500000000000000
9	V	0.064463584393188	0.064463584393188
10	N	0.022385321483606	0.022385321483606
11	H	0.011192711944857	0.011192711944857
12	E	0.002771051168271	0.006524306837902
13	L	0.003846519994878	0.006524306837902
14	S	0.006524306837902	0.006524306837902
15	S	0.009953387104472	0.009742981832267
16	D	0.009953387104472	0.009742981832267
17	D	0.009742981832267	0.009953387104472
18	D	0.005799197297810	0.009953387104472
19	D	0.013625135150782	0.011935800921119
20	D	0.011935800921119	0.011935800921119
21	V	0.019452188381721	0.011935800921119
22	P	0.011264922862377	0.011935800921119
23	L	0.010627258194567	0.017987707467519
24	S	0.017987707467519	0.017987707467519
25	Q	0.043040994585182	0.043040994585182
26	T	0.082563748713251	0.082563748713251
27	L	0.213102985947900	0.213102985947900
28	K	0.300634582887122	0.300634582887122
29	K	0.462400435486025	0.382322054455831
30	R	0.382322054455831	0.421366484870287
31	K	0.421366484870287	0.421366484870287
32	V	0.421366484870287	0.401874496954347
33	A	0.401874496954347	0.401874496954347
34	S	0.266830852387952	0.266830852387952
35	M	0.171268671454154	0.171268671454154
36	N	0.118940869133609	0.118940869133609
37	S	0.075959770114048	0.106278284222449
38	A	0.068998697416612	0.075959770114048
39	S	0.106278284222449	0.068998697416612
40	L	0.059300144087533	0.059300144087533
41	Q	0.035648592629676	0.035648592629676
42	D	0.014831582046457	0.014831582046457
43	E	0.008568786205820	0.014831582046457
44	A	0.007002879448739	0.014831582046457
45	E	0.017776643855593	0.013713555200712
46	P	0.017776643855593	0.017776643855593
47	Y	0.013713555200712	0.017776643855593
48	D	0.027527932132492	0.015163113871545
49	S	0.014844231071151	0.015163113871545
50	D	0.015163113871545	0.027527932132492
51	E	0.028224584083525	0.028224584083525
52	A	0.045525954029700	0.037809243966399
53	I	0.037809243966399	0.045525954029700
54	S	0.060619407291360	0.060619407291360
55	K	0.066795769859318	0.066795769859318
56	I	0.077638811576559	0.077638811576559
57	S	0.137028761669237	0.137028761669237
58	K	0.138326547183266	0.138326547183266
59	K	0.155692512699809	0.155692512699809
60	K	0.214467843685342	0.155692512699809
61	T	0.275043890031763	0.155692512699809
62	K	0.146715618083426	0.154245906941722
63	K	0.146715618083426	0.146715618083426
64	I	0.154245906941722	0.146715618083426
65	K	0.082216733326810	0.144049678396756
66	T	0.144049678396756	0.138624798678867
67	E	0.131738343235857	0.131738343235857
68	P	0.138624798678867	0.131738343235857
69	V	0.126708471616401	0.131738343235857
70	Q	0.108723249283246	0.137025209421490
71	S	0.137025209421490	0.126708471616401
72	S	0.137025209421490	0.108723249283246
73	S	0.068493859701708	0.086482438487392
74	L	0.072349771364438	0.086482438487392
75	P	0.086482438487392	0.086482438487392
76	S	0.142893790760844	0.097829919145830
77	P	0.163977995344945	0.097829919145830
78	P	0.097829919145830	0.097829919145830
79	A	0.090823951027700	0.090823951027700
80	K	0.086074808209890	0.090823951027700
81	K	0.081551721023925	0.086074808209890
82	S	0.153095469884760	0.086074808209890
83	A	0.083173398805160	0.083173398805160
84	T	0.091424084948319	0.083173398805160
85	S	0.054612134051896	0.054612134051896
86	K	0.032850160361261	0.032850160361261
87	P	0.029325600938267	0.029325600938267
88	K	0.012154367294888	0.021770510493098
89	K	0.021770510493098	0.021770510493098
90	I	0.021770510493098	0.021770510493098
91	K	0.036563564643861	0.028330327214662
92	K	0.028330327214662	0.028330327214662
93	E	0.028330327214662	0.028632798047631
94	D	0.028632798047631	0.028632798047631
95	G	0.028632798047631	0.028632798047631
96	D	0.031659962929500	0.028632798047631
97	V	0.019520359178294	0.019520359178294
98	K	0.011977952080485	0.011977952080485
99	V	0.005464225437213	0.005464225437213
100	K	0.003334451126904	0.003334451126904
101	T	0.002807240495585	0.003334451126904
102	T	0.002807240495585	0.003334451126904
103	K	0.005282479542533	0.005282479542533
104	K	0.006578759972745	0.006578759972745
105	E	0.012338329180665	0.006578759972745
106	E	0.007841942540614	0.006578759972745
107	Q	0.004789876195159	0.004789876195159
108	E	0.001617664713628	0.001617664713628
109	N	0.000985666631242	0.000985666631242
110	E	0.000559947608737	0.000559947608737
111	K	0.000318042243494	0.000318042243494
112	K	0.000193689259542	0.000193689259542
113	K	0.000102685119914	0.000193689259542
114	R	0.000168621195529	0.000193689259542
115	E	0.000276884359770	0.000276884359770
116	E	0.000368232866441	0.000368232866441
117	E	0.000604579119694	0.000437589428437
118	E	0.000437589428437	0.000437589428437
119	E	0.000437589428437	0.000437589428437
120	E	0.000266506532610	0.000266506532610
121	D	0.000162300491734	0.000162300491734
122	K	0.000098835761456	0.000162300491734
123	K	0.000158576849157	0.000162300491734
124	A	0.000260392724785	0.000260392724785
125	K	0.000897603901164	0.000897603901164
126	E	0.003089326144822	0.003089326144822
127	E	0.003089326144822	0.003089326144822
128	E	0.005063330087053	0.005063330087053
129	E	0.005063330087053	0.005063330087053
130	E	0.008013270657433	0.005063330087053
131	Y	0.004894852766510	0.004894852766510
132	K	0.002600771131184	0.002600771131184
133	W	0.001060820934595	0.002600771131184
134	W	0.001137478389219	0.002600771131184
135	E	0.004022136992021	0.004022136992021
136	K	0.006588245230703	0.006588245230703
137	E	0.022364047651268	0.022364047651268
138	N	0.063626802366617	0.063626802366617
139	E	0.106873886207930	0.106873886207930
140	D	0.114930660226948	0.106873886207930
141	D	0.114930660226948	0.106873886207930
142	T	0.066027608697653	0.066027608697653
143	I	0.027541568912976	0.063199014298208
144	K	0.035956308087882	0.063199014298208
145	W	0.063199014298208	0.063199014298208
146	V	0.193053415656904	0.193053415656904
147	T	0.360396658789648	0.360396658789648
148	L	0.454820870107405	0.454820870107405
149	K	0.586580439948689	0.586580439948689
150	H	0.707009614431951	0.651891485420728
151	N	0.805147114319433	0.651891485420728
152	G	0.651891485420728	0.651891485420728
153	V	0.628022484750178	0.628022484750178
154	I	0.615640548099242	0.615640548099242
155	F	0.443940158959274	0.443940158959274
156	P	0.441243362354636	0.443940158959274
157	P	0.311847348511086	0.443940158959274
158	P	0.494585519160471	0.461142545129607
159	Y	0.461142545129607	0.494585519160471
160	Q	0.669595383338478	0.669595383338478
161	P	0.822712418420533	0.669595383338478
162	L	0.824900279119290	0.669595383338478
163	P	0.536283563404887	0.536283563404887
164	S	0.318781426438621	0.341693558919823
165	H	0.341693558919823	0.341693558919823
166	I	0.341693558919823	0.341693558919823
167	K	0.510127362229171	0.341693558919823
168	L	0.231139669588053	0.379694657003016
169	Y	0.379694657003016	0.379694657003016
170	Y	0.379694657003016	0.231139669588053
171	D	0.216881945688177	0.269497287309167
172	G	0.231139669588053	0.231139669588053
173	K	0.269497287309167	0.216881945688177
174	P	0.164198758407710	0.164198758407710
175	V	0.052490498132381	0.091077016518484
176	D	0.091077016518484	0.061433948724246
177	L	0.061433948724246	0.052490498132381
178	P	0.027790729940281	0.061433948724246
179	P	0.029927902698380	0.061433948724246
180	Q	0.103410875173199	0.103410875173199
181	A	0.157691717033360	0.157691717033360
182	E	0.195938434509208	0.195938434509208
183	E	0.350056808514870	0.350056808514870
184	V	0.372390552095451	0.350056808514870
185	A	0.405319302723697	0.350056808514870
186	G	0.266217744051646	0.266217744051646
187	F	0.175816061197405	0.264629828745474
188	F	0.212947551748243	0.216586474192928
189	A	0.264629828745474	0.216586474192928
190	A	0.216586474192928	0.264629828745474
191	L	0.276427479587346	0.276427479587346
192	L	0.361278339181036	0.361278339181036
193	E	0.361278339181036	0.361278339181036
194	S	0.462710317730356	0.361278339181036
195	D	0.512432511835210	0.361278339181036
196	H	0.346542425336542	0.346542425336542
197	A	0.183783685108814	0.342955242477371
198	K	0.255301149948212	0.255301149948212
199	N	0.342955242477371	0.183783685108814
200	P	0.180605335482819	0.180605335482819
201	V	0.055388846409289	0.180605335482819
202	F	0.160255403418914	0.180605335482819
203	Q	0.263902926596838	0.263902926596838
204	K	0.398269696236771	0.398269696236771
205	N	0.511469207776874	0.511469207776874
206	F	0.615790927865469	0.537007724851210
207	F	0.615790927865469	0.577090192049415
208	N	0.537007724851210	0.577090192049415
209	D	0.577090192049415	0.537007724851210
210	F	0.376938078583841	0.376938078583841
211	L	0.196655158944692	0.310044576409784
212	Q	0.184015488962819	0.310044576409784
213	V	0.310044576409784	0.196655158944692
214	L	0.310044576409784	0.184015488962819
215	K	0.153855244653150	0.165363143862525
216	E	0.165363143862525	0.165363143862525
217	S	0.125398539223966	0.165363143862525
218	G	0.368710146111051	0.165363143862525
219	G	0.227625649684085	0.154244134078737
220	P	0.082618866070350	0.154244134078737
221	L	0.154244134078737	0.096613865400367
222	N	0.096613865400367	0.094695256584600
223	G	0.057866482058719	0.094695256584600
224	I	0.094695256584600	0.094695256584600
225	E	0.083460389010404	0.094695256584600
226	I	0.145401024903641	0.145401024903641
227	K	0.185346702819979	0.185346702819979
228	E	0.221011802474595	0.221011802474595
229	F	0.334222887578892	0.239277861013345
230	S	0.333010847086861	0.333010847086861
231	R	0.239277861013345	0.334222887578892
232	C	0.418687232208226	0.397955728291502
233	D	0.397955728291502	0.418687232208226
234	F	0.515116659160452	0.489634807692787
235	T	0.495028033888690	0.495028033888690
236	K	0.489634807692787	0.495028033888690
237	M	0.611729224557939	0.489634807692787
238	F	0.326187531406936	0.326187531406936
239	D	0.308749121740699	0.308749121740699
240	Y	0.280727176241655	0.297306402837062
241	F	0.186447856826393	0.297306402837062
242	Q	0.297306402837062	0.297306402837062
243	L	0.298446639128861	0.298446639128861
244	Q	0.298446639128861	0.298446639128861
245	K	0.310926886043097	0.298446639128861
246	E	0.216805671579137	0.216805671579137
247	Q	0.078388570454915	0.138266075335239
248	K	0.138266075335239	0.080358216694861
249	K	0.080358216694861	0.080358216694861
250	Q	0.041364784084704	0.080358216694861
251	L	0.086933566373003	0.080358216694861
252	T	0.051845698182161	0.063491292455222
253	S	0.100182127903790	0.086933566373003
254	Q	0.063491292455222	0.073454689691439
255	E	0.113013858037745	0.073454689691439
256	K	0.073454689691439	0.073454689691439
257	K	0.073454689691439	0.089052690893827
258	Q	0.135781161373007	0.073454689691439
259	I	0.089052690893827	0.073454689691439
260	R	0.029007203892359	0.029007203892359
261	L	0.014552955361734	0.025458533209570
262	E	0.024928616537811	0.025458533209570
263	R	0.025458533209570	0.025458533209570
264	E	0.078359360764149	0.078359360764149
265	K	0.126479762772009	0.081024903907701
266	F	0.081024903907701	0.081024903907701
267	E	0.152198654618616	0.081024903907701
268	E	0.042209781989493	0.042209781989493
269	D	0.029955903028753	0.032256145372424
270	Y	0.017426279355899	0.029955903028753
271	K	0.032256145372424	0.027713773363696
272	F	0.017426279355899	0.027713773363696
273	C	0.027713773363696	0.027713773363696
274	E	0.049029038143346	0.027713773363696
275	L	0.020435427146983	0.028019920398227
276	D	0.028019920398227	0.049029038143346
277	G	0.085774659126380	0.085774659126380
278	R	0.150373511749859	0.095972216999586
279	R	0.148457856344829	0.095972216999586
280	E	0.095972216999586	0.095972216999586
281	Q	0.046069692567890	0.046069692567890
282	V	0.024929508626893	0.024929508626893
283	G	0.021772745678766	0.024929508626893
284	N	0.021772745678766	0.024929508626893
285	F	0.076817714238422	0.076817714238422
286	K	0.106143519504504	0.076817714238422
287	V	0.076817714238422	0.076817714238422
288	E	0.076817714238422	0.098758778692108
289	P	0.098758778692108	0.084366134000689
290	P	0.127206671751977	0.093866156897855
291	D	0.084366134000689	0.098758778692108
292	L	0.093866156897855	0.093866156897855
293	F	0.109614761564046	0.084366134000689
294	R	0.062453311856255	0.062453311856255
295	G	0.050709481403971	0.062453311856255
296	R	0.028685685012101	0.062453311856255
297	G	0.088126026040530	0.088126026040530
298	A	0.096816125743209	0.096816125743209
299	H	0.119770249857790	0.119770249857790
300	P	0.227049834311816	0.119770249857790
301	K	0.210509060903452	0.119770249857790
302	T	0.101697215028821	0.101697215028821
303	G	0.081884594120252	0.081884594120252
304	K	0.063428592661931	0.077896188318235
305	L	0.030416729252216	0.077896188318235
306	K	0.077896188318235	0.077896188318235
307	R	0.105056748881156	0.105056748881156
308	R	0.169823282373724	0.160313967744324
309	V	0.160313967744324	0.169823282373724
310	N	0.275592784276298	0.273415802191947
311	P	0.273415802191947	0.273415802191947
312	E	0.319383602168050	0.273415802191947
313	D	0.199202712297704	0.199202712297704
314	I	0.139779732154613	0.188012624569599
315	V	0.127778853215362	0.154271983910731
316	L	0.188012624569599	0.139779732154613
317	N	0.154271983910731	0.127778853215362
318	L	0.083344289132302	0.123306086907039
319	S	0.123306086907039	0.123306086907039
320	K	0.123306086907039	0.123306086907039
321	D	0.123306086907039	0.123306086907039
322	A	0.175438393781725	0.123306086907039
323	P	0.101258670027928	0.101258670027928
324	V	0.058636783531900	0.061611854464175
325	P	0.061611854464175	0.058887762251272
326	P	0.058887762251272	0.058636783531900
327	A	0.018762632798897	0.042650008855486
328	P	0.037469978421783	0.042650008855486
329	E	0.042650008855486	0.037663046791603
330	G	0.087673556242934	0.037663046791603
331	H	0.037663046791603	0.037663046791603
332	K	0.035239955281443	0.037663046791603
333	W	0.021196366671805	0.037663046791603
334	G	0.041637294709823	0.041637294709823
335	E	0.045037055572465	0.045037055572465
336	I	0.070719210356452	0.070719210356452
337	R	0.143981414828426	0.143981414828426
338	H	0.264457919060691	0.264457919060691
339	D	0.416985822941670	0.416985822941670
340	N	0.567799222080138	0.416985822941670
341	T	0.600550956902240	0.416985822941670
342	V	0.303557496887829	0.567799222080138
343	Q	0.313825588204760	0.598152164749534
344	W	0.618596926462540	0.522547963988258
345	L	0.598152164749534	0.522547963988258
346	A	0.522547963988258	0.598152164749534
347	M	0.503770975998548	0.598152164749534
348	W	0.791464505573204	0.791464505573204
349	R	0.818528666451113	0.818528666451113
350	E	0.885369018932824	0.885369018932824
351	N	0.885369018932824	0.885369018932824
352	I	0.900316685650903	0.885369018932824
353	F	0.895490233605222	0.885369018932824
354	N	0.848419070475361	0.848419070475361
355	S	0.848419070475361	0.848419070475361
356	F	0.746987288933551	0.746987288933551
357	K	0.598544131899109	0.746987288933551
358	Y	0.580161210259492	0.746987288933551
359	V	0.818906022292649	0.666188312949363
360	R	0.843114716490447	0.666188312949363
361	L	0.666188312949363	0.666188312949363
362	A	0.496351192274721	0.554027165556469
363	A	0.554027165556469	0.496351192274721
364	N	0.383045981194406	0.383045981194406
365	S	0.365185153785674	0.365185153785674
366	S	0.365185153785674	0.365185153785674
367	L	0.238548811748612	0.255538247934869
368	K	0.255538247934869	0.238548811748612
369	G	0.154435682585296	0.154435682585296
370	Q	0.083962190973183	0.083962190973183
371	S	0.083962190973183	0.083962190973183
372	D	0.074575800633951	0.083962190973183
373	Y	0.085694242578445	0.085694242578445
374	K	0.149715892454105	0.085694242578445
375	K	0.142369530941003	0.139605264232604
376	F	0.081189376931500	0.142369530941003
377	E	0.139605264232604	0.142369530941003
378	K	0.304072448880192	0.191378113661376
379	A	0.191378113661376	0.225068864179994
380	R	0.225068864179994	0.304072448880192
381	Q	0.541938554168351	0.424411305110904
382	L	0.424411305110904	0.424411305110904
383	K	0.457650054519903	0.424411305110904
384	S	0.309066834773667	0.421925510959454
385	Y	0.293017211826193	0.421925510959454
386	I	0.421925510959454	0.350633897056998
387	D	0.455123515570413	0.421925510959454
388	A	0.350633897056998	0.455123515570413
389	I	0.484586600193707	0.455123515570413
390	R	0.489977605135048	0.350633897056998
391	R	0.338352819088755	0.465825973808309
392	D	0.338352819088755	0.431037076605216
393	Y	0.465825973808309	0.411445066943205
394	T	0.431037076605216	0.431037076605216
395	R	0.411445066943205	0.431037076605216
396	N	0.445376550217579	0.413839743877238
397	L	0.413839743877238	0.411445066943205
398	K	0.242406529951212	0.242406529951212
399	S	0.218502517889123	0.242406529951212
400	K	0.241280995513741	0.242406529951212
401	V	0.520403553203052	0.434765247869737
402	M	0.434765247869737	0.520403553203052
403	L	0.607676441962433	0.607676441962433
404	E	0.713081036317966	0.713081036317966
405	R	0.854767640826022	0.771744760510770
406	Q	0.864463525008467	0.852195196943842
407	K	0.771744760510770	0.854767640826022
408	A	0.852195196943842	0.864463525008467
409	V	0.919526857706389	0.891573427966364
410	A	0.891573427966364	0.891573427966364
411	I	0.911280213315220	0.911280213315220
412	Y	0.855051925836717	0.898332312551309
413	L	0.926523166250120	0.898332312551309
414	I	0.898332312551309	0.878644276674399
415	D	0.878644276674399	0.878644276674399
416	V	0.815115806647352	0.815115806647352
417	F	0.772058583192840	0.772058583192840
418	A	0.665129547082330	0.665129547082330
419	L	0.481647206409680	0.481647206409680
420	R	0.185735563997302	0.185735563997302
421	A	0.070323024151149	0.070323024151149
422	G	0.047084889566021	0.047084889566021
423	G	0.011984423125551	0.023949561012763
424	E	0.023949561012763	0.023949561012763
425	K	0.023949561012763	0.012823626629367
426	S	0.009831032680664	0.012823626629367
427	E	0.012823626629367	0.010980175248671
428	D	0.010980175248671	0.010980175248671
429	E	0.010185116815323	0.012823626629367
430	A	0.015508230423179	0.015508230423179
431	D	0.021986038440348	0.021986038440348
432	T	0.048956000607240	0.048956000607240
433	V	0.048956000607240	0.048956000607240
434	G	0.055590198707879	0.055590198707879
435	C	0.091220770083984	0.091220770083984
436	C	0.150214644509788	0.150214644509788
437	S	0.399205863130468	0.399205863130468
438	L	0.521805752122123	0.430460714196459
439	R	0.430460714196459	0.502150844233070
440	Y	0.562443764737352	0.502150844233070
441	E	0.502150844233070	0.502150844233070
442	H	0.374209710651292	0.562443764737352
443	V	0.574248322323323	0.574248322323323
444	T	0.631031104766714	0.574248322323323
445	L	0.665578519164358	0.574248322323323
446	K	0.498664843173492	0.631031104766714
447	P	0.497301898689131	0.498664843173492
448	P	0.632693245926705	0.498664843173492
449	N	0.429304442449551	0.497301898689131
450	T	0.552645131145667	0.429304442449551
451	V	0.364149237246191	0.403442121674625
452	I	0.251404834709454	0.364149237246191
453	F	0.403442121674625	0.364149237246191
454	D	0.279745552488414	0.403442121674625
455	F	0.434943044973869	0.434943044973869
456	L	0.610551996646539	0.551877057608789
457	G	0.629873976412825	0.610551996646539
458	K	0.551877057608789	0.610551996646539
459	D	0.675037852332823	0.551877057608789
460	S	0.411530166341700	0.411530166341700
461	I	0.369390714762461	0.369390714762461
462	R	0.135459772780574	0.228139913860910
463	F	0.228139913860910	0.135459772780574
464	Y	0.127367816369927	0.135459772780574
465	Q	0.116989835180514	0.228139913860910
466	E	0.246664361747723	0.246664361747723
467	V	0.246664361747723	0.246664361747723
468	E	0.341990065689157	0.326539019227636
469	V	0.494027776542981	0.341990065689157
470	D	0.326539019227636	0.477783101248121
471	K	0.477783101248121	0.477783101248121
472	Q	0.477783101248121	0.368143956758709
473	V	0.332555519375129	0.463128216582713
474	F	0.368143956758709	0.368143956758709
475	K	0.463128216582713	0.368143956758709
476	N	0.300687418015707	0.368143956758709
477	L	0.413874025192895	0.393853285924819
478	T	0.276437692486584	0.342561891854883
479	I	0.393853285924819	0.378425867209075
480	F	0.342561891854883	0.342561891854883
481	K	0.378425867209075	0.342561891854883
482	R	0.247784562486530	0.342561891854883
483	P	0.248802118880434	0.292547686847558
484	P	0.396277825813879	0.248802118880434
485	K	0.292547686847558	0.292547686847558
486	Q	0.191913646951327	0.292547686847558
487	P	0.306187005382561	0.191913646951327
488	G	0.097746029946563	0.097746029946563
489	H	0.046969098583895	0.089783052695343
490	Q	0.049677881756188	0.089783052695343
491	L	0.089783052695343	0.089783052695343
492	F	0.178990652659632	0.169072551945238
493	D	0.169072551945238	0.169072551945238
494	R	0.169072551945238	0.178990652659632
495	L	0.276295316989459	0.276295316989459
496	D	0.457644924096409	0.431098464719058
497	P	0.507336773364467	0.457644924096409
498	S	0.431098464719058	0.507336773364467
499	I	0.587085661119109	0.507336773364467
500	L	0.532324276825840	0.439243696048107
501	N	0.341153901450020	0.532324276825840
502	K	0.439243696048107	0.439243696048107
503	Y	0.576970404293742	0.439243696048107
504	L	0.423293382754324	0.576970404293742
505	Q	0.643144738944370	0.643144738944370
506	N	0.666558580005252	0.666558580005252
507	Y	0.773186909770205	0.666558580005252
508	M	0.757784105619093	0.696031468197700
509	P	0.642444123994012	0.757784105619093
510	G	0.696031468197700	0.696031468197700
511	L	0.807864567651816	0.658324325760567
512	T	0.658324325760567	0.658324325760567
513	A	0.557247849664102	0.618486550055956
514	K	0.577005931533696	0.577005931533696
515	V	0.618486550055956	0.557247849664102
516	F	0.486316827388583	0.506823763799252
517	R	0.486316827388583	0.486316827388583
518	T	0.506823763799252	0.486316827388583
519	Y	0.404529429175639	0.404529429175639
520	N	0.250176683225019	0.382711936597584
521	A	0.382711936597584	0.334723846458094
522	S	0.201594091123965	0.334723846458094
523	K	0.334723846458094	0.334723846458094
524	T	0.375261939787347	0.214612671951540
525	M	0.214612671951540	0.214612671951540
526	Q	0.167303355360025	0.167303355360025
527	D	0.157797451983126	0.157797451983126
528	Q	0.075635116496403	0.125360974206520
529	L	0.093499538401862	0.125360974206520
530	D	0.125360974206520	0.096742503828881
531	L	0.149579699582322	0.096742503828881
532	I	0.096742503828881	0.119100498951790
533	P	0.090808540413921	0.119100498951790
534	N	0.119100498951790	0.119100498951790
535	K	0.215864124400840	0.215864124400840
536	G	0.341806485055601	0.291511929876358
537	S	0.493512161651978	0.341806485055601
538	V	0.291511929876358	0.397574813361716
539	A	0.502563827529538	0.397574813361716
540	E	0.397574813361716	0.291511929876358
541	K	0.204556853055267	0.293786148670802
542	I	0.246095047334607	0.293786148670802
543	L	0.293786148670802	0.293786148670802
544	K	0.429371454279673	0.429371454279673
545	Y	0.549825928259099	0.549825928259099
546	N	0.713182106562947	0.713182106562947
547	A	0.732570560380681	0.732570560380681
548	A	0.781849335372473	0.781849335372473
549	N	0.832003659105682	0.781849335372473
550	R	0.849920765060105	0.781849335372473
551	T	0.719617167389985	0.719617167389985
552	V	0.595796947498307	0.612499289481463
553	A	0.612499289481463	0.612499289481463
554	I	0.608915719833672	0.608915719833672
555	L	0.664907043221266	0.608915719833672
556	C	0.603868564070040	0.603868564070040
557	N	0.484311911165335	0.592109348336292
558	H	0.560686117081305	0.569856688545911
559	Q	0.592109348336292	0.560686117081305
560	R	0.569856688545911	0.560686117081305
561	T	0.439907884643011	0.521857371024301
562	V	0.521857371024301	0.439907884643011
563	T	0.235338857926261	0.235338857926261
564	K	0.133788270568598	0.133788270568598
565	G	0.105585988526247	0.105585988526247
566	H	0.105585988526247	0.105585988526247
567	A	0.079925246607658	0.105585988526247
568	Q	0.092213616200367	0.105585988526247
569	T	0.160846003507257	0.092213616200367
570	V	0.148885063196173	0.098637235373361
571	E	0.055615263290124	0.098637235373361
572	K	0.098637235373361	0.098637235373361
573	A	0.062472920580504	0.098637235373361
574	N	0.148598503438292	0.102944492150510
575	N	0.129961519312145	0.129961519312145
576	R	0.102944492150510	0.148598503438292
577	I	0.202053103182428	0.202053103182428
578	Q	0.212742080050011	0.202826028300121
579	E	0.202826028300121	0.212742080050011
580	L	0.294698857744983	0.294698857744983
581	E	0.323488213775370	0.323488213775370
582	W	0.323488213775370	0.323488213775370
583	Q	0.550993557372488	0.550993557372488
584	K	0.743985099649532	0.696344340567051
585	I	0.713066358342700	0.696344340567051
586	R	0.696344340567051	0.696344340567051
587	C	0.554000853742460	0.671042226237682
588	K	0.671042226237682	0.639749536718359
589	R	0.351776211209055	0.627526439966861
590	A	0.639749536718359	0.632556025998913
591	I	0.627526439966861	0.632556025998913
592	L	0.632556025998913	0.632556025998913
593	Q	0.632556025998913	0.627526439966861
594	L	0.326800096653557	0.326800096653557
595	D	0.276638275374885	0.291961536483186
596	K	0.183382063252882	0.291961536483186
597	D	0.291961536483186	0.276638275374885
598	L	0.416599800364951	0.250409477403126
599	L	0.250409477403126	0.250409477403126
600	K	0.086091387715338	0.092629128570095
601	K	0.092629128570095	0.086091387715338
602	E	0.052398884824531	0.052398884824531
603	P	0.014497266441342	0.052398884824531
604	K	0.052398884824531	0.052398884824531
605	Y	0.055977467042455	0.052398884824531
606	F	0.100604862178997	0.052398884824531
607	E	0.033052727107265	0.033052727107265
608	E	0.009011661196537	0.009011661196537
609	I	0.005506869817049	0.009011661196537
610	D	0.007156101857566	0.009011661196537
611	D	0.012533877271268	0.012533877271268
612	L	0.029504968505069	0.018580529164635
613	T	0.033596404024933	0.018580529164635
614	K	0.018580529164635	0.029504968505069
615	E	0.010814278573499	0.033596404024933
616	D	0.037322462374552	0.032648955483539
617	E	0.120868474556119	0.037322462374552
618	A	0.032648955483539	0.067913802260245
619	T	0.067913802260245	0.077232242288252
620	I	0.077232242288252	0.067913802260245
621	H	0.083158439445412	0.067913802260245
622	K	0.048981632282918	0.077232242288252
623	R	0.048981632282918	0.083158439445412
624	I	0.134433880836743	0.134433880836743
625	I	0.222836826315158	0.222836826315158
626	D	0.350174239143710	0.292783755608766
627	R	0.292783755608766	0.350174239143710
628	E	0.433462727628453	0.390568006187663
629	I	0.390568006187663	0.390568006187663
630	E	0.390758099744964	0.390568006187663
631	K	0.280863948500075	0.280863948500075
632	Y	0.223098743475959	0.223098743475959
633	Q	0.065852569275098	0.065852569275098
634	R	0.031613288454100	0.065835621181667
635	K	0.065835621181667	0.065835621181667
636	F	0.058010230565086	0.058010230565086
637	V	0.166962574113050	0.065835621181667
638	R	0.053494370716066	0.058010230565086
639	E	0.084932033662594	0.053494370716066
640	N	0.053494370716066	0.053494370716066
641	D	0.018397399672180	0.053494370716066
642	K	0.036758506293392	0.053494370716066
643	R	0.062306719812097	0.036758506293392
644	K	0.056520303374774	0.036758506293392
645	F	0.018074007944058	0.018074007944058
646	E	0.010678629102830	0.018074007944058
647	K	0.009146126532191	0.018074007944058
648	E	0.029320238492861	0.029320238492861
649	E	0.034653658017598	0.034653658017598
650	L	0.039602378430920	0.039602378430920
651	L	0.079706888964507	0.079706888964507
652	P	0.131044457354358	0.079706888964507
653	E	0.084107072246510	0.084107072246510
654	S	0.044284672507302	0.084107072246510
655	Q	0.120986842103623	0.068001782123682
656	L	0.068001782123682	0.068001782123682
657	K	0.068001782123682	0.068001782123682
658	E	0.107001360311262	0.068001782123682
659	W	0.056721510995049	0.056721510995049
660	L	0.028685716775729	0.056721510995049
661	E	0.019556775500776	0.035930166439436
662	K	0.060961337541648	0.035930166439436
663	V	0.035930166439436	0.035930166439436
664	D	0.036685148387848	0.035930166439436
665	E	0.011503584658611	0.035930166439436
666	K	0.022663799547337	0.022663799547337
667	K	0.036685148387848	0.019071906299790
668	Q	0.019071906299790	0.019071906299790
669	E	0.007763702001964	0.013955165750408
670	F	0.007763702001964	0.007763702001964
671	E	0.013955165750408	0.007763702001964
672	K	0.004741941159293	0.013955165750408
673	E	0.017594599781111	0.017594599781111
674	L	0.028571483377153	0.028571483377153
675	K	0.030252927524716	0.030252927524716
676	T	0.032030062672936	0.032030062672936
677	G	0.066308628762767	0.049902011144347
678	E	0.089365461559034	0.066308628762767
679	V	0.049902011144347	0.086759931047970
680	E	0.134959636967627	0.089365461559034
681	L	0.086759931047970	0.134959636967627
682	K	0.134959636967627	0.134959636967627
683	S	0.144621159355052	0.144621159355052
684	S	0.144621159355052	0.144621159355052
685	W	0.170279795634290	0.170279795634290
686	N	0.200292201701380	0.200292201701380
687	S	0.426592917851861	0.200292201701380
688	V	0.200292201701380	0.291436896026160
689	E	0.291436896026160	0.291436896026160
690	K	0.291436896026160	0.200292201701380
691	I	0.200292201701380	0.200292201701380
692	K	0.187709342922277	0.200292201701380
693	A	0.199568076921033	0.200292201701380
694	Q	0.204032353997010	0.204032353997010
695	V	0.229661560667718	0.204032353997010
696	E	0.231601211064614	0.229661560667718
697	K	0.150200983896225	0.231601211064614
698	L	0.235401934222581	0.231601211064614
699	E	0.399339545763047	0.235401934222581
700	Q	0.231540319810056	0.315658028869637
701	R	0.375153782238892	0.315658028869637
702	I	0.315658028869637	0.231540319810056
703	Q	0.199903268929501	0.199903268929501
704	T	0.121366927229057	0.121366927229057
705	S	0.121366927229057	0.121366927229057
706	S	0.077586336942136	0.077586336942136
707	I	0.034300197178209	0.058264458358201
708	Q	0.058264458358201	0.058264458358201
709	L	0.058264458358201	0.058264458358201
710	K	0.089076289760545	0.058264458358201
711	D	0.045830660064393	0.068150846495110
712	K	0.089086093788002	0.068848339975548
713	E	0.068150846495110	0.068848339975548
714	E	0.068848339975548	0.068848339975548
715	N	0.068848339975548	0.068848339975548
716	S	0.033106645559079	0.068848339975548
717	Q	0.070244615927177	0.055340784169369
718	V	0.030917201612283	0.055340784169369
719	S	0.055340784169369	0.070244615927177
720	L	0.192663243963737	0.112298405621544
721	G	0.112298405621544	0.157752867361503
722	T	0.157752867361503	0.192663243963737
723	S	0.260358388677332	0.260358388677332
724	K	0.454623400318305	0.454623400318305
725	I	0.454623400318305	0.454623400318305
726	N	0.606403881117338	0.606403881117338
727	Y	0.606403881117338	0.606403881117338
728	I	0.742177557551870	0.711001657865282
729	D	0.711001657865282	0.740997773043126
730	P	0.754175734923398	0.742177557551870
731	R	0.740997773043126	0.740997773043126
732	L	0.832013909849729	0.740997773043126
733	S	0.724179512381622	0.724179512381622
734	V	0.687423403005640	0.724179512381622
735	V	0.702057440461911	0.702057440461911
736	F	0.734822466802811	0.687423403005640
737	C	0.438645212763303	0.702057440461911
738	K	0.595805171574968	0.734822466802811
739	K	0.779280110674474	0.766917745697991
740	Y	0.859434993795901	0.766917745697991
741	D	0.766917745697991	0.766917745697991
742	V	0.756221061878760	0.756221061878760
743	P	0.647774156278361	0.669535323467569
744	I	0.669535323467569	0.647774156278361
745	E	0.539158431753586	0.539158431753586
746	K	0.294942424655663	0.453265158833137
747	I	0.294942424655663	0.311051103309273
748	F	0.453265158833137	0.311051103309273
749	T	0.311051103309273	0.453265158833137
750	K	0.641433424690615	0.562808939461244
751	T	0.562808939461244	0.562808939461244
752	L	0.755105379981218	0.602311907728220
753	R	0.465091316849195	0.602311907728220
754	E	0.602311907728220	0.602311907728220
755	K	0.732581027771836	0.465091316849195
756	F	0.402091105132285	0.402091105132285
757	K	0.171245490338731	0.254038848677518
758	W	0.139516888575531	0.254038848677518
759	A	0.254038848677518	0.254038848677518
760	I	0.266559264051993	0.266559264051993
761	E	0.500000000000000	0.500000000000000
762	S	0.500000000000000	0.500000000000000
763	V	0.500000000000000	0.500000000000000
764	D	0.500000000000000	0.500000000000000
765	E	0.500000000000000	0.500000000000000
766	N	0.500000000000000	0.500000000000000
767	W	0.500000000000000	0.500000000000000
768	R	0.500000000000000	0.500000000000000
769	F	0.500000000000000	0.500000000000000
