# Supplementary material for: Conserved degronome features governing quality control associated proteolysis
Source: Nat Commun. 2022 Dec 8;13:7588. doi: 10.1038/s41467-022-35298-y (PMC9732359; doi:10.1038/s41467-022-35298-y)
Supplement: Supplementary file 6 — Supplementary Data 4 [file 41467_2022_35298_MOESM6_ESM.zip › profile_P04801.csv]

# Degron profile of P04801
# logit: Predicted probability of a tile being a degron (PSI<2.2) assigned to central position
# smooth: Running median spanning 5 positions
resi	aa	logit	logit_smooth
1	M	0.500000000000000	0.500000000000000
2	S	0.500000000000000	0.500000000000000
3	A	0.500000000000000	0.500000000000000
4	S	0.500000000000000	0.500000000000000
5	E	0.500000000000000	0.500000000000000
6	A	0.500000000000000	0.500000000000000
7	G	0.500000000000000	0.500000000000000
8	V	0.500000000000000	0.500000000000000
9	T	0.258197618611967	0.258197618611967
10	E	0.179112898749862	0.179112898749862
11	Q	0.098326013036867	0.098326013036867
12	V	0.081609504097702	0.098326013036867
13	K	0.081609504097702	0.081609504097702
14	K	0.109363573964216	0.081609504097702
15	L	0.047626583947616	0.075077943511029
16	S	0.075077943511029	0.075077943511029
17	V	0.075077943511029	0.075077943511029
18	K	0.070369308635177	0.075077943511029
19	D	0.100779074524395	0.075077943511029
20	S	0.087891586826650	0.070369308635177
21	S	0.050579536141071	0.050579536141071
22	N	0.050579536141071	0.050579536141071
23	D	0.031420860607006	0.031420860607006
24	A	0.013513537391152	0.013513537391152
25	V	0.012750228571791	0.012750228571791
26	K	0.007089513535563	0.012750228571791
27	P	0.007516516513869	0.012750228571791
28	N	0.014085431778277	0.012016117983811
29	K	0.013010238263950	0.013010238263950
30	K	0.012016117983811	0.014085431778277
31	E	0.015099688722813	0.015099688722813
32	N	0.054489197097704	0.054489197097704
33	K	0.075185945263633	0.054489197097704
34	K	0.082200786867938	0.054489197097704
35	S	0.045325844727658	0.045325844727658
36	K	0.045325844727658	0.045325844727658
37	Q	0.033217033778094	0.033217033778094
38	Q	0.030045609105738	0.033217033778094
39	S	0.032149367905050	0.033217033778094
40	L	0.097561390426486	0.097561390426486
41	Y	0.217185187428649	0.097561390426486
42	L	0.144525632686499	0.099904576356034
43	D	0.093277905833673	0.144525632686499
44	P	0.099904576356034	0.129778066985800
45	E	0.193340748443513	0.129778066985800
46	P	0.129778066985800	0.193340748443513
47	T	0.195551586147155	0.193340748443513
48	F	0.312332697760145	0.129778066985800
49	I	0.107803176282808	0.107803176282808
50	E	0.070030611266383	0.107803176282808
51	E	0.070030611266383	0.107803176282808
52	R	0.122054324532457	0.122054324532457
53	I	0.133599912559864	0.133599912559864
54	E	0.133599912559864	0.133599912559864
55	M	0.239003120317396	0.133599912559864
56	F	0.197715343659278	0.133599912559864
57	D	0.061842517114643	0.083137516154398
58	R	0.029622101117832	0.083137516154398
59	L	0.083137516154398	0.083137516154398
60	Q	0.162359065950918	0.117163139427599
61	K	0.152290693037725	0.152290693037725
62	E	0.117163139427599	0.152290693037725
63	Y	0.164222401684008	0.123546190054085
64	N	0.123546190054085	0.123546190054085
65	D	0.113988572119803	0.164222401684008
66	K	0.179524254219651	0.160507389797371
67	V	0.275879595654190	0.179524254219651
68	A	0.160507389797371	0.275879595654190
69	S	0.296704306117408	0.296704306117408
70	M	0.432810994700478	0.432810994700478
71	P	0.714048066889660	0.461416693615217
72	R	0.576251312348409	0.564460169292022
73	V	0.461416693615217	0.576251312348409
74	P	0.564460169292022	0.576251312348409
75	L	0.627828516248748	0.564460169292022
76	K	0.627828516248748	0.564460169292022
77	I	0.564460169292022	0.564460169292022
78	V	0.426612381694660	0.426612381694660
79	L	0.377759482185235	0.419311555523515
80	K	0.419311555523515	0.419311555523515
81	D	0.400935765476745	0.400935765476745
82	G	0.437307790063693	0.400935765476745
83	A	0.344223767261217	0.344223767261217
84	V	0.220261233830216	0.232491276790346
85	K	0.232491276790346	0.220261233830216
86	E	0.112270438352668	0.112270438352668
87	A	0.100345204755753	0.100345204755753
88	T	0.028817311639462	0.100345204755753
89	S	0.060216667420240	0.100345204755753
90	W	0.135944242595424	0.107837651670348
91	E	0.164017055800652	0.126106354162040
92	T	0.107837651670348	0.132743414357084
93	T	0.126106354162040	0.132743414357084
94	P	0.132743414357084	0.132743414357084
95	M	0.200870377749174	0.170007247546612
96	D	0.170007247546612	0.200870377749174
97	I	0.275686709497950	0.200870377749174
98	A	0.318375729150385	0.181367463719579
99	K	0.105453452690720	0.275686709497950
100	G	0.181367463719579	0.291627421978801
101	I	0.291627421978801	0.291627421978801
102	S	0.395335322455653	0.395335322455653
103	K	0.610287219394485	0.510104691512916
104	S	0.510104691512916	0.610287219394485
105	L	0.662644905334464	0.610287219394485
106	A	0.621969221150155	0.515407937500171
107	D	0.515407937500171	0.515407937500171
108	R	0.460307839970661	0.510016929560561
109	L	0.510016929560561	0.510016929560561
110	C	0.489926235889233	0.502056578402111
111	I	0.655409907518513	0.510016929560561
112	S	0.502056578402111	0.502056578402111
113	K	0.654476420586702	0.502056578402111
114	V	0.335064101833088	0.429704650563663
115	N	0.307014544191225	0.429704650563663
116	G	0.429704650563663	0.335064101833088
117	Q	0.566128513036016	0.307014544191225
118	L	0.285070935804185	0.285070935804185
119	W	0.158077714027680	0.158077714027680
120	D	0.050283212874528	0.061009258377270
121	L	0.061009258377270	0.051837359208691
122	D	0.051837359208691	0.050283212874528
123	R	0.018072636480842	0.034624886431026
124	P	0.013144283831785	0.034624886431026
125	F	0.034624886431026	0.034624886431026
126	E	0.035353446990755	0.034624886431026
127	G	0.035353446990755	0.035353446990755
128	E	0.010513339962689	0.035353446990755
129	A	0.038405287857880	0.038405287857880
130	N	0.038405287857880	0.038405287857880
131	E	0.038405287857880	0.038405287857880
132	E	0.064690150360683	0.038405287857880
133	I	0.044629630386621	0.038405287857880
134	K	0.024392193392174	0.024392193392174
135	L	0.021301982943690	0.021301982943690
136	E	0.016258908661401	0.021301982943690
137	L	0.021301982943690	0.019485309796294
138	L	0.016446623023773	0.019485309796294
139	D	0.019485309796294	0.021301982943690
140	F	0.055739481035027	0.055739481035027
141	E	0.161156630445978	0.157444919221106
142	S	0.157444919221106	0.157444919221106
143	D	0.176059217487468	0.161156630445978
144	E	0.102125617773830	0.157444919221106
145	G	0.165362582129319	0.114589760975301
146	K	0.114589760975301	0.114589760975301
147	K	0.069133782828295	0.165362582129319
148	V	0.202176999513415	0.202176999513415
149	F	0.203057822109359	0.202176999513415
150	W	0.251243252083112	0.203057822109359
151	H	0.161519931587890	0.251243252083112
152	S	0.278208171365493	0.278208171365493
153	S	0.518763017669646	0.450113663384798
154	A	0.450113663384798	0.518763017669646
155	H	0.582292022789377	0.582292022789377
156	V	0.614501628378219	0.582292022789377
157	L	0.637167024434667	0.582292022789377
158	G	0.415401896903777	0.415401896903777
159	E	0.305727284008391	0.415401896903777
160	S	0.305727284008391	0.415401896903777
161	C	0.472714765558145	0.472714765558145
162	E	0.590065287900657	0.590065287900657
163	C	0.687846584044853	0.590065287900657
164	H	0.607122148308372	0.590065287900657
165	L	0.435108077742331	0.435108077742331
166	G	0.258433621342997	0.317881750353765
167	A	0.317881750353765	0.288609075440347
168	H	0.288609075440347	0.258433621342997
169	I	0.168577269372916	0.237065868602642
170	C	0.087153261136388	0.237065868602642
171	L	0.237065868602642	0.237065868602642
172	G	0.265568878258932	0.237065868602642
173	P	0.367354284277632	0.260892386642983
174	P	0.150702499031875	0.260892386642983
175	T	0.260892386642983	0.260892386642983
176	D	0.260892386642983	0.260892386642983
177	D	0.358295305126962	0.260892386642983
178	G	0.228337027903213	0.228337027903213
179	F	0.084338750356754	0.088863840615553
180	F	0.046737059433364	0.088863840615553
181	Y	0.088863840615553	0.084338750356754
182	E	0.097618907413852	0.088863840615553
183	M	0.059803576373176	0.097618907413852
184	A	0.113544834797885	0.113544834797885
185	V	0.204006749086864	0.204006749086864
186	R	0.227441936045634	0.204006749086864
187	D	0.280266255595523	0.204006749086864
188	S	0.150488444911229	0.150488444911229
189	M	0.051620229676095	0.056370909494530
190	K	0.032809386062237	0.056370909494530
191	D	0.056370909494530	0.052309289969668
192	I	0.063438654305453	0.052309289969668
193	S	0.052309289969668	0.052309289969668
194	E	0.028998544730571	0.032852053967211
195	S	0.032852053967211	0.032852053967211
196	P	0.032852053967211	0.032852053967211
197	E	0.059679018889607	0.032852053967211
198	R	0.034627238027373	0.034627238027373
199	T	0.027959827106467	0.034627238027373
200	V	0.097573179161107	0.029587290804298
201	S	0.029587290804298	0.029587290804298
202	Q	0.022531594177449	0.064083217066121
203	A	0.064083217066121	0.064083217066121
204	D	0.077512721807481	0.077512721807481
205	F	0.085254092430815	0.085254092430815
206	P	0.114093646246115	0.114093646246115
207	G	0.169127228106153	0.169127228106153
208	L	0.290731326046679	0.172933329136434
209	E	0.184750978238329	0.176041416141189
210	G	0.172933329136434	0.176041416141189
211	V	0.176041416141189	0.176041416141189
212	A	0.138404190655041	0.176041416141189
213	K	0.232556970254025	0.176041416141189
214	N	0.232556970254025	0.226054935116016
215	V	0.169896466674080	0.226054935116016
216	I	0.226054935116016	0.226054935116016
217	K	0.226054935116016	0.226054935116016
218	Q	0.464554693729356	0.464554693729356
219	K	0.633148272891735	0.464554693729356
220	Q	0.503003258881771	0.464554693729356
221	K	0.437425887378745	0.437425887378745
222	F	0.321329410786012	0.321329410786012
223	E	0.229751829157349	0.247330926585242
224	R	0.247330926585242	0.232674248423139
225	L	0.232674248423139	0.232674248423139
226	V	0.232674248423139	0.247330926585242
227	M	0.330774944775681	0.330774944775681
228	S	0.494832801463648	0.494832801463648
229	K	0.533697282518790	0.529371286148317
230	E	0.677589703385949	0.533697282518790
231	D	0.529371286148317	0.648778444039777
232	L	0.648778444039777	0.648778444039777
233	L	0.747724645188787	0.597978466259565
234	K	0.597978466259565	0.597978466259565
235	M	0.468603042268450	0.597978466259565
236	F	0.503739507773698	0.597978466259565
237	H	0.655997176583401	0.655997176583401
238	Y	0.775242970377194	0.775242970377194
239	S	0.847177333159977	0.847177333159977
240	K	0.918126385928024	0.847177333159977
241	Y	0.849117189105509	0.847177333159977
242	K	0.836290037921308	0.836290037921308
243	T	0.821604750620158	0.821604750620158
244	Y	0.604814682958342	0.604814682958342
245	L	0.382441037196792	0.382441037196792
246	V	0.302791543353330	0.302791543353330
247	Q	0.235387816267588	0.250235729412111
248	T	0.237360927223570	0.247418366223821
249	K	0.250235729412111	0.247418366223821
250	V	0.247418366223821	0.250235729412111
251	P	0.376435488315680	0.374024087852238
252	D	0.391819742668469	0.374024087852238
253	G	0.374024087852238	0.374024087852238
254	G	0.193845976850258	0.213019776552586
255	A	0.117340366849347	0.213019776552586
256	T	0.213019776552586	0.213019776552586
257	T	0.352783220419073	0.224173875161812
258	V	0.224173875161812	0.241459975302435
259	Y	0.241459975302435	0.352783220419073
260	R	0.375505461130770	0.375505461130770
261	C	0.672311710885775	0.672311710885775
262	G	0.672311710885775	0.672311710885775
263	K	0.697578362345941	0.672311710885775
264	L	0.669571794579739	0.697578362345941
265	I	0.803172147518367	0.697578362345941
266	D	0.774303148876577	0.684430013465997
267	L	0.684430013465997	0.684430013465997
268	C	0.558809090003627	0.558809090003627
269	V	0.470208295618849	0.558809090003627
270	G	0.373594848774509	0.558809090003627
271	P	0.616275051485059	0.511980606362519
272	H	0.616275051485059	0.511980606362519
273	I	0.511980606362519	0.616275051485059
274	P	0.490527668451506	0.616275051485059
275	H	0.644920434662401	0.644920434662400
276	T	0.644920434662400	0.644920434662400
277	G	0.680016715283766	0.644920434662400
278	R	0.540212635507276	0.591907367560974
279	I	0.552139378400726	0.573632446941463
280	K	0.591907367560974	0.552139378400726
281	A	0.573632446941463	0.573632446941463
282	F	0.514808150685473	0.591907367560974
283	K	0.683649475503445	0.683649475503445
284	L	0.789268545599139	0.789268545599139
285	L	0.874367415492748	0.789268545599139
286	K	0.874367415492748	0.789268545599139
287	N	0.763249194161094	0.763249194161094
288	S	0.660240711265644	0.675729461870320
289	S	0.675729461870320	0.660240711265644
290	C	0.573941523483823	0.573941523483823
291	Y	0.264883152107434	0.276513058329220
292	F	0.276513058329220	0.276513058329219
293	L	0.276513058329219	0.264883152107434
294	G	0.158042284928500	0.276513058329219
295	D	0.176828604311635	0.276513058329219
296	A	0.315895625565683	0.315895625565683
297	T	0.444259743811621	0.376703826993214
298	N	0.376703826993214	0.376703826993214
299	D	0.433858554746422	0.376703826993214
300	S	0.306840428288386	0.306840428288386
301	L	0.306840428288386	0.306840428288386
302	Q	0.166863938103645	0.199844976464978
303	R	0.116918285702577	0.166863938103645
304	V	0.199844976464978	0.166863938103645
305	Y	0.160988387797083	0.199844976464978
306	G	0.262836931498707	0.262836931498707
307	I	0.403325278676673	0.403325278676673
308	S	0.403325278676673	0.403325278676673
309	F	0.453406531630779	0.403325278676673
310	P	0.322502361161178	0.453406531630779
311	D	0.492187413397175	0.458561132749931
312	K	0.458561132749931	0.481315252415166
313	K	0.481315252415166	0.492187413397175
314	L	0.501741862953331	0.481315252415166
315	M	0.620424627606027	0.481315252415166
316	D	0.315497689828527	0.361276488517563
317	A	0.361276488517563	0.348806022070080
318	H	0.232379341115969	0.348806022070080
319	L	0.348806022070080	0.361276488517563
320	K	0.536254007243132	0.380033049421355
321	F	0.380033049421355	0.380033049421355
322	L	0.412092241710036	0.380033049421355
323	A	0.287019539517755	0.380033049421355
324	E	0.201504863382445	0.387749552210547
325	A	0.506899981941384	0.356435976509088
326	S	0.387749552210547	0.356435976509088
327	M	0.356435976509088	0.356435976509088
328	R	0.144750101192625	0.144750101192625
329	D	0.142099198761307	0.142099198761307
330	H	0.048428367512128	0.071914541299364
331	R	0.048428367512128	0.071914541299364
332	K	0.071914541299364	0.071914541299364
333	I	0.202276363305943	0.202276363305943
334	G	0.278534339320057	0.202276363305943
335	K	0.234460335557168	0.202276363305943
336	E	0.104671883813890	0.234460335557168
337	Q	0.140127459032346	0.204509740182303
338	E	0.245893219881323	0.152648029168733
339	L	0.204509740182303	0.160425557313854
340	F	0.152648029168733	0.160425557313854
341	L	0.160425557313854	0.160425557313854
342	F	0.130959424246050	0.160425557313854
343	N	0.271359703468225	0.271359703468225
344	E	0.438903601916740	0.438903601916740
345	M	0.719080485639995	0.702213767230212
346	S	0.702213767230212	0.702213767230212
347	P	0.815777977902174	0.702213767230212
348	G	0.640556733076600	0.640556733076600
349	S	0.490905058285941	0.490905058285941
350	C	0.356413549425079	0.490905058285941
351	F	0.376333702321314	0.490905058285941
352	W	0.568373710465355	0.550198668813534
353	L	0.645344532737749	0.568373710465355
354	P	0.550198668813534	0.645344532737749
355	H	0.696782246334514	0.696782246334514
356	G	0.821756416588151	0.752942680327012
357	T	0.752942680327012	0.821756416588151
358	R	0.851310544570573	0.821756416588151
359	I	0.870115526280796	0.794595438890914
360	Y	0.794595438890914	0.794595438890914
361	N	0.663867494665968	0.663867494665968
362	T	0.376380248137794	0.551616018824735
363	L	0.551418498227983	0.551616018824735
364	V	0.551616018824735	0.551616018824735
365	D	0.605385692020816	0.551616018824735
366	L	0.620811259824869	0.551616018824735
367	L	0.534284784665402	0.534284784665402
368	R	0.493810266223822	0.493810266223822
369	T	0.244431208192975	0.283096569827859
370	E	0.189700802776148	0.283096569827859
371	Y	0.283096569827859	0.244431208192975
372	R	0.299688952109145	0.283096569827859
373	K	0.202364393372116	0.283096569827859
374	R	0.301424384483146	0.202364393372116
375	G	0.154122902750537	0.189657523654845
376	Y	0.127296527064953	0.155156185158184
377	E	0.189657523654845	0.155156185158184
378	E	0.155156185158184	0.155156185158184
379	V	0.242366297306527	0.189657523654845
380	I	0.148366202557252	0.232742068995598
381	T	0.232742068995598	0.242366297306527
382	P	0.389177664466560	0.253183058196410
383	N	0.253183058196410	0.253183058196410
384	M	0.311931434432215	0.256428830768038
385	Y	0.207524512409537	0.256428830768038
386	N	0.256428830768038	0.311931434432215
387	S	0.393058312738149	0.311908488777344
388	K	0.429227738878476	0.311908488777344
389	L	0.311908488777344	0.393058312738149
390	W	0.262368477409501	0.420103154028120
391	E	0.420103154028120	0.311908488777344
392	T	0.462641006128482	0.262368477409501
393	S	0.247352951636745	0.247352951636745
394	G	0.130887055262737	0.247352951636745
395	H	0.222096290670059	0.247352951636745
396	W	0.347874492177781	0.347874492177781
397	A	0.363883551202342	0.347874492177781
398	N	0.362622533157994	0.347874492177781
399	Y	0.141586497617229	0.328832175714753
400	K	0.328832175714753	0.217657019428767
401	E	0.217657019428767	0.207791582575686
402	N	0.207791582575686	0.207791582575686
403	M	0.166091100107239	0.166091100107239
404	F	0.157383651123280	0.157383651123280
405	T	0.149830047313372	0.157383651123280
406	F	0.097940697103396	0.149830047313372
407	E	0.204529975749277	0.122825439393892
408	V	0.122825439393892	0.122825439393892
409	E	0.112090508226823	0.204529975749277
410	K	0.248524338447287	0.248524338447287
411	E	0.248524338447287	0.248524338447287
412	T	0.260936124231214	0.248524338447287
413	F	0.138388125091292	0.138388125091292
414	G	0.107230768601816	0.138388125091292
415	L	0.064811051268079	0.138388125091292
416	K	0.162353786554479	0.162353786554479
417	P	0.175954051669216	0.175954051669216
418	M	0.358716724038000	0.358716724038000
419	N	0.525745804712797	0.525745804712797
420	C	0.645456749000681	0.525745804712797
421	P	0.642951241322577	0.525745804712797
422	G	0.509765642945424	0.509765642945424
423	H	0.441215307884286	0.441215307884286
424	C	0.311994318110543	0.441215307884286
425	L	0.324778823173561	0.412732839254510
426	M	0.494862340826519	0.337132773284266
427	F	0.412732839254510	0.373078072018893
428	K	0.337132773284266	0.373078072018893
429	S	0.373078072018893	0.373078072018893
430	R	0.373078072018893	0.373078072018893
431	E	0.609174213549863	0.609174213549863
432	R	0.609364318922213	0.609174213549863
433	S	0.623607785855156	0.609174213549863
434	Y	0.519753248650172	0.519753248650172
435	R	0.264514176110337	0.264514176110337
436	E	0.264514176110337	0.264514176110337
437	L	0.223846265592026	0.264514176110337
438	P	0.329674544476368	0.329674544476368
439	W	0.481332942699952	0.481332942699952
440	R	0.635395776797869	0.580270632017640
441	V	0.635395776797869	0.580270632017640
442	A	0.580270632017640	0.580270632017640
443	D	0.314343106963000	0.580270632017640
444	F	0.442563840083450	0.442563840083450
445	G	0.580349050352521	0.442563840083450
446	V	0.357550229762031	0.442563840083450
447	I	0.445526395252718	0.432558473736898
448	H	0.432558473736898	0.414016057019495
449	R	0.414016057019495	0.414016057019495
450	N	0.238523360825180	0.414016057019495
451	E	0.324108005779598	0.359034069468346
452	F	0.492393081982648	0.359034069468346
453	S	0.359034069468346	0.444252571580893
454	G	0.558196438880095	0.444252571580893
455	A	0.444252571580893	0.423371645857106
456	L	0.297574416799772	0.423371645857106
457	S	0.423371645857106	0.422052661042720
458	G	0.385703346235113	0.388652929843702
459	L	0.422052661042720	0.388652929843702
460	T	0.388652929843702	0.385703346235113
461	R	0.145334810797704	0.229326626464635
462	V	0.172650609664961	0.229326626464635
463	R	0.229326626464635	0.229326626464635
464	R	0.330503654465905	0.329298430498918
465	F	0.329298430498918	0.330503654465905
466	Q	0.440810062724339	0.376917568850446
467	Q	0.513178726905894	0.376917568850446
468	D	0.376917568850446	0.376917568850446
469	D	0.230200615720597	0.233894017935739
470	A	0.203649243220345	0.230200615720597
471	H	0.233894017935739	0.203649243220345
472	I	0.139747399980676	0.139747399980676
473	F	0.130862180051190	0.130862180051190
474	C	0.044216933620001	0.092624151309983
475	T	0.092624151309983	0.091584639742873
476	H	0.059721606604966	0.091584639742873
477	D	0.091584639742873	0.092624151309983
478	Q	0.291126107828792	0.291126107828792
479	I	0.384725783275532	0.296904387416565
480	E	0.315127090092220	0.298043735843828
481	S	0.296904387416565	0.298043735843828
482	E	0.298043735843828	0.296904387416565
483	I	0.196137858026699	0.296904387416565
484	E	0.294685665585927	0.298043735843828
485	N	0.441030395448816	0.441030395448816
486	I	0.732123048500699	0.652275418547836
487	F	0.691308623293542	0.691308623293542
488	N	0.652275418547836	0.732123048500699
489	F	0.859255762821538	0.821926031843518
490	L	0.821926031843518	0.821926031843518
491	Q	0.937585921129570	0.859255762821538
492	Y	0.809015519559364	0.932370883410201
493	I	0.932370883410201	0.932370883410201
494	Y	0.942477020166736	0.923684925768624
495	G	0.923684925768624	0.923684925768624
496	V	0.788087287789525	0.898030829371148
497	F	0.898030829371148	0.824976902782339
498	G	0.824976902782339	0.788087287789525
499	F	0.717241707361994	0.747869615606467
500	E	0.747869615606467	0.717241707361994
501	F	0.592892967628628	0.592892967628628
502	K	0.291119353329321	0.338676187697029
503	M	0.182772234695555	0.338676187697029
504	E	0.338676187697029	0.291119353329321
505	L	0.338676187697029	0.205345776203055
506	S	0.171651670763577	0.219704994149264
507	T	0.205345776203055	0.219704994149264
508	R	0.219704994149264	0.205345776203055
509	P	0.219704994149264	0.219704994149264
510	E	0.132210770117107	0.219704994149264
511	K	0.242425128226696	0.185210350843360
512	Y	0.096118190923683	0.132210770117107
513	V	0.185210350843360	0.129287466824139
514	G	0.129287466824139	0.096118190923683
515	K	0.078547822954382	0.078547822954382
516	I	0.077760271307858	0.078547822954382
517	E	0.068621604819541	0.078547822954382
518	T	0.140038241803155	0.140038241803155
519	W	0.140038241803155	0.140038241803155
520	D	0.147284966276617	0.140038241803155
521	A	0.109082181619260	0.140038241803155
522	A	0.118853106033342	0.143984684702160
523	E	0.143984684702160	0.140602181262607
524	S	0.143984684702160	0.143984684702160
525	K	0.140602181262607	0.143984684702160
526	L	0.177263500463726	0.140602181262607
527	E	0.138763168021290	0.140602181262607
528	S	0.060633518584045	0.138763168021290
529	A	0.203662819329253	0.138763168021290
530	L	0.106858531838505	0.165614903127892
531	K	0.165614903127892	0.203662819329253
532	K	0.215242191457456	0.212544845276625
533	W	0.251825711433928	0.212544845276625
534	G	0.212544845276625	0.212544845276625
535	G	0.066994731231147	0.103978009124968
536	N	0.086392665881988	0.103978009124968
537	W	0.103978009124968	0.103978009124968
538	E	0.150152989667999	0.115485122658782
539	I	0.140017704148350	0.115485122658782
540	N	0.115485122658782	0.115485122658782
541	A	0.105314709968290	0.115485122658782
542	G	0.053068615329018	0.105314709968290
543	D	0.131125009650453	0.105314709968290
544	G	0.090711989525487	0.131125009650453
545	A	0.203834404045639	0.162790580383485
546	F	0.162790580383485	0.203834404045639
547	Y	0.408125945440379	0.203834404045639
548	G	0.253006755808532	0.175855401958345
549	P	0.175855401958345	0.253006755808532
550	K	0.175855401958345	0.253006755808532
551	I	0.346498871080589	0.346498871080589
552	D	0.533723194198881	0.533723194198881
553	I	0.620279853973859	0.603316190997401
554	M	0.724965888178834	0.603316190997401
555	I	0.603316190997401	0.620279853973859
556	S	0.447692209112341	0.632546310417064
557	D	0.632546310417064	0.632546310417064
558	A	0.713083278690062	0.713083278690062
559	L	0.727158562985933	0.727158562985933
560	R	0.727158562985933	0.727158562985933
561	R	0.831087531617514	0.727158562985933
562	W	0.819502554499200	0.727158562985933
563	H	0.601397235382372	0.601397235382372
564	Q	0.580655502439395	0.601397235382372
565	C	0.560938175033456	0.601397235382372
566	A	0.827657252439811	0.584133282026814
567	T	0.768856184315458	0.584133282026814
568	I	0.584133282026814	0.708661748137126
569	Q	0.584133282026814	0.584133282026814
570	L	0.708661748137126	0.584133282026814
571	D	0.413556513505253	0.551342717008377
572	F	0.551342717008377	0.470841547232315
573	Q	0.433305339376595	0.433305339376595
574	L	0.470841547232315	0.433305339376595
575	P	0.406031614520623	0.406031614520623
576	N	0.403398040132670	0.403398040132670
577	R	0.238455752019119	0.238455752019119
578	F	0.145012706228120	0.145012706228120
579	E	0.076894586361063	0.076894586361063
580	L	0.076894586361063	0.076894586361063
581	E	0.042680117974459	0.042680117974459
582	F	0.026991266953759	0.029196267013927
583	K	0.014551138447648	0.026991266953759
584	S	0.029196267013927	0.021300335580572
585	K	0.021300335580572	0.021300335580572
586	D	0.021300335580572	0.021300335580572
587	Q	0.009803771747670	0.021300335580572
588	D	0.028569429567427	0.023002404432383
589	S	0.023002404432383	0.028569429567427
590	E	0.077059007699092	0.045960558899333
591	S	0.045960558899333	0.052250649881270
592	Y	0.052250649881270	0.063368372149282
593	E	0.063368372149282	0.063368372149282
594	R	0.127473217074127	0.127473217074127
595	P	0.354493877527014	0.310342168518987
596	V	0.310342168518987	0.354493877527014
597	M	0.473792794066091	0.473792794066091
598	I	0.605589165918358	0.605589165918358
599	H	0.605589165918358	0.605589165918358
600	R	0.623581088300188	0.605589165918358
601	A	0.590023992104795	0.623581088300188
602	I	0.717068302369008	0.717068302369008
603	L	0.742444079400724	0.742444079400724
604	G	0.873489423726854	0.836418892841440
605	S	0.883806857117112	0.836418892841440
606	V	0.836418892841440	0.836418892841440
607	E	0.590474921108588	0.714034073994288
608	R	0.590474921108588	0.714034073994288
609	M	0.714034073994288	0.590474921108588
610	T	0.714034073994288	0.590474921108588
611	A	0.481125275798738	0.549308558301966
612	I	0.317561845174014	0.508834045611640
613	L	0.549308558301966	0.508834045611640
614	T	0.508834045611640	0.531633342367922
615	E	0.531633342367922	0.549308558301966
616	H	0.796551371401669	0.796551371401669
617	F	0.872078088546352	0.796551371401669
618	A	0.819263195495609	0.796551371401669
619	G	0.792143512429796	0.792143512429796
620	K	0.770148444208690	0.770148444208690
621	W	0.602940716648941	0.719207845540411
622	P	0.579548122737713	0.719207845540411
623	F	0.719207845540411	0.719207845540411
624	W	0.883832973326247	0.845556926142017
625	L	0.923282391568366	0.883828045994276
626	S	0.845556926142017	0.883828045994276
627	P	0.883828045994276	0.883828045994276
628	R	0.883828045994276	0.883828045994276
629	Q	0.932254069325708	0.883828045994276
630	V	0.867578844587215	0.883828045994276
631	L	0.930284223802732	0.868238464951874
632	V	0.868238464951874	0.867578844587215
633	V	0.715570757069195	0.739922777597977
634	P	0.698645190949891	0.715570757069195
635	V	0.739922777597977	0.698645190949891
636	G	0.657716590866369	0.657716590866369
637	V	0.470925952537804	0.621942320294121
638	K	0.621942320294121	0.510007243445937
639	Y	0.510007243445937	0.470925952537804
640	Q	0.305325459674783	0.305325459674783
641	G	0.195491429497900	0.253469292473443
642	Y	0.211167812637935	0.211167812637935
643	A	0.253469292473443	0.195491429497900
644	E	0.090501830359345	0.139057590117125
645	D	0.139057590117125	0.124277597021437
646	V	0.066823218302570	0.124277597021437
647	R	0.124277597021437	0.124277597021437
648	N	0.124277597021437	0.124277597021437
649	K	0.158781226541469	0.124277597021437
650	L	0.110932754694169	0.110932754694169
651	H	0.109454818597503	0.110932754694169
652	D	0.047669076810967	0.110932754694169
653	A	0.140745522725577	0.128085895230757
654	G	0.248881750379059	0.128085895230757
655	F	0.128085895230757	0.128085895230757
656	Y	0.097483096141805	0.128085895230757
657	A	0.120996640381535	0.120996640381535
658	D	0.215250615267915	0.118720364796460
659	V	0.118720364796460	0.120996640381535
660	D	0.105392911886137	0.181828161882226
661	L	0.181828161882226	0.181828161882226
662	T	0.235954354431025	0.181828161882226
663	G	0.305901482284222	0.181828161882226
664	N	0.157626071397127	0.157626071397127
665	T	0.075544966442261	0.156039995452622
666	L	0.057884223116881	0.156039995452622
667	Q	0.156039995452622	0.156039995452622
668	K	0.169218205449956	0.169218205449956
669	K	0.277579656550445	0.217427178114001
670	V	0.261489631344626	0.261489631344626
671	R	0.217427178114001	0.277579656550445
672	N	0.407102714253208	0.407102714253208
673	G	0.637959200277268	0.637959200277268
674	Q	0.765070504078617	0.765070504078617
675	M	0.779207861100523	0.779207861100523
676	L	0.867068524921320	0.779207861100523
677	K	0.839502292725412	0.779207861100523
678	Y	0.761055698550061	0.761055698550061
679	N	0.632800047005616	0.634821460154916
680	F	0.478341267108048	0.634821460154916
681	I	0.634821460154916	0.632800047005616
682	F	0.645902702488561	0.531608258095336
683	I	0.531608258095336	0.531608258095336
684	V	0.415709940038705	0.415709940038705
685	G	0.274689575744975	0.406535010608286
686	E	0.406535010608286	0.406535010608286
687	Q	0.238909698947261	0.317491856428741
688	E	0.446161214327167	0.317491856428741
689	M	0.317491856428741	0.238909698947261
690	N	0.153449886400879	0.153449886400879
691	E	0.094753855085247	0.094753855085247
692	K	0.025051733081291	0.048629415055199
693	S	0.025051733081291	0.048629415055199
694	V	0.048629415055199	0.048629415055199
695	N	0.048629415055199	0.048629415055199
696	I	0.048629415055199	0.048629415055199
697	R	0.075914297460942	0.048629415055199
698	N	0.039659168008755	0.048629415055199
699	R	0.046782622316635	0.063511715320636
700	D	0.063511715320636	0.063511715320636
701	V	0.081115687043167	0.081115687043167
702	M	0.081934202971105	0.081934202971105
703	E	0.081934202971105	0.081934202971105
704	Q	0.101123657982989	0.081934202971105
705	Q	0.086117483833039	0.081934202971105
706	G	0.047746445669346	0.054239549268815
707	K	0.035014688334404	0.054239549268815
708	N	0.054239549268815	0.054239549268815
709	A	0.177345641459248	0.068136374196779
710	T	0.106491997445726	0.106491997445726
711	V	0.068136374196779	0.177345641459248
712	S	0.193074180928391	0.193074180928391
713	V	0.218625313454916	0.193917672524041
714	E	0.193917672524041	0.218625313454916
715	E	0.374131496544196	0.273571523339448
716	V	0.374131496544196	0.273571523339448
717	L	0.273571523339448	0.273571523339448
718	K	0.149788711780162	0.149788711780162
719	Q	0.141109322484818	0.141109322484818
720	L	0.094159509309957	0.094159509309957
721	R	0.072861411661218	0.072861411661218
722	N	0.022513425655963	0.072861411661218
723	L	0.030844871313079	0.072861411661218
724	K	0.086372721036768	0.086372721036768
725	D	0.094324834799051	0.094324834799051
726	E	0.500000000000000	0.500000000000000
727	K	0.500000000000000	0.500000000000000
728	R	0.500000000000000	0.500000000000000
729	G	0.500000000000000	0.500000000000000
730	D	0.500000000000000	0.500000000000000
731	N	0.500000000000000	0.500000000000000
732	V	0.500000000000000	0.500000000000000
733	L	0.500000000000000	0.500000000000000
734	A	0.500000000000000	0.500000000000000
