# Supplementary material for: Conserved degronome features governing quality control associated proteolysis
Source: Nat Commun. 2022 Dec 8;13:7588. doi: 10.1038/s41467-022-35298-y (PMC9732359; doi:10.1038/s41467-022-35298-y)
Supplement: Supplementary file 6 — Supplementary Data 4 [file 41467_2022_35298_MOESM6_ESM.zip › profile_P04802.csv]

# Degron profile of P04802
# logit: Predicted probability of a tile being a degron (PSI<2.2) assigned to central position
# smooth: Running median spanning 5 positions
resi	aa	logit	logit_smooth
1	M	0.500000000000000	0.500000000000000
2	S	0.500000000000000	0.500000000000000
3	Q	0.500000000000000	0.500000000000000
4	D	0.500000000000000	0.500000000000000
5	E	0.500000000000000	0.500000000000000
6	N	0.500000000000000	0.500000000000000
7	I	0.500000000000000	0.500000000000000
8	V	0.500000000000000	0.500000000000000
9	K	0.032968288299123	0.032968288299123
10	A	0.027065207395581	0.032968288299123
11	V	0.025024367456602	0.032968288299123
12	E	0.045289440141730	0.045289440141730
13	E	0.161946313677260	0.161946313677260
14	S	0.387389361755519	0.161946313677260
15	A	0.376033367635729	0.161946313677260
16	E	0.145255217309262	0.145255217309262
17	P	0.047442164280367	0.047442164280367
18	A	0.038405427085435	0.038405427085435
19	Q	0.029770262027680	0.038405427085435
20	V	0.015063625265855	0.038405427085435
21	I	0.047662429353293	0.047662429353293
22	L	0.080187188932018	0.059392867444505
23	G	0.075947776234024	0.075947776234024
24	E	0.059392867444505	0.080187188932018
25	D	0.118922962063548	0.118922962063548
26	G	0.229774784212262	0.186454881463221
27	K	0.186454881463221	0.189750233038371
28	P	0.189750233038371	0.189750233038371
29	L	0.205083592012717	0.186454881463221
30	S	0.104683515437684	0.104683515437684
31	K	0.055425219641446	0.066824491661657
32	K	0.042655832958869	0.066824491661657
33	A	0.066824491661657	0.066824491661657
34	L	0.076005655427001	0.076005655427001
35	K	0.093033699228883	0.091228884615742
36	K	0.091228884615742	0.091228884615742
37	L	0.113024100139831	0.091228884615742
38	Q	0.060104653371604	0.060104653371604
39	K	0.056861348075388	0.056861348075388
40	E	0.035411977845779	0.035411977845779
41	Q	0.021866199035449	0.021866199035449
42	E	0.019275635443366	0.021866199035449
43	K	0.012676031178376	0.021866199035449
44	Q	0.024944992419823	0.024425497133155
45	R	0.024425497133155	0.024425497133155
46	K	0.024425497133155	0.024425497133155
47	K	0.015339370721050	0.019874453671923
48	E	0.019874453671923	0.019874453671923
49	E	0.019874453671923	0.019874453671923
50	R	0.023162546861012	0.023162546861012
51	A	0.023162546861012	0.023162546861012
52	L	0.029940222656653	0.023162546861012
53	Q	0.034834442313907	0.023162546861012
54	L	0.018842275755844	0.018842275755844
55	E	0.018842275755844	0.018842275755844
56	A	0.018842275755844	0.018842275755844
57	E	0.039431969196816	0.039431969196816
58	R	0.080670942972935	0.044608243023107
59	E	0.090749261558076	0.044608243023107
60	A	0.044608243023107	0.044608243023107
61	R	0.012268859155812	0.013427651576772
62	E	0.013427651576772	0.013427651576772
63	K	0.008812292647107	0.012268859155812
64	K	0.014390346180049	0.008812292647107
65	A	0.005911007157219	0.008812292647107
66	A	0.008149692740244	0.013012430014796
67	A	0.013012430014796	0.013012430014796
68	E	0.017066003294139	0.013163164261959
69	D	0.013163164261959	0.017066003294139
70	T	0.022698385959943	0.022698385959943
71	A	0.033244080898010	0.033244080898010
72	K	0.064127570227656	0.064127570227656
73	D	0.128894745261866	0.083120386802268
74	N	0.100112641609059	0.083120386802268
75	Y	0.083120386802268	0.083120386802268
76	G	0.073820520480006	0.083120386802268
77	K	0.064884776363990	0.073820520480006
78	L	0.121910474918979	0.064884776363990
79	P	0.064224667645127	0.064224667645127
80	L	0.056907718239182	0.064224667645127
81	I	0.060774482097734	0.064224667645127
82	Q	0.089157835938034	0.060774482097734
83	S	0.102210186977287	0.081286862249289
84	R	0.058380030824679	0.089157835938034
85	D	0.081286862249289	0.081286862249289
86	S	0.137959796067696	0.081286862249289
87	D	0.074343695491728	0.137959796067696
88	R	0.150054946172559	0.137959796067696
89	T	0.138120999643388	0.074343695491728
90	G	0.037851367998218	0.074161195541288
91	Q	0.074161195541288	0.038491934041397
92	K	0.038491934041397	0.038491934041397
93	R	0.020856932525150	0.046994060709361
94	V	0.049704208406475	0.046994060709361
95	K	0.046994060709361	0.046994060709361
96	F	0.046994060709361	0.046994060709361
97	V	0.043706528916437	0.043706528916437
98	D	0.022094295190757	0.027402418910719
99	L	0.027402418910719	0.027402418910719
100	D	0.017228453305123	0.027402418910719
101	E	0.030734150746466	0.030734150746466
102	A	0.052322705560447	0.052322705560447
103	K	0.057042700559462	0.052322705560447
104	D	0.064746545444361	0.052322705560447
105	S	0.043491626826237	0.057042700559462
106	D	0.027963660285585	0.053325637125251
107	K	0.089385714861334	0.053325637125251
108	E	0.053325637125251	0.082074113610630
109	V	0.082074113610630	0.089385714861334
110	L	0.136038183100659	0.119316753685475
111	F	0.121602886259314	0.121602886259314
112	R	0.119316753685475	0.136038183100659
113	A	0.200076622384243	0.159026880398075
114	R	0.159026880398075	0.200076622384243
115	V	0.317089712871118	0.317089712871118
116	H	0.332404196071061	0.332404196071061
117	N	0.619679193477585	0.538352955498111
118	T	0.539707616965569	0.539707616965569
119	R	0.538352955498111	0.539707616965569
120	Q	0.539707616965569	0.539707616965569
121	Q	0.523515019922149	0.539707616965569
122	G	0.627139647580127	0.539707616965569
123	A	0.627139647580127	0.523515019922149
124	T	0.476451726396730	0.546450075576631
125	L	0.437841683583759	0.543739481755420
126	A	0.546450075576631	0.543739481755420
127	F	0.543739481755420	0.546450075576631
128	L	0.674802452731930	0.674802452731930
129	T	0.820745054246964	0.820745054246964
130	L	0.820745054246964	0.820745054246964
131	R	0.820745054246964	0.820745054246964
132	Q	0.875145294698077	0.855768107737585
133	Q	0.922014756110645	0.855768107737585
134	A	0.855768107737585	0.855768107737585
135	S	0.855768107737585	0.855768107737585
136	L	0.715842083251016	0.715842083251016
137	I	0.558349170773735	0.558349170773735
138	Q	0.417891241421496	0.417891241421496
139	G	0.224147986501247	0.373957730736371
140	L	0.213041014257716	0.373957730736371
141	V	0.373957730736371	0.332164960874914
142	K	0.392985321860443	0.332164960874914
143	A	0.332164960874914	0.332164960874914
144	N	0.282932697837128	0.282932697837128
145	K	0.240048516271482	0.240048516271482
146	E	0.209225249717268	0.240048516271482
147	G	0.212817763664858	0.240048516271482
148	T	0.414559789932747	0.212817763664858
149	I	0.316266586329046	0.212817763664858
150	S	0.170175041778960	0.249808245680826
151	K	0.178657299190846	0.249808245680826
152	N	0.249808245680826	0.249808245680826
153	M	0.249808245680826	0.249808245680826
154	V	0.398871188802479	0.398871188802479
155	K	0.398871188802479	0.398871188802479
156	W	0.467421272063816	0.467421272063816
157	A	0.638645666990645	0.596836875450506
158	G	0.596836875450506	0.638645666990645
159	S	0.735527546154479	0.735527546154479
160	L	0.834173701510080	0.774736665193401
161	N	0.872474760055604	0.804150713625594
162	L	0.774736665193401	0.834173701510080
163	E	0.804150713625594	0.804150713625594
164	S	0.881330586894146	0.779536815536290
165	I	0.779536815536290	0.804150713625594
166	V	0.730928879535847	0.779536815536290
167	L	0.859693310017019	0.753830997583348
168	V	0.753830997583348	0.730928879535847
169	R	0.483414060096539	0.520742870242344
170	G	0.500661384614254	0.520742870242344
171	I	0.520742870242344	0.520742870242344
172	V	0.640853986002681	0.520742870242344
173	K	0.640853986002681	0.520742870242344
174	K	0.518207760213181	0.518207760213181
175	V	0.389375240913751	0.389375240913751
176	D	0.366617895878056	0.366617895878056
177	E	0.238488925490674	0.363945243125906
178	P	0.187170645185271	0.238488925490674
179	I	0.363945243125906	0.187170645185271
180	K	0.138933919406551	0.180509480431691
181	S	0.161516902013917	0.180509480431691
182	A	0.180509480431691	0.180509480431691
183	T	0.322335060754463	0.219966125172245
184	V	0.219966125172245	0.322335060754463
185	Q	0.347241920697332	0.347241920697332
186	N	0.653555931527874	0.653555931527874
187	L	0.793483309349561	0.656122199914576
188	E	0.656122199914576	0.793483309349561
189	I	0.804694673978245	0.793483309349561
190	H	0.804694673978245	0.658409979735576
191	I	0.658409979735576	0.658409979735576
192	T	0.658409979735576	0.658409979735576
193	K	0.489987673592046	0.489987673592046
194	I	0.374132201357394	0.480443424465372
195	Y	0.480443424465372	0.480443424465372
196	T	0.480443424465372	0.480443424465372
197	I	0.577901795204902	0.577901795204902
198	S	0.577901795204902	0.577901795204902
199	E	0.704651092228156	0.577901795204902
200	T	0.687653470177341	0.577901795204902
201	P	0.555586967354687	0.555586967354687
202	E	0.398574521309543	0.398574521309543
203	A	0.285443593708475	0.285443593708475
204	L	0.187486677719335	0.197595885761261
205	P	0.197595885761261	0.187486677719335
206	I	0.107906070313090	0.129250973046296
207	L	0.064931920187156	0.107906070313090
208	L	0.129250973046296	0.107906070313090
209	E	0.077737023503528	0.108490962507762
210	D	0.108490962507762	0.108490962507762
211	A	0.108490962507762	0.108490962507762
212	S	0.108490962507762	0.108490962507762
213	R	0.073639325446335	0.073639325446335
214	S	0.066037233251861	0.066037233251861
215	E	0.061249650045521	0.061249650045521
216	A	0.028673835381679	0.061249650045521
217	E	0.026096986381308	0.061249650045521
218	A	0.073727781627971	0.073727781627971
219	E	0.112172011249615	0.088144510552307
220	A	0.162069656975171	0.088144510552307
221	A	0.088144510552307	0.089027080659144
222	G	0.083055338390331	0.089027080659144
223	L	0.089027080659144	0.089027080659144
224	P	0.242310343855458	0.115233603360580
225	V	0.115233603360580	0.242310343855458
226	V	0.281995336618478	0.256673479722001
227	N	0.256673479722001	0.281995336618478
228	L	0.506342849721947	0.409332473192672
229	D	0.629852038352934	0.506342849721947
230	T	0.409332473192672	0.506342849721947
231	R	0.632624752530273	0.540506436165751
232	L	0.497228220893740	0.540506436165751
233	D	0.540506436165751	0.540506436165751
234	Y	0.540506436165751	0.497228220893740
235	R	0.410857713207056	0.410857713207056
236	V	0.410857713207056	0.410857713207056
237	I	0.255124868483001	0.410857713207056
238	D	0.456818887483495	0.456818887483495
239	L	0.628744572586072	0.627471080022299
240	R	0.745729406531709	0.628744572586072
241	T	0.627471080022299	0.745729406531709
242	V	0.872794911458023	0.785261962955434
243	T	0.785261962955434	0.785261962955434
244	N	0.806174762423474	0.785261962955434
245	Q	0.648382991771259	0.785261962955434
246	A	0.607007547921255	0.648382991771259
247	I	0.832274096605092	0.648382991771259
248	F	0.602600575554996	0.725297569412234
249	R	0.725297569412234	0.755338880584076
250	I	0.829919759191864	0.725297569412234
251	Q	0.755338880584076	0.755338880584076
252	A	0.636774424541931	0.792777515283772
253	G	0.792777515283772	0.792777515283772
254	V	0.886229463194744	0.794587300944906
255	C	0.886229463194744	0.794587300944906
256	E	0.794587300944906	0.794587300944906
257	L	0.661231960952385	0.661231960952385
258	F	0.630393527637274	0.631697421141456
259	R	0.610182630379011	0.630393527637274
260	E	0.631697421141456	0.630393527637274
261	Y	0.445177155129682	0.610182630379011
262	L	0.644105467002845	0.533615024422430
263	A	0.533615024422430	0.516129896073815
264	T	0.418754058373187	0.516129896073815
265	K	0.516129896073815	0.418754058373187
266	K	0.348662723792664	0.418754058373187
267	F	0.349901846566501	0.483783237410587
268	T	0.483783237410587	0.466628313739182
269	E	0.552409033392289	0.466628313739182
270	V	0.466628313739182	0.466628313739182
271	H	0.283580202522885	0.283580202522885
272	T	0.243887361923215	0.243887361923215
273	P	0.154807122189617	0.154807122189617
274	K	0.128069170980667	0.128069170980667
275	L	0.105373581203413	0.105373581203413
276	L	0.059301353488338	0.105373581203413
277	G	0.058694482642733	0.105373581203413
278	A	0.156273774600568	0.097528323771230
279	P	0.168701803636225	0.154179182337667
280	S	0.097528323771230	0.156273774600568
281	E	0.154179182337667	0.168701803636225
282	G	0.178180566352723	0.178180566352723
283	G	0.284754179193406	0.178180566352723
284	S	0.283645105229080	0.178180566352723
285	S	0.165768817383164	0.165768817383164
286	V	0.165768817383164	0.165768817383164
287	F	0.132441123839247	0.165768817383164
288	E	0.180598907014634	0.180598907014634
289	V	0.276180364952639	0.276180364952639
290	T	0.555280567876059	0.555280567876059
291	Y	0.669608164098196	0.669608164098196
292	F	0.712096868741452	0.677662962404076
293	K	0.712096868741452	0.677662962404076
294	G	0.677662962404076	0.677662962404076
295	K	0.532161596148072	0.611172342480604
296	A	0.532161596148072	0.532161596148072
297	Y	0.611172342480604	0.532161596148072
298	L	0.464955768405927	0.464955768405927
299	A	0.442299982368280	0.442299982368280
300	Q	0.297102412368309	0.442299982368280
301	S	0.298242198361277	0.442299982368280
302	P	0.478552092124238	0.478552092124238
303	Q	0.674269669056087	0.523203665991024
304	F	0.729322721950809	0.542192124108175
305	N	0.523203665991024	0.542192124108175
306	K	0.542192124108175	0.523203665991024
307	Q	0.265739530177547	0.370315347335618
308	Q	0.241386632159734	0.370315347335618
309	L	0.370315347335618	0.370315347335618
310	I	0.504485582158296	0.407456678546353
311	V	0.407456678546353	0.407456678546353
312	A	0.602747660251284	0.407456678546353
313	D	0.380402443667207	0.407456678546353
314	F	0.396797530220200	0.543346703373356
315	E	0.543346703373356	0.543346703373356
316	R	0.706700774853167	0.647949949378498
317	V	0.738053466986601	0.647949949378498
318	Y	0.647949949378498	0.647949949378498
319	E	0.341672129297771	0.341672129297771
320	I	0.194483498437077	0.237976593538085
321	G	0.164399811395740	0.194483498437077
322	P	0.237976593538085	0.194483498437077
323	V	0.144553970345900	0.237976593538085
324	F	0.240885393127543	0.237976593538085
325	R	0.240885393127543	0.167089539860547
326	A	0.167089539860547	0.234835263595694
327	E	0.148412346525094	0.167089539860547
328	N	0.234835263595694	0.167089539860547
329	S	0.079650990083795	0.176196651114644
330	N	0.176196651114644	0.176196651114644
331	T	0.202803721172387	0.101851912749266
332	H	0.101354267483965	0.101851912749266
333	R	0.101851912749266	0.101354267483965
334	H	0.049907994853442	0.060483501742566
335	M	0.060483501742566	0.060483501742566
336	T	0.060483501742566	0.060483501742566
337	E	0.108771823435539	0.108771823435539
338	F	0.130262974325434	0.130262974325434
339	T	0.260766590154001	0.130262974325434
340	G	0.166881901698121	0.130262974325434
341	L	0.096387194542176	0.146141766882719
342	D	0.096317665012503	0.109280211088347
343	M	0.146141766882719	0.096387194542176
344	E	0.109280211088347	0.109280211088347
345	M	0.065130403666664	0.146141766882719
346	A	0.171460416592064	0.109280211088347
347	F	0.172236306559618	0.120915981570227
348	E	0.093266569732108	0.120915981570227
349	E	0.120915981570227	0.120915981570227
350	H	0.120915981570227	0.120915981570227
351	Y	0.215820754632791	0.120915981570227
352	H	0.095069106157778	0.215820754632791
353	E	0.255833775647533	0.255833775647533
354	V	0.299278594476733	0.299278594476733
355	L	0.372451451116347	0.372451451116347
356	D	0.372451451116347	0.372451451116347
357	T	0.677908631792566	0.677908631792566
358	L	0.872610881120561	0.678153251250348
359	S	0.864018404416676	0.785948937679332
360	E	0.678153251250348	0.844632639999543
361	L	0.785948937679332	0.785948937679332
362	F	0.844632639999543	0.750346190280505
363	V	0.750346190280505	0.785948937679332
364	F	0.633178871807297	0.844632639999543
365	I	0.865828753294322	0.818017321152282
366	F	0.886788768157046	0.818017321152282
367	S	0.818017321152282	0.865828753294322
368	E	0.720713247007328	0.818017321152282
369	L	0.901490267829839	0.737657313684628
370	P	0.736600907102414	0.737657313684628
371	K	0.737657313684628	0.737657313684628
372	R	0.737657313684628	0.736600907102414
373	F	0.618856802943985	0.618856802943985
374	A	0.429194246443723	0.429194246443723
375	H	0.270767871632884	0.429194246443723
376	E	0.391282807106204	0.429194246443723
377	I	0.487629772325410	0.391282807106204
378	E	0.463488699826306	0.391282807106204
379	L	0.368481250972739	0.380915954686447
380	V	0.262156269588822	0.368481250972739
381	R	0.380915954686447	0.322165191914245
382	K	0.236913745421942	0.272585214474553
383	Q	0.322165191914245	0.322165191914245
384	Y	0.272585214474553	0.272585214474553
385	P	0.380956087175408	0.272585214474553
386	V	0.131243427305097	0.165935670076087
387	E	0.165935670076087	0.131243427305097
388	E	0.090777788975380	0.122169199486922
389	F	0.080927362936246	0.122169199486922
390	K	0.122169199486922	0.122169199486922
391	L	0.137387136735372	0.137387136735372
392	P	0.244877755593601	0.159226281066143
393	K	0.159226281066143	0.175765899346113
394	D	0.278351860510563	0.175765899346113
395	G	0.175765899346113	0.175765899346113
396	K	0.175765899346113	0.219256771062590
397	M	0.219256771062590	0.175765899346113
398	V	0.234301929060649	0.175765899346113
399	R	0.157064905608088	0.219256771062590
400	L	0.129805031642860	0.234301929060649
401	T	0.247945861894177	0.247945861894177
402	Y	0.273941854067153	0.273941854067153
403	K	0.480907652458785	0.480907652458785
404	E	0.600602683154498	0.480907652458785
405	G	0.546669315367412	0.480907652458785
406	I	0.430505405760870	0.430505405760870
407	E	0.202863464795872	0.324418741639856
408	M	0.324418741639856	0.202863464795872
409	L	0.161954417664433	0.161954417664433
410	R	0.087202263552953	0.093469066646877
411	A	0.093469066646877	0.087202263552953
412	A	0.059075418051242	0.087202263552953
413	G	0.051824650919055	0.062539503313035
414	K	0.119575699657439	0.062539503313035
415	E	0.062539503313035	0.062539503313035
416	I	0.105130525588758	0.062539503313035
417	G	0.042920359628486	0.042920359628486
418	D	0.018585014848453	0.018585014848453
419	F	0.009975704172982	0.011648951050119
420	E	0.007681679768813	0.011648951050119
421	D	0.011648951050119	0.011648951050119
422	L	0.028453924777753	0.022946919494198
423	S	0.022946919494198	0.028453924777753
424	T	0.037136769745235	0.034367320352079
425	E	0.034367320352079	0.037136769745235
426	N	0.074311450973234	0.044302438671606
427	E	0.147705688567692	0.070741912063471
428	K	0.044302438671606	0.074311450973234
429	F	0.070741912063471	0.070741912063471
430	L	0.208672456676396	0.066226187613643
431	G	0.065553388651610	0.066226187613643
432	K	0.066226187613643	0.066226187613643
433	L	0.033872748952323	0.066226187613643
434	V	0.102420152314178	0.102420152314178
435	R	0.199366188726022	0.199366188726022
436	D	0.468947814912962	0.320038288449652
437	K	0.637630772073718	0.320038288449652
438	Y	0.320038288449652	0.368584756258289
439	D	0.191071878508393	0.344813930773450
440	T	0.368584756258289	0.344813930773450
441	D	0.344813930773450	0.344813930773450
442	F	0.344813930773450	0.344813930773450
443	Y	0.150508582361677	0.344813930773450
444	I	0.250553348558052	0.344813930773450
445	L	0.419189686711140	0.394192719742826
446	D	0.394192719742826	0.412550280029428
447	K	0.412550280029428	0.419189686711140
448	F	0.708677486353535	0.708677486353535
449	P	0.708677486353535	0.708677486353535
450	L	0.879812960693865	0.708677486353535
451	E	0.769062688360592	0.708677486353535
452	I	0.490157279201632	0.490157279201632
453	R	0.286419979340224	0.293877197309918
454	P	0.207728672393603	0.286419979340224
455	F	0.293877197309918	0.272842482577982
456	Y	0.272842482577982	0.272842482577982
457	T	0.159190818560480	0.272842482577982
458	M	0.278298648598095	0.220965908264793
459	P	0.170305325867234	0.170305325867234
460	D	0.220965908264793	0.182704787440610
461	P	0.122284922037306	0.170305325867234
462	A	0.182704787440610	0.122284922037306
463	N	0.116172441717761	0.122284922037306
464	P	0.116172441717761	0.124237824140710
465	K	0.124237824140710	0.124237824140710
466	Y	0.174259815412345	0.124237824140710
467	S	0.131488574399914	0.131488574399914
468	N	0.118679562602300	0.131488574399914
469	S	0.133962450127534	0.131488574399914
470	Y	0.094593015314476	0.133962450127534
471	D	0.147720624629464	0.147720624629464
472	F	0.291008289835120	0.279144476299318
473	F	0.325643745537801	0.279144476299318
474	M	0.279144476299318	0.279144476299318
475	R	0.215378630199948	0.256206530985753
476	G	0.202087506512389	0.256206530985753
477	E	0.256206530985753	0.256206530985753
478	E	0.412204958625540	0.303963227726764
479	I	0.303963227726764	0.303963227726764
480	L	0.303963227726764	0.303963227726764
481	S	0.201262340843014	0.201262340843014
482	G	0.141996324477445	0.201262340843014
483	A	0.171312419053536	0.201262340843014
484	Q	0.264682097954413	0.264682097954413
485	R	0.305212677724663	0.305212677724663
486	I	0.305212677724663	0.305212677724663
487	H	0.452231184302265	0.305212677724663
488	D	0.378837283312199	0.305212677724663
489	H	0.234342572016053	0.348781747969804
490	A	0.273042953685189	0.273042953685189
491	L	0.348781747969804	0.273042953685189
492	L	0.248098042328825	0.348781747969804
493	Q	0.401855637560635	0.348781747969804
494	E	0.383739302959072	0.248098042328825
495	R	0.206334069238864	0.206334069238864
496	M	0.121606456082623	0.121606456082623
497	K	0.121606456082623	0.121606456082623
498	A	0.098410566634265	0.098410566634265
499	H	0.063009093502177	0.063009093502177
500	G	0.063009093502177	0.063009093502177
501	L	0.032645467005319	0.052243454027606
502	S	0.017951627622673	0.052243454027606
503	P	0.052243454027606	0.032645467005319
504	E	0.075811521648714	0.026536057670021
505	D	0.026536057670021	0.032210344403509
506	P	0.021392065596014	0.029947742722620
507	G	0.032210344403509	0.029947742722620
508	L	0.029947742722620	0.029947742722620
509	K	0.066024886109226	0.032210344403509
510	D	0.027662176724371	0.043682077105854
511	Y	0.043682077105854	0.043682077105854
512	C	0.043682077105854	0.043682077105854
513	D	0.063344922334635	0.063344922334635
514	G	0.127309889824318	0.127309889824318
515	F	0.173976030196325	0.127309889824318
516	S	0.173976030196325	0.127309889824318
517	Y	0.078137536365832	0.173976030196325
518	G	0.063644626985515	0.107874234707121
519	C	0.216842400081001	0.107874234707121
520	P	0.107874234707121	0.123946461044577
521	P	0.123946461044577	0.139800003673811
522	H	0.139800003673811	0.139800003673811
523	A	0.188266478922725	0.174700041734123
524	G	0.174700041734123	0.188266478922725
525	G	0.265233391170959	0.238730097236838
526	G	0.238730097236838	0.265233391170959
527	I	0.436621009629412	0.436621009629412
528	G	0.455229050549492	0.455229050549492
529	L	0.648743593577637	0.520604195225248
530	E	0.520604195225248	0.592476869404513
531	R	0.654265684825525	0.604041591747483
532	V	0.592476869404513	0.604041591747483
533	V	0.604041591747483	0.654265684825525
534	M	0.804227149123044	0.756504603192159
535	F	0.854279129000978	0.804227149123044
536	Y	0.756504603192159	0.804227149123044
537	L	0.834518297586719	0.834518297586719
538	D	0.728583111081513	0.834518297586719
539	L	0.897795237021748	0.883481626267162
540	K	0.938317767530021	0.883481626267162
541	N	0.883481626267162	0.883481626267162
542	I	0.827506193451991	0.827506193451991
543	R	0.614522969522044	0.614522969522044
544	R	0.420366450645410	0.420366450645410
545	A	0.283129159110285	0.420366450645410
546	S	0.184888289468863	0.328713208682733
547	L	0.460226730412681	0.328713208682733
548	F	0.328713208682733	0.460226730412681
549	P	0.500000000000000	0.500000000000000
550	R	0.500000000000000	0.500000000000000
551	D	0.500000000000000	0.500000000000000
552	P	0.500000000000000	0.500000000000000
553	K	0.500000000000000	0.500000000000000
554	R	0.500000000000000	0.500000000000000
555	L	0.500000000000000	0.500000000000000
556	R	0.500000000000000	0.500000000000000
557	P	0.500000000000000	0.500000000000000
