# Supplementary material for: Conserved degronome features governing quality control associated proteolysis
Source: Nat Commun. 2022 Dec 8;13:7588. doi: 10.1038/s41467-022-35298-y (PMC9732359; doi:10.1038/s41467-022-35298-y)
Supplement: Supplementary file 6 — Supplementary Data 4 [file 41467_2022_35298_MOESM6_ESM.zip › profile_P04803.csv]

# Degron profile of P04803
# logit: Predicted probability of a tile being a degron (PSI<2.2) assigned to central position
# smooth: Running median spanning 5 positions
resi	aa	logit	logit_smooth
1	M	0.500000000000000	0.500000000000000
2	S	0.500000000000000	0.500000000000000
3	N	0.500000000000000	0.500000000000000
4	K	0.500000000000000	0.500000000000000
5	Q	0.500000000000000	0.500000000000000
6	A	0.500000000000000	0.500000000000000
7	V	0.500000000000000	0.500000000000000
8	L	0.500000000000000	0.500000000000000
9	K	0.828102613871815	0.764061169117943
10	L	0.764061169117943	0.828102613871815
11	I	0.846681738351314	0.846681738351314
12	S	0.865281297018913	0.865281297018913
13	K	0.880244694432456	0.865281297018913
14	R	0.907203372254853	0.865281297018913
15	W	0.799255651753716	0.813514672546611
16	I	0.813514672546611	0.813514672546611
17	S	0.686444041718973	0.799255651753716
18	T	0.813514672546611	0.686444041718973
19	V	0.648148795286155	0.648148795286155
20	Q	0.475018323748799	0.475018323748799
21	R	0.341868256822520	0.475018323748799
22	A	0.403392138965784	0.403392138965784
23	D	0.540717124464706	0.390596167247237
24	F	0.390596167247237	0.390596167247237
25	K	0.239444241424595	0.239444241424595
26	L	0.199842341211282	0.232633764055073
27	N	0.232633764055073	0.232633764055073
28	S	0.152348210046651	0.232633764055073
29	E	0.249351666955461	0.249351666955461
30	A	0.365181634690025	0.319155257622578
31	L	0.319155257622578	0.365181634690025
32	H	0.585170083612605	0.585170083612605
33	S	0.605840096338264	0.585170083612605
34	N	0.600675676129546	0.585170083612605
35	A	0.404968608199153	0.464479407303049
36	T	0.464479407303049	0.464479407303049
37	V	0.396039934059931	0.464479407303049
38	F	0.647133182197724	0.615730651792346
39	S	0.736303836432175	0.647133182197724
40	M	0.615730651792346	0.678562703620116
41	I	0.736303836432175	0.678562703620116
42	Q	0.678562703620116	0.678562703620116
43	P	0.678562703620116	0.736303836432175
44	T	0.748620582789047	0.710431623835625
45	G	0.846951149045188	0.710431623835625
46	C	0.710431623835625	0.710431623835625
47	F	0.617062224741676	0.619641929899363
48	H	0.619641929899363	0.617062224741676
49	L	0.538896425334928	0.617062224741676
50	G	0.494678325961594	0.619641929899363
51	N	0.677523221838430	0.552642948117084
52	Y	0.714202198418131	0.677523221838430
53	L	0.552642948117084	0.714202198418131
54	G	0.754280616156224	0.714202198418131
55	A	0.754280616156224	0.621727625003468
56	T	0.485381207696197	0.621727625003468
57	R	0.621727625003468	0.501649884011724
58	V	0.452004004533019	0.501649884011724
59	W	0.501649884011724	0.501649884011724
60	T	0.518894301234742	0.452004004533019
61	D	0.320197413344194	0.320197413344194
62	L	0.187870419823864	0.211923389082447
63	C	0.149413786139017	0.211923389082447
64	E	0.211923389082447	0.211923389082447
65	L	0.351288585375436	0.293663852379930
66	K	0.483942801033085	0.293663852379930
67	Q	0.293663852379930	0.302937965231215
68	P	0.263641359598763	0.302937965231215
69	G	0.302937965231215	0.302937965231215
70	Q	0.302937965231215	0.302937965231215
71	E	0.302937965231215	0.302937965231215
72	L	0.225890629026587	0.302937965231215
73	I	0.384147716088508	0.384147716088508
74	F	0.403330654898605	0.403330654898605
75	G	0.420247162534626	0.420247162534626
76	V	0.572600540905627	0.572600540905627
77	A	0.572600540905627	0.572600540905627
78	D	0.625561938977617	0.572621621743747
79	L	0.606155606839615	0.572621621743747
80	H	0.572621621743747	0.572621621743747
81	A	0.350312965380423	0.350312965380423
82	I	0.131981024171389	0.232225160859250
83	T	0.109042749936734	0.160629012640401
84	V	0.232225160859250	0.131981024171389
85	P	0.160629012640401	0.160629012640401
86	K	0.128175902691092	0.232225160859250
87	P	0.354688652542960	0.239928159987115
88	D	0.239928159987115	0.239928159987115
89	G	0.239928159987115	0.239928159987115
90	E	0.128671584488688	0.130543405706949
91	M	0.081737904898374	0.128671584488688
92	F	0.130543405706949	0.112780770492924
93	R	0.097511662627675	0.112780770492924
94	K	0.112780770492924	0.130543405706949
95	F	0.215377883262100	0.215377883262100
96	R	0.377605929197795	0.377605929197795
97	H	0.598347735057578	0.598347735057578
98	E	0.770650865439505	0.770650865439505
99	A	0.815670984521628	0.770650865439505
100	V	0.833817373708100	0.770650865439505
101	A	0.573032730913740	0.573032730913740
102	S	0.513929025017317	0.513929025017317
103	I	0.391664017041589	0.391664017041589
104	L	0.245207956440601	0.269809262517722
105	A	0.269809262517722	0.269809262517722
106	V	0.255258696018831	0.269809262517722
107	G	0.504485882134150	0.504485882134150
108	V	0.628118446790015	0.563165642430722
109	D	0.631632505464794	0.563165642430722
110	P	0.563165642430722	0.563165642430722
111	E	0.563165642430722	0.563165642430722
112	K	0.437284630121445	0.457151348539557
113	A	0.457151348539557	0.437284630121445
114	S	0.368404855609702	0.368404855609702
115	V	0.239887894805461	0.310356228318736
116	I	0.310356228318736	0.239887894805461
117	Y	0.208797653191705	0.239887894805461
118	Q	0.232622357122554	0.310356228318736
119	S	0.401197774541973	0.401197774541973
120	A	0.557164391633770	0.557164391633770
121	I	0.725474890211885	0.725474890211885
122	P	0.801805865820435	0.801805865820435
123	Q	0.883722939419466	0.801805865820435
124	H	0.816742874173365	0.801805865820435
125	S	0.688784643258142	0.761585514718107
126	E	0.706030996622041	0.761585514718107
127	L	0.761585514718107	0.761585514718107
128	H	0.761585514718107	0.761585514718107
129	W	0.796534606061311	0.761585514718107
130	L	0.592469068195399	0.762650777377245
131	L	0.762650777377245	0.796534606061311
132	S	0.867416932652555	0.828010204212390
133	T	0.828010204212390	0.838560702816081
134	L	0.838560702816081	0.867416932652555
135	A	0.931542129516213	0.862396954443506
136	S	0.879849516229239	0.862396954443506
137	M	0.862396954443506	0.862396954443506
138	G	0.862396954443506	0.862396954443506
139	L	0.758757226284097	0.758757226284097
140	L	0.626055063469875	0.626055063469875
141	N	0.612163026435000	0.612163026435000
142	R	0.609564558312092	0.609564558312092
143	M	0.397326495185116	0.522383055080745
144	T	0.522383055080745	0.507668368675377
145	Q	0.507668368675377	0.455556843152803
146	W	0.387480809419435	0.455556843152803
147	K	0.455556843152803	0.387480809419435
148	S	0.310483465204247	0.310483465204247
149	K	0.159767432319268	0.159767432319268
150	S	0.153413011860925	0.153413011860925
151	N	0.077440510210749	0.152217559095658
152	I	0.088110249467451	0.152217559095658
153	K	0.152217559095658	0.117342307795147
154	Q	0.249162280393630	0.117342307795147
155	S	0.117342307795147	0.117342307795147
156	T	0.065833798306825	0.065833798306825
157	N	0.065833798306825	0.065833798306825
158	G	0.036012926910958	0.059891188763777
159	D	0.059891188763777	0.057238533215168
160	Y	0.057238533215168	0.048394049482150
161	L	0.027346905997685	0.056130301763283
162	V	0.048394049482150	0.056130301763283
163	N	0.056130301763283	0.056130301763283
164	D	0.100492525624159	0.077103655036245
165	S	0.077103655036245	0.100492525624159
166	D	0.165168084012116	0.165168084012116
167	V	0.328384812345807	0.328384812345807
168	G	0.494524151439579	0.328384812345807
169	K	0.494524151439579	0.328384812345807
170	V	0.306828156247947	0.494524151439579
171	R	0.306828156247947	0.494524151439579
172	L	0.511775167367665	0.511775167367665
173	G	0.659307585168901	0.659307585168901
174	L	0.703688112001240	0.659307585168901
175	F	0.853613777271448	0.703688112001240
176	S	0.630858490499219	0.821492812253000
177	Y	0.821492812253000	0.853613777271448
178	P	0.901673494910091	0.901673494910091
179	V	0.909929420749713	0.901673494910091
180	L	0.941893410396628	0.909929420749713
181	Q	0.890528270387245	0.909929420749713
182	A	0.914964731051759	0.890528270387245
183	A	0.852733403132839	0.852733403132839
184	D	0.769639166642412	0.850688154015133
185	I	0.850688154015133	0.848763436105370
186	L	0.736656808216914	0.769639166642412
187	L	0.848763436105370	0.736656808216914
188	Y	0.713313276895337	0.713313276895337
189	K	0.398285784114589	0.398285784114589
190	S	0.263915967354600	0.263915967354600
191	T	0.212332851929875	0.263915967354600
192	H	0.180105475360083	0.212332851929875
193	V	0.288530382955426	0.180105475360083
194	P	0.176784674147082	0.176784674147082
195	V	0.176784674147082	0.176784674147082
196	G	0.061583300782590	0.070948196231963
197	D	0.066479948921239	0.070948196231963
198	D	0.070948196231963	0.070948196231963
199	Q	0.076121692803681	0.076121692803681
200	S	0.080764152088405	0.080764152088405
201	Q	0.132776428087850	0.080764152088405
202	H	0.099244152541520	0.080764152088405
203	L	0.069261870076998	0.092291940278695
204	E	0.039515936650103	0.092291940278695
205	L	0.092291940278695	0.092291940278695
206	T	0.138963926846540	0.138963926846540
207	R	0.233394334064412	0.233394334064412
208	H	0.331667405380184	0.331667405380184
209	L	0.462111210585799	0.434293907748839
210	A	0.467478961536404	0.434293907748839
211	E	0.434293907748839	0.462111210585799
212	K	0.244816347611205	0.467478961536404
213	F	0.513400165359241	0.468714124090555
214	N	0.512038080686532	0.468714124090555
215	K	0.468714124090555	0.468714124090555
216	M	0.435316788702236	0.435316788702236
217	Y	0.378034945247431	0.378034945247431
218	K	0.355554462062218	0.378034945247431
219	K	0.312492319465683	0.378034945247431
220	N	0.543532502791848	0.543532502791848
221	F	0.703503312755604	0.609129039126972
222	F	0.609129039126972	0.644444971972928
223	P	0.644444971972928	0.644444971972928
224	K	0.660283299918367	0.609129039126972
225	P	0.549226346829655	0.549226346829655
226	V	0.398869457642946	0.549226346829655
227	T	0.545491842688543	0.549226346829655
228	M	0.705148487699200	0.705148487699200
229	L	0.750913023102706	0.705148487699200
230	A	0.751931359790244	0.705148487699200
231	Q	0.618654960003753	0.658656299306282
232	T	0.658656299306282	0.634991427686928
233	K	0.634991427686928	0.618654960003753
234	K	0.540227483803966	0.540227483803966
235	V	0.393794117538660	0.393794117538660
236	L	0.377249548106232	0.377249548106232
237	S	0.377249548106231	0.377249548106231
238	L	0.243831413706775	0.243831413706775
239	S	0.198544521202936	0.211664439381613
240	T	0.211664439381613	0.198544521202936
241	P	0.117176069538621	0.117176069538621
242	E	0.106874733823394	0.106874733823394
243	K	0.091479349468186	0.091479349468186
244	K	0.059845995252022	0.059845995252022
245	M	0.016652329404682	0.016652329404682
246	S	0.016652329404682	0.016652329404682
247	K	0.015138986265583	0.016652329404682
248	S	0.030345095300386	0.030345095300386
249	D	0.054674069518531	0.054674069518531
250	P	0.113341512800013	0.085620983259624
251	N	0.150123103989218	0.085620983259624
252	H	0.085620983259624	0.085620983259624
253	D	0.053943338219080	0.053943338219080
254	S	0.031219317456517	0.038041682656173
255	V	0.029485794923756	0.038041682656173
256	I	0.038041682656173	0.038041682656173
257	F	0.074511602083042	0.074511602083042
258	L	0.129400926826566	0.129400926826566
259	N	0.141529429721134	0.141529429721134
260	D	0.163829022835709	0.163829022835709
261	E	0.270072110202427	0.270072110202427
262	P	0.444061608689417	0.351459142024677
263	K	0.429568864004904	0.351459142024677
264	A	0.351459142024677	0.351459142024677
265	I	0.333364900871744	0.333364900871744
266	Q	0.212960748940758	0.212960748940758
267	K	0.067150112330763	0.212960748940758
268	K	0.083190806561069	0.212960748940758
269	I	0.269877241073587	0.269877241073587
270	R	0.391675255979580	0.274614805108681
271	K	0.274614805108681	0.302283034113333
272	A	0.302283034113333	0.359351312711149
273	L	0.397458537487206	0.359351312711149
274	T	0.359351312711149	0.359351312711149
275	D	0.512777389998522	0.359351312711149
276	S	0.358114256616825	0.358114256616825
277	I	0.334660794266487	0.334660794266487
278	S	0.296427610170324	0.296427610170324
279	D	0.183126830184847	0.204171853151077
280	R	0.204171853151077	0.183126830184847
281	F	0.150885690991486	0.150885690991486
282	Y	0.066739306118449	0.150885690991486
283	Y	0.107638961928396	0.150885690991486
284	D	0.194427638119718	0.150150935205755
285	P	0.160697948330906	0.160697948330906
286	V	0.150150935205755	0.194427638119718
287	E	0.264541526352383	0.264541526352383
288	R	0.363442912167660	0.363442912167660
289	P	0.518617036930383	0.363442912167660
290	G	0.495785062346011	0.363442912167660
291	V	0.362237202660943	0.495785062346011
292	S	0.198746839685947	0.495785062346011
293	N	0.502592961754758	0.409664808906360
294	L	0.523087333311136	0.502592961754758
295	I	0.409664808906360	0.513680292269716
296	N	0.532629130207252	0.523087333311136
297	I	0.513680292269716	0.532629130207252
298	V	0.716708794406914	0.532629130207252
299	S	0.657662651015358	0.513680292269716
300	G	0.360214476166061	0.657662651015358
301	I	0.489826484299733	0.489826484299733
302	Q	0.673615906926728	0.386764556370488
303	R	0.386764556370488	0.386764556370488
304	K	0.134069090079869	0.249708981524932
305	S	0.249708981524932	0.140506816549100
306	I	0.140506816549100	0.140506816549100
307	E	0.093735590880274	0.161954534388125
308	D	0.161954534388125	0.140506816549100
309	V	0.168592292145332	0.129114757782157
310	V	0.073229335548547	0.129114757782157
311	E	0.129114757782157	0.129114757782157
312	D	0.129114757782157	0.128041088125339
313	V	0.072865219018895	0.128041088125339
314	S	0.128041088125339	0.072865219018895
315	R	0.063671506779461	0.072865219018895
316	F	0.055890135161002	0.128041088125339
317	N	0.170165824841898	0.107341745104530
318	N	0.170165824841898	0.107341745104530
319	Y	0.107341745104530	0.170165824841898
320	R	0.107341745104530	0.170165824841898
321	D	0.290932932181820	0.290932932181820
322	F	0.328788599661471	0.328788599661471
323	K	0.499313187931969	0.328788599661471
324	D	0.346675583608241	0.328788599661471
325	Y	0.140185450910994	0.314531977768485
326	V	0.278552903734404	0.278552903734404
327	S	0.314531977768485	0.166936825305210
328	E	0.166936825305210	0.254180985166501
329	V	0.136343346164718	0.166936825305210
330	I	0.254180985166501	0.155696749456200
331	I	0.155696749456200	0.155696749456200
332	E	0.100955290971756	0.155696749456200
333	E	0.295678246485919	0.122202100361949
334	L	0.122202100361949	0.117576485882818
335	K	0.071465675918290	0.122202100361949
336	G	0.117576485882818	0.122202100361949
337	P	0.320888536041537	0.117576485882818
338	R	0.180202473407114	0.117576485882818
339	T	0.058366836242243	0.058366836242243
340	E	0.025226076242592	0.058366836242243
341	F	0.043587190401290	0.058366836242243
342	E	0.120824059901623	0.120824059901623
343	K	0.120824059901623	0.120824059901623
344	Y	0.135806631866494	0.135806631866494
345	I	0.172089040724633	0.172089040724633
346	N	0.294293394078274	0.272345051493246
347	E	0.397269299614040	0.294293394078274
348	P	0.272345051493246	0.294293394078274
349	T	0.394654796432943	0.394654796432943
350	Y	0.208737088641329	0.394654796432943
351	L	0.408664343456786	0.394654796432943
352	H	0.441616042303217	0.301044446023772
353	S	0.301044446023772	0.301044446023772
354	V	0.206109397152009	0.260953236038330
355	V	0.260953236038330	0.260953236038330
356	E	0.260953236038330	0.260953236038330
357	S	0.281426096457839	0.260953236038330
358	G	0.322213614063594	0.260953236038330
359	M	0.252049383592508	0.252049383592508
360	R	0.144652135589287	0.189486811085814
361	K	0.110671876920198	0.144652135589287
362	A	0.189486811085814	0.144010815097834
363	R	0.144010815097834	0.144010815097834
364	E	0.046989659822502	0.148830073299929
365	K	0.148830073299929	0.148830073299929
366	A	0.158605893326955	0.158605893326955
367	A	0.190327586665477	0.190327586665477
368	K	0.241393186053913	0.241393186053913
369	N	0.307266790788608	0.262370654641991
370	L	0.262370654641991	0.307266790788608
371	A	0.500000000000000	0.500000000000000
372	D	0.500000000000000	0.500000000000000
373	I	0.500000000000000	0.500000000000000
374	H	0.500000000000000	0.500000000000000
375	K	0.500000000000000	0.500000000000000
376	I	0.500000000000000	0.500000000000000
377	M	0.500000000000000	0.500000000000000
378	G	0.500000000000000	0.500000000000000
379	F	0.500000000000000	0.500000000000000
