# Supplementary material for: Conserved degronome features governing quality control associated proteolysis
Source: Nat Commun. 2022 Dec 8;13:7588. doi: 10.1038/s41467-022-35298-y (PMC9732359; doi:10.1038/s41467-022-35298-y)
Supplement: Supplementary file 6 — Supplementary Data 4 [file 41467_2022_35298_MOESM6_ESM.zip › profile_P04806.csv]

# Degron profile of P04806
# logit: Predicted probability of a tile being a degron (PSI<2.2) assigned to central position
# smooth: Running median spanning 5 positions
resi	aa	logit	logit_smooth
1	M	0.500000000000000	0.500000000000000
2	V	0.500000000000000	0.500000000000000
3	H	0.500000000000000	0.500000000000000
4	L	0.500000000000000	0.500000000000000
5	G	0.500000000000000	0.500000000000000
6	P	0.500000000000000	0.500000000000000
7	K	0.500000000000000	0.500000000000000
8	K	0.500000000000000	0.500000000000000
9	P	0.244484687573876	0.244484687573876
10	Q	0.097094082330029	0.097094082330029
11	A	0.097094082330029	0.097094082330029
12	R	0.078157790582151	0.078157790582151
13	K	0.040812081322637	0.066650211373250
14	G	0.031297853965884	0.066650211373250
15	S	0.066650211373250	0.056947664534281
16	M	0.102264748550320	0.056947664534281
17	A	0.056947664534281	0.066650211373250
18	D	0.039187506863166	0.073267445099677
19	V	0.082564310757555	0.063327709829386
20	P	0.073267445099677	0.073267445099677
21	K	0.063327709829386	0.082564310757555
22	E	0.118726451016545	0.073267445099677
23	L	0.092806023264266	0.063327709829386
24	M	0.048640296717737	0.072221448636777
25	D	0.048640296717737	0.072221448636777
26	E	0.072221448636777	0.072221448636777
27	I	0.136045638314579	0.084742580638855
28	H	0.136045638314579	0.089425410639287
29	Q	0.084742580638855	0.089425410639287
30	L	0.089425410639287	0.089425410639287
31	E	0.089425410639287	0.084742580638855
32	D	0.050197543557606	0.089425410639287
33	M	0.061929118020495	0.089425410639287
34	F	0.124741851046012	0.124741851046012
35	T	0.189660297730614	0.163911587804836
36	V	0.163911587804836	0.189660297730614
37	D	0.236702757495485	0.189660297730614
38	S	0.240623511069267	0.236702757495485
39	E	0.153859756878082	0.240623511069267
40	T	0.371782494913876	0.371782494913876
41	L	0.706809700428660	0.371782494913876
42	R	0.444788315761444	0.371782494913876
43	K	0.197527920266818	0.313845901497691
44	V	0.313845901497691	0.286425969860301
45	V	0.175449809176040	0.232816220814766
46	K	0.286425969860301	0.286425969860301
47	H	0.232816220814766	0.286425969860301
48	F	0.498260262020910	0.332605658125975
49	I	0.498260262020910	0.332605658125975
50	D	0.332605658125975	0.332605658125975
51	E	0.303368746916411	0.303368746916411
52	L	0.258829363705636	0.258829363705636
53	N	0.134067161760796	0.134596644232284
54	K	0.067185347685293	0.134067161760796
55	G	0.134596644232284	0.109231059235076
56	L	0.109231059235076	0.089837502633128
57	T	0.089837502633128	0.109231059235076
58	K	0.089837502633128	0.109231059235076
59	K	0.143740607555017	0.143740607555017
60	G	0.181047859825719	0.181047859825719
61	G	0.188986862662378	0.188986862662378
62	N	0.333739079001968	0.333739079001968
63	I	0.444156391867103	0.376352077682592
64	P	0.377632552597540	0.376352077682592
65	M	0.376352077682592	0.376352077682592
66	I	0.336589528351679	0.352359864488150
67	P	0.352359864488150	0.352359864488150
68	G	0.303764149988011	0.336589528351679
69	W	0.352359864488150	0.342442192028032
70	V	0.292353499734842	0.303764149988011
71	M	0.342442192028032	0.292353499734842
72	E	0.162054192315200	0.172027630116237
73	F	0.152899787390753	0.162054192315200
74	P	0.172027630116237	0.162054192315200
75	T	0.160879555613821	0.172027630116237
76	G	0.216793992895742	0.172027630116237
77	K	0.427060266850308	0.171669415053106
78	E	0.158336693967704	0.171669415053106
79	S	0.171669415053106	0.158336693967704
80	G	0.094352871617866	0.120647873488314
81	N	0.120647873488314	0.094352871617866
82	Y	0.069107896936151	0.094352871617866
83	L	0.064797987277266	0.114065413629327
84	A	0.114065413629327	0.114065413629327
85	I	0.155220012195226	0.155220012195226
86	D	0.249443450338210	0.249443450338210
87	L	0.496780204507624	0.496780204507624
88	G	0.649688202174832	0.649688202174832
89	G	0.807068533738632	0.807068533738632
90	T	0.832536062547807	0.807068533738632
91	N	0.843624826618123	0.807068533738632
92	L	0.741715008440376	0.741715008440376
93	R	0.638882699273375	0.638882699273375
94	V	0.408068699582197	0.597920742404993
95	V	0.597920742404993	0.597920742404993
96	L	0.444527295695325	0.566610463889985
97	V	0.664175861400863	0.566610463889985
98	K	0.566610463889985	0.566610463889985
99	L	0.566610463889985	0.566610463889985
100	S	0.624927804150662	0.566610463889985
101	G	0.450036030189074	0.450036030189074
102	N	0.431313880628333	0.431313880628333
103	H	0.295432765399278	0.298579955616318
104	T	0.298579955616318	0.295432765399278
105	F	0.176022167272337	0.190507016418968
106	D	0.190507016418968	0.176022167272337
107	T	0.175037112154342	0.175037112154342
108	T	0.108542127698140	0.108542127698140
109	Q	0.057361205937482	0.108542127698140
110	S	0.107979413320419	0.108542127698140
111	K	0.141361202145191	0.133742306410049
112	Y	0.133742306410049	0.133742306410049
113	K	0.133742306410049	0.133742306410049
114	L	0.072273446755412	0.133742306410049
115	P	0.143869496195215	0.132970933773113
116	H	0.132970933773113	0.080110769900929
117	D	0.080110769900929	0.092392187208880
118	M	0.051401501328687	0.092392187208880
119	R	0.092392187208880	0.092392187208880
120	T	0.176150673322089	0.109930133238878
121	T	0.109930133238878	0.176150673322089
122	K	0.196637787833598	0.196637787833598
123	H	0.209644649980766	0.196637787833598
124	Q	0.276914509640720	0.209644649980766
125	E	0.150768964144200	0.262118314520861
126	E	0.262118314520861	0.276914509640720
127	L	0.307350646694942	0.262118314520861
128	W	0.279404322996885	0.262118314520861
129	S	0.160846285604301	0.279404322996885
130	F	0.261578644888302	0.279404322996885
131	I	0.361059636365290	0.357397334499630
132	A	0.471978601897347	0.361059636365290
133	D	0.357397334499630	0.471978601897347
134	S	0.471978601897347	0.471978601897347
135	L	0.471978601897347	0.471978601897347
136	K	0.471978601897347	0.471978601897347
137	D	0.458877935990282	0.458877935990282
138	F	0.402174745554049	0.402174745554049
139	M	0.266866959811032	0.266866959811032
140	V	0.144251891390402	0.144251891390402
141	E	0.064240614582527	0.144251891390402
142	Q	0.121938878755425	0.121938878755425
143	E	0.206910791307176	0.121938878755425
144	L	0.105577422399158	0.190422183814508
145	L	0.190422183814508	0.206910791307176
146	N	0.262436112523878	0.193019366719693
147	T	0.262436112523878	0.207650467814722
148	K	0.193019366719693	0.262436112523878
149	D	0.207650467814722	0.262436112523878
150	T	0.313420410463026	0.313420410463026
151	L	0.461358390900471	0.453068843913540
152	P	0.559111500596396	0.453068843913540
153	L	0.453068843913540	0.453068843913540
154	G	0.306012677970638	0.338996265166845
155	F	0.338996265166845	0.306012677970638
156	T	0.286948090919285	0.306012677970638
157	F	0.286948090919285	0.338996265166845
158	S	0.621110441385948	0.286948090919285
159	Y	0.562614979446151	0.286948090919285
160	P	0.282167305286957	0.282167305286957
161	A	0.259058121843142	0.282167305286957
162	S	0.274781620037463	0.282167305286957
163	Q	0.484935328440158	0.317373665546092
164	N	0.317373665546092	0.331627863902170
165	K	0.331627863902170	0.344631417021215
166	I	0.344631417021215	0.331627863902170
167	N	0.347104547249772	0.331627863902170
168	E	0.224520552348967	0.281655669156391
169	G	0.204785692113129	0.224520552348967
170	I	0.281655669156391	0.224520552348967
171	L	0.163849695535642	0.281655669156391
172	Q	0.301862900216044	0.281655669156391
173	R	0.316602657444728	0.280483641057556
174	W	0.280483641057556	0.280483641057556
175	T	0.246150045094970	0.246150045094970
176	K	0.191132133037131	0.246150045094970
177	G	0.237330372281144	0.237330372281144
178	F	0.307351202328273	0.191132133037131
179	D	0.098229892015292	0.154512870342426
180	I	0.089981268702590	0.125852283209017
181	P	0.154512870342426	0.120172464576079
182	N	0.125852283209017	0.125852283209017
183	V	0.120172464576079	0.154512870342426
184	E	0.202429105125509	0.198967633197159
185	G	0.198967633197159	0.198967633197159
186	H	0.206748137991577	0.202429105125509
187	D	0.074144272990703	0.198967633197159
188	V	0.245976311137017	0.150909026824971
189	V	0.138106040115885	0.150909026824971
190	P	0.150909026824971	0.150909026824971
191	L	0.194666202031702	0.150909026824971
192	L	0.075252337272423	0.194666202031702
193	Q	0.210293708158839	0.210293708158839
194	N	0.230405573178011	0.230405573178011
195	E	0.361174636843897	0.361174636843897
196	I	0.393733808857922	0.393733808857922
197	S	0.436727060761121	0.436727060761121
198	K	0.436727060761121	0.436727060761121
199	R	0.528168689082990	0.528168689082990
200	E	0.528168689082990	0.528168689082990
201	L	0.548142340244456	0.528168689082990
202	P	0.510526199503504	0.528168689082990
203	I	0.396532794722694	0.510526199503504
204	E	0.536427361619479	0.492195601399714
205	I	0.492195601399714	0.440029212607448
206	V	0.422897261024685	0.492195601399714
207	A	0.440029212607448	0.492195601399714
208	L	0.577748457358347	0.577748457358347
209	I	0.829123631001470	0.760166619297231
210	N	0.760166619297231	0.760243663730400
211	D	0.788537240521844	0.788537240521844
212	T	0.760243663730400	0.788537240521844
213	V	0.905320589918151	0.788537240521844
214	G	0.826037726576678	0.760243663730400
215	T	0.581874497069870	0.581874497069870
216	L	0.490806806158256	0.490806806158256
217	I	0.227532837700993	0.227532837700993
218	A	0.127606918969110	0.227532837700993
219	S	0.148091278048932	0.227532837700993
220	Y	0.343449393797475	0.281190856890074
221	Y	0.281190856890074	0.281190856890075
222	T	0.281190856890075	0.343449393797475
223	D	0.513004711289813	0.439295056982795
224	P	0.660650790115585	0.439295056982795
225	E	0.439295056982795	0.439295056982795
226	T	0.280090226663800	0.290148308938319
227	K	0.193348485741953	0.280090226663800
228	M	0.290148308938319	0.193348485741953
229	G	0.157755757238094	0.157755757238094
230	V	0.075613182361567	0.157755757238094
231	I	0.090321250474836	0.157755757238094
232	F	0.270709240091128	0.270709240091128
233	G	0.430531585261250	0.396921684926031
234	T	0.396921684926031	0.430531585261250
235	G	0.526099833015442	0.526099833015442
236	V	0.667554307369830	0.526099833015442
237	N	0.571763249940081	0.526099833015442
238	G	0.468821650402793	0.513075213304234
239	A	0.513075213304234	0.468821650402793
240	F	0.229068432628407	0.271431417837444
241	Y	0.130381314219751	0.229068432628407
242	D	0.271431417837444	0.174614007528222
243	V	0.174614007528222	0.174614007528222
244	V	0.174614007528222	0.174614007528222
245	S	0.104712799642904	0.174614007528222
246	D	0.216900044828664	0.174614007528222
247	I	0.310145265416198	0.154759624690894
248	E	0.154759624690894	0.154759624690894
249	K	0.046688691437235	0.089214240110520
250	L	0.054458200598139	0.054458200598139
251	E	0.089214240110520	0.054320566719165
252	G	0.054320566719165	0.054320566719165
253	K	0.026026075308060	0.043470545859288
254	L	0.026026075308060	0.032481795085469
255	A	0.043470545859288	0.032481795085469
256	D	0.032481795085469	0.043470545859288
257	D	0.066958777735473	0.061419942916757
258	I	0.134175441635356	0.066958777735473
259	P	0.061419942916757	0.122015815371199
260	S	0.154703232133784	0.134175441635356
261	N	0.122015815371199	0.122015815371199
262	S	0.203306609351356	0.122015815371199
263	P	0.093132436915703	0.122015815371199
264	M	0.077223272335051	0.203306609351356
265	A	0.238304997686211	0.108663319901502
266	I	0.238304997686211	0.108663319901502
267	N	0.108663319901502	0.108663319901502
268	C	0.076075779755480	0.108663319901502
269	E	0.081530521298401	0.108663319901502
270	Y	0.173699494846963	0.173699494846963
271	G	0.263880125204540	0.263880125204540
272	S	0.442058419080124	0.282480567556917
273	F	0.309289048485095	0.282480567556917
274	D	0.282480567556917	0.282480567556917
275	N	0.163531825624023	0.200331522809100
276	E	0.188536788450333	0.188536788450333
277	H	0.200331522809100	0.179042362442544
278	L	0.179042362442544	0.188536788450333
279	V	0.176837501129784	0.200331522809100
280	L	0.258546108389820	0.179042362442544
281	P	0.372897778554744	0.176837501129784
282	R	0.137229169217399	0.175257541252077
283	T	0.154482065647464	0.175257541252077
284	K	0.175257541252077	0.175257541252077
285	Y	0.270153305212796	0.175257541252077
286	D	0.225910025537033	0.175257541252077
287	V	0.143547584471383	0.143547584471383
288	A	0.077101010821197	0.077101010821197
289	V	0.032526823266472	0.035210027784615
290	D	0.035210027784615	0.035210027784615
291	E	0.030264693273407	0.035210027784615
292	Q	0.036500003420626	0.035210027784615
293	S	0.069833649079530	0.036500003420626
294	P	0.024291812596583	0.039772918833460
295	R	0.044858548667838	0.039772918833460
296	P	0.039772918833460	0.032997643581138
297	G	0.032997643581138	0.032997643581138
298	Q	0.019617928827725	0.032997643581138
299	Q	0.029381329535127	0.032997643581138
300	A	0.083646890278777	0.083646890278777
301	F	0.146228128812309	0.146228128812309
302	E	0.243433286281666	0.146228128812309
303	K	0.222513037504980	0.222513037504980
304	M	0.132157217107450	0.243433286281666
305	T	0.251819350781741	0.251819350781741
306	S	0.455440216887831	0.455440216887831
307	G	0.494437374514672	0.494437374514672
308	Y	0.665697991501626	0.665697991501626
309	Y	0.734546272276829	0.734546272276829
310	L	0.735607961527544	0.735607961527544
311	G	0.901035399457567	0.847189893712482
312	E	0.847189893712482	0.847189893712482
313	L	0.873821851688457	0.847189893712482
314	L	0.844578807773521	0.844578807773521
315	R	0.757262537805543	0.795513236559641
316	L	0.795513236559641	0.757262537805543
317	V	0.629484583673513	0.648339350124013
318	L	0.648339350124013	0.648339350124013
319	L	0.596112903564393	0.648339350124013
320	E	0.785753166891931	0.648339350124013
321	L	0.857608501775208	0.615720733203260
322	N	0.615720733203260	0.615720733203260
323	E	0.440380303475467	0.440380303475467
324	K	0.267140094401037	0.267140094401037
325	G	0.267140094401037	0.267140094401037
326	L	0.176111913240987	0.176111913240987
327	M	0.096880241983900	0.149780190853926
328	L	0.096880241983900	0.096880241983900
329	K	0.149780190853926	0.096880241983900
330	D	0.079631176065548	0.096880241983900
331	Q	0.084838185029315	0.149780190853926
332	D	0.218474506141319	0.218474506141319
333	L	0.376427324378364	0.242115256746671
334	S	0.545629197674535	0.242115256746671
335	K	0.242115256746671	0.242115256746671
336	L	0.176785227168803	0.176785227168803
337	K	0.102584708639031	0.176785227168803
338	Q	0.173487913031470	0.176785227168803
339	P	0.263074606543468	0.263074606543468
340	Y	0.321946233832780	0.321946233832780
341	I	0.506179822792850	0.389390353183065
342	M	0.526249379564772	0.389390353183065
343	D	0.389390353183065	0.389390353183065
344	T	0.252645091612676	0.252645091612676
345	S	0.082511835989106	0.141033995666851
346	Y	0.074999056087551	0.099825896439229
347	P	0.141033995666851	0.082511835989106
348	A	0.099825896439229	0.074999056087551
349	R	0.048359771563017	0.048359771563017
350	I	0.044792309160307	0.044792309160307
351	E	0.017585174487487	0.017585174487487
352	D	0.017585174487487	0.017585174487487
353	D	0.017585174487487	0.017585174487487
354	P	0.008866645069110	0.008866645069110
355	F	0.002575957315872	0.008866645069110
356	E	0.006147793090841	0.007989755308109
357	N	0.009330323666370	0.006147793090841
358	L	0.007989755308109	0.006147793090841
359	E	0.003715900473654	0.007989755308109
360	D	0.003236448936246	0.007989755308109
361	T	0.011993253059315	0.011993253059315
362	D	0.018031817867709	0.018031817867709
363	D	0.035531764400689	0.018250163464637
364	I	0.018250163464637	0.031698889031862
365	F	0.031698889031862	0.035531764400689
366	Q	0.040048982971868	0.040048982971868
367	K	0.040048982971868	0.040048982971868
368	D	0.058175929979020	0.058175929979020
369	F	0.066253211371358	0.066253211371358
370	G	0.070391877735664	0.070391877735664
371	V	0.124989481682267	0.124989481682267
372	K	0.349357889379513	0.236675745905084
373	T	0.349357889379513	0.266094254890584
374	T	0.236675745905084	0.349357889379513
375	L	0.266094254890584	0.349357889379513
376	P	0.419441747601212	0.416282810200454
377	E	0.698889302236916	0.419441747601212
378	R	0.416282810200454	0.639263159273075
379	K	0.639263159273075	0.639263159273075
380	L	0.679038288867722	0.629156756030425
381	I	0.629156756030425	0.639263159273075
382	R	0.629156756030425	0.629156756030425
383	R	0.644199231776611	0.629156756030425
384	L	0.541852179880439	0.630660502880714
385	C	0.630660502880714	0.644199231776611
386	E	0.762419163861342	0.762419163861342
387	L	0.848202167983447	0.848202167983447
388	I	0.879127981651871	0.848202167983447
389	G	0.868456921238628	0.848202167983447
390	T	0.838883811505059	0.868456921238628
391	R	0.784875485448977	0.838883811505059
392	A	0.873167772850193	0.818085013666494
393	A	0.818085013666494	0.818085013666494
394	R	0.774632197939748	0.873167772850193
395	L	0.924180101058472	0.825211972300514
396	A	0.912414796217081	0.854808140511110
397	V	0.825211972300514	0.862695076805496
398	C	0.854808140511110	0.854808140511110
399	G	0.862695076805496	0.854808140511110
400	I	0.814907480429819	0.854808140511110
401	A	0.861321943952094	0.826738220972581
402	A	0.826738220972581	0.817223475458191
403	I	0.817223475458191	0.817223475458191
404	C	0.642775053866367	0.653639009611958
405	Q	0.612512431131888	0.642775053866367
406	K	0.653639009611958	0.642775053866367
407	R	0.590564981804544	0.612512431131888
408	G	0.700710802431683	0.590564981804544
409	Y	0.364975788037999	0.364975788037999
410	K	0.261494447606608	0.261494447606608
411	T	0.223926715349448	0.223926715349448
412	G	0.194643348932964	0.206722784223882
413	H	0.206722784223882	0.194643348932964
414	I	0.183045176386693	0.194643348932964
415	A	0.183045176386693	0.206722784223882
416	A	0.264441264600329	0.183045176386693
417	D	0.287844098768525	0.259159219723422
418	G	0.150031276571917	0.259159219723422
419	S	0.259159219723422	0.245975921646097
420	V	0.245975921646097	0.219952059282412
421	Y	0.198532844898500	0.219952059282412
422	N	0.219952059282412	0.198532844898500
423	K	0.145274523412210	0.145274523412210
424	Y	0.145274523412210	0.145274523412210
425	P	0.115496740494022	0.145274523412210
426	G	0.164948560003506	0.164948560003506
427	F	0.329236464295091	0.164948560003506
428	K	0.346225317536775	0.164948560003506
429	E	0.134353546582914	0.284850166018875
430	A	0.154349458509674	0.242084794134832
431	A	0.284850166018875	0.242084794134832
432	A	0.242084794134832	0.267589964350264
433	K	0.267589964350264	0.284850166018875
434	G	0.302923291468292	0.267589964350264
435	L	0.302923291468292	0.267589964350264
436	R	0.104134455899730	0.208579534426141
437	D	0.131418028983529	0.168382036832949
438	I	0.208579534426141	0.131418028983529
439	Y	0.168382036832949	0.131418028983529
440	G	0.076178090452607	0.109792987800870
441	W	0.054028769175136	0.109792987800870
442	T	0.109792987800870	0.109792987800870
443	G	0.141576769853804	0.141576769853804
444	D	0.151628966853500	0.151628966853500
445	A	0.220266281493201	0.220266281493201
446	S	0.324524101752905	0.220266281493201
447	K	0.224563597278747	0.220266281493201
448	D	0.087620283603169	0.087620283603169
449	P	0.059694329564508	0.059694329564508
450	I	0.023664166661272	0.023664166661272
451	T	0.023412918290258	0.023664166661272
452	I	0.023412918290258	0.023664166661272
453	V	0.055594660320299	0.034997577732703
454	P	0.034997577732703	0.042609292403987
455	A	0.042609292403987	0.054758365559366
456	E	0.054758365559366	0.054758365559366
457	D	0.165041977568499	0.165041977568499
458	G	0.321317828835979	0.222020314191236
459	S	0.222020314191236	0.242224187146983
460	G	0.257280733219751	0.242224187146983
461	A	0.242224187146983	0.222020314191236
462	G	0.157857356757537	0.157857356757537
463	A	0.112376804803452	0.154546075068987
464	A	0.088642926514604	0.154546075068987
465	V	0.154546075068987	0.154546075068987
466	I	0.426813410465307	0.409640772688989
467	A	0.547238468967437	0.409640772688989
468	A	0.409640772688989	0.409640772688989
469	L	0.409640772688989	0.409640772688989
470	S	0.347719317159679	0.409640772688989
471	E	0.413525875337813	0.409640772688989
472	K	0.519097529971772	0.413525875337813
473	R	0.399402296746021	0.442562680588652
474	I	0.442562680588652	0.442562680588652
475	A	0.442562680588652	0.442562680588652
476	E	0.328461565506401	0.442562680588652
477	G	0.500000000000000	0.500000000000000
478	K	0.500000000000000	0.500000000000000
479	S	0.500000000000000	0.500000000000000
480	L	0.500000000000000	0.500000000000000
481	G	0.500000000000000	0.500000000000000
482	I	0.500000000000000	0.500000000000000
483	I	0.500000000000000	0.500000000000000
484	G	0.500000000000000	0.500000000000000
485	A	0.500000000000000	0.500000000000000
