# Supplementary material for: Conserved degronome features governing quality control associated proteolysis
Source: Nat Commun. 2022 Dec 8;13:7588. doi: 10.1038/s41467-022-35298-y (PMC9732359; doi:10.1038/s41467-022-35298-y)
Supplement: Supplementary file 6 — Supplementary Data 4 [file 41467_2022_35298_MOESM6_ESM.zip › profile_P04807.csv]

# Degron profile of P04807
# logit: Predicted probability of a tile being a degron (PSI<2.2) assigned to central position
# smooth: Running median spanning 5 positions
resi	aa	logit	logit_smooth
1	M	0.500000000000000	0.500000000000000
2	V	0.500000000000000	0.500000000000000
3	H	0.500000000000000	0.500000000000000
4	L	0.500000000000000	0.500000000000000
5	G	0.500000000000000	0.500000000000000
6	P	0.500000000000000	0.500000000000000
7	K	0.500000000000000	0.500000000000000
8	K	0.500000000000000	0.500000000000000
9	P	0.244484687573876	0.244484687573876
10	Q	0.097094082330029	0.097094082330029
11	A	0.097094082330029	0.097094082330029
12	R	0.078157790582151	0.078157790582151
13	K	0.040812081322637	0.066650211373250
14	G	0.031297853965884	0.066650211373250
15	S	0.066650211373250	0.066650211373250
16	M	0.102264748550320	0.100300659606505
17	A	0.100300659606505	0.102264748550320
18	D	0.107950844319731	0.107950844319731
19	V	0.210746936228489	0.107950844319731
20	P	0.111044989239867	0.111044989239867
21	K	0.084120862193067	0.121434446761377
22	E	0.153993434737953	0.115287659615215
23	L	0.121434446761377	0.121434446761377
24	M	0.115287659615215	0.149948417667706
25	Q	0.149948417667706	0.149948417667706
26	Q	0.211714479128270	0.211714479128270
27	I	0.352037452164277	0.352037452164277
28	E	0.352037452164277	0.352037452164277
29	N	0.352037452164277	0.352037452164277
30	F	0.368129941877525	0.352037452164277
31	E	0.368129941877525	0.352037452164277
32	K	0.238691856204117	0.281423425067376
33	I	0.281423425067376	0.281423425067376
34	F	0.281423425067376	0.281423425067376
35	T	0.342492833548757	0.303773404935138
36	V	0.303773404935138	0.342492833548757
37	P	0.434505464801833	0.345069173913450
38	T	0.477301322694999	0.434505464801833
39	E	0.345069173913450	0.477301322694999
40	T	0.631645241886661	0.631645241886661
41	L	0.787365785763527	0.631645241886661
42	Q	0.645243846492790	0.631645241886661
43	A	0.358502765260854	0.509436002041866
44	V	0.509436002041866	0.358502765260854
45	T	0.259041774051669	0.279421370565415
46	K	0.279421370565415	0.279421370565415
47	H	0.224795487015299	0.279421370565415
48	F	0.486898542191313	0.320208523375513
49	I	0.484168006779767	0.324923666217075
50	S	0.320208523375513	0.324923666217075
51	E	0.324923666217075	0.320208523375513
52	L	0.228708352809714	0.228708352809714
53	E	0.116189154373553	0.182176889721681
54	K	0.093510471828901	0.149392423685584
55	G	0.182176889721681	0.123859853500767
56	L	0.149392423685584	0.123859853500767
57	S	0.123859853500767	0.123859853500767
58	K	0.123859853500767	0.123859853500767
59	K	0.107272134859438	0.123859853500767
60	G	0.136624422111472	0.136624422111472
61	G	0.142955481567126	0.142955481567126
62	N	0.331312853840114	0.331312853840114
63	I	0.441459324548543	0.341949713940032
64	P	0.343177549258350	0.341949713940032
65	M	0.341949713940032	0.341949713940032
66	I	0.306367869676818	0.321408235380654
67	P	0.321408235380654	0.321408235380654
68	G	0.275266889366485	0.306367869676818
69	W	0.321408235380654	0.311942129556038
70	V	0.264520010598879	0.275266889366485
71	M	0.311942129556038	0.264520010598879
72	D	0.144099750108543	0.144099750108543
73	F	0.090076133689442	0.109515006040703
74	P	0.109515006040703	0.109515006040703
75	T	0.101919331758391	0.109515006040703
76	G	0.140779809216938	0.109515006040703
77	K	0.306138368074741	0.109269782726598
78	E	0.100197116519058	0.109269782726598
79	S	0.109269782726598	0.100197116519058
80	G	0.058086069720982	0.085327927978618
81	D	0.085327927978618	0.058086069720982
82	F	0.048051896327778	0.058086069720982
83	L	0.044991675647283	0.080496097736946
84	A	0.080496097736946	0.080496097736946
85	I	0.111057227404492	0.111057227404492
86	D	0.184321719015865	0.184321719015865
87	L	0.401640601893692	0.401640601893692
88	G	0.557720128599921	0.557720128599921
89	G	0.739875008026141	0.739875008026141
90	T	0.842904257012234	0.739875008026141
91	N	0.843624826618123	0.739875008026141
92	L	0.684651285564805	0.684651285564805
93	R	0.572203509272999	0.572203509272999
94	V	0.247187335285638	0.414812101365646
95	V	0.414812101365646	0.414812101365646
96	L	0.276133141946689	0.383934526947194
97	V	0.485265022892969	0.383934526947194
98	K	0.383934526947194	0.383934526947194
99	L	0.383934526947194	0.383934526947194
100	G	0.442653774379928	0.383934526947194
101	G	0.280609270397081	0.280609270397081
102	D	0.265532426497191	0.265532426497191
103	R	0.166580450128876	0.168683630519832
104	T	0.168683630519832	0.166580450128876
105	F	0.104371753025429	0.113774628420999
106	D	0.113774628420999	0.104371753025429
107	T	0.103737186568307	0.103737186568307
108	T	0.029871708603764	0.090432400944597
109	Q	0.047600876018193	0.090432400944597
110	S	0.090432400944597	0.090432400944597
111	K	0.176709187791381	0.167445572490775
112	Y	0.167445572490775	0.167445572490775
113	R	0.167445572490775	0.167445572490775
114	L	0.090344888361616	0.136179971027853
115	P	0.136179971027853	0.117030511788871
116	D	0.117030511788871	0.090344888361616
117	A	0.061492108218143	0.071139924753130
118	M	0.039171077772297	0.071139924753130
119	R	0.071139924753130	0.061492108218143
120	T	0.138573676100271	0.071139924753130
121	T	0.050643951263364	0.084568389446207
122	Q	0.084568389446207	0.091001990872417
123	N	0.091001990872417	0.091001990872417
124	P	0.126285168602175	0.105370778589504
125	D	0.126285168602175	0.126285168602175
126	E	0.105370778589504	0.126285168602175
127	L	0.128255600431585	0.126285168602175
128	W	0.113915560870017	0.128255600431585
129	E	0.134986126387985	0.134986126387985
130	F	0.223843258182322	0.223843258182322
131	I	0.388887228576028	0.223843258182322
132	A	0.286174640970706	0.286174640970706
133	D	0.213078432117628	0.333284368589523
134	S	0.333284368589523	0.333284368589523
135	L	0.619328401429669	0.333284368589523
136	K	0.423996821541088	0.333284368589523
137	A	0.255386459661282	0.329827982183137
138	F	0.311141383658735	0.311141383658735
139	I	0.329827982183137	0.255386459661282
140	D	0.194679601621984	0.194679601621984
141	E	0.101600415156094	0.194679601621984
142	Q	0.161310469618061	0.161310469618061
143	F	0.281387853161949	0.161310469618061
144	P	0.150501435364938	0.178639462310748
145	Q	0.260916764638623	0.178639462310748
146	G	0.178639462310748	0.178639462310748
147	I	0.178639462310748	0.178639462310748
148	S	0.097476523343048	0.178639462310748
149	E	0.287636341133423	0.287636341133423
150	P	0.412916452750780	0.393179931868582
151	I	0.587507015774761	0.412916452750780
152	P	0.393179931868582	0.483327458495167
153	L	0.483327458495167	0.503444822993055
154	G	0.503444822993055	0.483327458495167
155	F	0.553038710553350	0.483327458495167
156	T	0.325300714221849	0.503444822993055
157	F	0.312505173539120	0.553038710553350
158	S	0.617147514698214	0.325300714221849
159	F	0.600714881321846	0.312505173539120
160	P	0.297873030989716	0.297873030989716
161	A	0.273968489266369	0.297873030989716
162	S	0.290242469500916	0.297873030989716
163	Q	0.504003036968864	0.334126875728368
164	N	0.334126875728368	0.348749096033819
165	K	0.348749096033819	0.362060323612811
166	I	0.362060323612811	0.348749096033819
167	N	0.364588947151681	0.348749096033819
168	E	0.224520552348967	0.281655669156391
169	G	0.204785692113129	0.224520552348967
170	I	0.281655669156391	0.224520552348967
171	L	0.163849695535642	0.281655669156391
172	Q	0.301862900216044	0.281655669156391
173	R	0.316602657444728	0.280483641057556
174	W	0.280483641057556	0.280483641057556
175	T	0.280483641057556	0.280483641057556
176	K	0.220031573166060	0.280483641057556
177	G	0.280483641057556	0.280483641057556
178	F	0.357272034718457	0.220031573166060
179	D	0.120072783230024	0.186285729535790
180	I	0.110214130819650	0.152796679265133
181	P	0.186285729535790	0.120474659494284
182	N	0.152796679265133	0.152796679265133
183	I	0.120474659494284	0.186285729535790
184	E	0.202890449044179	0.199423060792556
185	N	0.199423060792556	0.199423060792556
186	H	0.237008759592236	0.202890449044179
187	D	0.132994182501579	0.236816333862989
188	V	0.384563402322453	0.237008759592236
189	V	0.236816333862989	0.256051628748752
190	P	0.256051628748752	0.256051628748752
191	M	0.318847359789594	0.256051628748752
192	L	0.154263325978232	0.318847359789594
193	Q	0.392776685976544	0.392776685976544
194	K	0.409352741713782	0.409352741713782
195	Q	0.566874710050080	0.566874710050080
196	I	0.600545060403632	0.600545060403632
197	T	0.600545060403632	0.600545060403632
198	K	0.600545060403632	0.600545060403632
199	R	0.684598645823843	0.684598645823843
200	N	0.730554889498576	0.716416786599634
201	I	0.746079940082085	0.716416786599634
202	P	0.716416786599634	0.716416786599634
203	I	0.572504682663049	0.594717780057821
204	E	0.594717780057821	0.572504682663049
205	V	0.421532064798009	0.421532064798009
206	V	0.352723407844396	0.421532064798009
207	A	0.368829405584885	0.421532064798009
208	L	0.504334618904687	0.504334618904687
209	I	0.686245322915560	0.568666955369220
210	N	0.568666955369220	0.568770619547880
211	D	0.608009273096244	0.608009273096244
212	T	0.568770619547880	0.608009273096244
213	T	0.799089559522493	0.608009273096244
214	G	0.702203192449993	0.568770619547880
215	T	0.408657632636761	0.408657632636761
216	L	0.323711406547494	0.323711406547494
217	V	0.127606918969110	0.127606918969110
218	A	0.067718456483753	0.127606918969110
219	S	0.079464795882715	0.127606918969110
220	Y	0.206205628863753	0.162662078167495
221	Y	0.162662078167495	0.206205628863753
222	T	0.246800385675310	0.246800385675310
223	D	0.468751375345229	0.396226832570840
224	P	0.619872596851204	0.396226832570840
225	E	0.396226832570840	0.396226832570840
226	T	0.280090226663800	0.290148308938319
227	K	0.193348485741953	0.280090226663800
228	M	0.290148308938319	0.193348485741953
229	G	0.157755757238094	0.157755757238094
230	V	0.075613182361567	0.157755757238094
231	I	0.090321250474836	0.157755757238094
232	F	0.255913729412463	0.255913729412463
233	G	0.411934967562010	0.378811116125699
234	T	0.378811116125699	0.411934967562010
235	G	0.507050755090596	0.507050755090596
236	V	0.636592713002518	0.507050755090596
237	N	0.538053879268750	0.507050755090596
238	G	0.435016199113839	0.478956041428567
239	A	0.478956041428567	0.435016199113839
240	Y	0.205851213330536	0.245286622538071
241	Y	0.115665820154315	0.228758205745310
242	D	0.245286622538071	0.228758205745310
243	V	0.228758205745310	0.228758205745310
244	C	0.228758205745310	0.228758205745310
245	S	0.140881678172298	0.228758205745310
246	D	0.279712771569126	0.228758205745310
247	I	0.339344683476273	0.172998500696301
248	E	0.172998500696301	0.172998500696301
249	K	0.056951067355036	0.107767248082608
250	L	0.066309560541357	0.066309560541357
251	Q	0.107767248082608	0.056951067355036
252	G	0.056784870708445	0.056784870708445
253	K	0.036141273572825	0.056784870708445
254	L	0.043990394387603	0.054652092129225
255	S	0.072578525582181	0.054652092129225
256	D	0.054652092129225	0.072578525582181
257	D	0.109986082028556	0.101274351327354
258	I	0.210644460308574	0.109986082028556
259	P	0.101274351327354	0.129604042061542
260	P	0.163944715541073	0.163944715541073
261	S	0.129604042061542	0.129604042061542
262	A	0.214714008871568	0.129604042061542
263	P	0.099127196183583	0.129604042061542
264	M	0.099127196183583	0.214714008871568
265	A	0.291467244406693	0.138149935732642
266	I	0.291467244406693	0.138149935732642
267	N	0.138149935732642	0.138149935732642
268	C	0.097688680634199	0.138149935732642
269	E	0.120737203857514	0.138149935732642
270	Y	0.189734874380707	0.189734874380707
271	G	0.245508459721300	0.245508459721300
272	S	0.418331423936877	0.263277074413785
273	F	0.288997117485588	0.263277074413785
274	D	0.263277074413785	0.263277074413785
275	N	0.150716116527618	0.185270650490518
276	E	0.174169510596449	0.174169510596449
277	H	0.185270650490518	0.174169510596449
278	V	0.165251258051557	0.185270650490518
279	V	0.188842516181220	0.188842516181220
280	L	0.237407349492364	0.188842516181220
281	P	0.387929305269012	0.188842516181220
282	R	0.144956797146841	0.162997688828767
283	T	0.162997688828767	0.162997688828767
284	K	0.123520158041947	0.162159675192749
285	Y	0.197096727224427	0.162159675192749
286	D	0.162159675192749	0.123520158041947
287	I	0.109095625706492	0.109095625706492
288	T	0.057525338191425	0.057525338191425
289	I	0.023974387860037	0.025971023182358
290	D	0.025971023182358	0.023974387860037
291	E	0.022293344953058	0.023974387860037
292	E	0.022293344953058	0.022293344953058
293	S	0.043234943322664	0.022293344953058
294	P	0.014764056456353	0.022293344953058
295	R	0.027491375139912	0.020455555557091
296	P	0.020455555557091	0.020237667672737
297	G	0.020237667672737	0.020237667672737
298	Q	0.010043987435895	0.020237667672737
299	Q	0.015116118985170	0.020237667672737
300	T	0.044235438258512	0.044235438258512
301	F	0.122473911008342	0.122473911008342
302	E	0.207730451481686	0.122473911008342
303	K	0.189111506421829	0.189111506421829
304	M	0.110393215674639	0.207730451481686
305	S	0.229122717487511	0.229122717487511
306	S	0.424811510271525	0.424811510271525
307	G	0.463417890169438	0.463417890169438
308	Y	0.637482098654764	0.637482098654764
309	Y	0.680970099920680	0.680970099920680
310	L	0.682153347360003	0.682153347360003
311	G	0.848996309178265	0.748771624160195
312	E	0.748771624160195	0.748771624160195
313	I	0.748771624160195	0.829482267808616
314	L	0.837654461375461	0.829482267808616
315	R	0.829482267808616	0.829482267808616
316	L	0.855837444957868	0.829482267808616
317	A	0.721650013622275	0.752003066394650
318	L	0.736712364205220	0.752003066394650
319	M	0.752003066394650	0.752003066394650
320	D	0.882268660644182	0.827451448759594
321	M	0.924849958576404	0.827451448759594
322	Y	0.827451448759594	0.827451448759594
323	K	0.701955887571434	0.701955887571434
324	Q	0.521752880129781	0.521752880129781
325	G	0.521752880129781	0.521752880129781
326	F	0.470622358363220	0.470622358363220
327	I	0.308506550855736	0.356609711960261
328	F	0.356609711960261	0.356609711960261
329	K	0.356609711960261	0.308506550855736
330	N	0.257859977539549	0.257859977539549
331	Q	0.145733230433469	0.257859977539549
332	D	0.252664234213084	0.257859977539549
333	L	0.384562992875836	0.252664234213084
334	S	0.554171866470524	0.252664234213084
335	K	0.249524436120033	0.249524436120033
336	F	0.141712250366880	0.141712250366880
337	D	0.081193730557464	0.141712250366880
338	K	0.139612274328469	0.141712250366880
339	P	0.148110227058572	0.148110227058572
340	F	0.187811537497240	0.187811537497240
341	V	0.332981504171417	0.236976664578492
342	M	0.351065894437922	0.236976664578492
343	D	0.236976664578492	0.236976664578492
344	T	0.159041061080023	0.159041061080023
345	S	0.048150656363203	0.145666518731601
346	Y	0.079218392670293	0.103267591890546
347	P	0.145666518731601	0.079218392670293
348	A	0.103267591890546	0.079218392670293
349	R	0.046615663156758	0.051112221613281
350	I	0.051112221613281	0.046615663156758
351	E	0.020147299010320	0.020147299010320
352	E	0.020147299010320	0.020147299010320
353	D	0.020147299010320	0.020147299010320
354	P	0.010171649450971	0.010171649450971
355	F	0.002957853163901	0.009884442545175
356	E	0.006514147381538	0.008464939415399
357	N	0.009884442545175	0.006514147381538
358	L	0.008464939415399	0.006514147381538
359	E	0.003315603461463	0.008464939415399
360	D	0.003315603461463	0.008464939415399
361	T	0.010710860898426	0.010710860898426
362	D	0.016114276301083	0.016114276301083
363	D	0.037747968996968	0.016383000673640
364	L	0.016383000673640	0.028495732563084
365	F	0.028495732563084	0.032817558909673
366	Q	0.036033453165187	0.032817558909673
367	N	0.032817558909673	0.036033453165187
368	E	0.051712992569196	0.051712992569196
369	F	0.058949108866059	0.058949108866059
370	G	0.062662126258426	0.062662126258426
371	I	0.111986594201151	0.111986594201151
372	N	0.321592217186124	0.228778800824858
373	T	0.339372766064387	0.257546916111388
374	T	0.228778800824858	0.321592217186124
375	V	0.257546916111388	0.339372766064387
376	Q	0.450993265813070	0.305391304301306
377	E	0.588631610244302	0.450993265813070
378	R	0.305391304301306	0.522101707948395
379	K	0.522101707948395	0.522101707948395
380	L	0.522101707948395	0.522101707948395
381	I	0.510084817117349	0.522101707948395
382	R	0.558265583153274	0.522101707948395
383	R	0.574237669982143	0.558265583153274
384	L	0.492535789559869	0.563492360669319
385	S	0.563492360669319	0.574237669982143
386	E	0.708122940728971	0.708122940728971
387	L	0.808588706748229	0.802654366925105
388	I	0.817541979407809	0.802654366925105
389	G	0.802654366925105	0.802654366925105
390	A	0.762336159095049	0.802654366925105
391	R	0.692086493941020	0.762336159095049
392	A	0.809204034892595	0.762336159095049
393	A	0.734779854926605	0.772718111981501
394	R	0.772718111981501	0.809204034892595
395	L	0.923410569351795	0.823629660248869
396	S	0.911537283018240	0.853446172590063
397	V	0.823629660248869	0.853446172590063
398	C	0.853446172590063	0.836599959457079
399	G	0.836599959457079	0.835015767613271
400	I	0.782024982607791	0.835015767613271
401	A	0.835015767613271	0.795429885487649
402	A	0.795429885487649	0.784643690939216
403	I	0.784643690939216	0.784643690939216
404	C	0.594528143961935	0.653639009611958
405	Q	0.612512431131888	0.612512431131888
406	K	0.653639009611958	0.612512431131888
407	R	0.590564981804544	0.612512431131888
408	G	0.700710802431683	0.590564981804544
409	Y	0.364975788037999	0.364975788037999
410	K	0.261494447606608	0.261494447606608
411	T	0.223926715349448	0.223926715349448
412	G	0.194643348932964	0.206722784223882
413	H	0.206722784223882	0.204083160030441
414	I	0.183045176386693	0.204083160030441
415	A	0.204083160030441	0.206722784223882
416	A	0.291496382336874	0.204083160030441
417	D	0.316264084414046	0.285883965291921
418	G	0.168055407706096	0.285883965291921
419	S	0.285883965291921	0.271840030947344
420	V	0.271840030947344	0.220869628193443
421	Y	0.220869628193443	0.220869628193443
422	N	0.198659940402906	0.198659940402906
423	R	0.130006620021298	0.130006620021298
424	Y	0.130006620021298	0.130006620021298
425	P	0.088091472613222	0.130006620021298
426	G	0.191722525739180	0.191722525739180
427	F	0.370834832875647	0.191722525739180
428	K	0.357196446789664	0.191722525739180
429	E	0.140049114354123	0.294753280334271
430	K	0.160735302530000	0.226523362611744
431	A	0.294753280334271	0.226523362611744
432	A	0.226523362611744	0.250931844180802
433	N	0.250931844180802	0.284921266338463
434	A	0.284921266338463	0.250931844180802
435	L	0.327172094308416	0.250931844180802
436	K	0.208305737960632	0.284921266338463
437	D	0.218188862457937	0.326202101402582
438	I	0.477332009407352	0.218188862457937
439	Y	0.326202101402582	0.218188862457937
440	G	0.164692369546972	0.229592667546299
441	W	0.217613842298861	0.229592667546299
442	T	0.229592667546299	0.217613842298861
443	Q	0.330836683582849	0.229592667546299
444	T	0.198790997660428	0.330836683582849
445	S	0.348865512491217	0.348865512491217
446	L	0.646410731961677	0.351089241647672
447	D	0.432867744496505	0.351089241647672
448	D	0.351089241647672	0.351089241647672
449	Y	0.291201967632986	0.291201967632986
450	P	0.093948066550407	0.093948066550407
451	I	0.071960515304657	0.077524821948886
452	K	0.077524821948886	0.071960515304657
453	I	0.059130113454104	0.071601038350910
454	V	0.071601038350910	0.070813256654484
455	P	0.030102820315469	0.070813256654484
456	A	0.070813256654484	0.071601038350910
457	E	0.157631727911590	0.155640546143013
458	D	0.155640546143013	0.157631727911590
459	G	0.306279784263363	0.210190241816115
460	S	0.210190241816115	0.242224187146983
461	G	0.257280733219751	0.242224187146983
462	A	0.242224187146983	0.210190241816115
463	G	0.187011775495867	0.199806858971981
464	A	0.199806858971981	0.199806858971981
465	A	0.160956190793384	0.199806858971981
466	V	0.264989699106740	0.264989699106740
467	I	0.594915449070294	0.577797215921800
468	A	0.704476567894552	0.577797215921800
469	A	0.577797215921800	0.577797215921800
470	L	0.577797215921799	0.577797215921800
471	A	0.512524497006068	0.577797215921800
472	Q	0.581705695629269	0.577797215921799
473	K	0.658990892705191	0.581705695629269
474	R	0.543494061156148	0.587006798508174
475	I	0.587006798508174	0.587006798508174
476	A	0.587006798508174	0.543494061156148
477	E	0.466854135128854	0.500000000000000
478	G	0.500000000000000	0.500000000000000
479	K	0.500000000000000	0.500000000000000
480	S	0.500000000000000	0.500000000000000
481	V	0.500000000000000	0.500000000000000
482	G	0.500000000000000	0.500000000000000
483	I	0.500000000000000	0.500000000000000
484	I	0.500000000000000	0.500000000000000
485	G	0.500000000000000	0.500000000000000
486	A	0.500000000000000	0.500000000000000
