# Supplementary material for: Conserved degronome features governing quality control associated proteolysis
Source: Nat Commun. 2022 Dec 8;13:7588. doi: 10.1038/s41467-022-35298-y (PMC9732359; doi:10.1038/s41467-022-35298-y)
Supplement: Supplementary file 6 — Supplementary Data 4 [file 41467_2022_35298_MOESM6_ESM.zip › profile_P04819.csv]

# Degron profile of P04819
# logit: Predicted probability of a tile being a degron (PSI<2.2) assigned to central position
# smooth: Running median spanning 5 positions
resi	aa	logit	logit_smooth
1	M	0.500000000000000	0.500000000000000
2	R	0.500000000000000	0.500000000000000
3	R	0.500000000000000	0.500000000000000
4	L	0.500000000000000	0.500000000000000
5	L	0.500000000000000	0.500000000000000
6	T	0.500000000000000	0.500000000000000
7	G	0.500000000000000	0.500000000000000
8	C	0.500000000000000	0.500000000000000
9	L	0.809863202859586	0.739047950028291
10	L	0.739047950028291	0.739047950028291
11	S	0.739047950028291	0.739047950028291
12	S	0.831403506950077	0.739047950028291
13	A	0.690513525372128	0.739047950028291
14	R	0.690513525372128	0.805673393618967
15	P	0.805673393618967	0.805673393618967
16	L	0.891862122208931	0.805673393618967
17	K	0.837047181933342	0.805673393618967
18	S	0.732211404546677	0.732211404546677
19	R	0.592744602954444	0.732211404546677
20	L	0.732211404546677	0.699166911044883
21	P	0.699166911044883	0.654441750696780
22	L	0.654441750696780	0.699166911044883
23	L	0.637066383506322	0.654441750696780
24	M	0.717055806739479	0.637066383506322
25	S	0.504921033596681	0.504921033596681
26	S	0.504921033596681	0.504921033596681
27	S	0.490193395251967	0.490193395251967
28	L	0.431008812445613	0.431008812445613
29	P	0.275438765651176	0.292110091135459
30	S	0.292110091135459	0.275438765651176
31	S	0.212320628058939	0.212320628058939
32	A	0.126683013554301	0.181912255467139
33	G	0.153402824549950	0.181912255467139
34	K	0.181912255467139	0.181912255467139
35	K	0.193491992037402	0.193491992037402
36	P	0.309516374834923	0.308352434673931
37	K	0.308352434673931	0.309516374834923
38	Q	0.346521608010692	0.346521608010692
39	A	0.346521608010692	0.346521608010692
40	T	0.443672895409485	0.379917681353526
41	L	0.379917681353526	0.391317412908062
42	A	0.391317412908062	0.391317412908062
43	R	0.391317412908062	0.391317412908062
44	F	0.366932487014202	0.391317412908062
45	F	0.408074661016059	0.366932487014202
46	T	0.295673996067648	0.295673996067648
47	S	0.255943483967901	0.255943483967901
48	M	0.220811848772574	0.220811848772574
49	K	0.192412421283097	0.192412421283097
50	N	0.112549589921234	0.112549589921234
51	K	0.080749359259650	0.080749359259650
52	P	0.071286558024868	0.071286558024868
53	T	0.037287197071434	0.037287197071434
54	E	0.020308433518729	0.020308433518729
55	G	0.020092080600543	0.020092080600543
56	T	0.018964327832183	0.020092080600543
57	P	0.013667461405683	0.020092080600543
58	S	0.021626671268307	0.021626671268307
59	P	0.049742915584782	0.021626671268307
60	K	0.030890827065524	0.021626671268307
61	K	0.018397428566499	0.030890827065524
62	S	0.019609448650113	0.030890827065524
63	S	0.049789738945585	0.026460609591859
64	K	0.033478548596931	0.033478548596931
65	H	0.026460609591859	0.049789738945585
66	M	0.051709965980734	0.046258684394878
67	L	0.051709965980734	0.046258684394878
68	E	0.046258684394878	0.046258684394878
69	D	0.028687221965015	0.028687221965015
70	R	0.017666681403911	0.017666681403911
71	M	0.010219152264943	0.017666681403911
72	D	0.017560048045372	0.017666681403911
73	N	0.022736513913537	0.017560048045372
74	V	0.021352102917941	0.017560048045372
75	S	0.013492548217980	0.021352102917941
76	G	0.006816983647266	0.021352102917941
77	E	0.021967477702493	0.021967477702493
78	E	0.040648292167049	0.023778054691940
79	E	0.034966823115069	0.034966823115069
80	Y	0.023778054691940	0.040648292167049
81	A	0.056432685340390	0.056432685340390
82	T	0.113917625084894	0.070821601046753
83	K	0.070821601046753	0.075930571361216
84	K	0.075930571361216	0.099001767712888
85	L	0.099001767712888	0.099001767712888
86	K	0.246073949213504	0.246073949213504
87	Q	0.410964421910338	0.410964421910338
88	T	0.598616134790286	0.410964421910338
89	A	0.422713939849668	0.410964421910338
90	V	0.373705002337378	0.422713939849668
91	T	0.371150084240136	0.422713939849668
92	H	0.484935945379628	0.373705002337378
93	T	0.430201484306848	0.371150084240136
94	V	0.286677148629871	0.406459403005879
95	A	0.252709685212433	0.403824940372747
96	A	0.406459403005879	0.355656766195857
97	P	0.403824940372747	0.397216354428274
98	S	0.355656766195857	0.397216354428274
99	S	0.397216354428274	0.356509570302111
100	M	0.356509570302111	0.355656766195857
101	G	0.339456998185977	0.339456998185977
102	S	0.337010230944648	0.337010230944648
103	N	0.267828599193252	0.267828599193252
104	F	0.202148890966865	0.202148890966865
105	S	0.171131388067852	0.195432074621693
106	S	0.195432074621693	0.195432074621693
107	I	0.155150429402078	0.195432074621693
108	P	0.238480228202934	0.195432074621693
109	S	0.203524075056911	0.155150429402078
110	S	0.144508623405896	0.153251523036032
111	A	0.144508623405896	0.144508623405896
112	P	0.153251523036032	0.144508623405896
113	S	0.082042474211271	0.082042474211271
114	S	0.076180692960488	0.076180692960488
115	G	0.076180692960488	0.076180692960488
116	V	0.036025953925913	0.076180692960488
117	A	0.045290068398478	0.076180692960488
118	D	0.081827532196568	0.081827532196568
119	S	0.131925773837923	0.081827532196568
120	P	0.085612648870656	0.085612648870656
121	Q	0.059476608442754	0.085612648870656
122	Q	0.097341426532143	0.059476608442754
123	S	0.058299738625126	0.058299738625126
124	Q	0.039316012088366	0.043140305849061
125	R	0.028608247199106	0.043140305849061
126	L	0.043140305849061	0.043140305849061
127	V	0.082746368063325	0.077656851597184
128	G	0.082746368063325	0.077656851597184
129	E	0.077656851597184	0.077656851597184
130	V	0.067504232689930	0.067504232689930
131	E	0.058594613951503	0.058594613951503
132	D	0.030168435672511	0.055105521419099
133	A	0.035071576160103	0.035071576160103
134	L	0.055105521419099	0.030168435672511
135	S	0.030108647051428	0.030108647051428
136	S	0.017878689710059	0.030108647051428
137	N	0.018743523130601	0.030108647051428
138	N	0.063441485450568	0.032661065312368
139	N	0.032661065312368	0.063441485450568
140	D	0.092407402304696	0.087012085545834
141	H	0.169244182633200	0.087012085545834
142	Y	0.087012085545834	0.092407402304696
143	S	0.079622277641648	0.087012085545834
144	S	0.121959309144756	0.087012085545834
145	N	0.073851711262656	0.121959309144756
146	I	0.146328756718199	0.146328756718199
147	P	0.287605373288076	0.287605373288076
148	Y	0.287605373288076	0.287605373288076
149	S	0.432326882778377	0.322919418365740
150	E	0.589860625187923	0.369194276121728
151	V	0.322919418365740	0.432326882778377
152	C	0.369194276121728	0.543699958762796
153	E	0.543699958762796	0.424549706579420
154	V	0.600319884964986	0.483601183783122
155	F	0.424549706579420	0.504030535194054
156	N	0.483601183783122	0.483601183783122
157	K	0.504030535194054	0.483601183783122
158	I	0.368455791323727	0.504030535194054
159	E	0.674156349514493	0.624036144314592
160	A	0.711818523956714	0.674156349514493
161	I	0.624036144314592	0.711818523956714
162	S	0.854781562564243	0.747865691639025
163	S	0.847141868530171	0.747865691639025
164	R	0.747865691639025	0.787384308623537
165	L	0.651404260027289	0.772662161831299
166	E	0.787384308623537	0.772662161831299
167	I	0.772662161831299	0.787384308623537
168	I	0.923388037345263	0.902530902361795
169	R	0.902530902361795	0.902530902361795
170	I	0.902530902361795	0.923388037345263
171	C	0.933003149769527	0.918218543323795
172	S	0.929225110197212	0.918218543323795
173	D	0.918218543323795	0.918218543323795
174	F	0.856661831270336	0.912360732079876
175	F	0.912360732079876	0.856661831270336
176	I	0.828206332780008	0.828206332780008
177	K	0.652601716137392	0.765859248948716
178	I	0.765859248948716	0.765859248948716
179	M	0.765859248948716	0.652601716137392
180	K	0.633916014322983	0.765859248948716
181	Q	0.636449074191532	0.765859248948716
182	S	0.779801756220270	0.766422930282525
183	S	0.766422930282525	0.766422930282525
184	K	0.767397499649797	0.767397499649797
185	N	0.751727782189679	0.766422930282525
186	L	0.867345177366521	0.751727782189679
187	I	0.718131797598442	0.751727782189679
188	P	0.646361911472273	0.749016454369398
189	T	0.784578502220561	0.718131797598442
190	T	0.749016454369398	0.717244871125506
191	Y	0.717244871125506	0.717244871125506
192	L	0.559033603299545	0.699509692193930
193	F	0.699509692193930	0.627509112878729
194	I	0.627509112878729	0.559033603299545
195	N	0.523909216332348	0.523909216332348
196	R	0.290103186739813	0.474572674089521
197	L	0.474572674089521	0.474572674089521
198	G	0.339012457216856	0.339012457216856
199	P	0.487982027670148	0.339012457216856
200	D	0.293891329170154	0.293891329170154
201	Y	0.293891329170154	0.293891329170154
202	E	0.144139424123055	0.144139424123055
203	A	0.045337731138132	0.076375957090435
204	G	0.045337731138132	0.076375957090435
205	L	0.076375957090435	0.076375957090435
206	E	0.076375957090435	0.076375957090435
207	L	0.141259175688568	0.141259175688568
208	G	0.154302139736103	0.154302139736103
209	L	0.269586192532146	0.269586192532146
210	G	0.302671575213375	0.269586192532146
211	E	0.430542407280944	0.302671575213375
212	N	0.261281078853320	0.302671575213375
213	L	0.321100595172311	0.321100595172311
214	L	0.287863731047594	0.287863731047594
215	M	0.347400963611747	0.287863731047594
216	K	0.210826976664756	0.261096569407664
217	T	0.261096569407664	0.261096569407664
218	I	0.220504332020862	0.261096569407664
219	S	0.272285256830818	0.272285256830818
220	E	0.375525623751999	0.375525623751999
221	T	0.606802056866867	0.436451768341930
222	C	0.436451768341930	0.436451768341930
223	G	0.436451768341930	0.436451768341930
224	K	0.326823630681403	0.436451768341930
225	S	0.471315668063140	0.436451768341930
226	M	0.453953097707475	0.326823630681403
227	S	0.169492535425298	0.353655963546832
228	Q	0.293528913315837	0.293528913315837
229	I	0.353655963546832	0.240403202276257
230	K	0.212899821240755	0.240403202276257
231	L	0.240403202276257	0.240403202276257
232	K	0.240403202276257	0.240403202276257
233	Y	0.161579332421654	0.240403202276257
234	K	0.281789609948492	0.242506821901129
235	D	0.242506821901129	0.281789609948492
236	I	0.324999613580444	0.281789609948492
237	G	0.282911371390398	0.242506821901129
238	D	0.192122830399449	0.213930929658830
239	L	0.213930929658830	0.192122830399449
240	G	0.103077258397326	0.172096530733101
241	E	0.172096530733101	0.103077258397326
242	I	0.099737697792140	0.103077258397326
243	A	0.090811728196594	0.129875074592805
244	M	0.168088241104013	0.129875074592805
245	G	0.129875074592805	0.168088241104013
246	A	0.269473309399150	0.239448888920477
247	R	0.410326091003409	0.269473309399150
248	N	0.239448888920477	0.281921822116605
249	V	0.281921822116605	0.349124440365606
250	Q	0.367602383951557	0.306470711253745
251	P	0.349124440365606	0.333803316665421
252	T	0.306470711253745	0.333803316665421
253	M	0.333803316665421	0.333803316665421
254	F	0.333803316665421	0.306470711253745
255	K	0.189891512752261	0.333803316665421
256	P	0.270329990576357	0.325424899587820
257	K	0.465977311677477	0.293176108679192
258	P	0.325424899587820	0.325424899587820
259	L	0.293176108679192	0.465977311677477
260	T	0.478283114225762	0.443919709396000
261	V	0.494528690895504	0.465195498062928
262	G	0.443919709396000	0.478283114225762
263	E	0.465195498062928	0.494528690895504
264	V	0.531006474312554	0.531006474312554
265	F	0.556706612982341	0.556706612982341
266	K	0.573868939709835	0.556706612982341
267	N	0.593800069180616	0.556706612982341
268	L	0.370395143387166	0.370395143387166
269	R	0.354259148822212	0.354259148822212
270	A	0.138512687584675	0.254728141094070
271	I	0.175371342498192	0.254728141094070
272	A	0.254728141094070	0.175371342498192
273	K	0.273539596515862	0.175371342498192
274	T	0.159661310514486	0.254728141094070
275	Q	0.159661310514486	0.159661310514486
276	G	0.264812476702582	0.159661310514486
277	K	0.153090033435471	0.239397174442853
278	D	0.239397174442853	0.239397174442853
279	S	0.343039573023667	0.194721775622899
280	Q	0.194721775622899	0.239397174442853
281	L	0.175323087842464	0.253250709930096
282	K	0.253250709930096	0.253250709930096
283	K	0.386574890663721	0.386574890663721
284	M	0.408466880286723	0.408466880286723
285	K	0.528488267418423	0.528488267418423
286	L	0.656216257211763	0.656216257211763
287	I	0.782646575703907	0.731350565036891
288	K	0.731350565036891	0.731350565036891
289	R	0.857282690780257	0.731350565036891
290	M	0.647343803588781	0.704956369862024
291	L	0.704956369862024	0.704956369862024
292	T	0.704956369862024	0.704956369862024
293	A	0.748007501979468	0.748007501979468
294	C	0.855385197774001	0.772573027249631
295	K	0.865046362472785	0.782758328022376
296	G	0.772573027249631	0.855385197774001
297	I	0.782758328022376	0.782758328022376
298	E	0.862521725904658	0.772573027249631
299	A	0.705437987689020	0.705437987689020
300	K	0.560398871231967	0.645374674993854
301	F	0.543125944045492	0.560398871231967
302	L	0.645374674993854	0.560398871231967
303	I	0.550143848888643	0.645374674993854
304	R	0.725336712559762	0.709038000565552
305	S	0.725336712559762	0.725336712559762
306	L	0.709038000565552	0.725336712559762
307	E	0.838944928586571	0.709038000565552
308	S	0.709038000565552	0.709038000565552
309	K	0.709038000565552	0.709038000565552
310	L	0.568700534549367	0.568700534549367
311	R	0.544813601878695	0.568700534549367
312	I	0.524820364838961	0.568700534549367
313	G	0.675752021970444	0.675752021970444
314	L	0.675752021970444	0.675752021970444
315	A	0.675752021970444	0.675752021970444
316	E	0.784026531185812	0.773883513599220
317	K	0.773883513599220	0.784026531185812
318	T	0.816677867822595	0.816677867822595
319	V	0.816677867822595	0.816677867822595
320	L	0.885804128787578	0.877418409799327
321	I	0.877418409799327	0.877418409799327
322	S	0.910767872408436	0.877418409799327
323	L	0.730842931164822	0.730842931164822
324	S	0.559521719798338	0.667638449535479
325	K	0.637063104902354	0.637063104902354
326	A	0.667638449535479	0.559521719798338
327	L	0.532858171210295	0.532858171210295
328	L	0.250545238584089	0.250545238584089
329	L	0.151067262879689	0.151067262879689
330	H	0.069156816854139	0.069156816854139
331	D	0.035801433180390	0.035801433180390
332	E	0.018293010059414	0.018293010059414
333	N	0.009226839817124	0.016565658632089
334	R	0.016565658632089	0.011532699236741
335	E	0.011532699236741	0.009253819057059
336	D	0.009253819057059	0.009253819057059
337	S	0.002478635177172	0.003915064718979
338	P	0.002250432029567	0.003915064718979
339	D	0.003915064718979	0.003915064718979
340	K	0.004494593922427	0.004494593922427
341	D	0.007803060939522	0.007803060939522
342	V	0.012019390985405	0.010296476680721
343	P	0.010296476680721	0.012019390985405
344	M	0.016445383492739	0.016445383492739
345	D	0.030577103948693	0.030577103948693
346	V	0.060339734874236	0.060339734874236
347	L	0.075367334399770	0.075367334399770
348	E	0.075367334399770	0.075367334399770
349	S	0.095920825686988	0.095920825686988
350	A	0.284000750095831	0.271910464793921
351	Q	0.271910464793921	0.284000750095831
352	Q	0.288453252846576	0.288453252846576
353	K	0.314908604752087	0.288453252846576
354	I	0.438756029223846	0.288453252846576
355	R	0.266686977887115	0.266686977887115
356	D	0.251008968483287	0.266686977887115
357	A	0.251008968483287	0.266686977887115
358	F	0.405568321617295	0.405568321617295
359	C	0.486679330339865	0.486679330339865
360	Q	0.676584838474777	0.642691267477558
361	V	0.642691267477558	0.642691267477558
362	P	0.656104102237830	0.656104102237830
363	N	0.600738545330230	0.656104102237830
364	Y	0.723746885775939	0.723746885775939
365	E	0.750587791865197	0.723746885775939
366	I	0.725558975977128	0.723746885775939
367	V	0.516853268141169	0.688574977285345
368	I	0.575634004485767	0.575634004485767
369	N	0.688574977285345	0.575634004485767
370	S	0.507044716290637	0.588852232001728
371	C	0.694505129480283	0.588852232001728
372	L	0.588852232001728	0.588852232001728
373	E	0.438192574588829	0.649726885247903
374	H	0.701672746042207	0.588852232001728
375	G	0.649726885247903	0.523741268538775
376	I	0.523741268538775	0.579855822838633
377	M	0.503665671822973	0.539826460414924
378	N	0.579855822838633	0.523741268538775
379	L	0.539826460414924	0.503665671822973
380	D	0.355829531877765	0.469860123204918
381	K	0.374458186641910	0.469860123204918
382	Y	0.469860123204918	0.469860123204918
383	C	0.606989122214498	0.469860123204918
384	T	0.658232666232952	0.469860123204918
385	L	0.445707121634891	0.606989122214498
386	R	0.445707121634891	0.554342639091688
387	P	0.655672532257639	0.554342639091688
388	G	0.554342639091688	0.655672532257639
389	I	0.701177537074996	0.655672532257639
390	P	0.679024015463253	0.554342639091688
391	L	0.552657635929399	0.552657635929399
392	K	0.420435353946581	0.488294224351668
393	P	0.468241500110726	0.468241500110726
394	M	0.488294224351668	0.420435353946581
395	L	0.412327890960436	0.468241500110726
396	A	0.321522792678170	0.488294224351668
397	K	0.516649382248316	0.412327890960436
398	P	0.496562196674403	0.367069585512318
399	T	0.367069585512318	0.397623458667875
400	K	0.249854222472910	0.397623458667875
401	A	0.397623458667875	0.367069585512318
402	I	0.417429594938934	0.264813095807161
403	N	0.264813095807161	0.264813095807161
404	E	0.099157718979953	0.152337118695016
405	V	0.083142220923770	0.152337118695016
406	L	0.152337118695016	0.152337118695016
407	D	0.176111451834569	0.152337118695016
408	R	0.174530970229760	0.153708156759324
409	F	0.114062180935941	0.153708156759324
410	Q	0.153708156759324	0.153708156759324
411	G	0.077583171606256	0.137772673777275
412	E	0.155081618952594	0.137772673777275
413	T	0.137772673777275	0.077583171606256
414	F	0.066154472912099	0.066154472912099
415	T	0.021189411707152	0.050472835904820
416	S	0.044647845824113	0.044647845824113
417	E	0.050472835904820	0.044647845824113
418	Y	0.025577804789973	0.046269789045949
419	K	0.046269789045949	0.050472835904820
420	Y	0.064703287915504	0.064703287915504
421	D	0.184593027630498	0.151541146261011
422	G	0.296104640704593	0.151541146261011
423	E	0.151541146261011	0.151541146261011
424	R	0.081130072895668	0.105188344020691
425	A	0.062575535991956	0.092660672768917
426	Q	0.105188344020691	0.092660672768917
427	V	0.092660672768917	0.104641057238731
428	H	0.104641057238731	0.105188344020691
429	L	0.120832109909384	0.120832109909384
430	L	0.322529444161200	0.322529444161200
431	N	0.386392744375163	0.386392744375163
432	D	0.542009823346109	0.386392744375163
433	G	0.465285386530319	0.386392744375163
434	T	0.348993647544176	0.348993647544176
435	M	0.250125893374186	0.250125893374186
436	R	0.134327496918288	0.177949898844877
437	I	0.177949898844877	0.134327496918288
438	Y	0.104339045761086	0.104339045761086
439	S	0.034375388500494	0.104339045761086
440	R	0.046180549735660	0.104339045761086
441	N	0.143623659112408	0.096713990885336
442	G	0.158640267747755	0.126589656457877
443	E	0.096713990885336	0.126589656457877
444	N	0.126589656457877	0.096713990885336
445	M	0.096304859493674	0.096304859493674
446	T	0.096304859493674	0.096304859493674
447	E	0.058588109671314	0.058588109671314
448	R	0.030164985724778	0.058588109671314
449	Y	0.051109882520382	0.058588109671314
450	P	0.121442329100276	0.121442329100276
451	E	0.144344435567433	0.128052263246351
452	I	0.128052263246351	0.128052263246351
453	N	0.258037932611940	0.128052263246351
454	I	0.103596966268239	0.128052263246351
455	T	0.103596966268239	0.150989055912890
456	D	0.169105358200212	0.103596966268239
457	F	0.150989055912890	0.150989055912890
458	I	0.075353375867430	0.152627887111001
459	Q	0.152627887111001	0.152627887111001
460	D	0.389777999786980	0.270781134730344
461	L	0.370839025580360	0.270781134730344
462	D	0.270781134730344	0.270781134730344
463	T	0.226514109877351	0.270781134730344
464	T	0.142582863695822	0.270781134730344
465	K	0.289936283661982	0.226514109877351
466	N	0.271493913374258	0.271493913374258
467	L	0.183432083076086	0.289936283661982
468	I	0.325290102445772	0.271493913374258
469	L	0.325290102445772	0.194813703441057
470	D	0.194813703441057	0.194813703441057
471	C	0.194813703441057	0.194813703441057
472	E	0.180871272700357	0.180871272700357
473	A	0.141722336216869	0.180871272700357
474	V	0.141722336216869	0.180871272700357
475	A	0.297635099998654	0.150326284495318
476	W	0.297635099998654	0.150326284495318
477	D	0.150326284495318	0.245196894316829
478	K	0.149631253160609	0.245196894316829
479	D	0.245196894316829	0.245196894316829
480	Q	0.256517862341126	0.256517862341126
481	G	0.530305698713636	0.352939450782682
482	K	0.479176806275922	0.352939450782682
483	I	0.352939450782682	0.352939450782682
484	L	0.324122904364868	0.330163006037125
485	P	0.185879393334579	0.330163006037125
486	F	0.330163006037125	0.330163006037125
487	Q	0.330163006037125	0.330163006037125
488	V	0.330163006037125	0.330163006037125
489	L	0.476711914376042	0.408899033308309
490	S	0.408899033308309	0.408899033308309
491	T	0.579554770098071	0.408899033308309
492	R	0.349434211549001	0.349434211549001
493	K	0.125026206313481	0.222804131533532
494	R	0.222804131533532	0.210954103294422
495	K	0.126373402949586	0.128774972154711
496	D	0.210954103294422	0.128774972154711
497	V	0.128774972154711	0.128774972154711
498	E	0.118297878566169	0.177239433580319
499	L	0.177239433580319	0.177239433580319
500	N	0.285866155201418	0.285866155201418
501	D	0.409406916729560	0.409406916729560
502	V	0.474325371593673	0.453053978585376
503	K	0.609768703643909	0.474325371593673
504	V	0.453053978585376	0.609768703643909
505	K	0.771390284393474	0.771390284393474
506	V	0.788013530354047	0.788013530354047
507	C	0.912252004992437	0.905484470273091
508	L	0.905484470273091	0.905484470273091
509	F	0.905484470273091	0.905484470273091
510	A	0.905484470273091	0.905484470273091
511	F	0.763326187155078	0.802612121314514
512	D	0.786823959114399	0.802612121314514
513	I	0.802612121314514	0.802612121314514
514	L	0.897756253068476	0.802612121314514
515	C	0.803332480257512	0.802612121314514
516	Y	0.705754526912676	0.705754526912676
517	N	0.560774227754667	0.562116610635015
518	D	0.562116610635015	0.560774227754667
519	E	0.496532033112971	0.496532033112971
520	R	0.232555326510453	0.395470171089239
521	L	0.395470171089239	0.257437492357708
522	I	0.257437492357708	0.232555326510453
523	N	0.095794782852195	0.110289778884103
524	K	0.102520651843803	0.110289778884103
525	S	0.110289778884103	0.110289778884103
526	L	0.136425431970053	0.136425431970053
527	K	0.229590810312890	0.229590810312890
528	E	0.469557762026011	0.293920108757568
529	R	0.453396695314028	0.293920108757568
530	R	0.293920108757568	0.428414295154612
531	E	0.258532752874223	0.403249162145167
532	Y	0.428414295154612	0.338135099282876
533	L	0.403249162145167	0.338135099282876
534	T	0.338135099282876	0.338135099282876
535	K	0.135037463294609	0.332112495395203
536	V	0.236291259907156	0.332112495395203
537	T	0.332112495395203	0.332112495395203
538	K	0.443787043645971	0.443787043645971
539	V	0.475753704667929	0.459970423171578
540	V	0.615109094568577	0.475753704667929
541	P	0.459970423171578	0.479988662597616
542	G	0.479988662597616	0.479988662597616
543	E	0.479988662597616	0.479988662597616
544	F	0.497439874873254	0.479988662597616
545	Q	0.315285052159226	0.418595073658271
546	Y	0.265415609308142	0.315285052159226
547	A	0.418595073658271	0.265415609308142
548	T	0.174239748959850	0.174239748959850
549	Q	0.066324123870967	0.160796541477256
550	I	0.135698068778733	0.160796541477256
551	T	0.160796541477256	0.160796541477256
552	T	0.239347554024129	0.239347554024129
553	N	0.239347554024129	0.239347554024129
554	N	0.390498536155717	0.239347554024129
555	L	0.156089183283782	0.156089183283782
556	D	0.079636106426757	0.136578345927180
557	E	0.078838576801154	0.079636106426757
558	L	0.136578345927180	0.078838576801154
559	Q	0.058059278091638	0.061673694928123
560	K	0.061673694928123	0.061673694928123
561	F	0.061044121749740	0.061673694928123
562	L	0.116280363221788	0.061673694928123
563	D	0.086942316401266	0.086942316401266
564	E	0.036906123309631	0.116280363221788
565	S	0.125908461324291	0.125908461324291
566	V	0.273971568400168	0.255140839451387
567	N	0.255140839451387	0.259263266178995
568	H	0.259263266178995	0.273971568400168
569	S	0.358290955056398	0.259263266178995
570	C	0.359545407139489	0.259263266178995
571	E	0.146433036682695	0.277579630481651
572	G	0.206045108467453	0.206045108467453
573	L	0.277579630481651	0.180721182058178
574	M	0.180721182058178	0.180721182058178
575	V	0.114538014911605	0.180721182058178
576	K	0.149505762391709	0.149505762391709
577	M	0.220141055617697	0.139456161781019
578	L	0.139456161781019	0.139456161781019
579	E	0.079012781339132	0.139456161781019
580	G	0.130010397771602	0.130010397771602
581	P	0.157080620272095	0.096678017482167
582	E	0.096678017482167	0.096678017482167
583	S	0.066434884326327	0.066434884326327
584	H	0.043084380320242	0.047512720810789
585	Y	0.036502482476542	0.047512720810789
586	E	0.047512720810789	0.047512720810789
587	P	0.047512720810789	0.047512720810789
588	S	0.075716286579832	0.075716286579832
589	K	0.169129876985160	0.169129876985160
590	R	0.184194264709653	0.169129876985160
591	S	0.270491214905418	0.184194264709653
592	R	0.156338617325388	0.229331672314282
593	N	0.229331672314282	0.244096976712692
594	W	0.244096976712692	0.229331672314282
595	L	0.244096976712692	0.244096976712692
596	K	0.223136513423478	0.244096976712692
597	L	0.328771377504926	0.244096976712692
598	K	0.282012273874655	0.223136513423478
599	K	0.153935168453106	0.240583420086789
600	D	0.153935168453106	0.166376639961472
601	Y	0.240583420086789	0.159201004741310
602	L	0.166376639961472	0.159201004741310
603	E	0.159201004741310	0.166376639961472
604	G	0.139284118304936	0.166376639961472
605	V	0.226426783610652	0.190101102949280
606	G	0.226426783610652	0.226426783610652
607	D	0.190101102949280	0.226426783610652
608	S	0.234024459517173	0.234024459517173
609	L	0.514165598136360	0.298690441659713
610	D	0.514165598136360	0.444577542578660
611	L	0.298690441659713	0.444577542578660
612	C	0.444577542578660	0.444577542578660
613	V	0.444577542578660	0.387076901934334
614	L	0.306771938061531	0.444577542578660
615	G	0.387076901934334	0.444577542578660
616	A	0.560923375621151	0.387076901934334
617	Y	0.491310739914943	0.491310739914943
618	Y	0.342003750068897	0.491310739914943
619	G	0.642911775843537	0.420141002756360
620	R	0.420141002756360	0.342003750068897
621	G	0.254386946760403	0.272101291429839
622	K	0.272101291429839	0.272101291429839
623	R	0.272101291429839	0.272101291429839
624	T	0.481566286063473	0.346723232187765
625	G	0.363975216862967	0.346723232187765
626	T	0.346723232187765	0.357701506706281
627	Y	0.346723232187765	0.346723232187765
628	G	0.357701506706281	0.346723232187765
629	G	0.322607133861169	0.322607133861169
630	F	0.239442145336762	0.252392475875306
631	L	0.252392475875306	0.239442145336762
632	L	0.191308350096268	0.239442145336762
633	G	0.118424795547917	0.191308350096268
634	C	0.249240916720139	0.158615480614679
635	Y	0.158615480614679	0.158615480614679
636	N	0.099173524455507	0.189496377866192
637	Q	0.189496377866192	0.189496377866192
638	D	0.331783352579763	0.200344455971404
639	T	0.200344455971404	0.200344455971404
640	G	0.213531331739942	0.200344455971404
641	E	0.098501328818835	0.127484425516800
642	F	0.127484425516800	0.098501328818835
643	E	0.064371834109045	0.085590721964817
644	T	0.069122169066857	0.069122169066857
645	C	0.085590721964817	0.064371834109045
646	C	0.048254797575386	0.069122169066857
647	K	0.055035097943026	0.079730632385699
648	I	0.079730632385699	0.079730632385699
649	G	0.177147631682347	0.177147631682347
650	T	0.257057654211835	0.257057654211835
651	G	0.258100225275879	0.258100225275879
652	F	0.532367629629975	0.274245024850906
653	S	0.548321064063218	0.274245024850906
654	D	0.274245024850906	0.335983871894456
655	E	0.202505513147782	0.274245024850906
656	M	0.335983871894456	0.220268826824625
657	L	0.200810909531234	0.220268826824625
658	Q	0.220268826824625	0.220268826824625
659	L	0.220268826824625	0.220268826824625
660	L	0.432046173109651	0.292913152621202
661	H	0.453216696407682	0.385242917999311
662	D	0.292913152621202	0.432046173109651
663	R	0.385242917999311	0.385242917999311
664	L	0.481278523878699	0.367738131858803
665	T	0.367738131858803	0.367738131858803
666	P	0.275325544780037	0.293936254934333
667	T	0.293936254934333	0.292806058692949
668	I	0.292806058692949	0.292806058692949
669	I	0.273167859754690	0.293936254934333
670	D	0.394441216327710	0.376448769534421
671	G	0.394441216327710	0.376448769534421
672	P	0.376448769534421	0.376448769534421
673	K	0.243203238927487	0.280614397865431
674	A	0.280614397865431	0.243203238927487
675	T	0.208523536919681	0.208523536919681
676	F	0.181336745132997	0.181336745132997
677	V	0.051571652117781	0.152875815807096
678	F	0.043562352333096	0.152875815807096
679	D	0.152875815807096	0.152875815807096
680	S	0.308433293796513	0.213575302283666
681	S	0.231495461506955	0.213575302283666
682	A	0.213575302283666	0.213575302283666
683	E	0.182830248339560	0.183646184844368
684	P	0.182830248339560	0.183646184844368
685	D	0.183646184844368	0.182830248339560
686	V	0.197740886536806	0.183646184844368
687	W	0.070401365362729	0.197740886536806
688	F	0.205345839842828	0.205345839842828
689	E	0.326806817743911	0.326806817743911
690	P	0.329216290892706	0.326806817743911
691	T	0.329216290892706	0.329216290892706
692	T	0.299357925750606	0.329216290892706
693	L	0.485686062278258	0.485686062278258
694	F	0.653921964896916	0.512480547003127
695	E	0.675493583715018	0.512480547003127
696	V	0.512480547003127	0.629060906026413
697	L	0.323506988651194	0.629060906026413
698	T	0.629060906026413	0.629060906026413
699	A	0.775483018648982	0.763088471002642
700	D	0.763088471002642	0.763088471002642
701	L	0.796322830229806	0.763088471002642
702	S	0.611411484443533	0.642868244716189
703	L	0.457143608314958	0.611411484443533
704	S	0.642868244716189	0.516252432444815
705	P	0.516252432444815	0.514890787732836
706	I	0.514890787732836	0.514890787732836
707	Y	0.344129416692276	0.378798705783984
708	K	0.287291635376864	0.356298822618846
709	A	0.378798705783984	0.356298822618846
710	G	0.356298822618846	0.356298822618846
711	S	0.356298822618846	0.356298822618846
712	A	0.356298822618846	0.356298822618846
713	T	0.373905693479868	0.356298822618846
714	F	0.567617351952631	0.356298822618846
715	D	0.354041102602146	0.373905693479868
716	K	0.254612309426434	0.403681244737500
717	G	0.403681244737500	0.403681244737500
718	V	0.508920548334952	0.508920548334952
719	S	0.596601464091025	0.596601464091025
720	L	0.750680744803927	0.600512288486272
721	R	0.725816794969322	0.600512288486272
722	F	0.600512288486272	0.600512288486272
723	P	0.286776538615358	0.431333503313508
724	R	0.431333503313508	0.431333503313508
725	F	0.378206606130011	0.378206606130011
726	L	0.578406995257345	0.378206606130011
727	R	0.315945893875828	0.315945893875828
728	I	0.187542033557041	0.187542033557041
729	R	0.131028332810190	0.131028332810190
730	E	0.123799344292847	0.123799344292847
731	D	0.070303964364165	0.081698360922909
732	K	0.081698360922909	0.070303964364165
733	G	0.039579703063476	0.039579703063476
734	V	0.019944702829679	0.033682776024676
735	E	0.021577893861556	0.021577893861556
736	D	0.033682776024676	0.019944702829679
737	A	0.009733532724364	0.021577893861556
738	T	0.016826736414290	0.033682776024676
739	S	0.049077141339530	0.047514087085818
740	S	0.055966194901798	0.049077141339530
741	D	0.047514087085818	0.049077141339530
742	Q	0.057385129964802	0.055966194901798
743	I	0.034469384718997	0.057385129964802
744	V	0.062827899666253	0.062827899666253
745	E	0.167873026856674	0.131703038252584
746	L	0.131703038252584	0.167873026856674
747	Y	0.500000000000000	0.500000000000000
748	E	0.500000000000000	0.500000000000000
749	N	0.500000000000000	0.500000000000000
750	Q	0.500000000000000	0.500000000000000
751	S	0.500000000000000	0.500000000000000
752	H	0.500000000000000	0.500000000000000
753	M	0.500000000000000	0.500000000000000
754	Q	0.500000000000000	0.500000000000000
755	N	0.500000000000000	0.500000000000000
