# Supplementary material for: Conserved degronome features governing quality control associated proteolysis
Source: Nat Commun. 2022 Dec 8;13:7588. doi: 10.1038/s41467-022-35298-y (PMC9732359; doi:10.1038/s41467-022-35298-y)
Supplement: Supplementary file 6 — Supplementary Data 4 [file 41467_2022_35298_MOESM6_ESM.zip › profile_P04821.csv]

# Degron profile of P04821
# logit: Predicted probability of a tile being a degron (PSI<2.2) assigned to central position
# smooth: Running median spanning 5 positions
resi	aa	logit	logit_smooth
1	M	0.500000000000000	0.500000000000000
2	S	0.500000000000000	0.500000000000000
3	D	0.500000000000000	0.500000000000000
4	T	0.500000000000000	0.500000000000000
5	N	0.500000000000000	0.500000000000000
6	T	0.500000000000000	0.500000000000000
7	S	0.500000000000000	0.500000000000000
8	I	0.500000000000000	0.500000000000000
9	P	0.059266114064477	0.059266114064477
10	N	0.030697696462752	0.058105530035497
11	T	0.024508054371213	0.057510148702880
12	S	0.058105530035497	0.057510148702880
13	S	0.057510148702880	0.058105530035497
14	A	0.066266476187160	0.058105530035497
15	R	0.066266476187160	0.057510148702880
16	E	0.056891012239166	0.066266476187160
17	A	0.028777370746967	0.066266476187160
18	G	0.066266476187160	0.066266476187160
19	N	0.082114669618388	0.081294510485203
20	A	0.081294510485203	0.081294510485203
21	S	0.081294510485203	0.081294510485203
22	Q	0.081294510485203	0.081294510485203
23	T	0.054107770630858	0.081294510485203
24	P	0.050874126682141	0.071425313369611
25	S	0.085394021925715	0.071425313369611
26	I	0.071425313369611	0.085394021925715
27	S	0.093265768031349	0.085394021925715
28	S	0.115892691017430	0.078910263754536
29	S	0.078119386215891	0.078910263754536
30	S	0.078910263754536	0.078119386215891
31	N	0.050607551395540	0.058408216850470
32	T	0.050084913165533	0.058408216850470
33	S	0.058408216850470	0.050607551395540
34	T	0.058408216850470	0.050084913165533
35	T	0.036043327208633	0.058408216850470
36	T	0.036043327208633	0.058408216850470
37	N	0.065633882257512	0.065633882257512
38	T	0.065633882257512	0.065633882257512
39	E	0.065633882257512	0.065633882257512
40	S	0.081343965386431	0.069286980696939
41	S	0.069286980696939	0.069286980696939
42	S	0.069286980696939	0.069286980696939
43	A	0.069286980696939	0.069286980696939
44	S	0.068585370720615	0.069286980696939
45	L	0.040135677183145	0.069286980696939
46	S	0.090098993163619	0.090098993163619
47	S	0.090098993163619	0.090098993163619
48	S	0.147109103690657	0.147109103690657
49	P	0.259890988517579	0.243588484169323
50	S	0.274767346079059	0.259890988517579
51	T	0.243588484169323	0.274767346079059
52	S	0.348214704461881	0.287702877295130
53	E	0.287702877295130	0.304450584342203
54	L	0.304450584342203	0.348214704461881
55	T	0.427401830521616	0.427401830521616
56	S	0.560027614646598	0.560027614646598
57	I	0.609684608558623	0.609684608558623
58	R	0.692798806889428	0.658702466268491
59	P	0.796091663113201	0.692798806889428
60	I	0.658702466268491	0.782894366026428
61	G	0.782894366026428	0.796091663113201
62	I	0.832859791716725	0.794264007159518
63	V	0.821169481814379	0.821169481814379
64	V	0.794264007159518	0.821169481814379
65	A	0.887128921687015	0.794264007159518
66	A	0.784469612892896	0.784469612892896
67	Y	0.760791224805859	0.760791224805859
68	D	0.651573896682588	0.651573896682588
69	F	0.478773453262335	0.548525198812232
70	N	0.548525198812232	0.478773453262335
71	Y	0.373739300596594	0.373739300596594
72	P	0.244080583048294	0.352564411085976
73	I	0.262382557052026	0.307358329812280
74	K	0.352564411085976	0.304158734377364
75	K	0.307358329812280	0.307358329812280
76	D	0.304158734377364	0.307358329812280
77	S	0.446586804274961	0.304158734377364
78	S	0.284945267652634	0.284945267652634
79	S	0.275243074288879	0.275243074288879
80	Q	0.111852337452774	0.130279518486147
81	L	0.130279518486147	0.130279518486147
82	L	0.130279518486147	0.130279518486147
83	S	0.215723126380161	0.215723126380161
84	V	0.372635208097125	0.372635208097125
85	Q	0.690661827432105	0.625450408725105
86	Q	0.639147057271669	0.625450408725105
87	G	0.625450408725105	0.625450408725105
88	E	0.569839576632262	0.589449732692244
89	T	0.589449732692244	0.569839576632262
90	I	0.433187662429394	0.433187662429394
91	Y	0.235218291816139	0.414256027625125
92	I	0.378511566256020	0.378511566256020
93	L	0.414256027625125	0.276978452553322
94	N	0.276978452553322	0.378511566256020
95	K	0.238907980640474	0.414256027625125
96	N	0.438203421302211	0.438203421302211
97	S	0.698517194494841	0.533878100535746
98	S	0.823499232091010	0.533878100535746
99	G	0.533878100535746	0.533878100535746
100	W	0.248490019149739	0.248490019149739
101	W	0.139721657268332	0.139721657268332
102	D	0.064181701223356	0.064181701223356
103	G	0.061351415000545	0.064181701223356
104	L	0.061351415000545	0.064181701223356
105	V	0.123192633655554	0.100282535367411
106	I	0.100282535367411	0.107347916036043
107	D	0.107347916036043	0.107347916036043
108	D	0.107347916036043	0.107347916036043
109	S	0.107347916036043	0.107347916036043
110	N	0.101905339231216	0.107347916036043
111	G	0.161762329565921	0.107347916036043
112	K	0.190618393131835	0.101905339231216
113	V	0.090454628538245	0.098257824187573
114	N	0.098257824187573	0.090454628538245
115	R	0.038890939995135	0.090454628538245
116	G	0.080337962083755	0.098257824187573
117	W	0.129351326708197	0.129351326708197
118	F	0.218204916401148	0.200597577096972
119	P	0.275151771729076	0.210212091265579
120	Q	0.200597577096972	0.210212091265579
121	N	0.210212091265579	0.210212091265579
122	F	0.144030177233602	0.210212091265579
123	G	0.284934911079028	0.284934911079028
124	R	0.284934911079028	0.284934911079028
125	P	0.331954558468923	0.284934911079028
126	L	0.212923078015931	0.212923078015931
127	R	0.126475069544254	0.155147594189352
128	D	0.155147594189352	0.155147594189352
129	S	0.144695232873956	0.144695232873956
130	H	0.242838202039650	0.155147594189352
131	L	0.139290635329828	0.167920190656488
132	R	0.167920190656488	0.242838202039650
133	K	0.244604289854701	0.168595966004930
134	H	0.275865753802777	0.168595966004930
135	S	0.168595966004930	0.244604289854701
136	H	0.158213877229391	0.261748722874625
137	P	0.261748722874625	0.247485520692066
138	M	0.261748722874625	0.247485520692066
139	K	0.247485520692066	0.247485520692066
140	K	0.158871461677789	0.166903621068947
141	Y	0.158871461677789	0.158871461677789
142	S	0.166903621068947	0.158871461677789
143	S	0.156711619502709	0.166903621068947
144	S	0.258773443395733	0.204390935455392
145	K	0.204390935455392	0.232092031995154
146	S	0.232092031995154	0.232394831924215
147	S	0.274067418206221	0.232092031995154
148	R	0.232394831924215	0.232092031995154
149	R	0.203028483136071	0.203028483136071
150	S	0.128277004996723	0.203028483136071
151	S	0.152960562271051	0.203028483136071
152	L	0.238166120595665	0.238166120595665
153	N	0.370001168705259	0.370001168705259
154	S	0.401762503433353	0.401762503433353
155	L	0.533849893022164	0.493267776875448
156	G	0.493267776875448	0.493267776875448
157	N	0.493267776875448	0.493267776875448
158	S	0.417158476718035	0.417158476718035
159	A	0.378249078110384	0.378249078110384
160	Y	0.378249078110384	0.378249078110384
161	L	0.233894240128444	0.293399025451176
162	H	0.277900458877699	0.277900458877699
163	V	0.293399025451176	0.233894240128444
164	P	0.192551839800814	0.231126323526918
165	R	0.192551839800813	0.231126323526918
166	N	0.231126323526918	0.198492422588823
167	P	0.231126323526918	0.211817900207446
168	S	0.198492422588823	0.211817900207446
169	K	0.211817900207446	0.198492422588823
170	S	0.125148785264793	0.140034090717611
171	R	0.140034090717611	0.140034090717611
172	R	0.087165932308122	0.140034090717611
173	G	0.174271050889474	0.163608262730854
174	S	0.163608262730854	0.163608262730854
175	S	0.163608262730854	0.174271050889474
176	T	0.220222179506336	0.203941715533929
177	L	0.233401471315714	0.220222179506336
178	S	0.203941715533929	0.220222179506336
179	A	0.239189969067569	0.203941715533929
180	S	0.143310400254473	0.171728257893293
181	L	0.135509464561817	0.171728257893293
182	S	0.171728257893293	0.143310400254473
183	N	0.171728257893293	0.143212386946496
184	A	0.135509464561817	0.143212386946496
185	H	0.143212386946496	0.135509464561817
186	N	0.065929816405963	0.065929816405963
187	A	0.053024861071466	0.065929816405963
188	E	0.044095798693433	0.053024861071466
189	T	0.072927938434087	0.053024861071466
190	S	0.040190360280045	0.059244385585535
191	S	0.059244385585535	0.059244385585535
192	G	0.059244385585535	0.040190360280045
193	H	0.039117729126582	0.039117729126582
194	N	0.036388164590490	0.039117729126582
195	N	0.038887024419456	0.039117729126582
196	T	0.058028134327107	0.058028134327107
197	V	0.096906653650375	0.096906653650375
198	S	0.115240306039987	0.096906653650375
199	M	0.099675617949098	0.096906653650375
200	N	0.080736265507807	0.080736265507807
201	N	0.054872401295016	0.076901214194395
202	S	0.061991265773769	0.076901214194395
203	P	0.076901214194395	0.076901214194395
204	F	0.101698377982486	0.101698377982486
205	S	0.185653493646983	0.103044634688813
206	A	0.119065832916295	0.103044634688813
207	P	0.103044634688813	0.103044634688813
208	N	0.065839168665036	0.100712636761899
209	D	0.081594098076099	0.081594098076099
210	A	0.100712636761899	0.081594098076099
211	S	0.081594098076099	0.081594098076099
212	H	0.163385826925816	0.081594098076099
213	I	0.076569538499929	0.076569538499929
214	T	0.076569538499929	0.076569538499929
215	P	0.050875433315826	0.076569538499929
216	Q	0.071830191316261	0.076569538499929
217	S	0.088882333608685	0.088882333608685
218	S	0.268309744498859	0.216119996346625
219	N	0.230067917075068	0.216119996346625
220	F	0.216119996346625	0.216119996346625
221	N	0.113328269210606	0.113328269210606
222	S	0.086273196501217	0.094799583335856
223	N	0.086273196501217	0.094799583335856
224	A	0.094799583335856	0.094799583335856
225	S	0.101935928583555	0.094799583335856
226	L	0.122261727485957	0.094799583335856
227	S	0.065083902789406	0.065083902789406
228	Q	0.062216476326427	0.062216476326427
229	D	0.034290466768424	0.042842204921069
230	M	0.042842204921069	0.042842204921069
231	T	0.025052396205345	0.034290466768424
232	K	0.046452114422687	0.030855459543943
233	S	0.030530246956287	0.030530246956287
234	A	0.030855459543943	0.030530246956287
235	D	0.013265955342989	0.030530246956287
236	G	0.016230698686567	0.030855459543943
237	S	0.035125499953907	0.035125499953907
238	S	0.098733195237199	0.043375789500083
239	E	0.054628269530094	0.043375789500083
240	M	0.043375789500083	0.043375789500083
241	N	0.036751083515945	0.036751083515945
242	T	0.021433914810835	0.027845290451468
243	N	0.017725002741602	0.027845290451468
244	A	0.027845290451468	0.027845290451468
245	I	0.066444593798102	0.061622439658371
246	M	0.061622439658371	0.062257581795317
247	N	0.062257581795317	0.062257581795317
248	N	0.103657975642463	0.061622439658371
249	N	0.054940785416764	0.054940785416764
250	E	0.040371964899196	0.054940785416764
251	T	0.037751131046563	0.040371964899196
252	N	0.057216521119731	0.037751131046563
253	L	0.036041492064657	0.036041492064657
254	Q	0.015370174622439	0.020464830797231
255	T	0.008745172753275	0.020464830797231
256	S	0.020464830797231	0.020464830797231
257	G	0.042980163242149	0.042980163242149
258	E	0.064959751164181	0.042980163242149
259	K	0.064959751164181	0.047868739164436
260	A	0.037952708773913	0.051667969010772
261	G	0.047868739164436	0.051667969010772
262	P	0.051667969010772	0.051667969010772
263	P	0.052735552162369	0.052735552162369
264	L	0.100806276360209	0.100806276360209
265	V	0.173969806274656	0.173969806274656
266	A	0.191449947694234	0.191449947694234
267	E	0.436569066072821	0.191449947694234
268	E	0.320570413853585	0.320570413853585
269	T	0.180815242096724	0.320570413853585
270	I	0.372795860509763	0.320570413853585
271	K	0.286453115152641	0.372795860509763
272	I	0.415313941806912	0.415313941806912
273	L	0.434954030817204	0.415313941806912
274	P	0.478892916283373	0.434954030817204
275	L	0.372678684860465	0.438945332330813
276	E	0.438945332330813	0.478892916283373
277	E	0.735059880566053	0.592560941314480
278	I	0.747530423042532	0.592560941314480
279	E	0.592560941314480	0.592560941314480
280	M	0.550311014789501	0.550311014789501
281	I	0.550311014789501	0.550311014789501
282	I	0.444255610826258	0.484662103726653
283	N	0.484662103726653	0.484662103726653
284	G	0.336040864847430	0.484662103726653
285	I	0.635801569690257	0.559392752143800
286	R	0.752531091223998	0.635801569690257
287	S	0.559392752143800	0.717877303971609
288	N	0.818257992362480	0.717877303971609
289	I	0.717877303971609	0.701318220037177
290	A	0.701318220037177	0.717877303971609
291	S	0.701318220037177	0.717877303971609
292	T	0.749522173152000	0.701318220037177
293	W	0.788652182528310	0.701318220037177
294	S	0.649497149902658	0.649497149902658
295	P	0.632012957649101	0.649497149902658
296	I	0.461890810945036	0.632012957649101
297	P	0.651950793223307	0.570434191634417
298	L	0.464506574604180	0.570434191634417
299	I	0.570434191634417	0.651950793223307
300	T	0.693674923233113	0.693674923233113
301	K	0.794983722308212	0.728946143807603
302	T	0.772210194922616	0.748928097752043
303	S	0.728946143807603	0.748928097752043
304	D	0.748928097752043	0.728946143807603
305	Y	0.422720970279300	0.618095502617357
306	K	0.618095502617357	0.422720970279300
307	L	0.300972530491143	0.422720970279300
308	V	0.300972530491143	0.424385643033716
309	Y	0.424385643033716	0.424385643033716
310	Y	0.556657028503947	0.424385643033716
311	N	0.553957643300710	0.553957643300710
312	K	0.416223606545926	0.556657028503947
313	D	0.728267056864440	0.568198176729174
314	L	0.568198176729174	0.723915571033520
315	D	0.723915571033520	0.723915571033520
316	I	0.739686859319122	0.624948978979242
317	Y	0.624948978979242	0.624948978979242
318	C	0.432968409322527	0.530939370301947
319	S	0.306069997218773	0.530939370301947
320	E	0.530939370301947	0.530939370301947
321	L	0.643577915190448	0.530939370301947
322	P	0.674707147508268	0.530939370301947
323	L	0.524730944935190	0.524730944935190
324	I	0.524730944935190	0.524730944935190
325	S	0.213238739124809	0.241697105636050
326	N	0.241697105636050	0.241697105636050
327	S	0.241697105636050	0.217206055890080
328	I	0.137407345450822	0.217206055890080
329	M	0.217206055890080	0.137407345450822
330	E	0.078165232863160	0.078165232863160
331	S	0.078165232863160	0.078165232863160
332	D	0.040816124951793	0.040816124951793
333	D	0.037585350365116	0.037585350365116
334	I	0.032128104888106	0.034344843456202
335	C	0.034344843456202	0.032128104888106
336	D	0.027440637757954	0.027440637757954
337	S	0.006878700143920	0.015987496748510
338	E	0.004940432864897	0.015987496748510
339	P	0.015987496748510	0.015987496748510
340	K	0.026959290802612	0.026959290802612
341	F	0.042125884919947	0.042125884919947
342	P	0.141861957590929	0.081317537568942
343	P	0.123248019943071	0.123248019943071
344	N	0.081317537568942	0.123248019943071
345	D	0.160432141031124	0.123248019943071
346	H	0.087176209863208	0.160432141031124
347	L	0.238105656357277	0.238105656357277
348	V	0.284023895315794	0.238105656357277
349	N	0.284023895315794	0.238105656357277
350	L	0.144150576519666	0.195606126963999
351	Y	0.195606126963999	0.195606126963999
352	T	0.184974773379619	0.195606126963999
353	R	0.368065104143584	0.236734781749256
354	D	0.400855666000283	0.236734781749256
355	L	0.236734781749256	0.236734781749256
356	R	0.141703419050432	0.141703419050432
357	K	0.088269715475314	0.109831378519848
358	N	0.109831378519848	0.088269715475314
359	A	0.066171341555626	0.066171341555626
360	N	0.039322098084909	0.039322098084909
361	I	0.036766807378399	0.039322098084909
362	E	0.031609983239718	0.036766807378399
363	D	0.061308592573463	0.031609983239718
364	S	0.019568247909692	0.019568247909692
365	S	0.018162759593996	0.018162759593996
366	T	0.011138951555109	0.012931810097955
367	R	0.012931810097955	0.011387411315138
368	S	0.008398129616780	0.011138951555109
369	K	0.011387411315138	0.009759117431714
370	Q	0.005625992858075	0.009759117431714
371	S	0.009759117431714	0.011387411315138
372	E	0.035722347192470	0.035722347192470
373	S	0.065067174027125	0.056101287603468
374	E	0.094750876999636	0.056101287603468
375	Q	0.056101287603468	0.056101287603468
376	N	0.049371793345661	0.049371793345661
377	R	0.045727990154072	0.045727990154072
378	S	0.024772971588525	0.026793872599436
379	S	0.026793872599436	0.025299665505510
380	L	0.025299665505510	0.025299665505510
381	L	0.025299665505510	0.025299665505510
382	M	0.025570630769417	0.025299665505510
383	E	0.022334543645764	0.022334543645764
384	K	0.018375158668038	0.018375158668038
385	Q	0.018375158668038	0.018375158668038
386	D	0.013576731534230	0.013576731534230
387	S	0.010800759629525	0.011694124433423
388	K	0.010800759629525	0.010800759629525
389	E	0.011694124433423	0.010800759629525
390	T	0.004971720554898	0.004971720554898
391	D	0.001657649283162	0.001657649283162
392	G	0.001443382999224	0.001443382999224
393	N	0.000765664810587	0.001044665947649
394	N	0.000658388434209	0.000828914679077
395	N	0.001044665947649	0.000765664810587
396	S	0.000828914679077	0.000697577568600
397	I	0.000504913923650	0.000697577568600
398	N	0.000697577568600	0.000697577568600
399	D	0.000547455643742	0.000697577568600
400	D	0.001032228366040	0.000784012416854
401	D	0.001083058284023	0.001032228366040
402	N	0.000784012416854	0.001083058284023
403	N	0.001844586658350	0.001083058284023
404	N	0.001844586658350	0.001059790721713
405	E	0.001059790721713	0.001059790721713
406	N	0.000639085627683	0.001035437833407
407	N	0.000609079458509	0.001035437833407
408	K	0.001035437833407	0.001035437833407
409	N	0.002069658619704	0.002069658619704
410	E	0.004132611142148	0.004132611142148
411	F	0.009731527867520	0.009731527867520
412	N	0.009731527867520	0.009731527867520
413	E	0.012236089034258	0.012236089034258
414	A	0.038957923986407	0.038957923986407
415	G	0.048615086137772	0.048615086137772
416	P	0.073255735364669	0.048615086137772
417	S	0.066524624599247	0.066524624599247
418	S	0.042967786007741	0.073255735364669
419	L	0.128099459367112	0.073642802520734
420	N	0.073642802520734	0.084634865988865
421	S	0.084634865988865	0.113290892168201
422	L	0.113290892168201	0.113290892168201
423	S	0.174891537691579	0.174891537691579
424	A	0.205515446081820	0.205515446081820
425	P	0.233324252497025	0.233324252497025
426	D	0.247187806082903	0.247187806082903
427	L	0.358947851738034	0.336987434318554
428	T	0.336987434318554	0.358947851738034
429	Q	0.440166937067056	0.358947851738034
430	N	0.400586464928134	0.336987434318554
431	I	0.262392491476208	0.277358376801937
432	Q	0.277358376801937	0.268985071458027
433	S	0.238246797737942	0.268985071458027
434	R	0.268985071458027	0.277358376801937
435	V	0.599825731008581	0.599825731008581
436	V	0.599825731008581	0.599825731008581
437	A	0.645317694401764	0.645317694401764
438	P	0.650240941432417	0.645317694401764
439	S	0.700913075478885	0.645317694401764
440	R	0.365199404183885	0.650240941432417
441	S	0.559356017557150	0.700913075478885
442	S	0.703421707259647	0.703421707259647
443	I	0.791911293493404	0.706391029382697
444	L	0.706391029382697	0.706391029382697
445	A	0.709507522884840	0.709507522884840
446	K	0.665584388672323	0.706391029382697
447	S	0.716422745355316	0.704359595775214
448	D	0.558034925762162	0.691945169624006
449	I	0.704359595775214	0.704359595775214
450	F	0.691945169624006	0.704359595775214
451	Y	0.808420153406298	0.704359595775214
452	H	0.804090834413458	0.691945169624006
453	Y	0.688355893754992	0.688355893754992
454	S	0.508189739980831	0.673097101390984
455	R	0.673097101390984	0.655144878822039
456	D	0.655144878822039	0.655144878822039
457	I	0.655144878822039	0.655144878822039
458	K	0.636766794159455	0.636766794159455
459	L	0.486801391936329	0.600070320793055
460	W	0.483036508052589	0.600070320793055
461	T	0.600070320793055	0.600070320793055
462	E	0.600070320793055	0.600070320793055
463	L	0.602690791170701	0.600070320793055
464	Q	0.569988879252926	0.602690791170701
465	D	0.728362862663797	0.617776893033291
466	L	0.617776893033291	0.617776893033291
467	T	0.648900102875460	0.617776893033291
468	V	0.481194739535092	0.565569745663369
469	Y	0.413293449192063	0.565569745663369
470	Y	0.565569745663369	0.565569745663369
471	T	0.809893177271545	0.570863824192049
472	K	0.681321533216805	0.678616351098906
473	T	0.570863824192049	0.678616351098906
474	A	0.678616351098906	0.678616351098906
475	H	0.548061029809749	0.570863824192049
476	K	0.692632720253821	0.548061029809749
477	M	0.511790718726402	0.530826114026954
478	F	0.530826114026954	0.511790718726402
479	L	0.397854042405105	0.511790718726402
480	K	0.381246175140965	0.530826114026954
481	E	0.530826114026954	0.459915823368511
482	N	0.676476544839827	0.530826114026954
483	R	0.459915823368511	0.597413109687471
484	L	0.597413109687471	0.676476544839827
485	N	0.762155956029111	0.597413109687471
486	F	0.680580451179168	0.597413109687471
487	T	0.363026786526410	0.395808385745006
488	K	0.232758658857607	0.395808385745006
489	Y	0.395808385745006	0.395808385745006
490	F	0.660549118671001	0.660549118671001
491	D	0.820890127137772	0.678374353791148
492	L	0.811127599451442	0.811127599451442
493	I	0.678374353791148	0.811127599451442
494	S	0.833190585508795	0.762456838130771
495	D	0.668995005479419	0.762456838130771
496	S	0.762456838130771	0.786016726166138
497	I	0.786016726166138	0.762456838130771
498	V	0.799443764863321	0.786016726166138
499	F	0.762388718960465	0.786016726166138
500	T	0.855563607315128	0.772686238009652
501	Q	0.772686238009652	0.762388718960465
502	L	0.489414129604907	0.772686238009652
503	G	0.661183352568734	0.772686238009652
504	C	0.786381614262115	0.676585805648675
505	R	0.818759210431742	0.676585805648675
506	L	0.676585805648675	0.676585805648675
507	M	0.550920786146358	0.550920786146358
508	Q	0.513191950203846	0.515851416203101
509	H	0.510460655884881	0.513191950203846
510	E	0.515851416203101	0.510460655884881
511	I	0.245623613865313	0.467172719929897
512	K	0.467172719929897	0.339864243832909
513	A	0.339864243832909	0.327743357638841
514	K	0.310285926403179	0.339864243832909
515	S	0.327743357638841	0.339864243832909
516	C	0.377209770191542	0.327743357638841
517	S	0.382292243082739	0.377209770191542
518	K	0.302658550767260	0.382292243082739
519	E	0.586823228263441	0.586823228263441
520	I	0.586823228263441	0.586823228263441
521	K	0.601031368257350	0.586823228263441
522	K	0.551084079217008	0.601031368257350
523	I	0.709821300388123	0.621753826317655
524	F	0.709821300388123	0.709821300388123
525	K	0.621753826317655	0.709821300388123
526	G	0.769930869536495	0.769930869536495
527	L	0.780200834270119	0.780200834270119
528	I	0.926404611693913	0.830652068189446
529	S	0.830652068189446	0.838779094875362
530	S	0.838779094875362	0.845910945832581
531	L	0.856098569990031	0.838779094875362
532	S	0.845910945832581	0.845910945832581
533	R	0.835702511032671	0.856098569990031
534	I	0.909751673343827	0.845910945832581
535	S	0.869515576673937	0.835702511032671
536	I	0.780080247953789	0.799796211609876
537	N	0.681337391634290	0.799796211609876
538	S	0.799796211609876	0.780080247953789
539	H	0.811561740717145	0.712100825513177
540	L	0.712100825513177	0.712100825513177
541	Y	0.699872955552714	0.699872955552714
542	F	0.670800825640700	0.670800825640700
543	D	0.600843953105376	0.600843953105376
544	S	0.429323368968075	0.429323368968075
545	A	0.271979423041202	0.414606034737843
546	F	0.414606034737843	0.359736617781251
547	H	0.359736617781251	0.271979423041202
548	R	0.206644498890040	0.206644498890040
549	K	0.115603830120331	0.115603830120331
550	K	0.036363865639430	0.036363865639430
551	M	0.015769447584499	0.015769447584499
552	D	0.015769447584499	0.015769447584499
553	T	0.012550845531099	0.012550845531099
554	M	0.009465942149351	0.009465942149351
555	N	0.002927688565947	0.002927688565947
556	D	0.002156026200226	0.002698255940108
557	K	0.001586164954993	0.002698255940108
558	D	0.002698255940108	0.002156026200226
559	N	0.002861534736991	0.002698255940108
560	D	0.002054513606231	0.002698255940108
561	N	0.004147336241710	0.002359286222644
562	Q	0.002359286222644	0.002054513606231
563	E	0.001187400854636	0.001187400854636
564	N	0.000748384971092	0.000748384971092
565	N	0.000748384971092	0.000748384971092
566	C	0.000600228897835	0.000748384971092
567	S	0.001131679495665	0.001131679495665
568	R	0.002899113136661	0.002899113136661
569	T	0.003328758221932	0.003328758221932
570	E	0.007128242704017	0.003873802002557
571	G	0.003873802002557	0.006728393098427
572	D	0.006728393098427	0.007128242704017
573	D	0.014352382762038	0.006728393098427
574	G	0.019404350864042	0.011439308952083
575	K	0.006121895664624	0.014352382762038
576	I	0.011439308952083	0.017769202964155
577	E	0.017961001443212	0.017769202964155
578	V	0.017769202964155	0.017961001443212
579	D	0.050996469209475	0.050996469209475
580	S	0.056972715937484	0.056972715937484
581	V	0.185068312052502	0.185068312052502
582	H	0.312429797739636	0.312429797739636
583	D	0.312429797739636	0.312429797739636
584	L	0.312429797739636	0.312429797739636
585	V	0.194076158026459	0.249679927731423
586	S	0.249679927731423	0.249679927731423
587	V	0.249679927731423	0.249679927731423
588	P	0.399697680872770	0.283020622899620
589	L	0.402323388500334	0.283020622899620
590	S	0.283020622899620	0.399697680872770
591	G	0.270169087029696	0.283020622899620
592	K	0.428190327124886	0.270169087029696
593	R	0.166119616060140	0.181586448863172
594	N	0.105629329056169	0.166119616060140
595	V	0.181586448863172	0.116249266749252
596	S	0.116249266749252	0.116249266749252
597	T	0.116249266749252	0.116249266749252
598	S	0.095272619536433	0.116249266749252
599	T	0.102025053776635	0.116249266749252
600	T	0.130646702110535	0.130646702110535
601	D	0.137485129233085	0.137485129233085
602	T	0.216325823417219	0.171013858611722
603	L	0.258140385442234	0.216325823417219
604	T	0.171013858611722	0.216325823417219
605	P	0.260239304463470	0.216325823417219
606	M	0.216325823417219	0.171013858611722
607	R	0.136793987037349	0.136793987037349
608	S	0.110596770532153	0.136793987037349
609	S	0.057911333928789	0.110596770532153
610	F	0.156105461277045	0.095056871537656
611	S	0.095056871537656	0.075764917631551
612	T	0.042472557488951	0.087960650055474
613	V	0.075764917631551	0.087960650055474
614	N	0.087960650055474	0.087960650055474
615	E	0.098575343413772	0.098575343413772
616	N	0.159953455585058	0.109020754630975
617	D	0.125840750947605	0.109020754630975
618	M	0.109020754630975	0.109020754630975
619	E	0.065994442160350	0.065994442160350
620	N	0.053077555930677	0.053077555930677
621	F	0.052530820684429	0.052530820684429
622	S	0.052530820684429	0.052530820684429
623	V	0.052530820684429	0.052530820684429
624	L	0.088070532475115	0.088070532475115
625	G	0.171911563095937	0.171911563095937
626	P	0.414641317618935	0.322572407956411
627	R	0.322572407956411	0.413493280729539
628	N	0.413493280729539	0.413493280729539
629	S	0.489495483402095	0.341596135492470
630	V	0.341596135492470	0.382488012113347
631	N	0.341596135492470	0.341596135492470
632	S	0.382488012113347	0.341596135492470
633	V	0.233251086171764	0.273013506626315
634	V	0.241967259921802	0.260297523237015
635	T	0.273013506626315	0.260297523237015
636	P	0.260297523237015	0.273013506626315
637	R	0.454545029783658	0.273013506626315
638	T	0.323596380087843	0.260297523237015
639	S	0.122967731549034	0.248248753170362
640	I	0.248248753170362	0.248248753170362
641	Q	0.248248753170362	0.141335058084243
642	N	0.141335058084243	0.141335058084243
643	S	0.088026010878431	0.088026010878431
644	T	0.070406512786929	0.077497792984936
645	L	0.077497792984936	0.077497792984936
646	E	0.058175265909703	0.077497792984936
647	D	0.102459209967105	0.077497792984936
648	F	0.097166686782731	0.065692247706853
649	S	0.050209750944091	0.077116196265299
650	P	0.065692247706853	0.077116196265299
651	S	0.077116196265299	0.077116196265299
652	N	0.077116196265299	0.077116196265299
653	K	0.144031761459334	0.134244389812403
654	N	0.134244389812403	0.134244389812403
655	F	0.134244389812403	0.144031761459334
656	K	0.318157931604101	0.175489879798039
657	S	0.298675518913078	0.298675518913078
658	A	0.175489879798039	0.298675518913078
659	K	0.299236375084020	0.298675518913078
660	S	0.196880508556348	0.299236375084020
661	I	0.366036364619161	0.366036364619161
662	Y	0.379812841973784	0.379812841973784
663	E	0.421234490531423	0.421234490531423
664	M	0.421234490531423	0.421234490531423
665	V	0.591883412528098	0.578880776795783
666	D	0.610098013200938	0.591883412528098
667	V	0.578880776795783	0.610098013200938
668	E	0.713170074581710	0.679170523700266
669	F	0.696425985368568	0.696425985368568
670	S	0.679170523700266	0.696715062463916
671	K	0.696715062463916	0.696715062463916
672	F	0.873854787355412	0.873854787355412
673	L	0.895900437032119	0.895900437032119
674	R	0.895900437032119	0.895900437032119
675	H	0.970015310674391	0.945955965402611
676	V	0.945955965402611	0.945955965402611
677	Q	0.968242896520343	0.965310200172550
678	L	0.942256683274339	0.965310200172550
679	L	0.965310200172550	0.967229910506547
680	Y	0.982189856470523	0.965310200172550
681	F	0.967229910506547	0.965310200172550
682	V	0.887032011468123	0.887032011468123
683	L	0.784352600389804	0.784352600389804
684	Q	0.727999003602010	0.763638895835686
685	S	0.613415386766539	0.727999003602010
686	S	0.763638895835686	0.613415386766539
687	V	0.593788312963469	0.593788312963469
688	F	0.417901416944932	0.439251316852729
689	S	0.437908916867146	0.437908916867146
690	D	0.439251316852729	0.417901416944932
691	D	0.280804946018472	0.312284127102280
692	N	0.183164482349538	0.312284127102280
693	T	0.312284127102280	0.312284127102280
694	L	0.459000786869857	0.312284127102280
695	P	0.444410230217571	0.312284127102280
696	Q	0.261789797336211	0.261789797336211
697	L	0.159522772789825	0.261789797336211
698	L	0.261789797336211	0.261789797336211
699	P	0.415058688906089	0.415058688906089
700	R	0.517700759838333	0.502945360930690
701	F	0.505677980907674	0.505677980907674
702	F	0.502945360930690	0.516104192808230
703	K	0.516104192808230	0.516104192808230
704	G	0.559198019881891	0.516104192808230
705	S	0.521699146774547	0.516104192808230
706	F	0.330431369237245	0.366061860739299
707	S	0.329226279243044	0.351105098472798
708	G	0.366061860739299	0.351105098472798
709	G	0.351105098472798	0.351105098472798
710	S	0.351105098472798	0.366061860739299
711	W	0.370899543152499	0.351105098472798
712	T	0.387338840158166	0.351105098472798
713	N	0.294747592939477	0.294747592939477
714	P	0.193503167226630	0.193503167226630
715	F	0.193503167226630	0.193503167226630
716	S	0.153543226766298	0.193503167226630
717	T	0.159902022046781	0.193503167226630
718	F	0.236029243701395	0.159902022046781
719	I	0.238006057708876	0.159902022046781
720	T	0.129457437856554	0.129457437856554
721	D	0.104495149869954	0.129457437856554
722	E	0.121787375817953	0.129457437856554
723	F	0.166816158105540	0.154501224266090
724	G	0.154501224266090	0.154501224266090
725	N	0.155934588307896	0.154501224266090
726	A	0.154501224266090	0.154501224266090
727	T	0.071999552585988	0.071999552585988
728	K	0.021409806146519	0.069465102839111
729	N	0.035589666580091	0.069465102839111
730	K	0.069465102839111	0.069465102839111
731	A	0.137613701143109	0.078685014300907
732	V	0.078685014300907	0.101499047693507
733	T	0.101499047693507	0.101499047693507
734	S	0.124648561514201	0.098610834643036
735	N	0.098610834643036	0.098610834643036
736	E	0.079056315165930	0.098610834643036
737	V	0.083453575875581	0.098610834643036
738	T	0.102958969355334	0.102958969355334
739	A	0.198621410264977	0.113305605796931
740	S	0.168031169758038	0.168031169758038
741	S	0.113305605796931	0.179467604067922
742	S	0.204659751041025	0.179467604067922
743	K	0.179467604067922	0.189856167587185
744	N	0.189856167587185	0.204659751041025
745	S	0.277902156564265	0.253405764348973
746	S	0.253405764348973	0.253405764348973
747	I	0.291781257690293	0.253405764348973
748	S	0.143679906923969	0.253405764348973
749	R	0.170746805564901	0.291781257690293
750	I	0.295374619310993	0.295374619310993
751	P	0.339682529642815	0.339682529642815
752	P	0.353019451749450	0.353019451749450
753	K	0.457718878021004	0.389550928217289
754	M	0.457718878021004	0.389550928217289
755	A	0.389550928217289	0.389550928217289
756	D	0.351759255106832	0.381645433999209
757	A	0.351759255106832	0.351759255106832
758	I	0.381645433999209	0.351759255106832
759	A	0.193872201818247	0.220542872137535
760	S	0.220542872137535	0.193872201818247
761	A	0.160442713418993	0.170075790301840
762	S	0.170075790301840	0.160442713418993
763	G	0.097551004467342	0.139872585503207
764	Y	0.080954425823744	0.139872585503207
765	S	0.139872585503207	0.097551004467342
766	A	0.212463538471973	0.092053079293539
767	N	0.062114039618292	0.092053079293539
768	S	0.092053079293539	0.087245833415705
769	E	0.087245833415705	0.087245833415705
770	T	0.087245833415705	0.087245833415705
771	N	0.087245833415705	0.087245833415705
772	S	0.112239614425001	0.087245833415705
773	Q	0.082250097581806	0.087245833415705
774	I	0.099083665992036	0.082250097581806
775	D	0.082250097581806	0.082250097581806
776	L	0.078690029560061	0.082250097581806
777	K	0.078690029560061	0.082250097581806
778	A	0.202365229492982	0.202365229492982
779	S	0.319208508165815	0.319208508165815
780	S	0.374038749192846	0.336826967804060
781	A	0.336826967804060	0.336826967804060
782	A	0.507030601587520	0.374038749192846
783	S	0.286110761160041	0.336826967804060
784	G	0.463866542753532	0.293394201230181
785	S	0.281330376880688	0.286110761160041
786	V	0.293394201230181	0.281330376880688
787	F	0.267273601723270	0.267273601723270
788	T	0.224427164266581	0.237926131070193
789	P	0.237926131070193	0.237926131070193
790	F	0.204587601085778	0.237926131070193
791	N	0.281409534490080	0.281409534490080
792	R	0.281409534490080	0.281409534490080
793	P	0.358508806819361	0.302610845717546
794	S	0.406819369456716	0.302610845717546
795	H	0.302610845717546	0.302610845717546
796	N	0.283684363286033	0.302610845717546
797	R	0.281468298789252	0.283684363286033
798	T	0.302891016516739	0.281468298789252
799	F	0.200576086754812	0.229689948252214
800	S	0.229689948252214	0.224205415382839
801	R	0.206697800056309	0.224205415382839
802	A	0.224205415382839	0.229689948252214
803	R	0.333473145890059	0.282879172572380
804	V	0.282879172572380	0.333473145890059
805	S	0.482975331305476	0.466758822056218
806	K	0.466758822056218	0.466758822056218
807	R	0.596196334555552	0.466758822056218
808	K	0.283117421673666	0.410103352651498
809	K	0.285341313953906	0.310067904534979
810	K	0.410103352651498	0.296329545027742
811	Y	0.310067904534979	0.296329545027742
812	P	0.296329545027742	0.296329545027742
813	L	0.270818017647514	0.270818017647514
814	T	0.259341778396499	0.259341778396499
815	V	0.259341778396499	0.259341778396499
816	D	0.234284206151837	0.256079982189555
817	T	0.245018427437920	0.251990952386987
818	L	0.256079982189555	0.251990952386987
819	N	0.251990952386987	0.256079982189555
820	T	0.283755830719407	0.256079982189555
821	M	0.465486709540184	0.251990952386987
822	K	0.210188251359485	0.214700019473094
823	K	0.198827510362503	0.214700019473094
824	K	0.214700019473094	0.214700019473094
825	S	0.302635309746812	0.214700019473094
826	S	0.254024410705983	0.220867907335891
827	Q	0.181963882421074	0.220867907335891
828	I	0.220867907335891	0.181963882421074
829	F	0.174910419293898	0.174910419293898
830	E	0.074862925766939	0.155679402092247
831	K	0.084695212799582	0.155679402092247
832	L	0.155679402092247	0.155679402092247
833	N	0.155679402092247	0.155679402092247
834	N	0.272929167936388	0.272929167936388
835	A	0.433179692344499	0.277232035004420
836	T	0.453039990534238	0.277232035004420
837	G	0.277232035004420	0.277232035004420
838	E	0.148569201958508	0.233098426649873
839	H	0.222732357019849	0.222732357019849
840	L	0.233098426649873	0.222732357019849
841	K	0.148618394272814	0.233098426649873
842	I	0.309382987042091	0.282569694777731
843	I	0.378601858144597	0.309382987042091
844	S	0.282569694777731	0.357224202180457
845	K	0.422594039364994	0.378601858144597
846	P	0.357224202180457	0.422594039364994
847	K	0.663394724561171	0.435656470462386
848	S	0.591879156279140	0.450192506903535
849	R	0.435656470462386	0.450192506903535
850	I	0.450192506903535	0.435656470462386
851	R	0.289074438749148	0.289074438749148
852	N	0.256927746933666	0.256927746933666
853	L	0.165623433563221	0.256927746933666
854	E	0.162662968937907	0.256927746933666
855	I	0.317542876297477	0.265375006805625
856	N	0.281360757985996	0.265375006805625
857	S	0.265375006805625	0.265375006805625
858	S	0.209865751187184	0.265375006805625
859	T	0.181989970368182	0.265375006805625
860	Y	0.279218351191675	0.279218351191675
861	E	0.478452686225555	0.478452686225555
862	Q	0.478452686225555	0.478452686225555
863	I	0.478452686225555	0.478452686225555
864	N	0.478452686225555	0.478452686225555
865	Q	0.684786475428831	0.497334010265132
866	N	0.554998339937118	0.554998339937118
867	V	0.497334010265132	0.554998339937118
868	L	0.647701914275287	0.554998339937118
869	L	0.346728847298603	0.634615430457793
870	L	0.634615430457793	0.647701914275287
871	E	0.653070430348216	0.653070430348216
872	I	0.653070430348216	0.653070430348216
873	L	0.815959788431291	0.815959788431291
874	E	0.907259825041506	0.907259825041506
875	N	0.907259825041506	0.907259825041506
876	L	0.915090867979495	0.907259825041506
877	D	0.843957955416433	0.843957955416433
878	L	0.695482588414564	0.843957955416433
879	S	0.695482588414564	0.789502826778458
880	I	0.890100621700706	0.695482588414564
881	F	0.789502826778458	0.749274441792926
882	I	0.668700660244273	0.789502826778458
883	N	0.749274441792926	0.789502826778458
884	L	0.790227546658146	0.790227546658146
885	K	0.803240364046953	0.803240364046953
886	N	0.938820641061683	0.884649831428781
887	L	0.938820641061683	0.884649831428781
888	I	0.884649831428781	0.884649831428781
889	K	0.876191196545443	0.876191196545443
890	T	0.684985655223153	0.684985655223153
891	P	0.516458506705090	0.516458506705090
892	S	0.435963433968101	0.435963433968101
893	I	0.191069043831409	0.435963433968101
894	L	0.318849069027915	0.435963433968101
895	L	0.525735591852219	0.347616161775937
896	D	0.501554697489525	0.409530780884503
897	L	0.347616161775937	0.501554697489525
898	E	0.409530780884503	0.501554697489525
899	S	0.507814028750580	0.507814028750580
900	E	0.548297979097640	0.507814028750580
901	E	0.548297979097640	0.507814028750580
902	F	0.504151899567297	0.504151899567297
903	L	0.351160880200364	0.495710155264672
904	V	0.223655639496598	0.495710155264672
905	H	0.495710155264672	0.495710155264672
906	A	0.495710155264672	0.495710155264672
907	M	0.633843495148664	0.498442885033885
908	S	0.498442885033885	0.633843495148664
909	S	0.763837990153130	0.737925144834630
910	V	0.913244022579509	0.753169011844752
911	S	0.737925144834630	0.753169011844752
912	S	0.753169011844752	0.737925144834630
913	V	0.627834018922132	0.627834018922132
914	L	0.590799778411913	0.627834018922132
915	T	0.590799778411913	0.627834018922132
916	E	0.642050172266337	0.590799778411913
917	F	0.659135142692617	0.590799778411913
918	F	0.491462669814368	0.642050172266337
919	D	0.535698048036214	0.659135142692617
920	I	0.663017248693342	0.663017248693342
921	K	0.800223394173477	0.717060049082726
922	Q	0.717060049082726	0.717060049082726
923	A	0.717060049082726	0.800223394173477
924	F	0.836158060055062	0.836158060055062
925	H	0.930408454444692	0.836158060055062
926	D	0.878554834942282	0.878441222767618
927	I	0.796514463603998	0.878441222767618
928	V	0.878441222767618	0.796514463603998
929	I	0.766084901774367	0.793738298516357
930	R	0.778368215418590	0.793738298516357
931	L	0.793738298516357	0.778368215418590
932	I	0.854885419876880	0.778368215418590
933	M	0.611768523324734	0.611768523324734
934	T	0.422135809697430	0.554049439806011
935	T	0.554049439806011	0.537863761365313
936	Q	0.513729285434175	0.516474059818584
937	Q	0.537863761365313	0.516474059818584
938	T	0.516474059818584	0.513729285434175
939	T	0.497488186130398	0.497488186130398
940	L	0.345111904311761	0.345111904311761
941	D	0.280209606849457	0.280209606849457
942	D	0.218308645289694	0.218308645289694
943	P	0.216448960710475	0.218308645289694
944	Y	0.178145327232124	0.218308645289694
945	L	0.305048120233817	0.287938743661767
946	F	0.287938743661767	0.305048120233817
947	S	0.405496635291572	0.305048120233817
948	S	0.337777092334246	0.337777092334246
949	M	0.226427347618928	0.387025811739618
950	R	0.387025811739618	0.387025811739618
951	S	0.420381864559626	0.420381864559626
952	N	0.420381864559626	0.420381864559626
953	F	0.439075094928822	0.420381864559626
954	P	0.282036728191211	0.282036728191211
955	V	0.142946645709094	0.253485802501304
956	G	0.253485802501304	0.253485802501304
957	H	0.253485802501304	0.151902928732172
958	H	0.151902928732172	0.151902928732172
959	E	0.143712731124810	0.151902928732172
960	P	0.124845108784654	0.151902928732172
961	F	0.252518022915334	0.235665821320568
962	K	0.235665821320568	0.235665821320568
963	N	0.254838870719612	0.235665821320568
964	I	0.131658500168357	0.228057430504286
965	S	0.145636839199046	0.228057430504286
966	N	0.228057430504286	0.228057430504286
967	T	0.228057430504286	0.228057430504286
968	P	0.326675691228085	0.228057430504286
969	L	0.349863812171456	0.228057430504286
970	V	0.185989128270511	0.185989128270511
971	K	0.122137879149281	0.139280087851963
972	G	0.139280087851963	0.139280087851963
973	P	0.129921184110378	0.139280087851963
974	F	0.154864914697191	0.154864914697191
975	H	0.302621853548014	0.300319877038719
976	K	0.300319877038719	0.302621853548014
977	K	0.486830729025077	0.373622812454287
978	N	0.485468808196633	0.485468808196633
979	E	0.373622812454287	0.486830729025077
980	Q	0.518976870142021	0.518976870142021
981	L	0.728329412783353	0.728329412783353
982	A	0.843226616774168	0.728329412783353
983	L	0.742181497429355	0.728329412783353
984	S	0.711293526210810	0.711293526210810
985	L	0.566355217834109	0.702586619337337
986	F	0.702586619337337	0.702586619337337
987	H	0.630934318697340	0.702586619337337
988	V	0.847650771049897	0.702586619337337
989	L	0.827103475865003	0.755649283159475
990	V	0.668882926978257	0.755649283159475
991	S	0.755649283159475	0.668882926978257
992	Q	0.485867462867673	0.638428811871603
993	D	0.638428811871603	0.638428811871603
994	V	0.638428811871603	0.485867462867673
995	E	0.428469968502395	0.428469968502395
996	F	0.355530506308894	0.355530506308894
997	N	0.244428768517743	0.244428768517743
998	N	0.079241795891946	0.079241795891946
999	L	0.024601890392395	0.045941866090508
1000	E	0.045005280663995	0.045941866090508
1001	F	0.045941866090508	0.045005280663995
1002	L	0.045941866090508	0.045941866090508
1003	N	0.033492454208619	0.045941866090508
1004	N	0.088352855796992	0.034179706981153
1005	S	0.028917046503426	0.034179706981153
1006	D	0.034179706981153	0.065509756546011
1007	D	0.071691794946317	0.065509756546011
1008	F	0.065509756546011	0.065509756546011
1009	K	0.065509756546011	0.065509756546011
1010	D	0.070963877585451	0.065509756546011
1011	A	0.039070814945376	0.065509756546011
1012	C	0.039070814945376	0.070963877585451
1013	E	0.087829822005334	0.087829822005334
1014	K	0.105673863769699	0.105673863769699
1015	Y	0.275153052156745	0.275153052156745
1016	V	0.607277836894357	0.607277836894357
1017	E	0.627547410611185	0.627547410611185
1018	I	0.752940942896103	0.696175685784374
1019	S	0.752940942896103	0.728339861943875
1020	N	0.696175685784374	0.752940942896103
1021	L	0.728339861943875	0.752940942896103
1022	A	0.904832176504196	0.728339861943875
1023	C	0.852714776259382	0.728339861943875
1024	I	0.657523483640556	0.657523483640556
1025	I	0.548475042715842	0.548475042715842
1026	V	0.548475042715842	0.548475042715842
1027	D	0.321265545969905	0.548475042715842
1028	Q	0.470680268152026	0.470680268152026
1029	L	0.678019671616148	0.470680268152026
1030	I	0.470680268152026	0.489478713319168
1031	E	0.556428787654699	0.489478713319168
1032	E	0.489478713319168	0.470680268152026
1033	R	0.366258747045914	0.366258747045914
1034	E	0.234467412870181	0.366258747045914
1035	N	0.212672068888199	0.366258747045914
1036	L	0.448383815460294	0.259662360136414
1037	L	0.453726617107105	0.259662360136414
1038	N	0.259662360136414	0.309025474864041
1039	Y	0.120235995937574	0.309025474864041
1040	A	0.309025474864041	0.309025474864041
1041	A	0.440587461138175	0.440587461138175
1042	R	0.472519443151941	0.472519443151941
1043	M	0.472519443151941	0.472519443151941
1044	M	0.679628784049807	0.515645350835430
1045	K	0.679628784049807	0.515645350835430
1046	N	0.515645350835430	0.515645350835430
1047	N	0.503620461723233	0.503620461723233
1048	L	0.251751129316714	0.251751129316714
1049	T	0.201893522002096	0.201893522002096
1050	A	0.105818460480679	0.119838847058467
1051	E	0.093717384447803	0.119838847058467
1052	L	0.119838847058467	0.105818460480679
1053	L	0.144679401165817	0.119838847058467
1054	K	0.082289760075119	0.144679401165817
1055	G	0.187070026859318	0.187070026859318
1056	E	0.334299235603671	0.187070026859318
1057	Q	0.210926112343284	0.187070026859318
1058	E	0.131786657126404	0.157124065018034
1059	K	0.058219012146361	0.131786657126404
1060	W	0.157124065018034	0.090270846089668
1061	F	0.090270846089668	0.058219012146361
1062	D	0.025718847768310	0.025718847768310
1063	I	0.013800487797272	0.015857794318777
1064	Y	0.009165700813791	0.013800487797272
1065	S	0.015857794318777	0.013664894925315
1066	E	0.009926369034795	0.009926369034795
1067	D	0.013664894925315	0.009926369034795
1068	Y	0.007290651932594	0.007290651932594
1069	S	0.002124651793175	0.005664324020930
1070	D	0.001396478198565	0.005664324020930
1071	D	0.005664324020930	0.002124651793175
1072	D	0.005664324020930	0.001641848319575
1073	S	0.001641848319575	0.001641848319575
1074	E	0.000821230971693	0.001641848319575
1075	N	0.000821230971693	0.001347414923796
1076	D	0.003079999352228	0.001347414923796
1077	E	0.001347414923796	0.001347414923796
1078	A	0.001347414923796	0.001547457084973
1079	I	0.001547457084973	0.001547457084973
1080	I	0.001547457084973	0.001547457084973
1081	D	0.005339914205596	0.005339914205596
1082	D	0.010811553019647	0.010811553019647
1083	E	0.010811553019647	0.010811553019647
1084	L	0.014647194208408	0.014647194208408
1085	G	0.027276561118073	0.027276561118073
1086	S	0.056551513974001	0.027276561118073
1087	E	0.056551513974001	0.027276561118073
1088	D	0.022823806080194	0.026128888614927
1089	Y	0.022823806080194	0.026128888614927
1090	I	0.026128888614927	0.026128888614927
1091	E	0.048174196644242	0.048174196644242
1092	R	0.065366781582986	0.065366781582986
1093	K	0.065366781582986	0.065366781582986
1094	A	0.072897716694227	0.072897716694227
1095	A	0.134726273188798	0.134726273188798
1096	N	0.336320528539254	0.336320528539254
1097	I	0.655749394754411	0.353340248569115
1098	E	0.526608114466302	0.353340248569115
1099	K	0.353340248569115	0.432864216761758
1100	N	0.322345364427750	0.353340248569115
1101	L	0.432864216761758	0.322345364427750
1102	P	0.317295599547505	0.317295599547505
1103	W	0.276876318849427	0.317295599547505
1104	F	0.237810346729262	0.317295599547505
1105	L	0.424916531428025	0.382296840834167
1106	T	0.382296840834167	0.424916531428025
1107	S	0.651120033282914	0.497321815613424
1108	D	0.497321815613424	0.497321815613424
1109	Y	0.554986292455392	0.497321815613424
1110	E	0.417330285139794	0.417330285139794
1111	T	0.389152526039340	0.389152526039340
1112	S	0.232723185413591	0.248398401402878
1113	L	0.248398401402878	0.232723185413591
1114	V	0.159526770954604	0.159526770954604
1115	Y	0.124296733246594	0.159526770954604
1116	D	0.096911138925432	0.124296733246594
1117	S	0.178359755728794	0.105720148008163
1118	R	0.105720148008163	0.105720148008163
1119	G	0.105720148008163	0.125489518822335
1120	K	0.125489518822335	0.125489518822335
1121	I	0.212337329182924	0.125489518822335
1122	R	0.226090402031322	0.125489518822335
1123	G	0.089543340320670	0.187137514873559
1124	G	0.057711138397710	0.187137514873559
1125	T	0.187137514873559	0.177445043489806
1126	K	0.188806044950800	0.187137514873559
1127	E	0.177445043489806	0.187137514873559
1128	A	0.235247417360385	0.177445043489806
1129	L	0.157762933618862	0.177445043489806
1130	I	0.147374728221870	0.157762933618862
1131	E	0.214573361016417	0.157762933618862
1132	H	0.152969311907944	0.214573361016417
1133	L	0.226686567216498	0.226686567216498
1134	T	0.262438073325832	0.262438073325832
1135	S	0.413546783334752	0.413546783334752
1136	H	0.493524432089585	0.421529067973094
1137	E	0.575204421054623	0.421529067973094
1138	L	0.421529067973094	0.493524432089585
1139	V	0.349934748620287	0.575204421054623
1140	D	0.637884028608351	0.637884028608351
1141	A	0.768870605682786	0.641602903002662
1142	A	0.641602903002662	0.767900341655949
1143	F	0.767900341655949	0.768042638081479
1144	N	0.781163664233468	0.768042638081479
1145	V	0.768042638081479	0.781163664233468
1146	T	0.921520189092800	0.874393983372208
1147	M	0.921520189092800	0.921520189092800
1148	L	0.874393983372208	0.921520189092800
1149	I	0.933696413774770	0.921520189092800
1150	T	0.925267115279738	0.874393983372208
1151	F	0.852768256723805	0.925267115279738
1152	R	0.852768256723805	0.925267115279738
1153	S	0.931701686446050	0.931701686446050
1154	I	0.932654637807662	0.932654637807662
1155	L	0.943852203898338	0.943852203898338
1156	T	0.954541662778743	0.950860013496315
1157	T	0.957904556471374	0.953811265032632
1158	R	0.950860013496315	0.953811265032632
1159	E	0.953811265032632	0.950860013496315
1160	F	0.950331524462321	0.950860013496315
1161	F	0.933635377309829	0.953811265032632
1162	Y	0.963542526757551	0.950331524462321
1163	A	0.957399521028494	0.933635377309829
1164	L	0.910460402436725	0.910460402436725
1165	I	0.895275707229270	0.895275707229270
1166	Y	0.829190297003025	0.895275707229270
1167	R	0.772812579010118	0.856274135478581
1168	Y	0.917569986917267	0.846627783402256
1169	N	0.856274135478581	0.846627783402256
1170	L	0.846627783402256	0.846627783402256
1171	Y	0.614434496488726	0.614434496488726
1172	P	0.393573318184652	0.393573318184652
1173	P	0.374242777003146	0.374242777003146
1174	E	0.188998500791210	0.334661226232743
1175	G	0.215106305073958	0.334661226232743
1176	L	0.334661226232743	0.299751549112650
1177	S	0.371669166845402	0.299751549112650
1178	Y	0.299751549112650	0.299751549112650
1179	D	0.176834097822433	0.176834097822433
1180	D	0.104736631848940	0.120985414906951
1181	Y	0.120985414906951	0.120985414906951
1182	N	0.113835806207280	0.120985414906951
1183	I	0.159800532411442	0.159800532411442
1184	W	0.338693881918105	0.204470425156966
1185	I	0.204470425156966	0.204575389983624
1186	E	0.292122063944968	0.292122063944968
1187	K	0.204575389983624	0.292122063944968
1188	K	0.467393672338016	0.467393672338016
1189	S	0.749644684603578	0.578436896144142
1190	N	0.578436896144142	0.722321541919480
1191	P	0.778825158427632	0.722321541919480
1192	I	0.722321541919480	0.586318843640659
1193	K	0.586318843640659	0.696110397696014
1194	C	0.413086033384691	0.696110397696014
1195	R	0.696110397696014	0.696110397696014
1196	V	0.820289235548109	0.818714373752184
1197	V	0.830356485867554	0.820289235548109
1198	N	0.818714373752184	0.830356485867554
1199	I	0.907879957654072	0.907879957654072
1200	M	0.958264147641996	0.919366626766211
1201	R	0.919366626766211	0.919366626766211
1202	T	0.928816888426639	0.919366626766211
1203	F	0.865718342452668	0.913056001450824
1204	L	0.911851936001775	0.911851936001775
1205	T	0.913056001450824	0.865718342452668
1206	Q	0.779512823060103	0.791145366498820
1207	Y	0.791145366498820	0.779512823060103
1208	W	0.584494237748267	0.655674471585524
1209	T	0.655674471585524	0.655674471585524
1210	R	0.600025644180003	0.655674471585524
1211	N	0.735982110900374	0.735982110900374
1212	Y	0.752318180447229	0.735982110900374
1213	Y	0.752318180447229	0.752318180447229
1214	E	0.704440129293505	0.752318180447229
1215	P	0.828370547717368	0.752318180447229
1216	G	0.773823527392963	0.707871827536522
1217	I	0.619613083890892	0.773823527392963
1218	P	0.707871827536522	0.773823527392963
1219	L	0.792956040464110	0.792956040464110
1220	I	0.891690045131693	0.792956040464110
1221	L	0.826254966187516	0.792956040464110
1222	N	0.611955081185490	0.826254966187516
1223	F	0.721435080637344	0.826254966187516
1224	A	0.861171065634381	0.721435080637344
1225	K	0.874591890332164	0.788988869436873
1226	M	0.721435080637344	0.788988869436873
1227	V	0.788988869436873	0.721435080637344
1228	V	0.533281546010010	0.533281546010010
1229	S	0.219052975392063	0.399129325280907
1230	E	0.219052975392063	0.246998475094929
1231	K	0.399129325280907	0.219052975392063
1232	I	0.246998475094929	0.246998475094929
1233	P	0.201279937749484	0.246998475094929
1234	G	0.352406980589685	0.223025341721028
1235	A	0.223025341721028	0.201279937749484
1236	E	0.088118646072945	0.091211837222927
1237	D	0.050715563026467	0.091211837222927
1238	L	0.091211837222927	0.091211837222927
1239	L	0.262495986082245	0.091211837222927
1240	Q	0.230467968731632	0.091211837222927
1241	K	0.077875971033867	0.077875971033867
1242	I	0.073062158823631	0.073062158823631
1243	N	0.056472339466967	0.056472339466967
1244	E	0.043960677641764	0.056472339466967
1245	K	0.043960677641764	0.056472339466967
1246	L	0.072530961929340	0.043960677641764
1247	I	0.066281728205575	0.043960677641764
1248	N	0.018534664857699	0.018534664857699
1249	E	0.017099695315751	0.017099695315751
1250	N	0.017099695315751	0.017099695315751
1251	E	0.007822767507110	0.009086777770315
1252	K	0.009086777770315	0.008396438033572
1253	E	0.007919846811099	0.007919846811099
1254	P	0.008396438033572	0.007919846811099
1255	V	0.007627560352134	0.007627560352134
1256	D	0.003761187269267	0.007627560352134
1257	P	0.005806299491633	0.007627560352134
1258	K	0.017052058841352	0.017052058841352
1259	Q	0.035950476070827	0.035950476070827
1260	Q	0.056544297820516	0.056544297820516
1261	D	0.060387949181942	0.060387949181942
1262	S	0.101672623102103	0.073582249226593
1263	V	0.111535160692062	0.073582249226593
1264	S	0.073582249226593	0.073582249226593
1265	A	0.073582249226593	0.073582249226593
1266	V	0.069013984387195	0.073582249226593
1267	V	0.069013984387195	0.069013984387195
1268	Q	0.074368710106467	0.069013984387195
1269	T	0.068914545171703	0.074368710106467
1270	T	0.231659075148162	0.222797757488767
1271	K	0.245307495540999	0.222797757488767
1272	R	0.222797757488767	0.222797757488767
1273	D	0.222797757488767	0.222797757488767
1274	N	0.189363896535477	0.189363896535477
1275	K	0.120481073431656	0.140568840645685
1276	S	0.074356635445195	0.120888593008209
1277	P	0.140568840645685	0.120481073431656
1278	I	0.120888593008209	0.120888593008209
1279	H	0.119731677985512	0.126081639784304
1280	M	0.126081639784304	0.126081639784304
1281	S	0.140963282121743	0.140963282121743
1282	S	0.247178559585990	0.247178559585990
1283	S	0.292729150282794	0.292729150282794
1284	S	0.350114229162644	0.350114229162644
1285	L	0.501639819120649	0.501639819120649
1286	P	0.688730994900482	0.539725791561769
1287	S	0.539725791561769	0.561587313712875
1288	S	0.671420815586083	0.561587313712875
1289	A	0.561587313712875	0.561587313712875
1290	S	0.547033127729082	0.671420815586083
1291	S	0.694074709109550	0.681423739250609
1292	A	0.681423739250609	0.694074709109550
1293	F	0.800731220235790	0.702621614546552
1294	F	0.800731220235790	0.800731220235790
1295	R	0.702621614546552	0.800731220235790
1296	L	0.827888370209258	0.706229189784758
1297	K	0.706229189784758	0.706229189784758
1298	K	0.624780650037836	0.742441434807247
1299	L	0.742441434807247	0.742441434807247
1300	K	0.744526199514204	0.742441434807247
1301	L	0.804352439369254	0.742441434807247
1302	L	0.729746885330808	0.729746885330808
1303	D	0.593673779499460	0.593673779499460
1304	I	0.555448945268075	0.572622583517045
1305	D	0.555448945268075	0.572622583517045
1306	P	0.572622583517045	0.572622583517045
1307	Y	0.707900541470305	0.596079451602412
1308	T	0.707900541470305	0.596079451602412
1309	Y	0.596079451602412	0.596079451602412
1310	A	0.458539504911541	0.458539504911541
1311	T	0.183866632611782	0.458539504911541
1312	Q	0.458539504911541	0.458539504911541
1313	L	0.418644936798721	0.458539504911541
1314	T	0.730232974818488	0.730232974818488
1315	V	0.774572012005303	0.774572012005303
1316	L	0.801615937379023	0.778287267798173
1317	E	0.801615937379023	0.801615937379023
1318	H	0.778287267798173	0.801615937379023
1319	D	0.842387022933506	0.801615937379023
1320	L	0.752165653820649	0.840797675433653
1321	Y	0.840797675433653	0.840797675433653
1322	L	0.840797675433653	0.752165653820649
1323	R	0.723051467503823	0.723051467503823
1324	I	0.622901614202121	0.723051467503823
1325	T	0.519002518093100	0.722998134277211
1326	M	0.788218823362339	0.722998134277211
1327	F	0.722998134277211	0.726004460164452
1328	E	0.840762023416605	0.726004460164452
1329	C	0.726004460164452	0.726004460164452
1330	L	0.726004460164452	0.726004460164452
1331	D	0.693680067592475	0.693680067592475
1332	R	0.624774160998854	0.624774160998854
1333	A	0.551574827168841	0.551574827168841
1334	W	0.479120511848950	0.479120511848950
1335	G	0.316190848107258	0.316190848107258
1336	T	0.198383335864812	0.268156262144784
1337	K	0.268156262144784	0.198383335864812
1338	Y	0.153289174388483	0.198383335864812
1339	C	0.164014083159106	0.257497415178540
1340	N	0.284116514015829	0.257497415178540
1341	M	0.257497415178540	0.284116514015829
1342	G	0.345555666700520	0.345555666700520
1343	G	0.351850121467918	0.351850121467918
1344	S	0.468408835854772	0.408778884542928
1345	P	0.408778884542928	0.408778884542928
1346	N	0.473677625237831	0.408778884542928
1347	I	0.291988665089079	0.380789377504971
1348	T	0.206148677263242	0.292481332542597
1349	K	0.380789377504971	0.292481332542597
1350	F	0.292481332542597	0.302537517319494
1351	I	0.302537517319494	0.380789377504971
1352	A	0.517373982359155	0.517373982359155
1353	N	0.646401244216628	0.646401244216628
1354	A	0.682610596961882	0.646401244216628
1355	N	0.745074941080542	0.682610596961882
1356	T	0.592068872067261	0.745074941080542
1357	L	0.745074941080542	0.745074941080542
1358	T	0.840930139738893	0.727336827751498
1359	N	0.727336827751498	0.727336827751498
1360	F	0.547292244097000	0.547292244097000
1361	V	0.547292244097000	0.547292244097000
1362	S	0.432340614098903	0.547292244097000
1363	H	0.514174530956083	0.547292244097000
1364	T	0.557087052030395	0.514174530956083
1365	I	0.557087052030395	0.514174530956083
1366	V	0.419401055131521	0.459208619663861
1367	K	0.416741606659166	0.459208619663861
1368	Q	0.459208619663861	0.419401055131521
1369	A	0.460562813401222	0.416741606659166
1370	D	0.336065040047385	0.428558283099820
1371	V	0.318348054171476	0.428558283099820
1372	K	0.428558283099820	0.428558283099820
1373	T	0.580890334781493	0.428558283099820
1374	R	0.537241195610367	0.537241195610367
1375	S	0.407680788770763	0.554554135952666
1376	K	0.554554135952666	0.554554135952666
1377	L	0.623468297285291	0.554554135952666
1378	T	0.554554135952666	0.623468297285291
1379	Q	0.728663587746251	0.716588891634032
1380	Y	0.716588891634032	0.716588891634032
1381	F	0.716588891634032	0.716588891634032
1382	V	0.589452561654619	0.714284264921436
1383	T	0.714284264921436	0.664794113645279
1384	V	0.664794113645279	0.625298050910060
1385	A	0.625298050910060	0.625298050910060
1386	Q	0.624019805582436	0.625298050910060
1387	H	0.621451653183790	0.624019805582436
1388	C	0.640194569388397	0.621451653183790
1389	K	0.607185565487653	0.607185565487653
1390	E	0.455451447003684	0.547927754211158
1391	L	0.375735401101479	0.547927754211158
1392	N	0.547927754211158	0.496897262327583
1393	N	0.547927754211158	0.547927754211158
1394	F	0.496897262327583	0.547927754211158
1395	S	0.567779152889822	0.567779152889822
1396	S	0.695968964193461	0.695968964193461
1397	M	0.711667719587700	0.711667719587700
1398	T	0.723604821721772	0.711667719587700
1399	A	0.820152860052381	0.723604821721772
1400	I	0.673552683741883	0.820152860052381
1401	V	0.841144797906339	0.841144797906339
1402	S	0.920351239144756	0.869664986277615
1403	A	0.869664986277615	0.920351239144756
1404	L	0.926119079684481	0.920351239144756
1405	Y	0.921985298607666	0.881071923515311
1406	S	0.881071923515311	0.921985298607666
1407	S	0.881071923515311	0.881071923515311
1408	P	0.922807160808627	0.881071923515311
1409	I	0.745849371860549	0.846465592634762
1410	Y	0.763761045367811	0.817936966419971
1411	R	0.846465592634762	0.763761045367811
1412	L	0.817936966419971	0.763761045367811
1413	K	0.707405284680797	0.707405284680797
1414	K	0.444983312351541	0.444983312351541
1415	T	0.444983312351541	0.444983312351541
1416	W	0.430483779403530	0.430483779403530
1417	D	0.307691237538240	0.307982657958168
1418	L	0.290839804730523	0.307691237538240
1419	V	0.307982657958168	0.290839804730523
1420	S	0.280002098427121	0.280002098427121
1421	T	0.141055524223618	0.246552172727672
1422	E	0.246552172727672	0.215900021282129
1423	S	0.215900021282129	0.177671503014038
1424	K	0.177671503014038	0.215900021282129
1425	D	0.170108137273331	0.177671503014038
1426	L	0.381503735479639	0.170108137273331
1427	L	0.140963071420689	0.140963071420689
1428	K	0.087779987571900	0.088271274349953
1429	N	0.083175450865957	0.088271274349953
1430	L	0.088271274349953	0.088271274349953
1431	N	0.117999812823723	0.117999812823723
1432	N	0.199981052052400	0.199981052052400
1433	L	0.311361279864793	0.311361279864793
1434	M	0.460312676800045	0.311361279864793
1435	D	0.440082993340110	0.311361279864793
1436	S	0.311009053110280	0.394279141739001
1437	K	0.215605862534718	0.394279141739001
1438	R	0.394279141739001	0.394279141739001
1439	N	0.394279141739001	0.394279141739001
1440	F	0.469577252055818	0.469577252055818
1441	V	0.527399940387962	0.469577252055818
1442	K	0.503223720329415	0.469577252055818
1443	Y	0.405097670550666	0.503223720329415
1444	R	0.405097670550667	0.503223720329415
1445	E	0.537296757687924	0.537296757687924
1446	L	0.601829392863058	0.601829392863058
1447	L	0.692239634021671	0.687457951308555
1448	R	0.828622450603827	0.692239634021671
1449	S	0.687457951308555	0.706744379427082
1450	V	0.706744379427082	0.706744379427082
1451	T	0.826874626667712	0.706744379427082
1452	D	0.675936383363070	0.767263857796281
1453	V	0.767263857796281	0.826874626667712
1454	A	0.908603539786998	0.841062347566179
1455	C	0.908603539786998	0.841062347566179
1456	V	0.841062347566179	0.841062347566179
1457	P	0.710248491826506	0.821587406286547
1458	F	0.821587406286547	0.821587406286547
1459	F	0.731910457078920	0.821587406286547
1460	G	0.834588469571158	0.834588469571158
1461	V	0.910766394100547	0.910766394100547
1462	Y	0.917918161658001	0.910766394100547
1463	L	0.939540238894999	0.910766394100547
1464	S	0.879770318943537	0.879770318943537
1465	D	0.772937359328954	0.772937359328955
1466	L	0.772937359328955	0.772937359328954
1467	T	0.476587259339471	0.693492823072761
1468	F	0.476587259339471	0.588540439822259
1469	T	0.693492823072761	0.476587259339471
1470	F	0.588540439822259	0.476587259339471
1471	V	0.395937023783665	0.395937023783665
1472	G	0.258654880458280	0.358933442734577
1473	N	0.260756512401650	0.358933442734577
1474	P	0.358933442734577	0.358933442734577
1475	D	0.377629335094145	0.358933442734577
1476	F	0.549925047088771	0.377629335094145
1477	L	0.341575808578959	0.377629335094145
1478	H	0.489472898396522	0.341575808578959
1479	N	0.339121609885800	0.339121609885800
1480	S	0.220997822945738	0.339121609885800
1481	T	0.288183517120071	0.339121609885800
1482	N	0.340348819390875	0.340348819390875
1483	I	0.363982833156851	0.363982833156851
1484	I	0.699811035230232	0.392674186813028
1485	N	0.604921519546424	0.549751780847524
1486	F	0.392674186813028	0.604921519546424
1487	S	0.549751780847524	0.601083804958093
1488	K	0.724112323574259	0.549751780847524
1489	R	0.601083804958093	0.601083804958093
1490	T	0.461099273356820	0.687091156952728
1491	K	0.687091156952728	0.601083804958093
1492	I	0.687091156952728	0.687091156952728
1493	A	0.518899281610821	0.687091156952728
1494	N	0.717537775101320	0.580356139902654
1495	I	0.561750177928131	0.580356139902654
1496	V	0.580356139902654	0.717537775101320
1497	E	0.732677181202734	0.732520745121013
1498	E	0.732520745121013	0.732677181202734
1499	I	0.824237541343281	0.812288865495240
1500	I	0.824237541343281	0.812288865495240
1501	S	0.812288865495240	0.818889468574734
1502	F	0.768760052450120	0.812288865495240
1503	K	0.818889468574734	0.806662501744272
1504	R	0.806662501744272	0.768760052450120
1505	F	0.550115944730139	0.790576735331901
1506	H	0.515623344872411	0.631111709477769
1507	Y	0.790576735331901	0.550115944730139
1508	K	0.631111709477769	0.591635877415374
1509	L	0.459339597401792	0.612197226154938
1510	K	0.591635877415374	0.591635877415374
1511	R	0.612197226154938	0.522297508703325
1512	L	0.490127313353814	0.522297508703325
1513	D	0.522297508703325	0.504882899762366
1514	D	0.369154154760442	0.490127313353814
1515	I	0.504882899762366	0.369154154760442
1516	Q	0.252703625144242	0.252703625144242
1517	T	0.221511545231099	0.221511545231099
1518	V	0.205267094366102	0.205267094366102
1519	I	0.188878277355998	0.201372157856597
1520	E	0.188755965744495	0.201372157856597
1521	A	0.201372157856597	0.201372157856597
1522	S	0.224590089514084	0.201372157856597
1523	L	0.353329470727108	0.224590089514084
1524	E	0.198475117000225	0.297762269365852
1525	N	0.317225698519090	0.317225698519090
1526	V	0.297762269365852	0.297762269365852
1527	P	0.318394043126437	0.317225698519090
1528	H	0.186626082605561	0.318394043126437
1529	I	0.428844808490934	0.360827856602284
1530	E	0.360827856602284	0.360827856602284
1531	K	0.490491366534982	0.360827856602284
1532	Q	0.227311067650032	0.360827856602284
1533	Y	0.303407257969471	0.303407257969471
1534	Q	0.372009338192096	0.257818104566751
1535	L	0.257818104566751	0.257818104566751
1536	S	0.236047342843087	0.236047342843087
1537	L	0.185247218865830	0.185247218865830
1538	Q	0.101452937756513	0.156417290135374
1539	V	0.156417290135374	0.138788268985447
1540	E	0.129443826775962	0.129443826775962
1541	P	0.138788268985447	0.129443826775962
1542	R	0.086017036210055	0.099069787764997
1543	S	0.099069787764997	0.086017036210055
1544	G	0.067017102000677	0.067017102000677
1545	N	0.067017102000677	0.067017102000677
1546	T	0.036827511874905	0.048393763499625
1547	K	0.048393763499625	0.037789015138917
1548	G	0.028958256938881	0.037789015138917
1549	S	0.037789015138917	0.039217306737213
1550	T	0.044627696374761	0.039217306737213
1551	H	0.039217306737213	0.039631272334960
1552	A	0.039631272334960	0.044627696374761
1553	S	0.062778009232077	0.062778009232077
1554	S	0.073735164332910	0.073735164332910
1555	A	0.128250664273225	0.128250664273225
1556	S	0.226698033779276	0.182075362667257
1557	G	0.279412066504649	0.226698033779276
1558	T	0.182075362667257	0.278398007199343
1559	K	0.291484645589649	0.278398007199343
1560	T	0.278398007199343	0.182075362667257
1561	A	0.135787250501331	0.135787250501331
1562	K	0.072808677407623	0.072808677407623
1563	F	0.068930125502939	0.068930125502939
1564	L	0.045672753138696	0.045672753138696
1565	S	0.034919178674816	0.045672753138696
1566	E	0.036577600483641	0.045672753138696
1567	F	0.065565568037100	0.065565568037100
1568	T	0.122665601697254	0.115344623588601
1569	D	0.115344623588601	0.122665601697254
1570	D	0.166389057736338	0.122665601697254
1571	K	0.137977264978311	0.115344623588601
1572	N	0.074729902426870	0.074729902426870
1573	G	0.038952910678190	0.053547384653845
1574	N	0.036806277937086	0.038952910678190
1575	F	0.053547384653845	0.036806277937086
1576	L	0.025092149889751	0.036806277937086
1577	K	0.024826125782138	0.052096415349892
1578	L	0.052096415349892	0.052096415349892
1579	G	0.171218901756839	0.171218901756839
1580	K	0.290491009638372	0.290491009638372
1581	K	0.500000000000000	0.500000000000000
1582	K	0.500000000000000	0.500000000000000
1583	P	0.500000000000000	0.500000000000000
1584	P	0.500000000000000	0.500000000000000
1585	S	0.500000000000000	0.500000000000000
1586	R	0.500000000000000	0.500000000000000
1587	L	0.500000000000000	0.500000000000000
1588	F	0.500000000000000	0.500000000000000
1589	R	0.500000000000000	0.500000000000000
