# Supplementary material for: Conserved degronome features governing quality control associated proteolysis
Source: Nat Commun. 2022 Dec 8;13:7588. doi: 10.1038/s41467-022-35298-y (PMC9732359; doi:10.1038/s41467-022-35298-y)
Supplement: Supplementary file 6 — Supplementary Data 4 [file 41467_2022_35298_MOESM6_ESM.zip › profile_P04840.csv]

# Degron profile of P04840
# logit: Predicted probability of a tile being a degron (PSI<2.2) assigned to central position
# smooth: Running median spanning 5 positions
resi	aa	logit	logit_smooth
1	M	0.500000000000000	0.500000000000000
2	S	0.500000000000000	0.500000000000000
3	P	0.500000000000000	0.500000000000000
4	P	0.500000000000000	0.500000000000000
5	V	0.500000000000000	0.500000000000000
6	Y	0.500000000000000	0.500000000000000
7	S	0.500000000000000	0.500000000000000
8	D	0.500000000000000	0.500000000000000
9	I	0.388541911414827	0.388541911414827
10	S	0.251036489433688	0.251036489433688
11	R	0.240122471953125	0.251036489433688
12	N	0.156689933081265	0.251036489433688
13	I	0.289990159531358	0.240122471953125
14	N	0.293103490263295	0.240619867574802
15	D	0.205217734869825	0.289990159531358
16	L	0.240619867574802	0.240619867574802
17	L	0.390607902229037	0.240619867574802
18	N	0.211115079509194	0.247218115156770
19	K	0.247218115156770	0.271948434131636
20	D	0.271948434131636	0.247218115156770
21	F	0.468015783473146	0.271948434131636
22	Y	0.177609380659499	0.317053938746607
23	H	0.317053938746607	0.317053938746607
24	A	0.461515458500516	0.315644653185424
25	T	0.315644653185424	0.315644653185424
26	P	0.198853218660272	0.291653699761760
27	A	0.240307438459239	0.291653699761760
28	A	0.291653699761760	0.240307438459239
29	F	0.395243948654157	0.240307438459239
30	D	0.209144587713522	0.237221305277386
31	V	0.237221305277386	0.237221305277386
32	Q	0.213818600437916	0.237221305277386
33	T	0.292830659294133	0.290572129335421
34	T	0.290572129335421	0.292830659294133
35	T	0.475140225170163	0.410197271144868
36	A	0.410197271144868	0.410197271144868
37	N	0.410197271144868	0.410197271144868
38	G	0.259770333543575	0.393156815173810
39	I	0.393156815173810	0.373763472105753
40	K	0.244099637409238	0.357564074385844
41	F	0.373763472105753	0.357564074385844
42	S	0.357564074385844	0.244099637409238
43	L	0.215771751214356	0.215771751214356
44	K	0.170642412234889	0.215771751214356
45	A	0.124735430234189	0.215771751214356
46	K	0.252328520820234	0.181450429038432
47	Q	0.308623835108977	0.181450429038432
48	P	0.181450429038432	0.181450429038432
49	V	0.157203231669599	0.157203231669599
50	K	0.145474050067304	0.145474050067304
51	D	0.089031437514995	0.089031437514995
52	G	0.060010192461934	0.089031437514995
53	P	0.060010192461934	0.075987706892036
54	L	0.089031437514995	0.060010192461934
55	S	0.075987706892036	0.060010192461934
56	T	0.042645396417357	0.047082218203130
57	N	0.047082218203130	0.042645396417357
58	V	0.026036831918327	0.041563155924744
59	E	0.027867965337728	0.041563155924744
60	A	0.041563155924744	0.041563155924744
61	K	0.097275491553393	0.087463721976226
62	L	0.087463721976226	0.087463721976226
63	N	0.087463721976226	0.087463721976226
64	D	0.088340135894892	0.087463721976226
65	K	0.081248886201302	0.087463721976226
66	Q	0.077728483746347	0.088340135894892
67	T	0.089142861373241	0.089142861373241
68	G	0.145644818867879	0.099263053981125
69	L	0.099263053981125	0.099263053981125
70	G	0.105685265624297	0.099263053981125
71	L	0.047530260752726	0.099263053981125
72	T	0.047530260752726	0.105685265624297
73	Q	0.157951670197724	0.155102844590083
74	G	0.155102844590083	0.157951670197724
75	W	0.167465016563968	0.157951670197724
76	S	0.157951670197724	0.157951670197724
77	N	0.317923921518049	0.167465016563968
78	T	0.124679124619292	0.186955456371445
79	N	0.260363570820528	0.186955456371445
80	N	0.186955456371445	0.186955456371445
81	L	0.152852942776603	0.260363570820528
82	Q	0.268675040606774	0.186955456371445
83	T	0.329432465026295	0.174149971545595
84	K	0.174149971545595	0.268675040606774
85	L	0.137505213677672	0.260395235147921
86	E	0.274070448293202	0.260395235147921
87	F	0.260395235147921	0.260395235147921
88	A	0.260395235147921	0.260395235147921
89	N	0.203050943000865	0.260395235147921
90	L	0.203050943000865	0.260395235147921
91	T	0.359872505346901	0.359872505346901
92	P	0.359872505346901	0.359872505346901
93	G	0.373553689946430	0.373553689946430
94	L	0.373553689946430	0.373553689946430
95	K	0.512222487083492	0.373553689946430
96	N	0.323280986046705	0.373553689946430
97	E	0.227388253441023	0.323280986046705
98	L	0.387500055449549	0.292418127947400
99	I	0.292418127947400	0.292418127947400
100	T	0.278178243873164	0.311958575068260
101	S	0.311958575068260	0.311958575068260
102	L	0.423946033621438	0.400493377577064
103	T	0.400493377577064	0.423946033621438
104	P	0.571029994790412	0.571029994790412
105	G	0.571029994790412	0.571029994790412
106	V	0.700977246768355	0.571029994790412
107	A	0.557824804697629	0.557824804697629
108	K	0.536562945415525	0.536562945415525
109	S	0.536562945415525	0.536562945415525
110	A	0.516498732964614	0.516498732964614
111	V	0.325838699152928	0.516498732964614
112	L	0.471804491392124	0.516498732964614
113	N	0.662561955586219	0.653919586395686
114	T	0.724188564667166	0.653919586395686
115	T	0.653919586395686	0.653919586395686
116	F	0.624236212225052	0.624236212225052
117	T	0.571215829478483	0.624236212225052
118	Q	0.620465848291029	0.620465848291029
119	P	0.713390822187806	0.571215829478483
120	F	0.421792583857075	0.596190484407632
121	F	0.421792583857074	0.596190484407632
122	T	0.596190484407632	0.596190484407632
123	A	0.732870203304335	0.596190484407632
124	R	0.718975696414314	0.596190484407632
125	G	0.577932044834424	0.577932044834424
126	A	0.535147216690455	0.577932044834424
127	F	0.557802131930776	0.577932044834424
128	D	0.734949382049191	0.557802131930776
129	L	0.716774537330830	0.557802131930776
130	C	0.505937400896936	0.505937400896936
131	L	0.336088187462644	0.436607977488347
132	K	0.436607977488347	0.436607977488347
133	S	0.420681572475439	0.436607977488347
134	P	0.590924912375563	0.454591130992434
135	T	0.590924912375563	0.489123743433251
136	F	0.454591130992434	0.489123743433251
137	V	0.489123743433251	0.454591130992434
138	G	0.278135085022595	0.328209599652422
139	D	0.328209599652422	0.307228474157249
140	L	0.307228474157249	0.278135085022595
141	T	0.262335816448788	0.279632733138905
142	M	0.211896050529240	0.262335816448788
143	A	0.279632733138905	0.211896050529240
144	H	0.180615184230220	0.180615184230220
145	E	0.180615184230220	0.180615184230220
146	G	0.089025688971344	0.180615184230220
147	I	0.182856683757436	0.182856683757436
148	V	0.182856683757436	0.182856683757436
149	G	0.195173438687045	0.182856683757436
150	G	0.193462058181028	0.182856683757436
151	A	0.163686243974570	0.163686243974570
152	E	0.107605565079219	0.163686243974570
153	F	0.100597364962324	0.163686243974570
154	G	0.283998533647917	0.217550787012644
155	Y	0.344107627521135	0.220127525896387
156	D	0.217550787012644	0.283998533647917
157	I	0.220127525896387	0.314203534762459
158	S	0.314203534762459	0.314203534762459
159	A	0.476823226035606	0.476823226035606
160	G	0.476823226035606	0.476823226035606
161	S	0.748898163305744	0.614826916306902
162	I	0.614826916306902	0.748898163305744
163	S	0.785182259747282	0.785182259747282
164	R	0.797770107799247	0.797770107799247
165	Y	0.906423133362090	0.797770107799247
166	A	0.817706420292367	0.797770107799247
167	M	0.691531670215295	0.807065667121291
168	A	0.759763663205095	0.807065667121291
169	L	0.807065667121291	0.759763663205095
170	S	0.887114843475685	0.781720891075255
171	Y	0.744789065995521	0.781720891075255
172	F	0.781720891075255	0.781720891075255
173	A	0.770420497357796	0.770420497357796
174	K	0.784557932373429	0.770420497357796
175	D	0.701858717469662	0.701858717469662
176	Y	0.553919035385801	0.553919035385801
177	S	0.367451818511554	0.367451818511554
178	L	0.221972752190112	0.367423736650351
179	G	0.367423736650351	0.253286425921991
180	A	0.253286425921991	0.221972752190112
181	T	0.155076724996198	0.203217537101497
182	L	0.203217537101497	0.203217537101497
183	N	0.119099689005971	0.203217537101497
184	N	0.335749939613819	0.334812783326763
185	E	0.352971597258978	0.334812783326763
186	Q	0.334812783326763	0.334812783326763
187	I	0.175289071059514	0.324056440718587
188	T	0.324056440718587	0.273353483132224
189	T	0.236591978517362	0.272271909921276
190	V	0.273353483132224	0.273353483132224
191	D	0.272271909921276	0.273353483132224
192	F	0.469780187997303	0.469780187997303
193	F	0.507506935861686	0.507506935861686
194	Q	0.753753699580500	0.601890286259478
195	N	0.714951812419669	0.601890286259478
196	V	0.601890286259478	0.631179738527128
197	N	0.585040465891627	0.601890286259478
198	A	0.631179738527128	0.601890286259478
199	F	0.503619651765693	0.585040465891627
200	L	0.753277492094019	0.564518738478076
201	Q	0.564518738478076	0.532326920728531
202	V	0.526951381915966	0.564518738478076
203	G	0.532326920728531	0.564518738478076
204	A	0.729401426502856	0.573297216209568
205	K	0.573297216209568	0.573297216209568
206	A	0.573297216209568	0.573297216209568
207	T	0.522635522367764	0.522635522367764
208	M	0.317335577950672	0.317335577950672
209	N	0.296742531869107	0.302224613687900
210	C	0.266214386069863	0.296742531869107
211	K	0.302224613687900	0.296742531869107
212	L	0.247493456312061	0.302224613687900
213	P	0.333667977363468	0.333667977363468
214	N	0.394600934780028	0.349373516894478
215	S	0.349373516894478	0.364297927295493
216	N	0.364297927295493	0.394600934780028
217	V	0.397463197879440	0.397463197879440
218	N	0.609700409604171	0.397463197879440
219	I	0.452650015269105	0.397463197879440
220	E	0.304777886913130	0.304777886913130
221	F	0.222616389850854	0.298093045667727
222	A	0.252005191302580	0.281529058866307
223	T	0.298093045667727	0.281529058866307
224	R	0.281529058866307	0.298093045667727
225	Y	0.457203791029232	0.317723251403817
226	L	0.317723251403817	0.317723251403817
227	P	0.418729543416769	0.418729543416769
228	D	0.250146887880195	0.346553811369248
229	A	0.497718605832341	0.346553811369248
230	S	0.346553811369248	0.250146887880195
231	S	0.177623851710749	0.177623851710749
232	Q	0.176032697305226	0.176032697305226
233	V	0.130210433934091	0.149696356613130
234	K	0.149696356613130	0.149696356613130
235	A	0.137786305652912	0.149696356613130
236	K	0.159717659055249	0.159717659055249
237	V	0.416736025827638	0.416736025827638
238	S	0.416736025827638	0.416736025827638
239	D	0.552955686412644	0.538350507486036
240	S	0.538350507486036	0.538350507486036
241	G	0.538350507486036	0.552955686412644
242	I	0.562304124674221	0.562304124674221
243	V	0.719096235602622	0.669874312866215
244	T	0.692373241186672	0.669874312866215
245	L	0.669874312866215	0.669874312866215
246	A	0.473577646655170	0.669874312866215
247	Y	0.605383023573304	0.669874312866215
248	K	0.756294846235634	0.756294846235634
249	Q	0.853587554286635	0.830028930069570
250	L	0.853587554286635	0.830028930069570
251	L	0.830028930069570	0.830028930069570
252	R	0.684045819868242	0.684045819868242
253	P	0.681678525881940	0.681678525881940
254	G	0.532690318022741	0.634444560664071
255	V	0.634444560664071	0.532690318022741
256	T	0.333795044230324	0.532690318022741
257	L	0.394737459671425	0.399904452151286
258	G	0.570428906134626	0.399904452151286
259	V	0.399904452151286	0.399904452151286
260	G	0.399904452151286	0.399904452151286
261	S	0.381819930091254	0.381819930091254
262	S	0.294368064359277	0.319269813521336
263	F	0.319269813521336	0.319269813521336
264	D	0.319269813521336	0.319269813521336
265	A	0.333390062537674	0.319269813521336
266	L	0.200630811790126	0.319269813521336
267	K	0.384110517202457	0.333390062537674
268	L	0.216608358206263	0.384110517202457
269	S	0.420026372915669	0.420026372915669
270	E	0.420026372915669	0.420026372915669
271	P	0.576368485468502	0.421355047467784
272	V	0.421355047467784	0.525769803354337
273	H	0.731349134682533	0.525769803354337
274	K	0.525769803354337	0.500000000000000
275	L	0.500000000000000	0.500000000000000
276	G	0.500000000000000	0.500000000000000
277	W	0.500000000000000	0.500000000000000
278	S	0.500000000000000	0.500000000000000
279	L	0.500000000000000	0.500000000000000
280	S	0.500000000000000	0.500000000000000
281	F	0.500000000000000	0.500000000000000
282	D	0.500000000000000	0.500000000000000
283	A	0.500000000000000	0.500000000000000
