# Supplementary material for: Conserved degronome features governing quality control associated proteolysis
Source: Nat Commun. 2022 Dec 8;13:7588. doi: 10.1038/s41467-022-35298-y (PMC9732359; doi:10.1038/s41467-022-35298-y)
Supplement: Supplementary file 6 — Supplementary Data 4 [file 41467_2022_35298_MOESM6_ESM.zip › profile_P04911.csv]

# Degron profile of P04911
# logit: Predicted probability of a tile being a degron (PSI<2.2) assigned to central position
# smooth: Running median spanning 5 positions
resi	aa	logit	logit_smooth
1	M	0.500000000000000	0.500000000000000
2	S	0.500000000000000	0.500000000000000
3	G	0.500000000000000	0.500000000000000
4	G	0.500000000000000	0.500000000000000
5	K	0.500000000000000	0.500000000000000
6	G	0.500000000000000	0.500000000000000
7	G	0.500000000000000	0.500000000000000
8	K	0.500000000000000	0.500000000000000
9	A	0.049440834718590	0.049440834718590
10	G	0.033427767020168	0.047033000563363
11	S	0.035971229870932	0.047033000563363
12	A	0.047033000563363	0.047033000563363
13	A	0.074168870868152	0.074168870868152
14	K	0.074168870868152	0.074168870868152
15	A	0.115070412102090	0.115070412102090
16	S	0.115070412102090	0.115070412102090
17	Q	0.205788749446227	0.175913868679462
18	S	0.175913868679462	0.205788749446227
19	R	0.345356587226344	0.309587018827758
20	S	0.309587018827758	0.309587018827758
21	A	0.383899433772644	0.309587018827758
22	K	0.277396446215936	0.309587018827758
23	A	0.305227006665493	0.379067467255807
24	G	0.379067467255807	0.379067467255807
25	L	0.396914197304523	0.396914197304523
26	T	0.434902233248439	0.434902233248439
27	F	0.591137760265805	0.591137760265805
28	P	0.715704194366461	0.704844320046016
29	V	0.730905020605054	0.704844320046016
30	G	0.704844320046016	0.704844320046016
31	R	0.656947209289820	0.704844320046016
32	V	0.553162199379587	0.656947209289820
33	H	0.739222909670224	0.649330527863619
34	R	0.649330527863619	0.628239594948696
35	L	0.628239594948696	0.649330527863619
36	L	0.493886064747538	0.628239594948696
37	R	0.700357843835947	0.578170781957068
38	R	0.508898522830700	0.508898522830700
39	G	0.578170781957068	0.508898522830700
40	N	0.489908972911541	0.489908972911541
41	Y	0.408688248462109	0.462736501383556
42	A	0.352721663560973	0.442487633003218
43	Q	0.462736501383556	0.442487633003218
44	R	0.442487633003218	0.442487633003218
45	I	0.442487633003218	0.442487633003218
46	G	0.426509118540484	0.442487633003218
47	S	0.458256597111868	0.458256597111868
48	G	0.656117854347471	0.599735750589034
49	A	0.818785526365521	0.656117854347471
50	P	0.599735750589034	0.678842756193065
51	V	0.678842756193065	0.811456400310688
52	Y	0.811456400310688	0.746879299553219
53	L	0.830369253451880	0.746879299553219
54	T	0.746879299553219	0.811456400310688
55	A	0.691414031295115	0.820193682078829
56	V	0.820193682078829	0.820193682078829
57	L	0.918928696228935	0.841335315749017
58	E	0.841335315749017	0.893999546926640
59	Y	0.921382652948631	0.893999546926640
60	L	0.893999546926640	0.841335315749017
61	A	0.786471130187112	0.786471130187112
62	A	0.608660337716100	0.653727762446072
63	E	0.653727762446072	0.653727762446072
64	I	0.653727762446072	0.608660337716100
65	L	0.544308332269428	0.544308332269428
66	E	0.241139202060048	0.305121816379762
67	L	0.305121816379762	0.241139202060048
68	A	0.192982054905675	0.192982054905675
69	G	0.107147669693333	0.107147669693333
70	N	0.089970558766073	0.107147669693333
71	A	0.079971114213786	0.107147669693333
72	A	0.235619412844928	0.122395997532684
73	R	0.235619412844928	0.207675105877642
74	D	0.122395997532684	0.207675105877642
75	N	0.207675105877642	0.187164578005708
76	K	0.130746315133457	0.187164578005708
77	K	0.187164578005708	0.207675105877642
78	T	0.219366173350784	0.219366173350784
79	R	0.399568259742947	0.399568259742947
80	I	0.399568259742947	0.399568259742947
81	I	0.524716088847490	0.524716088847490
82	P	0.524716088847490	0.524716088847490
83	R	0.636681337962333	0.524716088847490
84	H	0.524716088847490	0.524716088847490
85	L	0.369180538054744	0.398391811910108
86	Q	0.262737726165100	0.369180538054744
87	L	0.398391811910108	0.327461466523860
88	A	0.327461466523860	0.262737726165100
89	I	0.183992711724927	0.315006753675037
90	R	0.172230543917709	0.243708646511767
91	N	0.315006753675037	0.191673400437676
92	D	0.243708646511767	0.191673400437676
93	D	0.191673400437676	0.191673400437676
94	E	0.177119271705553	0.191673400437676
95	L	0.190839862857480	0.191673400437676
96	N	0.203560389943389	0.190839862857480
97	K	0.203560389943389	0.190839862857480
98	L	0.103808626727846	0.103808626727846
99	L	0.075073735479886	0.103808626727846
100	G	0.071799984055436	0.103808626727846
101	N	0.208823092012045	0.208823092012045
102	V	0.498027335235349	0.382828933539313
103	T	0.594967984033596	0.498027335235349
104	I	0.382828933539313	0.594967984033596
105	A	0.614179517701271	0.594967984033596
106	Q	0.645427527580331	0.472018628466630
107	G	0.472018628466630	0.484024736873931
108	G	0.274055678059562	0.484024736873931
109	V	0.484024736873931	0.484024736873931
110	L	0.689584318121679	0.508013791190915
111	P	0.525454338295403	0.508013791190915
112	N	0.508013791190915	0.508013791190915
113	I	0.323489741305506	0.341349582223283
114	H	0.280397091797062	0.341349582223283
115	Q	0.341349582223283	0.341349582223283
116	N	0.392567845996181	0.383445309067624
117	L	0.511960805218872	0.383445309067624
118	L	0.383445309067624	0.383445309067624
119	P	0.237866062242934	0.362249643256249
120	K	0.310632388454553	0.310632388454553
121	K	0.362249643256249	0.237866062242934
122	S	0.204723489368560	0.310632388454553
123	A	0.120556774424897	0.362249643256249
124	K	0.500000000000000	0.500000000000000
125	A	0.500000000000000	0.500000000000000
126	T	0.500000000000000	0.500000000000000
127	K	0.500000000000000	0.500000000000000
128	A	0.500000000000000	0.500000000000000
129	S	0.500000000000000	0.500000000000000
130	Q	0.500000000000000	0.500000000000000
131	E	0.500000000000000	0.500000000000000
132	L	0.500000000000000	0.500000000000000
