# Supplementary material for: Conserved degronome features governing quality control associated proteolysis
Source: Nat Commun. 2022 Dec 8;13:7588. doi: 10.1038/s41467-022-35298-y (PMC9732359; doi:10.1038/s41467-022-35298-y)
Supplement: Supplementary file 6 — Supplementary Data 4 [file 41467_2022_35298_MOESM6_ESM.zip › profile_P05030.csv]

# Degron profile of P05030
# logit: Predicted probability of a tile being a degron (PSI<2.2) assigned to central position
# smooth: Running median spanning 5 positions
resi	aa	logit	logit_smooth
1	M	0.500000000000000	0.500000000000000
2	T	0.500000000000000	0.500000000000000
3	D	0.500000000000000	0.500000000000000
4	T	0.500000000000000	0.500000000000000
5	S	0.500000000000000	0.500000000000000
6	S	0.500000000000000	0.500000000000000
7	S	0.500000000000000	0.500000000000000
8	S	0.500000000000000	0.500000000000000
9	S	0.113768498103246	0.113768498103246
10	S	0.094816399654348	0.113768498103246
11	S	0.100475005051105	0.113768498103246
12	S	0.170957402603474	0.147754066596871
13	A	0.147754066596871	0.147754066596871
14	S	0.149135875960382	0.147754066596871
15	S	0.139207356299608	0.139207356299608
16	V	0.084954439502069	0.084954439502069
17	S	0.080485041108535	0.083662036815684
18	A	0.069247104613507	0.080485041108535
19	H	0.083662036815684	0.080056115540279
20	Q	0.079254741871066	0.080056115540279
21	P	0.080056115540279	0.080056115540279
22	T	0.109340983342995	0.079254741871066
23	Q	0.057807803434847	0.057807803434847
24	E	0.029751269744565	0.029751269744565
25	K	0.021589931570646	0.026365253288518
26	P	0.026365253288518	0.021589931570646
27	A	0.021589931570646	0.021589931570646
28	K	0.011614248671925	0.014762268704396
29	T	0.012575544597381	0.012575544597381
30	Y	0.014762268704396	0.011614248671925
31	D	0.007352502296694	0.007352502296694
32	D	0.003996086657593	0.003996086657593
33	A	0.003480609832767	0.003996086657593
34	A	0.001848113622730	0.003480609832767
35	S	0.004415185010924	0.002345380488080
36	E	0.001802838816975	0.002345380488080
37	S	0.002345380488080	0.004349469194184
38	S	0.004349469194184	0.004349469194184
39	D	0.005111043035333	0.005111043035333
40	D	0.005866564792430	0.005866564792430
41	D	0.006733013044406	0.006733013044406
42	D	0.010270652224516	0.007741809118161
43	I	0.007741809118161	0.007741809118161
44	D	0.007741809118161	0.010270652224516
45	A	0.010666437476054	0.008710896997462
46	L	0.011489558490049	0.010666437476054
47	I	0.008710896997462	0.011489558490049
48	E	0.029110814224097	0.029110814224097
49	E	0.029110814224097	0.029110814224097
50	L	0.029110814224097	0.029110814224097
51	Q	0.033295288910908	0.029110814224097
52	S	0.008384137991983	0.016636184120025
53	N	0.016636184120025	0.008384137991983
54	H	0.006842699386831	0.006842699386831
55	G	0.002900966208410	0.002900966208410
56	V	0.000713707572115	0.001390650121363
57	D	0.000939686153284	0.001262488877836
58	D	0.001390650121363	0.001262488877836
59	E	0.001262488877836	0.001390650121363
60	D	0.001678457892775	0.001678457892775
61	S	0.002058971887537	0.001678457892775
62	D	0.001962430528121	0.001696716396082
63	N	0.001045989170547	0.001696716396082
64	D	0.001696716396082	0.001696716396082
65	G	0.001074174003762	0.001696716396082
66	P	0.001825505974192	0.001825505974192
67	V	0.006201507405119	0.006201507405119
68	A	0.009154528730357	0.006201507405119
69	A	0.010501455266118	0.009154528730357
70	G	0.006055862766393	0.010501455266118
71	E	0.020668649865640	0.020668649865640
72	A	0.047599992899540	0.047599992899540
73	R	0.084474246614991	0.067640776468926
74	P	0.109832853854396	0.067640776468926
75	V	0.067640776468926	0.067640776468926
76	P	0.034898871795694	0.039910139513397
77	E	0.028623364843459	0.039910139513397
78	E	0.039910139513397	0.039910139513397
79	Y	0.039910139513397	0.039910139513397
80	L	0.119741700453865	0.094095204904211
81	Q	0.100773485056815	0.094095204904211
82	T	0.094095204904211	0.094095204904211
83	D	0.057557809811805	0.057557809811805
84	P	0.020146190956205	0.057557809811805
85	S	0.039615360724407	0.057557809811805
86	Y	0.118930322028199	0.118930322028199
87	G	0.181451323167695	0.118930322028199
88	L	0.121384410383409	0.118930322028199
89	T	0.073511083644535	0.074994306174460
90	S	0.074994306174460	0.074994306174460
91	D	0.070290518115586	0.074994306174460
92	E	0.207537509832743	0.188931734248216
93	V	0.188931734248216	0.188931734248216
94	L	0.304402963634414	0.196612899054499
95	K	0.167036656147467	0.188931734248216
96	R	0.196612899054499	0.192123390714123
97	R	0.163823136500225	0.167036656147467
98	K	0.192123390714123	0.163823136500225
99	K	0.106227651704469	0.163823136500225
100	Y	0.120125610351595	0.120125610351595
101	G	0.183144353971207	0.106227651704469
102	L	0.070182383067926	0.074125787127938
103	N	0.038625942306732	0.074125787127938
104	Q	0.074125787127938	0.074125787127938
105	M	0.112325057836083	0.112325057836083
106	A	0.166666044783442	0.166666044783442
107	D	0.166666044783442	0.166666044783442
108	E	0.283852842381876	0.280798740028350
109	K	0.280798740028350	0.283852842381876
110	E	0.437150014067634	0.435809044916819
111	S	0.435809044916819	0.437150014067634
112	L	0.645303675207467	0.628297692138905
113	V	0.770774060366641	0.628297692138905
114	V	0.628297692138905	0.645303675207467
115	K	0.539336224506022	0.770774060366641
116	F	0.826667059624120	0.826667059624120
117	V	0.884593042733244	0.884593042733244
118	M	0.938235702948853	0.938235702948853
119	F	0.978318567891914	0.953997114762093
120	F	0.985478178577376	0.953997114762093
121	V	0.953997114762093	0.953997114762093
122	G	0.937199631962038	0.937199631962038
123	P	0.914816381892826	0.937199631962038
124	I	0.933239046525614	0.937199631962038
125	Q	0.938391561784951	0.933239046525614
126	F	0.943756784556544	0.933239046525614
127	V	0.931935016568492	0.931935016568492
128	M	0.899927232417438	0.899927232417438
129	E	0.784426161990068	0.841326940394371
130	A	0.800346847569363	0.800346847569363
131	A	0.841326940394371	0.784426161990068
132	A	0.757142542804798	0.800346847569363
133	I	0.752009916272561	0.757142542804798
134	L	0.848590526843880	0.752009916272561
135	A	0.599863713518973	0.621580020322857
136	A	0.621580020322857	0.621580020322857
137	G	0.452269209315537	0.621580020322857
138	L	0.710373163362336	0.710373163362336
139	S	0.802723882764111	0.766346502036624
140	D	0.841866074308345	0.766346502036624
141	W	0.766346502036624	0.766346502036624
142	V	0.751648103680998	0.766346502036624
143	D	0.751648103680998	0.766346502036624
144	F	0.787647740009401	0.787647740009401
145	G	0.850259807971062	0.795584796395717
146	V	0.856283629970926	0.795584796395717
147	I	0.795584796395717	0.850259807971062
148	C	0.746352649395194	0.795584796395717
149	G	0.909420703025643	0.795584796395717
150	L	0.793098637646236	0.807689767286951
151	L	0.807689767286951	0.876186889817833
152	M	0.934770974745478	0.843104028593006
153	L	0.876186889817833	0.854814234264055
154	N	0.843104028593006	0.854814234264055
155	A	0.854814234264055	0.843104028593006
156	G	0.727396586776357	0.727396586776357
157	V	0.670993424393389	0.670993424393389
158	G	0.670993424393389	0.670993424393389
159	F	0.520521787341857	0.571541976870838
160	V	0.540537547968412	0.540537547968412
161	Q	0.571541976870838	0.520521787341857
162	E	0.261922864244401	0.282198760172265
163	F	0.204335100662357	0.282198760172265
164	Q	0.282198760172265	0.261922864244401
165	A	0.328974616791807	0.266027073378789
166	G	0.213244809033274	0.267092944332372
167	S	0.266027073378789	0.266027073378789
168	I	0.267092944332372	0.213244809033274
169	V	0.207766167283620	0.266027073378789
170	D	0.183996771528824	0.207766167283620
171	E	0.284225124861993	0.207766167283620
172	L	0.206855823634909	0.284225124861993
173	K	0.325248524008318	0.325248524008318
174	K	0.401136070947001	0.401136070947001
175	T	0.643332816038700	0.401136070947001
176	L	0.660568022738902	0.401136070947001
177	A	0.323290561700746	0.323290561700746
178	N	0.174783875150153	0.323290561700746
179	T	0.281103517886243	0.323290561700746
180	A	0.561320663618541	0.414269159794262
181	V	0.537357507217438	0.537357507217438
182	V	0.414269159794262	0.561320663618541
183	I	0.604318949033138	0.537357507217438
184	R	0.562182609924304	0.456160129194947
185	D	0.456160129194947	0.456160129194947
186	G	0.351586085306525	0.398267091233876
187	Q	0.281811595468055	0.398267091233876
188	L	0.398267091233876	0.351586085306525
189	V	0.479094779355489	0.314332627915185
190	E	0.314332627915185	0.314332627915185
191	I	0.168913730411850	0.168913730411850
192	P	0.047522530398320	0.168913730411850
193	A	0.086045224197807	0.168913730411850
194	N	0.261388431645751	0.261388431645751
195	E	0.301621537776347	0.261388431645751
196	V	0.467907828540505	0.261388431645751
197	V	0.211807682981713	0.211807682981713
198	P	0.073006894243600	0.093970287404790
199	G	0.093970287404790	0.093654099430954
200	D	0.048981816749678	0.093654099430954
201	I	0.093654099430954	0.093970287404790
202	L	0.146339604813399	0.146339604813399
203	Q	0.155173187350419	0.146339604813399
204	L	0.244403159385834	0.146339604813399
205	E	0.086588645424636	0.086588645424636
206	D	0.040332771899086	0.086588645424636
207	G	0.050646202376128	0.086588645424636
208	T	0.125612213319058	0.125612213319058
209	V	0.328937251467224	0.125612213319058
210	I	0.195763478295744	0.125612213319058
211	P	0.069234747618568	0.069234747618568
212	T	0.038731335585290	0.069234747618568
213	D	0.033289130533429	0.069234747618568
214	G	0.100778678504094	0.100778678504094
215	R	0.296408590008134	0.296408590008134
216	I	0.339553987124733	0.296408590008134
217	V	0.508676166534715	0.296408590008134
218	T	0.232790555136823	0.232790555136823
219	E	0.120889148825161	0.164143177908358
220	D	0.139254044515524	0.164143177908358
221	C	0.164143177908358	0.164143177908358
222	F	0.444430207777511	0.428435452527522
223	L	0.516843878814848	0.428435452527522
224	Q	0.428435452527522	0.428435452527522
225	I	0.174490722197548	0.187209414506927
226	D	0.110282118424761	0.187209414506927
227	Q	0.187209414506927	0.187209414506927
228	S	0.329916356158777	0.329916356158777
229	A	0.626859041948555	0.329916356158777
230	I	0.343369474881072	0.329916356158777
231	T	0.208774696110957	0.221248567550917
232	G	0.131506190647767	0.208774696110957
233	E	0.221248567550917	0.131506190647767
234	S	0.095435938180011	0.095435938180011
235	L	0.095435938180011	0.095435938180011
236	A	0.095435938180011	0.095435938180011
237	V	0.096383798695156	0.095435938180011
238	D	0.139712162978779	0.095435938180011
239	K	0.073877062061767	0.094501919588583
240	H	0.073132624503169	0.094501919588583
241	Y	0.094501919588583	0.094501919588583
242	G	0.155255247908360	0.135908732618210
243	D	0.238625442782139	0.135908732618210
244	Q	0.135908732618210	0.135908732618210
245	T	0.121485240526410	0.121485240526410
246	F	0.057766475933370	0.065790878984790
247	S	0.065790878984790	0.065790878984790
248	S	0.053455229947941	0.065790878984790
249	S	0.089150946430693	0.078366013852625
250	T	0.078366013852625	0.089150946430693
251	V	0.160926141891297	0.160926141891297
252	K	0.395554153525626	0.395554153525626
253	R	0.417608466249117	0.395554153525626
254	G	0.465351268023903	0.395554153525626
255	E	0.320171767886771	0.320171767886771
256	G	0.262570001027364	0.262570001027364
257	F	0.151068055441338	0.151068055441338
258	M	0.123705361335304	0.133954527557965
259	V	0.123705361335304	0.133954527557965
260	V	0.133954527557965	0.133954527557965
261	T	0.218609652321689	0.163909084015748
262	A	0.163909084015748	0.218609652321689
263	T	0.218609652321689	0.218609652321689
264	G	0.374231746949288	0.374231746949288
265	D	0.492570199424968	0.389335735079065
266	N	0.389335735079065	0.443331431627110
267	T	0.443331431627110	0.443331431627110
268	F	0.443331431627110	0.389335735079065
269	V	0.270332304344877	0.270332304344877
270	G	0.256777635570039	0.270332304344877
271	R	0.256777635570039	0.270332304344877
272	A	0.295461680649465	0.295461680649465
273	A	0.295461680649465	0.295461680649465
274	A	0.388153788340751	0.355574413139943
275	L	0.424574425775988	0.355574413139943
276	V	0.355574413139943	0.355574413139943
277	N	0.241485521138089	0.318084777450151
278	K	0.258613074853447	0.258613074853447
279	A	0.318084777450151	0.256449792021562
280	A	0.198845680189345	0.258613074853447
281	G	0.256449792021562	0.256449792021562
282	G	0.345547785521805	0.254466409469087
283	Q	0.254466409469087	0.254466409469087
284	G	0.120770854167408	0.140884572120827
285	H	0.140884572120827	0.140884572120827
286	F	0.135160367844606	0.140884572120827
287	T	0.252326219189360	0.252326219189360
288	E	0.358924623040588	0.358924623040588
289	V	0.461526482819516	0.461526482819516
290	L	0.680489083630706	0.680489083630706
291	N	0.827701614889356	0.827701614889356
292	G	0.907246408978881	0.907246408978881
293	I	0.956639273763873	0.956639273763873
294	G	0.976560757032830	0.964744488300131
295	I	0.964744488300131	0.964744488300131
296	I	0.964744488300131	0.976560757032830
297	L	0.988955965844773	0.988955965844773
298	L	0.989964835320573	0.989964835320573
299	V	0.989964835320573	0.989964835320573
300	L	0.995306438069294	0.995306438069294
301	V	0.998202816210480	0.996387531802050
302	I	0.996387531802050	0.997175770106325
303	A	0.997771350798621	0.997175770106325
304	T	0.997175770106325	0.996923452216360
305	L	0.996923452216360	0.996923452216360
306	L	0.996662281805626	0.996662281805626
307	L	0.994202670561964	0.994202670561964
308	V	0.990260143834333	0.990260143834333
309	W	0.977238091280240	0.977238091280240
310	T	0.950085348301266	0.963570205843099
311	A	0.950085348301266	0.963570205843099
312	C	0.963570205843099	0.963570205843099
313	F	0.965785575371584	0.965785575371584
314	Y	0.968344257738040	0.965785575371584
315	R	0.968344257738040	0.965785575371584
316	T	0.946144319524307	0.946907239269665
317	N	0.946907239269665	0.946144319524307
318	G	0.901044650523265	0.944196782423893
319	I	0.944196782423893	0.929665130449522
320	V	0.912465686489050	0.912465686489050
321	R	0.929665130449522	0.912465686489050
322	I	0.877330673569101	0.912465686489050
323	L	0.893738151502267	0.922288780972198
324	R	0.940724874947667	0.922288780972198
325	Y	0.922288780972198	0.940724874947667
326	T	0.962281038418654	0.960039724302724
327	L	0.966309784280692	0.960039724302724
328	G	0.960039724302724	0.960039724302724
329	I	0.914172843930728	0.948839168013270
330	T	0.948839168013270	0.914172843930728
331	I	0.885624449282119	0.888819201461136
332	I	0.834928846063384	0.887320908757277
333	G	0.888819201461136	0.887320908757277
334	V	0.887320908757277	0.887320908757277
335	P	0.887320908757277	0.887320908757277
336	V	0.809080391186548	0.850005994264379
337	G	0.850005994264379	0.835566378436458
338	L	0.807184981925591	0.809754322542221
339	P	0.835566378436458	0.809754322542221
340	A	0.809754322542221	0.807184981925591
341	V	0.612497321898615	0.719544896371806
342	V	0.719544896371806	0.719544896371806
343	T	0.648666800295998	0.719544896371806
344	T	0.789934170814669	0.789934170814669
345	T	0.805548912399233	0.789934170814669
346	M	0.870538306599508	0.789934170814669
347	A	0.771405097230117	0.789162323305179
348	V	0.789162323305179	0.771405097230117
349	G	0.737821535606007	0.737821535606007
350	A	0.669440450089458	0.737821535606007
351	A	0.707411136057252	0.737821535606007
352	Y	0.803078290395486	0.776324228756291
353	L	0.788218497848832	0.788218497848832
354	A	0.776324228756291	0.788218497848832
355	K	0.812574411791166	0.779389641376421
356	K	0.779389641376421	0.779389641376421
357	Q	0.717702141714826	0.779389641376421
358	A	0.872548762466418	0.762059219996019
359	I	0.762059219996019	0.739048925878863
360	V	0.722979608750622	0.739048925878863
361	Q	0.739048925878863	0.722979608750622
362	K	0.649125037015281	0.673368892830642
363	L	0.532656438316260	0.649125037015281
364	S	0.673368892830642	0.649125037015281
365	A	0.556608356040167	0.673368892830642
366	I	0.734743605957683	0.734743605957683
367	E	0.809175316168154	0.734743605957683
368	S	0.769807280585973	0.734743605957683
369	L	0.662284104817230	0.662284104817230
370	A	0.515092638601682	0.515092638601682
371	G	0.515092638601682	0.515092638601682
372	V	0.363726083603272	0.363726083603272
373	E	0.301766717979372	0.301766717979372
374	I	0.262564815729392	0.301766717979372
375	L	0.247302000576651	0.301766717979372
376	C	0.366525233080464	0.262564815729392
377	S	0.352956428231586	0.247302000576651
378	D	0.187221152570654	0.305428786390168
379	K	0.150357833553538	0.205003322349437
380	T	0.305428786390168	0.205003322349437
381	G	0.205003322349437	0.305428786390168
382	T	0.457653253903204	0.305428786390168
383	L	0.308840265115637	0.205003322349437
384	T	0.120144260506435	0.120144260506435
385	K	0.067415359310016	0.120144260506435
386	N	0.111225881130757	0.120144260506435
387	K	0.202014079232911	0.202014079232911
388	L	0.314082075130896	0.206360504682975
389	S	0.206360504682975	0.206360504682975
390	L	0.206360504682975	0.206360504682975
391	H	0.304872361306857	0.206360504682975
392	E	0.189271522092582	0.189271522092582
393	P	0.164074427488435	0.164074427488435
394	Y	0.094242671797943	0.115528014506831
395	T	0.061517511656049	0.094667572615566
396	V	0.115528014506831	0.094667572615566
397	E	0.094667572615566	0.095608608397859
398	G	0.164189265908516	0.107411761325646
399	V	0.095608608397859	0.107411761325646
400	S	0.107411761325646	0.164189265908516
401	P	0.251806398065133	0.251806398065133
402	D	0.426556297481641	0.345244306009595
403	D	0.345244306009595	0.345244306009595
404	L	0.390257811541561	0.390257811541561
405	M	0.272899254305705	0.390257811541561
406	L	0.413618825060166	0.390257811541561
407	T	0.467976266042831	0.327190327979986
408	A	0.327190327979986	0.327190327979986
409	C	0.314355090639103	0.327190327979986
410	L	0.289673550789397	0.327190327979986
411	A	0.605198500848828	0.500334409950137
412	A	0.605198500848828	0.575460153631293
413	S	0.500334409950137	0.575460153631293
414	R	0.575460153631293	0.500334409950137
415	K	0.265031426818464	0.265031426818464
416	K	0.251650881302727	0.265031426818464
417	K	0.251650881302727	0.265031426818464
418	G	0.281261008850613	0.251650881302727
419	L	0.281261008850613	0.251650881302727
420	D	0.231147350481689	0.281261008850613
421	A	0.196777754893989	0.281261008850613
422	I	0.315180849513013	0.282423865742495
423	D	0.286817371826194	0.286817371826194
424	K	0.282423865742495	0.315180849513013
425	A	0.419519353912119	0.394516081472456
426	F	0.394516081472456	0.394516081472456
427	L	0.448282281333082	0.419519353912119
428	K	0.346728860889080	0.394516081472456
429	S	0.500307437461256	0.346728860889080
430	L	0.289651351546319	0.346728860889080
431	K	0.197294986302049	0.480224361389632
432	Q	0.480224361389632	0.432189136026394
433	Y	0.497675941737300	0.432189136026394
434	P	0.432189136026394	0.432189136026394
435	K	0.413572918162865	0.413572918162865
436	A	0.261404958306165	0.413572918162865
437	K	0.390305296831207	0.390305296831207
438	D	0.545999363507296	0.390305296831207
439	A	0.268745090696845	0.421410423712981
440	L	0.421410423712981	0.421410423712981
441	T	0.459756527904222	0.421410423712981
442	K	0.294699576911479	0.421410423712981
443	Y	0.478754442617225	0.327456328568039
444	K	0.327456328568039	0.327456328568039
445	V	0.252190705957719	0.378878180365863
446	L	0.378878180365863	0.378878180365863
447	E	0.549656432483742	0.378878180365863
448	F	0.483919015625553	0.442503394233940
449	H	0.319991544640241	0.459796793123668
450	P	0.442503394233940	0.442503394233940
451	F	0.459796793123668	0.442503394233940
452	D	0.376306472046875	0.459796793123668
453	P	0.521834781729843	0.459796793123668
454	V	0.521834781729843	0.376306472046875
455	S	0.250091696583091	0.367454279959083
456	K	0.367454279959083	0.250091696583091
457	K	0.209029123393999	0.209029123393999
458	V	0.123366852922787	0.123366852922787
459	T	0.111247679468624	0.111247679468624
460	A	0.037035998050444	0.111247679468624
461	V	0.076663849334634	0.111247679468624
462	V	0.165881241337856	0.165881241337856
463	E	0.165881241337856	0.165881241337856
464	S	0.242023249344490	0.242023249344490
465	P	0.366103641932604	0.242023249344490
466	E	0.366103641932604	0.242023249344490
467	G	0.203854799278756	0.237109512442232
468	E	0.237109512442232	0.203854799278756
469	R	0.177140473210484	0.203854799278756
470	I	0.191695938251065	0.206252361538989
471	V	0.206252361538989	0.206252361538989
472	C	0.435618962442745	0.435618962442745
473	V	0.591842303640504	0.591842303640504
474	K	0.616615655800847	0.616615655800847
475	G	0.739063918195445	0.739063918195445
476	A	0.864656173852545	0.772692316929362
477	P	0.864656173852545	0.772692316929362
478	L	0.772692316929362	0.772692316929362
479	F	0.454887852047591	0.454887852047591
480	V	0.345358339390409	0.345358339390409
481	L	0.218312464460339	0.250051145737564
482	K	0.250051145737564	0.231126579425019
483	T	0.231126579425019	0.218312464460339
484	V	0.185841694366269	0.185841694366269
485	E	0.085054886235444	0.157188700671551
486	E	0.157188700671551	0.096679544918751
487	D	0.096679544918751	0.085054886235444
488	H	0.031837914422898	0.031837914422898
489	P	0.015067596085374	0.015067596085374
490	I	0.013901385950711	0.013901385950711
491	P	0.008511228764909	0.008511228764909
492	E	0.006690831613782	0.008511228764909
493	D	0.003710195141395	0.008511228764909
494	V	0.010940853649096	0.010940853649096
495	H	0.023099630255549	0.023099630255549
496	E	0.026443573621512	0.026443573621512
497	N	0.045193165190583	0.032476121154428
498	Y	0.063965220943783	0.040866090641533
499	E	0.032476121154428	0.045193165190583
500	N	0.040866090641533	0.053129436446082
501	K	0.053129436446082	0.053129436446082
502	V	0.173397154544321	0.117170086363820
503	A	0.117170086363820	0.131248770308555
504	E	0.131248770308555	0.173397154544321
505	L	0.330827613552557	0.316990420698520
506	A	0.320262872738369	0.320262872738369
507	S	0.316990420698520	0.330827613552557
508	R	0.498011240487927	0.498011240487927
509	G	0.574335814627090	0.498011240487927
510	F	0.574335814627090	0.498011240487927
511	R	0.460531601447197	0.460531601447197
512	A	0.344662161816720	0.344662161816720
513	L	0.344662161816720	0.344662161816720
514	G	0.174681449069428	0.269109894118232
515	V	0.156784662475295	0.174681449069428
516	A	0.269109894118232	0.174681449069428
517	R	0.163819343417660	0.269109894118232
518	K	0.345362372775006	0.270976453808529
519	R	0.346596007799197	0.340592950644741
520	G	0.270976453808529	0.340592950644741
521	E	0.340592950644741	0.317350989472986
522	G	0.292534586227655	0.304444627554186
523	H	0.317350989472986	0.317350989472986
524	W	0.304444627554186	0.304444627554186
525	E	0.349136147684460	0.304444627554186
526	I	0.199024709965486	0.199024709965486
527	L	0.183019516780181	0.199024709965486
528	G	0.150009395129279	0.183019516780181
529	V	0.201187487276970	0.179827819451756
530	M	0.179827819451756	0.150009395129279
531	P	0.126591424398231	0.126591424398231
532	C	0.119657636002155	0.119657636002155
533	M	0.077688950535187	0.119235032799511
534	D	0.119235032799511	0.077688950535187
535	P	0.062991959030709	0.074686829378095
536	P	0.057513635663854	0.062991959030709
537	R	0.074686829378095	0.057513635663854
538	D	0.026454149896855	0.027373898355016
539	D	0.021691284209715	0.026454149896855
540	T	0.027373898355016	0.023061192963975
541	A	0.018547007568337	0.023061192963975
542	Q	0.023061192963975	0.027373898355016
543	T	0.034477963656706	0.034477963656706
544	V	0.073151145996343	0.073151145996343
545	S	0.091060223928587	0.091060223928587
546	E	0.136697878316526	0.136697878316526
547	A	0.229999758422324	0.229999758422324
548	R	0.473369721033695	0.473369721033695
549	H	0.625508304831219	0.529973330809510
550	L	0.579132625057040	0.529973330809510
551	G	0.529973330809510	0.529973330809510
552	L	0.357900281980402	0.406180765087317
553	R	0.286282046448415	0.406180765087317
554	V	0.406180765087317	0.406180765087317
555	K	0.473904265787368	0.473904265787368
556	M	0.599103595611300	0.597820368894178
557	L	0.629594262157195	0.597820368894178
558	T	0.597820368894178	0.597820368894178
559	G	0.312356253275407	0.377887528745940
560	D	0.377887528745940	0.341731435170076
561	A	0.341731435170076	0.341731435170076
562	V	0.341731435170076	0.341731435170076
563	G	0.219288758328731	0.341731435170076
564	I	0.358851733636291	0.219579630794648
565	A	0.219579630794648	0.219579630794648
566	K	0.219579630794648	0.219579630794648
567	E	0.173830396853608	0.219579630794648
568	T	0.219579630794648	0.219579630794648
569	C	0.308727777704577	0.308727777704577
570	R	0.425590622291444	0.425590622291444
571	Q	0.429279562661059	0.425590622291444
572	L	0.441106799124320	0.425590622291444
573	G	0.322374528887703	0.322374528887703
574	L	0.182043575523561	0.322374528887703
575	G	0.202995045963931	0.322374528887703
576	T	0.454585185444839	0.383962359671883
577	N	0.383962359671883	0.383962359671883
578	I	0.421724051633210	0.383962359671883
579	Y	0.338197231124075	0.338197231124075
580	N	0.295147187880993	0.295147187880993
581	A	0.144212517451687	0.144212517451687
582	E	0.144212517451687	0.144212517451687
583	R	0.042906510604013	0.081877156167495
584	L	0.081877156167495	0.069747140998398
585	G	0.069747140998398	0.066688919512817
586	L	0.066688919512817	0.066688919512817
587	G	0.033907555900120	0.033907555900120
588	G	0.011505039701272	0.026823192092198
589	G	0.026823192092198	0.026823192092198
590	G	0.026823192092198	0.026823192092198
591	D	0.023432399192193	0.026823192092198
592	M	0.039894859071370	0.027843730724521
593	P	0.036347338410481	0.027843730724521
594	G	0.027843730724521	0.027843730724521
595	S	0.011949926977159	0.019253432097505
596	E	0.019253432097505	0.012811105647255
597	L	0.012811105647255	0.012811105647255
598	A	0.012811105647255	0.019253432097505
599	D	0.031075058475944	0.029183356327684
600	F	0.073001365911487	0.031075058475944
601	V	0.029183356327684	0.056879029172854
602	E	0.056879029172854	0.073001365911487
603	N	0.129712800720144	0.112441833154727
604	A	0.112441833154727	0.112441833154727
605	D	0.169164146761878	0.112441833154727
606	G	0.104617313556462	0.112441833154727
607	F	0.082370154670990	0.152219556759759
608	A	0.237186149000921	0.152219556759759
609	E	0.152219556759759	0.152219556759759
610	V	0.152219556759759	0.237186149000921
611	F	0.347829330688882	0.278480193766674
612	P	0.278480193766674	0.347829330688882
613	Q	0.390358974011882	0.390358974011882
614	H	0.706478091583447	0.554993817816971
615	K	0.746023699325938	0.554993817816971
616	Y	0.554993817816971	0.590836012218125
617	R	0.523014648124869	0.590836012218125
618	V	0.590836012218125	0.590836012218125
619	V	0.594474918235785	0.594474918235785
620	E	0.595788545157678	0.595788545157678
621	I	0.747291538517408	0.747291538517408
622	L	0.797287375160193	0.797287375160193
623	Q	0.845841720899836	0.797287375160193
624	N	0.854731040549711	0.797287375160193
625	R	0.719850870599049	0.719850870599049
626	G	0.543430135345233	0.543430135345233
627	Y	0.345417185150513	0.421693158123671
628	L	0.345417185150513	0.345417185150513
629	V	0.421693158123671	0.345417185150513
630	A	0.151826898223654	0.151826898223654
631	M	0.104688778206346	0.119552846884572
632	T	0.097244566455966	0.119552846884572
633	G	0.119552846884572	0.119552846884572
634	D	0.191221826751990	0.138350401675512
635	G	0.227701452987257	0.138350401675512
636	V	0.138350401675512	0.138350401675512
637	N	0.094928081537543	0.094928081537543
638	D	0.029822274966944	0.029822274966944
639	A	0.024698481474040	0.024994662092243
640	P	0.012570264944048	0.024994662092243
641	S	0.024994662092243	0.024994662092243
642	L	0.039948446470620	0.039948446470620
643	K	0.124327999671561	0.045617559194918
644	K	0.097319687995566	0.068848853484373
645	A	0.045617559194918	0.097319687995566
646	D	0.068848853484373	0.068848853484373
647	T	0.130110559157578	0.068848853484373
648	G	0.057416690561607	0.080836219221079
649	I	0.080836219221079	0.080836219221079
650	A	0.097411132734903	0.061688103828148
651	V	0.058364659858418	0.078829160283801
652	E	0.061688103828148	0.078829160283801
653	G	0.078829160283801	0.078829160283801
654	A	0.078829160283801	0.078829160283801
655	T	0.078829160283801	0.078829160283801
656	D	0.146994358837896	0.146994358837896
657	A	0.279898055942871	0.262930432221896
658	A	0.262930432221896	0.279898055942871
659	R	0.353210421713258	0.282118323437477
660	S	0.282118323437477	0.353210421713258
661	A	0.367828014281041	0.367828014281041
662	A	0.367828014281042	0.367828014281042
663	D	0.471104669940203	0.468381854090622
664	I	0.468381854090622	0.471104669940203
665	V	0.683881198697592	0.683881198697592
666	F	0.782087917408714	0.733904225765214
667	L	0.856200525922313	0.771928858646375
668	A	0.733904225765214	0.782087917408714
669	P	0.771928858646375	0.799222456618887
670	G	0.838223707701987	0.799222456618887
671	L	0.799222456618887	0.799222456618887
672	S	0.889531866805084	0.799222456618887
673	A	0.798194242298951	0.798194242298951
674	I	0.714487579254020	0.714487579254020
675	I	0.552725558139945	0.670941567701088
676	D	0.572501070251456	0.670941567701088
677	A	0.670941567701088	0.670941567701088
678	L	0.721145968638218	0.721145968638218
679	K	0.786808062719109	0.747125256630710
680	T	0.747125256630710	0.786808062719109
681	S	0.836463351132705	0.786808062719109
682	R	0.806501038547316	0.779940240766448
683	Q	0.779940240766448	0.806501038547316
684	I	0.748029417344771	0.806501038547316
685	F	0.910149263361522	0.891385531199343
686	H	0.934597365446031	0.910149263361522
687	R	0.891385531199343	0.934597365446031
688	M	0.946587090907638	0.946587090907638
689	Y	0.955578432941249	0.955578432941249
690	S	0.975852723086175	0.973996400061745
691	Y	0.973996400061745	0.975836747543230
692	V	0.987057544900338	0.975852723086175
693	V	0.975836747543230	0.975836747543230
694	Y	0.975964966367614	0.975964966367614
695	R	0.955797960002564	0.975964966367614
696	I	0.976077675585344	0.976077675585344
697	A	0.980653944483585	0.976518973541886
698	L	0.982145298213791	0.978322038645167
699	S	0.976518973541886	0.980653944483585
700	L	0.978322038645167	0.981275397487310
701	H	0.981275397487310	0.978322038645167
702	L	0.984268026120423	0.981275397487310
703	E	0.977949194317056	0.984268026120423
704	I	0.988191571720835	0.984268026120423
705	F	0.987215936626271	0.977949194317056
706	L	0.969182844606415	0.969182844606415
707	G	0.929973495488305	0.929973495488305
708	L	0.929973495488305	0.929973495488305
709	W	0.929973495488305	0.929973495488305
710	I	0.860268071366841	0.869652738558860
711	A	0.869652738558860	0.860268071366841
712	I	0.853117759424853	0.853799607172504
713	L	0.842757866566162	0.853117759424853
714	D	0.853799607172504	0.853117759424853
715	N	0.841296125773640	0.853799607172504
716	S	0.929081887867109	0.897940824306119
717	L	0.934198395621605	0.897940824306119
718	D	0.897940824306119	0.929081887867109
719	I	0.897940824306119	0.897940824306119
720	D	0.930534909442432	0.897940824306119
721	L	0.889802558091883	0.889802558091883
722	I	0.682347807591266	0.889802558091883
723	V	0.879945197084531	0.889802558091883
724	F	0.918950711607771	0.918950711607771
725	I	0.919761159946554	0.919761159946554
726	A	0.919761159946554	0.919761159946554
727	I	0.965690265563028	0.965690265563028
728	F	0.965690265563028	0.965690265563028
729	A	0.985737012749188	0.965690265563028
730	D	0.984540942853241	0.965690265563028
731	V	0.939883036953367	0.939883036953367
732	A	0.879125890400629	0.879125890400629
733	T	0.826897183552128	0.826897183552128
734	L	0.666041491736377	0.737773779977762
735	A	0.737773779977762	0.666041491736377
736	I	0.580178886334927	0.580178886334927
737	A	0.386007436899825	0.450983602068345
738	Y	0.325687581398632	0.450983602068345
739	D	0.450983602068345	0.386908466727991
740	N	0.450983602068345	0.450983602068345
741	A	0.386908466727991	0.450983602068345
742	P	0.552789621859086	0.444155130303042
743	Y	0.342955485841312	0.386908466727991
744	S	0.444155130303042	0.342955485841312
745	P	0.250157067627857	0.250157067627857
746	K	0.226791108489406	0.250157067627857
747	P	0.241444086784223	0.250157067627857
748	V	0.557746753819678	0.545846511387346
749	K	0.545846511387346	0.557746753819678
750	W	0.595629061027174	0.595629061027174
751	N	0.634094522362874	0.634094522362874
752	L	0.670829216754610	0.670829216754610
753	P	0.805786346685931	0.805786346685931
754	R	0.901672320179993	0.880291228996290
755	L	0.880291228996290	0.901672320179993
756	W	0.946274773668367	0.946274773668367
757	G	0.946274773668367	0.946274773668367
758	M	0.972296845315072	0.956044286454307
759	S	0.956044286454307	0.957379947356897
760	I	0.982399914147722	0.963540518417938
761	I	0.957379947356897	0.963540518417938
762	L	0.963540518417938	0.979799712523789
763	G	0.979799712523789	0.964075512569965
764	I	0.981330624624460	0.979799712523789
765	V	0.964075512569965	0.979799712523789
766	L	0.985225526969600	0.978410809862509
767	A	0.978178694958678	0.978178694958678
768	I	0.978410809862509	0.978178694958678
769	G	0.970996614581066	0.970996614581066
770	S	0.968479370929864	0.970996614581066
771	W	0.968479370929864	0.968479370929864
772	I	0.971865431939711	0.968479370929864
773	T	0.941164926703485	0.941164926703485
774	L	0.876422048256406	0.876422048256406
775	T	0.740536022352371	0.825629783627972
776	T	0.825629783627972	0.825629783627972
777	M	0.825629783627972	0.825629783627972
778	F	0.852474499434916	0.825629783627972
779	L	0.820919713448983	0.820919713448983
780	P	0.812217186838619	0.812217186838619
781	K	0.616303797601178	0.660981270671403
782	G	0.660981270671403	0.616303797601178
783	G	0.609501494785508	0.609501494785508
784	I	0.550510805549728	0.553533775616491
785	I	0.478047257377192	0.550510805549728
786	Q	0.553533775616491	0.499489500177389
787	N	0.499489500177389	0.499489500177389
788	F	0.498126541267480	0.553533775616491
789	G	0.686884056138343	0.682224531664577
790	A	0.682224531664577	0.686884056138343
791	M	0.852532884821066	0.852532884821066
792	N	0.884349280676637	0.852532884821066
793	G	0.875871698814073	0.852532884821066
794	I	0.777976540428813	0.777976540428813
795	M	0.685558983900463	0.697948414583994
796	F	0.685558983900463	0.697948414583994
797	L	0.697948414583994	0.697948414583994
798	Q	0.851670883471539	0.851670883471539
799	I	0.904992941037289	0.904992941037289
800	S	0.922081985986897	0.922081985986897
801	L	0.968122248260709	0.955599909371765
802	T	0.975968205145750	0.955599909371765
803	E	0.955599909371765	0.955599909371765
804	N	0.946125346244566	0.946125346244566
805	W	0.920219348407743	0.920219348407743
806	L	0.822753005234916	0.822753005234916
807	I	0.810470263751021	0.822753005234916
808	F	0.796934395598767	0.810470263751021
809	I	0.885992984860859	0.805322855100312
810	T	0.805322855100312	0.805322855100312
811	R	0.803603343225466	0.885992984860859
812	A	0.935526851901908	0.887021218808139
813	A	0.939566480596080	0.892191699051717
814	G	0.887021218808139	0.892191699051717
815	P	0.892191699051717	0.887021218808139
816	F	0.789499313540242	0.790403930610281
817	W	0.790403930610281	0.789499313540242
818	S	0.694480943941729	0.694480943941729
819	S	0.629611460885691	0.694480943941729
820	I	0.659102103312793	0.694480943941729
821	P	0.728755291130055	0.728755291130055
822	S	0.803560895880044	0.803560895880044
823	W	0.869106760856919	0.803560895880044
824	Q	0.930173346455632	0.803560895880044
825	L	0.780856322414314	0.869106760856919
826	A	0.785562162912053	0.881770232361125
827	G	0.881770232361125	0.819656734384841
828	A	0.901500946183456	0.881770232361125
829	V	0.819656734384841	0.889402903878864
830	F	0.889402903878864	0.889402903878864
831	A	0.937599696150231	0.889402903878864
832	V	0.884676261383957	0.937599696150231
833	D	0.939829778403766	0.937599696150231
834	I	0.939520736145496	0.939520736145496
835	I	0.905397131604871	0.939829778403766
836	A	0.961637700295288	0.959547062816672
837	T	0.975874292588762	0.959547062816672
838	M	0.959547062816672	0.959547062816672
839	F	0.879346473817588	0.879346473817588
840	T	0.824912612492373	0.879346473817588
841	L	0.845464761692435	0.845464761692435
842	F	0.917131116168484	0.824912612492373
843	G	0.730955100986563	0.790591566272956
844	W	0.730955100986563	0.790591566272956
845	W	0.790591566272956	0.790591566272956
846	S	0.790591566272956	0.790591566272956
847	E	0.810633721052159	0.796209599498401
848	N	0.796209599498401	0.796209599498401
849	W	0.806559323887262	0.800448733654459
850	T	0.791004669264053	0.800448733654459
851	D	0.800448733654459	0.806559323887262
852	I	0.915265714946726	0.845075533908593
853	V	0.915265714946726	0.915265714946726
854	T	0.845075533908593	0.915265714946726
855	V	0.917390628020972	0.917390628020972
856	V	0.935998599842476	0.935998599842476
857	R	0.974047246290597	0.972537113863296
858	V	0.972537113863296	0.974047246290597
859	W	0.982529663850282	0.982529663850282
860	I	0.994815866808373	0.987422354701985
861	W	0.994384433542788	0.987422354701985
862	S	0.987422354701985	0.987422354701985
863	I	0.983251802105167	0.984917320104876
864	G	0.984691758603094	0.984917320104876
865	I	0.984917320104876	0.984691758603094
866	F	0.990546298222209	0.984691758603094
867	C	0.972432062988472	0.972432062988472
868	V	0.964016102445034	0.964016102445034
869	L	0.929374108790686	0.929374108790686
870	G	0.870438347101777	0.870438347101777
871	G	0.870438347101777	0.870438347101777
872	F	0.654515724409450	0.754606233945292
873	Y	0.754606233945292	0.738368593249033
874	Y	0.738368593249033	0.654515724409450
875	E	0.430163256985357	0.430163256985357
876	M	0.336550972743607	0.358498326687297
877	S	0.358498326687297	0.336550972743607
878	T	0.309097769689326	0.319467300582088
879	S	0.319467300582088	0.319467300582088
880	E	0.319467300582088	0.309097769689326
881	A	0.191509175321587	0.191509175321587
882	F	0.104183843026839	0.142309839145458
883	D	0.091763536851471	0.104183843026839
884	R	0.142309839145458	0.091763536851471
885	L	0.059563487050466	0.059563487050466
886	M	0.056347632933353	0.056347632933353
887	N	0.052746708619069	0.056347632933353
888	G	0.052746708619069	0.056347632933353
889	K	0.089303896926047	0.052746708619069
890	P	0.079372083641593	0.079372083641593
891	M	0.044107919219365	0.079372083641593
892	K	0.136028326009840	0.077299730321070
893	E	0.077299730321070	0.044107919219365
894	K	0.021800996918782	0.049873287428829
895	K	0.026942022875898	0.049873287428829
896	S	0.049873287428829	0.049873287428829
897	T	0.078512862060348	0.078512862060348
898	R	0.099831555109270	0.099831555109270
899	S	0.164040797352642	0.107450233182901
900	V	0.107450233182901	0.121087617391465
901	E	0.121087617391465	0.164040797352642
902	D	0.290394792290350	0.290394792290350
903	F	0.302683603743114	0.300441141079986
904	M	0.317625922976955	0.302683603743114
905	A	0.300441141079986	0.302683603743114
906	A	0.314112911094996	0.300441141079986
907	M	0.195934919669200	0.195934919669200
908	Q	0.186818941255094	0.195934919669200
909	R	0.071789702783199	0.195934919669200
910	V	0.500000000000000	0.500000000000000
911	S	0.500000000000000	0.500000000000000
912	T	0.500000000000000	0.500000000000000
913	Q	0.500000000000000	0.500000000000000
914	H	0.500000000000000	0.500000000000000
915	E	0.500000000000000	0.500000000000000
916	K	0.500000000000000	0.500000000000000
917	E	0.500000000000000	0.500000000000000
918	T	0.500000000000000	0.500000000000000
