# Supplementary material for: Conserved degronome features governing quality control associated proteolysis
Source: Nat Commun. 2022 Dec 8;13:7588. doi: 10.1038/s41467-022-35298-y (PMC9732359; doi:10.1038/s41467-022-35298-y)
Supplement: Supplementary file 6 — Supplementary Data 4 [file 41467_2022_35298_MOESM6_ESM.zip › profile_P05066.csv]

# Degron profile of P05066
# logit: Predicted probability of a tile being a degron (PSI<2.2) assigned to central position
# smooth: Running median spanning 5 positions
resi	aa	logit	logit_smooth
1	M	0.500000000000000	0.500000000000000
2	K	0.500000000000000	0.500000000000000
3	R	0.500000000000000	0.500000000000000
4	T	0.500000000000000	0.500000000000000
5	V	0.500000000000000	0.500000000000000
6	I	0.500000000000000	0.500000000000000
7	S	0.500000000000000	0.500000000000000
8	S	0.500000000000000	0.500000000000000
9	S	0.474233849418230	0.500000000000000
10	N	0.392865279118023	0.474233849418230
11	A	0.563205212753439	0.474233849418230
12	Y	0.373932706697943	0.392865279118023
13	A	0.546021514335703	0.373932706697943
14	S	0.288209735977952	0.288209735977952
15	K	0.176557394000135	0.176557394000135
16	R	0.096787238502524	0.166818299929746
17	S	0.166818299929746	0.117921751247319
18	R	0.103093410015998	0.117921751247319
19	L	0.117921751247319	0.117921751247319
20	D	0.158668982682738	0.105099674790518
21	I	0.105099674790518	0.117921751247319
22	E	0.087343121122687	0.131403910743869
23	H	0.152391317516267	0.116759010846259
24	D	0.131403910743869	0.116759010846259
25	F	0.116759010846259	0.131403910743869
26	E	0.110819033954658	0.131403910743869
27	Q	0.166649342725074	0.155604436287830
28	Y	0.155604436287830	0.155604436287830
29	H	0.238622530410387	0.166649342725074
30	S	0.142436275542587	0.197377143966348
31	L	0.197377143966348	0.238622530410387
32	N	0.317125049547411	0.317125049547411
33	K	0.484382801622925	0.351690171292173
34	K	0.351690171292173	0.439080754638570
35	Y	0.488572715233461	0.439080754638570
36	Y	0.439080754638570	0.356867071705806
37	P	0.356867071705806	0.356867071705806
38	R	0.289933277921968	0.289933277921968
39	P	0.273645934213019	0.273645934213019
40	I	0.272563637905217	0.272563637905218
41	T	0.272563637905218	0.272563637905217
42	R	0.239706488088031	0.239706488088031
43	T	0.239706488088031	0.239706488088031
44	G	0.154061293899695	0.154061293899695
45	A	0.101932358384174	0.140797024036150
46	N	0.140797024036150	0.125256228897826
47	Q	0.125256228897826	0.125256228897826
48	F	0.125256228897826	0.125256228897826
49	N	0.095660790491182	0.101803664527195
50	N	0.056663273060707	0.101803664527195
51	K	0.101803664527195	0.101803664527195
52	S	0.160496272318019	0.101803664527195
53	R	0.126768402564185	0.126768402564185
54	A	0.100338622018421	0.160496272318019
55	K	0.208933125725389	0.126768402564185
56	P	0.208933125725389	0.136726852740666
57	M	0.117597456872058	0.155553819098527
58	E	0.136726852740666	0.155553819098527
59	I	0.155553819098527	0.155553819098527
60	V	0.155553819098527	0.155553819098527
61	E	0.156995135189775	0.155553819098527
62	K	0.147200941131755	0.155553819098527
63	L	0.208112347953922	0.147200941131755
64	Q	0.137953214785422	0.144826201278448
65	K	0.129949132828953	0.144826201278448
66	K	0.144826201278448	0.137953214785422
67	Q	0.227795588774079	0.129949132828953
68	K	0.127773364333654	0.144826201278448
69	T	0.127773364333654	0.227795588774079
70	S	0.277333704458059	0.277333704458059
71	F	0.304991330070641	0.304991330070641
72	E	0.316266396036088	0.316266396036088
73	N	0.483657663173137	0.474236853919234
74	V	0.517365767285498	0.474236853919234
75	S	0.474236853919234	0.483657663173137
76	T	0.328220469805758	0.493305367597336
77	V	0.493305367597336	0.493305367597336
78	M	0.509562831244934	0.509562831244934
79	H	0.661235370288776	0.611563584222262
80	W	0.643941967669904	0.611563584222262
81	F	0.611563584222262	0.611563584222262
82	R	0.611563584222262	0.611563584222262
83	N	0.611563584222262	0.611563584222262
84	D	0.543444801315676	0.611563584222262
85	L	0.688654297202949	0.611563584222262
86	R	0.691876935991604	0.584651301761354
87	L	0.584651301761354	0.584651301761354
88	Y	0.566289536667247	0.566289536667247
89	D	0.529280516975468	0.562534153017390
90	N	0.424793079305162	0.562534153017390
91	V	0.562534153017390	0.562534153017390
92	G	0.751774876066620	0.733051231375148
93	L	0.848283538839324	0.751774876066620
94	Y	0.733051231375148	0.751774876066620
95	K	0.827032417411152	0.733051231375148
96	S	0.733051231375148	0.733051231375148
97	V	0.594079880733076	0.734102217264798
98	A	0.734102217264798	0.733051231375148
99	L	0.734102217264798	0.712441166943052
100	F	0.665191261132516	0.712441166943052
101	Q	0.712441166943052	0.665191261132516
102	Q	0.618086459368688	0.637186945428517
103	L	0.468469610240805	0.637186945428517
104	R	0.637186945428517	0.637186945428517
105	Q	0.752498509187605	0.686317982071089
106	K	0.686317982071089	0.736962639304319
107	N	0.752498509187605	0.736962639304319
108	A	0.736962639304319	0.736962639304319
109	K	0.718873039736241	0.752498509187605
110	A	0.849450110453957	0.736962639304319
111	K	0.829096563204154	0.718873039736241
112	L	0.597177872654887	0.597177872654887
113	Y	0.407129986946401	0.438606019827264
114	A	0.271120828419561	0.438606019827264
115	V	0.438606019827264	0.438606019827264
116	Y	0.515169650508902	0.515169650508902
117	V	0.515169650508902	0.515169650508902
118	I	0.548542204558659	0.515169650508902
119	N	0.598246749983328	0.515169650508902
120	E	0.441145667655757	0.441145667655757
121	D	0.295865999965427	0.295865999965427
122	D	0.155048670056814	0.228456590540185
123	W	0.228456590540185	0.155048670056814
124	R	0.140674793530613	0.150849299779824
125	A	0.150849299779824	0.140674793530613
126	H	0.135451515536912	0.140674793530613
127	M	0.125711689442150	0.150849299779824
128	D	0.269542293819467	0.269542293819467
129	S	0.491530585165466	0.491530585165466
130	G	0.593883553560764	0.593883553560764
131	W	0.782168952814316	0.748534196611670
132	K	0.773063954375268	0.748534196611670
133	L	0.748534196611670	0.770285782789637
134	M	0.658034196940502	0.748534196611670
135	F	0.770285782789637	0.748534196611670
136	I	0.672901092680262	0.770285782789637
137	M	0.791573535379259	0.791573535379259
138	G	0.791573535379259	0.791573535379259
139	A	0.904188549654788	0.791573535379259
140	L	0.853979787304384	0.791573535379259
141	K	0.780761404631948	0.780761404631948
142	N	0.780761404631948	0.780761404631948
143	L	0.718530174266817	0.735558089619053
144	Q	0.735558089619053	0.718530174266817
145	Q	0.537317598511186	0.718530174266817
146	S	0.591942493733909	0.735558089619053
147	L	0.782827534583060	0.782827534583060
148	A	0.846584015220438	0.782827534583060
149	E	0.853299041076151	0.846584015220438
150	L	0.779827319485625	0.846584015220438
151	H	0.892957015816558	0.839882525498962
152	I	0.827202414619858	0.828539438504911
153	P	0.839882525498962	0.828539438504911
154	L	0.828539438504911	0.827202414619858
155	L	0.820007003606925	0.820007003606925
156	L	0.708032319760497	0.820007003606925
157	W	0.666426227659753	0.776786200853785
158	E	0.867333305281565	0.719163291655260
159	F	0.776786200853785	0.719163291655260
160	H	0.719163291655260	0.719163291655260
161	T	0.557098125741175	0.582492657682984
162	P	0.582492657682984	0.557098125741175
163	K	0.298907942532106	0.298907942532106
164	S	0.297766691847660	0.297766691847660
165	T	0.277926540943599	0.277926540943599
166	L	0.100385773969656	0.266416727721969
167	S	0.266416727721969	0.266416727721969
168	N	0.266416727721969	0.241043968032816
169	S	0.241043968032816	0.241043968032816
170	K	0.152792415235707	0.241043968032816
171	E	0.166693571519608	0.241043968032816
172	F	0.254103868891247	0.254103868891247
173	V	0.338777281524650	0.267362637330227
174	E	0.286748143757004	0.267362637330227
175	F	0.267362637330227	0.286748143757004
176	F	0.267362637330227	0.267362637330227
177	K	0.315076054735401	0.267362637330227
178	E	0.258043075109416	0.271640128844625
179	K	0.271640128844625	0.271640128844625
180	C	0.329373865544534	0.258043075109416
181	M	0.209957195154297	0.271640128844625
182	N	0.240855449306751	0.329373865544534
183	V	0.529439995174882	0.285640428560334
184	S	0.378417921519220	0.285640428560334
185	S	0.285640428560334	0.378417921519220
186	G	0.251752449810224	0.378417921519220
187	T	0.544036602264964	0.420809917212446
188	G	0.420809917212446	0.420809917212446
189	T	0.439269514287456	0.420809917212446
190	I	0.324598772915519	0.379838312872012
191	I	0.379838312872012	0.324598772915519
192	T	0.152185279413169	0.162195172773368
193	A	0.093423448976377	0.162195172773368
194	N	0.162195172773368	0.162195172773368
195	I	0.307143708965952	0.238232379033810
196	E	0.321154610188181	0.307143708965952
197	Y	0.238232379033810	0.307143708965952
198	Q	0.386415590944453	0.250235093388277
199	T	0.250235093388277	0.250235093388277
200	D	0.235460154479255	0.250235093388277
201	E	0.363983620254938	0.235460154479255
202	L	0.211184932158268	0.211184932158268
203	Y	0.211184932158268	0.211184932158268
204	R	0.070195554993756	0.070195554993756
205	D	0.061669384907487	0.061669384907487
206	I	0.039318307451526	0.061669384907487
207	R	0.045673350280925	0.061669384907487
208	L	0.081669701933807	0.081669701933807
209	L	0.141028552781328	0.141028552781328
210	E	0.349496006902907	0.212366415445539
211	N	0.212366415445539	0.212366415445539
212	E	0.212366415445539	0.301981415576777
213	D	0.301981415576777	0.212366415445539
214	H	0.482727817797134	0.212366415445539
215	R	0.186391002850411	0.186391002850411
216	L	0.175143945526723	0.175143945526723
217	Q	0.153596876007596	0.175143945526723
218	L	0.164339134710809	0.175143945526723
219	K	0.368749020707685	0.368749020707685
220	Y	0.474690759329523	0.474690759329523
221	Y	0.572267519773862	0.572267519773862
222	H	0.669302673725347	0.669302673725347
223	D	0.779097071321468	0.779097071321468
224	S	0.869366232759854	0.781725421356535
225	C	0.781725421356535	0.781725421356535
226	I	0.796923426542998	0.781725421356535
227	V	0.510756347707295	0.544361964746520
228	A	0.544361964746520	0.510756347707295
229	P	0.342862849014511	0.342862849014511
230	G	0.233538425356930	0.342862849014511
231	L	0.183148803191470	0.342862849014511
232	I	0.437145312060089	0.437145312060089
233	T	0.437145312060089	0.437145312060089
234	T	0.452021358200058	0.437145312060089
235	D	0.430862672456381	0.430862672456381
236	R	0.309782843600576	0.420032134166344
237	G	0.237147065154198	0.420032134166344
238	T	0.420032134166344	0.420032134166344
239	N	0.623829935118559	0.420032134166344
240	Y	0.454221542454434	0.430161631821751
241	S	0.278188275707958	0.454221542454434
242	V	0.430161631821751	0.454221542454434
243	F	0.560110530383475	0.560110530383475
244	T	0.827177478990793	0.827177478990793
245	P	0.884789989942410	0.884789989942410
246	W	0.945421885061954	0.931471495108761
247	Y	0.931471495108761	0.931471495108761
248	K	0.931471495108761	0.931471495108761
249	K	0.931471495108761	0.931471495108761
250	W	0.927613784631252	0.927613784631252
251	V	0.876310887259641	0.876310887259641
252	L	0.791312199190096	0.816886014878656
253	Y	0.791312199190096	0.791312199190096
254	V	0.816886014878656	0.791312199190096
255	N	0.563951615774999	0.721463182923166
256	N	0.603322944750788	0.721463182923166
257	Y	0.721463182923166	0.721463182923166
258	K	0.747593066383231	0.721463182923166
259	K	0.737527821147256	0.721463182923166
260	S	0.639822516444182	0.693616657499640
261	T	0.658129000491045	0.658129000491045
262	S	0.693616657499640	0.639822516444182
263	E	0.432509177897289	0.658129000491045
264	I	0.449520717137674	0.512939325330384
265	C	0.659146286534571	0.512939325330384
266	H	0.512939325330384	0.619365778229033
267	L	0.659146286534571	0.619365778229033
268	H	0.619365778229033	0.512939325330384
269	I	0.482978442694738	0.619365778229033
270	I	0.482978442694738	0.619365778229033
271	E	0.635754383824536	0.616947127639644
272	P	0.635754383824536	0.616947127639644
273	L	0.616947127639644	0.616947127639644
274	K	0.486055949165444	0.486055949165444
275	Y	0.427147942805110	0.427147942805110
276	N	0.425814443623268	0.425814443623268
277	E	0.388264728287126	0.388264728287126
278	T	0.350526184641610	0.388264728287126
279	F	0.209548512430183	0.388264728287126
280	E	0.464526946487140	0.350526184641610
281	L	0.464526946487140	0.209548512430183
282	K	0.187509539768486	0.187509539768486
283	P	0.123215332898691	0.187509539768486
284	F	0.131696816193967	0.187509539768486
285	Q	0.264260835736409	0.264260835736409
286	Y	0.365988834355083	0.365988834355083
287	S	0.497103022417752	0.497103022417752
288	L	0.518550836010307	0.497103022417752
289	P	0.614595193080412	0.497103022417752
290	D	0.444530525447619	0.484940204011638
291	E	0.459121767849032	0.484940204011638
292	F	0.484940204011638	0.484940204011638
293	L	0.499462985206490	0.499462985206490
294	Q	0.634560315768575	0.615628666975352
295	Y	0.653299048894353	0.615628666975352
296	I	0.615628666975352	0.615628666975352
297	P	0.298781168768052	0.615628666975352
298	K	0.460870835264216	0.615628666975352
299	S	0.631057872926208	0.460870835264216
300	K	0.631057872926208	0.460870835264216
301	W	0.344499063469655	0.344499063469655
302	C	0.255565882953659	0.331325555117539
303	L	0.313471958913767	0.313471958913767
304	P	0.331325555117539	0.255565882953659
305	D	0.195742767874385	0.313471958913767
306	V	0.236022209512483	0.331325555117539
307	S	0.381037173064396	0.236022209512483
308	E	0.367242583559397	0.236022209512483
309	E	0.235278207880238	0.253545908785487
310	A	0.224984281730000	0.235278207880238
311	A	0.253545908785487	0.224984281730000
312	L	0.120255970617496	0.224984281730000
313	S	0.139849613020565	0.152439507379500
314	R	0.234717807761918	0.152439507379500
315	L	0.152439507379500	0.152439507379500
316	K	0.152439507379500	0.228017255496971
317	D	0.228017255496971	0.228017255496971
318	F	0.471091234981108	0.271249648696893
319	L	0.365394051113862	0.271249648696893
320	G	0.271249648696893	0.271249648696893
321	T	0.102127172031105	0.102127172031105
322	K	0.096849949505772	0.096849949505772
323	S	0.047322597012002	0.073421852491724
324	S	0.038245205896973	0.073421852491724
325	K	0.073421852491724	0.073421852491724
326	Y	0.215366649002811	0.099962440931557
327	N	0.216289356572505	0.099962440931557
328	N	0.099962440931557	0.099962440931557
329	E	0.099962440931557	0.099962440931557
330	K	0.099962440931557	0.099962440931557
331	D	0.105389468638574	0.099962440931557
332	M	0.081780573583928	0.105389468638574
333	L	0.143336724697825	0.143336724697825
334	Y	0.150724222995617	0.148804882270808
335	L	0.148804882270808	0.150724222995617
336	G	0.276148547243829	0.276148547243829
337	G	0.494706650269679	0.494706650269679
338	T	0.632911312147020	0.632911312147020
339	S	0.648983570221903	0.648983570221903
340	G	0.736624714606694	0.667382601293669
341	L	0.667382601293669	0.667382601293669
342	S	0.684977992814106	0.667382601293669
343	V	0.556738852652255	0.556738852652255
344	Y	0.403312988537663	0.556738852652255
345	I	0.490990612734636	0.556738852652255
346	T	0.705614260818979	0.705614260818979
347	T	0.828377027855845	0.828377027855845
348	G	0.891668847136450	0.828377027855845
349	R	0.896230151142183	0.838849367629876
350	I	0.809224505003289	0.850820939269098
351	S	0.838849367629876	0.838849367629876
352	T	0.850820939269098	0.809224505003289
353	R	0.752455767322669	0.752455767322669
354	L	0.598887307614924	0.703367279687957
355	I	0.703367279687957	0.650423659763510
356	V	0.650423659763510	0.650423659763510
357	N	0.650423659763510	0.650423659763510
358	Q	0.614066966004983	0.650423659763510
359	A	0.614066966004984	0.650423659763510
360	F	0.705273017095283	0.674085209907517
361	Q	0.702995712874864	0.674085209907517
362	S	0.674085209907517	0.674085209907517
363	C	0.574658799265913	0.574658799265913
364	N	0.554905500047710	0.554905500047710
365	G	0.408024335093442	0.408024335093442
366	Q	0.302761391529255	0.302761391529255
367	I	0.271853402204996	0.271853402204996
368	M	0.233267522431734	0.233267522431734
369	S	0.140029083540010	0.151405125287036
370	K	0.151405125287036	0.141350630433107
371	A	0.141350630433107	0.141350630433107
372	L	0.075219004459365	0.151405125287036
373	K	0.160770622346837	0.160770622346837
374	D	0.340310101203635	0.160770622346837
375	N	0.345170947208520	0.160770622346837
376	S	0.129405433146446	0.171380449204391
377	S	0.144230575279413	0.171380449204391
378	T	0.171380449204391	0.171380449204391
379	Q	0.302852065341207	0.171380449204391
380	N	0.276378274523013	0.171380449204391
381	F	0.092235345499424	0.276378274523013
382	I	0.167614485355861	0.276378274523013
383	K	0.410904636118325	0.410904636118325
384	E	0.486825972328372	0.486825972328372
385	V	0.505614906452625	0.505614906452625
386	A	0.621505994292552	0.621505994292552
387	W	0.709531430669137	0.709531430669137
388	R	0.809549959172195	0.809549959172195
389	D	0.809549959172195	0.809549959172195
390	F	0.818348449647503	0.809549959172195
391	Y	0.652883559480782	0.809549959172195
392	R	0.775470310169773	0.781021490287585
393	H	0.858800488572759	0.781021490287585
394	C	0.781021490287585	0.781021490287585
395	M	0.813817981233470	0.781021490287585
396	C	0.625306891022301	0.781021490287585
397	N	0.699362338993672	0.785671927484795
398	W	0.798238455192872	0.699362338993672
399	P	0.785671927484795	0.785671927484795
400	Y	0.695549112840303	0.785671927484795
401	T	0.799115072190380	0.695549112840303
402	S	0.648398875146975	0.648398875146975
403	M	0.537294420762957	0.591919974153439
404	G	0.591919974153439	0.537294420762957
405	M	0.311059276705887	0.536758891295997
406	P	0.536758891295997	0.536758891295997
407	Y	0.355529532513089	0.355529532513089
408	R	0.562403578531931	0.355529532513089
409	L	0.298834489948043	0.298834489948043
410	D	0.250614698218685	0.250614698218685
411	T	0.209674633843841	0.250614698218685
412	L	0.130389340743464	0.216276440321509
413	D	0.252727877325477	0.216276440321509
414	I	0.216276440321509	0.216276440321509
415	K	0.377572397173854	0.216276440321509
416	W	0.167473250899515	0.167473250899515
417	E	0.149500336820659	0.167473250899515
418	N	0.156320026045479	0.167473250899515
419	N	0.373135683468567	0.193253417988393
420	P	0.373135683468567	0.275486204511632
421	V	0.193253417988393	0.275486204511632
422	A	0.275486204511632	0.193253417988393
423	F	0.158830735086251	0.158830735086251
424	E	0.131505963365432	0.158830735086251
425	K	0.134703936630762	0.158830735086251
426	W	0.187313730257511	0.187313730257511
427	C	0.371663457025545	0.371663457025545
428	T	0.559762371213340	0.371663457025545
429	G	0.427793359908597	0.427793359908597
430	N	0.349808502955539	0.427793359908597
431	T	0.471612632626683	0.427793359908597
432	G	0.418076946594939	0.471612632626683
433	I	0.574507152761225	0.561587397423254
434	P	0.574507152761225	0.574507152761225
435	I	0.561587397423254	0.574507152761225
436	V	0.599809276508842	0.599809276508842
437	D	0.719613688891327	0.719613688891327
438	A	0.774369146305234	0.765850768853224
439	I	0.765850768853224	0.774369146305234
440	M	0.848502560688772	0.848502560688772
441	R	0.937818399953053	0.848502560688772
442	K	0.854584984153162	0.848502560688772
443	L	0.845797131480645	0.845797131480645
444	L	0.744036647294828	0.786320104936287
445	Y	0.630257654121625	0.786320104936287
446	T	0.786320104936287	0.786320104936287
447	G	0.818507430278824	0.786320104936287
448	Y	0.818507430278824	0.786320104936287
449	I	0.751961968194576	0.785290032728115
450	N	0.775189339587336	0.784369365430766
451	N	0.785290032728115	0.784369365430766
452	R	0.784369365430766	0.784369365430766
453	S	0.784369365430766	0.784369365430766
454	R	0.677543628046299	0.677543628046299
455	M	0.662098199423092	0.677543628046299
456	I	0.672778381004256	0.673079405737477
457	T	0.690513187718764	0.673079405737477
458	A	0.673079405737477	0.690513187718764
459	S	0.840857084204574	0.768982562675853
460	F	0.768982562675853	0.840857084204574
461	L	0.859339326499820	0.859339326499820
462	S	0.868273721451474	0.859339326499820
463	K	0.923650991490843	0.859339326499820
464	N	0.858787166181308	0.858787166181308
465	L	0.631663829659936	0.747040625917306
466	L	0.646661723305006	0.747040625917306
467	I	0.747040625917306	0.747040625917306
468	D	0.846575020847781	0.747040625917306
469	W	0.816226233162663	0.747040625917306
470	R	0.690299863448451	0.816226233162663
471	W	0.706135929815974	0.816226233162663
472	G	0.827234777804621	0.765753186689014
473	E	0.924744468510788	0.765753186689014
474	R	0.765753186689014	0.765753186689014
475	W	0.568139745914032	0.568139745914032
476	F	0.244114659088684	0.392537938955157
477	M	0.392537938955157	0.246036822670384
478	K	0.246036822670384	0.244114659088684
479	H	0.232217909614053	0.232217909614053
480	L	0.108072098336333	0.232217909614053
481	I	0.214639645206048	0.214639645206048
482	D	0.264660715005243	0.201407325362748
483	G	0.201407325362748	0.201407325362748
484	D	0.201407325362748	0.201407325362748
485	S	0.092600437400846	0.177571671459884
486	S	0.112516704912848	0.166858699882074
487	S	0.177571671459884	0.112516704912848
488	N	0.166858699882074	0.112516704912848
489	V	0.096336984527965	0.096336984527965
490	G	0.050278329692088	0.096336984527965
491	G	0.074146677040985	0.096336984527965
492	W	0.177397844040133	0.177397844040133
493	G	0.177397844040133	0.177397844040133
494	F	0.209264386307830	0.177397844040133
495	C	0.196256198921144	0.196256198921144
496	S	0.171874928940304	0.209264386307830
497	S	0.311731035070612	0.311731035070612
498	T	0.331662320424504	0.331662320424504
499	G	0.414586242048832	0.414586242048832
500	I	0.614997115243310	0.601149596933492
501	D	0.601149596933492	0.601149596933492
502	A	0.612629118100816	0.601149596933492
503	Q	0.560052744490678	0.560052744490678
504	P	0.283797138719188	0.446510004610577
505	Y	0.446510004610577	0.446510004610577
506	F	0.426712639862241	0.446510004610577
507	R	0.474647996864463	0.446510004610577
508	V	0.529779622409660	0.474647996864463
509	F	0.342859190023296	0.474647996864463
510	N	0.643783473080449	0.423973183320800
511	M	0.423973183320800	0.423973183320800
512	D	0.404071916803066	0.423973183320800
513	I	0.423973183320800	0.410627931773890
514	Q	0.390027741409392	0.410627931773890
515	A	0.410627931773890	0.423973183320800
516	K	0.546802298262065	0.410627931773890
517	K	0.546802298262065	0.414547606446487
518	Y	0.378421440383881	0.482485498890527
519	D	0.414547606446487	0.482485498890527
520	P	0.482485498890527	0.482485498890527
521	Q	0.760831239838502	0.482485498890527
522	M	0.570473368032429	0.558516424858355
523	I	0.452470803203477	0.570473368032429
524	F	0.558516424858355	0.570473368032429
525	V	0.732036839570739	0.625999053275678
526	K	0.743434667365505	0.657847358773720
527	Q	0.625999053275678	0.657847358773720
528	W	0.657847358773720	0.647091869969225
529	V	0.642148690848958	0.642148690848958
530	P	0.647091869969225	0.642148690848958
531	E	0.568112059620123	0.568112059620123
532	L	0.354502282423209	0.354502282423209
533	I	0.144380569449265	0.144380569449265
534	S	0.072786193159435	0.125985002833638
535	S	0.125985002833638	0.117224733015513
536	E	0.117224733015513	0.072786193159435
537	N	0.059462828771397	0.065113990677993
538	K	0.030549799044222	0.065113990677993
539	R	0.065113990677993	0.059462828771397
540	P	0.171422121559063	0.052167148106168
541	E	0.052167148106168	0.052167148106168
542	N	0.048333083553829	0.049086168762732
543	Y	0.045694102320948	0.049086168762732
544	P	0.049086168762732	0.049086168762732
545	K	0.082498322383763	0.069305209322331
546	P	0.108964916370880	0.069305209322331
547	L	0.069305209322331	0.082498322383763
548	V	0.069305209322331	0.097074506336920
549	D	0.097074506336920	0.097074506336920
550	L	0.260255071735921	0.260255071735921
551	K	0.294836590525694	0.291712447625563
552	H	0.291712447625563	0.294836590525694
553	S	0.456178454781000	0.330307482976030
554	R	0.456178454781000	0.330307482976030
555	E	0.330307482976030	0.456178454781000
556	R	0.243675987422754	0.456178454781000
557	A	0.500000000000000	0.500000000000000
558	L	0.500000000000000	0.500000000000000
559	K	0.500000000000000	0.500000000000000
560	V	0.500000000000000	0.500000000000000
561	Y	0.500000000000000	0.500000000000000
562	K	0.500000000000000	0.500000000000000
563	D	0.500000000000000	0.500000000000000
564	A	0.500000000000000	0.500000000000000
565	M	0.500000000000000	0.500000000000000
