# Supplementary material for: Conserved degronome features governing quality control associated proteolysis
Source: Nat Commun. 2022 Dec 8;13:7588. doi: 10.1038/s41467-022-35298-y (PMC9732359; doi:10.1038/s41467-022-35298-y)
Supplement: Supplementary file 6 — Supplementary Data 4 [file 41467_2022_35298_MOESM6_ESM.zip › profile_P05085.csv]

# Degron profile of P05085
# logit: Predicted probability of a tile being a degron (PSI<2.2) assigned to central position
# smooth: Running median spanning 5 positions
resi	aa	logit	logit_smooth
1	M	0.500000000000000	0.500000000000000
2	G	0.500000000000000	0.500000000000000
3	I	0.500000000000000	0.500000000000000
4	S	0.500000000000000	0.500000000000000
5	S	0.500000000000000	0.500000000000000
6	K	0.500000000000000	0.500000000000000
7	N	0.500000000000000	0.500000000000000
8	G	0.500000000000000	0.500000000000000
9	P	0.101774281403825	0.158416084793871
10	K	0.123395320159343	0.123395320159343
11	K	0.158416084793871	0.101774281403825
12	M	0.065335413779198	0.123395320159343
13	G	0.100908669967319	0.158416084793871
14	R	0.181835203115292	0.181835203115292
15	A	0.192458260795065	0.192458260795065
16	K	0.325396752910324	0.325396752910324
17	T	0.407709776010639	0.379758225347315
18	F	0.379758225347315	0.407709776010639
19	T	0.412003076303149	0.412003076303149
20	G	0.412003076303149	0.412003076303149
21	C	0.442739162892969	0.442739162892969
22	W	0.497675534246106	0.442739162892969
23	T	0.595853977894012	0.497675534246106
24	C	0.375172823834249	0.544724199412678
25	R	0.544724199412678	0.544724199412678
26	G	0.560800712918778	0.424209798549300
27	R	0.424209798549300	0.469003731302181
28	K	0.382492053348331	0.469003731302181
29	V	0.469003731302181	0.424209798549300
30	K	0.469003731302181	0.382492053348331
31	C	0.291554853366821	0.305167850530860
32	D	0.305167850530860	0.305167850530860
33	L	0.305167850530860	0.291554853366821
34	R	0.189425800659690	0.225658394499849
35	H	0.225658394499849	0.212661220480215
36	P	0.212661220480215	0.200242635267313
37	H	0.185186897950789	0.200242635267313
38	C	0.200242635267313	0.185186897950789
39	Q	0.184162018150743	0.185186897950789
40	R	0.184162018150743	0.184162018150743
41	C	0.254552871472518	0.184162018150743
42	E	0.120819251150963	0.180664002015527
43	K	0.180664002015527	0.180664002015527
44	S	0.092740831248171	0.176354362749772
45	N	0.196682402769829	0.180664002015527
46	L	0.176354362749772	0.196682402769829
47	P	0.200338283284111	0.200338283284111
48	C	0.226580801771742	0.226580801771742
49	G	0.349672011089315	0.250872194427312
50	G	0.250872194427312	0.331472252395669
51	Y	0.354821425960748	0.349672011089315
52	D	0.331472252395669	0.354821425960748
53	I	0.427162303873898	0.427162303873898
54	K	0.464464607406227	0.427162303873898
55	L	0.463108790358640	0.427162303873898
56	R	0.336508840274014	0.380733643312724
57	W	0.211665819338643	0.380733643312724
58	S	0.380733643312724	0.377186167813189
59	K	0.380733643312724	0.380733643312724
60	P	0.377186167813189	0.380733643312724
61	M	0.507386675044397	0.481490349843936
62	Q	0.507386675044397	0.481490349843936
63	F	0.481490349843936	0.481490349843936
64	D	0.313218498296898	0.313218498296898
65	P	0.251122644967088	0.251122644967088
66	Y	0.144817623529533	0.157792130843494
67	G	0.125826258522213	0.157792130843494
68	V	0.157792130843494	0.144817623529533
69	P	0.182234771438330	0.140998931928329
70	I	0.130284731819112	0.140998931928329
71	P	0.140998931928329	0.140998931928329
72	Q	0.065151725171362	0.140998931928329
73	N	0.207588674829895	0.140998931928329
74	S	0.235594826083773	0.151126683700264
75	P	0.118630594867021	0.151126683700264
76	A	0.151126683700264	0.151126683700264
77	T	0.151126683700264	0.118630594867021
78	T	0.094760308177509	0.094760308177509
79	T	0.028672067969054	0.028672067969054
80	N	0.028672067969054	0.028672067969054
81	L	0.028672067969054	0.028672067969054
82	S	0.060518300089823	0.056100395336369
83	G	0.056100395336369	0.060518300089823
84	S	0.070151010160123	0.060518300089823
85	V	0.062203768702621	0.062203768702621
86	D	0.049472525582062	0.062203768702621
87	E	0.094866740126791	0.062203768702621
88	P	0.049259661210185	0.094866740126791
89	Q	0.108758281585898	0.099723330502284
90	Y	0.099723330502284	0.106753987291801
91	Q	0.106753987291801	0.108758281585898
92	R	0.214863085888147	0.106753987291801
93	R	0.120314824874040	0.106753987291801
94	N	0.044017360518865	0.120314824874040
95	I	0.050233682734792	0.120314824874040
96	D	0.137554295510979	0.137554295510979
97	F	0.242415431364784	0.242415431364784
98	V	0.375151135715089	0.242415431364784
99	R	0.272134674111577	0.242415431364784
100	Y	0.188728352344067	0.188728352344067
101	D	0.097276677913076	0.130592647284193
102	E	0.130592647284193	0.097276677913076
103	E	0.086449926293598	0.086449926293598
104	Y	0.022703081058289	0.026129521214160
105	V	0.025991146566734	0.025991146566734
106	Y	0.026129521214160	0.022703081058289
107	H	0.015657637635567	0.023496068434389
108	E	0.021691873942819	0.023496068434389
109	D	0.023496068434389	0.023496068434389
110	M	0.049341863080975	0.049341863080975
111	D	0.083747886140670	0.062304419675527
112	D	0.119197835176756	0.073494814491158
113	E	0.062304419675527	0.073494814491158
114	L	0.073494814491158	0.062304419675527
115	T	0.025631150234524	0.062304419675527
116	M	0.022487167422526	0.073494814491158
117	L	0.075426421053748	0.051452616411555
118	H	0.140326614091411	0.075426421053748
119	T	0.051452616411555	0.079275884850057
120	P	0.079275884850057	0.139728409011764
121	P	0.139728409011764	0.139728409011764
122	I	0.222415248470964	0.222415248470964
123	E	0.231655109484532	0.231655109484532
124	K	0.377776063267029	0.292011118681146
125	I	0.451113680705250	0.292011118681146
126	S	0.292011118681146	0.377776063267029
127	D	0.265081631077786	0.372223465203997
128	N	0.399978068546389	0.372223465203997
129	K	0.372223465203997	0.399978068546389
130	T	0.543286702109180	0.521924901327598
131	W	0.521924901327598	0.543286702109180
132	I	0.641943468186324	0.543286702109180
133	I	0.589779681885130	0.521924901327598
134	K	0.416553972632444	0.416553972632444
135	K	0.262981162001283	0.416553972632444
136	F	0.402309316903732	0.416553972632444
137	G	0.633351268514268	0.460605441832621
138	V	0.477999719392113	0.460605441832621
139	F	0.460605441832621	0.460605441832621
140	K	0.284630830785600	0.284630830785600
141	G	0.252802573596711	0.252802573596711
142	T	0.169393752706388	0.173837922323862
143	D	0.155309386897840	0.169393752706388
144	K	0.173837922323862	0.155309386897840
145	I	0.095982724337447	0.116920030611836
146	D	0.116920030611836	0.095982724337447
147	K	0.077294178606061	0.077294178606061
148	Q	0.034345356526705	0.048305388477296
149	Y	0.039110976333831	0.048305388477296
150	A	0.048305388477296	0.048305388477296
151	P	0.051384598590737	0.051384598590737
152	R	0.155994781877442	0.100241378187112
153	K	0.193924680159279	0.155994781877442
154	K	0.100241378187112	0.182283828233027
155	R	0.182283828233027	0.193924680159279
156	N	0.307573971130433	0.182283828233027
157	R	0.216537222774745	0.182283828233027
158	K	0.137671234774450	0.158127009836325
159	R	0.115119625130068	0.148274623285064
160	V	0.158127009836325	0.148274623285064
161	A	0.148274623285064	0.158127009836325
162	K	0.273217334551616	0.273217334551616
163	S	0.285071259855037	0.285071259855037
164	L	0.409782926134615	0.409782926134615
165	E	0.466721358564710	0.447870352145680
166	S	0.447870352145680	0.466721358564710
167	S	0.617791662768626	0.466721358564710
168	A	0.560127735496196	0.447870352145680
169	S	0.427501279288690	0.427501279288690
170	I	0.378301025339527	0.394862469391385
171	S	0.392253497563305	0.394862469391385
172	L	0.394862469391385	0.394862469391385
173	S	0.414220586906365	0.414220586906365
174	S	0.551918451791331	0.551918451791331
175	L	0.697099017202646	0.661723453760435
176	P	0.661723453760435	0.697099017202646
177	S	0.764442781814996	0.697099017202646
178	S	0.777846525995780	0.764442781814996
179	S	0.649628752443687	0.764442781814996
180	T	0.790564205084980	0.649628752443687
181	I	0.535642352943841	0.535642352943841
182	S	0.365682650112023	0.365682650112023
183	F	0.352127698889408	0.365682650112023
184	P	0.352127698889408	0.353715719825121
185	I	0.408252357006797	0.352127698889408
186	R	0.353715719825121	0.352127698889408
187	H	0.340366331505983	0.340366331505983
188	I	0.280631149339455	0.293780024021067
189	E	0.293780024021067	0.280631149339455
190	D	0.258403361643651	0.258403361643651
191	K	0.247274805983050	0.247274805983050
192	L	0.150924930409951	0.150924930409951
193	R	0.136520139304882	0.150924930409951
194	N	0.136520139304882	0.150924930409951
195	K	0.215866764974689	0.136520139304882
196	G	0.203414866049376	0.175393069254686
197	H	0.133391860018776	0.175393069254686
198	V	0.175393069254686	0.175393069254686
199	K	0.175393069254686	0.145712541818217
200	T	0.145712541818217	0.145712541818217
201	G	0.134069473192410	0.134069473192410
202	I	0.108713347212265	0.122917212152918
203	L	0.115583195683604	0.122917212152918
204	S	0.122917212152918	0.115583195683604
205	A	0.136112954155045	0.115583195683604
206	N	0.103894984159562	0.122917212152918
207	D	0.113260339036245	0.113260339036245
208	G	0.202878821199311	0.113260339036245
209	V	0.111756421555728	0.113260339036245
210	P	0.223662977346443	0.111756421555728
211	P	0.066052927289958	0.069376542493221
212	T	0.069376542493221	0.066052927289958
213	P	0.055837262471111	0.066052927289958
214	N	0.036822777110996	0.069376542493221
215	L	0.083018688264257	0.083018688264257
216	L	0.125650341580280	0.125650341580280
217	D	0.279008606762450	0.169479541821579
218	Y	0.186610435898108	0.186610435898108
219	D	0.169479541821579	0.190945718580462
220	W	0.293597418417326	0.190945718580462
221	N	0.190945718580462	0.293597418417326
222	N	0.354770833271893	0.354770833271893
223	L	0.585244267303549	0.354770833271893
224	N	0.428932280142866	0.354770833271893
225	I	0.285619126219782	0.332613023434559
226	T	0.314722704357794	0.332613023434559
227	G	0.332613023434559	0.314722704357794
228	Y	0.518284904841403	0.314722704357794
229	E	0.213554949489157	0.213554949489157
230	W	0.146081303012916	0.209257151928843
231	I	0.209257151928843	0.209257151928843
232	S	0.209257151928843	0.209257151928843
233	S	0.385253258084374	0.235370353218514
234	E	0.235370353218514	0.272009675545915
235	L	0.272009675545915	0.329837257150046
236	R	0.457342572645162	0.329837257150046
237	D	0.329837257150046	0.428713150127834
238	D	0.616943937269121	0.428713150127834
239	A	0.428713150127834	0.329837257150046
240	L	0.217942634773831	0.244648918989856
241	L	0.231025923696348	0.244648918989856
242	S	0.244648918989856	0.244648918989856
243	A	0.514535792912650	0.298833624579795
244	V	0.299000975400021	0.299000975400021
245	T	0.298833624579795	0.462984903264680
246	L	0.462984903264680	0.462984903264680
247	Q	0.614144896823986	0.462984903264680
248	G	0.524360422554547	0.462984903264680
249	H	0.351255786601679	0.351255786601679
250	H	0.141967742333455	0.251972473128456
251	L	0.251972473128456	0.232184372653901
252	G	0.215373770067894	0.215373770067894
253	H	0.232184372653901	0.215373770067894
254	T	0.146550175234180	0.146550175234180
255	Q	0.049857790716393	0.056315464717229
256	P	0.043169432770391	0.049857790716393
257	Q	0.056315464717229	0.049857790716393
258	E	0.042065849638743	0.056315464717229
259	I	0.064950259972477	0.059312406518706
260	S	0.059312406518706	0.059312406518706
261	L	0.076978832936671	0.059312406518706
262	E	0.055254725719902	0.055254725719902
263	E	0.032143845000550	0.032143845000550
264	N	0.020246128866991	0.032143845000550
265	S	0.025540155319924	0.032143845000550
266	N	0.046203126013474	0.038783898194071
267	V	0.062738634727868	0.038783898194071
268	V	0.038783898194071	0.038783898194071
269	S	0.036646224303573	0.036646224303573
270	G	0.011491060282116	0.027944542139546
271	E	0.021363221477250	0.027944542139546
272	E	0.027944542139546	0.027944542139546
273	H	0.054984238747087	0.054984238747087
274	V	0.066642705753175	0.054984238747087
275	N	0.143958367237041	0.054984238747087
276	A	0.053580624286110	0.053580624286110
277	K	0.039146180781478	0.039146180781478
278	E	0.019955081952478	0.033197504262076
279	H	0.020918215980175	0.033197504262076
280	G	0.033197504262076	0.033197504262076
281	C	0.043263415169141	0.033197504262076
282	A	0.040256691624965	0.033197504262076
283	F	0.024006686962886	0.040256691624965
284	E	0.030394110599024	0.040256691624965
285	A	0.045790566982203	0.041470167612858
286	D	0.041470167612858	0.045790566982203
287	N	0.056411994057949	0.049684881576607
288	Q	0.049684881576607	0.056411994057949
289	G	0.078225172298051	0.056411994057949
290	S	0.060911846236038	0.050202011151087
291	S	0.050202011151087	0.050202011151087
292	T	0.033550472778008	0.045775079153543
293	L	0.045775079153543	0.035544153789357
294	P	0.019162204433905	0.035544153789357
295	N	0.035544153789357	0.045775079153543
296	K	0.080269654238043	0.080269654238043
297	A	0.140712174238891	0.140712174238891
298	A	0.166559328002355	0.140712174238891
299	S	0.155683100943276	0.155683100943276
300	A	0.127610145155862	0.155683100943276
301	N	0.213721121862301	0.155683100943276
302	D	0.120034439866631	0.213721121862301
303	K	0.231649912187481	0.231649912187481
304	L	0.416558140718851	0.416558140718851
305	Y	0.585912680297132	0.449734908424665
306	Q	0.515466798837035	0.449734908424665
307	Q	0.449734908424665	0.449734908424665
308	N	0.393340268339683	0.399762598250809
309	L	0.345697526588276	0.399762598250809
310	K	0.399762598250809	0.399762598250809
311	L	0.513893819791187	0.399762598250809
312	L	0.528595215286530	0.399762598250809
313	F	0.255210639383205	0.255210639383205
314	Q	0.102037407933220	0.102037407933220
315	K	0.094761775039220	0.094761775039220
316	N	0.053660066396524	0.057274529130380
317	S	0.057274529130380	0.053660066396524
318	S	0.028973790070397	0.037386832702896
319	N	0.037386832702896	0.037386832702896
320	S	0.037386832702896	0.037386832702896
321	E	0.040389428404694	0.037386832702896
322	E	0.011132946304127	0.011132946304127
323	P	0.006061296723892	0.011132946304127
324	D	0.010910039588354	0.011132946304127
325	P	0.025321489777495	0.025321489777495
326	Q	0.042422793535956	0.033951804516532
327	A	0.033951804516532	0.042422793535956
328	L	0.082731587854972	0.049230029901870
329	I	0.049230029901870	0.071204261701044
330	D	0.071204261701044	0.082731587854972
331	D	0.125933878641346	0.125933878641346
332	V	0.144938793922843	0.144938793922843
333	F	0.389190054421649	0.389190054421649
334	V	0.389190054421649	0.389190054421649
335	N	0.458716425259675	0.389190054421649
336	I	0.408486980947996	0.389190054421649
337	E	0.155202386953020	0.212035935167322
338	P	0.144953767973845	0.212035935167322
339	R	0.212035935167322	0.212035935167322
340	S	0.336703852588401	0.246940891451893
341	L	0.377345729534004	0.265382044600398
342	P	0.246940891451893	0.336703852588401
343	A	0.265382044600398	0.265382044600398
344	S	0.358491751663563	0.256747325166165
345	D	0.189175602088782	0.256747325166165
346	L	0.256747325166165	0.243800072713988
347	N	0.243800072713988	0.189175602088782
348	K	0.146428204619786	0.146428204619786
349	I	0.089654229342603	0.089654229342603
350	T	0.049811598205655	0.075402045217683
351	L	0.062391264035744	0.064823801264303
352	A	0.075402045217683	0.064823801264303
353	P	0.064823801264303	0.065074656331765
354	P	0.115639908205730	0.075402045217683
355	N	0.065074656331765	0.115639908205730
356	E	0.116573623693228	0.115639908205730
357	E	0.208198234183724	0.116573623693228
358	S	0.069028320818423	0.116573623693228
359	R	0.121095686797594	0.069028320818423
360	M	0.069028320818423	0.069028320818423
361	P	0.056977991603979	0.109575939638252
362	K	0.109575939638252	0.109575939638252
363	S	0.126469433006647	0.126469433006647
364	M	0.154335838643811	0.137096625182037
365	L	0.137096625182037	0.154335838643811
366	E	0.342066490948895	0.258239068220747
367	L	0.306478154679624	0.258239068220747
368	T	0.258239068220747	0.258239068220747
369	S	0.117304586555016	0.258239068220747
370	Y	0.227036591489879	0.227036591489879
371	S	0.346950550279610	0.227036591489879
372	S	0.209810884258410	0.264396914337690
373	D	0.264396914337690	0.280321856224535
374	L	0.280321856224535	0.264396914337690
375	P	0.365763844164941	0.264396914337690
376	P	0.224453739065572	0.224453739065572
377	E	0.224453739065572	0.224453739065572
378	L	0.126364445108270	0.136954277655112
379	V	0.135667339758755	0.136954277655112
380	D	0.136954277655112	0.136954277655112
381	I	0.212974729497816	0.190226048893597
382	I	0.368577823257727	0.212974729497816
383	P	0.190226048893597	0.341761048344729
384	K	0.341761048344729	0.368577823257727
385	T	0.428443090305470	0.428443090305470
386	D	0.584853762579682	0.583529440054714
387	L	0.583529440054714	0.584853762579682
388	T	0.606850790875222	0.606850790875222
389	V	0.852988743203824	0.606850790875222
390	H	0.693336441297506	0.693336441297506
391	G	0.544881645015533	0.709169849831665
392	L	0.709169849831665	0.709169849831665
393	A	0.828547555765911	0.791317580960434
394	R	0.791317580960434	0.828547555765911
395	F	0.857530619092133	0.845288404930964
396	L	0.845288404930964	0.845288404930964
397	L	0.868971605705447	0.845288404930964
398	N	0.660285679835608	0.771755222174616
399	H	0.629595631071424	0.660285679835608
400	Y	0.771755222174616	0.660285679835608
401	F	0.645343221283097	0.716598877426207
402	N	0.716598877426207	0.771755222174616
403	N	0.799859939057410	0.784832997383742
404	V	0.784832997383742	0.784832997383742
405	A	0.784832997383742	0.784832997383742
406	D	0.527108007846694	0.569833877526429
407	K	0.569833877526429	0.527108007846694
408	M	0.493613687321593	0.493613687321593
409	T	0.323684330823871	0.376097220270146
410	V	0.336533239725533	0.376097220270146
411	V	0.376097220270146	0.376097220270146
412	V	0.434463134280512	0.434463134280512
413	L	0.458384055235133	0.458384055235133
414	E	0.544195530315739	0.544195530315739
415	K	0.816967602924762	0.742726277712961
416	N	0.800961557767325	0.777986023108555
417	P	0.742726277712961	0.794257581855324
418	W	0.777986023108555	0.777986023108555
419	K	0.794257581855324	0.772967627285539
420	T	0.772967627285539	0.772967627285539
421	L	0.710152209131858	0.763401987041815
422	Y	0.710152209131858	0.710152209131858
423	F	0.763401987041815	0.710152209131858
424	P	0.631054494645954	0.763401987041815
425	R	0.802000186240332	0.763401987041815
426	A	0.853971101852947	0.802000186240332
427	L	0.690662019715333	0.802000186240332
428	M	0.816480282608643	0.768894316490267
429	A	0.768894316490267	0.690662019715333
430	L	0.620350386427395	0.620350386427395
431	G	0.485561185602470	0.485561185602470
432	D	0.335621549119780	0.335621549119780
433	L	0.320411489276274	0.320411489276274
434	A	0.304100111560877	0.304100111560877
435	G	0.277560658815244	0.277560658815244
436	L	0.139590723668314	0.168507705904297
437	G	0.116904466612815	0.168507705904297
438	Q	0.168507705904297	0.168507705904297
439	S	0.168507705904297	0.168507705904297
440	S	0.175357847320005	0.175357847320005
441	N	0.343031651543005	0.343031651543005
442	S	0.343031651543005	0.343031651543005
443	R	0.444238575304938	0.444238575304938
444	N	0.564736117556378	0.540806906267215
445	A	0.540806906267215	0.564736117556378
446	L	0.609036120215645	0.609036120215645
447	L	0.730515890864844	0.730515890864844
448	N	0.835117316243694	0.835117316243694
449	A	0.845208838538844	0.845208838538844
450	L	0.928216233586345	0.917066774037577
451	L	0.922664455049818	0.922664455049818
452	A	0.917066774037577	0.928216233586345
453	V	0.929286426069187	0.922664455049818
454	S	0.948820177413574	0.917066774037577
455	C	0.893479705959279	0.893479705959279
456	F	0.828098038737162	0.871725457303892
457	H	0.828098038737162	0.828098038737162
458	L	0.871725457303892	0.828098038737162
459	Q	0.773264525678708	0.773264525678708
460	S	0.773264525678708	0.773264525678708
461	K	0.719428834591906	0.719428834591906
462	Y	0.586370280077457	0.719428834591906
463	P	0.710494581994141	0.719428834591906
464	R	0.740659473986741	0.710494581994141
465	N	0.741705310853198	0.710494581994141
466	Y	0.668190228742224	0.668190228742224
467	K	0.668190228742224	0.668190228742224
468	L	0.622655440545812	0.668190228742224
469	Q	0.770609590380181	0.671660087498886
470	K	0.671660087498886	0.689427524716727
471	Y	0.689427524716727	0.689427524716727
472	F	0.738067655267548	0.689427524716727
473	L	0.674460792901488	0.689427524716727
474	G	0.706715986519217	0.674460792901488
475	L	0.630740046514798	0.644353252836063
476	G	0.644353252836063	0.630740046514798
477	I	0.433449646012226	0.630740046514798
478	E	0.607734814079360	0.644353252836063
479	L	0.755333820668406	0.658007038132036
480	R	0.658007038132036	0.658007038132036
481	N	0.659232834045605	0.659232834045605
482	Q	0.623120351740807	0.658007038132036
483	A	0.804243886649132	0.659232834045605
484	S	0.634352147653331	0.634352147653331
485	N	0.698788564085025	0.651733405862669
486	F	0.517916733002122	0.634352147653331
487	L	0.651733405862669	0.651733405862669
488	R	0.499029756217818	0.651733405862669
489	L	0.652732830662150	0.651733405862669
490	C	0.668207089727721	0.556164925681479
491	L	0.556164925681479	0.624991671736605
492	N	0.490496912029863	0.624991671736605
493	T	0.624991671736605	0.556164925681479
494	K	0.664502701636121	0.490496912029863
495	S	0.346317326867826	0.455741072130605
496	S	0.324738199623171	0.346317326867826
497	I	0.455741072130605	0.324738199623171
498	P	0.310642500231411	0.310642500231411
499	E	0.256185578953741	0.310642500231411
500	K	0.271798684598848	0.310642500231411
501	Y	0.469185003569214	0.466463497392918
502	K	0.466463497392918	0.469185003569214
503	D	0.582407408088937	0.525256672926161
504	V	0.525256672926161	0.525256672926161
505	L	0.525256672926161	0.525256672926161
506	T	0.525256672926161	0.525256672926161
507	A	0.394139496180024	0.525256672926161
508	I	0.658981454322533	0.658981454322533
509	L	0.777543575385891	0.762249573315976
510	S	0.799922046029984	0.777543575385891
511	M	0.762249573315976	0.799922046029984
512	N	0.866409555586187	0.799922046029984
513	S	0.851186917445564	0.788866246804225
514	I	0.788866246804225	0.788866246804225
515	D	0.648756671231954	0.707309104880457
516	V	0.707309104880457	0.648756671231954
517	V	0.522717942485167	0.522717942485167
518	W	0.225620257007788	0.281792548576760
519	G	0.239023575213275	0.281792548576760
520	T	0.281792548576760	0.281792548576760
521	M	0.377699643171565	0.377699643171565
522	A	0.532759186744830	0.473471829176351
523	D	0.473471829176351	0.473471829176351
524	C	0.508102545631941	0.473471829176351
525	Q	0.232380898369874	0.249074746378767
526	D	0.249074746378767	0.232380898369874
527	H	0.222176906744400	0.222176906744400
528	L	0.178239042800079	0.178239042800079
529	A	0.176643561231342	0.176643561231342
530	L	0.133381748944697	0.176643561231342
531	C	0.158690960892799	0.176643561231342
532	E	0.262440674838747	0.262440674838747
533	D	0.293953831611668	0.293953831611668
534	F	0.327437893491395	0.327437893491395
535	V	0.452954961134224	0.378608532564458
536	E	0.378608532564458	0.378608532564458
537	S	0.397693486551009	0.378608532564458
538	R	0.349827519662944	0.349827519662944
539	M	0.141205248439752	0.145316710230552
540	K	0.088047101239427	0.145316710230552
541	L	0.145316710230552	0.145316710230552
542	R	0.242846492735320	0.147883102167245
543	P	0.147883102167245	0.160503440467531
544	N	0.160503440467531	0.242846492735320
545	I	0.264181246930038	0.264181246930038
546	S	0.279210536509022	0.279210536509022
547	E	0.422278585306103	0.422278585306103
548	K	0.475912285825492	0.475912285825492
549	T	0.490623779293975	0.489261364105456
550	K	0.489261364105456	0.490623779293975
551	T	0.625186097822619	0.625186097822619
552	L	0.649135420601652	0.649135420601652
553	H	0.814170542835520	0.801682933648296
554	R	0.814170542835520	0.801682933648296
555	I	0.801682933648296	0.801682933648296
556	F	0.778719650515586	0.788704961899567
557	S	0.788704961899567	0.788704961899567
558	F	0.788704961899567	0.788704961899567
559	L	0.829312923942768	0.788704961899567
560	K	0.900283865918409	0.788704961899567
561	L	0.706042281055921	0.768510612124748
562	I	0.677466714522948	0.706042281055921
563	Q	0.768510612124748	0.677466714522948
564	D	0.637600768686049	0.637600768686049
565	S	0.536082663532996	0.536082663532996
566	T	0.521403354835950	0.521403354835950
567	A	0.250790566031490	0.396187326619185
568	L	0.266192543242758	0.396187326619185
569	D	0.396187326619185	0.396187326619185
570	K	0.415565791390201	0.396187326619185
571	V	0.396187326619185	0.396187326619185
572	R	0.376737300392061	0.409799442915834
573	A	0.547401017421488	0.396187326619185
574	K	0.409799442915834	0.376737300392061
575	E	0.282783623799764	0.282783623799764
576	I	0.138357058472220	0.138357058472220
577	V	0.040967468739162	0.110722774140363
578	I	0.063500410089976	0.064402711518340
579	L	0.110722774140363	0.063500410089976
580	P	0.064402711518340	0.064402711518340
581	S	0.051439736768161	0.064402711518340
582	E	0.076654257605796	0.064402711518340
583	E	0.042153189009099	0.051439736768161
584	D	0.071925810307475	0.042153189009099
585	D	0.036671365352724	0.036671365352724
586	N	0.017400831689358	0.017400831689358
587	Y	0.010561810126385	0.010561810126385
588	K	0.005711705066845	0.006786294629960
589	P	0.006786294629960	0.006786294629960
590	L	0.006786294629960	0.006786294629960
591	D	0.011761750017189	0.011761750017189
592	T	0.020310426795900	0.020310426795900
593	S	0.023260213985463	0.023260213985463
594	N	0.038924903554149	0.038924903554149
595	A	0.052207981644417	0.038924903554149
596	T	0.051467133515885	0.051467133515885
597	T	0.027959187341687	0.051467133515885
598	S	0.054558385161866	0.051467133515885
599	S	0.049774556290640	0.052055000580677
600	S	0.088177412804719	0.052055000580677
601	E	0.052055000580677	0.052055000580677
602	P	0.039861502644695	0.088177412804719
603	R	0.089515339502659	0.089515339502659
604	V	0.130200952462367	0.089515339502659
605	D	0.137744983472830	0.100170144575486
606	V	0.083169031752083	0.130200952462367
607	V	0.100170144575486	0.137744983472830
608	Q	0.172960787828996	0.142297377504415
609	E	0.142297377504415	0.142297377504415
610	G	0.142297377504415	0.142297377504415
611	L	0.134080449179193	0.134080449179193
612	F	0.066924899715610	0.066924899715610
613	R	0.030819023657931	0.066828953584893
614	E	0.056591515670739	0.056591515670739
615	A	0.066828953584893	0.056591515670739
616	L	0.043313271136259	0.066828953584893
617	N	0.090825199568834	0.090825199568834
618	E	0.090825199568834	0.090825199568834
619	N	0.198001322324927	0.101591908383725
620	D	0.183075527408844	0.101591908383725
621	G	0.101591908383725	0.101591908383725
622	K	0.056754177714726	0.101591908383725
623	I	0.081797935149214	0.081797935149214
624	H	0.128761250576835	0.073674214915571
625	I	0.073674214915571	0.081797935149214
626	E	0.073674214915571	0.128761250576835
627	F	0.191101349304988	0.191101349304988
628	V	0.229467831876734	0.229467831876734
629	K	0.422379992737276	0.325867660826083
630	E	0.325867660826083	0.325867660826083
631	P	0.338940590784050	0.325867660826083
632	I	0.202941640109524	0.202941640109524
633	T	0.167184261358214	0.167184261358214
634	N	0.089754371566513	0.146581551382654
635	V	0.146581551382654	0.089754371566513
636	S	0.085034199145606	0.085034199145606
637	A	0.052221053942325	0.068508791620948
638	D	0.047324020307982	0.068508791620948
639	S	0.068508791620948	0.068508791620948
640	T	0.149775204049619	0.139171212717566
641	P	0.139171212717566	0.139171212717566
642	S	0.139171212717566	0.139171212717566
643	S	0.139171212717566	0.139171212717566
644	T	0.161785519055733	0.161785519055733
645	T	0.191500450610540	0.163273412027022
646	P	0.163273412027022	0.183105756690004
647	P	0.183105756690004	0.183105756690004
648	I	0.183105756690004	0.183105756690004
649	F	0.277364975029192	0.277364975029192
650	T	0.438752746725009	0.368957232812577
651	N	0.382777267133947	0.368957232812577
652	I	0.368957232812577	0.368957232812577
653	A	0.366415783558677	0.368957232812577
654	T	0.222328067862331	0.368957232812577
655	E	0.406442587979593	0.366415783558677
656	S	0.446170987207759	0.272784650980675
657	Y	0.271704486890802	0.387522662685158
658	Y	0.272784650980675	0.387522662685158
659	N	0.387522662685158	0.272784650980675
660	K	0.443693241474759	0.272784650980675
661	S	0.269723757906206	0.269723757906206
662	D	0.233293671874845	0.233293671874845
663	I	0.130751297705353	0.130751297705353
664	S	0.130751297705353	0.130751297705353
665	K	0.106606426457593	0.130751297705353
666	L	0.123059783484377	0.130751297705353
667	V	0.141649885155499	0.135899504639628
668	S	0.135899504639628	0.135899504639628
669	K	0.144312289119838	0.141649885155499
670	T	0.077735429761342	0.135899504639628
671	D	0.144312289119838	0.144312289119838
672	E	0.134668152434936	0.144312289119838
673	N	0.212237213740714	0.177665143181352
674	I	0.177665143181352	0.177665143181352
675	I	0.177665143181352	0.177665143181352
676	G	0.097218604474096	0.097218604474096
677	T	0.078705296799099	0.097218604474096
678	D	0.083084794632235	0.097218604474096
679	S	0.144113535811215	0.144113535811215
680	L	0.406846015994860	0.406846015994860
681	Y	0.691789504797667	0.691789504797667
682	G	0.841655564445945	0.705546351679658
683	L	0.829879396932564	0.705546351679658
684	P	0.705546351679658	0.715547167439919
685	N	0.612996772963945	0.715547167439919
686	S	0.715547167439919	0.715547167439919
687	L	0.895650918892851	0.895650918892851
688	I	0.902540472955982	0.902540472955982
689	L	0.909385095209104	0.908135307182411
690	L	0.908135307182411	0.908135307182411
691	F	0.933808230557805	0.908135307182411
692	S	0.890058182485862	0.890058182485862
693	D	0.883120884143988	0.890058182485862
694	C	0.845391453151112	0.890058182485862
695	V	0.904452854121867	0.883120884143988
696	R	0.897151627105383	0.845391453151112
697	I	0.772678198765108	0.772678198765108
698	V	0.772678198765108	0.772678198765108
699	R	0.646543264909639	0.760994200570642
700	H	0.628920751524816	0.760994200570642
701	N	0.760994200570642	0.760994200570642
702	E	0.844118336262268	0.760994200570642
703	Y	0.851882722222707	0.760994200570642
704	Y	0.741383788392881	0.741383788392881
705	N	0.741383788392881	0.741383788392881
706	L	0.570363690028434	0.592593664661167
707	T	0.592593664661167	0.570363690028434
708	Y	0.516788506519503	0.570363690028434
709	L	0.362863011682703	0.574232313224516
710	P	0.574232313224516	0.574232313224516
711	V	0.701428572301941	0.574232313224516
712	P	0.718260851812255	0.701428572301941
713	R	0.538795110582191	0.701428572301941
714	K	0.733438857136680	0.538795110582191
715	F	0.456763896244506	0.456763896244506
716	N	0.439491763742449	0.439491763742449
717	E	0.328260186016264	0.439491763742449
718	L	0.328260186016264	0.373874973015614
719	S	0.519245809147922	0.373874973015614
720	L	0.373874973015614	0.519245809147922
721	N	0.581787279990746	0.548653317367995
722	F	0.548653317367995	0.548653317367995
723	E	0.563197013386148	0.548653317367995
724	K	0.283753414220340	0.548653317367995
725	R	0.497209543971595	0.563197013386148
726	L	0.577435973372242	0.576105138540394
727	L	0.576105138540394	0.576105138540394
728	K	0.594349022929039	0.576105138540394
729	W	0.418467137824977	0.418467137824977
730	K	0.342429170245371	0.342429170245371
731	S	0.181066982933904	0.278047866315304
732	E	0.278047866315304	0.189967857835631
733	W	0.189967857835631	0.181066982933904
734	N	0.141139543356978	0.141139543356978
735	F	0.076186782218680	0.080036032057761
736	H	0.042052657394853	0.080036032057761
737	Q	0.080036032057761	0.076186782218680
738	E	0.082100676412633	0.069994332221972
739	N	0.069994332221972	0.080036032057761
740	S	0.069994332221972	0.075902453259237
741	E	0.117028504016981	0.069994332221972
742	G	0.075902453259237	0.069994332221972
743	K	0.056105150188412	0.063697599759252
744	S	0.037573052860107	0.063697599759252
745	F	0.063697599759252	0.063697599759252
746	I	0.113197301856891	0.113197301856891
747	N	0.193355652427737	0.193355652427737
748	S	0.245708771351552	0.245708771351552
749	T	0.247740365228540	0.247740365228540
750	A	0.463158113245526	0.463158113245526
751	E	0.532961075968983	0.532961075968983
752	A	0.693396892508763	0.693396892508763
753	L	0.796547705641313	0.693396892508763
754	Y	0.796547705641313	0.796547705641313
755	H	0.657896335415683	0.796547705641313
756	H	0.819953584079255	0.819953584079255
757	T	0.902644094814405	0.902644094814405
758	M	0.949162489596901	0.949162489596901
759	S	0.963421839201324	0.963421839201324
760	F	0.987566098797938	0.984866326369948
761	Y	0.991798481394691	0.984866326369948
762	F	0.984866326369948	0.984866326369948
763	S	0.982619481952835	0.984710995008765
764	L	0.984698967832543	0.984698967832543
765	I	0.984710995008765	0.984698967832543
766	I	0.984545546251066	0.984698967832543
767	Y	0.987589641964943	0.984545546251066
768	Y	0.984406498300059	0.984406498300059
769	F	0.981899918746170	0.981899918746170
770	T	0.966569079345928	0.981899918746170
771	M	0.966569079345928	0.966569079345928
772	A	0.981922065571197	0.966569079345928
773	R	0.963868057934266	0.963868057934266
774	S	0.912240540600808	0.912240540600808
775	L	0.898365062954403	0.898365062954403
776	N	0.896980501663971	0.896980501663971
777	C	0.860568692448988	0.860568692448988
778	Q	0.756946081722622	0.860568692448988
779	F	0.840078342812531	0.840078342812531
780	L	0.867756243503839	0.756946081722622
781	Q	0.727694416878156	0.833786746985635
782	N	0.727536149250680	0.727694416878156
783	Y	0.833786746985635	0.727694416878156
784	V	0.679310853374604	0.754263315982312
785	A	0.766180850862981	0.754263315982312
786	K	0.754263315982312	0.679310853374604
787	V	0.656335380371645	0.656335380371645
788	L	0.369803365305132	0.520280776761979
789	D	0.369803365305132	0.405915554324938
790	H	0.520280776761979	0.369803365305132
791	L	0.405915554324938	0.369803365305132
792	N	0.266945064283946	0.266945064283946
793	A	0.167586778538815	0.218606333317490
794	M	0.133952273485861	0.167586778538815
795	E	0.218606333317490	0.143553648061415
796	E	0.133952273485861	0.143553648061415
797	L	0.143553648061415	0.218606333317490
798	V	0.363835804434555	0.310783178037618
799	D	0.310783178037618	0.310783178037618
800	Q	0.310783178037618	0.363835804434555
801	K	0.536438447445924	0.533926803091283
802	K	0.651242647993778	0.536438447445924
803	V	0.533926803091283	0.601379141283921
804	K	0.601379141283921	0.651242647993778
805	I	0.830796253061282	0.738812755238998
806	V	0.797190749507896	0.797190749507896
807	P	0.738812755238998	0.810572002120675
808	L	0.810572002120675	0.810572002120675
809	I	0.881604240331234	0.881604240331234
810	W	0.906475376330771	0.906475376330771
811	Q	0.942877596674818	0.906475376330771
812	G	0.907285954603234	0.906475376330771
813	F	0.838384772553738	0.838384772553738
814	M	0.593961659232052	0.593961659232052
815	A	0.404941359713569	0.463462065216160
816	G	0.463462065216160	0.404941359713569
817	C	0.297871249080039	0.297871249080039
818	A	0.161261492743540	0.161261492743540
819	C	0.052797590636958	0.138737216515516
820	T	0.101428113871521	0.101428113871521
821	D	0.138737216515516	0.101428113871521
822	E	0.085103167636199	0.109112696048253
823	N	0.109112696048253	0.109112696048253
824	R	0.109112696048253	0.109112696048253
825	Q	0.165832881621145	0.109112696048253
826	Q	0.104531911263450	0.120173242758733
827	E	0.151611359775249	0.120173242758733
828	F	0.120173242758733	0.120173242758733
829	R	0.071978218602911	0.134342536590168
830	R	0.134342536590168	0.134342536590168
831	W	0.169693967937546	0.169693967937546
832	A	0.305230512086121	0.235384778212137
833	A	0.235384778212137	0.250179198792689
834	K	0.250179198792689	0.305230512086121
835	L	0.385005581635030	0.385005581635030
836	A	0.683481982958909	0.466314299652883
837	E	0.466314299652883	0.498449477470219
838	S	0.498449477470219	0.498449477470219
839	G	0.498449477470219	0.466314299652883
840	V	0.316500238951306	0.440902949625455
841	G	0.391531026505079	0.440902949625455
842	S	0.440902949625455	0.391531026505079
843	Y	0.611106623298561	0.400224298090027
844	W	0.324415800368991	0.440902949625455
845	G	0.400224298090027	0.611106623298561
846	A	0.697125066388652	0.697125066388652
847	R	0.712920822836031	0.697125066388652
848	Q	0.779928655288875	0.712920822836031
849	V	0.691573186286521	0.712920822836031
850	M	0.736574364305872	0.691573186286521
851	L	0.616157284667045	0.616157284667045
852	E	0.316666735378337	0.316666735378337
853	V	0.118437734496795	0.131224532158963
854	W	0.131224532158963	0.118437734496795
855	R	0.085133438497484	0.085133438497484
856	R	0.041323556730530	0.041323556730530
857	R	0.035736994566838	0.041323556730530
858	K	0.041260824180298	0.041260824180298
859	E	0.047200771073888	0.041260824180298
860	D	0.025692138327393	0.047200771073888
861	E	0.072639138790141	0.047200771073888
862	P	0.073661081987880	0.036477943830060
863	G	0.036477943830060	0.036477943830060
864	D	0.017234621737346	0.031182723726340
865	N	0.031182723726340	0.026593438907851
866	W	0.016837780179100	0.026593438907851
867	Y	0.026593438907851	0.031182723726340
868	S	0.036378565267769	0.036378565267769
869	V	0.124272816080897	0.124272816080897
870	Y	0.271008831200735	0.271008831200735
871	K	0.451051184680461	0.451051184680461
872	D	0.500000000000000	0.500000000000000
873	W	0.500000000000000	0.500000000000000
874	E	0.500000000000000	0.500000000000000
875	M	0.500000000000000	0.500000000000000
876	N	0.500000000000000	0.500000000000000
877	L	0.500000000000000	0.500000000000000
878	M	0.500000000000000	0.500000000000000
879	L	0.500000000000000	0.500000000000000
880	S	0.500000000000000	0.500000000000000
