# Supplementary material for: Conserved degronome features governing quality control associated proteolysis
Source: Nat Commun. 2022 Dec 8;13:7588. doi: 10.1038/s41467-022-35298-y (PMC9732359; doi:10.1038/s41467-022-35298-y)
Supplement: Supplementary file 6 — Supplementary Data 4 [file 41467_2022_35298_MOESM6_ESM.zip › profile_P05150.csv]

# Degron profile of P05150
# logit: Predicted probability of a tile being a degron (PSI<2.2) assigned to central position
# smooth: Running median spanning 5 positions
resi	aa	logit	logit_smooth
1	M	0.500000000000000	0.500000000000000
2	S	0.500000000000000	0.500000000000000
3	T	0.500000000000000	0.500000000000000
4	T	0.500000000000000	0.500000000000000
5	A	0.500000000000000	0.500000000000000
6	S	0.500000000000000	0.500000000000000
7	T	0.500000000000000	0.500000000000000
8	P	0.500000000000000	0.500000000000000
9	S	0.687728135719362	0.500000000000000
10	S	0.579935300350403	0.561814564613797
11	L	0.408278308040719	0.561814564613797
12	R	0.561814564613797	0.559121710842895
13	H	0.559121710842895	0.408278308040719
14	L	0.340580281671028	0.340580281671028
15	I	0.228697749528006	0.270133350051035
16	S	0.144108135858929	0.270133350051035
17	I	0.270133350051035	0.270133350051035
18	K	0.285369931140831	0.285369931140831
19	D	0.448419953962054	0.448419953962054
20	L	0.448419953962054	0.448419953962054
21	S	0.562351120384507	0.448419953962054
22	D	0.523743675599022	0.448419953962054
23	E	0.387096216502005	0.387096216502005
24	E	0.275729619566800	0.275729619566800
25	F	0.259948077524605	0.269338998949044
26	R	0.156831946798360	0.269338998949044
27	I	0.269338998949044	0.259948077524605
28	L	0.410160993409739	0.269338998949044
29	V	0.226987659555583	0.333662641376972
30	Q	0.333662641376972	0.410160993409739
31	R	0.651814793106454	0.651814793106454
32	A	0.754559466675887	0.736161828152643
33	Q	0.867928013355934	0.736161828152643
34	H	0.736161828152643	0.736161828152643
35	F	0.709144014533585	0.709144014533585
36	K	0.547664769515661	0.547664769515661
37	N	0.338304370797561	0.338304370797561
38	V	0.130313635551423	0.232794666513684
39	F	0.232794666513684	0.206024171304328
40	K	0.206024171304328	0.174542131607157
41	A	0.174542131607157	0.174542131607157
42	N	0.153835643898737	0.154546655207317
43	K	0.153835643898737	0.154546655207317
44	T	0.154546655207317	0.154546655207317
45	N	0.154546655207317	0.154546655207317
46	D	0.302108487808895	0.161754641461086
47	F	0.322902935130168	0.180887438657736
48	Q	0.161754641461086	0.180887438657736
49	S	0.180887438657736	0.180887438657736
50	N	0.153926920589618	0.180887438657736
51	H	0.318287116448617	0.318287116448617
52	L	0.378004689898383	0.378004689898383
53	K	0.530360364280813	0.530360364280813
54	L	0.743466435658906	0.743466435658906
55	L	0.915502851455942	0.854282307107440
56	G	0.854282307107440	0.856947965742311
57	R	0.856947965742311	0.866010570256670
58	T	0.866010570256670	0.866010570256670
59	I	0.890678200130529	0.866010570256670
60	A	0.884264602249916	0.866010570256670
61	L	0.814401679988587	0.824728274356539
62	I	0.824728274356539	0.814401679988587
63	F	0.729904008420755	0.794812184833794
64	T	0.745453494779030	0.784002265362601
65	K	0.794812184833794	0.745453494779030
66	R	0.784002265362601	0.745453494779030
67	S	0.673320741032031	0.673320741032031
68	T	0.433557820773578	0.433557820773578
69	R	0.433557820773578	0.433557820773578
70	T	0.333324795734657	0.333324795734657
71	R	0.198901181875989	0.314533064401629
72	I	0.198901181875989	0.268987480208103
73	S	0.314533064401629	0.268987480208103
74	T	0.268987480208103	0.278580235278464
75	E	0.295041972437379	0.278580235278464
76	G	0.278580235278464	0.278580235278464
77	A	0.245087993790222	0.295041972437379
78	A	0.311555779349299	0.311555779349299
79	T	0.455445792257706	0.350987189429251
80	F	0.592881459013309	0.350987189429251
81	F	0.350987189429251	0.350987189429251
82	G	0.337686971578237	0.337686971578237
83	A	0.224519552952983	0.337686971578237
84	Q	0.201307020199539	0.337686971578237
85	P	0.404306600998510	0.337879204805315
86	M	0.337879204805315	0.368763278179599
87	F	0.438580801029455	0.368763278179599
88	L	0.368763278179599	0.347762548513472
89	G	0.347762548513472	0.347762548513472
90	K	0.184592637788052	0.184592637788052
91	E	0.146685771511261	0.184592637788052
92	D	0.122867910094756	0.184592637788052
93	I	0.220981316898855	0.161068017329922
94	Q	0.366186418921420	0.161068017329922
95	L	0.161068017329922	0.161068017329922
96	G	0.094108769375508	0.094108769375508
97	V	0.052945929173793	0.094108769375508
98	N	0.065172141120215	0.094108769375508
99	E	0.111979362721392	0.111979362721392
100	S	0.272499681807469	0.269078334448812
101	F	0.428400063050533	0.272499681807469
102	Y	0.269078334448812	0.352623179560590
103	D	0.375026180935691	0.375026180935691
104	T	0.352623179560590	0.375026180935691
105	T	0.418761988336756	0.404173188403119
106	K	0.404173188403119	0.418761988336756
107	V	0.635148057771393	0.635148057771393
108	V	0.849978525772261	0.800594827780024
109	S	0.874258203598974	0.800594827780024
110	S	0.800594827780024	0.849978525772261
111	M	0.798177574817046	0.854101554240698
112	V	0.862591956426208	0.854101554240698
113	S	0.854101554240698	0.854101554240698
114	C	0.861925668344917	0.854101554240698
115	I	0.791719820975572	0.791719820975572
116	F	0.526972425547329	0.714171479797701
117	A	0.570816381039966	0.714171479797701
118	R	0.714171479797701	0.714171479797701
119	V	0.754070990422918	0.754070990422918
120	N	0.792069396037796	0.771760622860999
121	K	0.781972039320626	0.771760622860999
122	H	0.771760622860999	0.771760622860999
123	E	0.512797094602204	0.512797094602204
124	D	0.340801986773948	0.340801986773948
125	I	0.216731077106487	0.277720367777351
126	L	0.277720367777351	0.265589863362277
127	A	0.232490304298761	0.265589863362277
128	F	0.265589863362277	0.277720367777351
129	C	0.481348328742118	0.420079961914312
130	K	0.438494015038060	0.438494015038060
131	D	0.420079961914312	0.481348328742118
132	S	0.703302262799252	0.651499215239847
133	S	0.883926751038284	0.651499215239847
134	V	0.651499215239847	0.651499215239847
135	P	0.484048210422063	0.588206258600496
136	I	0.588206258600496	0.484048210422063
137	I	0.451806957208687	0.465074412194268
138	N	0.303773060198197	0.465074412194268
139	S	0.465074412194268	0.465074412194268
140	L	0.616133896173192	0.616133896173192
141	C	0.663266052443310	0.663266052443310
142	D	0.800401391691130	0.689439106198104
143	K	0.790601679942539	0.689439106198104
144	F	0.689439106198104	0.689439106198104
145	H	0.671973562288109	0.689439106198104
146	P	0.654018696160920	0.689439106198104
147	L	0.706663397670061	0.706663397670061
148	Q	0.830637992362626	0.706663397670061
149	A	0.841646361833479	0.751031030200518
150	I	0.655222305456826	0.830637992362626
151	C	0.751031030200518	0.751031030200518
152	D	0.856698022962631	0.751031030200518
153	L	0.717376209222544	0.827389331120806
154	L	0.827389331120806	0.849383547194269
155	T	0.849383547194269	0.827389331120806
156	I	0.849383547194269	0.827389331120806
157	I	0.753371174807060	0.753371174807060
158	E	0.588311920435757	0.588311920435757
159	N	0.544830066001397	0.544830066001397
160	F	0.371629444055955	0.527334247783385
161	N	0.527334247783385	0.371629444055955
162	I	0.309860167440505	0.327305011972092
163	S	0.327305011972092	0.309860167440505
164	L	0.276301539670184	0.276301539670184
165	D	0.157917677618313	0.221297000765755
166	E	0.079904740220066	0.221297000765755
167	V	0.221297000765755	0.213746237172965
168	N	0.252468667286269	0.221297000765755
169	K	0.213746237172965	0.252468667286269
170	G	0.296040122129425	0.290296908488008
171	I	0.290296908488008	0.290296908488008
172	N	0.454372148520410	0.290296908488008
173	S	0.251008693998326	0.290296908488008
174	K	0.251008693998326	0.251008693998326
175	L	0.417375269053826	0.251008693998326
176	K	0.249956852857838	0.251008693998326
177	M	0.249956852857838	0.376086515684279
178	A	0.376086515684279	0.376086515684279
179	W	0.618786404132390	0.376086515684279
180	I	0.387443118217868	0.376086515684279
181	G	0.284934110353965	0.387443118217868
182	D	0.374719802950756	0.387443118217868
183	A	0.505094738667840	0.505094738667840
184	N	0.525167026438036	0.525167026438036
185	N	0.590100782112408	0.590100782112408
186	V	0.605819067601499	0.590100782112408
187	I	0.701742037390947	0.590100782112408
188	N	0.528340865005405	0.528340865005405
189	D	0.506914469176125	0.528340865005405
190	M	0.506914469176125	0.528340865005405
191	C	0.807240241177131	0.773374429547542
192	I	0.773374429547542	0.807240241177131
193	A	0.880033664929673	0.880033664929673
194	C	0.902410549259595	0.880033664929673
195	L	0.916940728769809	0.880033664929673
196	K	0.844298641666341	0.902410549259595
197	F	0.873586509743799	0.873586509743799
198	G	0.921586936840711	0.869151085692781
199	I	0.869151085692781	0.869151085692781
200	S	0.757738015730735	0.757738015730735
201	V	0.757738015730735	0.757738015730735
202	S	0.594026424124955	0.594026424124955
203	I	0.578165328582143	0.578165328582143
204	S	0.267195755319597	0.278888677235335
205	T	0.278888677235335	0.267195755319597
206	P	0.093750945731521	0.217877295452110
207	P	0.217877295452110	0.189192170103787
208	G	0.189192170103787	0.104437524890401
209	I	0.104437524890401	0.104437524890401
210	E	0.037776252678903	0.045963523566190
211	M	0.045963523566190	0.037776252678903
212	D	0.021823731474780	0.034263653040795
213	S	0.020600825875215	0.034263653040795
214	D	0.034263653040795	0.033440088179513
215	I	0.048727561628543	0.034263653040795
216	V	0.033440088179513	0.034263653040795
217	D	0.047050092378519	0.033440088179513
218	E	0.018875722194410	0.024710073567658
219	A	0.024710073567658	0.024710073567658
220	K	0.020254682428521	0.024710073567658
221	K	0.040141306035268	0.040141306035268
222	V	0.072474617740125	0.072474617740125
223	A	0.082363548755821	0.072474617740125
224	E	0.076489272744745	0.076489272744745
225	R	0.046804784731972	0.082363548755821
226	N	0.095775542359618	0.076489272744745
227	G	0.084424459455633	0.084424459455633
228	A	0.069888181251329	0.095775542359618
229	T	0.130228069990977	0.097267190909319
230	F	0.130228069990977	0.097267190909319
231	E	0.097267190909319	0.130228069990977
232	L	0.080714579461930	0.102082670799313
233	T	0.133915159573532	0.102082670799313
234	H	0.102082670799313	0.133915159573532
235	D	0.149563168693700	0.149563168693700
236	S	0.155787471198150	0.155787471198150
237	L	0.234387182092517	0.234387182092517
238	K	0.362602746571294	0.341762904270734
239	A	0.341762904270734	0.341762904270734
240	S	0.477628212305431	0.341762904270734
241	T	0.195652637423651	0.296553782608311
242	N	0.195652637423651	0.296553782608311
243	A	0.296553782608311	0.296553782608311
244	N	0.589903389602790	0.535219855229013
245	I	0.589903389602790	0.535219855229013
246	L	0.535219855229013	0.535219855229013
247	V	0.480100124765248	0.480100124765248
248	T	0.301677214429257	0.314292213581778
249	D	0.198723205372240	0.314292213581778
250	T	0.314292213581778	0.314292213581778
251	F	0.414871006604728	0.352631187666945
252	V	0.352631187666945	0.352631187666945
253	S	0.387831479693059	0.352631187666945
254	M	0.276348726485732	0.276348726485732
255	G	0.160823903999015	0.174322682720348
256	E	0.174322682720348	0.174322682720348
257	E	0.164496739656837	0.174322682720348
258	F	0.266580267726285	0.253148459754266
259	A	0.401822363914236	0.253148459754266
260	K	0.253148459754266	0.253148459754266
261	Q	0.130641923952376	0.219223277478146
262	A	0.219223277478146	0.219223277478146
263	K	0.146942160372120	0.219223277478146
264	L	0.316869585057212	0.316869585057212
265	K	0.390603303434068	0.316869585057212
266	Q	0.507424034347553	0.326395774210890
267	F	0.240421905638781	0.390603303434068
268	K	0.326395774210890	0.467077169794278
269	G	0.467077169794278	0.467077169794278
270	F	0.487155893826918	0.487155893826918
271	Q	0.568965930085095	0.487155893826918
272	I	0.632105986418270	0.487155893826918
273	N	0.313699241034384	0.313699241034384
274	Q	0.291832103219675	0.291832103219675
275	E	0.261621199226474	0.261621199226474
276	L	0.247154060935004	0.261621199226474
277	V	0.247154060935004	0.261621199226474
278	S	0.447919240399578	0.395062202860561
279	V	0.395062202860561	0.395062202860561
280	A	0.432804204580363	0.432804204580363
281	D	0.375696200185448	0.432804204580363
282	P	0.587646166701935	0.567632946373993
283	N	0.567632946373993	0.586073748292008
284	Y	0.711593779498850	0.586073748292008
285	K	0.586073748292008	0.567632946373993
286	F	0.433773835598347	0.433773835598347
287	M	0.305458073385800	0.305458073385800
288	H	0.128964742760187	0.291620408607923
289	C	0.170636602770501	0.194883549160213
290	L	0.291620408607923	0.170636602770501
291	P	0.194883549160213	0.170636602770501
292	R	0.132316676453490	0.194883549160213
293	H	0.130595694679904	0.194883549160213
294	Q	0.229402274667900	0.132316676453490
295	E	0.216195119757128	0.130595694679904
296	E	0.121773142934883	0.121773142934883
297	V	0.068760714656735	0.068760714656735
298	S	0.047236511266290	0.059452277901141
299	D	0.025712031785227	0.059452277901141
300	D	0.059452277901141	0.059452277901141
301	V	0.090831674559373	0.090831674559373
302	F	0.147594383496365	0.097257968127357
303	Y	0.097257968127357	0.097257968127357
304	G	0.097257968127357	0.097257968127357
305	E	0.187187803891121	0.097257968127357
306	H	0.071951542964351	0.097257968127357
307	S	0.057941022591462	0.117214189534181
308	I	0.117214189534181	0.117214189534181
309	V	0.332935889847898	0.249693658121758
310	F	0.336291904814025	0.249693658121758
311	E	0.249693658121758	0.319390349610208
312	E	0.190873981200439	0.319390349610208
313	A	0.319390349610208	0.319390349610208
314	E	0.449768716000743	0.449768716000743
315	N	0.481992404413041	0.449768716000743
316	R	0.654495795751449	0.449768716000743
317	L	0.317419399455512	0.356986330918582
318	Y	0.356986330918582	0.356986330918582
319	A	0.356986330918582	0.356986330918582
320	A	0.622514534335610	0.595654169919202
321	M	0.695011313209016	0.622514534335610
322	S	0.595654169919202	0.695011313209016
323	A	0.707535228270650	0.695011313209016
324	I	0.697479369429329	0.628970982721389
325	D	0.628970982721389	0.628970982721389
326	I	0.627697806921031	0.627697806921031
327	F	0.478670387755734	0.478670387755734
328	V	0.272162607883140	0.478670387755734
329	N	0.364046882171367	0.478670387755734
330	N	0.500000000000000	0.500000000000000
331	K	0.500000000000000	0.500000000000000
332	G	0.500000000000000	0.500000000000000
333	N	0.500000000000000	0.500000000000000
334	F	0.500000000000000	0.500000000000000
335	K	0.500000000000000	0.500000000000000
336	D	0.500000000000000	0.500000000000000
337	L	0.500000000000000	0.500000000000000
338	K	0.500000000000000	0.500000000000000
