# Supplementary material for: Conserved degronome features governing quality control associated proteolysis
Source: Nat Commun. 2022 Dec 8;13:7588. doi: 10.1038/s41467-022-35298-y (PMC9732359; doi:10.1038/s41467-022-35298-y)
Supplement: Supplementary file 6 — Supplementary Data 4 [file 41467_2022_35298_MOESM6_ESM.zip › profile_P05316.csv]

# Degron profile of P05316
# logit: Predicted probability of a tile being a degron (PSI<2.2) assigned to central position
# smooth: Running median spanning 5 positions
resi	aa	logit	logit_smooth
1	M	0.500000000000000	0.500000000000000
2	P	0.500000000000000	0.500000000000000
3	D	0.500000000000000	0.500000000000000
4	N	0.500000000000000	0.500000000000000
5	L	0.500000000000000	0.500000000000000
6	S	0.500000000000000	0.500000000000000
7	L	0.500000000000000	0.500000000000000
8	H	0.500000000000000	0.500000000000000
9	L	0.248987638692204	0.248987638692204
10	S	0.180625668315588	0.248987638692204
11	G	0.218640022126650	0.248987638692204
12	S	0.340625373115509	0.340625373115509
13	S	0.550227737653901	0.359892282358694
14	K	0.494784689150583	0.359892282358694
15	R	0.359892282358694	0.359892282358694
16	L	0.230342193119212	0.230342193119212
17	N	0.217286683578681	0.217286683578681
18	S	0.104926252319230	0.104926252319230
19	R	0.063054949849898	0.104926252319230
20	Q	0.082563487386560	0.104926252319230
21	L	0.143943021543136	0.143943021543136
22	M	0.171049585721603	0.143943021543136
23	E	0.156853543418733	0.143943021543136
24	S	0.120325989236572	0.120325989236572
25	S	0.054606607361496	0.110449156717665
26	N	0.110449156717665	0.097512378975568
27	E	0.058427949491338	0.062993957021721
28	T	0.097512378975568	0.062993957021721
29	F	0.062993957021721	0.058427949491338
30	A	0.032637370614330	0.037384284761083
31	P	0.012714946933139	0.035320919437164
32	N	0.037384284761083	0.035320919437164
33	N	0.035320919437164	0.035320919437164
34	V	0.035320919437164	0.037384284761083
35	D	0.044117903090970	0.044117903090970
36	L	0.069055211550152	0.044117903090970
37	E	0.068355776132689	0.049141414446945
38	K	0.030210996354980	0.057910893104864
39	E	0.049141414446945	0.057910893104864
40	Y	0.057910893104864	0.053650030991458
41	K	0.072647695664056	0.053650030991458
42	S	0.053650030991458	0.057910893104864
43	S	0.053650030991458	0.056612556715242
44	Q	0.164141807283008	0.056612556715242
45	S	0.056612556715242	0.113692753965563
46	N	0.113692753965563	0.119766017095124
47	I	0.119766017095124	0.119766017095124
48	T	0.191595204667594	0.134768088327590
49	T	0.203690108194104	0.134768088327590
50	E	0.134768088327590	0.134768088327590
51	V	0.082080302835998	0.134768088327590
52	Y	0.077749263264896	0.134768088327590
53	E	0.134807994602246	0.134807994602246
54	A	0.134807994602246	0.134807994602246
55	S	0.164166430548844	0.134807994602246
56	S	0.052478782738331	0.052478782738331
57	F	0.049112231666062	0.052478782738331
58	E	0.041616281743241	0.052478782738331
59	E	0.065236070567437	0.049112231666062
60	K	0.066161292300769	0.065236070567437
61	V	0.039315954677606	0.066161292300769
62	S	0.066543066679339	0.066543066679339
63	S	0.097910355413954	0.097910355413954
64	E	0.176905432467041	0.097910355413954
65	K	0.168489287470524	0.168489287470524
66	P	0.092760575737286	0.176905432467041
67	Q	0.266101470848333	0.266101470848333
68	Y	0.522306096583835	0.403308967255560
69	S	0.667523827412878	0.522306096583835
70	S	0.403308967255560	0.539197033292322
71	F	0.539197033292322	0.666154699149712
72	W	0.666154699149712	0.666154699149712
73	K	0.855640995920798	0.855640995920798
74	K	0.914682508677641	0.863083466800752
75	I	0.863083466800752	0.863083466800752
76	Y	0.865613450273381	0.865613450273381
77	Y	0.788166885141318	0.865613450273381
78	E	0.883379825555330	0.865613450273381
79	Y	0.934341889785977	0.852030221013845
80	V	0.852030221013845	0.852030221013845
81	V	0.832177913922623	0.852030221013845
82	V	0.840245798108858	0.852030221013845
83	D	0.919078812464581	0.840245798108858
84	K	0.912896273784901	0.840245798108858
85	S	0.751591882776997	0.850481122492353
86	I	0.636062208475688	0.831692197968164
87	L	0.850481122492353	0.831692197968164
88	G	0.831692197968164	0.831692197968164
89	V	0.833791629327359	0.831692197968164
90	S	0.700033294362856	0.700033294362856
91	I	0.558044201569456	0.700033294362856
92	L	0.558044201569456	0.700033294362856
93	D	0.715590470500588	0.558044201569456
94	S	0.703449092024423	0.558044201569456
95	F	0.497579316412935	0.497579316412935
96	M	0.473400780280996	0.473400780280996
97	Y	0.405693746207331	0.405693746207331
98	N	0.273995181776123	0.273995181776123
99	Q	0.178079172906747	0.178079172906747
100	D	0.102995988805698	0.178079172906747
101	L	0.061864309948157	0.178079172906747
102	K	0.183678350920734	0.183678350920734
103	P	0.308228026162900	0.192551912874370
104	V	0.192551912874370	0.238957662219977
105	E	0.238957662219977	0.238957662219977
106	K	0.238957662219977	0.238957662219977
107	E	0.238957662219977	0.238957662219977
108	R	0.370726550247090	0.370726550247090
109	R	0.654296404688867	0.635581508014146
110	V	0.635581508014146	0.654296404688867
111	W	0.775607543053338	0.775607543053338
112	S	0.889534339126361	0.889534339126361
113	W	0.898695006129069	0.898695006129069
114	Y	0.949907354625995	0.920300488638840
115	N	0.920300488638840	0.949907354625995
116	Y	0.969964842971236	0.969964842971236
117	C	0.982433176448970	0.976258471810677
118	Y	0.976258471810677	0.976258471810677
119	F	0.980036609765845	0.976258471810677
120	W	0.951613257996409	0.952114118112936
121	L	0.952114118112936	0.952114118112936
122	A	0.952114118112936	0.952114118112936
123	E	0.913770157298278	0.952114118112936
124	C	0.964532810491818	0.950684384282138
125	F	0.950684384282138	0.936444049639642
126	N	0.936444049639642	0.936444049639642
127	I	0.895882896715807	0.895882896715807
128	N	0.776871323478655	0.776871323478655
129	T	0.767610681986998	0.767610681986998
130	W	0.618650897435824	0.765838533397844
131	Q	0.712930922933991	0.765838533397844
132	I	0.765838533397844	0.712930922933991
133	A	0.792822592100786	0.765838533397844
134	A	0.619016627085939	0.792822592100786
135	T	0.802205049923693	0.797770415945031
136	G	0.797770415945031	0.802205049923693
137	L	0.821049476686078	0.821049476686078
138	Q	0.879322225538908	0.879322225538908
139	L	0.879322225538908	0.879322225538908
140	G	0.941444686028528	0.888692354594254
141	L	0.888692354594254	0.929802697105362
142	N	0.929802697105362	0.941444686028528
143	W	0.955304433715182	0.955304433715182
144	W	0.977293734129964	0.975407289770968
145	Q	0.977293734129964	0.975407289770968
146	C	0.975407289770968	0.975407289770968
147	W	0.970148919554070	0.975407289770968
148	I	0.969990628095487	0.970148919554070
149	T	0.986469436984188	0.970148919554070
150	I	0.967040539150986	0.977181848799822
151	W	0.978442237438710	0.977181848799822
152	I	0.977181848799822	0.977181848799822
153	G	0.973600200957933	0.978442237438710
154	Y	0.985540982744335	0.980168303031173
155	G	0.987616579457252	0.980168303031173
156	F	0.980168303031173	0.980168303031173
157	V	0.960438019423315	0.962836517224070
158	G	0.962836517224070	0.960438019423315
159	A	0.955949517503765	0.955949517503765
160	F	0.892303775282833	0.892303775282833
161	V	0.802749814225676	0.868522032070744
162	V	0.868522032070744	0.868522032070744
163	L	0.868522032070743	0.868522032070744
164	A	0.904027097581977	0.868522032070744
165	S	0.904499072506478	0.904027097581977
166	R	0.847420546824640	0.904499072506478
167	V	0.932092082012487	0.904825400220913
168	G	0.904825400220913	0.904825400220913
169	S	0.911963973194333	0.904825400220913
170	A	0.858649800432080	0.858649800432080
171	Y	0.780808981886728	0.780808981886728
172	H	0.671682821824381	0.671682821824381
173	L	0.671682821824381	0.671682821824381
174	S	0.671682821824381	0.671682821824381
175	F	0.779874486085801	0.671682821824381
176	P	0.611003057604497	0.779874486085801
177	I	0.808783239728621	0.808783239728621
178	S	0.887676046925354	0.874219877822739
179	S	0.923268205546191	0.887676046925354
180	R	0.874219877822739	0.923268205546191
181	A	0.923732528165362	0.923268205546191
182	S	0.927360498797731	0.915621928796095
183	F	0.915621928796095	0.923732528165362
184	G	0.908290080275616	0.915621928796095
185	I	0.959549801619896	0.908867683254756
186	F	0.902377028944100	0.908867683254756
187	F	0.908867683254756	0.944465816287559
188	S	0.944465816287559	0.944465816287559
189	L	0.964132149336138	0.964132149336138
190	W	0.970538589330027	0.970538589330027
191	P	0.975860789206716	0.975860789206716
192	V	0.977802062493217	0.977802062493217
193	I	0.990035504594421	0.988955392858626
194	N	0.989758332737277	0.988955392858626
195	R	0.988955392858626	0.988955392858626
196	V	0.979560015899313	0.987911567935329
197	V	0.987911567935329	0.979560015899313
198	M	0.975691052517025	0.979560015899313
199	A	0.961350612641817	0.980642970239594
200	I	0.980642970239594	0.975691052517025
201	V	0.983735000129385	0.980642970239594
202	W	0.973302672799385	0.981428103278703
203	Y	0.982577134049272	0.981428103278703
204	S	0.981428103278703	0.973302672799385
205	V	0.963423531750406	0.963423531750406
206	Q	0.963423531750406	0.963423531750406
207	A	0.945986414515366	0.963423531750406
208	Y	0.964043563310489	0.956178351394005
209	I	0.951937717593377	0.951937717593377
210	A	0.956178351394005	0.951937717593377
211	A	0.912191728342541	0.924338532730256
212	T	0.857158529990270	0.924338532730256
213	P	0.924338532730256	0.916444896862046
214	V	0.930485563450813	0.916444896862046
215	S	0.916444896862046	0.916444896862046
216	L	0.893914697224386	0.893914697224386
217	M	0.708676472664796	0.708676472664796
218	L	0.691809192886985	0.691809192886985
219	K	0.627938747989096	0.627938747989096
220	S	0.407351853778809	0.605560407901058
221	I	0.390604700684935	0.433500585518221
222	F	0.605560407901058	0.407351853778809
223	G	0.433500585518221	0.390604700684935
224	K	0.276642393648148	0.276642393648148
225	D	0.179969008941251	0.214239675160215
226	L	0.214239675160215	0.179969008941251
227	Q	0.098876059089356	0.104250938072557
228	D	0.104250938072557	0.098876059089356
229	K	0.090019490758384	0.090019490758384
230	I	0.037116527650605	0.037116527650605
231	P	0.024692483674043	0.035032975302971
232	D	0.032746906253363	0.035032975302971
233	H	0.035032975302971	0.035032975302971
234	F	0.111709011532468	0.037007678860144
235	G	0.037007678860144	0.072203147550026
236	S	0.072203147550026	0.111709011532468
237	P	0.189749511974985	0.189749511974985
238	N	0.285113257904397	0.267947122781446
239	A	0.267947122781446	0.285113257904397
240	T	0.445855856907498	0.445855856907498
241	T	0.766219834739000	0.766219834739000
242	Y	0.850307577796486	0.850307577796486
243	E	0.857554445829428	0.857554445829428
244	F	0.907165644413545	0.907165644413545
245	M	0.923028211681947	0.923028211681947
246	C	0.933810911843327	0.933810911843327
247	F	0.970938753235547	0.958576767673282
248	F	0.958576767673282	0.970938753235547
249	I	0.977151871578766	0.977151871578766
250	F	0.987573134711965	0.987573134711965
251	W	0.988537334784701	0.988537334784701
252	A	0.996111495507043	0.988537334784701
253	A	0.991491971470653	0.988537334784701
254	S	0.985043910234096	0.985043910234096
255	L	0.977887504686738	0.977887504686738
256	P	0.957108337473393	0.960496633836415
257	F	0.960496633836415	0.957108337473393
258	L	0.927982927729704	0.927982927729704
259	L	0.881444681450521	0.914815972773246
260	V	0.875830508549996	0.898450728224613
261	P	0.914815972773246	0.898450728224613
262	P	0.898450728224613	0.898450728224613
263	H	0.937839638405341	0.914815972773246
264	K	0.883334895183061	0.908900577711154
265	I	0.916188122978014	0.908900577711154
266	R	0.908900577711154	0.908900577711154
267	H	0.908900577711154	0.908900577711154
268	L	0.900560653291605	0.908448153687973
269	F	0.818645641650608	0.908448153687973
270	T	0.908448153687973	0.908448153687973
271	V	0.934751792077984	0.930014595698887
272	K	0.930014595698887	0.930014595698887
273	A	0.963417829712499	0.934751792077984
274	V	0.907235111175066	0.944247308290668
275	L	0.944247308290668	0.963417829712499
276	V	0.967227432406273	0.967227432406273
277	P	0.969681672284993	0.969681672284993
278	F	0.971344193613537	0.971344193613537
279	A	0.976272476482434	0.976272476482434
280	S	0.980048431332970	0.980048431332970
281	F	0.982521967232315	0.980048431332970
282	G	0.980168108451846	0.980048431332970
283	F	0.972652762310172	0.972652762310172
284	L	0.953293174976590	0.953293174976590
285	I	0.900485220400497	0.926010199737005
286	W	0.919910567533386	0.926010199737005
287	A	0.926010199737005	0.926010199737005
288	I	0.926010199737005	0.926010199737005
289	R	0.959203474596812	0.926010199737005
290	R	0.904886530454112	0.926382869829786
291	A	0.926382869829786	0.926382869829786
292	H	0.926753811339232	0.904886530454112
293	G	0.871942572626562	0.871942572626562
294	R	0.625679929332199	0.625679929332199
295	I	0.590070207898525	0.590070207898525
296	A	0.519751880788270	0.519751880788270
297	L	0.311222379230632	0.311222379230632
298	G	0.311051223316342	0.311051223316342
299	S	0.240334286724824	0.240334286724824
300	L	0.204962830432320	0.240334286724824
301	T	0.226879383015828	0.240334286724824
302	D	0.420371338442684	0.395336990993103
303	V	0.401981255344865	0.395336990993103
304	Q	0.395336990993103	0.395336990993103
305	P	0.395336990993103	0.395336990993103
306	H	0.394034491604652	0.395336990993103
307	G	0.617708817207229	0.481322127803945
308	S	0.635480658051809	0.617708817207229
309	A	0.481322127803945	0.632944742130790
310	F	0.632944742130790	0.635480658051809
311	S	0.838425755821397	0.697021977087807
312	W	0.697021977087807	0.800134601034101
313	A	0.800134601034101	0.838425755821397
314	F	0.876291279236852	0.876291279236852
315	L	0.889663885370972	0.889663885370972
316	R	0.894299601426365	0.894299601426365
317	S	0.940505219924216	0.894299601426365
318	L	0.927963273046025	0.912914065585570
319	M	0.874533405564223	0.912914065585570
320	G	0.912914065585570	0.912914065585570
321	C	0.900274138610766	0.900274138610766
322	M	0.937408145788698	0.900274138610766
323	A	0.864107848711243	0.864107848711243
324	N	0.805964765095850	0.805964765095850
325	F	0.765934434343198	0.765934434343198
326	S	0.620553959210451	0.620553959210451
327	T	0.619269384040524	0.619269384040524
328	M	0.519578202361667	0.619269384040524
329	V	0.606826331087524	0.606826331087524
330	I	0.642355614298144	0.544260716245497
331	N	0.544260716245497	0.544260716245497
332	A	0.478482977444982	0.478482977444982
333	P	0.478482977444982	0.478482977444982
334	D	0.294473515910036	0.294473515910036
335	F	0.248746953940071	0.248746953940071
336	S	0.246709812677156	0.246709812677156
337	R	0.210881422676312	0.227443025462506
338	F	0.227443025462506	0.227443025462506
339	S	0.222609773900949	0.222609773900949
340	K	0.265227899358154	0.227443025462506
341	N	0.213462724601878	0.265227899358154
342	P	0.374937556087689	0.374937556087689
343	N	0.671777792716561	0.637522020002214
344	S	0.637522020002214	0.671777792716561
345	A	0.781690822281898	0.738278860673159
346	L	0.738278860673159	0.738278860673159
347	W	0.738278860673159	0.781690822281898
348	S	0.841254286432390	0.841254286432390
349	Q	0.913061558221930	0.913061558221930
350	L	0.929769510032739	0.929769510032739
351	V	0.969427761138061	0.969427761138061
352	C	0.975851686711589	0.975851686711589
353	I	0.984821505626167	0.984821505626167
354	P	0.990032585057171	0.984821505626167
355	F	0.990795267616818	0.988188914863455
356	L	0.976244836160331	0.990032585057171
357	F	0.988188914863455	0.990795267616818
358	S	0.994164125017002	0.989209725093196
359	I	0.993574684451113	0.989209725093196
360	T	0.989209725093196	0.989209725093196
361	C	0.985929284503540	0.985929284503540
362	L	0.976871275531377	0.976871275531377
363	I	0.974071606334818	0.974071606334818
364	G	0.972073537732026	0.972073537732026
365	I	0.914067219144494	0.952527628332876
366	L	0.920573457615302	0.920573457615302
367	V	0.952527628332876	0.920573457615302
368	T	0.881673954502412	0.920573457615302
369	A	0.937518676432017	0.881673954502412
370	A	0.881146585021528	0.881146585021528
371	G	0.872315832700070	0.881146585021528
372	Y	0.869196800764749	0.872315832700070
373	E	0.897848705409607	0.869196800764749
374	I	0.785849651562380	0.785849651562380
375	Y	0.785849651562380	0.785849651562380
376	G	0.518181559953118	0.735244523675296
377	I	0.644640008866073	0.644640008866073
378	N	0.735244523675296	0.618330699824299
379	Y	0.565057635802240	0.636165190839903
380	W	0.618330699824299	0.636165190839903
381	S	0.636165190839903	0.636165190839903
382	P	0.851229424664962	0.636165190839903
383	L	0.721689987250617	0.669425216312725
384	D	0.602282420934011	0.669425216312725
385	V	0.669425216312725	0.632619646452865
386	L	0.632619646452865	0.632619646452865
387	E	0.632619646452865	0.632619646452865
388	K	0.483942631208413	0.483942631208413
389	F	0.263641227587261	0.314817528103665
390	L	0.265768850246128	0.265768850246128
391	Q	0.314817528103665	0.265768850246128
392	T	0.230848243961968	0.312253807700652
393	T	0.312253807700652	0.312253807700652
394	Y	0.312253807700652	0.312253807700652
395	N	0.311084211222249	0.312253807700652
396	K	0.596394060681406	0.596394060681406
397	G	0.761387356573533	0.629425368344644
398	T	0.630696112176442	0.630696112176442
399	R	0.629425368344644	0.758409721126625
400	A	0.758409721126625	0.758409721126625
401	G	0.852977265067349	0.852977265067349
402	V	0.875656597593417	0.874006067850067
403	F	0.874006067850067	0.875656597593417
404	L	0.914754257921237	0.913056485696516
405	I	0.913056485696516	0.914754257921237
406	S	0.963093340326734	0.948148141026149
407	F	0.951253912761352	0.948148141026149
408	V	0.948148141026149	0.951253912761352
409	F	0.922001427745951	0.949151382042264
410	A	0.969541230737393	0.948148141026149
411	V	0.949151382042264	0.924584489315679
412	A	0.924584489315679	0.924584489315679
413	Q	0.838109962751231	0.838109962751231
414	L	0.717746348195376	0.826906311286861
415	G	0.826906311286861	0.718849511284279
416	T	0.718849511284279	0.717746348195376
417	N	0.706513985493141	0.706513985493141
418	I	0.493436791992008	0.493436791992008
419	S	0.445211979147102	0.445211979147102
420	A	0.190407517314181	0.238034233003288
421	N	0.223743701532365	0.223743701532365
422	S	0.238034233003288	0.223743701532365
423	L	0.169479182893503	0.238034233003288
424	S	0.354634285169022	0.354634285169022
425	C	0.503858683392429	0.354634285169022
426	G	0.521099634510377	0.484931317085854
427	T	0.335059501108270	0.503858683392429
428	D	0.484931317085854	0.521099634510377
429	M	0.609667874429322	0.609667874429322
430	S	0.609667874429322	0.609667874429322
431	A	0.760757735598568	0.614761965440480
432	I	0.614761965440480	0.614761965440480
433	F	0.632589316158152	0.614761965440480
434	P	0.447737960793513	0.614761965440480
435	K	0.517457006511897	0.632589316158152
436	F	0.665849773948270	0.665849773948270
437	I	0.881651687648819	0.881651687648819
438	N	0.888306102303695	0.888306102303695
439	I	0.907061044800224	0.888306102303695
440	K	0.907061044800224	0.888306102303695
441	R	0.878194265197892	0.907061044800224
442	G	0.825642848087790	0.907061044800224
443	S	0.912786456746599	0.912786456746599
444	L	0.946876199131316	0.938712399977922
445	F	0.951031444544708	0.942564688777436
446	C	0.938712399977922	0.942564688777436
447	A	0.942564688777436	0.941045700761901
448	A	0.941045700761901	0.941045700761901
449	M	0.930706585873846	0.942564688777436
450	A	0.958994340120810	0.958994340120810
451	L	0.978957445867180	0.968477905597121
452	C	0.982785755718798	0.968477905597121
453	I	0.968477905597121	0.968477905597121
454	C	0.942672609829434	0.942672609829434
455	P	0.911044521978951	0.922956427678931
456	W	0.887237313315045	0.911044521978951
457	N	0.922956427678931	0.907997816215999
458	L	0.889539585278751	0.889539585278751
459	M	0.907997816215999	0.889539585278751
460	A	0.865715296671022	0.882948974779113
461	T	0.882948974779113	0.865715296671022
462	S	0.787468902132294	0.852243659222850
463	S	0.739035844270657	0.787468902132294
464	K	0.852243659222850	0.787468902132294
465	F	0.781395055426456	0.852243659222850
466	T	0.901702649034238	0.901218363235037
467	M	0.901218363235037	0.901702649034238
468	A	0.919330768695815	0.901822874437905
469	L	0.902786473614708	0.902786473614708
470	S	0.901822874437905	0.919330768695815
471	A	0.949240662923779	0.948462113129300
472	Y	0.958244801870633	0.948462113129300
473	A	0.948462113129300	0.949240662923779
474	I	0.943808718208703	0.958244801870633
475	F	0.965906631449198	0.961008555448780
476	L	0.967995583318310	0.961008555448780
477	S	0.961008555448780	0.961008555448780
478	S	0.867668272512730	0.945302579753555
479	I	0.919034805494408	0.944517952803127
480	A	0.945302579753555	0.944517952803127
481	G	0.944517952803127	0.944517952803127
482	V	0.959442682254334	0.944517952803127
483	V	0.926128225887268	0.926128225887268
484	C	0.878633491853715	0.878633491853715
485	S	0.744470177634934	0.878633491853715
486	D	0.834538548592860	0.834538548592860
487	Y	0.911255558681237	0.834538548592860
488	F	0.826242041308421	0.879219552728011
489	V	0.879219552728011	0.879219552728011
490	V	0.906841256751456	0.879219552728011
491	R	0.860217502271225	0.880195821171926
492	R	0.880195821171926	0.887913965399039
493	G	0.887913965399039	0.887913965399039
494	Y	0.887913965399039	0.887913965399039
495	I	0.944714501700195	0.887913965399039
496	K	0.901061110612321	0.887913965399039
497	L	0.821282095484395	0.821282095484395
498	T	0.670766404407741	0.674157302879688
499	H	0.544362966795686	0.674157302879688
500	I	0.674157302879688	0.674157302879688
501	Y	0.768504913873042	0.768504913873042
502	S	0.868487882762017	0.768504913873042
503	H	0.868487882762017	0.768504913873042
504	Q	0.710345333754432	0.710345333754432
505	K	0.673581100326642	0.686543959749822
506	G	0.542359719835060	0.673581100326642
507	S	0.686543959749822	0.605675774724793
508	F	0.605675774724793	0.605675774724793
509	Y	0.605675774724793	0.605675774724793
510	M	0.413094642667386	0.582444759657289
511	Y	0.582250534803249	0.582444759657289
512	G	0.582444759657289	0.582444759657289
513	N	0.649769109613049	0.649769109613049
514	R	0.787092669694674	0.787092669694674
515	F	0.857156690964882	0.857156690964882
516	G	0.880438058355621	0.872171391063930
517	I	0.872171391063930	0.880438058355621
518	N	0.881010770441131	0.880438058355621
519	W	0.887696631840240	0.881010770441131
520	R	0.775380892384481	0.886185148344368
521	A	0.886185148344368	0.887696631840240
522	L	0.923339938365368	0.890757296373095
523	A	0.904660164502788	0.904660164502788
524	A	0.890757296373095	0.904660164502788
525	Y	0.952966479063281	0.894283300885400
526	L	0.894283300885400	0.890757296373095
527	C	0.889646958150286	0.894283300885400
528	G	0.883811574718028	0.894283300885400
529	V	0.934867741647064	0.889646958150286
530	A	0.934867741647064	0.883811574718028
531	P	0.814340935074288	0.859058033678444
532	C	0.859058033678444	0.814340935074288
533	L	0.789697800542762	0.789697800542762
534	P	0.726911800049929	0.726911800049929
535	G	0.546347689921950	0.712538520985813
536	F	0.479299913649074	0.578128449511995
537	I	0.712538520985813	0.578128449511995
538	A	0.578128449511995	0.655683371205298
539	E	0.655683371205298	0.655683371205298
540	V	0.691396004160689	0.578128449511995
541	G	0.410856440005439	0.410856440005439
542	A	0.219146815937629	0.410856440005439
543	P	0.288353286861467	0.289124172750960
544	A	0.446300692467871	0.288353286861467
545	I	0.289124172750960	0.289124172750960
546	K	0.272888787499089	0.346169267792066
547	V	0.346169267792066	0.346169267792066
548	S	0.614876196284726	0.614876196284726
549	D	0.637532559845827	0.637532559845827
550	G	0.699378820598713	0.699378820598713
551	A	0.766461241706199	0.766461241706199
552	M	0.884339247058985	0.797801144869832
553	K	0.913977773280747	0.878716439279702
554	L	0.797801144869832	0.878716439279702
555	Y	0.878716439279702	0.857841250224305
556	Y	0.762588991566749	0.857841250224305
557	L	0.857841250224305	0.878716439279702
558	S	0.923513404417645	0.923513404417645
559	Y	0.967574182673476	0.941751834162540
560	W	0.960498911103344	0.960498911103344
561	V	0.941751834162540	0.960498911103344
562	G	0.967414272563549	0.941751834162540
563	Y	0.941095960450708	0.941095960450708
564	G	0.918866207082168	0.924755200307076
565	L	0.924755200307076	0.924755200307076
566	S	0.913070742066266	0.924755200307076
567	F	0.947872419019573	0.947872419019573
568	S	0.951515653282105	0.947872419019573
569	S	0.948763422262033	0.948763422262033
570	Y	0.902246130409039	0.948763422262033
571	T	0.954167211101886	0.910885459123718
572	A	0.910885459123718	0.910885459123718
573	L	0.910885459123718	0.910885459123718
574	C	0.897286447473081	0.897286447473081
575	Y	0.881309913718788	0.881309913718788
576	F	0.871415297723382	0.871415297723382
577	F	0.843166491491845	0.843166491491845
578	P	0.810064368713714	0.843166491491845
579	V	0.833764199138610	0.843166491491845
580	P	0.909909788273144	0.833764199138610
581	G	0.885836945487186	0.833764199138610
582	C	0.673654717184606	0.673654717184606
583	P	0.547942445430194	0.547942445430194
584	V	0.346124782775632	0.359391120664337
585	N	0.359391120664337	0.359391120664337
586	N	0.359391120664337	0.359391120664337
587	I	0.378489442134114	0.359391120664337
588	I	0.278135111123471	0.378489442134114
589	K	0.473029286954983	0.418571537217740
590	D	0.593003518034777	0.473029286954983
591	K	0.418571537217740	0.473029286954983
592	G	0.590886442483431	0.418571537217740
593	W	0.297402498210383	0.385778057303848
594	F	0.210528662610532	0.297402498210383
595	Q	0.385778057303848	0.210528662610532
596	R	0.150461540053608	0.150461540053608
597	W	0.047567145419156	0.107538940759578
598	A	0.029514041816117	0.107538940759578
599	N	0.107538940759578	0.073777950289847
600	V	0.107538940759578	0.073777950289847
601	D	0.073777950289847	0.073777950289847
602	D	0.039078188935259	0.042431627908065
603	F	0.042431627908065	0.039078188935259
604	E	0.026831559599646	0.026831559599646
605	E	0.026831559599646	0.026831559599646
606	E	0.006910496409674	0.006910496409674
607	W	0.002825932323511	0.006666393677368
608	K	0.006666393677368	0.006666393677368
609	D	0.006666393677368	0.006666393677368
610	T	0.006666393677368	0.006666393677368
611	I	0.006666393677368	0.006666393677368
612	E	0.002841337118091	0.006666393677368
613	R	0.010003726157362	0.010003726157362
614	D	0.017297000375917	0.017297000375917
615	D	0.049685943953989	0.027079571101148
616	L	0.043710630985893	0.043710630985893
617	V	0.027079571101148	0.043710630985893
618	D	0.056638602811035	0.032969100008716
619	D	0.032969100008716	0.027079571101148
620	N	0.017733403156299	0.017733403156299
621	I	0.017733403156299	0.017733403156299
622	S	0.015530510932067	0.017733403156299
623	V	0.030925215175527	0.030925215175527
624	Y	0.106587864360883	0.106587864360883
625	E	0.500000000000000	0.500000000000000
626	H	0.500000000000000	0.500000000000000
627	E	0.500000000000000	0.500000000000000
628	H	0.500000000000000	0.500000000000000
629	E	0.500000000000000	0.500000000000000
630	K	0.500000000000000	0.500000000000000
631	T	0.500000000000000	0.500000000000000
632	F	0.500000000000000	0.500000000000000
633	I	0.500000000000000	0.500000000000000
