# Supplementary material for: Conserved degronome features governing quality control associated proteolysis
Source: Nat Commun. 2022 Dec 8;13:7588. doi: 10.1038/s41467-022-35298-y (PMC9732359; doi:10.1038/s41467-022-35298-y)
Supplement: Supplementary file 6 — Supplementary Data 4 [file 41467_2022_35298_MOESM6_ESM.zip › profile_P05317.csv]

# Degron profile of P05317
# logit: Predicted probability of a tile being a degron (PSI<2.2) assigned to central position
# smooth: Running median spanning 5 positions
resi	aa	logit	logit_smooth
1	M	0.500000000000000	0.500000000000000
2	G	0.500000000000000	0.500000000000000
3	G	0.500000000000000	0.500000000000000
4	I	0.500000000000000	0.500000000000000
5	R	0.500000000000000	0.500000000000000
6	E	0.500000000000000	0.500000000000000
7	K	0.500000000000000	0.500000000000000
8	K	0.500000000000000	0.500000000000000
9	A	0.190958788391344	0.403028667096817
10	E	0.213647010196036	0.338908927364428
11	Y	0.403028667096817	0.213647010196036
12	F	0.338908927364428	0.213647010196036
13	A	0.126302786094636	0.275846520955345
14	K	0.188281990868026	0.275846520955345
15	L	0.275846520955345	0.275846520955345
16	R	0.287769350895168	0.287769350895168
17	E	0.446016741170266	0.446016741170266
18	Y	0.550726358475726	0.550726358475726
19	L	0.784537807362829	0.592055353937227
20	E	0.781978913470600	0.668517994986490
21	E	0.592055353937227	0.668517994986490
22	Y	0.668517994986490	0.592055353937227
23	K	0.516696507289338	0.516696507289338
24	S	0.311034231853965	0.516696507289338
25	L	0.416411453133038	0.417909831326092
26	F	0.554148644674523	0.416411453133038
27	V	0.417909831326092	0.416411453133038
28	V	0.260686717200643	0.417909831326092
29	G	0.361715273158751	0.417909831326092
30	V	0.597518958710798	0.361715273158751
31	D	0.480385041686173	0.480385041686173
32	N	0.360186770729604	0.480385041686173
33	V	0.489796441779334	0.360186770729604
34	S	0.355396628628662	0.355396628628662
35	S	0.217650087310261	0.217650087310261
36	Q	0.085636482042416	0.128345881876252
37	Q	0.093527751168003	0.093527751168003
38	M	0.128345881876252	0.093527751168003
39	H	0.061279726168050	0.123520530466903
40	E	0.123520530466903	0.128345881876252
41	V	0.178984587989712	0.178984587989712
42	R	0.178984587989712	0.178984587989712
43	K	0.271009172984938	0.271009172984938
44	E	0.411211302747127	0.411211302747127
45	L	0.532362110352714	0.411211302747127
46	R	0.482620294561647	0.411211302747127
47	G	0.368988530075782	0.431096831337635
48	R	0.300844737299744	0.400587980067033
49	A	0.431096831337635	0.400587980067033
50	V	0.400587980067033	0.431096831337635
51	V	0.513684199341848	0.513684199341848
52	L	0.547266969626204	0.547266969626204
53	M	0.694357591415452	0.597422155261232
54	G	0.597422155261232	0.694357591415452
55	K	0.736855785636546	0.736855785636546
56	N	0.799845388624558	0.736855785636546
57	T	0.736855785636546	0.799845388624558
58	M	0.810009800850133	0.799845388624558
59	V	0.824463875806504	0.736855785636546
60	R	0.733637088767857	0.733637088767857
61	R	0.422873431657531	0.507148912794695
62	A	0.477880499413556	0.477880499413556
63	I	0.507148912794695	0.477880499413556
64	R	0.352953619184954	0.477880499413556
65	G	0.562315879244285	0.421813128746885
66	F	0.421813128746885	0.352953619184954
67	L	0.313814410060713	0.421813128746885
68	S	0.335027791492791	0.408672513932161
69	D	0.467308979990936	0.408672513932161
70	L	0.408672513932161	0.467308979990936
71	P	0.512729258832558	0.467308979990936
72	D	0.468476826436483	0.435082552722727
73	F	0.435082552722727	0.435082552722727
74	E	0.435082552722727	0.435082552722727
75	K	0.246421180374041	0.246421180374041
76	L	0.228887080084657	0.246421180374041
77	L	0.183280648258946	0.246421180374041
78	P	0.456216088717377	0.432317998583501
79	F	0.432317998583501	0.456216088717377
80	V	0.626032637790618	0.589793753019295
81	K	0.772021388568938	0.589793753019295
82	G	0.589793753019295	0.589793753019295
83	N	0.589793753019295	0.589793753019295
84	V	0.564511294509110	0.564511294509110
85	G	0.564511294509110	0.564511294509110
86	F	0.410929195952472	0.410929195952472
87	V	0.320264259454336	0.339228946091044
88	F	0.339228946091044	0.320264259454336
89	T	0.221080278602928	0.320264259454336
90	N	0.192784599017299	0.339228946091044
91	E	0.350097096026570	0.350097096026570
92	P	0.580264828052149	0.580264828052149
93	L	0.580264828052149	0.580264828052149
94	T	0.646463850689383	0.580264828052149
95	E	0.437056677272402	0.437056677272402
96	I	0.329403906835825	0.352409696368432
97	K	0.309545481570444	0.352409696368432
98	N	0.352409696368432	0.352409696368432
99	V	0.457056035282871	0.457056035282871
100	I	0.554836553020895	0.508224573093214
101	V	0.642787221088210	0.554836553020895
102	S	0.508224573093214	0.556429194900718
103	N	0.556429194900718	0.556429194900718
104	R	0.622924826263183	0.556429194900718
105	V	0.498942984074652	0.622924826263183
106	A	0.643002962933709	0.622924826263183
107	A	0.735884286284257	0.581373513827899
108	P	0.581373513827899	0.581373513827899
109	A	0.281410207877204	0.281410207877204
110	R	0.102955733161321	0.281410207877204
111	A	0.189404505070494	0.281410207877204
112	G	0.368390634156369	0.368390634156369
113	A	0.479670970445909	0.368390634156369
114	V	0.368390634156369	0.368390634156369
115	A	0.368390634156369	0.430669599177513
116	P	0.447665860818577	0.383929855513984
117	E	0.430669599177513	0.383929855513984
118	D	0.383929855513984	0.383929855513984
119	I	0.303954013950048	0.348609609948866
120	W	0.348609609948866	0.303954013950048
121	V	0.288956956454485	0.288956956454485
122	R	0.219650319936950	0.219650319936950
123	A	0.110946440870949	0.110946440870949
124	V	0.087484879740585	0.110946440870949
125	N	0.102360298229050	0.110946440870949
126	T	0.165715758352684	0.165715758352684
127	G	0.426142194387690	0.241012918690372
128	M	0.405298920919466	0.241012918690372
129	E	0.241012918690372	0.284637187723638
130	P	0.186008830389605	0.241012918690372
131	G	0.284637187723638	0.196872375063729
132	K	0.196872375063729	0.196872375063729
133	T	0.196872375063729	0.208013014792331
134	S	0.208013014792331	0.208013014792331
135	F	0.208013014792331	0.208013014792331
136	F	0.246718753744846	0.246718753744846
137	Q	0.307174294356782	0.307174294356782
138	A	0.486582999256815	0.486582999256815
139	L	0.546074932381073	0.546074932381073
140	G	0.546074932381073	0.546074932381073
141	V	0.563326007346831	0.563326007346831
142	P	0.722051814835628	0.598613775288896
143	T	0.598613775288896	0.598613775288896
144	K	0.619050008973768	0.616483667014707
145	I	0.597282580045991	0.598613775288896
146	A	0.616483667014707	0.597282580045991
147	R	0.395641738323679	0.425626424323682
148	G	0.372741711938213	0.425626424323682
149	T	0.425626424323682	0.425626424323682
150	I	0.425626424323682	0.425626424323682
151	E	0.597859255617162	0.425626424323682
152	I	0.423609527367427	0.425626424323682
153	V	0.488915701316308	0.423609527367427
154	S	0.262128031671129	0.262128031671129
155	D	0.186760138034277	0.262128031671129
156	V	0.167132918278071	0.252885380226034
157	K	0.311593502740402	0.186760138034277
158	V	0.252885380226034	0.210863404317072
159	V	0.132998993172009	0.210863404317072
160	D	0.210863404317072	0.132998993172009
161	A	0.070069615042027	0.070069615042027
162	G	0.051434502920850	0.070069615042027
163	N	0.051434502920850	0.070069615042027
164	K	0.169313818042954	0.158915633145247
165	V	0.183369487323441	0.169313818042954
166	G	0.158915633145247	0.172287124786004
167	Q	0.172287124786004	0.183369487323441
168	S	0.186534197712022	0.186534197712022
169	E	0.266853577633820	0.266853577633820
170	A	0.376498764730006	0.376498764730006
171	S	0.444044105612289	0.444044105612289
172	L	0.461140669029916	0.461140669029916
173	L	0.629077482581216	0.501364711611064
174	N	0.501364711611064	0.629077482581216
175	L	0.713046450084659	0.670633065843698
176	L	0.670633065843698	0.713046450084659
177	N	0.792752612415173	0.792752612415173
178	I	0.870737917214488	0.870737917214488
179	S	0.903481435114195	0.886875052582335
180	P	0.941047073289711	0.886875052582335
181	F	0.886875052582335	0.903481435114195
182	T	0.876792081235970	0.886875052582335
183	F	0.939502858759289	0.876792081235970
184	G	0.805120619743979	0.805120619743979
185	L	0.635645059217771	0.635645059217771
186	T	0.624429464908647	0.624429464908647
187	V	0.429712502257732	0.624429464908647
188	V	0.562351117923384	0.562351117923384
189	Q	0.738530243337276	0.562351117923384
190	V	0.562351117923384	0.562351117923384
191	Y	0.559658977098111	0.562351117923384
192	D	0.404844833270358	0.562351117923384
193	N	0.646862104107430	0.559658977098111
194	G	0.646862104107430	0.519474208704065
195	Q	0.475207364238880	0.519474208704065
196	V	0.519474208704065	0.475207364238880
197	F	0.390582083055897	0.390582083055897
198	P	0.257698183979162	0.257698183979162
199	S	0.104642785855943	0.127160289345460
200	S	0.037310829428099	0.127160289345460
201	I	0.127160289345460	0.127160289345460
202	L	0.238482240418856	0.238482240418856
203	D	0.292898571935129	0.292898571935129
204	I	0.326142458639314	0.326142458639314
205	T	0.346531250075539	0.326142458639314
206	D	0.326142458639314	0.346531250075539
207	E	0.362819633972628	0.362819633972628
208	E	0.411338611157376	0.369206467989519
209	L	0.543712946260999	0.369206467989519
210	V	0.369206467989519	0.411338611157376
211	S	0.239533355905220	0.436118069058139
212	H	0.561998653645057	0.433431751336573
213	F	0.436118069058139	0.436118069058139
214	V	0.433431751336573	0.561998653645057
215	S	0.757064750393959	0.757064750393959
216	A	0.844437551876169	0.844437551876169
217	V	0.946704825099518	0.920656888288964
218	S	0.920656888288964	0.920656888288964
219	T	0.932673042562084	0.932673042562084
220	I	0.912840634217872	0.920656888288964
221	A	0.943877586391344	0.912840634217872
222	S	0.884405496869880	0.894972727385618
223	I	0.819361100103391	0.884405496869880
224	S	0.894972727385618	0.855118404739443
225	L	0.855118404739443	0.855118404739443
226	A	0.775840554646107	0.855118404739443
227	I	0.855118404739443	0.815284584555377
228	G	0.815284584555377	0.775840554646107
229	Y	0.700350584841196	0.783424410374189
230	P	0.658178306484488	0.783424410374189
231	T	0.783424410374189	0.741577490118172
232	L	0.783424410374189	0.741577490118172
233	P	0.741577490118172	0.741577490118172
234	S	0.547873967437307	0.630923055371412
235	V	0.630923055371412	0.547873967437307
236	G	0.441849490855201	0.441849490855201
237	H	0.343534278462518	0.441849490855201
238	T	0.362196747167424	0.441849490855201
239	L	0.556567666487403	0.556567666487403
240	I	0.603728442301904	0.580349956336042
241	N	0.580349956336042	0.603728442301904
242	N	0.666291683423685	0.666291683423685
243	Y	0.802561624524878	0.745235555670600
244	K	0.745235555670600	0.802561624524878
245	D	0.826029456520987	0.814961288680946
246	L	0.814961288680946	0.814961288680946
247	L	0.882927662309213	0.814961288680946
248	A	0.812307172561801	0.812307172561801
249	V	0.786332212265150	0.797698347075217
250	A	0.797698347075217	0.786332212265150
251	I	0.740496759961734	0.770416936889864
252	A	0.770416936889864	0.740496759961734
253	A	0.671419765458283	0.671419765458283
254	S	0.671419765458283	0.671419765458283
255	Y	0.671419765458283	0.671419765458283
256	H	0.649717768263915	0.649717768263915
257	Y	0.430329034024227	0.442242540932594
258	P	0.323381449184834	0.430329034024227
259	E	0.442242540932594	0.323381449184834
260	I	0.182730376949365	0.182730376949365
261	E	0.126284108265253	0.126284108265253
262	D	0.091001195930301	0.091001195930301
263	L	0.054349335872307	0.054349335872307
264	V	0.030349252342883	0.047855719860820
265	D	0.047855719860820	0.047855719860820
266	R	0.034402415110984	0.047855719860820
267	I	0.048921932768571	0.048921932768571
268	E	0.099062218308811	0.062158264121393
269	N	0.062158264121393	0.089360752252251
270	P	0.089360752252251	0.099062218308811
271	E	0.194167054997917	0.089360752252251
272	K	0.135991136102141	0.135991136102141
273	Y	0.085348854725181	0.157333891451800
274	A	0.157333891451800	0.135991136102141
275	A	0.175164932017692	0.157333891451800
276	A	0.113481234994620	0.175164932017692
277	A	0.182321874991759	0.175164932017692
278	P	0.175257508007342	0.175257508007342
279	A	0.111068558408633	0.182321874991759
280	A	0.210786649231198	0.175257508007342
281	T	0.257967116155197	0.145802934097120
282	S	0.145802934097120	0.145802934097120
283	A	0.145802934097120	0.145802934097120
284	A	0.073946631450932	0.073946631450932
285	S	0.036010477777612	0.051172709919574
286	G	0.036010477777612	0.051172709919574
287	D	0.051172709919574	0.036010477777612
288	A	0.051172709919574	0.036010477777612
289	A	0.024609564723699	0.024609564723699
290	P	0.014124716127435	0.014124716127435
291	A	0.008157930409889	0.008157930409889
292	E	0.003833043902446	0.003833043902446
293	E	0.001796820945089	0.001796820945089
294	A	0.001796820945089	0.001796820945089
295	A	0.001188514190929	0.001188514190929
296	A	0.001188514190929	0.001188514190929
297	E	0.000484373482469	0.000593555009721
298	E	0.000593555009721	0.000593555009721
299	E	0.000527981960062	0.000593555009721
300	E	0.000803655062033	0.000803655062033
301	E	0.001058083227831	0.001058083227831
302	S	0.003454146946553	0.003454146946553
303	D	0.005249622079848	0.005249622079848
304	D	0.500000000000000	0.500000000000000
305	D	0.500000000000000	0.500000000000000
306	M	0.500000000000000	0.500000000000000
307	G	0.500000000000000	0.500000000000000
308	F	0.500000000000000	0.500000000000000
309	G	0.500000000000000	0.500000000000000
310	L	0.500000000000000	0.500000000000000
311	F	0.500000000000000	0.500000000000000
312	D	0.500000000000000	0.500000000000000
