# Supplementary material for: Conserved degronome features governing quality control associated proteolysis
Source: Nat Commun. 2022 Dec 8;13:7588. doi: 10.1038/s41467-022-35298-y (PMC9732359; doi:10.1038/s41467-022-35298-y)
Supplement: Supplementary file 7 — Supplementary Data 5 [file 41467_2022_35298_MOESM7_ESM.zip]

Archive with 20,354 entries (10,000 files):
- profile_A0A024.csv
- profile_A0A075.csv
- profile_A0A087.csv
- profile_A0A096.csv
- profile_A0A0A0.csv
- profile_A0A0A6.csv
- profile_A0A0B4.csv
- profile_A0A0C4.csv
- profile_A0A0C5.csv
- profile_A0A0D9.csv
- profile_A0A0G2.csv
- profile_A0A0J9.csv
- profile_A0A0K0.csv
- profile_A0A0K2.csv
- profile_A0A0U1.csv
- profile_A0A0X1.csv
- profile_A0A140.csv
- profile_A0A183.csv
- profile_A0A1B0.csv
- profile_A0A1W2.csv
- profile_A0A286.csv
- profile_A0A2R8.csv
- profile_A0A2Z4.csv
- profile_A0A3B3.csv
- profile_A0A494.csv
- profile_A0A539.csv
- profile_A0A576.csv
- profile_A0A577.csv
- profile_A0A578.csv
- profile_A0A584.csv
- profile_A0A589.csv
- profile_A0A597.csv
- profile_A0A599.csv
- profile_A0A5A2.csv
- profile_A0A5A6.csv
- profile_A0A5B0.csv
- profile_A0A5B6.csv
- profile_A0A5B7.csv
- profile_A0A5B9.csv
- profile_A0A5F9.csv
- profile_A0AUZ9.csv
- profile_A0AV02.csv
- profile_A0AV96.csv
- profile_A0AVF1.csv
- profile_A0AVI2.csv
- profile_A0AVI4.csv
- profile_A0AVK6.csv
- profile_A0AVT1.csv
- profile_A0FGR8.csv
- profile_A0FGR9.csv
- profile_A0JD32.csv
- profile_A0JD36.csv
- profile_A0JD37.csv
- profile_A0JLT2.csv
- profile_A0JNW5.csv
- profile_A0JP26.csv
- profile_A0M8Q6.csv
- profile_A0MZ66.csv
- profile_A0PG75.csv
- profile_A0PJE2.csv
- profile_A0PJK1.csv
- profile_A0PJW6.csv
- profile_A0PJW8.csv
- profile_A0PJX0.csv
- profile_A0PJX2.csv
- profile_A0PJX4.csv
- profile_A0PJX8.csv
- profile_A0PJY2.csv
- profile_A0PJZ0.csv
- profile_A0PJZ3.csv
- profile_A0PK00.csv
- profile_A0PK05.csv
- profile_A0PK11.csv
- profile_A0ZSE6.csv
- profile_A1A4F0.csv
- profile_A1A4G5.csv
- profile_A1A4S6.csv
- profile_A1A4V9.csv
- profile_A1A4Y4.csv
- profile_A1A519.csv
- profile_A1A580.csv
- profile_A1A5B4.csv
- profile_A1A5C7.csv
- profile_A1A5D9.csv
- profile_A1E959.csv
- profile_A1IGU5.csv
- profile_A1KXE4.csv
- profile_A1KZ92.csv
- profile_A1L020.csv
- profile_A1L0T0.csv
- profile_A1L157.csv
- profile_A1L162.csv
- profile_A1L167.csv
- profile_A1L168.csv
- profile_A1L170.csv
- profile_A1L188.csv
- profile_A1L190.csv
- profile_A1L1A6.csv
- profile_A1L390.csv
- profile_A1L3X0.csv
- profile_A1L3X4.csv
- profile_A1L429.csv
- profile_A1L443.csv
- profile_A1L453.csv
- profile_A1L4H1.csv
- profile_A1L4K1.csv
- profile_A1L4L8.csv
- profile_A1L4Q6.csv
- profile_A1X283.csv
- profile_A1XBS5.csv
- profile_A1YPR0.csv
- profile_A1Z1Q3.csv
- profile_A2A288.csv
- profile_A2A2V5.csv
- profile_A2A2Y4.csv
- profile_A2A2Z9.csv
- profile_A2A368.csv
- profile_A2A3K4.csv
- profile_A2A3L6.csv
- profile_A2A3N6.csv
- profile_A2AJT9.csv
- profile_A2CJ06.csv
- profile_A2IDD5.csv
- profile_A2NJV5.csv
- profile_A2PYH4.csv
- profile_A2RRD8.csv
- profile_A2RRH5.csv
- profile_A2RRL7.csv
- profile_A2RRP1.csv
- profile_A2RTX5.csv
- profile_A2RTY3.csv
- profile_A2RU14.csv
- profile_A2RU30.csv
- profile_A2RU37.csv
- profile_A2RU48.csv
- profile_A2RU49.csv
- profile_A2RU54.csv
- profile_A2RU67.csv
- profile_A2RUB1.csv
- profile_A2RUB6.csv
- profile_A2RUC4.csv
- profile_A2RUG3.csv
- profile_A2RUH7.csv
- profile_A2RUQ5.csv
- profile_A2RUR9.csv
- profile_A2RUS2.csv
- profile_A2RUT3.csv
- profile_A2RUU4.csv
- profile_A2VCK2.csv
- profile_A2VDF0.csv
- profile_A2VDJ0.csv
- profile_A2VEC9.csv
- profile_A3KFT3.csv
- profile_A3KMH1.csv
- profile_A3KN83.csv
- profile_A3QJZ6.csv
- profile_A3QJZ7.csv
- profile_A4D0S4.csv
- profile_A4D0T7.csv
- profile_A4D0V7.csv
- profile_A4D0Y5.csv
- profile_A4D126.csv
- profile_A4D161.csv
- profile_A4D1B5.csv
- profile_A4D1E1.csv
- profile_A4D1E9.csv
- profile_A4D1F6.csv
- profile_A4D1N5.csv
- profile_A4D1P6.csv
- profile_A4D1S0.csv
- profile_A4D1S5.csv
- profile_A4D1T9.csv
- profile_A4D1U4.csv
- profile_A4D1Z8.csv
- profile_A4D250.csv
- profile_A4D256.csv
- profile_A4D263.csv
- profile_A4D2B0.csv
- profile_A4D2B8.csv
- profile_A4D2G3.csv
- profile_A4D2H0.csv
- profile_A4D2P6.csv
- profile_A4FU01.csv
- profile_A4FU28.csv
- profile_A4FU49.csv
- profile_A4FU69.csv
- profile_A4GXA9.csv
- profile_A4IF30.csv
- profile_A4QMS7.csv
- profile_A4QN01.csv
- profile_A4QPB2.csv
- profile_A4QPH2.csv
- profile_A4UGR9.csv
- profile_A5A3E0.csv
- profile_A5D6W6.csv
- profile_A5D8T8.csv
- profile_A5D8V6.csv
- profile_A5D8V7.csv
- profile_A5D8W1.csv
- profile_A5LHX3.csv
- profile_A5PKW4.csv
- profile_A5PL33.csv
- profile_A5PLK6.csv
- profile_A5PLL1.csv
- profile_A5PLL7.csv
- profile_A5PLN7.csv
- profile_A5PLN9.csv
- profile_A5X5Y0.csv
- profile_A5YKK6.csv
- profile_A5YM69.csv
- profile_A5YM72.csv
- profile_A6BM72.csv
- profile_A6H8M9.csv
- profile_A6H8Y1.csv
- profile_A6H8Z2.csv
- profile_A6NC05.csv
- profile_A6NC42.csv
- profile_A6NC51.csv
- profile_A6NC57.csv
- profile_A6NC62.csv
- profile_A6NC78.csv
- profile_A6NC86.csv
- profile_A6NC97.csv
- profile_A6NC98.csv
- profile_A6NCC3.csv
- profile_A6NCE7.csv
- profile_A6NCF5.csv
- profile_A6NCF6.csv
- profile_A6NCI4.csv
- profile_A6NCI5.csv
- profile_A6NCI8.csv
- profile_A6NCJ1.csv
- profile_A6NCK2.csv
- profile_A6NCL1.csv
- profile_A6NCL2.csv
- profile_A6NCL7.csv
- profile_A6NCM1.csv
- profile_A6NCN2.csv
- profile_A6NCN8.csv
- profile_A6NCQ9.csv
- profile_A6NCS4.csv
- profile_A6NCS6.csv
- profile_A6NCV1.csv
- profile_A6NCW0.csv
- profile_A6NCW7.csv
- profile_A6ND01.csv
- profile_A6ND36.csv
- profile_A6ND48.csv
- profile_A6ND91.csv
- profile_A6NDA9.csv
- profile_A6NDB9.csv
- profile_A6NDD5.csv
- profile_A6NDE4.csv
- profile_A6NDE8.csv
- profile_A6NDG6.csv
- profile_A6NDH6.csv
- profile_A6NDI0.csv
- profile_A6NDK9.csv
- profile_A6NDL7.csv
- profile_A6NDL8.csv
- profile_A6NDN3.csv
- profile_A6NDN8.csv
- profile_A6NDP7.csv
- profile_A6NDR6.csv
- profile_A6NDS4.csv
- profile_A6NDU8.csv
- profile_A6NDV4.csv
- profile_A6NDX4.csv
- profile_A6NDX5.csv
- profile_A6NDY0.csv
- profile_A6NDY2.csv
- profile_A6NDZ8.csv
- profile_A6NE01.csv
- profile_A6NE02.csv
- profile_A6NE21.csv
- profile_A6NE52.csv
- profile_A6NE82.csv
- profile_A6NEC2.csv
- profile_A6NED2.csv
- profile_A6NEE1.csv
- profile_A6NEF3.csv
- profile_A6NEH6.csv
- profile_A6NEH8.csv
- profile_A6NEK1.csv
- profile_A6NEL2.csv
- profile_A6NEL3.csv
- profile_A6NEM1.csv
- profile_A6NEN9.csv
- profile_A6NEQ0.csv
- profile_A6NEQ2.csv
- profile_A6NER0.csv
- profile_A6NER3.csv
- profile_A6NES4.csv
- profile_A6NET4.csv
- profile_A6NEV1.csv
- profile_A6NEW6.csv
- profile_A6NEY3.csv
- profile_A6NEY8.csv
- profile_A6NF01.csv
- profile_A6NF34.csv
[truncated: 9,700 more entries]
