# Supplementary material for: Conserved degronome features governing quality control associated proteolysis
Source: Nat Commun. 2022 Dec 8;13:7588. doi: 10.1038/s41467-022-35298-y (PMC9732359; doi:10.1038/s41467-022-35298-y)
Supplement: Supplementary file 7 — Supplementary Data 5 [file 41467_2022_35298_MOESM7_ESM.zip › profile_A0A024.csv]

# Degron profile of A0A024
# logit: Predicted probability of a tile being a degron (PSI<2.2) assigned to central position
# smooth: Running median spanning 5 positions
resi	aa	logit	logit_smooth
1	M	0.500000000000000	0.500000000000000
2	M	0.500000000000000	0.500000000000000
3	K	0.500000000000000	0.500000000000000
4	F	0.500000000000000	0.500000000000000
5	K	0.500000000000000	0.500000000000000
6	P	0.500000000000000	0.500000000000000
7	N	0.500000000000000	0.500000000000000
8	Q	0.500000000000000	0.500000000000000
9	T	0.134786443112142	0.134786443112142
10	R	0.088968396215663	0.088968396215663
11	T	0.057686870968330	0.065471673188912
12	Y	0.065471673188912	0.057686870968330
13	D	0.043989906969952	0.057686870968330
14	R	0.056509396047109	0.065471673188912
15	E	0.101637855199391	0.101637855199391
16	G	0.211308227038844	0.211308227038844
17	F	0.317978248832362	0.317978248832362
18	K	0.462840280866251	0.460123675871150
19	K	0.462840280866251	0.460123675871150
20	R	0.460123675871150	0.460123675871150
21	A	0.220351102887345	0.342872194847773
22	A	0.342872194847773	0.220351102887345
23	C	0.217302158935473	0.217302158935473
24	L	0.194648518841298	0.194648518841298
25	C	0.155069348266745	0.194648518841298
26	F	0.143472275785626	0.194648518841298
27	R	0.250249823526365	0.250249823526365
28	S	0.399435964393645	0.399435964393645
29	E	0.512485016715510	0.411086744308192
30	Q	0.461386514540931	0.411086744308192
31	E	0.411086744308192	0.411086744308192
32	D	0.303019684471618	0.303019684471618
33	E	0.199800729086980	0.212115929149860
34	V	0.212115929149860	0.199800729086980
35	L	0.109111210732398	0.109111210732398
36	L	0.053686388039718	0.109111210732398
37	V	0.049740815012099	0.109111210732398
38	S	0.152939013196624	0.152939013196624
39	S	0.284893277207933	0.284893277207933
40	S	0.541997376808233	0.541997376808233
41	R	0.668064459457156	0.541997376808233
42	Y	0.726063800558533	0.541997376808233
43	P	0.540247247476506	0.540247247476506
44	D	0.321065137137030	0.321065137137030
45	Q	0.274614675627716	0.274614675627716
46	W	0.113042074144542	0.113042074144542
47	I	0.097741486402096	0.097741486402096
48	V	0.058549750292720	0.058549750292720
49	P	0.034472443396381	0.034472443396381
50	G	0.018643257001868	0.018643257001868
51	G	0.009241230276816	0.012394809461549
52	G	0.008228169902185	0.012394809461549
53	M	0.012394809461549	0.010238676129886
54	E	0.016418394933189	0.010238676129886
55	P	0.010238676129886	0.010238676129886
56	E	0.008590423575099	0.008590423575099
57	E	0.005452324742959	0.008282663485403
58	E	0.003689095191015	0.008282663485403
59	P	0.008282663485403	0.008282663485403
60	G	0.018765422575882	0.008282663485403
61	G	0.014314075852883	0.011710645081978
62	A	0.005512772897015	0.011710645081978
63	A	0.011710645081978	0.011710645081978
64	V	0.010429727382327	0.011710645081978
65	R	0.030356810998496	0.030356810998496
66	E	0.048899443897747	0.048899443897747
67	V	0.063414101662461	0.063414101662461
68	Y	0.069854034660004	0.069854034660004
69	E	0.157265770618948	0.140945440065893
70	E	0.157265770618948	0.157265770618948
71	A	0.140945440065893	0.157265770618948
72	G	0.200748335360398	0.162404173577032
73	V	0.216732703399412	0.200748335360398
74	K	0.162404173577032	0.216732703399412
75	G	0.407440603854257	0.216732703399412
76	K	0.429671092567019	0.286489628111510
77	L	0.199891930885732	0.356846865639019
78	G	0.286489628111510	0.294363866446326
79	R	0.356846865639019	0.286489628111510
80	L	0.294363866446326	0.286489628111510
81	L	0.216156398459970	0.216156398459970
82	G	0.148555769807689	0.199226818610431
83	I	0.148555769807689	0.199226818610431
84	F	0.199226818610431	0.148555769807689
85	E	0.221620090272140	0.199226818610431
86	Q	0.132864308600377	0.221620090272140
87	N	0.259726766913254	0.259726766913254
88	Q	0.356721380938512	0.316873197839915
89	D	0.338191440928431	0.338191440928431
90	R	0.316873197839915	0.356721380938512
91	K	0.535450519933261	0.343144388187002
92	H	0.364021883359741	0.364021883359741
93	R	0.343144388187002	0.364036466296506
94	T	0.479159109549019	0.364036466296506
95	Y	0.364036466296506	0.479159109549019
96	V	0.594978685958311	0.594978685958311
97	Y	0.749440143056761	0.614126531413485
98	V	0.774562265113983	0.749440143056761
99	L	0.614126531413485	0.749440143056761
100	T	0.769734645482717	0.640301942522811
101	V	0.640301942522811	0.614126531413485
102	T	0.451927036507066	0.451927036507066
103	E	0.449220917909777	0.449220917909777
104	I	0.445494377580112	0.445494377580112
105	L	0.272063724619840	0.305326064165315
106	E	0.305326064165315	0.272063724619840
107	D	0.163082823690547	0.163082823690547
108	W	0.100647767636148	0.100647767636148
109	E	0.094499325098460	0.094499325098460
110	D	0.061939195173531	0.094499325098460
111	S	0.036139413425527	0.094499325098460
112	V	0.114519317608698	0.061939195173531
113	N	0.106099932327210	0.106099932327210
114	I	0.056216997590044	0.114519317608698
115	G	0.150335294671325	0.106099932327210
116	R	0.168913340150577	0.098814483405618
117	K	0.048792797853150	0.150335294671325
118	R	0.098814483405618	0.168913340150577
119	E	0.308754216173390	0.296323675269962
120	W	0.296323675269962	0.296323675269962
121	F	0.296323675269962	0.308754216173390
122	K	0.499308337941185	0.311271213224110
123	V	0.311271213224110	0.489545059113929
124	E	0.489744613482153	0.489545059113929
125	D	0.489545059113929	0.489545059113929
126	A	0.489545059113929	0.489545059113929
127	I	0.430372672997044	0.489545059113929
128	K	0.691762602584850	0.489545059113929
129	V	0.549917079809875	0.445208854621117
130	L	0.445208854621117	0.445208854621117
131	Q	0.328251992086544	0.445208854621117
132	C	0.331584262196438	0.445208854621117
133	H	0.618807473584889	0.588916076089031
134	K	0.650926690670249	0.588916076089031
135	P	0.588916076089031	0.588916076089031
136	V	0.569328679564715	0.588916076089031
137	H	0.569328679564715	0.569328679564715
138	A	0.592890447714024	0.569328679564715
139	E	0.369516428016983	0.504921656036374
140	Y	0.504921656036374	0.388458259052252
141	L	0.388458259052252	0.388458259052252
142	E	0.333698608973457	0.388458259052252
143	K	0.394633847276067	0.378272097481357
144	L	0.378272097481357	0.333698608973457
145	K	0.212437755173561	0.212437755173561
146	L	0.165617166636913	0.212437755173561
147	G	0.139226897910217	0.212437755173561
148	C	0.221693439293812	0.165617166636913
149	S	0.219103520144282	0.181084903471741
150	P	0.112646972857779	0.219103520144282
151	A	0.181084903471741	0.181084903471741
152	N	0.305859216227365	0.166223001411145
153	G	0.166223001411145	0.166223001411145
154	N	0.095581351232161	0.095581351232161
155	S	0.042720598092980	0.044732360233447
156	T	0.044732360233447	0.044732360233447
157	V	0.034554009440276	0.044732360233447
158	P	0.063001788417815	0.063001788417815
159	S	0.128769308809756	0.128769308809756
160	L	0.170390372281238	0.170390372281238
161	P	0.207447466131646	0.207447466131646
162	D	0.298176323139265	0.298176323139265
163	N	0.396580527789061	0.377487115296935
164	N	0.377487115296935	0.377487115296935
165	A	0.377487115296935	0.377487115296935
166	L	0.262316788491171	0.372724412844879
167	F	0.240289137318418	0.262316788491171
168	V	0.372724412844879	0.240289137318418
169	T	0.211879630266508	0.240289137318418
170	A	0.240289137318418	0.372724412844879
171	A	0.387579098629930	0.387579098629930
172	Q	0.576344520213976	0.500000000000000
173	T	0.500000000000000	0.500000000000000
174	S	0.500000000000000	0.500000000000000
175	G	0.500000000000000	0.500000000000000
176	L	0.500000000000000	0.500000000000000
177	P	0.500000000000000	0.500000000000000
178	S	0.500000000000000	0.500000000000000
179	S	0.500000000000000	0.500000000000000
180	V	0.500000000000000	0.500000000000000
181	R	0.500000000000000	0.500000000000000
