# Supplementary material for: Conserved degronome features governing quality control associated proteolysis
Source: Nat Commun. 2022 Dec 8;13:7588. doi: 10.1038/s41467-022-35298-y (PMC9732359; doi:10.1038/s41467-022-35298-y)
Supplement: Supplementary file 7 — Supplementary Data 5 [file 41467_2022_35298_MOESM7_ESM.zip › profile_A0A087.csv]

# Degron profile of A0A087
# logit: Predicted probability of a tile being a degron (PSI<2.2) assigned to central position
# smooth: Running median spanning 5 positions
resi	aa	logit	logit_smooth
1	M	0.500000000000000	0.500000000000000
2	D	0.500000000000000	0.500000000000000
3	T	0.500000000000000	0.500000000000000
4	R	0.500000000000000	0.500000000000000
5	L	0.500000000000000	0.500000000000000
6	L	0.500000000000000	0.500000000000000
7	C	0.500000000000000	0.500000000000000
8	C	0.500000000000000	0.500000000000000
9	A	0.909797401159263	0.909797401159263
10	V	0.926465122964708	0.926465122964708
11	I	0.961845558767704	0.951879457428557
12	C	0.951879457428557	0.951879457428557
13	L	0.957445139702126	0.951879457428557
14	L	0.900541442020982	0.900541442020982
15	G	0.891527589058575	0.891527589058575
16	A	0.885040263521699	0.885040263521699
17	G	0.815638393532774	0.815638393532774
18	L	0.740930086677428	0.740930086677428
19	S	0.587717377324982	0.587717377324982
20	N	0.430351455216263	0.430351455216263
21	A	0.336544088919767	0.336544088919767
22	G	0.336544088919767	0.336544088919767
23	V	0.315280218617328	0.336544088919767
24	M	0.396538406193211	0.366176606045768
25	Q	0.366176606045768	0.366176606045768
26	N	0.451895188853610	0.366176606045768
27	P	0.249134153910513	0.249134153910513
28	R	0.234382214957715	0.234382214957715
29	H	0.181361781715415	0.234382214957715
30	L	0.181361781715415	0.234382214957715
31	V	0.240213370696740	0.199915360815398
32	R	0.258324463486490	0.240213370696740
33	R	0.199915360815398	0.258324463486490
34	R	0.303043998223648	0.303043998223648
35	G	0.354047906337697	0.354047906337697
36	Q	0.354047906337697	0.354047906337697
37	E	0.433112065871692	0.354047906337697
38	A	0.400531688291077	0.354047906337697
39	R	0.211906858719284	0.211906858719284
40	L	0.145289529980214	0.145289529980214
41	R	0.136107689905833	0.145289529980214
42	C	0.136013820597603	0.145289529980214
43	S	0.199242734348789	0.199242734348789
44	P	0.362956238658025	0.362956238658025
45	M	0.550117169797376	0.550117169797376
46	K	0.786661987466130	0.734916863012207
47	G	0.764259493261005	0.734916863012207
48	H	0.734916863012207	0.734916863012207
49	S	0.734916863012207	0.734916863012207
50	H	0.685940605371962	0.685940605371962
51	V	0.438501583763374	0.438501583763374
52	Y	0.309551859222648	0.332500843426403
53	W	0.285090636052818	0.332500843426403
54	Y	0.332500843426403	0.332500843426403
55	R	0.332500843426403	0.332500843426403
56	Q	0.551781579673684	0.551781579673684
57	L	0.631998070552525	0.631998070552525
58	P	0.745457794548621	0.745457794548621
59	E	0.824649265807985	0.745457794548621
60	E	0.838212053493300	0.745457794548621
61	G	0.734130882786082	0.734130882786082
62	L	0.567966957248266	0.567966957248266
63	K	0.303599495191234	0.414275616731427
64	F	0.242736614803764	0.414275616731427
65	M	0.414275616731427	0.310667210817154
66	V	0.433903042935254	0.310667210817154
67	Y	0.310667210817154	0.414275616731427
68	L	0.310667210817154	0.433903042935254
69	Q	0.439785612853801	0.385922381406347
70	K	0.439785612853801	0.385922381406347
71	E	0.385922381406347	0.385922381406347
72	N	0.361673884805167	0.361673884805167
73	I	0.222333540141558	0.222333540141558
74	I	0.098395210131045	0.098395210131045
75	D	0.064588485080452	0.069353622749120
76	E	0.069353622749120	0.064588485080452
77	S	0.038154530410188	0.050115867350194
78	G	0.050115867350194	0.050115867350194
79	M	0.031127063651805	0.050115867350194
80	P	0.094662516104717	0.050115867350194
81	K	0.100744822518733	0.049321579651858
82	E	0.049321579651858	0.049321579651858
83	R	0.014418698495901	0.031726897975564
84	F	0.021651705259660	0.031726897975564
85	S	0.031726897975564	0.031726897975564
86	A	0.031726897975564	0.031726897975564
87	E	0.081080463118803	0.081080463118803
88	F	0.099275230485802	0.099275230485802
89	P	0.122733155992251	0.122733155992251
90	K	0.232016357223165	0.232016357223165
91	E	0.326845944481926	0.274818744847927
92	G	0.293396009011901	0.293396009011901
93	P	0.274818744847927	0.326845944481926
94	S	0.392557103500305	0.362317116774522
95	I	0.362317116774522	0.362317116774522
96	L	0.427998363601191	0.362317116774522
97	R	0.166767225985937	0.234594409675395
98	I	0.190590697782125	0.234594409675395
99	Q	0.234594409675395	0.234594409675395
100	Q	0.395831260106837	0.395831260106837
101	V	0.600035351933236	0.600035351933236
102	V	0.767321172072884	0.761427510243424
103	R	0.841139507810111	0.761427510243424
104	G	0.761427510243424	0.761427510243424
105	D	0.629476921912480	0.629476921912480
106	S	0.611591277856848	0.611591277856848
107	A	0.500000000000000	0.500000000000000
108	A	0.500000000000000	0.500000000000000
109	Y	0.500000000000000	0.500000000000000
110	F	0.500000000000000	0.500000000000000
111	C	0.500000000000000	0.500000000000000
112	A	0.500000000000000	0.500000000000000
113	S	0.500000000000000	0.500000000000000
114	S	0.500000000000000	0.500000000000000
115	P	0.500000000000000	0.500000000000000
