# Supplementary material for: Conserved degronome features governing quality control associated proteolysis
Source: Nat Commun. 2022 Dec 8;13:7588. doi: 10.1038/s41467-022-35298-y (PMC9732359; doi:10.1038/s41467-022-35298-y)
Supplement: Supplementary file 7 — Supplementary Data 5 [file 41467_2022_35298_MOESM7_ESM.zip › profile_A0A096.csv]

# Degron profile of A0A096
# logit: Predicted probability of a tile being a degron (PSI<2.2) assigned to central position
# smooth: Running median spanning 5 positions
resi	aa	logit	logit_smooth
1	M	0.500000000000000	0.500000000000000
2	P	0.500000000000000	0.500000000000000
3	T	0.500000000000000	0.500000000000000
4	L	0.500000000000000	0.500000000000000
5	V	0.500000000000000	0.500000000000000
6	V	0.500000000000000	0.500000000000000
7	G	0.500000000000000	0.500000000000000
8	T	0.500000000000000	0.500000000000000
9	P	0.235620977942769	0.235620977942769
10	P	0.159034549046606	0.230964044091079
11	T	0.159034549046606	0.159034549046606
12	C	0.230964044091079	0.159034549046606
13	L	0.147009009661258	0.147009009661258
14	G	0.086993862716611	0.086993862716611
15	D	0.042444355419044	0.055382365773591
16	T	0.055382365773591	0.055382365773591
17	P	0.050789318062804	0.055382365773591
18	Q	0.063599374988838	0.055382365773591
19	P	0.068663898960708	0.052252574282140
20	C	0.052252574282140	0.052252574282140
21	H	0.028359573270483	0.036976255318400
22	K	0.028209730978114	0.036976255318400
23	N	0.036976255318400	0.036976255318400
24	S	0.076488836198945	0.058324399501434
25	Q	0.058324399501434	0.076108593290838
26	R	0.082081929508781	0.076108593290838
27	Q	0.076108593290838	0.068270374768181
28	G	0.068270374768181	0.068270374768181
29	P	0.046927636803865	0.067994517516051
30	F	0.053073667926052	0.053073667926052
31	S	0.067994517516051	0.053073667926052
32	H	0.043941681058415	0.067994517516051
33	G	0.083420876500713	0.083420876500713
34	A	0.085085684884638	0.085085684884638
35	P	0.095658153704863	0.095658153704863
36	G	0.163529426356182	0.163529426356182
37	R	0.240888421295853	0.163529426356182
38	A	0.260341641048410	0.163529426356182
39	A	0.138020699113180	0.231389710124732
40	D	0.147309585287088	0.231389710124732
41	W	0.231389710124732	0.231389710124732
42	K	0.389996944902904	0.389996944902904
43	A	0.389996944902904	0.389996944902904
44	V	0.389996944902904	0.389996944902904
45	A	0.509263539870016	0.389996944902904
46	K	0.541356177999189	0.389996944902904
47	P	0.355745386966999	0.355745386966999
48	R	0.183593783013345	0.183593783013345
49	L	0.183593783013345	0.183593783013345
50	C	0.162239513804757	0.183593783013345
51	A	0.201325616946369	0.201325616946369
52	P	0.201325616946369	0.201325616946369
53	A	0.217343450858527	0.201325616946369
54	A	0.196240326059980	0.217343450858527
55	E	0.338981063895113	0.264350756380877
56	D	0.338981063895113	0.264350756380877
57	D	0.264350756380877	0.264350756380877
58	V	0.139846866783662	0.139846866783662
59	A	0.091950611363196	0.091950611363196
60	A	0.070748102813521	0.076335485313510
61	L	0.076335485313510	0.070748102813521
62	R	0.054143082465425	0.054143082465425
63	W	0.022781337211805	0.054143082465425
64	P	0.033364255694855	0.054143082465425
65	G	0.055447272871251	0.055447272871251
66	P	0.188700213874109	0.143379602622139
67	S	0.143379602622139	0.143379602622139
68	Q	0.143379602622139	0.143379602622139
69	Q	0.103888255025212	0.103888255025212
70	P	0.062378323644587	0.095145880394701
71	D	0.095145880394701	0.083032911340933
72	P	0.083032911340933	0.083032911340933
73	P	0.074539109917225	0.083032911340933
74	W	0.096276689748062	0.074539109917225
75	A	0.058947338157351	0.059922680714847
76	A	0.030355559435595	0.059922680714847
77	P	0.059922680714847	0.058947338157351
78	H	0.061149827762777	0.059922680714847
79	V	0.042137706610215	0.061149827762777
80	V	0.069609494703048	0.062395397674227
81	G	0.062395397674227	0.062395397674227
82	S	0.062395397674227	0.062395397674227
83	D	0.062395397674227	0.062395397674227
84	D	0.039383804513806	0.043496708146407
85	L	0.030535644345155	0.043496708146407
86	K	0.043496708146407	0.039383804513806
87	E	0.063430251281092	0.041918636568502
88	P	0.038198317794880	0.043496708146407
89	G	0.041918636568502	0.046883613525192
90	P	0.046883613525192	0.046883613525192
91	W	0.068883137738322	0.068883137738322
92	G	0.226676696238512	0.226676696238512
93	K	0.369682924451818	0.226676696238512
94	A	0.239906114860930	0.239906114860930
95	C	0.201982576893424	0.239906114860930
96	S	0.272590919099842	0.239906114860930
97	L	0.201982576893424	0.272590919099842
98	P	0.291199494926659	0.272590919099842
99	M	0.342750580114510	0.201982576893424
100	W	0.116308538659018	0.116308538659018
101	S	0.116308538659018	0.116308538659018
102	T	0.065220281489762	0.065220281489762
103	G	0.053796310791239	0.056946863266527
104	P	0.034199782309816	0.053796310791239
105	E	0.056946863266527	0.036438345429397
106	A	0.031142251573732	0.034199782309816
107	R	0.036438345429397	0.031142251573732
108	D	0.018655526022483	0.019087095777441
109	G	0.010251574516594	0.018883503408825
110	D	0.019087095777441	0.018883503408825
111	S	0.018883503408825	0.019087095777441
112	S	0.039269460629680	0.039269460629680
113	V	0.045882225461624	0.045882225461624
114	S	0.077290769589049	0.045882225461624
115	S	0.049073244193543	0.049073244193543
116	G	0.034899443028951	0.049073244193543
117	R	0.072359507039978	0.049073244193543
118	L	0.049035992758438	0.072359507039978
119	S	0.149618951845766	0.149618951845766
120	C	0.220267524958817	0.220267524958817
121	S	0.325112584263230	0.220267524958817
122	S	0.220267524958817	0.325112584263230
123	G	0.358725010086242	0.325112584263230
124	G	0.345287573390282	0.285953827936288
125	H	0.285953827936288	0.285953827936288
126	D	0.285953827936288	0.285953827936288
127	V	0.153396927227997	0.153396927227997
128	C	0.133456049885214	0.133456049885214
129	V	0.081307008521175	0.133456049885214
130	S	0.131132078106435	0.133456049885214
131	W	0.220898541757758	0.220898541757758
132	K	0.220898541757758	0.220898541757758
133	E	0.241714189540249	0.220898541757758
134	R	0.214338807672009	0.241653925754089
135	P	0.334953122824081	0.241653925754089
136	P	0.241653925754089	0.214338807672009
137	Q	0.144345681778920	0.144345681778920
138	V	0.096439976727363	0.096439976727363
139	L	0.091426704874941	0.091426704874941
140	G	0.048358621508607	0.054447091643212
141	P	0.026231243470030	0.054447091643212
142	Q	0.054447091643212	0.054447091643212
143	Q	0.054447091643212	0.054447091643212
144	R	0.112900066539150	0.079154782150741
145	P	0.079154782150741	0.079154782150741
146	R	0.079154782150741	0.079154782150741
147	K	0.086505279470301	0.079154782150741
148	S	0.051580509825020	0.051580509825020
149	D	0.034704086629215	0.051580509825020
150	A	0.038347790302321	0.051580509825020
151	R	0.080873345164067	0.080873345164067
152	L	0.093292702811012	0.093292702811012
153	E	0.104768172652963	0.104768172652963
154	Q	0.112716416111439	0.112716416111439
155	L	0.126248429775461	0.126248429775461
156	R	0.232825962500369	0.218758342660686
157	D	0.218758342660686	0.232825962500369
158	K	0.340780916603021	0.232825962500369
159	I	0.241550145836921	0.227907057731547
160	R	0.227907057731547	0.241550145836921
161	A	0.201454147441986	0.241550145836921
162	Q	0.350339248365779	0.350339248365779
163	A	0.368873178971941	0.350339248365779
164	W	0.368873178971941	0.368873178971941
165	Q	0.290554547971687	0.368873178971941
166	Q	0.453096852609735	0.368873178971941
167	G	0.467732507770718	0.346273770065360
168	S	0.346273770065360	0.346273770065360
169	C	0.294430164727183	0.294430164727183
170	A	0.253756566023641	0.269299002138404
171	S	0.269299002138404	0.269299002138404
172	L	0.269299002138404	0.253756566023641
173	G	0.156911783439090	0.269299002138404
174	T	0.178737287348386	0.269299002138404
175	S	0.307063612305133	0.307063612305133
176	A	0.387212761506816	0.312870824253613
177	P	0.373329447698818	0.312870824253613
178	S	0.312870824253613	0.312870824253613
179	S	0.270626866157850	0.272789979316947
180	A	0.272789979316947	0.272789979316947
181	S	0.272789979316947	0.272789979316947
182	R	0.427331538331911	0.427331538331911
183	L	0.580997651559228	0.568097335461496
184	H	0.599369239886080	0.580997651559228
185	K	0.568097335461496	0.580997651559228
186	A	0.593321585995561	0.568097335461496
187	S	0.524491112419934	0.524491112419934
188	T	0.504387012418926	0.504387012418926
189	L	0.322537727711220	0.368787680520115
190	M	0.368787680520115	0.337980936353517
191	L	0.337980936353517	0.322537727711220
192	R	0.177350191944046	0.177350191944046
193	R	0.145280034156297	0.145280034156297
194	K	0.132879869821498	0.132879869821498
195	G	0.095956535127028	0.115243053889884
196	Q	0.115243053889884	0.098701318291971
197	E	0.098701318291971	0.095956535127028
198	A	0.032381318769380	0.034493994683881
199	K	0.034493994683881	0.032381318769380
200	N	0.018662223168616	0.022556334134115
201	P	0.013150552232499	0.022556334134115
202	P	0.022556334134115	0.022556334134115
203	P	0.023892490709407	0.023892490709407
204	A	0.061837354292336	0.061837354292336
205	P	0.118326610940217	0.118326610940217
206	E	0.189478348886669	0.189478348886669
207	C	0.189478348886669	0.189478348886669
208	S	0.233299265115551	0.189478348886669
209	G	0.180466065320199	0.218455784705850
210	F	0.218455784705850	0.233299265115551
211	S	0.261887132681672	0.249815944319806
212	I	0.415830875337466	0.261887132681672
213	L	0.249815944319806	0.324680543929219
214	S	0.324680543929219	0.376351629384322
215	A	0.441200673062150	0.376351629384322
216	A	0.376351629384322	0.376351629384322
217	E	0.376351629384322	0.376351629384322
218	R	0.462514712568820	0.376351629384322
219	R	0.258267964841226	0.258267964841226
220	V	0.243150325059758	0.243150325059758
221	E	0.106587934828803	0.106587934828803
222	A	0.064124349285882	0.064124349285882
223	K	0.037846767135636	0.056797301201524
224	A	0.056797301201524	0.056797301201524
225	S	0.046774872934283	0.056797301201524
226	H	0.084434346263600	0.084434346263600
227	G	0.127216013699808	0.084434346263600
228	Q	0.119017314497972	0.119017314497972
229	G	0.068115943458949	0.119017314497972
230	R	0.120695700496207	0.119017314497972
231	E	0.093547823990291	0.114491078433382
232	L	0.157305388865106	0.120695700496207
233	S	0.114491078433382	0.157305388865106
234	R	0.180652657693930	0.180652657693930
235	V	0.277568972481773	0.254379513498955
236	S	0.354134578519408	0.277568972481773
237	Q	0.254379513498955	0.277568972481773
238	H	0.298461517617758	0.298461517617758
239	Q	0.251027511720530	0.254379513498955
240	V	0.355010601000093	0.298461517617758
241	P	0.240184712178140	0.320207787634375
242	V	0.350251613122162	0.320207787634375
243	L	0.320207787634375	0.240184712178140
244	R	0.216437202656260	0.230399578082506
245	E	0.216437202656260	0.230399578082506
246	K	0.230399578082506	0.230399578082506
247	P	0.308372194602449	0.230399578082506
248	K	0.312993293583948	0.230399578082506
249	R	0.223752905100519	0.223752905100519
250	V	0.162960867143369	0.162960867143369
251	K	0.097175404396909	0.097175404396909
252	S	0.054752299617156	0.069714764458466
253	S	0.043641154012541	0.069714764458466
254	S	0.069714764458466	0.069714764458466
255	C	0.129925843759097	0.129925843759097
256	K	0.129925843759097	0.129925843759097
257	R	0.136732473551287	0.129925843759097
258	E	0.110937226506661	0.110937226506661
259	K	0.073171022035417	0.099806773916498
260	T	0.082861654083165	0.099806773916498
261	P	0.099806773916498	0.099806773916498
262	K	0.119764641343307	0.099806773916498
263	L	0.113691438966605	0.099806773916498
264	P	0.038395722940345	0.038395722940345
265	S	0.038395722940345	0.038395722940345
266	P	0.038366249780097	0.038395722940345
267	R	0.061490977095619	0.038366249780097
268	R	0.033566597498382	0.033566597498382
269	A	0.019341296638407	0.019341296638407
270	A	0.011463702979665	0.012150940237046
271	K	0.012150940237046	0.011463702979665
272	D	0.003744777125412	0.011463702979665
273	K	0.008239389228144	0.012150940237046
274	H	0.013969349385680	0.012444484140151
275	K	0.012444484140151	0.013969349385680
276	D	0.019527919302350	0.019527919302350
277	E	0.030967814899306	0.030967814899305
278	D	0.030967814899305	0.030967814899306
279	S	0.049039046743221	0.049039046743221
280	E	0.055725845500258	0.055725845500258
281	L	0.100173924946355	0.070981356428295
282	V	0.081957094125532	0.081957094125532
283	G	0.070981356428295	0.090455757324505
284	V	0.090455757324505	0.090455757324505
285	Y	0.272110834170384	0.272110834170384
286	A	0.526167088780649	0.526167088780649
287	W	0.705645185639109	0.705645185639109
288	R	0.705645185639109	0.705645185639109
289	K	0.886938593598159	0.776683008498996
290	G	0.886938593598160	0.796339861563687
291	Q	0.776683008498996	0.796339861563687
292	A	0.796339861563687	0.776683008498996
293	L	0.660898818183416	0.660898818183416
294	V	0.488991199447150	0.570766425419229
295	R	0.570766425419229	0.557820507940695
296	S	0.557820507940695	0.557820507940695
297	L	0.557820507940695	0.570766425419229
298	L	0.590783438064134	0.590783438064134
299	G	0.673057136943290	0.662173585876549
300	P	0.706347056003179	0.662173585876549
301	P	0.662173585876549	0.662173585876549
302	P	0.495882845556750	0.495882845556750
303	V	0.223775610355960	0.223775610355960
304	L	0.185079848401659	0.185079848401659
305	R	0.185079848401659	0.185079848401659
306	R	0.115384438522325	0.115384438522325
307	H	0.033535917398340	0.053320301933113
308	H	0.037546928891323	0.053320301933113
309	S	0.053320301933113	0.053320301933113
310	K	0.110705215424925	0.110705215424925
311	D	0.128970856036661	0.110705215424925
312	P	0.128970856036661	0.110705215424925
313	S	0.037897624588181	0.064184802315385
314	R	0.064184802315385	0.045856815646165
315	D	0.045856815646165	0.037897624588181
316	P	0.021794674741186	0.021794674741186
317	A	0.020248409563359	0.020248409563359
318	L	0.011725523475261	0.020248409563359
319	T	0.011725523475261	0.020248409563359
320	V	0.038908246166244	0.038908246166244
321	D	0.088393962541926	0.088393962541926
322	L	0.106339257001903	0.106339257001903
323	G	0.119208529843567	0.119208529843567
324	D	0.203385501615473	0.203385501615473
325	S	0.325360341031443	0.203385501615473
326	E	0.282122422613673	0.230721554511734
327	K	0.150966103402259	0.230721554511734
328	V	0.230721554511734	0.230721554511734
329	I	0.220201872054129	0.230721554511734
330	A	0.409463746523027	0.254031446757074
331	A	0.254031446757074	0.409463746523027
332	K	0.458345231320341	0.418351656984025
333	C	0.590020823267638	0.458345231320341
334	S	0.418351656984025	0.590020823267638
335	P	0.605906757182756	0.590020823267638
336	V	0.622456066994740	0.491563903140577
337	C	0.491563903140577	0.491563903140577
338	A	0.368197599174201	0.451190319674899
339	Q	0.451190319674899	0.401174192996812
340	L	0.401174192996812	0.368197599174201
341	P	0.262066786946844	0.262066786946844
342	D	0.169491821748877	0.262066786946844
343	A	0.158460512216901	0.181355609912325
344	T	0.274192126594721	0.169491821748877
345	S	0.181355609912325	0.158460512216901
346	A	0.094460798610904	0.094460798610904
347	Y	0.063173726092662	0.068805554268270
348	S	0.068805554268270	0.063173726092662
349	D	0.032349591827038	0.063173726092662
350	Q	0.037842987867449	0.068805554268270
351	Q	0.128802497597501	0.127580837060757
352	V	0.128802497597501	0.128802497597501
353	S	0.127580837060757	0.128802497597501
354	G	0.214598977250666	0.127580837060757
355	N	0.100134495983555	0.100134495983555
356	T	0.055986361350652	0.100134495983555
357	P	0.047990587677876	0.100134495983555
358	S	0.110144854796948	0.110144854796948
359	L	0.119430252334554	0.119430252334554
360	A	0.230335052170383	0.139356088292824
361	S	0.139356088292824	0.140672322651267
362	F	0.140672322651267	0.209932286764764
363	D	0.209932286764764	0.209932286764764
364	Q	0.334993200680771	0.334993200680771
365	P	0.379444712758022	0.379444712758022
366	A	0.594247762470091	0.574701429060480
367	T	0.733431298794911	0.574701429060480
368	I	0.574701429060480	0.574701429060480
369	Q	0.354973450181594	0.508324188304639
370	T	0.508324188304639	0.508324188304639
371	A	0.373828029297673	0.508324188304639
372	M	0.524298733962191	0.524298733962191
373	A	0.524298733962191	0.524298733962191
374	I	0.725265173630573	0.664970484155529
375	L	0.664970484155529	0.664970484155529
376	Q	0.706678231140264	0.664970484155529
377	D	0.472206788807882	0.645600288694917
378	L	0.645600288694917	0.612940609222184
379	R	0.508462726752540	0.563728262263978
380	Q	0.612940609222184	0.563728262263978
381	Q	0.563728262263978	0.508462726752540
382	I	0.492775520320371	0.492775520320371
383	Q	0.369326020016761	0.369326020016761
384	A	0.251676629658582	0.342046463407358
385	G	0.255762302957565	0.255762302957565
386	L	0.342046463407358	0.251676629658582
387	E	0.173015187589058	0.173015187589058
388	L	0.151759290575194	0.173015187589058
389	A	0.100169371210515	0.151759290575194
390	Q	0.184778601680234	0.100169371210515
391	A	0.077637039938276	0.077637039938276
392	R	0.071961812225752	0.073040543566099
393	K	0.059432073018923	0.071961812225752
394	G	0.073040543566099	0.071961812225752
395	G	0.043294250877124	0.073040543566099
396	Q	0.078381828928517	0.073040543566099
397	E	0.078381828928517	0.060101005781346
398	L	0.060101005781346	0.060101005781346
399	G	0.033476996431101	0.051902995852966
400	P	0.045920935528829	0.045920935528829
401	S	0.051902995852966	0.045920935528829
402	K	0.042054076631222	0.051902995852966
403	R	0.058956102321364	0.058956102321364
404	R	0.058956102321364	0.058956102321364
405	L	0.098303576862546	0.098303576862546
406	Q	0.233659252986284	0.103746940133338
407	D	0.149015459060802	0.103746940133338
408	V	0.103746940133338	0.103746940133338
409	A	0.103746940133338	0.103746940133338
410	G	0.084106263402780	0.103746940133338
411	R	0.106767766290495	0.092738047935478
412	G	0.092738047935478	0.086541029439629
413	C	0.086541029439629	0.092660258281614
414	C	0.048008951902508	0.092660258281614
415	R	0.092660258281614	0.092660258281614
416	D	0.169667983716194	0.092660258281614
417	P	0.101503268368091	0.093790135712753
418	N	0.084297091016320	0.101503268368091
419	A	0.093790135712753	0.101503268368091
420	Q	0.159631442604886	0.159631442604886
421	S	0.235665981634029	0.159631442604886
422	S	0.224091743471009	0.159631442604886
423	F	0.153874262865492	0.172800701463410
424	S	0.088227699612682	0.172800701463410
425	K	0.172800701463410	0.172800701463410
426	S	0.188118021977197	0.188118021977197
427	P	0.239474010506885	0.204195133465052
428	W	0.204195133465052	0.217587073812976
429	A	0.217587073812976	0.230728029378391
430	M	0.343161899440258	0.217587073812976
431	T	0.230728029378391	0.217587073812976
432	E	0.147627186508457	0.195645190655544
433	R	0.175285474365793	0.195645190655544
434	K	0.195645190655544	0.195645190655544
435	H	0.195645190655544	0.195645190655544
436	S	0.327951122883800	0.195645190655544
437	S	0.209904128318233	0.209904128318233
438	L	0.179566885431982	0.209904128318233
439	E	0.223710231231211	0.195031337077550
440	R	0.140629027711484	0.195031337077550
441	A	0.195031337077550	0.223710231231211
442	R	0.307804252633783	0.304352306779726
443	S	0.320497044132847	0.304352306779726
444	V	0.304352306779726	0.306671644739355
445	H	0.304352306779726	0.304352306779726
446	T	0.306671644739355	0.304352306779726
447	W	0.224164240143878	0.304352306779726
448	E	0.351916706296569	0.224164240143878
449	P	0.224164240143878	0.224164240143878
450	W	0.190575601779847	0.229472064791712
451	S	0.259463845069380	0.224164240143878
452	S	0.229472064791712	0.190575601779847
453	S	0.138772509026489	0.163701230209298
454	T	0.138867976218701	0.163701230209298
455	A	0.163701230209298	0.163701230209298
456	R	0.163701230209298	0.163701230209298
457	E	0.204949155749392	0.163701230209298
458	S	0.271229395567660	0.163701230209298
459	C	0.147783244032054	0.147783244032054
460	P	0.115907915627122	0.115907915627122
461	Q	0.107910951873933	0.107910951873933
462	R	0.057008616080002	0.060607279775808
463	A	0.060607279775808	0.060607279775808
464	W	0.049948146900393	0.060607279775808
465	G	0.083447461542404	0.083447461542404
466	A	0.127646849323320	0.083447461542404
467	Q	0.136348004573571	0.083447461542404
468	G	0.077131022845828	0.077131022845828
469	Q	0.053432966751593	0.057653642087015
470	D	0.057653642087015	0.053432966751593
471	R	0.045982355050014	0.045982355050014
472	S	0.040622283171880	0.040622283171880
473	F	0.012126714704745	0.026117896593491
474	Q	0.017216760324839	0.021502564055931
475	R	0.026117896593491	0.021502564055931
476	P	0.021502564055931	0.026117896593491
477	E	0.030383345174259	0.030383345174259
478	S	0.059669223222211	0.059669223222211
479	P	0.112663357953570	0.097943882106386
480	H	0.097943882106386	0.097943882106386
481	E	0.104863697702002	0.102638252691365
482	R	0.050596640204717	0.097943882106386
483	L	0.102638252691365	0.102638252691365
484	G	0.095849566369746	0.102638252691365
485	H	0.132737783811843	0.132737783811843
486	F	0.333711095920542	0.333711095920542
487	S	0.380662976837964	0.333711095920542
488	Q	0.353459125466273	0.353459125466273
489	R	0.318747913099623	0.380662976837964
490	P	0.500037597499929	0.442041551247712
491	W	0.598127171221934	0.471095458317780
492	S	0.442041551247712	0.471095458317780
493	A	0.471095458317780	0.442041551247712
494	L	0.432560849710329	0.432560849710329
495	A	0.305649148896176	0.432560849710329
496	G	0.350731138173341	0.432560849710329
497	Q	0.536901093028652	0.448244762382904
498	A	0.448244762382904	0.448244762382904
499	C	0.539786942488894	0.448244762382904
500	S	0.353379906462086	0.370925653500432
501	P	0.370925653500432	0.353379906462086
502	Q	0.307154796293450	0.307154796293450
503	R	0.151398536867681	0.151398536867681
504	A	0.109982090172763	0.150490555589427
505	W	0.140486740625761	0.140486740625761
506	G	0.150490555589427	0.117536791928561
507	A	0.117536791928561	0.117536791928561
508	Q	0.082150311716874	0.082150311716874
509	R	0.070697734754579	0.070697734754579
510	Q	0.063378538860864	0.068328107123942
511	G	0.068328107123942	0.063378538860864
512	P	0.054621156002531	0.054621156002531
513	S	0.038478601815572	0.038478601815572
514	S	0.011468798641437	0.014261390032975
515	Q	0.014261390032975	0.013598740775726
516	R	0.012560224909231	0.012560224909231
517	P	0.013598740775726	0.013598740775726
518	G	0.010744156200950	0.013598740775726
519	S	0.021520367906640	0.021520367906640
520	P	0.024130158975642	0.024130158975642
521	P	0.026139419795851	0.024130158975642
522	E	0.024166654488860	0.024166654488860
523	K	0.020616015330051	0.026139419795851
524	R	0.043224745761975	0.040189781271862
525	S	0.040189781271862	0.043224745761975
526	P	0.057007647894733	0.057007647894733
527	F	0.119995990921124	0.119995990921124
528	P	0.143348116424390	0.143348116424390
529	Q	0.165994306430569	0.165994306430569
530	Q	0.177665653071763	0.177665653071763
531	P	0.242354980685154	0.242354980685154
532	W	0.352650128492006	0.300290388522869
533	S	0.300290388522869	0.316490355015271
534	A	0.316490355015271	0.316490355015271
535	V	0.370180384796510	0.316490355015271
536	A	0.278517560058101	0.370180384796510
537	T	0.473503938643812	0.473503938643812
538	Q	0.496335593109059	0.496335593109059
539	P	0.567227695881058	0.496335593109059
540	C	0.712298040790091	0.496335593109059
541	P	0.417850360020737	0.539373412681359
542	R	0.420511782781626	0.420511782781626
543	R	0.539373412681359	0.417850360020737
544	A	0.282745609320551	0.282745609320551
545	W	0.138334714442986	0.138334714442986
546	T	0.118923972149265	0.118923972149265
547	A	0.099585735038033	0.099585735038033
548	C	0.099585735038033	0.099585735038033
549	E	0.069180050522443	0.099585735038033
550	T	0.141089837478102	0.107764087558852
551	W	0.141089837478102	0.107764087558852
552	E	0.107764087558852	0.107764087558852
553	D	0.077198353603904	0.077198353603904
554	P	0.073529626621524	0.073529626621524
555	G	0.043123977090183	0.043123977090183
556	P	0.038113064480749	0.038113064480749
557	R	0.020545334690551	0.035250377864012
558	L	0.035250377864012	0.029803835188054
559	R	0.029803835188054	0.027413531055002
560	N	0.013014329390193	0.029803835188054
561	P	0.027413531055002	0.029803835188054
562	L	0.049462089898225	0.049462089898225
563	E	0.061959244807973	0.061959244807973
564	R	0.069126632120525	0.069126632120525
565	P	0.147488075286138	0.078641068259568
566	S	0.138189758111626	0.078641068259568
567	P	0.078641068259568	0.078641068259568
568	P	0.073309932901364	0.078641068259568
569	A	0.070107265942327	0.073309932901364
570	Q	0.131384596557209	0.073309932901364
571	R	0.069150372635784	0.122509542040642
572	P	0.122509542040642	0.123763294523007
573	W	0.137035676003409	0.122509542040642
574	S	0.123763294523007	0.122509542040642
575	S	0.107186925339029	0.115295035181170
576	S	0.115295035181170	0.107186925339029
577	G	0.103874852832492	0.103874852832492
578	V	0.081771161231072	0.081771161231072
579	Q	0.068008023809332	0.068008023809332
580	R	0.068008023809332	0.068008023809332
581	A	0.060949025293558	0.062554773038019
582	G	0.062554773038019	0.060949025293558
583	P	0.048026388277478	0.048026388277478
584	Q	0.048026388277478	0.048026388277478
585	G	0.041117914073889	0.048026388277478
586	K	0.088191483392074	0.053674258823111
587	G	0.053674258823111	0.070146159823816
588	R	0.070146159823816	0.070146159823816
589	G	0.079022626920939	0.070146159823816
590	I	0.061842326235631	0.079022626920939
591	G	0.085920883099546	0.085920883099546
592	S	0.119492993232931	0.119492993232931
593	P	0.216497130650710	0.216497130650710
594	V	0.237024205108399	0.237024205108399
595	S	0.262274453363964	0.262274453363964
596	A	0.285559972335914	0.272478644703987
597	A	0.272478644703987	0.272478644703987
598	K	0.272478644703987	0.272478644703987
599	H	0.155381060732448	0.272478644703987
600	A	0.312547203194426	0.278728953741450
601	L	0.278728953741450	0.278728953741450
602	P	0.295518200334389	0.278728953741450
603	R	0.163280823537278	0.202503754450820
604	P	0.142271006010419	0.163280823537278
605	T	0.202503754450820	0.142271006010419
606	G	0.135274957161286	0.135274957161286
607	S	0.135274957161286	0.135274957161286
608	F	0.076899357893967	0.076899357893967
609	P	0.060150527764466	0.060150527764466
610	Q	0.016740980315510	0.034060486765769
611	N	0.019849173021940	0.034060486765769
612	P	0.034060486765769	0.034060486765769
613	L	0.042841641491857	0.036266263169509
614	G	0.036266263169509	0.042841641491857
615	K	0.074002581439319	0.042841641491857
616	E	0.063607163374540	0.044112355339364
617	K	0.037744581654438	0.051200965565690
618	D	0.044112355339364	0.048913184742189
619	T	0.051200965565690	0.048913184742189
620	L	0.048913184742189	0.051200965565690
621	R	0.102066401062595	0.102066401062595
622	P	0.102066401062595	0.102066401062595
623	C	0.102066401062595	0.102066401062595
624	P	0.092953543725281	0.102066401062595
625	R	0.151469193498652	0.151469193498652
626	S	0.169519141637398	0.169519141637398
627	R	0.289987678492440	0.169519141637398
628	G	0.287742153714448	0.169519141637398
629	L	0.109887257822504	0.201849496125397
630	L	0.102673967696164	0.145257510488177
631	G	0.201849496125397	0.109887257822504
632	P	0.145257510488177	0.145257510488177
633	S	0.102963285344377	0.165813225529463
634	H	0.165813225529463	0.165813225529463
635	S	0.230143713752223	0.230143713752223
636	S	0.230143713752223	0.230143713752223
637	E	0.267308092241561	0.230143713752223
638	S	0.154754395015930	0.154754395015930
639	L	0.106821837925233	0.154754395015930
640	R	0.127366467072626	0.154754395015930
641	E	0.174049210022067	0.174049210022067
642	F	0.185241755237223	0.185241755237223
643	M	0.185362309995305	0.185241755237223
644	R	0.197108748141179	0.185362309995305
645	Q	0.184679696832413	0.197108748141179
646	K	0.326232266690458	0.217508430135309
647	A	0.476335810353268	0.217508430135309
648	Q	0.217508430135309	0.217508430135309
649	A	0.128848042499666	0.195426307182389
650	R	0.195426307182389	0.137582816209427
651	R	0.137582816209427	0.128848042499666
652	R	0.095902209380773	0.137582816209427
653	Q	0.107660548820418	0.137582816209427
654	A	0.197210527140035	0.188051927988036
655	L	0.219439271036465	0.197210527140035
656	E	0.188051927988036	0.197210527140035
657	E	0.213113958117323	0.188051927988036
658	K	0.112451749532160	0.180737657394988
659	A	0.180737657394988	0.180737657394988
660	S	0.180737657394988	0.180737657394988
661	A	0.169760552597797	0.180737657394988
662	L	0.192964196830735	0.173702834768426
663	R	0.173702834768426	0.173702834768426
664	T	0.173702834768426	0.192964196830735
665	R	0.252535837808520	0.252535837808520
666	E	0.252535837808520	0.252535837808520
667	L	0.379308747432180	0.379308747432180
668	R	0.462970721446123	0.411533803786323
669	S	0.481902569172929	0.411533803786323
670	R	0.411533803786323	0.411533803786323
671	R	0.255655897759396	0.255655897759396
672	L	0.255655897759396	0.255655897759396
673	Q	0.163204997109351	0.255655897759396
674	E	0.181558062570755	0.255655897759396
675	V	0.397205263827689	0.315881954885954
676	Y	0.397205263827689	0.332523320079823
677	R	0.315881954885954	0.361687048881805
678	Q	0.332523320079823	0.361687048881805
679	Q	0.361687048881805	0.332523320079823
680	R	0.472457137360429	0.361687048881805
681	E	0.288358675592280	0.428214224005349
682	A	0.428214224005349	0.472457137360429
683	V	0.689880907113054	0.448431353866655
684	L	0.566068618378026	0.448431353866655
685	G	0.448431353866655	0.454967092850816
686	R	0.432404675334491	0.448431353866655
687	A	0.454967092850816	0.434708904430465
688	V	0.434708904430465	0.434708904430465
689	P	0.350167610575848	0.454967092850816
690	V	0.656466957377682	0.611544197299185
691	V	0.726435090349938	0.611544197299185
692	S	0.611544197299185	0.656466957377682
693	R	0.610248277683711	0.726435090349938
694	T	0.779329031213144	0.693926984694612
695	T	0.735606267525849	0.693926984694612
696	P	0.693926984694612	0.693926984694612
697	G	0.570724906108001	0.657474400338229
698	I	0.657474400338229	0.570724906108001
699	V	0.509456702150646	0.509456702150646
700	T	0.378504106806585	0.378504106806585
701	F	0.315274726691492	0.374819776809831
702	V	0.243937566354808	0.315274726691492
703	P	0.374819776809831	0.315274726691492
704	S	0.253980230350432	0.329544573840452
705	S	0.329544573840452	0.329544573840452
706	A	0.393989109255741	0.253980230350432
707	Q	0.194478621668017	0.208286638213453
708	S	0.124019914903478	0.194478621668017
709	G	0.208286638213453	0.124019914903478
710	G	0.074789045272285	0.074789045272285
711	L	0.045257034135062	0.074789045272285
712	E	0.045257034135062	0.074789045272285
713	A	0.074789045272285	0.066329782203848
714	S	0.131838274358494	0.074789045272285
715	G	0.066329782203848	0.131838274358494
716	S	0.132298837306348	0.132298837306348
717	L	0.132298837306348	0.132298837306348
718	E	0.159758050382969	0.159758050382969
719	S	0.300141363805534	0.187514517084399
720	P	0.187514517084399	0.198506416796129
721	V	0.286739600880416	0.271394268914773
722	L	0.198506416796129	0.271394268914773
723	E	0.271394268914773	0.286739600880416
724	W	0.456570834779981	0.388451386508760
725	S	0.612158099969833	0.455486258666552
726	K	0.388451386508760	0.455486258666552
727	V	0.455486258666552	0.435604127604731
728	T	0.435604127604731	0.388451386508760
729	S	0.342661907037786	0.342661907037786
730	G	0.272797470044114	0.272797470044114
731	M	0.145100017756198	0.182684822209319
732	V	0.182684822209319	0.174167892464344
733	L	0.101427038419251	0.174167892464344
734	G	0.174167892464344	0.182684822209319
735	G	0.264254660779647	0.264254660779647
736	Q	0.283502019927093	0.283502019927093
737	E	0.385894493233345	0.385894493233345
738	A	0.541391447339067	0.470518566688552
739	P	0.553312896344385	0.470518566688552
740	G	0.470518566688552	0.470518566688552
741	S	0.390054334880390	0.414278344135005
742	F	0.402652202716606	0.414278344135005
743	C	0.414278344135005	0.414278344135005
744	L	0.502133282055409	0.502133282055409
745	C	0.572911533566258	0.524968940606933
746	L	0.572911533566258	0.572911533566258
747	N	0.524968940606933	0.572911533566258
748	R	0.709518100161714	0.578491275657867
749	A	0.617540174517243	0.578491275657867
750	W	0.578491275657867	0.578491275657867
751	N	0.384367523288557	0.384367523288557
752	H	0.227197009190462	0.227197009190462
753	A	0.190516201579664	0.190516201579664
754	E	0.099767087244283	0.099767087244283
755	T	0.042695238187189	0.045606720243848
756	L	0.045606720243848	0.042695238187189
757	D	0.039260566990992	0.039260566990992
758	P	0.016370146991142	0.016370146991142
759	P	0.006313905143610	0.008567725200218
760	G	0.008567725200218	0.006313905143610
761	M	0.003990213281801	0.005896512611156
762	G	0.003990213281801	0.005896512611156
763	G	0.005896512611156	0.005896512611156
764	P	0.009905817712078	0.009905817712078
765	Q	0.009905817712078	0.009905817712078
766	D	0.036245044788195	0.036245044788195
767	G	0.042370975730212	0.042370975730212
768	R	0.060044487568033	0.045576779721910
769	D	0.077910907224664	0.059410383093785
770	A	0.045576779721910	0.060044487568033
771	P	0.059410383093785	0.077910907224664
772	V	0.135659502176743	0.122501487221985
773	L	0.122501487221985	0.131420423813044
774	L	0.131420423813044	0.135659502176743
775	S	0.362549818988892	0.301616292717212
776	A	0.301616292717212	0.362549818988892
777	S	0.429220511650597	0.362549818988892
778	P	0.581289358528390	0.429220511650597
779	S	0.361181653297356	0.429220511650597
780	L	0.555482262664927	0.425568322505658
781	G	0.425568322505658	0.361181653297356
782	S	0.285044977808634	0.285044977808634
783	L	0.186312120123567	0.285044977808634
784	E	0.283869761714456	0.285044977808634
785	L	0.377655653601335	0.340279648555516
786	Q	0.340279648555516	0.340279648555516
787	D	0.395669181232807	0.340279648555516
788	L	0.331099981744256	0.340279648555516
789	T	0.283804592187635	0.395669181232807
790	T	0.456978780447735	0.456978780447735
791	R	0.631442572807794	0.612223713855909
792	Y	0.612223713855909	0.612223713855909
793	L	0.837832327698195	0.612223713855909
794	P	0.578847420316282	0.612223713855909
795	R	0.558727830819328	0.578847420316282
796	G	0.704887076461247	0.558727830819328
797	M	0.421934164710620	0.469772595839762
798	C	0.469772595839762	0.421934164710620
799	I	0.334710064699118	0.352968644276943
800	Y	0.334532265445260	0.334710064699118
801	L	0.352968644276943	0.334532265445260
802	D	0.180016640931060	0.207055573640458
803	P	0.207055573640458	0.207055573640458
804	K	0.194860231152383	0.194860231152383
805	E	0.242492539724850	0.199392702817592
806	A	0.175497140620139	0.194860231152383
807	E	0.199392702817592	0.175497140620139
808	H	0.116515717859584	0.125197459057985
809	L	0.125197459057985	0.125197459057985
810	G	0.075950284494928	0.125197459057985
811	T	0.150597444504941	0.150597444504941
812	S	0.164337637799846	0.161395710654485
813	S	0.161395710654485	0.164337637799846
814	S	0.291481936036989	0.236240159907454
815	L	0.236240159907454	0.291481936036989
816	H	0.503028345469076	0.361378624990762
817	L	0.464174059585284	0.464174059585284
818	R	0.361378624990762	0.464174059585284
819	H	0.584393024407763	0.446669629669615
820	K	0.443969490738319	0.446669629669615
821	Q	0.446669629669615	0.449372918613154
822	A	0.449372918613154	0.446669629669615
823	Q	0.500376967428575	0.446669629669615
824	L	0.334487778449967	0.442902197487992
825	Q	0.442902197487992	0.442902197487992
826	A	0.442902197487992	0.409924983389415
827	L	0.409924983389415	0.409924983389415
828	E	0.372866546743395	0.409924983389415
829	T	0.404908242074080	0.404908242074080
830	T	0.557043800355800	0.372866546743395
831	A	0.338690620772068	0.356946893402094
832	K	0.356946893402094	0.356946893402094
833	V	0.356946893402094	0.356946893402094
834	L	0.378195478121556	0.356946893402094
835	K	0.378195478121556	0.378195478121556
836	Q	0.233853402139296	0.378195478121556
837	R	0.499709727532610	0.405357967825921
838	V	0.476869815916601	0.405357967825921
839	D	0.405357967825921	0.405357967825921
840	S	0.405357967825921	0.405357967825921
841	L	0.293334769887565	0.293334769887565
842	T	0.230008416949240	0.230008416949240
843	A	0.230008416949240	0.230008416949240
844	K	0.136703648004583	0.215218657744239
845	L	0.147855978516267	0.147855978516267
846	Q	0.215218657744239	0.147855978516267
847	G	0.147855978516267	0.147855978516267
848	A	0.147855978516267	0.147855978516267
849	E	0.128526047311358	0.139783684534869
850	A	0.087872719029512	0.128526047311358
851	L	0.139783684534869	0.128526047311358
852	D	0.091001187658304	0.139783684534869
853	T	0.166310196044301	0.166310196044301
854	V	0.166310196044301	0.166310196044301
855	R	0.189149674710857	0.189149674710857
856	D	0.235794883650042	0.235794883650042
857	P	0.287593276821396	0.287593276821396
858	A	0.374099511231620	0.287593276821396
859	V	0.344294754977834	0.344294754977834
860	G	0.218443244636989	0.374099511231620
861	L	0.512342969332588	0.388622046804853
862	L	0.469018011237082	0.419612828179980
863	R	0.388622046804853	0.469018011237082
864	S	0.419612828179980	0.469018011237082
865	C	0.551490475313143	0.551490475313143
866	P	0.593912534128943	0.593912534128943
867	H	0.691256314119218	0.617034043635376
868	S	0.617034043635376	0.617034043635376
869	L	0.682997238245596	0.617034043635376
870	P	0.493623970646399	0.493623970646399
871	A	0.344089513260965	0.493623970646399
872	A	0.477380045682528	0.477380045682528
873	P	0.528511768315025	0.413774715495579
874	T	0.413774715495579	0.445507591207178
875	L	0.413774715495579	0.445507591207178
876	A	0.445507591207178	0.413774715495579
877	T	0.563319687858157	0.413774715495579
878	P	0.368550573530803	0.368550573530803
879	T	0.341734708215556	0.368550573530803
880	L	0.341734708215556	0.368550573530803
881	A	0.442816901209464	0.372772787529937
882	T	0.414141417499902	0.372772787529937
883	P	0.372772787529937	0.372772787529937
884	A	0.200617531209807	0.288240266601825
885	C	0.288240266601825	0.277671095100937
886	P	0.232446473746323	0.232446473746323
887	G	0.277671095100937	0.232446473746323
888	A	0.223281357206321	0.223281357206321
889	L	0.158093641458000	0.158093641458000
890	G	0.115094091549842	0.115094091549842
891	P	0.088641712318179	0.095844652722734
892	N	0.061643291799038	0.095844652722734
893	W	0.095844652722734	0.095844652722734
894	G	0.101194381033114	0.101194381033114
895	R	0.116965418577566	0.116965418577566
896	G	0.208544747193637	0.116965418577566
897	A	0.165352948711998	0.116965418577566
898	P	0.082261257976267	0.098603719488287
899	G	0.098603719488287	0.098603719488287
900	E	0.098603719488287	0.098603719488287
901	W	0.205749985879543	0.197278087219948
902	V	0.197278087219948	0.197278087219948
903	S	0.216486413864214	0.205749985879543
904	M	0.178760836657022	0.216486413864214
905	Q	0.225453574658185	0.225453574658185
906	P	0.291095615287971	0.291095615287971
907	Q	0.474413641536414	0.474413641536414
908	P	0.691637153328148	0.474413641536414
909	L	0.661314790546349	0.474413641536414
910	L	0.427093925340616	0.427093925340616
911	P	0.200620421095273	0.240665019234213
912	P	0.202379235707854	0.240665019234213
913	T	0.240665019234213	0.240665019234213
914	Y	0.255680338236436	0.255680338236436
915	F	0.444529446393770	0.396044055350723
916	L	0.396044055350723	0.396044055350723
917	D	0.396044055350723	0.396044055350723
918	G	0.258740697066116	0.268967644311586
919	E	0.268967644311586	0.258740697066116
920	T	0.199041018506999	0.212444059405626
921	L	0.212444059405626	0.199041018506999
922	S	0.197549429458450	0.197549429458450
923	W	0.115988106608203	0.115988106608203
924	G	0.065615302288883	0.113116159009545
925	P	0.059923420920991	0.113116159009545
926	S	0.113116159009545	0.113116159009545
927	W	0.125410159618502	0.125410159618502
928	E	0.212281387706145	0.158047704738223
929	Q	0.246485143989996	0.212281387706145
930	Q	0.158047704738223	0.212281387706145
931	Q	0.231592346891412	0.158047704738223
932	S	0.080356199226851	0.113626167196679
933	V	0.103600291798019	0.103600291798019
934	S	0.113626167196679	0.098255278646324
935	P	0.098255278646324	0.098255278646324
936	R	0.056040911513157	0.098255278646324
937	A	0.072513731203641	0.098255278646324
938	H	0.136683751766068	0.083200945706724
939	C	0.127287895457098	0.083200945706724
940	E	0.083200945706724	0.083200945706724
941	S	0.049519585418079	0.049519585418079
942	K	0.022576645103998	0.047581350398383
943	P	0.024296296417484	0.024296296417484
944	R	0.047581350398383	0.024296296417484
945	G	0.022618113384382	0.027353124213238
946	F	0.031155744185415	0.027353124213238
947	P	0.027353124213238	0.022618113384382
948	E	0.014669413266862	0.014669413266862
949	E	0.012794813037525	0.013790748172341
950	G	0.012071604401791	0.013790748172341
951	H	0.013790748172341	0.013790748172341
952	V	0.029980041212947	0.025749666022446
953	D	0.025749666022446	0.025749666022446
954	V	0.036347396554034	0.029710198805713
955	K	0.015032773801325	0.029710198805713
956	P	0.029710198805713	0.036347396554034
957	D	0.061432131311885	0.061432131311885
958	K	0.088346775520943	0.088346775520943
959	R	0.193219836380890	0.128542549100734
960	L	0.170104629193821	0.170104629193821
961	Q	0.128542549100734	0.193219836380890
962	R	0.356689092691717	0.226686132473369
963	G	0.245363142992633	0.245363142992633
964	V	0.226686132473369	0.256434974303067
965	A	0.256434974303067	0.256434974303067
966	P	0.458527152955911	0.386275439532300
967	F	0.404432929370826	0.386275439532300
968	Q	0.386275439532300	0.386275439532300
969	A	0.250951535913620	0.386275439532300
970	L	0.385979887722845	0.386275439532300
971	S	0.416903647232663	0.385979887722845
972	P	0.416903647232663	0.385979887722845
973	S	0.262741381425260	0.297694711512222
974	A	0.262741381425260	0.297694711512222
975	G	0.297694711512222	0.297694711512222
976	S	0.298835803718083	0.297694711512222
977	S	0.332436749090733	0.297694711512222
978	Y	0.256462909345267	0.298835803718083
979	A	0.272086734103559	0.332436749090733
980	G	0.425348430873018	0.396998158136680
981	P	0.396998158136680	0.396998158136680
982	A	0.396998158136680	0.425348430873018
983	T	0.501961777433188	0.501961777433188
984	L	0.501961777433188	0.501961777433188
985	H	0.654390662138859	0.501961777433188
986	P	0.520844351925647	0.501961777433188
987	I	0.264959043417832	0.264959043417832
988	W	0.228970724303860	0.264959043417832
989	G	0.250302651140658	0.264959043417832
990	S	0.282020494690272	0.282020494690272
991	L	0.353100066268321	0.282020494690272
992	G	0.289864472105638	0.282020494690272
993	L	0.141090554885919	0.157530560979648
994	E	0.157530560979648	0.141090554885919
995	E	0.099054413766572	0.099054413766572
996	T	0.051236984130719	0.070189239911257
997	P	0.044439493448879	0.060294616680633
998	S	0.070189239911257	0.051986378425075
999	V	0.060294616680633	0.060294616680633
1000	G	0.051986378425075	0.060294616680633
1001	G	0.068320124033668	0.058693843409972
1002	A	0.032112492511846	0.058693843409972
1003	D	0.058693843409972	0.068320124033668
1004	S	0.097971994533983	0.097971994533983
1005	V	0.147114956869927	0.126368095964713
1006	A	0.133016834988654	0.126368095964713
1007	P	0.126368095964713	0.126368095964713
1008	C	0.060263965127613	0.060263965127613
1009	T	0.040668263209973	0.045492174044555
1010	P	0.045492174044555	0.045492174044555
1011	R	0.045492174044555	0.045492174044555
1012	S	0.045492174044555	0.045492174044555
1013	C	0.048907149966871	0.045492174044555
1014	G	0.024990308773867	0.045492174044555
1015	K	0.039716338476994	0.039716338476994
1016	G	0.056347718541263	0.039716338476994
1017	D	0.027348300620580	0.052198210247511
1018	P	0.052198210247511	0.052198210247511
1019	A	0.060850212669706	0.043430228622000
1020	D	0.043430228622000	0.043430228622000
1021	R	0.033186291947695	0.033186291947695
1022	P	0.022546161433306	0.033186291947695
1023	W	0.022546161433306	0.033186291947695
1024	A	0.047446291782011	0.047446291782011
1025	G	0.066315908722788	0.066315908722788
1026	W	0.132947438344220	0.083392452393653
1027	S	0.093843975974287	0.093843975974287
1028	G	0.083392452393653	0.132947438344220
1029	G	0.254837135073873	0.212238771979728
1030	R	0.212238771979728	0.212238771979728
1031	G	0.373227079533308	0.212238771979728
1032	I	0.203568171984883	0.212238771979728
1033	H	0.172379947160269	0.203568171984883
1034	R	0.217848104477585	0.172379947160269
1035	E	0.131759637156539	0.172379947160269
1036	H	0.156992647069760	0.217848104477585
1037	L	0.327855582557130	0.327855582557130
1038	P	0.354168322790831	0.354168322790831
1039	L	0.468061784737203	0.424307498962772
1040	P	0.468061784737203	0.424307498962772
1041	S	0.424307498962772	0.424307498962772
1042	T	0.281860045006958	0.373982860802939
1043	R	0.255376940157206	0.373982860802939
1044	A	0.373982860802939	0.355307801724377
1045	W	0.508689070142439	0.373982860802939
1046	P	0.355307801724377	0.395961802155704
1047	Y	0.395961802155704	0.408622646061021
1048	G	0.408622646061021	0.408622646061021
1049	V	0.467257610875168	0.467257610875168
1050	E	0.518380538602338	0.499396965292392
1051	K	0.515650880414152	0.499396965292392
1052	S	0.499396965292392	0.499396965292392
1053	F	0.408622646061021	0.499396965292392
1054	S	0.273507213015796	0.499396965292392
1055	T	0.500000000000000	0.500000000000000
1056	W	0.500000000000000	0.500000000000000
1057	R	0.500000000000000	0.500000000000000
1058	A	0.500000000000000	0.500000000000000
1059	S	0.500000000000000	0.500000000000000
1060	T	0.500000000000000	0.500000000000000
1061	P	0.500000000000000	0.500000000000000
1062	R	0.500000000000000	0.500000000000000
1063	Y	0.500000000000000	0.500000000000000
