# Supplementary material for: Conserved degronome features governing quality control associated proteolysis
Source: Nat Commun. 2022 Dec 8;13:7588. doi: 10.1038/s41467-022-35298-y (PMC9732359; doi:10.1038/s41467-022-35298-y)
Supplement: Supplementary file 7 — Supplementary Data 5 [file 41467_2022_35298_MOESM7_ESM.zip › profile_A0A0A0.csv]

# Degron profile of A0A0A0
# logit: Predicted probability of a tile being a degron (PSI<2.2) assigned to central position
# smooth: Running median spanning 5 positions
resi	aa	logit	logit_smooth
1	M	0.500000000000000	0.500000000000000
2	E	0.500000000000000	0.500000000000000
3	A	0.500000000000000	0.500000000000000
4	P	0.500000000000000	0.500000000000000
5	A	0.500000000000000	0.500000000000000
6	Q	0.500000000000000	0.500000000000000
7	L	0.500000000000000	0.500000000000000
8	L	0.500000000000000	0.500000000000000
9	F	0.913560505120856	0.876613103788688
10	L	0.876613103788688	0.885163030776401
11	L	0.925988535018900	0.885163030776401
12	L	0.885163030776401	0.885163030776401
13	L	0.838867559473511	0.896231430838148
14	W	0.896231430838148	0.896231430838148
15	L	0.941047615302346	0.896231430838148
16	P	0.941047615302346	0.896231430838148
17	D	0.895729190287530	0.895729190287530
18	T	0.809236353402858	0.809236353402858
19	T	0.693069194704984	0.693069194704984
20	G	0.505355215214399	0.505355215214399
21	E	0.400252273237363	0.400252273237363
22	I	0.264242941059336	0.264242941059336
23	V	0.254133189189956	0.264242941059336
24	L	0.153522451279777	0.264242941059336
25	T	0.286151159709498	0.286151159709498
26	Q	0.445083464672314	0.335229396689406
27	S	0.402748805502633	0.335229396689406
28	P	0.335229396689406	0.402748805502633
29	A	0.276893061208902	0.335229396689406
30	T	0.418486730254686	0.302547111965223
31	L	0.302547111965223	0.276893061208902
32	S	0.204565491642350	0.204565491642350
33	L	0.204565491642350	0.204565491642350
34	S	0.202792507669109	0.204565491642350
35	P	0.306836153248449	0.306836153248449
36	G	0.323226123052350	0.323226123052350
37	E	0.408121853434610	0.338973214665622
38	R	0.359750423648764	0.338973214665622
39	A	0.338973214665622	0.338973214665622
40	T	0.214430782308282	0.317629343139201
41	L	0.317629343139201	0.214430782308282
42	S	0.198573144495671	0.214430782308282
43	C	0.198573144495671	0.317629343139201
44	R	0.335393280848003	0.335393280848003
45	A	0.556341593302608	0.556341593302608
46	S	0.728299067040237	0.728299067040237
47	Q	0.831072607183175	0.831072607183175
48	S	0.874059914124589	0.831072607183175
49	V	0.863646988311749	0.831072607183175
50	S	0.756737291512860	0.756737291512860
51	S	0.745728304855025	0.745728304855025
52	Y	0.608243709237006	0.608243709237006
53	L	0.521061866765596	0.521061866765596
54	A	0.449940869358522	0.500950733854179
55	W	0.500950733854179	0.499431817744569
56	Y	0.480449929501788	0.499431817744569
57	Q	0.499431817744569	0.500950733854179
58	Q	0.523617880906281	0.523617880906281
59	K	0.673726925236739	0.673726925236739
60	P	0.807836340974557	0.673726925236739
61	G	0.807836340974557	0.673726925236739
62	Q	0.527938029986648	0.527938029986648
63	A	0.527938029986648	0.527938029986648
64	P	0.360928341751079	0.360928341751079
65	R	0.205593342665685	0.286994408419806
66	L	0.232324237207551	0.286994408419806
67	L	0.286994408419806	0.277416623729280
68	I	0.301497087973876	0.286994408419806
69	Y	0.277416623729280	0.301497087973876
70	D	0.508319339648123	0.487811745005967
71	A	0.487811745005967	0.487811745005967
72	S	0.487811745005967	0.508319339648123
73	N	0.547293765364102	0.527054293384682
74	R	0.676748986958683	0.527054293384682
75	A	0.527054293384682	0.527054293384682
76	T	0.309620038801642	0.309620038801642
77	G	0.180521518946935	0.180521518946935
78	I	0.087760097461449	0.140609308156277
79	P	0.140609308156277	0.092482736032563
80	A	0.091569351797225	0.091569351797225
81	R	0.092482736032563	0.092482736032563
82	F	0.060327998146347	0.091569351797225
83	S	0.100055724456019	0.092482736032563
84	G	0.083908694559602	0.100055724456019
85	S	0.145446621670458	0.145446621670458
86	G	0.185402108658471	0.185402108658471
87	P	0.185402108658471	0.185402108658471
88	G	0.211212859963381	0.185402108658471
89	T	0.179116817171999	0.185402108658471
90	D	0.275326859627938	0.179116817171999
91	F	0.104534374036382	0.104534374036382
92	T	0.090268133636042	0.090268133636042
93	L	0.070066766957890	0.085138606358329
94	T	0.036289610690975	0.085138606358329
95	I	0.085138606358329	0.085138606358329
96	S	0.118444662291442	0.118444662291442
97	S	0.232573340311563	0.232573340311563
98	L	0.341647364684872	0.341647364684872
99	E	0.642548028764047	0.585016948750211
100	P	0.607026166545219	0.585016948750211
101	E	0.585016948750211	0.585016948750211
102	D	0.409111505148485	0.424921169434367
103	F	0.424921169434367	0.409111505148485
104	A	0.266290499135603	0.363114717170958
105	V	0.223553578508974	0.363114717170958
106	Y	0.363114717170958	0.363114717170958
107	Y	0.500000000000000	0.500000000000000
108	C	0.500000000000000	0.500000000000000
109	Q	0.500000000000000	0.500000000000000
110	Q	0.500000000000000	0.500000000000000
111	R	0.500000000000000	0.500000000000000
112	S	0.500000000000000	0.500000000000000
113	N	0.500000000000000	0.500000000000000
114	W	0.500000000000000	0.500000000000000
115	H	0.500000000000000	0.500000000000000
