# Supplementary material for: Conserved degronome features governing quality control associated proteolysis
Source: Nat Commun. 2022 Dec 8;13:7588. doi: 10.1038/s41467-022-35298-y (PMC9732359; doi:10.1038/s41467-022-35298-y)
Supplement: Supplementary file 7 — Supplementary Data 5 [file 41467_2022_35298_MOESM7_ESM.zip › profile_A0A0A6.csv]

# Degron profile of A0A0A6
# logit: Predicted probability of a tile being a degron (PSI<2.2) assigned to central position
# smooth: Running median spanning 5 positions
resi	aa	logit	logit_smooth
1	M	0.500000000000000	0.500000000000000
2	L	0.500000000000000	0.500000000000000
3	L	0.500000000000000	0.500000000000000
4	L	0.500000000000000	0.500000000000000
5	L	0.500000000000000	0.500000000000000
6	I	0.500000000000000	0.500000000000000
7	P	0.500000000000000	0.500000000000000
8	V	0.500000000000000	0.500000000000000
9	L	0.978063213994637	0.954324669943266
10	G	0.973247916303076	0.954324669943266
11	M	0.954324669943266	0.954324669943266
12	I	0.931732366751578	0.931732366751578
13	F	0.870181798285360	0.870181798285360
14	A	0.781088140729491	0.781088140729491
15	L	0.749290266976770	0.778572715046460
16	R	0.778572715046460	0.749290266976770
17	D	0.655462923345932	0.655462923345932
18	A	0.521926079058566	0.533917914195230
19	R	0.533917914195230	0.521926079058566
20	A	0.450897224243909	0.450897224243909
21	Q	0.303053515355611	0.397006776230976
22	S	0.284110625787052	0.397006776230976
23	V	0.397006776230976	0.378970539819078
24	S	0.397006776230976	0.397006776230976
25	Q	0.378970539819078	0.397006776230976
26	H	0.412099083494683	0.412099083494683
27	N	0.412099083494683	0.412099083494683
28	H	0.443603629371620	0.412099083494683
29	H	0.393825005984065	0.431633641941031
30	V	0.569492451447646	0.443603629371620
31	I	0.431633641941031	0.431633641941031
32	L	0.455524257844126	0.455524257844126
33	S	0.387449628225881	0.447497694620543
34	E	0.523965080500374	0.455524257844126
35	A	0.447497694620543	0.523965080500374
36	A	0.638664403595126	0.621143137900050
37	S	0.621143137900050	0.621143137900050
38	L	0.724728901268444	0.621143137900050
39	E	0.538582302398859	0.538582302398859
40	L	0.302387140023585	0.302387140023585
41	G	0.189145329718229	0.302387140023585
42	C	0.284583235877534	0.302387140023585
43	N	0.354705038562808	0.354705038562808
44	Y	0.456960479504177	0.456960479504177
45	S	0.561634611980424	0.561634611980424
46	Y	0.717279030293384	0.700412559022175
47	G	0.700412559022175	0.717279030293384
48	G	0.874128583100686	0.773279727879214
49	T	0.773279727879214	0.805241129427102
50	V	0.886492304668606	0.805241129427102
51	N	0.805241129427102	0.797583616959296
52	L	0.797583616959296	0.797583616959296
53	F	0.677423949313590	0.710716931761841
54	W	0.693626194981798	0.710716931761841
55	Y	0.710716931761841	0.710716931761841
56	V	0.749893625792425	0.749893625792425
57	Q	0.881662045285675	0.881662045285675
58	Y	0.932634555940875	0.932634555940875
59	P	0.938468257904509	0.938468257904509
60	G	0.947714331495005	0.943512461704945
61	Q	0.943512461704945	0.943512461704945
62	H	0.943512461704945	0.943512461704945
63	L	0.894011091514090	0.894011091514090
64	Q	0.786491588907803	0.786491588907803
65	L	0.519134890281577	0.519134890281577
66	L	0.498633465902531	0.519134890281577
67	L	0.519059545356600	0.519134890281577
68	K	0.684071464954132	0.684071464954132
69	Y	0.729739448237113	0.688716264617649
70	F	0.688716264617649	0.688716264617649
71	S	0.806882239037989	0.688716264617649
72	G	0.677086170110438	0.677086170110438
73	D	0.632100021541644	0.632100021541644
74	P	0.630831280844907	0.630831280844907
75	L	0.343049631063753	0.343049631063753
76	V	0.254345438786908	0.254345438786908
77	K	0.171985203136077	0.196311716611440
78	G	0.183122598282240	0.187182288569451
79	I	0.196311716611440	0.187182288569451
80	K	0.187182288569451	0.196311716611440
81	G	0.233482033119667	0.233482033119667
82	F	0.364919706538153	0.364919706538153
83	E	0.558125975392697	0.402036114100425
84	A	0.402036114100425	0.402036114100425
85	E	0.424182813389487	0.424182813389487
86	F	0.382662931436314	0.424182813389487
87	I	0.606341259753304	0.449424581509131
88	K	0.449424581509131	0.449424581509131
89	S	0.449424581509131	0.449424581509131
90	K	0.478547552993641	0.449424581509131
91	F	0.329386984139901	0.478547552993641
92	S	0.593328979133161	0.523117880455833
93	F	0.523117880455833	0.593328979133161
94	N	0.790958547236773	0.593328979133161
95	L	0.669431855131863	0.523117880455833
96	R	0.332056048416896	0.395478598461689
97	K	0.347725309519672	0.347725309519672
98	P	0.395478598461689	0.332056048416896
99	S	0.284877645332272	0.347725309519672
100	V	0.269594023693819	0.372104610406806
101	Q	0.408157635968249	0.372104610406806
102	W	0.372104610406806	0.408157635968249
103	S	0.478279970169074	0.454191456951785
104	D	0.454191456951785	0.478279970169074
105	T	0.500000000000000	0.500000000000000
106	A	0.500000000000000	0.500000000000000
107	E	0.500000000000000	0.500000000000000
108	Y	0.500000000000000	0.500000000000000
109	F	0.500000000000000	0.500000000000000
110	C	0.500000000000000	0.500000000000000
111	A	0.500000000000000	0.500000000000000
112	V	0.500000000000000	0.500000000000000
113	N	0.500000000000000	0.500000000000000
