# Supplementary material for: Conserved degronome features governing quality control associated proteolysis
Source: Nat Commun. 2022 Dec 8;13:7588. doi: 10.1038/s41467-022-35298-y (PMC9732359; doi:10.1038/s41467-022-35298-y)
Supplement: Supplementary file 7 — Supplementary Data 5 [file 41467_2022_35298_MOESM7_ESM.zip › profile_A0A0B4.csv]

# Degron profile of A0A0B4
# logit: Predicted probability of a tile being a degron (PSI<2.2) assigned to central position
# smooth: Running median spanning 5 positions
resi	aa	logit	logit_smooth
1	M	0.500000000000000	0.500000000000000
2	K	0.500000000000000	0.500000000000000
3	L	0.500000000000000	0.500000000000000
4	V	0.500000000000000	0.500000000000000
5	T	0.500000000000000	0.500000000000000
6	S	0.500000000000000	0.500000000000000
7	I	0.500000000000000	0.500000000000000
8	T	0.500000000000000	0.500000000000000
9	V	0.937243335773450	0.832295997750046
10	L	0.832295997750046	0.832295997750046
11	L	0.865950240809820	0.832295997750046
12	S	0.764255190847800	0.764255190847800
13	L	0.657764860638587	0.657764860638587
14	G	0.657764860638587	0.657764860638587
15	I	0.639421704002482	0.639421704002482
16	M	0.425409749014156	0.425409749014156
17	G	0.367469794907787	0.367469794907787
18	D	0.254108169466495	0.254108169466495
19	A	0.214287321209987	0.214287321209987
20	K	0.076931257188364	0.076931257188364
21	T	0.076931257188364	0.076931257188364
22	T	0.033997122312964	0.033997122312964
23	Q	0.026028505853664	0.026028505853664
24	P	0.007479502987444	0.007479502987444
25	N	0.002868348329200	0.007479502987444
26	S	0.003223647152642	0.007479502987444
27	M	0.010914547374674	0.009601121262198
28	E	0.009601121262198	0.010914547374674
29	S	0.018951043816691	0.015981196558798
30	N	0.015981196558798	0.018951043816691
31	E	0.025143796756169	0.021695087934825
32	E	0.021695087934825	0.025143796756169
33	E	0.027357413787039	0.027357413787039
34	P	0.034241417136809	0.034241417136809
35	V	0.034604750571123	0.034604750571123
36	H	0.046277355092347	0.046277355092347
37	L	0.077934290305690	0.060062857754124
38	P	0.060062857754124	0.066201082408592
39	C	0.075303506343259	0.075303506343259
40	N	0.066201082408592	0.075303506343259
41	H	0.176130406554207	0.176130406554207
42	S	0.431214929166818	0.431214929166818
43	T	0.490203856230605	0.490203856230605
44	I	0.527542715587149	0.507334416371904
45	S	0.641969045718617	0.527542715587149
46	G	0.507334416371904	0.527816967498030
47	T	0.527816967498030	0.566711468568898
48	D	0.566711468568898	0.565199438325108
49	Y	0.583573416801659	0.565199438325108
50	I	0.565199438325108	0.565199438325108
51	H	0.545324437363881	0.545324437363881
52	W	0.472825446316621	0.472825446316621
53	Y	0.272442619140597	0.329873639906392
54	R	0.176937649504201	0.329873639906392
55	Q	0.329873639906392	0.329873639906392
56	L	0.453644938972953	0.453644938972953
57	P	0.771810530033175	0.453644938972953
58	S	0.678071803771071	0.576814786291174
59	Q	0.438890000623518	0.576814786291174
60	G	0.576814786291174	0.438890000623518
61	P	0.410339231838429	0.410339231838429
62	E	0.286719531752611	0.353278122081667
63	Y	0.228132056727007	0.286719531752611
64	V	0.353278122081667	0.228132056727007
65	I	0.187435548651752	0.188496937614928
66	H	0.177150474144033	0.188496937614928
67	G	0.188496937614928	0.188496937614928
68	L	0.274638080426474	0.274638080426474
69	T	0.380639889260766	0.380639889260766
70	S	0.419629237852734	0.419629237852734
71	N	0.702915989628638	0.626475940093825
72	V	0.626475940093825	0.626475940093825
73	N	0.666926387022910	0.626475940093825
74	N	0.546888522188191	0.546888522188191
75	R	0.391256943383256	0.391256943383256
76	M	0.298184942927032	0.298184942927032
77	A	0.196149390105784	0.196149390105784
78	S	0.185369361944814	0.196149390105784
79	L	0.185369361944814	0.185369361944814
80	A	0.222902174179053	0.185369361944814
81	I	0.145339040287931	0.222902174179053
82	A	0.287094764682049	0.287094764682049
83	E	0.508233485678428	0.508233485678428
84	D	0.642795409003645	0.531420078635484
85	R	0.563306239504568	0.563306239504568
86	K	0.531420078635484	0.563306239504568
87	S	0.581895308512421	0.534141155318190
88	S	0.428234426434661	0.531420078635484
89	T	0.534141155318190	0.428234426434661
90	L	0.377969176108228	0.377969176108228
91	I	0.198374530665397	0.377969176108228
92	L	0.345969709433504	0.377969176108228
93	H	0.565006279526626	0.565006279526626
94	R	0.672446578436307	0.672446578436307
95	A	0.790343096701795	0.790343096701795
96	T	0.867128164459369	0.867128164459369
97	L	0.912877499660183	0.912877499660183
98	R	0.954751306598291	0.917912976306560
99	D	0.954751306598291	0.917912976306560
100	A	0.917912976306560	0.917912976306560
101	A	0.500000000000000	0.500000000000000
102	V	0.500000000000000	0.500000000000000
103	Y	0.500000000000000	0.500000000000000
104	Y	0.500000000000000	0.500000000000000
105	C	0.500000000000000	0.500000000000000
106	I	0.500000000000000	0.500000000000000
107	L	0.500000000000000	0.500000000000000
108	R	0.500000000000000	0.500000000000000
109	D	0.500000000000000	0.500000000000000
