# Supplementary material for: Conserved degronome features governing quality control associated proteolysis
Source: Nat Commun. 2022 Dec 8;13:7588. doi: 10.1038/s41467-022-35298-y (PMC9732359; doi:10.1038/s41467-022-35298-y)
Supplement: Supplementary file 7 — Supplementary Data 5 [file 41467_2022_35298_MOESM7_ESM.zip › profile_A0A0C4.csv]

# Degron profile of A0A0C4
# logit: Predicted probability of a tile being a degron (PSI<2.2) assigned to central position
# smooth: Running median spanning 5 positions
resi	aa	logit	logit_smooth
1	M	0.500000000000000	0.500000000000000
2	G	0.500000000000000	0.500000000000000
3	P	0.500000000000000	0.500000000000000
4	G	0.500000000000000	0.500000000000000
5	L	0.500000000000000	0.500000000000000
6	L	0.500000000000000	0.500000000000000
7	C	0.500000000000000	0.500000000000000
8	W	0.500000000000000	0.500000000000000
9	A	0.918500293111899	0.882264091296524
10	L	0.882264091296524	0.918500293111899
11	L	0.944141375976715	0.919459053906774
12	C	0.919459053906774	0.919459053906774
13	L	0.938521718997701	0.919459053906774
14	L	0.860013586992739	0.860013586992739
15	G	0.847946899489297	0.847946899489297
16	A	0.778342762080155	0.778342762080155
17	G	0.620656245314470	0.620656245314470
18	S	0.571413867091607	0.571413867091607
19	V	0.376257517255681	0.376257517255681
20	E	0.245070065807760	0.245070065807760
21	T	0.178961888417660	0.191077645335903
22	G	0.178961888417660	0.191077645335903
23	V	0.191077645335903	0.191077645335903
24	T	0.227537504206438	0.195281627208440
25	Q	0.195281627208440	0.207496546057963
26	S	0.257230870221536	0.207496546057963
27	P	0.207496546057963	0.195281627208440
28	T	0.124084126111148	0.207496546057963
29	H	0.185452344372260	0.207496546057963
30	L	0.277472708975806	0.277472708975806
31	I	0.339296598648350	0.339296598648350
32	K	0.361325488644642	0.361325488644642
33	T	0.376465039163064	0.376465039163064
34	R	0.512347366650292	0.512347366650292
35	G	0.512347366650292	0.512347366650292
36	Q	0.552786818459087	0.512347366650292
37	Q	0.530091415742661	0.512347366650292
38	V	0.511333663293564	0.511333663293564
39	T	0.296321450409560	0.296321450409560
40	L	0.182331607175730	0.182331607175730
41	R	0.157989385508898	0.182331607175730
42	C	0.157989385508898	0.182331607175730
43	S	0.228729599221331	0.228729599221331
44	S	0.281743917889349	0.281743917889349
45	Q	0.457074081230150	0.457074081230150
46	S	0.612343563774392	0.457074081230150
47	G	0.460816987539217	0.457074081230150
48	H	0.438197704983348	0.460816987539217
49	N	0.337531187014758	0.438197704983348
50	T	0.470102035562281	0.337531187014758
51	V	0.294653234331403	0.294653234331403
52	S	0.278204627111376	0.278204627111376
53	W	0.225647057785613	0.225647057785613
54	Y	0.211634882849555	0.225647057785613
55	Q	0.198516335377493	0.225647057785613
56	Q	0.379699037808033	0.379699037808033
57	A	0.536168508052877	0.536168508052877
58	L	0.731368086486753	0.713030662024160
59	G	0.713030662024160	0.716105003503876
60	Q	0.716105003503876	0.716105003503876
61	G	0.813669061046361	0.713030662024160
62	P	0.704077541752019	0.704077541752019
63	Q	0.441029315680169	0.441029315680169
64	F	0.329276099631261	0.329276099631261
65	I	0.233986520114034	0.233986520114034
66	F	0.164901689490315	0.164901689490315
67	Q	0.073616493888687	0.101855040428102
68	Y	0.101855040428102	0.088843553980133
69	Y	0.085024538019220	0.088843553980133
70	R	0.088843553980133	0.101855040428102
71	E	0.176505672012366	0.088843553980133
72	E	0.164895247558558	0.088843553980133
73	E	0.082422338693407	0.082422338693407
74	N	0.045440977987049	0.049063086673561
75	G	0.045440977987049	0.045440977987049
76	R	0.049063086673561	0.045440977987049
77	G	0.022035497448441	0.023867575124135
78	N	0.023867575124135	0.023867575124135
79	F	0.020481496483468	0.023867575124135
80	P	0.063716597807755	0.063716597807755
81	P	0.091534501832341	0.091534501832341
82	R	0.122214730746033	0.122214730746033
83	F	0.233032907281243	0.233032907281243
84	S	0.286673907421057	0.233032907281243
85	G	0.271394144338957	0.271394144338957
86	L	0.220482031117863	0.271394144338957
87	Q	0.401129741010406	0.271394144338957
88	F	0.221420470165592	0.347476503867027
89	P	0.363284547915509	0.363284547915509
90	N	0.347476503867027	0.363284547915509
91	Y	0.377210547785530	0.363284547915509
92	S	0.378492170866098	0.377210547785530
93	S	0.259047933426084	0.377210547785530
94	E	0.464882018254656	0.259047933426084
95	L	0.187727100753667	0.187727100753667
96	N	0.111258728853651	0.111258728853651
97	V	0.062793962403298	0.111258728853651
98	N	0.088201572621855	0.111258728853651
99	A	0.186381691756734	0.186381691756734
100	L	0.186381691756734	0.186381691756734
101	E	0.300872538296749	0.300872538296749
102	L	0.408622791051136	0.408622791051136
103	D	0.596287667946721	0.440156318856436
104	D	0.440156318856436	0.497755890068720
105	S	0.497755890068720	0.500000000000000
106	A	0.500000000000000	0.500000000000000
107	L	0.500000000000000	0.500000000000000
108	Y	0.500000000000000	0.500000000000000
109	L	0.500000000000000	0.500000000000000
110	C	0.500000000000000	0.500000000000000
111	A	0.500000000000000	0.500000000000000
112	S	0.500000000000000	0.500000000000000
113	S	0.500000000000000	0.500000000000000
114	L	0.500000000000000	0.500000000000000
