# Supplementary material for: Conserved degronome features governing quality control associated proteolysis
Source: Nat Commun. 2022 Dec 8;13:7588. doi: 10.1038/s41467-022-35298-y (PMC9732359; doi:10.1038/s41467-022-35298-y)
Supplement: Supplementary file 7 — Supplementary Data 5 [file 41467_2022_35298_MOESM7_ESM.zip › profile_A0A0C5.csv]

# Degron profile of A0A0C5
# logit: Predicted probability of a tile being a degron (PSI<2.2) assigned to central position
# smooth: Running median spanning 5 positions
resi	aa	logit	logit_smooth
1	M	0.500000000000000	0.500000000000000
2	R	0.500000000000000	0.500000000000000
3	W	0.500000000000000	0.500000000000000
4	Q	0.500000000000000	0.500000000000000
5	E	0.500000000000000	0.500000000000000
6	M	0.500000000000000	0.500000000000000
7	G	0.500000000000000	0.500000000000000
8	Y	0.500000000000000	0.500000000000000
9	I	0.500000000000000	0.500000000000000
10	F	0.500000000000000	0.500000000000000
11	Y	0.500000000000000	0.500000000000000
12	P	0.500000000000000	0.500000000000000
13	R	0.500000000000000	0.500000000000000
14	K	0.500000000000000	0.500000000000000
15	L	0.500000000000000	0.500000000000000
16	R	0.500000000000000	0.500000000000000
