# Supplementary material for: Conserved degronome features governing quality control associated proteolysis
Source: Nat Commun. 2022 Dec 8;13:7588. doi: 10.1038/s41467-022-35298-y (PMC9732359; doi:10.1038/s41467-022-35298-y)
Supplement: Supplementary file 7 — Supplementary Data 5 [file 41467_2022_35298_MOESM7_ESM.zip › profile_A0A0D9.csv]

# Degron profile of A0A0D9
# logit: Predicted probability of a tile being a degron (PSI<2.2) assigned to central position
# smooth: Running median spanning 5 positions
resi	aa	logit	logit_smooth
1	M	0.500000000000000	0.500000000000000
2	N	0.500000000000000	0.500000000000000
3	T	0.500000000000000	0.500000000000000
4	S	0.500000000000000	0.500000000000000
5	L	0.500000000000000	0.500000000000000
6	S	0.500000000000000	0.500000000000000
7	W	0.500000000000000	0.500000000000000
8	F	0.500000000000000	0.500000000000000
9	E	0.661096667133236	0.500000000000000
10	Q	0.567343556513973	0.500000000000000
11	L	0.452388960780640	0.452388960780640
12	D	0.381868445589206	0.381868445589206
13	V	0.328897372049202	0.381868445589206
14	L	0.307892430594547	0.328897372049202
15	L	0.431371606278128	0.307892430594547
16	N	0.292453934968647	0.292453934968647
17	A	0.149294748923412	0.223724916599066
18	T	0.223724916599066	0.223724916599066
19	D	0.223724916599066	0.223724916599066
20	G	0.233002882227955	0.233002882227955
21	N	0.533129198399656	0.344049162927448
22	V	0.536879041224841	0.344049162927448
23	V	0.344049162927448	0.344049162927448
24	R	0.344049162927448	0.344049162927448
25	N	0.333272482902021	0.344049162927448
26	K	0.409894900303530	0.407253448961614
27	Q	0.407253448961614	0.409894900303530
28	W	0.581563560763536	0.513470859277557
29	L	0.513470859277557	0.581563560763536
30	Y	0.714225552960698	0.581563560763536
31	P	0.748980845351501	0.697276127523908
32	L	0.569492176856330	0.714225552960698
33	G	0.697276127523908	0.748980845351501
34	V	0.823376953685826	0.823376953685826
35	S	0.909638950754431	0.909638950754431
36	T	0.945997706155386	0.942657037561869
37	E	0.942951026800975	0.942657037561869
38	L	0.942657037561869	0.942951026800975
39	I	0.938447135224026	0.942657037561869
40	G	0.947193426844703	0.938447135224026
41	L	0.905194236258727	0.905194236258727
42	C	0.905194236258727	0.905194236258727
43	I	0.899896075171789	0.905194236258727
44	C	0.948191010345329	0.948191010345329
45	F	0.971283803677705	0.971283803677705
46	F	0.991046131587286	0.971283803677705
47	C	0.978042754303123	0.971283803677705
48	S	0.956292089696065	0.960934543773484
49	S	0.960934543773484	0.956292089696065
50	G	0.917555056033594	0.917555056033594
51	C	0.864783583138816	0.864783583138816
52	I	0.713640154703333	0.713640154703333
53	F	0.608174409506844	0.608174409506844
54	L	0.456480341628867	0.456480341628867
55	G	0.355510411988316	0.371981883771832
56	S	0.369431797221267	0.369431797221267
57	P	0.371981883771832	0.369431797221267
58	P	0.334865263276616	0.371981883771832
59	Q	0.449701229997292	0.444726188523609
60	N	0.464651824485223	0.449701229997292
61	S	0.444726188523609	0.449701229997292
62	T	0.459118167081100	0.444726188523609
63	A	0.205966646795244	0.205966646795244
64	V	0.164556326130882	0.164556326130882
65	T	0.164556326130882	0.164556326130882
66	P	0.117414818018137	0.164556326130882
67	A	0.241644841805768	0.241644841805768
68	V	0.341842774418652	0.341842774418652
69	L	0.376592621391469	0.341842774418652
70	W	0.362864606918993	0.341842774418652
71	E	0.244372760247598	0.331143513664920
72	E	0.331143513664920	0.331143513664920
73	S	0.214895059059963	0.331143513664920
74	E	0.337143339228944	0.337143339228944
75	I	0.529225458584909	0.458055877787721
76	M	0.458055877787721	0.458055877787721
77	Q	0.461799985428655	0.458055877787721
78	K	0.296474873742769	0.410516913031961
79	E	0.285610650438730	0.410516913031961
80	L	0.410516913031961	0.410516913031961
81	K	0.528131856205321	0.528131856205321
82	L	0.546816279639664	0.528131856205321
83	L	0.659774743123128	0.528131856205321
84	Q	0.353520265362649	0.546816279639664
85	Y	0.405850007120462	0.581733723877659
86	Q	0.581733723877659	0.581733723877659
87	L	0.734847741117192	0.690908459714378
88	S	0.819861966091582	0.734847741117192
89	Q	0.690908459714378	0.744216124312465
90	H	0.816653096156823	0.744216124312465
91	Q	0.744216124312465	0.690908459714378
92	E	0.470653921641376	0.470653921641376
93	L	0.421481197587857	0.421481197587857
94	L	0.312268423865469	0.312268423865469
95	L	0.312268423865469	0.312268423865469
96	K	0.228752055527252	0.312268423865469
97	Q	0.214861646906747	0.261830271005573
98	L	0.335895923147191	0.261830271005573
99	A	0.261830271005573	0.277683205671538
100	E	0.277683205671538	0.335895923147191
101	G	0.570083684418319	0.399566438801131
102	R	0.399566438801131	0.399566438801131
103	Q	0.418995493203455	0.399566438801131
104	A	0.246014218010402	0.271880902169667
105	Q	0.271880902169667	0.246014218010402
106	V	0.234284048284171	0.234284048284171
107	G	0.166572956144579	0.234284048284171
108	S	0.121600240461099	0.234284048284171
109	W	0.310604075584901	0.310604075584901
110	K	0.528200667148640	0.511969310345616
111	I	0.511969310345616	0.528200667148640
112	P	0.692447493923640	0.628276703683884
113	R	0.647227399007207	0.628276703683884
114	G	0.628276703683884	0.628276703683884
115	A	0.548796633319411	0.628276703683884
116	P	0.616680139156379	0.616680139156379
117	F	0.750368226754478	0.616680139156379
118	L	0.602854063823931	0.616680139156379
119	T	0.616870853757242	0.602854063823931
120	W	0.543256862289682	0.543256862289682
121	S	0.543256862289682	0.543256862289682
122	P	0.543256862289682	0.543256862289682
123	A	0.728468393103016	0.728468393103016
124	S	0.804191683591557	0.728468393103016
125	F	0.828529182817640	0.728468393103016
126	S	0.709143175059631	0.709143175059631
127	S	0.583375430769065	0.583375430769065
128	M	0.583375430769065	0.583375430769065
129	P	0.550390022884086	0.583375430769065
130	R	0.550390022884086	0.583375430769065
131	V	0.729064343894489	0.623750314243798
132	L	0.623750314243798	0.623750314243798
133	S	0.670447498606341	0.623750314243798
134	K	0.480653603386656	0.583496670486923
135	R	0.465967586927201	0.500000000000000
136	T	0.583496670486923	0.500000000000000
137	Y	0.500000000000000	0.500000000000000
138	S	0.500000000000000	0.500000000000000
139	F	0.500000000000000	0.500000000000000
140	G	0.500000000000000	0.500000000000000
141	A	0.500000000000000	0.500000000000000
142	P	0.500000000000000	0.500000000000000
143	K	0.500000000000000	0.500000000000000
144	C	0.500000000000000	0.500000000000000
145	S	0.500000000000000	0.500000000000000
