# Supplementary material for: Conserved degronome features governing quality control associated proteolysis
Source: Nat Commun. 2022 Dec 8;13:7588. doi: 10.1038/s41467-022-35298-y (PMC9732359; doi:10.1038/s41467-022-35298-y)
Supplement: Supplementary file 7 — Supplementary Data 5 [file 41467_2022_35298_MOESM7_ESM.zip › profile_A0A0G2.csv]

# Degron profile of A0A0G2
# logit: Predicted probability of a tile being a degron (PSI<2.2) assigned to central position
# smooth: Running median spanning 5 positions
resi	aa	logit	logit_smooth
1	M	0.500000000000000	0.500000000000000
2	A	0.500000000000000	0.500000000000000
3	W	0.500000000000000	0.500000000000000
4	T	0.500000000000000	0.500000000000000
5	P	0.500000000000000	0.500000000000000
6	L	0.500000000000000	0.500000000000000
7	L	0.500000000000000	0.500000000000000
8	L	0.500000000000000	0.500000000000000
9	L	0.935835508111624	0.935835508111624
10	L	0.947967053328819	0.935835508111624
11	L	0.936892568799891	0.935835508111624
12	S	0.873694797211994	0.921059648055468
13	H	0.853279913823945	0.921059648055468
14	C	0.921059648055468	0.873694797211994
15	T	0.921059648055468	0.862619030508118
16	G	0.862619030508118	0.862619030508118
17	S	0.755131867132447	0.755131867132447
18	L	0.582510235709978	0.582510235709978
19	S	0.428853528268040	0.428853528268040
20	Q	0.285553529570859	0.428853528268040
21	P	0.428853528268040	0.410548314379291
22	V	0.410548314379291	0.347403670576276
23	L	0.347403670576276	0.371854478697810
24	T	0.344929535047038	0.347403670576276
25	Q	0.371854478697810	0.344929535047038
26	P	0.309183307677385	0.309183307677385
27	T	0.226220643876887	0.279978354485639
28	S	0.226220643876887	0.279978354485639
29	L	0.279978354485639	0.279978354485639
30	S	0.330469130466624	0.279978354485639
31	A	0.350987519732337	0.316097459639621
32	S	0.225426521272315	0.330469130466624
33	P	0.316097459639621	0.336185620960156
34	G	0.336185620960156	0.336185620960156
35	A	0.528156859233434	0.528156859233434
36	S	0.544329013499034	0.528156859233434
37	A	0.544329013499034	0.528156859233434
38	R	0.324660308466226	0.494621587458495
39	F	0.494621587458495	0.494621587458495
40	T	0.387513028739379	0.489706981878335
41	C	0.518979750985587	0.494621587458495
42	T	0.489706981878335	0.518979750985587
43	L	0.562034806272035	0.562034806272035
44	R	0.644172116175486	0.644172116175486
45	S	0.661388112439979	0.661388112439979
46	G	0.764172978742393	0.764172978742393
47	I	0.838692977526153	0.838692977526153
48	N	0.846400557678610	0.844295302592629
49	V	0.904176812160687	0.844295302592629
50	G	0.844295302592629	0.844295302592629
51	T	0.831894705378183	0.831894705378183
52	Y	0.712928702363281	0.712928702363281
53	R	0.661759686686895	0.661759686686895
54	I	0.596637710594747	0.661759686686895
55	Y	0.661759686686895	0.659212294462967
56	W	0.643542318373787	0.643542318373787
57	Y	0.659212294462967	0.659212294462967
58	Q	0.550333843680496	0.659212294462967
59	Q	0.737012350722557	0.737012350722557
60	K	0.838906534284915	0.838906534284915
61	P	0.849649651186457	0.838906534284915
62	G	0.849649651186457	0.838906534284915
63	S	0.827746679782156	0.827746679782156
64	L	0.723525608358157	0.723525608358157
65	P	0.569254933620230	0.569254933620230
66	R	0.276159951144033	0.292536664091328
67	Y	0.292536664091328	0.276159951144033
68	L	0.182993483207356	0.195579779418885
69	L	0.182993483207356	0.195579779418885
70	R	0.195579779418885	0.183225138178551
71	Y	0.228821627168348	0.183225138178551
72	K	0.183225138178551	0.183225138178551
73	S	0.106671901733241	0.143740576785209
74	D	0.096013160638633	0.106671901733241
75	S	0.143740576785209	0.096013160638633
76	D	0.076145556137811	0.076145556137811
77	K	0.042029061598105	0.042029061598105
78	Q	0.024577555863238	0.041810102269858
79	Q	0.041810102269858	0.024585276032352
80	G	0.024585276032352	0.024577555863238
81	S	0.019811745126211	0.024585276032352
82	G	0.019811745126211	0.019811745126211
83	V	0.036728199384292	0.019811745126211
84	P	0.018699427100038	0.036728199384292
85	S	0.044698876767741	0.044698876767741
86	R	0.047283228377555	0.044698876767741
87	F	0.051576436901148	0.047283228377555
88	S	0.044668363678473	0.051576436901148
89	G	0.070540935444167	0.054265126302559
90	S	0.054265126302559	0.070540935444167
91	K	0.124786752241389	0.124786752241389
92	D	0.135750053966656	0.135750053966656
93	A	0.257699335545618	0.257699335545618
94	S	0.414100656532904	0.257699335545618
95	T	0.395797576482254	0.332427676958750
96	N	0.209527856471744	0.377999291623870
97	A	0.332427676958750	0.377999291623870
98	G	0.377999291623870	0.332427676958750
99	L	0.377999291623870	0.332427676958750
100	L	0.270102540757824	0.270102540757824
101	L	0.270102540757824	0.270102540757824
102	I	0.147570479885458	0.175220327603349
103	S	0.175220327603349	0.175220327603349
104	G	0.095039513045612	0.175220327603349
105	L	0.186450594757104	0.186450594757104
106	Q	0.244318758321055	0.244318758321055
107	S	0.407094367702161	0.309635057461875
108	E	0.309635057461875	0.327073234765565
109	D	0.327073234765565	0.327073234765565
110	E	0.338766730863999	0.309635057461875
111	A	0.303452732123570	0.327073234765565
112	D	0.303452732123570	0.303452732123570
113	Y	0.365577024834124	0.303452732123570
114	Y	0.236700314784101	0.365577024834124
115	C	0.500000000000000	0.500000000000000
116	A	0.500000000000000	0.500000000000000
117	I	0.500000000000000	0.500000000000000
118	W	0.500000000000000	0.500000000000000
119	Y	0.500000000000000	0.500000000000000
120	S	0.500000000000000	0.500000000000000
121	S	0.500000000000000	0.500000000000000
122	T	0.500000000000000	0.500000000000000
123	S	0.500000000000000	0.500000000000000
