# Supplementary material for: Conserved degronome features governing quality control associated proteolysis
Source: Nat Commun. 2022 Dec 8;13:7588. doi: 10.1038/s41467-022-35298-y (PMC9732359; doi:10.1038/s41467-022-35298-y)
Supplement: Supplementary file 7 — Supplementary Data 5 [file 41467_2022_35298_MOESM7_ESM.zip › profile_A0A0J9.csv]

# Degron profile of A0A0J9
# logit: Predicted probability of a tile being a degron (PSI<2.2) assigned to central position
# smooth: Running median spanning 5 positions
resi	aa	logit	logit_smooth
1	M	0.500000000000000	0.500000000000000
2	S	0.500000000000000	0.500000000000000
3	L	0.500000000000000	0.500000000000000
4	G	0.500000000000000	0.500000000000000
5	L	0.500000000000000	0.500000000000000
6	L	0.500000000000000	0.500000000000000
7	C	0.500000000000000	0.500000000000000
8	C	0.500000000000000	0.500000000000000
9	G	0.945776883115967	0.907900595596626
10	A	0.907900595596626	0.907900595596626
11	F	0.943853155684922	0.920142452018002
12	S	0.876522199001580	0.907900595596626
13	L	0.920142452018002	0.876522199001580
14	L	0.822600276401363	0.822600276401363
15	W	0.808028478800516	0.808028478800516
16	A	0.726054687087992	0.726054687087992
17	G	0.603654971624563	0.670692746044994
18	P	0.670692746044994	0.603654971624563
19	V	0.585178795741954	0.585178795741954
20	N	0.415823366837090	0.570809247060885
21	A	0.570809247060885	0.433047709724157
22	G	0.433047709724157	0.415823366837090
23	V	0.409449431851095	0.409449431851095
24	T	0.396780158381748	0.403253770395828
25	Q	0.335697288411220	0.396780158381748
26	T	0.403253770395828	0.375414080482821
27	P	0.375414080482821	0.335697288411220
28	K	0.245402017575983	0.334399481017459
29	F	0.290751664625592	0.334399481017459
30	R	0.334399481017459	0.334399481017459
31	V	0.401852779592206	0.401852779592206
32	L	0.425328563955373	0.425328563955373
33	K	0.579002643834512	0.579002643834512
34	T	0.705298814313526	0.705298814313526
35	G	0.743919480591546	0.705298814313526
36	Q	0.759233902601003	0.705298814313526
37	S	0.625698047220440	0.625698047220440
38	M	0.573661055014430	0.573661055014430
39	T	0.497321385625763	0.497321385625763
40	L	0.384786818873995	0.384786818873995
41	L	0.160461622278420	0.343009807639696
42	C	0.259787340006600	0.343009807639696
43	A	0.343009807639696	0.343009807639696
44	Q	0.544523724061266	0.544523724061266
45	D	0.719557571257437	0.719557571257437
46	M	0.816239584373145	0.744125267041598
47	N	0.761141348421966	0.744125267041598
48	H	0.744125267041598	0.744125267041598
49	E	0.436194261220739	0.436194261220739
50	Y	0.259281197900723	0.259281197900723
51	M	0.141502844213318	0.168054209513915
52	Y	0.168054209513915	0.168054209513915
53	W	0.142014604119482	0.168054209513915
54	Y	0.383548462177868	0.308606588261310
55	R	0.308606588261310	0.383548462177868
56	Q	0.513860890177224	0.513860890177224
57	D	0.666236218868671	0.666236218868671
58	P	0.789406118923784	0.713665559800724
59	G	0.789406118923784	0.713665559800724
60	M	0.713665559800724	0.713665559800724
61	G	0.710575478085185	0.710575478085185
62	L	0.483831621612049	0.483831621612049
63	R	0.237131145588996	0.237131145588996
64	L	0.178856930713186	0.237131145588996
65	I	0.192680611060474	0.237131145588996
66	H	0.325598863114566	0.325598863114566
67	Y	0.410739569541557	0.325598863114566
68	S	0.465018695815976	0.325598863114566
69	V	0.304084944736667	0.304084944736667
70	G	0.249137178785295	0.249137178785295
71	E	0.231469182376517	0.231469182376517
72	G	0.191771713342676	0.191771713342676
73	T	0.059374383176595	0.059374383176595
74	T	0.022903959703659	0.036276404873751
75	A	0.036276404873751	0.028574177415641
76	K	0.016956615688332	0.022903959703659
77	G	0.028574177415641	0.024024652423402
78	E	0.016956615688332	0.024024652423402
79	V	0.024024652423402	0.028574177415641
80	P	0.074548015425801	0.074548015425801
81	D	0.091281756054178	0.078756947213738
82	G	0.085650980932025	0.078756947213738
83	Y	0.078756947213738	0.085650980932025
84	N	0.052370451234843	0.085650980932025
85	V	0.098712877385346	0.098712877385346
86	S	0.213931301302581	0.213931301302581
87	R	0.471064557043895	0.283071651934183
88	L	0.283071651934183	0.466005022878416
89	K	0.466005022878416	0.471064557043895
90	K	0.500608854699060	0.484507925411803
91	Q	0.570062542975734	0.500608854699060
92	N	0.484507925411803	0.500608854699060
93	F	0.592491703887100	0.484507925411803
94	L	0.420189472230725	0.420189472230725
95	L	0.420189472230725	0.420189472230725
96	G	0.382616432601121	0.382616432601121
97	L	0.250100852682701	0.382616432601121
98	E	0.261312440866887	0.382616432601121
99	S	0.390191259488712	0.390191259488712
100	A	0.545571452006033	0.545571452006033
101	A	0.738742074356291	0.613486923793435
102	P	0.708441953350290	0.613486923793435
103	S	0.613486923793435	0.613486923793435
104	Q	0.457960718732596	0.527750416127541
105	T	0.527750416127541	0.500000000000000
106	S	0.500000000000000	0.500000000000000
107	V	0.500000000000000	0.500000000000000
108	Y	0.500000000000000	0.500000000000000
109	F	0.500000000000000	0.500000000000000
110	C	0.500000000000000	0.500000000000000
111	A	0.500000000000000	0.500000000000000
112	S	0.500000000000000	0.500000000000000
113	S	0.500000000000000	0.500000000000000
114	Y	0.500000000000000	0.500000000000000
