# Supplementary material for: Conserved degronome features governing quality control associated proteolysis
Source: Nat Commun. 2022 Dec 8;13:7588. doi: 10.1038/s41467-022-35298-y (PMC9732359; doi:10.1038/s41467-022-35298-y)
Supplement: Supplementary file 7 — Supplementary Data 5 [file 41467_2022_35298_MOESM7_ESM.zip › profile_A0A0K0.csv]

# Degron profile of A0A0K0
# logit: Predicted probability of a tile being a degron (PSI<2.2) assigned to central position
# smooth: Running median spanning 5 positions
resi	aa	logit	logit_smooth
1	M	0.500000000000000	0.500000000000000
2	G	0.500000000000000	0.500000000000000
3	T	0.500000000000000	0.500000000000000
4	R	0.500000000000000	0.500000000000000
5	L	0.500000000000000	0.500000000000000
6	F	0.500000000000000	0.500000000000000
7	F	0.500000000000000	0.500000000000000
8	Y	0.500000000000000	0.500000000000000
9	V	0.978732392773840	0.970577928994726
10	A	0.970577928994726	0.970577928994726
11	L	0.979200041039156	0.970577928994726
12	C	0.958800562267679	0.963596355313891
13	L	0.963596355313891	0.958800562267679
14	L	0.889974982399276	0.898101973035414
15	W	0.898101973035414	0.889974982399276
16	A	0.826661062912884	0.826661062912884
17	G	0.717652014345894	0.717652014345894
18	H	0.598473999119191	0.598473999119191
19	R	0.507964506276902	0.507964506276902
20	D	0.372216391944888	0.372216391944888
21	A	0.284746845121042	0.284746845121042
22	E	0.166519130388927	0.177975110782563
23	I	0.177975110782563	0.166519130388927
24	T	0.099535047095719	0.099535047095719
25	Q	0.049168500485316	0.064677291746561
26	S	0.064677291746561	0.049168500485316
27	P	0.046250832761653	0.049168500485316
28	R	0.046250832761653	0.064677291746561
29	H	0.082170106063791	0.082170106063791
30	K	0.110642071859492	0.110642071859492
31	I	0.179712234182196	0.168167312820269
32	T	0.168167312820269	0.179712234182196
33	E	0.197041178024792	0.197041178024792
34	T	0.299241676174408	0.299241676174408
35	G	0.315238164820251	0.315238164820251
36	R	0.333210595871401	0.318920828856282
37	Q	0.318920828856282	0.333210595871401
38	V	0.462396448164615	0.333210595871401
39	T	0.419863512720950	0.318920828856282
40	L	0.277061083999447	0.293561147894974
41	A	0.231196178623525	0.293561147894974
42	C	0.293561147894974	0.293561147894974
43	H	0.382019183448467	0.382019183448467
44	Q	0.604387597627221	0.604387597627221
45	T	0.737113423854899	0.737113423854899
46	W	0.840281027044754	0.752339448172762
47	N	0.768978864015848	0.752339448172762
48	H	0.752339448172762	0.752339448172762
49	N	0.446946732655864	0.553005303005045
50	N	0.553005303005045	0.446946732655864
51	M	0.368109702688623	0.368109702688623
52	F	0.368109702688623	0.368109702688623
53	W	0.323111018238327	0.368109702688623
54	Y	0.470062275925607	0.368109702688623
55	R	0.325824260551013	0.470062275925607
56	Q	0.533690578103259	0.533690578103259
57	D	0.683676589008875	0.683676589008875
58	L	0.746009200629588	0.746009200629588
59	G	0.865040089847592	0.797931054125208
60	H	0.809952668851931	0.797931054125208
61	G	0.797931054125208	0.797931054125208
62	L	0.601216524094775	0.601216524094775
63	R	0.597597163595120	0.597597163595120
64	L	0.597405115086380	0.597597163595120
65	I	0.445607087424860	0.597405115086380
66	H	0.619184996633279	0.461264175888908
67	Y	0.407089815499407	0.445607087424860
68	S	0.461264175888908	0.407089815499407
69	Y	0.375171445456385	0.375171445456385
70	G	0.313158740947052	0.313158740947052
71	V	0.292720520980375	0.292720520980375
72	H	0.277243733015995	0.277243733015995
73	D	0.092597962036485	0.092597962036485
74	T	0.036512273323405	0.057363466142836
75	N	0.057363466142836	0.056553825289432
76	K	0.033958087741101	0.036512273323405
77	G	0.056553825289432	0.047087516651391
78	E	0.033467067061268	0.033958087741101
79	V	0.047087516651391	0.033467067061268
80	S	0.028161089516841	0.033467067061268
81	D	0.020877823968337	0.028161089516841
82	G	0.041350443706467	0.023908006144565
83	Y	0.023908006144565	0.023908006144565
84	S	0.015196343920488	0.029830978926895
85	V	0.029830978926895	0.029830978926895
86	S	0.033414187381360	0.033414187381360
87	R	0.101627421041706	0.062851092587966
88	S	0.062851092587966	0.101627421041706
89	N	0.111895346586769	0.111895346586769
90	T	0.126429928035729	0.119484204951942
91	E	0.160672990093908	0.126429928035729
92	D	0.119484204951942	0.126429928035729
93	L	0.142752889581113	0.119484204951942
94	P	0.088964469275014	0.088964469275014
95	L	0.088964469275014	0.088964469275014
96	T	0.077072319743635	0.088964469275014
97	L	0.077853492039752	0.088964469275014
98	E	0.096187354450649	0.096187354450649
99	S	0.152190645637223	0.152190645637223
100	A	0.351205366324921	0.351205366324921
101	A	0.669283558816701	0.633644275251951
102	S	0.633644275251951	0.633644275251951
103	S	0.714049383870933	0.633644275251951
104	Q	0.570669861535700	0.570669861535700
105	T	0.567989581187905	0.567989581187905
106	S	0.500000000000000	0.500000000000000
107	V	0.500000000000000	0.500000000000000
108	Y	0.500000000000000	0.500000000000000
109	F	0.500000000000000	0.500000000000000
110	C	0.500000000000000	0.500000000000000
111	A	0.500000000000000	0.500000000000000
112	S	0.500000000000000	0.500000000000000
113	S	0.500000000000000	0.500000000000000
114	E	0.500000000000000	0.500000000000000
