# Supplementary material for: Conserved degronome features governing quality control associated proteolysis
Source: Nat Commun. 2022 Dec 8;13:7588. doi: 10.1038/s41467-022-35298-y (PMC9732359; doi:10.1038/s41467-022-35298-y)
Supplement: Supplementary file 7 — Supplementary Data 5 [file 41467_2022_35298_MOESM7_ESM.zip › profile_A0A0K2.csv]

# Degron profile of A0A0K2
# logit: Predicted probability of a tile being a degron (PSI<2.2) assigned to central position
# smooth: Running median spanning 5 positions
resi	aa	logit	logit_smooth
1	M	0.500000000000000	0.500000000000000
2	T	0.500000000000000	0.500000000000000
3	Q	0.500000000000000	0.500000000000000
4	R	0.500000000000000	0.500000000000000
5	A	0.500000000000000	0.500000000000000
6	G	0.500000000000000	0.500000000000000
7	A	0.500000000000000	0.500000000000000
8	A	0.500000000000000	0.500000000000000
9	M	0.861088087699141	0.861088087699141
10	L	0.868726581756974	0.868726581756974
11	P	0.917779198687039	0.878132922235823
12	S	0.911372167877117	0.904100455897069
13	A	0.878132922235823	0.911372167877117
14	L	0.904100455897069	0.911372167877117
15	L	0.959060487346245	0.950737611624088
16	L	0.950737611624088	0.950737611624088
17	L	0.964052921995315	0.950737611624088
18	C	0.946899316547501	0.946899316547501
19	V	0.877695270733733	0.877695270733733
20	P	0.877695270733733	0.877695270733733
21	G	0.877695270733733	0.877695270733733
22	C	0.855326343087805	0.855326343087805
23	L	0.842929411892511	0.842929411892511
24	T	0.811186007535520	0.811186007535520
25	V	0.633559045803820	0.633559045803820
26	S	0.530382532184996	0.545357213108931
27	G	0.545357213108931	0.530382532184996
28	P	0.347176020784905	0.347176020784905
29	S	0.264266907737771	0.347176020784905
30	T	0.322078348223391	0.322078348223391
31	V	0.357283686164490	0.322078348223391
32	M	0.228337648125094	0.322078348223391
33	G	0.332939654276992	0.302449071960199
34	A	0.212629554949945	0.302449071960199
35	V	0.302449071960199	0.332939654276992
36	G	0.382246394240049	0.382246394240049
37	E	0.557573570489655	0.382246394240049
38	S	0.419786612175789	0.382246394240049
39	L	0.291202607483884	0.291202607483884
40	S	0.185095296426942	0.245875144637593
41	V	0.207265337486846	0.211732250276264
42	Q	0.245875144637593	0.211732250276264
43	C	0.211732250276264	0.227382132709163
44	R	0.227382132709163	0.235946481698701
45	Y	0.235946481698701	0.235946481698701
46	E	0.336489139156910	0.336489139156910
47	E	0.467502792864813	0.467502792864813
48	K	0.480630984840109	0.480630984840109
49	Y	0.597719001336023	0.484555824525928
50	K	0.484555824525928	0.484555824525928
51	T	0.484555824525928	0.484555824525928
52	F	0.332296042952377	0.445576464378061
53	N	0.425483824662656	0.445576464378061
54	K	0.445576464378061	0.445576464378061
55	Y	0.543358858798432	0.543358858798432
56	W	0.808418064106754	0.808418064106754
57	C	0.898611011496615	0.808418064106754
58	R	0.846608854330907	0.833322267423609
59	Q	0.770686946572236	0.833322267423609
60	P	0.833322267423609	0.820243118102656
61	C	0.820243118102656	0.779786822153180
62	L	0.767558652080403	0.779786822153180
63	P	0.779786822153180	0.767558652080403
64	I	0.607292759205197	0.607292759205197
65	W	0.371233172963336	0.371233172963336
66	H	0.268859860796758	0.268859860796758
67	E	0.163645233578246	0.243376289103242
68	M	0.138175324630690	0.243376289103242
69	V	0.243376289103242	0.164023716978480
70	E	0.254641556382538	0.187543479552811
71	T	0.164023716978480	0.187543479552811
72	G	0.187543479552811	0.164023716978480
73	G	0.053627780583549	0.053627780583549
74	S	0.025724032400164	0.053627780583549
75	E	0.040090326851509	0.053627780583549
76	G	0.129001917136543	0.106235080300074
77	V	0.167007484271116	0.106235080300074
78	V	0.106235080300074	0.106235080300074
79	R	0.093772915737801	0.106235080300074
80	S	0.099376083288771	0.106235080300074
81	D	0.110362576008799	0.099376083288771
82	Q	0.110362576008799	0.110362576008799
83	V	0.058379471763955	0.110362576008799
84	I	0.168664763486637	0.168664763486637
85	I	0.213405660498434	0.168664763486637
86	T	0.229143275577323	0.213405660498434
87	D	0.149827143049663	0.217858282062192
88	H	0.217858282062192	0.219726679694515
89	P	0.219726679694515	0.219726679694515
90	G	0.514217064143133	0.234535375541442
91	D	0.397093178551313	0.234535375541442
92	L	0.234535375541442	0.234535375541442
93	T	0.220414902703958	0.220414902703958
94	F	0.123116752920491	0.145609557021312
95	T	0.145609557021312	0.145609557021312
96	V	0.145609557021312	0.123116752920491
97	T	0.073221633718459	0.102387533623625
98	L	0.102387533623625	0.102387533623625
99	E	0.102387533623625	0.102387533623625
100	N	0.177074585410003	0.165475931399074
101	L	0.165475931399074	0.165475931399074
102	T	0.174653439028621	0.165475931399074
103	A	0.153863948944018	0.153863948944018
104	D	0.119706376823033	0.153863948944018
105	D	0.139670974429875	0.139670974429875
106	A	0.164620374551164	0.139670974429875
107	G	0.095880303004455	0.164620374551164
108	K	0.273294847106987	0.273294847106987
109	Y	0.471064838597801	0.273294847106987
110	R	0.304298231454123	0.273294847106987
111	C	0.198958921656262	0.198958921656262
112	G	0.091860945409641	0.198958921656262
113	I	0.132711128096110	0.198958921656262
114	A	0.365156180790727	0.319131399085684
115	T	0.319131399085684	0.319131399085684
116	I	0.319131399085684	0.365156180790727
117	L	0.481569916123728	0.442624489934886
118	Q	0.501996874383164	0.442624489934886
119	E	0.442624489934886	0.442624489934886
120	D	0.198197658898365	0.217471264476966
121	G	0.217471264476966	0.217471264476966
122	L	0.203220014491343	0.217471264476966
123	S	0.279709006044223	0.228902368681788
124	G	0.261665264964671	0.228902368681788
125	F	0.228902368681788	0.228902368681788
126	L	0.127242598267262	0.228902368681788
127	P	0.212263698252354	0.228902368681788
128	D	0.468587421636507	0.468587421636507
129	P	0.750543455166534	0.679317138245867
130	F	0.799181045190529	0.722189425114851
131	F	0.679317138245867	0.750543455166534
132	Q	0.722189425114851	0.722189425114851
133	V	0.774695788289206	0.679317138245867
134	Q	0.647923109393108	0.647923109393108
135	V	0.497576381481811	0.514974830203601
136	L	0.400801477565119	0.514974830203601
137	V	0.514974830203601	0.514974830203601
138	S	0.555385477124593	0.514974830203601
139	S	0.532726151520895	0.514974830203601
140	A	0.365187064025444	0.386631249626097
141	S	0.386631249626097	0.365187064025444
142	S	0.239073427909829	0.294722071126125
143	T	0.294722071126125	0.239073427909829
144	E	0.196819426599400	0.196819426599400
145	N	0.099806295940085	0.099806295940085
146	S	0.061677119766539	0.066222763599596
147	V	0.066222763599596	0.061677119766539
148	K	0.056853107601026	0.056853107601026
149	T	0.046821320600914	0.056853107601026
150	P	0.043357165683253	0.056853107601026
151	A	0.067832355734307	0.062274857973289
152	S	0.062274857973289	0.067832355734307
153	P	0.080423981151709	0.080423981151709
154	T	0.099297990110048	0.093572708832745
155	R	0.171575709112662	0.098690872285655
156	P	0.093572708832745	0.098690872285655
157	S	0.098690872285655	0.098690872285655
158	Q	0.097722777132268	0.098690872285655
159	C	0.114121280385552	0.114121280385552
160	Q	0.144235713668002	0.144235713668002
161	G	0.239495086787153	0.239495086787153
162	S	0.410387467615145	0.410387467615145
163	L	0.563960935748641	0.563960935748641
164	P	0.692500185087499	0.692500185087499
165	S	0.692500185087499	0.692500185087499
166	S	0.808823297814292	0.808823297814292
167	T	0.895988401390480	0.834936314538213
168	C	0.834936314538213	0.895988401390480
169	F	0.903370805465725	0.903370805465725
170	L	0.913123659461402	0.913123659461402
171	L	0.951797154752330	0.951797154752330
172	L	0.951797154752330	0.951797154752330
173	P	0.977599564011611	0.977599564011611
174	L	0.977599564011611	0.977599564011611
175	L	0.988870252127750	0.987300388679683
176	K	0.993979573843137	0.987300388679683
177	V	0.987300388679683	0.987300388679683
178	P	0.980791727027329	0.982248819746666
179	L	0.982248819746666	0.982248819746666
180	L	0.982248819746666	0.982248819746666
181	L	0.983144019998060	0.982248819746666
182	S	0.991526662333309	0.982248819746666
183	I	0.980164008438533	0.980164008438533
184	L	0.965961804419806	0.967437572019569
185	G	0.962385290631811	0.967437572019569
186	A	0.967437572019569	0.965961804419806
187	I	0.974168679692257	0.962385290631811
188	L	0.953040853019615	0.953040853019615
189	W	0.901791797512153	0.907281330524938
190	V	0.906357663842803	0.906357663842803
191	N	0.907281330524938	0.901791797512153
192	R	0.733995784693386	0.733995784693386
193	P	0.500000000000000	0.500000000000000
194	W	0.500000000000000	0.500000000000000
195	R	0.500000000000000	0.500000000000000
196	T	0.500000000000000	0.500000000000000
197	P	0.500000000000000	0.500000000000000
198	W	0.500000000000000	0.500000000000000
199	T	0.500000000000000	0.500000000000000
200	E	0.500000000000000	0.500000000000000
201	S	0.500000000000000	0.500000000000000
