# Supplementary material for: Conserved degronome features governing quality control associated proteolysis
Source: Nat Commun. 2022 Dec 8;13:7588. doi: 10.1038/s41467-022-35298-y (PMC9732359; doi:10.1038/s41467-022-35298-y)
Supplement: Supplementary file 7 — Supplementary Data 5 [file 41467_2022_35298_MOESM7_ESM.zip › profile_A0A0U1.csv]

# Degron profile of A0A0U1
# logit: Predicted probability of a tile being a degron (PSI<2.2) assigned to central position
# smooth: Running median spanning 5 positions
resi	aa	logit	logit_smooth
1	M	0.500000000000000	0.500000000000000
2	R	0.500000000000000	0.500000000000000
3	F	0.500000000000000	0.500000000000000
4	R	0.500000000000000	0.500000000000000
5	R	0.500000000000000	0.500000000000000
6	L	0.500000000000000	0.500000000000000
7	T	0.500000000000000	0.500000000000000
8	P	0.500000000000000	0.500000000000000
9	G	0.831178577244666	0.831178577244666
10	Y	0.848082648363166	0.831178577244666
11	F	0.863937556514284	0.831178577244666
12	R	0.719830142940877	0.719830142940877
13	V	0.577539791071626	0.704175855842704
14	L	0.704175855842704	0.591840622347090
15	Q	0.544332877880708	0.577539791071626
16	M	0.591840622347090	0.544332877880708
17	Q	0.494787056393121	0.524051637971607
18	V	0.524051637971607	0.494787056393121
19	A	0.406957159349355	0.406957159349355
20	G	0.268616121644111	0.406957159349355
21	E	0.390056604562780	0.390056604562780
22	L	0.413319450775866	0.315162017612527
23	K	0.315162017612527	0.315162017612527
24	A	0.273830940808963	0.315162017612527
25	E	0.299509711347438	0.315162017612527
26	P	0.441418889432296	0.319035470390626
27	R	0.362523826736087	0.362523826736087
28	S	0.319035470390626	0.441418889432296
29	L	0.513795667603285	0.513795667603285
30	L	0.775688391907445	0.693148199093017
31	A	0.693148199093017	0.775688391907445
32	G	0.803375885808970	0.803375885808970
33	V	0.862162059953770	0.862162059953770
34	V	0.891742368203855	0.891742368203855
35	A	0.947932839894426	0.906059210262005
36	T	0.927311805234503	0.906059210262005
37	V	0.906059210262005	0.906059210262005
38	L	0.836975139424291	0.860916442851562
39	A	0.814395506878649	0.860916442851562
40	V	0.860916442851562	0.860916442851562
41	L	0.909480316391447	0.909480316391447
42	G	0.909480316391447	0.909480316391447
43	L	0.921055710785652	0.909480316391447
44	G	0.899632631203618	0.921055710785652
45	G	0.930235561944782	0.921055710785652
46	S	0.930235561944782	0.899632631203618
47	C	0.842917008316526	0.842917008316526
48	Y	0.801371321889633	0.801371321889633
49	A	0.718517748194036	0.767802591638205
50	V	0.594485607433884	0.718517748194036
51	W	0.767802591638205	0.681027385964862
52	K	0.599374352152571	0.681027385964862
53	M	0.681027385964862	0.681027385964862
54	V	0.776065048940774	0.599374352152571
55	G	0.500000000000000	0.500000000000000
56	Q	0.500000000000000	0.500000000000000
57	R	0.500000000000000	0.500000000000000
58	R	0.500000000000000	0.500000000000000
59	V	0.500000000000000	0.500000000000000
60	P	0.500000000000000	0.500000000000000
61	R	0.500000000000000	0.500000000000000
62	A	0.500000000000000	0.500000000000000
63	P	0.500000000000000	0.500000000000000
