# Supplementary material for: Conserved degronome features governing quality control associated proteolysis
Source: Nat Commun. 2022 Dec 8;13:7588. doi: 10.1038/s41467-022-35298-y (PMC9732359; doi:10.1038/s41467-022-35298-y)
Supplement: Supplementary file 7 — Supplementary Data 5 [file 41467_2022_35298_MOESM7_ESM.zip › profile_A0A0X1.csv]

# Degron profile of A0A0X1
# logit: Predicted probability of a tile being a degron (PSI<2.2) assigned to central position
# smooth: Running median spanning 5 positions
resi	aa	logit	logit_smooth
1	M	0.500000000000000	0.500000000000000
2	E	0.500000000000000	0.500000000000000
3	T	0.500000000000000	0.500000000000000
4	A	0.500000000000000	0.500000000000000
5	N	0.500000000000000	0.500000000000000
6	Y	0.500000000000000	0.500000000000000
7	T	0.500000000000000	0.500000000000000
8	K	0.500000000000000	0.500000000000000
9	V	0.487827735511007	0.500000000000000
10	T	0.387746627448600	0.500000000000000
11	E	0.504420182345833	0.487827735511007
12	F	0.504420182345833	0.413486970462135
13	V	0.413486970462135	0.413486970462135
14	L	0.337828232804638	0.337828232804638
15	T	0.334464612273353	0.337828232804638
16	G	0.314430576241729	0.337828232804638
17	L	0.477509703797990	0.477509703797990
18	S	0.477509703797990	0.477509703797990
19	Q	0.629388661190301	0.629388661190301
20	T	0.846792335155211	0.834560332949325
21	P	0.834560332949325	0.846792335155211
22	E	0.857598640610577	0.856931541822516
23	V	0.856931541822516	0.857598640610577
24	Q	0.917560345171613	0.917560345171613
25	L	0.936393652610284	0.936068162483853
26	V	0.936068162483853	0.936393652610284
27	L	0.962045652154914	0.962045652154914
28	F	0.980992302047867	0.980992302047867
29	V	0.989624575565727	0.989624575565727
30	I	0.995641872350178	0.995641872350178
31	F	0.998664166498851	0.996735618967346
32	L	0.997323571190521	0.996735618967346
33	S	0.996735618967346	0.996735618967346
34	F	0.992303901572176	0.993545511628625
35	Y	0.993545511628625	0.993545511628625
36	L	0.993545511628625	0.993545511628625
37	F	0.994073218632718	0.993707476053012
38	I	0.995030814536355	0.993707476053012
39	L	0.993707476053012	0.993707476053012
40	P	0.988432438106977	0.989316238770296
41	G	0.989316238770296	0.989316238770296
42	N	0.989316238770296	0.989316238770296
43	I	0.989373709499820	0.989316238770296
44	L	0.964130482477878	0.964130482477878
45	I	0.924019255895440	0.924019255895440
46	I	0.875263929990099	0.875263929990099
47	C	0.866221108047718	0.866221108047718
48	T	0.777011479182379	0.821714342780171
49	I	0.803903499669979	0.821714342780171
50	S	0.821714342780171	0.821714342780171
51	L	0.897306836850432	0.880806063036105
52	D	0.881377249848489	0.880806063036105
53	P	0.880806063036105	0.880806063036105
54	H	0.872106313383351	0.872106313383351
55	L	0.862870442369062	0.862870442369062
56	T	0.827864309572987	0.827864309572987
57	S	0.790523481288444	0.810371005257761
58	P	0.776903220297995	0.809531799328383
59	M	0.810371005257761	0.809531799328383
60	Y	0.809531799328383	0.810371005257761
61	F	0.941094785785774	0.903789382614544
62	L	0.903789382614544	0.941094785785774
63	L	0.946637584356393	0.946637584356393
64	A	0.949235861290141	0.949235861290141
65	N	0.969714799021872	0.969714799021872
66	L	0.969714799021872	0.969714799021872
67	A	0.974140571655697	0.969714799021872
68	F	0.980766989909386	0.969714799021872
69	L	0.967511185650493	0.967511185650493
70	D	0.951360043398109	0.951360043398109
71	I	0.898472044681345	0.898472044681345
72	W	0.730043522368440	0.886986827613845
73	Y	0.768209096516876	0.886986827613845
74	S	0.886986827613845	0.775980041186452
75	S	0.894796461554252	0.775980041186453
76	I	0.775980041186452	0.775980041186453
77	T	0.775980041186453	0.775980041186453
78	A	0.775030889523479	0.775980041186452
79	P	0.921598645773039	0.775030889523479
80	E	0.768235938561525	0.768235938561525
81	M	0.643626366795126	0.666931091837888
82	L	0.495853952529723	0.666931091837888
83	I	0.666931091837888	0.666931091837888
84	D	0.803017122790156	0.666931091837888
85	F	0.666931091837888	0.666931091837888
86	F	0.787262453676497	0.666931091837888
87	V	0.601134577723269	0.666931091837888
88	E	0.504440528248303	0.740047803703881
89	R	0.740047803703881	0.715695255769957
90	K	0.793973209796169	0.715695255769957
91	I	0.715695255769957	0.740047803703881
92	I	0.532900253449207	0.793973209796169
93	S	0.810910139280531	0.810910139280531
94	F	0.810910139280531	0.810910139280531
95	D	0.810910139280531	0.810910139280531
96	E	0.825310490360006	0.825310490360006
97	C	0.898702295652685	0.898702295652685
98	I	0.938889671378347	0.898702295652685
99	A	0.952377032792158	0.898702295652685
100	Q	0.881326594750879	0.881326594750879
101	L	0.817401953325967	0.817401953325967
102	F	0.817401953325967	0.817401953325967
103	F	0.579026302861072	0.817401953325967
104	L	0.805411790799352	0.817401953325967
105	H	0.930895955164348	0.930895955164348
106	F	0.940341014129236	0.930895955164348
107	A	0.935669244904444	0.935669244904444
108	G	0.922972930193208	0.940341014129236
109	A	0.956796577933484	0.935669244904444
110	S	0.946607699949348	0.922972930193208
111	E	0.920914257300395	0.920914257300395
112	M	0.920914257300395	0.920914257300395
113	F	0.755966374169564	0.843706666753287
114	L	0.843706666753287	0.833380962271959
115	L	0.833380962271959	0.833380962271959
116	T	0.804710521622242	0.843706666753287
117	V	0.869934879981891	0.869934879981891
118	M	0.917328632111899	0.917328632111899
119	A	0.946852749145526	0.946852749145526
120	F	0.970999541334105	0.949806913171083
121	D	0.949806913171083	0.949806913171083
122	L	0.950066187750335	0.949806913171083
123	Y	0.916096459297722	0.924316459116115
124	T	0.909596043526365	0.916096459297722
125	A	0.924316459116115	0.909596043526365
126	I	0.878648262391755	0.909596043526365
127	C	0.907418791744362	0.907418791744362
128	R	0.923147481102820	0.903988952789905
129	P	0.836067302125854	0.903988952789905
130	L	0.903988952789905	0.854397259128546
131	H	0.843931064466586	0.854397259128546
132	Y	0.854397259128546	0.903092470313391
133	A	0.903092470313391	0.903092470313391
134	T	0.924200681220649	0.924200681220649
135	I	0.924200681220649	0.924200681220649
136	M	0.934496450096735	0.934496450096735
137	N	0.957534499179755	0.957534499179755
138	Q	0.970197859795741	0.967945895129344
139	R	0.970197859795741	0.970197859795741
140	L	0.967945895129344	0.970197859795741
141	C	0.971863555054431	0.968120845881561
142	C	0.968120845881561	0.967945895129344
143	I	0.957823582447153	0.957823582447153
144	L	0.893994586857908	0.957823582447153
145	V	0.912871459797802	0.957823582447153
146	A	0.964142406480680	0.964142406480680
147	L	0.969151922152486	0.966798001121076
148	S	0.966798001121076	0.969151922152486
149	W	0.969283378547883	0.969151922152486
150	R	0.975617150266561	0.966798001121076
151	G	0.958322026091112	0.958322026091112
152	G	0.950641305286026	0.950641305286026
153	F	0.926367677360754	0.950641305286026
154	I	0.932704918603674	0.950641305286026
155	H	0.958322026091112	0.954278917076977
156	S	0.954278917076977	0.955285244354595
157	I	0.957481369140046	0.955285244354595
158	I	0.955285244354595	0.955285244354595
159	Q	0.943916786541668	0.957481369140046
160	V	0.976522810515811	0.972784002699031
161	A	0.988806046995619	0.972784002699031
162	L	0.972784002699031	0.972784002699031
163	I	0.937197414801854	0.937197414801854
164	V	0.916535366197669	0.916535366197669
165	R	0.863091508097523	0.863091508097523
166	L	0.853314128353466	0.853314128353466
167	P	0.588148672092165	0.611087330265819
168	F	0.607499070547723	0.611087330265819
169	C	0.611087330265819	0.611087330265819
170	G	0.705217599868882	0.611087330265819
171	P	0.671550338792687	0.611087330265819
172	N	0.334186217622806	0.374695871357359
173	E	0.374695871357359	0.359586438121588
174	L	0.359586438121588	0.356191899947099
175	D	0.216157247319555	0.356191899947099
176	S	0.356191899947099	0.335526555262176
177	Y	0.335526555262176	0.335526555262176
178	F	0.253352550424502	0.356191899947099
179	C	0.477460708346183	0.477460708346183
180	D	0.568818370641873	0.568818370641873
181	I	0.727518296534148	0.706749780509189
182	T	0.850909202719163	0.727518296534148
183	Q	0.706749780509189	0.829795257129758
184	V	0.829795257129758	0.829795257129758
185	V	0.901079175388616	0.817265362342260
186	R	0.817265362342260	0.817265362342260
187	I	0.578803280321009	0.648750559695208
188	A	0.329468091632306	0.607392178129125
189	C	0.648750559695208	0.607392178129125
190	A	0.607392178129125	0.648750559695208
191	N	0.697100298893615	0.697100298893615
192	T	0.835475823219517	0.737102207875235
193	F	0.827026012977930	0.737102207875235
194	P	0.737102207875235	0.737102207875235
195	E	0.722118359731149	0.722118359731149
196	E	0.491101184761948	0.651961836897882
197	L	0.596339688332919	0.604191654909492
198	V	0.651961836897882	0.604191654909492
199	M	0.604191654909492	0.651961836897882
200	I	0.766427253559264	0.766427253559264
201	C	0.846972241714269	0.826272536947948
202	S	0.826272536947948	0.846972241714269
203	S	0.913134538795642	0.913134538795642
204	G	0.973875612689604	0.973875612689604
205	L	0.987606308842669	0.987606308842669
206	I	0.987606308842669	0.987606308842669
207	S	0.988737064990180	0.987606308842669
208	V	0.988737064990180	0.987606308842669
209	V	0.977334594511086	0.982775096899039
210	C	0.978944467396421	0.982775096899039
211	L	0.982775096899039	0.982775096899039
212	I	0.990706660719141	0.990706660719141
213	A	0.996239140357760	0.993776194076455
214	L	0.996239140357760	0.996239140357760
215	L	0.993776194076455	0.996239140357760
216	M	0.996677397324526	0.996239140357760
217	S	0.996983067922122	0.994556330798789
218	Y	0.994556330798789	0.994556330798789
219	A	0.990764686083096	0.990764686083096
220	F	0.990764686083096	0.990764686083096
221	L	0.981376291574043	0.981376291574043
222	L	0.970117294654490	0.970117294654490
223	A	0.945297422406711	0.945297422406711
224	L	0.874282866700784	0.874282866700784
225	L	0.726374321342332	0.726374321342332
226	K	0.678034389832038	0.678034389832038
227	K	0.551535719916740	0.551535719916740
228	L	0.442903601438143	0.442903601438143
229	S	0.314639993429880	0.314639993429880
230	G	0.230702118251503	0.230702118251503
231	S	0.213968927198810	0.213968927198810
232	G	0.181550466531686	0.181550466531686
233	E	0.106643420096456	0.157780561456194
234	N	0.092577786588045	0.157780561456194
235	T	0.157780561456194	0.106643420096456
236	N	0.165768437087343	0.157780561456194
237	R	0.102357656632557	0.165768437087343
238	A	0.188409718221457	0.188409718221457
239	V	0.236895754107846	0.236895754107846
240	S	0.387258063796282	0.387258063796282
241	T	0.587721002212924	0.587721002212924
242	C	0.808958270360173	0.808958270360173
243	Y	0.909319562003899	0.909319562003899
244	S	0.937175122604799	0.937175122604799
245	H	0.972325161666176	0.944605036957012
246	I	0.960966837322752	0.944605036957012
247	T	0.944605036957012	0.953178800343756
248	I	0.909087555895249	0.953178800343756
249	V	0.953178800343756	0.953178800343756
250	V	0.972113832178063	0.972113832178063
251	L	0.977877284827419	0.977877284827419
252	M	0.977877284827419	0.977877284827419
253	F	0.981898476631703	0.977877284827419
254	G	0.981912664663262	0.977877284827419
255	P	0.957743870359929	0.976683379207210
256	S	0.976683379207210	0.957743870359929
257	I	0.911370038679344	0.911370038679344
258	Y	0.857752285479164	0.868539664520560
259	I	0.868539664520560	0.857752285479164
260	Y	0.778605749766437	0.814574492917600
261	A	0.814574492917600	0.778605749766437
262	R	0.540243032462328	0.746181039101345
263	P	0.594373655700982	0.746181039101345
264	F	0.746181039101345	0.711187576103358
265	D	0.833700062498393	0.711187576103358
266	S	0.711187576103358	0.711187576103358
267	F	0.708081690921967	0.708081690921967
268	S	0.690030097040329	0.690030097040329
269	L	0.504975290782308	0.594042275410128
270	D	0.456639339850867	0.594042275410128
271	K	0.594042275410128	0.594042275410128
272	V	0.778019298288053	0.778019298288053
273	V	0.778019298288053	0.778019298288053
274	S	0.856340049590671	0.856340049590671
275	V	0.918021727048482	0.856340049590671
276	F	0.865976109543360	0.856340049590671
277	N	0.836756216280831	0.865976109543360
278	T	0.698718363315532	0.865976109543360
279	L	0.904280649707998	0.904280649707998
280	I	0.953272030705676	0.924688797468697
281	F	0.953938894846993	0.953272030705676
282	P	0.924688797468697	0.953272030705676
283	L	0.958448278989826	0.935872766456933
284	H	0.935872766456933	0.924688797468697
285	N	0.861040951332585	0.880439399449220
286	P	0.880439399449220	0.861040951332585
287	I	0.807009849600900	0.807009849600900
288	I	0.791482056280536	0.791482056280536
289	Y	0.637387724214882	0.637387724214882
290	T	0.535853383685034	0.625019815314171
291	L	0.625019815314171	0.571813940489727
292	R	0.571618407653962	0.571813940489727
293	N	0.571813940489727	0.613462628122170
294	K	0.613462628122170	0.613462628122170
295	E	0.778160148933289	0.613462628122170
296	V	0.746075234247889	0.613462628122170
297	K	0.593341859113265	0.593341859113265
298	A	0.442770550992203	0.593341859113265
299	A	0.576384873930880	0.593341859113265
300	M	0.595879144905553	0.595879144905553
301	R	0.719686031800874	0.719686031800874
302	K	0.838612533169496	0.838612533169496
303	L	0.838612533169496	0.838612533169496
304	V	0.838612533169496	0.838612533169496
305	T	0.500000000000000	0.500000000000000
306	K	0.500000000000000	0.500000000000000
307	Y	0.500000000000000	0.500000000000000
308	I	0.500000000000000	0.500000000000000
309	L	0.500000000000000	0.500000000000000
310	C	0.500000000000000	0.500000000000000
311	K	0.500000000000000	0.500000000000000
312	E	0.500000000000000	0.500000000000000
313	K	0.500000000000000	0.500000000000000
