# Supplementary material for: Conserved degronome features governing quality control associated proteolysis
Source: Nat Commun. 2022 Dec 8;13:7588. doi: 10.1038/s41467-022-35298-y (PMC9732359; doi:10.1038/s41467-022-35298-y)
Supplement: Supplementary file 7 — Supplementary Data 5 [file 41467_2022_35298_MOESM7_ESM.zip › profile_A0A140.csv]

# Degron profile of A0A140
# logit: Predicted probability of a tile being a degron (PSI<2.2) assigned to central position
# smooth: Running median spanning 5 positions
resi	aa	logit	logit_smooth
1	M	0.500000000000000	0.500000000000000
2	D	0.500000000000000	0.500000000000000
3	V	0.500000000000000	0.500000000000000
4	T	0.500000000000000	0.500000000000000
5	I	0.500000000000000	0.500000000000000
6	Q	0.500000000000000	0.500000000000000
7	H	0.500000000000000	0.500000000000000
8	P	0.500000000000000	0.500000000000000
9	W	0.604517368331283	0.604517368331283
10	F	0.637616769856041	0.636998203030926
11	K	0.749527288996383	0.637616769856041
12	R	0.636998203030926	0.637616769856041
13	T	0.651898590533197	0.651898590533197
14	L	0.633444299137619	0.636998203030926
15	G	0.777751757690565	0.637814625390694
16	P	0.618656208025062	0.633444299137619
17	F	0.637814625390694	0.624286419605780
18	Y	0.624286419605780	0.624286419605780
19	P	0.624286419605780	0.624286419605780
20	S	0.571268255582933	0.571268255582933
21	R	0.414860087614150	0.414860087614150
22	L	0.346488185576926	0.414860087614150
23	F	0.346488185576926	0.414860087614150
24	D	0.567155618947789	0.450545687405784
25	Q	0.469493758168819	0.450545687405784
26	F	0.450545687405784	0.450545687405784
27	F	0.191410923344549	0.450545687405784
28	G	0.343489426488349	0.436411413839408
29	E	0.495691566639040	0.435070959045581
30	G	0.436411413839408	0.436411413839408
31	L	0.435070959045581	0.436411413839408
32	F	0.436411413839408	0.436411413839408
33	E	0.607748044823392	0.476064636159348
34	Y	0.626761960845443	0.497502713265886
35	D	0.476064636159348	0.567014756201168
36	L	0.497502713265886	0.567014756201168
37	L	0.567014756201168	0.567014756201168
38	P	0.659735077795433	0.659735077795433
39	F	0.816167080405533	0.702602464429229
40	L	0.803584573997647	0.791533985741147
41	S	0.702602464429229	0.791533985741147
42	S	0.791533985741147	0.791533985741147
43	T	0.686840568612530	0.791533985741147
44	I	0.891826310206640	0.824841573919645
45	S	0.891299231994771	0.848510908274828
46	P	0.824841573919645	0.848510908274828
47	Y	0.848510908274828	0.836389605281439
48	Y	0.836389605281439	0.836389605281439
49	R	0.836389605281439	0.836389605281439
50	Q	0.718697802610007	0.718697802610007
51	S	0.718697802610007	0.718697802610007
52	L	0.656426396807682	0.656426396807682
53	F	0.656426396807682	0.656426396807682
54	R	0.656426396807682	0.656426396807682
55	T	0.563401136103025	0.563401136103025
56	V	0.559689919973942	0.559689919973942
57	L	0.442027921919753	0.442027921919753
58	D	0.423382451003250	0.423382451003250
59	S	0.284549733370385	0.300264931475707
60	G	0.300264931475707	0.284549733370385
61	I	0.102460474442171	0.102460474442171
62	S	0.054464994918640	0.102460474442171
63	E	0.090704454130736	0.102460474442171
64	V	0.144024130186133	0.144024130186133
65	R	0.167273768774878	0.166515736988636
66	S	0.166515736988636	0.167273768774878
67	D	0.428889953410040	0.272896408896867
68	R	0.272896408896867	0.281626035451087
69	D	0.458453000086487	0.297080063592087
70	K	0.281626035451087	0.297080063592087
71	F	0.297080063592087	0.446478615722290
72	V	0.579037825109477	0.388549402246940
73	I	0.446478615722290	0.388549402246940
74	F	0.388549402246940	0.388549402246940
75	L	0.267296313718204	0.388457028500244
76	D	0.267296313718204	0.388457028500244
77	V	0.388457028500244	0.388457028500244
78	K	0.562354642248918	0.539756160986809
79	H	0.699175282213679	0.539756160986809
80	F	0.539756160986809	0.539756160986809
81	S	0.539756160986809	0.539756160986809
82	P	0.347044660014840	0.347044660014840
83	E	0.124471945720605	0.124471945720605
84	D	0.036442717652735	0.123879023498170
85	L	0.123879023498170	0.123879023498170
86	T	0.123879023498170	0.123879023498170
87	V	0.079274006806324	0.123879023498170
88	K	0.139854475281809	0.085768914444407
89	V	0.085768914444407	0.079274006806324
90	Q	0.066229937088410	0.085768914444407
91	D	0.072933560359843	0.085768914444407
92	D	0.128718444705042	0.072933560359843
93	F	0.189956355566906	0.072933560359843
94	V	0.066868894967209	0.071043095290948
95	E	0.071043095290948	0.066868894967209
96	I	0.039733973103213	0.039733973103213
97	H	0.021463952827543	0.021463952827543
98	G	0.006387454215613	0.011234986158470
99	K	0.007455289643915	0.011234986158470
100	H	0.011234986158470	0.011234986158470
101	N	0.037868851002956	0.024532211976134
102	E	0.041122953563869	0.037868851002956
103	R	0.024532211976134	0.037868851002956
104	Q	0.045131509224999	0.024532211976134
105	D	0.013152747836489	0.024532211976134
106	D	0.022577680066667	0.031888024684352
107	H	0.031888024684352	0.031888024684352
108	G	0.036325501680421	0.036325501680421
109	Y	0.036353466392587	0.036353466392587
110	I	0.076063360751043	0.076063360751043
111	S	0.133989027098010	0.133989027098010
112	R	0.212226117381187	0.198833354965459
113	E	0.198833354965459	0.212226117381187
114	F	0.331810726837391	0.331810726837391
115	H	0.440788447553958	0.440788447553958
116	R	0.554927928678774	0.440788447553958
117	R	0.451819410460072	0.440788447553958
118	Y	0.305207017928762	0.305207017928762
119	R	0.177475523095208	0.305207017928762
120	L	0.209352467870254	0.305207017928762
121	P	0.315560005925869	0.315560005925869
122	S	0.445398013563895	0.390297232157116
123	N	0.408324990749315	0.408324990749315
124	V	0.390297232157116	0.445398013563895
125	D	0.527102877966924	0.422737903469654
126	Q	0.508136891571850	0.422737903469654
127	S	0.422737903469654	0.422737903469654
128	A	0.253296658122068	0.253296658122068
129	L	0.120116666690277	0.253296658122068
130	S	0.194552983279714	0.253296658122068
131	C	0.312137626130658	0.312137626130658
132	S	0.366406991883566	0.366406991883566
133	L	0.387864087214088	0.387864087214088
134	S	0.670573607670853	0.586391194160948
135	A	0.625182423545454	0.586391194160948
136	D	0.586391194160948	0.586391194160948
137	G	0.521346454015281	0.541358122106649
138	M	0.541358122106649	0.521346454015281
139	L	0.521316303991740	0.521316303991740
140	T	0.406793592191842	0.406793592191842
141	F	0.341434660770385	0.341434660770385
142	C	0.341434660770385	0.341434660770385
143	G	0.205788223170763	0.341434660770385
144	P	0.205788223170763	0.341434660770385
145	K	0.343896888285174	0.343896888285174
146	I	0.427725704801105	0.343896888285174
147	Q	0.378829546034704	0.343896888285174
148	T	0.157090545703399	0.165895439421871
149	G	0.165895439421871	0.157090545703399
150	L	0.115537501356636	0.156987657691745
151	D	0.142101061510706	0.156987657691745
152	A	0.156987657691745	0.156987657691745
153	T	0.271991246177242	0.173563231430291
154	H	0.283812749063969	0.173563231430291
155	A	0.173563231430291	0.173563231430291
156	E	0.115571046949480	0.115571046949480
157	R	0.069076807255452	0.084694823640286
158	A	0.084694823640286	0.078077271133627
159	I	0.040183375683375	0.069076807255452
160	P	0.078077271133627	0.077294041672178
161	V	0.064556800074760	0.064556800074760
162	S	0.077294041672178	0.064556800074760
163	R	0.061954387872571	0.064556800074760
164	E	0.051071216569844	0.077294041672178
165	E	0.500000000000000	0.500000000000000
166	K	0.500000000000000	0.500000000000000
167	P	0.500000000000000	0.500000000000000
168	T	0.500000000000000	0.500000000000000
169	S	0.500000000000000	0.500000000000000
170	A	0.500000000000000	0.500000000000000
171	P	0.500000000000000	0.500000000000000
172	S	0.500000000000000	0.500000000000000
173	S	0.500000000000000	0.500000000000000
