# Supplementary material for: Conserved degronome features governing quality control associated proteolysis
Source: Nat Commun. 2022 Dec 8;13:7588. doi: 10.1038/s41467-022-35298-y (PMC9732359; doi:10.1038/s41467-022-35298-y)
Supplement: Supplementary file 7 — Supplementary Data 5 [file 41467_2022_35298_MOESM7_ESM.zip › profile_A0A183.csv]

# Degron profile of A0A183
# logit: Predicted probability of a tile being a degron (PSI<2.2) assigned to central position
# smooth: Running median spanning 5 positions
resi	aa	logit	logit_smooth
1	M	0.500000000000000	0.500000000000000
2	S	0.500000000000000	0.500000000000000
3	Q	0.500000000000000	0.500000000000000
4	Q	0.500000000000000	0.500000000000000
5	K	0.500000000000000	0.500000000000000
6	Q	0.500000000000000	0.500000000000000
7	Q	0.500000000000000	0.500000000000000
8	S	0.500000000000000	0.500000000000000
9	W	0.161515893068978	0.161515893068978
10	K	0.113539326208256	0.113539326208256
11	P	0.098178883948306	0.098178883948306
12	P	0.091150450074402	0.098178883948306
13	N	0.091150450074402	0.098178883948306
14	V	0.102957729911942	0.096620934408252
15	P	0.110633147258044	0.096620934408252
16	K	0.096620934408252	0.096620934408252
17	C	0.083334168481458	0.096620934408252
18	S	0.068650552052592	0.096620934408252
19	P	0.128069029163062	0.128069029163062
20	P	0.174957649092591	0.174957649092591
21	Q	0.174957649092591	0.174957649092591
22	R	0.316363907613845	0.213447882936966
23	S	0.213447882936966	0.225408977003368
24	N	0.244013964358911	0.225408977003369
25	P	0.225408977003368	0.225408977003368
26	C	0.225408977003369	0.225408977003369
27	L	0.180333496426023	0.225408977003369
28	A	0.241066818199354	0.241066818199354
29	P	0.241066818199354	0.241066818199354
30	Y	0.270679798996183	0.241066818199354
31	S	0.255946645225230	0.241066818199354
32	T	0.164913607183357	0.255946645225230
33	P	0.158393092374112	0.192705287920263
34	C	0.262268546262024	0.164913607183357
35	G	0.192705287920263	0.158393092374112
36	A	0.112737868343851	0.112737868343851
37	P	0.093826144324304	0.108587583604255
38	H	0.108587583604255	0.093826144324304
39	S	0.060965072888354	0.065461899542350
40	E	0.065461899542350	0.060965072888354
41	G	0.055616471838437	0.055616471838437
42	C	0.038254629955159	0.049029556151819
43	H	0.040533983339114	0.040533983339114
44	S	0.049029556151819	0.038254629955159
45	S	0.038100284503421	0.038129561449002
46	S	0.038100284503421	0.038129561449002
47	Q	0.038129561449002	0.038129561449002
48	R	0.041015595109466	0.041015595109466
49	P	0.083766337185498	0.069747076115948
50	E	0.115413206232061	0.069747076115948
51	V	0.069747076115948	0.083766337185498
52	Q	0.061533460049109	0.109669855855022
53	K	0.109669855855022	0.109669855855022
54	P	0.117310383084660	0.117310383084660
55	R	0.175858055647513	0.175858055647513
56	R	0.302879574526202	0.287083675715638
57	A	0.287083675715638	0.302879574526202
58	R	0.338253850913994	0.302879574526202
59	Q	0.402325078930230	0.304245224167180
60	K	0.285245490643500	0.338253850913994
61	L	0.304245224167180	0.402325078930230
62	R	0.445359091174411	0.445359091174411
63	C	0.504566475529194	0.504566475529194
64	L	0.602473892190360	0.504566475529194
65	S	0.569766871812970	0.504566475529194
66	R	0.382539734534545	0.382539734534545
67	G	0.247923217827008	0.258880819561513
68	T	0.170202241611436	0.247923217827008
69	T	0.258880819561513	0.170202241611436
70	Y	0.096449568577011	0.170202241611436
71	H	0.069593526239908	0.258880819561513
72	C	0.500000000000000	0.500000000000000
73	K	0.500000000000000	0.500000000000000
74	E	0.500000000000000	0.500000000000000
75	E	0.500000000000000	0.500000000000000
76	E	0.500000000000000	0.500000000000000
77	C	0.500000000000000	0.500000000000000
78	E	0.500000000000000	0.500000000000000
79	G	0.500000000000000	0.500000000000000
80	D	0.500000000000000	0.500000000000000
