# Supplementary material for: Conserved degronome features governing quality control associated proteolysis
Source: Nat Commun. 2022 Dec 8;13:7588. doi: 10.1038/s41467-022-35298-y (PMC9732359; doi:10.1038/s41467-022-35298-y)
Supplement: Supplementary file 7 — Supplementary Data 5 [file 41467_2022_35298_MOESM7_ESM.zip › profile_A0A1B0.csv]

# Degron profile of A0A1B0
# logit: Predicted probability of a tile being a degron (PSI<2.2) assigned to central position
# smooth: Running median spanning 5 positions
resi	aa	logit	logit_smooth
1	M	0.500000000000000	0.500000000000000
2	E	0.500000000000000	0.500000000000000
3	D	0.500000000000000	0.500000000000000
4	S	0.500000000000000	0.500000000000000
5	S	0.500000000000000	0.500000000000000
6	L	0.500000000000000	0.500000000000000
7	S	0.500000000000000	0.500000000000000
8	S	0.500000000000000	0.500000000000000
9	G	0.054903250409892	0.143907706848390
10	V	0.072905712918671	0.143907706848390
11	D	0.143907706848390	0.143907706848390
12	V	0.385915421142126	0.385915421142126
13	D	0.517297908920299	0.517297908920299
14	K	0.646331605987704	0.646331605987704
15	G	0.646331605987704	0.646331605987704
16	F	0.774430790843239	0.774430790843239
17	A	0.865133415991319	0.865133415991319
18	I	0.940967303829757	0.940967303829757
19	A	0.945842503755100	0.945842503755100
20	F	0.984996035055012	0.984996035055012
21	V	0.987401653434866	0.987401653434866
22	V	0.996274568326559	0.996274568326559
23	L	0.997661377414105	0.997661377414105
24	L	0.999130258685130	0.999010874279119
25	F	0.999130258685130	0.999010874279119
26	L	0.999010874279119	0.999010874279119
27	F	0.998746125612374	0.998746125612374
28	L	0.998746125612374	0.998746125612374
29	I	0.997518109387789	0.997746611579936
30	V	0.997746611579936	0.997746611579936
31	M	0.997746611579936	0.997518109387789
32	I	0.995519810907133	0.995519810907133
33	F	0.989454977227534	0.989454977227534
34	R	0.977109267024064	0.977109267024064
35	C	0.975207885856184	0.975207885856184
36	A	0.952034185316084	0.952034185316084
37	K	0.928393951981877	0.928393951981877
38	L	0.864286084186143	0.864286084186143
39	V	0.788785633950718	0.788785633950718
40	K	0.715135197151927	0.715135197151927
41	N	0.554894417786137	0.554894417786137
42	P	0.402827212719147	0.402827212719147
43	Y	0.264125363733422	0.264125363733422
44	K	0.159673662552693	0.235789068785785
45	A	0.134078275748124	0.235789068785785
46	S	0.235789068785785	0.235789068785785
47	S	0.500000000000000	0.500000000000000
48	T	0.500000000000000	0.500000000000000
49	T	0.500000000000000	0.500000000000000
50	T	0.500000000000000	0.500000000000000
51	E	0.500000000000000	0.500000000000000
52	P	0.500000000000000	0.500000000000000
53	S	0.500000000000000	0.500000000000000
54	L	0.500000000000000	0.500000000000000
55	S	0.500000000000000	0.500000000000000
