# Supplementary material for: Conserved degronome features governing quality control associated proteolysis
Source: Nat Commun. 2022 Dec 8;13:7588. doi: 10.1038/s41467-022-35298-y (PMC9732359; doi:10.1038/s41467-022-35298-y)
Supplement: Supplementary file 7 — Supplementary Data 5 [file 41467_2022_35298_MOESM7_ESM.zip › profile_A0A1W2.csv]

# Degron profile of A0A1W2
# logit: Predicted probability of a tile being a degron (PSI<2.2) assigned to central position
# smooth: Running median spanning 5 positions
resi	aa	logit	logit_smooth
1	M	0.500000000000000	0.500000000000000
2	S	0.500000000000000	0.500000000000000
3	G	0.500000000000000	0.500000000000000
4	E	0.500000000000000	0.500000000000000
5	K	0.500000000000000	0.500000000000000
6	E	0.500000000000000	0.500000000000000
7	E	0.500000000000000	0.500000000000000
8	A	0.500000000000000	0.500000000000000
9	S	0.120847961639793	0.120847961639793
10	L	0.049855288113602	0.049855288113602
11	R	0.042695530425482	0.042695530425482
12	M	0.032757222955895	0.037310994295426
13	F	0.032757222955895	0.037310994295426
14	G	0.037310994295426	0.037310994295426
15	A	0.067893597303882	0.059629098988487
16	Y	0.059629098988487	0.067893597303882
17	G	0.080979713050672	0.067893597303882
18	E	0.142026296907097	0.059629098988487
19	P	0.048150324997692	0.048150324997692
20	E	0.044785706467245	0.044785706467245
21	E	0.030232404931054	0.030232404931054
22	R	0.012457343056098	0.027665739452348
23	R	0.027665739452348	0.022660353461171
24	D	0.022660353461171	0.016081905473373
25	V	0.013215981138588	0.022660353461171
26	L	0.016081905473373	0.016081905473373
27	E	0.023627895999417	0.016081905473373
28	S	0.016081905473373	0.023627895999417
29	S	0.023627895999417	0.023627895999417
30	G	0.037436984446067	0.037436984446067
31	V	0.057911994624999	0.049943171179080
32	S	0.049943171179080	0.049943171179080
33	S	0.088464008796053	0.049943171179080
34	Q	0.049889705427017	0.049943171179080
35	P	0.049889705427017	0.064678310475341
36	E	0.064678310475341	0.064678310475341
37	P	0.064678310475341	0.064678310475341
38	Q	0.114973461438676	0.114973461438676
39	V	0.244032480203910	0.125197934388818
40	Q	0.125197934388818	0.171802582705931
41	Q	0.196176021170487	0.196176021170487
42	Q	0.171802582705931	0.196176021170487
43	L	0.308059865168385	0.308059865168385
44	G	0.325817771744939	0.325817771744939
45	S	0.417090183476477	0.369606216065482
46	L	0.417090183476477	0.369606216065482
47	L	0.369606216065482	0.369606216065482
48	G	0.226150318587515	0.369606216065482
49	V	0.212115452850380	0.369606216065482
50	P	0.372664124579400	0.254228843947238
51	W	0.372664124579400	0.310771902820147
52	Q	0.254228843947238	0.310771902820147
53	P	0.310771902820147	0.277068324839168
54	P	0.277068324839168	0.254228843947238
55	G	0.200225378543272	0.200225378543272
56	P	0.062442626806046	0.075170308086471
57	P	0.075170308086471	0.062442626806046
58	I	0.026634385828486	0.031520540846997
59	Q	0.031520540846997	0.026634385828486
60	H	0.016170028703949	0.026634385828486
61	S	0.017690686800648	0.031520540846997
62	P	0.034871321169139	0.034871321169139
63	A	0.041204598193612	0.041204598193612
64	D	0.049833425838257	0.049833425838257
65	Q	0.053864801683556	0.053864801683556
66	E	0.058202327013695	0.056701546537613
67	T	0.056701546537613	0.058202327013695
68	S	0.065625195340160	0.065625195340160
69	T	0.109044490920452	0.091274939501689
70	V	0.101466715633309	0.101466715633309
71	T	0.091274939501689	0.109044490920452
72	Q	0.133272287559308	0.133272287559308
73	Q	0.188711193909273	0.188711193909273
74	Q	0.213837946046788	0.212006016615296
75	W	0.321480838120109	0.213837946046788
76	H	0.212006016615296	0.315667769203915
77	L	0.335742029072487	0.315667769203915
78	Q	0.315667769203915	0.287205916125114
79	G	0.249220422042367	0.287205916125114
80	L	0.287205916125114	0.287205916125114
81	G	0.248212281696185	0.287205916125114
82	R	0.402002823533988	0.287205916125114
83	S	0.382448129703935	0.248212281696185
84	E	0.135173360922045	0.151045139221116
85	L	0.151045139221116	0.135173360922045
86	Q	0.080359685115478	0.080359685115478
87	A	0.074501509091585	0.074501509091585
88	A	0.074501509091585	0.074501509091585
89	G	0.024008847103112	0.043442504881155
90	L	0.038396065204035	0.038396065204035
91	P	0.043442504881155	0.038396065204035
92	D	0.025410044883036	0.038396065204035
93	A	0.043442504881155	0.025410044883036
94	Q	0.023604027256001	0.023604027256001
95	P	0.021785294995740	0.023604027256001
96	G	0.017824317297895	0.023604027256001
97	E	0.026887907194148	0.026887907194148
98	A	0.064247787729092	0.057554985886922
99	A	0.064247787729092	0.064247787729092
100	E	0.057554985886922	0.064247787729092
101	S	0.108888836413547	0.064247787729092
102	S	0.054073332141202	0.085902115829648
103	P	0.095557047234451	0.095557047234451
104	S	0.085902115829648	0.095557047234451
105	F	0.102886799797642	0.102886799797642
106	L	0.145154690898473	0.145154690898473
107	L	0.193250482285307	0.163318853966747
108	G	0.163318853966747	0.193250482285307
109	S	0.253739061598115	0.253739061598115
110	E	0.253739061598115	0.253739061598115
111	V	0.253739061598115	0.253739061598115
112	G	0.253739061598115	0.253739061598115
113	Q	0.253739061598114	0.253739061598114
114	P	0.094590092285038	0.094590092285038
115	Y	0.030937710431894	0.067172996190945
116	S	0.028163311339639	0.067172996190945
117	S	0.067172996190945	0.067172996190945
118	S	0.067172996190945	0.067172996190945
119	S	0.190705823672473	0.190705823672473
120	P	0.206096760424178	0.206096760424178
121	S	0.270324372885064	0.270324372885064
122	E	0.330091663004572	0.330091663004572
123	E	0.541327723868579	0.330091663004572
124	V	0.366872922143556	0.366872922143556
125	L	0.329998210844565	0.460132618639623
126	S	0.500682187076699	0.366872922143556
127	L	0.460132618639623	0.329998210844565
128	L	0.298719297566955	0.329134455391316
129	R	0.223421763761713	0.329134455391316
130	A	0.329134455391316	0.329134455391316
131	I	0.593053047007215	0.593053047007215
132	P	0.812342630116738	0.593053047007215
133	P	0.732538084932305	0.593053047007215
134	I	0.573585572856079	0.573585572856079
135	P	0.559116997669170	0.559116997669170
136	D	0.421406639574106	0.421406639574106
137	E	0.322383989994992	0.322383989994992
138	V	0.272625507343489	0.272625507343489
139	V	0.219848520379896	0.219848520379896
140	V	0.094735175674284	0.219848520379896
141	R	0.109622329647941	0.117253538534032
142	Q	0.222897312021438	0.117253538534032
143	K	0.117253538534032	0.210414584629099
144	R	0.210414584629099	0.222897312021438
145	A	0.287306064688682	0.287306064688682
146	P	0.415177323421373	0.415177323421373
147	Q	0.438860397257095	0.415177323421373
148	G	0.461470133934477	0.415177323421373
149	S	0.351377340294823	0.351377340294823
150	W	0.275153897799476	0.307428926246682
151	K	0.279478356790216	0.307428926246682
152	V	0.307428926246682	0.307428926246682
153	G	0.412315675985782	0.412315675985782
154	T	0.497423470306105	0.497423470306105
155	L	0.588300427949928	0.588300427949928
156	F	0.725353034628792	0.725353034628792
157	H	0.810851947960363	0.810851947960363
158	G	0.897198513242650	0.810851947960363
159	K	0.815066219032377	0.810851947960363
160	R	0.779459065211217	0.779459065211217
161	V	0.674538186446370	0.747178978625344
162	Y	0.734852861652621	0.734852861652621
163	A	0.747178978625344	0.674538186446370
164	V	0.629073345471216	0.713106336051019
165	A	0.607515530211432	0.713106336051019
166	I	0.713106336051019	0.713106336051019
167	S	0.768724168025835	0.768724168025835
168	G	0.849862382507751	0.768724168025835
169	S	0.798650907770521	0.768724168025835
170	T	0.699338546039857	0.699338546039857
171	H	0.503917952307792	0.631103742693419
172	H	0.588983933326344	0.600658518504874
173	V	0.631103742693419	0.588983933326344
174	Y	0.600658518504874	0.600658518504874
175	T	0.557499864593179	0.622530546433403
176	C	0.713864415522880	0.600658518504874
177	G	0.622530546433403	0.557499864593179
178	S	0.486336739986250	0.515980979782244
179	G	0.483606385683271	0.515980979782244
180	Y	0.515980979782244	0.515980979782244
181	I	0.650065044372503	0.515980979782244
182	R	0.540103744990612	0.515980979782244
183	V	0.454294407475827	0.454294407475827
184	W	0.383684977067235	0.383684977067235
185	D	0.182069209211514	0.254088638152168
186	E	0.217271843359042	0.254088638152168
187	S	0.254088638152168	0.217271843359042
188	A	0.276920200294794	0.217271843359042
189	L	0.192689263165960	0.192689263165960
190	H	0.125775444575317	0.125775444575317
191	A	0.109554379713484	0.119361934034171
192	G	0.119361934034171	0.113936851607167
193	E	0.033076788202247	0.113936851607167
194	K	0.113936851607167	0.119361934034171
195	A	0.171267811325443	0.133686452007326
196	P	0.182201956882266	0.133686452007326
197	R	0.133686452007326	0.133686452007326
198	A	0.070450319558661	0.070450319558661
199	Q	0.033942465234260	0.065137624189521
200	L	0.029965014807090	0.065137624189521
201	D	0.065137624189521	0.065137624189521
202	L	0.171477262929730	0.171477262929730
203	Q	0.181629531234676	0.181629531234676
204	H	0.225032917980301	0.225032917980301
205	P	0.243616628095276	0.243616628095276
206	Q	0.359307353774948	0.359307353774948
207	D	0.460584999591794	0.359307353774948
208	R	0.440278733463270	0.359307353774948
209	V	0.173048469314176	0.193793161590183
210	V	0.193793161590183	0.173048469314176
211	T	0.121305002882784	0.173048469314176
212	C	0.130149747715203	0.193793161590183
213	K	0.206811040347909	0.206811040347909
214	L	0.384427732975615	0.384427732975615
215	F	0.406278661414076	0.406278661414076
216	P	0.508637498129566	0.406278661414076
217	D	0.420411367312131	0.406278661414076
218	E	0.342965635092505	0.342965635092505
219	R	0.234362497875713	0.234362497875713
220	S	0.218357217874538	0.234362497875713
221	L	0.175949078422631	0.218357217874538
222	I	0.278605813869574	0.175949078422631
223	T	0.172073200998019	0.175949078422631
224	G	0.172851285427942	0.278605813869574
225	G	0.327434913890370	0.327434913890370
226	A	0.327434913890371	0.327434913890371
227	S	0.614367495289578	0.606331100995536
228	Q	0.644386338575983	0.606331100995536
229	A	0.606331100995536	0.606331100995536
230	V	0.453212042515134	0.453212042515134
231	T	0.257087763206913	0.416008309332300
232	L	0.240017032914288	0.416008309332300
233	W	0.416008309332300	0.416008309332300
234	D	0.504114114649222	0.483996073716857
235	L	0.504114114649222	0.504114114649222
236	A	0.483996073716857	0.504114114649222
237	P	0.656335260825233	0.504114114649222
238	T	0.611405473463317	0.483996073716857
239	P	0.479883417342508	0.479883417342508
240	Q	0.479883417342508	0.479883417342508
241	V	0.270768108576106	0.270768108576106
242	R	0.137469039501565	0.243802178129589
243	A	0.243802178129589	0.243802178129589
244	Q	0.216020523957255	0.243802178129589
245	L	0.279908615538115	0.279908615538115
246	T	0.313807721796586	0.313807721796586
247	S	0.459399479352524	0.459399479352524
248	T	0.550945004704047	0.550945004704047
249	G	0.693964084129030	0.552064737783118
250	P	0.570767701827667	0.552064737783118
251	T	0.552064737783118	0.552064737783118
252	C	0.334190792357435	0.400331480470006
253	Y	0.400331480470006	0.400331480470006
254	S	0.276985611955074	0.400331480470006
255	L	0.435493265796681	0.435493265796681
256	A	0.553299665953072	0.553299665953072
257	V	0.697121664884931	0.697121664884931
258	S	0.788850801625606	0.788850801625606
259	S	0.875885895922845	0.875885895922845
260	D	0.928786706481725	0.875885895922845
261	A	0.897512272991110	0.877234923900662
262	H	0.792721031321740	0.877234923900662
263	I	0.877234923900662	0.866422130675238
264	C	0.866422130675238	0.792721031321740
265	L	0.752130116300816	0.866422130675238
266	A	0.783671796386682	0.783671796386682
267	C	0.877654004052771	0.783671796386682
268	F	0.781905296361748	0.877654004052771
269	H	0.930922546474469	0.881740942891632
270	G	0.910172316249313	0.881740942891632
271	F	0.881740942891632	0.881740942891632
272	V	0.771641688293461	0.810773116444010
273	E	0.810773116444010	0.810773116444010
274	I	0.810773116444010	0.810773116444010
275	W	0.876668261511018	0.810773116444010
276	D	0.826888441925826	0.810773116444010
277	L	0.706764381378029	0.706764381378029
278	Q	0.706764381378029	0.706764381378029
279	N	0.646667362426159	0.646667362426159
280	Q	0.625523387916497	0.646667362426159
281	I	0.454324729639563	0.646667362426159
282	L	0.712076709204118	0.625523387916497
283	I	0.677733799259566	0.616352554887616
284	R	0.445344260480230	0.616352554887616
285	K	0.616352554887616	0.616210263330062
286	H	0.479889415121021	0.616210263330062
287	E	0.616210263330062	0.616352554887616
288	V	0.775351282886492	0.651508712596988
289	P	0.651508712596988	0.651508712596988
290	V	0.651508712596988	0.651508712596988
291	Y	0.501515132862400	0.501515132862400
292	G	0.271993410453885	0.372334964473022
293	S	0.215505882091432	0.372334964473022
294	R	0.372334964473022	0.372334964473022
295	C	0.506928259033190	0.506928259033190
296	V	0.780038423407066	0.651571599182483
297	D	0.677670729934603	0.651571599182483
298	I	0.651571599182483	0.651571599182483
299	T	0.453274218996261	0.453274218996261
300	G	0.215645234580013	0.215645234580013
301	N	0.153793707725549	0.215645234580013
302	I	0.155221712916909	0.215645234580013
303	F	0.257449891412835	0.257449891412835
304	W	0.288598259625754	0.288598259625754
305	T	0.291702786341683	0.291702786341683
306	G	0.451767145846975	0.291702786341683
307	G	0.444912200025693	0.444912200025693
308	E	0.283782498394260	0.451767145846975
309	D	0.496110933431520	0.444912200025693
310	T	0.572476402364298	0.396765670879209
311	I	0.396765670879209	0.396765670879209
312	L	0.378657751066341	0.378657751066341
313	Y	0.221154784673093	0.378657751066341
314	S	0.232559763387350	0.378657751066341
315	W	0.429548339621238	0.429548339621238
316	D	0.517778911336520	0.517778911336520
317	L	0.633119017801026	0.633119017801026
318	R	0.788245991599932	0.729389797011525
319	S	0.744958542727081	0.729389797011525
320	Y	0.729389797011525	0.729389797011525
321	Q	0.569665406056695	0.569665406056695
322	R	0.377570740344336	0.377570740344336
323	L	0.258296438262757	0.377570740344336
324	H	0.263641740102742	0.377570740344336
325	Q	0.573713336785424	0.417381849334081
326	H	0.417381849334081	0.573713336785424
327	N	0.574790581158762	0.573713336785424
328	L	0.577460056350389	0.459766463138732
329	Q	0.459766463138732	0.459766463138732
330	N	0.315531613635250	0.315531613635250
331	E	0.266414939460268	0.266414939460268
332	I	0.127515411333864	0.127515411333864
333	L	0.072208695846228	0.081683902013275
334	S	0.046189098425249	0.081683902013275
335	I	0.081683902013275	0.081683902013275
336	T	0.160515183587769	0.160515183587769
337	H	0.160515183587769	0.160515183587769
338	D	0.202750278493033	0.195083224151476
339	P	0.195083224151476	0.202750278493033
340	G	0.442309417543683	0.202750278493033
341	E	0.295931200787741	0.195083224151476
342	E	0.184467787025527	0.184467787025527
343	W	0.184467787025527	0.184467787025527
344	V	0.052606087998504	0.150290082222031
345	L	0.100571329425301	0.150290082222031
346	A	0.150290082222031	0.150290082222031
347	G	0.398040566705077	0.398040566705077
348	L	0.593740370412095	0.593740370412095
349	R	0.675745864914564	0.675745864914564
350	T	0.785867043817645	0.785867043817645
351	S	0.873374181147568	0.785867043817645
352	D	0.789828056915117	0.785867043817645
353	I	0.636129570861787	0.636129570861787
354	V	0.348210703146209	0.498161710782926
355	F	0.286566105242592	0.348210703146209
356	L	0.498161710782926	0.348210703146209
357	H	0.332518157506610	0.361681678873870
358	T	0.361681678873870	0.498161710782926
359	R	0.512883242751541	0.512883242751541
360	R	0.612928723209550	0.580415818912586
361	N	0.749194092057514	0.584082160702319
362	E	0.580415818912586	0.584082160702319
363	Q	0.584082160702319	0.580415818912586
364	F	0.431775404283606	0.431775404283606
365	K	0.303815929822251	0.317571556311686
366	A	0.303815929822251	0.303815929822251
367	L	0.317571556311686	0.303815929822251
368	M	0.301340646207643	0.317571556311686
369	K	0.428899866296397	0.428899866296397
370	K	0.471604055372167	0.471604055372167
371	Y	0.743904074286834	0.674030277341027
372	T	0.794385690547625	0.743904074286834
373	R	0.674030277341027	0.743904074286834
374	H	0.778831781620243	0.684490946303961
375	H	0.684490946303961	0.674030277341027
376	S	0.535922931032709	0.684490946303961
377	L	0.570686188643360	0.684490946303961
378	K	0.724853122581868	0.724853122581868
379	F	0.826541809673983	0.735641779814744
380	A	0.735641779814744	0.771573852380550
381	S	0.771573852380550	0.771573852380550
382	C	0.864382141765305	0.747138728927947
383	G	0.747138728927947	0.749348335798913
384	S	0.734811346084375	0.749348335798913
385	Y	0.749348335798913	0.749348335798913
386	F	0.749348335798913	0.749348335798913
387	V	0.760250978278949	0.749348335798913
388	T	0.562001400745979	0.662649644506781
389	A	0.662649644506781	0.562001400745979
390	I	0.530002585198337	0.530002585198337
391	D	0.462913858027657	0.492129620115308
392	T	0.492129620115308	0.492129620115308
393	R	0.492129620115308	0.492129620115308
394	L	0.512561648611277	0.492129620115308
395	S	0.341788613281151	0.347880996220130
396	G	0.223049382478163	0.347880996220130
397	L	0.347880996220130	0.341788613281151
398	E	0.448190943380402	0.347880996220130
399	A	0.269059595649553	0.448190943380402
400	P	0.599916693563326	0.448190943380402
401	S	0.459890616523166	0.311799439244895
402	L	0.311799439244895	0.311799439244895
403	Q	0.194306206933488	0.194306206933488
404	K	0.194306206933488	0.194306206933488
405	L	0.194306206933488	0.194306206933488
406	F	0.207198620582947	0.207198620582947
407	Q	0.460985257256311	0.460985257256311
408	I	0.528069291945094	0.513702185841592
409	E	0.678833806600588	0.513702185841592
410	E	0.513702185841592	0.513702185841592
411	S	0.489503507361627	0.513702185841592
412	S	0.509624378577921	0.509624378577921
413	G	0.524335379579637	0.489503507361627
414	I	0.226755148310989	0.226755148310989
415	L	0.110723454523192	0.110723454523192
416	C	0.110723454523192	0.110723454523192
417	C	0.095739419584086	0.110723454523192
418	D	0.257315294796332	0.257315294796332
419	V	0.507182995792473	0.507182995792473
420	S	0.607503276691022	0.539208949583818
421	S	0.539208949583818	0.539208949583818
422	D	0.607503276691022	0.539208949583818
423	N	0.431902664538504	0.431902664538504
424	Q	0.288097739824988	0.288097739824988
425	Y	0.201310208535474	0.280421595953418
426	L	0.161528664385049	0.280421595953418
427	V	0.280421595953418	0.280421595953418
428	M	0.317522014050195	0.317522014050195
429	G	0.446116042167669	0.426322690673854
430	S	0.426322690673854	0.446116042167669
431	S	0.736386856894925	0.500000000000000
432	S	0.868683957731063	0.500000000000000
433	S	0.500000000000000	0.500000000000000
434	A	0.500000000000000	0.500000000000000
435	T	0.500000000000000	0.500000000000000
436	I	0.500000000000000	0.500000000000000
437	Y	0.500000000000000	0.500000000000000
438	Q	0.500000000000000	0.500000000000000
439	L	0.500000000000000	0.500000000000000
440	L	0.500000000000000	0.500000000000000
441	Y	0.500000000000000	0.500000000000000
