# Supplementary material for: Conserved degronome features governing quality control associated proteolysis
Source: Nat Commun. 2022 Dec 8;13:7588. doi: 10.1038/s41467-022-35298-y (PMC9732359; doi:10.1038/s41467-022-35298-y)
Supplement: Supplementary file 7 — Supplementary Data 5 [file 41467_2022_35298_MOESM7_ESM.zip › profile_A0A286.csv]

# Degron profile of A0A286
# logit: Predicted probability of a tile being a degron (PSI<2.2) assigned to central position
# smooth: Running median spanning 5 positions
resi	aa	logit	logit_smooth
1	M	0.500000000000000	0.500000000000000
2	K	0.500000000000000	0.500000000000000
3	W	0.500000000000000	0.500000000000000
4	S	0.500000000000000	0.500000000000000
5	V	0.500000000000000	0.500000000000000
6	R	0.500000000000000	0.500000000000000
7	G	0.500000000000000	0.500000000000000
8	A	0.500000000000000	0.500000000000000
9	C	0.907840304154768	0.907840304154768
10	A	0.924839784860983	0.924839784860983
11	A	0.941233940598391	0.928502209280267
12	L	0.928502209280267	0.940956294952916
13	S	0.940956294952916	0.941233940598391
14	S	0.946110992206133	0.942103921221125
15	C	0.942103921221125	0.946110992206133
16	L	0.963520713870660	0.952802970976657
17	L	0.963520713870660	0.963520713870660
18	L	0.952802970976657	0.963520713870660
19	A	0.965580238419843	0.952802970976657
20	C	0.945303942697501	0.945303942697501
21	A	0.945303942697501	0.945303942697501
22	L	0.942176570993585	0.945303942697501
23	S	0.963182988656940	0.945303942697501
24	A	0.968197620320844	0.942176570993585
25	A	0.941878836762629	0.941878836762629
26	A	0.941878836762629	0.941878836762629
27	V	0.867050465989255	0.867050465989255
28	G	0.841631146250576	0.841631146250576
29	L	0.655196515566796	0.744177612888502
30	K	0.744177612888502	0.655196515566796
31	C	0.625559950327144	0.625559950327144
32	F	0.558122197149929	0.558122197149929
33	S	0.371418157795623	0.383905512371705
34	L	0.290411205693936	0.371418157795623
35	G	0.383905512371705	0.371418157795623
36	S	0.282768495921421	0.290411205693936
37	E	0.494862450814905	0.339137231095567
38	L	0.282768495921421	0.282768495921421
39	R	0.339137231095567	0.282768495921421
40	G	0.281726520958410	0.281726520958410
41	E	0.204842721042863	0.204842721042863
42	P	0.163014393938952	0.204842721042863
43	F	0.112865062570530	0.204842721042863
44	R	0.239206134559166	0.239206134559166
45	L	0.352463119273140	0.276182126117144
46	G	0.486688131592775	0.352463119273140
47	A	0.276182126117144	0.399176291159198
48	A	0.399176291159198	0.486688131592775
49	A	0.622769676212938	0.622769676212938
50	G	0.843807981435179	0.836676554682235
51	A	0.886360126749947	0.836676554682235
52	F	0.836676554682235	0.836676554682235
53	Y	0.782120497772032	0.826028467829790
54	S	0.782120497772032	0.826028467829790
55	G	0.826028467829790	0.826028467829790
56	L	0.879061564937264	0.872697808240133
57	L	0.917541984667995	0.879061564937264
58	L	0.872697808240133	0.917541984667995
59	A	0.917541984667995	0.917541984667995
60	A	0.917541984667995	0.917541984667995
61	G	0.917953528165270	0.917953528165270
62	L	0.923903280837903	0.923903280837903
63	S	0.951204314771505	0.943375541833104
64	L	0.976414213918853	0.943375541833104
65	L	0.943375541833104	0.943375541833104
66	G	0.882874556676971	0.882874556676971
67	A	0.812350605756100	0.812350605756100
68	A	0.638081978083883	0.664671532257036
69	L	0.638081978083883	0.664671532257036
70	L	0.664671532257036	0.664671532257036
71	C	0.664671532257036	0.664671532257036
72	C	0.708662082602658	0.664671532257036
73	G	0.494669142003875	0.494669142003875
74	P	0.342567686615076	0.342567686615076
75	R	0.283498940507251	0.283498940507251
76	D	0.215105381544760	0.215105381544760
77	A	0.144450771175227	0.144450771175227
78	P	0.070969543647170	0.070969543647170
79	L	0.029825566550486	0.034721875685701
80	A	0.034721875685701	0.034721875685701
81	G	0.016655778500707	0.034721875685701
82	S	0.036798788461117	0.036798788461117
83	E	0.036798788461117	0.036798788461117
84	P	0.041644387758938	0.041644387758938
85	G	0.096411844853589	0.068817662177059
86	P	0.068817662177059	0.068817662177059
87	G	0.096411844853589	0.068817662177059
88	L	0.041171583980587	0.046052330794985
89	G	0.041171583980587	0.041171583980587
90	V	0.046052330794985	0.041171583980587
91	P	0.026967103937963	0.046052330794985
92	A	0.055929024077247	0.055929024077247
93	A	0.065825924321776	0.065825924321776
94	P	0.073405602882290	0.065825924321776
95	A	0.065825924321776	0.065825924321776
96	G	0.050789167648554	0.050789167648554
97	A	0.027692886225014	0.027692886225014
98	P	0.027692886225014	0.027692886225014
99	E	0.020084513189411	0.027692886225014
100	A	0.028741035264744	0.027692886225014
101	T	0.028741035264744	0.025645661492551
102	P	0.017904250067883	0.025645661492551
103	G	0.025645661492551	0.017904250067883
104	E	0.017904250067883	0.017904250067883
105	S	0.017904250067883	0.017904250067883
106	G	0.012469758100837	0.017904250067883
107	A	0.024707525175121	0.024707525175121
108	A	0.042263055502921	0.031774586553472
109	A	0.034710950034619	0.031774586553472
110	G	0.031774586553472	0.034710950034619
111	A	0.029718636047280	0.034710950034619
112	P	0.070725857363931	0.070725857363931
113	G	0.199395857228926	0.199395857228926
114	P	0.318749135642314	0.318749135642314
115	V	0.537602117494010	0.417342946833244
116	S	0.417342946833244	0.498832672120893
117	S	0.498832672120893	0.537602117494010
118	Q	0.603762334992709	0.603762334992709
119	N	0.774617613429547	0.774617613429547
120	L	0.839559600728095	0.839559600728095
121	L	0.902523893656949	0.902523893656949
122	L	0.958345825176610	0.953410648711136
123	L	0.953410648711136	0.953410648711136
124	G	0.953410648711136	0.958345825176610
125	V	0.974648080606902	0.974648080606902
126	L	0.974648080606902	0.974648080606902
127	V	0.980818270956707	0.980818270956707
128	F	0.991764867442022	0.980818270956707
129	M	0.987447962919104	0.980818270956707
130	L	0.969380543431367	0.969380543431367
131	G	0.953875365914736	0.969380543431367
132	V	0.949423659577313	0.953875365914736
133	L	0.980601378915742	0.949423659577313
134	S	0.936768595844946	0.936768595844946
135	A	0.856364343450117	0.856364343450117
136	F	0.636009828282736	0.636009828282736
137	A	0.485984180315074	0.517383068868896
138	G	0.517383068868896	0.517383068868896
139	A	0.363318886416362	0.517383068868896
140	V	0.586431139364183	0.517383068868896
141	I	0.586431139364183	0.363318886416362
142	D	0.302317404788587	0.318576935885449
143	G	0.318576935885449	0.302317404788587
144	D	0.264259068398344	0.264259068398344
145	T	0.249695389209595	0.264259068398344
146	V	0.213333103696560	0.264259068398344
147	S	0.278862640297140	0.278862640297140
148	L	0.352968575762412	0.321554223945692
149	V	0.339333722919656	0.339333722919656
150	E	0.321554223945692	0.352968575762412
151	R	0.446312578796658	0.446312578796658
152	K	0.475408018675601	0.475408018675601
153	Y	0.661752830623517	0.542056699704491
154	S	0.703682646894743	0.542056699704491
155	H	0.542056699704491	0.542056699704491
156	Y	0.472267072369600	0.472267072369600
157	C	0.322655680421617	0.322655680421617
158	L	0.218346603636475	0.292578117624652
159	P	0.292578117624652	0.235120952546353
160	P	0.224691291720720	0.224691291720720
161	R	0.235120952546353	0.224691291720720
162	A	0.178915542613776	0.178915542613776
163	P	0.156269687223380	0.156269687223380
164	G	0.114955846862610	0.114955846862610
165	S	0.069791505759721	0.069791505759721
166	S	0.045111823368269	0.045111823368269
167	P	0.020927621122102	0.021878455188848
168	G	0.018657577488206	0.021878455188848
169	S	0.021878455188848	0.020927621122102
170	A	0.024809977404896	0.018657577488206
171	P	0.017316342776496	0.020310473755028
172	G	0.015431844578054	0.020310473755028
173	S	0.020310473755028	0.020310473755028
174	T	0.024809977404896	0.020310473755028
175	P	0.021166869483698	0.021166869483698
176	G	0.018871374508752	0.024809977404896
177	S	0.024809977404896	0.021166869483698
178	A	0.030275479330111	0.021166869483698
179	P	0.021166869483698	0.024809977404896
180	G	0.018871374508752	0.024809977404896
181	S	0.024809977404896	0.024809977404896
182	A	0.030275479330111	0.024809977404896
183	P	0.025577230307720	0.025577230307720
184	G	0.022814590563464	0.030275479330111
185	S	0.036512928012610	0.027540378700073
186	A	0.031206345101398	0.031206345101398
187	P	0.027540378700073	0.036512928012610
188	G	0.039281595549839	0.039281595549839
189	S	0.055133460449435	0.045866520816259
190	A	0.055133460449435	0.055133460449435
191	P	0.045866520816259	0.055133460449435
192	G	0.096043303435353	0.065625896214428
193	A	0.065625896214428	0.065625896214428
194	P	0.065625896214428	0.065625896214428
195	R	0.065625896214428	0.065625896214428
196	A	0.077098571613626	0.077098571613626
197	R	0.099502307257808	0.094346467304559
198	S	0.119407367859820	0.099502307257808
199	T	0.094346467304559	0.119407367859820
200	L	0.164425666535697	0.164425666535697
201	D	0.219253422736814	0.174332273269868
202	S	0.174332273269868	0.219253422736814
203	A	0.318181070175932	0.219253422736814
204	T	0.289661799817912	0.210403445139139
205	S	0.142419899920747	0.210403445139139
206	A	0.210403445139139	0.207846796310236
207	K	0.197342122947031	0.197342122947031
208	C	0.207846796310236	0.207846796310236
209	R	0.095507193718880	0.207846796310236
210	Q	0.284137602410975	0.284137602410975
211	L	0.403646135825361	0.403646135825361
212	K	0.508884097393778	0.506151892040966
213	D	0.506151892040966	0.508884097393778
214	Y	0.508884097393778	0.508884097393778
215	Q	0.590144141152243	0.585049693478008
216	R	0.740500962507445	0.585049693478008
217	G	0.585049693478008	0.590144141152243
218	L	0.566496388960461	0.585049693478008
219	V	0.726832978113609	0.580663145718360
220	L	0.448457567174601	0.580663145718360
221	S	0.580663145718360	0.726832978113609
222	T	0.838842350255229	0.822328629940873
223	V	0.849588980065730	0.838842350255229
224	F	0.822328629940873	0.849588980065730
225	N	0.889612136468886	0.889612136468886
226	S	0.952438620607095	0.914233402619790
227	L	0.914233402619790	0.921526524877991
228	E	0.921526524877991	0.921526524877991
229	C	0.921526524877991	0.921526524877991
230	L	0.956637071921654	0.953645412719133
231	L	0.973829962947671	0.953645412719133
232	G	0.953645412719133	0.953645412719133
233	L	0.897276582796509	0.950153830244529
234	L	0.950153830244529	0.947288299020233
235	S	0.947288299020233	0.943384300701051
236	L	0.905357024607620	0.943384300701051
237	L	0.943384300701051	0.905441865631160
238	L	0.905441865631160	0.905357024607620
239	V	0.862162996399599	0.862162996399599
240	K	0.782244013209839	0.836775596854884
241	N	0.836775596854884	0.782244013209839
242	Y	0.673533578126984	0.673533578126984
243	K	0.542306074656108	0.561092556310809
244	S	0.561092556310809	0.542306074656108
245	S	0.339702131346623	0.339702131346623
246	Q	0.228076778674071	0.228076778674071
247	A	0.145072427141605	0.145072427141605
248	R	0.096952857795762	0.096952857795762
249	R	0.079270182233576	0.079270182233576
250	G	0.075828438264454	0.075828438264454
251	R	0.048648440736721	0.075828438264454
252	R	0.062407196856584	0.075828438264454
253	G	0.111146149196347	0.111146149196347
254	R	0.133036392740557	0.111146149196347
255	R	0.152140251312060	0.111146149196347
256	R	0.110547334029179	0.110547334029179
257	G	0.110547334029179	0.110547334029179
258	G	0.080113873169479	0.080113873169479
259	R	0.080113873169479	0.080113873169479
260	A	0.074690989137650	0.080113873169479
261	L	0.053534579753557	0.080113873169479
262	A	0.123230513463395	0.123230513463395
263	R	0.123230513463395	0.123230513463395
264	P	0.137828706543557	0.123230513463395
265	R	0.120267002243904	0.133221446765091
266	G	0.133221446765091	0.137828706543557
267	G	0.147337569507597	0.138047204416899
268	S	0.164256533965244	0.138047204416899
269	G	0.138047204416899	0.138047204416899
270	L	0.084232190600322	0.084232190600322
271	R	0.084232190600322	0.084232190600322
272	A	0.084232190600322	0.084232190600322
273	Q	0.104548149098993	0.084232190600322
274	P	0.075625827487788	0.104548149098993
275	P	0.104548149098993	0.104548149098993
276	A	0.142822504221906	0.111876692318879
277	S	0.111876692318879	0.111876692318879
278	R	0.152377427286879	0.111876692318879
279	A	0.093582568409988	0.093582568409988
280	R	0.067465225195537	0.069230031308712
281	R	0.059802681243880	0.069230031308712
282	G	0.069230031308712	0.069230031308712
283	R	0.141183891151428	0.118297147400657
284	R	0.151427510713169	0.126453357570768
285	G	0.118297147400657	0.126453357570768
286	R	0.126453357570768	0.118297147400657
287	R	0.102367362384485	0.102367362384485
288	G	0.085028571017750	0.085028571017750
289	R	0.047117700659902	0.069239748430403
290	R	0.053246961210067	0.069239748430403
291	L	0.069239748430403	0.069239748430403
292	Q	0.123091770144100	0.123091770144100
293	Q	0.196408986356735	0.196408986356735
294	R	0.244305003863912	0.196408986356735
295	P	0.202987598961465	0.196408986356735
296	S	0.119343423531800	0.119343423531800
297	E	0.093302558762740	0.093302558762740
298	A	0.087071438320912	0.087071438320912
299	S	0.042310379675098	0.055499388064930
300	I	0.042310379675098	0.055499388064930
301	L	0.055499388064930	0.055499388064930
302	S	0.072488492250429	0.055499388064930
303	P	0.057998903139033	0.055499388064930
304	E	0.051920939428676	0.057998903139033
305	E	0.026640759452455	0.057998903139033
306	S	0.071103786677649	0.054705755272374
307	D	0.071103786677649	0.054705755272374
308	L	0.054705755272374	0.054705755272374
309	A	0.050433362931824	0.050433362931824
310	A	0.033530685318601	0.050433362931824
311	P	0.040836862749061	0.050433362931824
312	G	0.051233475933940	0.051233475933940
313	D	0.092068922140892	0.092068922140892
314	C	0.178147545347919	0.178147545347919
315	A	0.269883235179298	0.269883235179298
316	G	0.425161525671249	0.405316468148602
317	F	0.405316468148602	0.422281251784410
318	A	0.530673466064960	0.425161525671249
319	A	0.422281251784410	0.530673466064960
320	H	0.594561661119706	0.594561661119706
321	H	0.594561661119706	0.594561661119706
322	A	0.833436996082601	0.833436996082601
323	V	0.854115102791514	0.837222327211926
324	S	0.837222327211926	0.854115102791514
325	Y	0.893031534770217	0.854115102791514
326	I	0.893551216424700	0.837222327211926
327	N	0.773684128040727	0.773684128040727
328	V	0.615277182719727	0.645448867631211
329	G	0.645448867631211	0.615277182719727
330	V	0.560761621749136	0.560761621749136
331	L	0.560761621749136	0.560761621749136
332	H	0.300598439458721	0.422939963933349
333	A	0.422939963933349	0.313554068489044
334	L	0.313554068489044	0.300598439458721
335	D	0.264834060247156	0.264834060247156
336	E	0.255571891157011	0.255571891157011
337	A	0.132100015950272	0.178333769933379
338	G	0.178333769933379	0.132100015950272
339	A	0.097620418158453	0.097620418158453
340	E	0.054449332209664	0.083483422939031
341	V	0.083483422939031	0.054449332209664
342	R	0.040870627433820	0.054449332209664
343	C	0.040870627433820	0.067574617360147
344	G	0.067574617360147	0.067574617360147
345	G	0.087124775782087	0.087124775782087
346	H	0.118661858996106	0.118661858996106
347	P	0.179346692102320	0.131469245085229
348	S	0.131469245085229	0.131469245085229
349	V	0.208653598005031	0.131469245085229
350	E	0.071731623261758	0.071731623261758
351	L	0.057383963209845	0.057383963209845
352	P	0.018597161762851	0.047082135202056
353	G	0.044969670713293	0.047082135202056
354	Y	0.047082135202056	0.047082135202056
355	A	0.053247270234772	0.053247270234772
356	P	0.062061771429611	0.054012283570340
357	S	0.102776628844057	0.062061771429611
358	D	0.054012283570340	0.102776628844057
359	P	0.146885378311404	0.128274181517346
360	D	0.128274181517346	0.146885378311404
361	L	0.217502112432757	0.163011599652674
362	N	0.284012529979919	0.163011599652674
363	A	0.163011599652674	0.203069910730620
364	S	0.118863275405786	0.163011599652674
365	Y	0.203069910730620	0.163011599652674
366	P	0.127617958204411	0.203069910730620
367	Y	0.228348528630848	0.228348528630848
368	C	0.228348528630848	0.228348528630848
369	C	0.389813242761557	0.228348528630848
370	R	0.224230110234881	0.252351794485584
371	P	0.419110441845752	0.254419788352774
372	P	0.252351794485584	0.252351794485584
373	C	0.254419788352774	0.252351794485584
374	E	0.175257448745002	0.212434926009793
375	T	0.212434926009793	0.212434926009793
376	P	0.160514521966080	0.212434926009793
377	R	0.500000000000000	0.500000000000000
378	P	0.500000000000000	0.500000000000000
379	W	0.500000000000000	0.500000000000000
380	E	0.500000000000000	0.500000000000000
381	T	0.500000000000000	0.500000000000000
382	H	0.500000000000000	0.500000000000000
383	R	0.500000000000000	0.500000000000000
384	A	0.500000000000000	0.500000000000000
385	C	0.500000000000000	0.500000000000000
