# Supplementary material for: Conserved degronome features governing quality control associated proteolysis
Source: Nat Commun. 2022 Dec 8;13:7588. doi: 10.1038/s41467-022-35298-y (PMC9732359; doi:10.1038/s41467-022-35298-y)
Supplement: Supplementary file 7 — Supplementary Data 5 [file 41467_2022_35298_MOESM7_ESM.zip › profile_A0A2R8.csv]

# Degron profile of A0A2R8
# logit: Predicted probability of a tile being a degron (PSI<2.2) assigned to central position
# smooth: Running median spanning 5 positions
resi	aa	logit	logit_smooth
1	M	0.500000000000000	0.500000000000000
2	E	0.500000000000000	0.500000000000000
3	G	0.500000000000000	0.500000000000000
4	L	0.500000000000000	0.500000000000000
5	R	0.500000000000000	0.500000000000000
6	R	0.500000000000000	0.500000000000000
7	G	0.500000000000000	0.500000000000000
8	L	0.500000000000000	0.500000000000000
9	S	0.557593169545806	0.557593169545806
10	R	0.588323228754038	0.588323228754038
11	W	0.728529883458842	0.728529883458842
12	K	0.869596497580447	0.728529883458842
13	R	0.813294388629836	0.728529883458842
14	Y	0.668630485887915	0.668630485887915
15	H	0.517757608272990	0.635397664889852
16	I	0.635397664889852	0.635397664889852
17	K	0.635397664889852	0.635397664889852
18	V	0.766023486529486	0.709885836358015
19	H	0.850759827413940	0.766023486529486
20	L	0.709885836358015	0.820429200172702
21	A	0.829811819128016	0.820429200172702
22	D	0.820429200172702	0.818316541802641
23	E	0.818197786049873	0.818316541802641
24	A	0.818316541802641	0.818197786049873
25	L	0.652834917013986	0.682743260645572
26	L	0.682743260645572	0.652834917013986
27	L	0.386767288661552	0.386767288661552
28	P	0.371646713097860	0.371646713097860
29	L	0.371646713097860	0.371646713097860
30	T	0.325222946242330	0.371646713097860
31	V	0.325222946242330	0.371646713097860
32	R	0.611980921927275	0.475286587098423
33	P	0.581005271192518	0.475286587098423
34	R	0.475286587098423	0.475286587098423
35	D	0.307895399011408	0.471604145081890
36	T	0.307895399011408	0.307895399011408
37	L	0.471604145081890	0.307895399011408
38	S	0.264263565501175	0.264263565501175
39	D	0.246874695268964	0.246874695268964
40	L	0.126888410274266	0.212746071194539
41	R	0.186792326747680	0.200300228202981
42	A	0.212746071194539	0.200300228202981
43	Q	0.200300228202981	0.212746071194539
44	L	0.498095494210632	0.347046651872515
45	V	0.480643278875266	0.394763146229529
46	G	0.347046651872515	0.480643278875266
47	Q	0.394763146229529	0.480643278875266
48	G	0.709170266452397	0.692027749049941
49	V	0.692027749049941	0.699767766289415
50	S	0.782867543440388	0.709170266452397
51	S	0.699767766289415	0.699767766289415
52	W	0.756097022211232	0.699767766289415
53	K	0.640334973687736	0.699767766289415
54	R	0.529727911177507	0.640334973687736
55	A	0.736774593872685	0.602566533954290
56	F	0.602566533954290	0.529727911177507
57	Y	0.500561579763858	0.500561579763858
58	Y	0.387859540524817	0.387859540524817
59	N	0.368929291588569	0.371477952923476
60	A	0.371477952923476	0.368929291588569
61	R	0.337299100750529	0.368078250408330
62	R	0.368078250408330	0.337299100750529
63	L	0.212481389014033	0.212481389014033
64	D	0.212481389014033	0.212481389014033
65	D	0.134800804228763	0.144621965919256
66	H	0.144621965919256	0.134800804228763
67	Q	0.082661564233882	0.082661564233882
68	T	0.053719360849872	0.053719360849872
69	V	0.033792191782694	0.048737080210256
70	R	0.031397786756213	0.048737080210256
71	D	0.048737080210256	0.048737080210256
72	A	0.048737080210256	0.048737080210256
73	R	0.161486802431982	0.161486802431982
74	L	0.419929343575330	0.419929343575330
75	Q	0.533823606460665	0.419929343575330
76	D	0.553789980159426	0.419929343575330
77	G	0.380239762932758	0.380239762932758
78	S	0.234189900552099	0.245613828691699
79	V	0.220841483053776	0.245613828691699
80	L	0.245613828691699	0.234189900552099
81	L	0.245613828691699	0.220841483053776
82	L	0.217787649234086	0.245613828691699
83	V	0.137859093499700	0.245613828691699
84	S	0.245613828691699	0.245613828691699
85	D	0.397087016149446	0.397087016149446
86	P	0.425439157408617	0.425439157408617
87	S	0.476075408926861	0.425439157408617
88	E	0.520342939006823	0.425439157408617
89	A	0.329230128431843	0.329230128431843
90	Q	0.242778760680755	0.271300811546358
91	R	0.242778760680755	0.242778760680755
92	L	0.271300811546358	0.242778760680755
93	T	0.176099223459937	0.261704723417417
94	P	0.344186043616517	0.271300811546358
95	A	0.261704723417417	0.303134791698800
96	I	0.303134791698800	0.344186043616517
97	P	0.431080343098306	0.399826074558678
98	A	0.399826074558678	0.419288356034247
99	L	0.419288356034247	0.419288356034247
100	W	0.556972847378759	0.399826074558678
101	E	0.277552914770811	0.325401270518629
102	A	0.275366334810977	0.282160187772493
103	E	0.325401270518629	0.277552914770811
104	A	0.282160187772493	0.275366334810977
105	S	0.161827443500016	0.196835937158207
106	R	0.196835937158207	0.161827443500016
107	S	0.145115238863520	0.145115238863520
108	L	0.099815679744004	0.141020222223562
109	E	0.099815679744004	0.119137494002161
110	S	0.141020222223562	0.119137494002161
111	R	0.119137494002161	0.141020222223562
112	S	0.500000000000000	0.500000000000000
113	S	0.500000000000000	0.500000000000000
114	R	0.500000000000000	0.500000000000000
115	P	0.500000000000000	0.500000000000000
116	A	0.500000000000000	0.500000000000000
117	W	0.500000000000000	0.500000000000000
118	P	0.500000000000000	0.500000000000000
119	T	0.500000000000000	0.500000000000000
120	W	0.500000000000000	0.500000000000000
