# Supplementary material for: Conserved degronome features governing quality control associated proteolysis
Source: Nat Commun. 2022 Dec 8;13:7588. doi: 10.1038/s41467-022-35298-y (PMC9732359; doi:10.1038/s41467-022-35298-y)
Supplement: Supplementary file 7 — Supplementary Data 5 [file 41467_2022_35298_MOESM7_ESM.zip › profile_A0A2Z4.csv]

# Degron profile of A0A2Z4
# logit: Predicted probability of a tile being a degron (PSI<2.2) assigned to central position
# smooth: Running median spanning 5 positions
resi	aa	logit	logit_smooth
1	M	0.500000000000000	0.500000000000000
2	E	0.500000000000000	0.500000000000000
3	T	0.500000000000000	0.500000000000000
4	D	0.500000000000000	0.500000000000000
5	L	0.500000000000000	0.500000000000000
6	A	0.500000000000000	0.500000000000000
7	E	0.500000000000000	0.500000000000000
8	M	0.500000000000000	0.500000000000000
9	P	0.066540923119753	0.066540923119753
10	E	0.023140227949937	0.039627388429672
11	K	0.039627388429672	0.039627388429672
12	G	0.033528056288613	0.039627388429672
13	V	0.069622303524417	0.052992104990593
14	L	0.069269985973556	0.052992104990593
15	S	0.052992104990593	0.052992104990593
16	S	0.052992104990593	0.052992104990593
17	Q	0.033889397029996	0.052992104990593
18	D	0.039633562887408	0.042379326990856
19	S	0.067752461339957	0.039633562887408
20	P	0.042379326990856	0.039633562887408
21	H	0.032512122981929	0.032512122981929
22	F	0.014679797040214	0.014679797040214
23	Q	0.004532167627189	0.009437646014467
24	E	0.007704022898640	0.009437646014467
25	K	0.009437646014467	0.009437646014467
26	S	0.012513444323186	0.012513444323186
27	T	0.045467850970407	0.045467850970407
28	E	0.048881094528694	0.048881094528694
29	E	0.102003178884730	0.065388532566871
30	G	0.096267719649349	0.075625612874923
31	E	0.065388532566871	0.096267719649349
32	V	0.075625612874923	0.096267719649349
33	A	0.124733117894241	0.122396336965176
34	A	0.122396336965176	0.124733117894241
35	L	0.146138014657215	0.146138014657215
36	R	0.172011652444007	0.172011652444007
37	L	0.307516725028516	0.307516725028516
38	T	0.486984850781799	0.486984850781799
39	A	0.606425402525401	0.606425402525401
40	R	0.767097383714627	0.621453490480610
41	S	0.703281257829416	0.621453490480610
42	Q	0.621453490480610	0.621453490480610
43	A	0.502834637130368	0.502834637130368
44	A	0.349961227803711	0.349961227803711
45	A	0.349961227803711	0.349961227803711
46	A	0.222742041651332	0.347478576242285
47	A	0.347478576242285	0.318888161311821
48	A	0.318888161311821	0.318888161311821
49	A	0.247028359359649	0.347478576242285
50	P	0.358750669305764	0.358750669305764
51	G	0.395290454533440	0.386189906998069
52	S	0.475991906219858	0.386189906998069
53	R	0.386189906998069	0.386189906998069
54	S	0.303516861126241	0.316042143979750
55	L	0.231856754475116	0.303516861126241
56	R	0.316042143979750	0.288729118817679
57	G	0.288729118817679	0.288729118817679
58	V	0.219460262817954	0.288729118817679
59	H	0.288729118817679	0.288729118817679
60	V	0.313365688585106	0.313365688585106
61	P	0.358997378588064	0.313365688585106
62	P	0.358997378588064	0.313365688585106
63	P	0.243296955634438	0.243296955634438
64	L	0.089463263388770	0.128779871657848
65	H	0.083464943620923	0.089463263388770
66	P	0.128779871657848	0.085523826009486
67	A	0.085523826009486	0.083464943620923
68	P	0.080631771263732	0.080631771263732
69	A	0.041883990923072	0.080631771263732
70	R	0.059366967413060	0.080631771263732
71	E	0.083511509378925	0.059366967413060
72	E	0.116261937702692	0.059366967413060
73	S	0.050281223446358	0.071062243765728
74	A	0.050319370797351	0.071062243765728
75	R	0.071062243765728	0.071062243765728
76	T	0.071062243765728	0.071062243765728
77	P	0.078214011739785	0.078214011739785
78	A	0.094192913845355	0.094192913845355
79	A	0.105766197593179	0.105766197593179
80	A	0.105766197593179	0.105766197593179
81	G	0.201804517386404	0.176885663878069
82	R	0.176885663878069	0.176885663878069
83	A	0.176885663878069	0.176885663878069
84	A	0.166095079389654	0.176885663878069
85	K	0.143437505681469	0.166095079389654
86	M	0.194696424608553	0.166095079389654
87	A	0.143437505681469	0.172801003068325
88	E	0.204046626357263	0.190190745409565
89	A	0.172801003068325	0.190190745409565
90	P	0.190190745409565	0.190190745409565
91	A	0.290245839701575	0.190190745409565
92	S	0.160586240578201	0.190190745409565
93	P	0.210012267696026	0.168198072033918
94	A	0.139325321566795	0.160586240578201
95	P	0.168198072033918	0.139325321566795
96	L	0.076085646002066	0.108676915300658
97	S	0.108676915300658	0.108676915300658
98	P	0.053961633575453	0.076085646002066
99	L	0.111414255661300	0.055406481725528
100	E	0.055406481725528	0.053961633575453
101	V	0.047489358262706	0.051341352391709
102	E	0.051341352391709	0.051341352391709
103	L	0.042238564460654	0.047489358262706
104	D	0.053012402041618	0.042238564460654
105	P	0.024702311106911	0.031148629144903
106	E	0.026600139343413	0.026742242132799
107	F	0.031148629144903	0.026742242132799
108	E	0.026742242132799	0.031148629144903
109	P	0.046154663961006	0.046154663961006
110	Q	0.053199901844143	0.053199901844143
111	S	0.076802978323929	0.076802978323929
112	R	0.076802978323929	0.076802978323929
113	P	0.133137433359469	0.133137433359469
114	R	0.163147441394140	0.133137433359469
115	S	0.223990455178218	0.163147441394140
116	C	0.081463429318253	0.223990455178218
117	T	0.224939518072990	0.224939518072990
118	W	0.239564901477741	0.239564901477741
119	P	0.295283550455836	0.248175940688846
120	L	0.295283550455836	0.295283550455836
121	Q	0.248175940688846	0.295283550455836
122	R	0.322760518547312	0.294007779590866
123	P	0.294007779590866	0.261432667075884
124	E	0.261432667075884	0.261432667075884
125	L	0.180639583696832	0.180639583696832
126	Q	0.141532130662098	0.141532130662098
127	A	0.045616417678932	0.053792433697280
128	S	0.053792433697280	0.047067652074491
129	P	0.035806419193573	0.045616417678932
130	A	0.047067652074491	0.035806419193573
131	K	0.022367594031449	0.035806419193573
132	P	0.026211828974227	0.047067652074491
133	S	0.065870900340864	0.065768245988130
134	G	0.070992386846546	0.065768245988130
135	E	0.065768245988130	0.065768245988130
136	T	0.031883319326360	0.031883319326360
137	A	0.018555861950036	0.018555861950036
138	A	0.012608797517643	0.012608797517643
139	D	0.005173704267790	0.005173704267790
140	S	0.002749293745804	0.002749293745804
141	M	0.001858564963124	0.001858564963124
142	I	0.000929730663287	0.000929730663287
143	P	0.000614793159821	0.000614793159821
144	E	0.000614793159821	0.000614793159821
145	E	0.000304012965077	0.000304012965077
146	E	0.000187317233092	0.000187317233092
147	D	0.000115410122998	0.000187317233092
148	D	0.000174575467604	0.000174575467604
149	E	0.000188351667737	0.000153693841636
150	D	0.000153693841636	0.000153693841636
151	D	0.000057080719384	0.000143537984379
152	E	0.000067154359411	0.000143537984379
153	D	0.000143537984379	0.000143537984379
154	G	0.000375941052648	0.000375941052648
155	G	0.000803266892753	0.000803266892753
156	G	0.003264096311569	0.003264096311569
157	R	0.004929487030114	0.004929487030114
158	A	0.006481634186170	0.006481634186170
159	G	0.009772565281478	0.009772565281478
160	S	0.014709667512478	0.014709667512478
161	A	0.019281627628022	0.019281627628022
162	M	0.037850068966675	0.037850068966675
163	A	0.053156212516586	0.053156212516586
164	I	0.069830437678172	0.069830437678172
165	G	0.157217636560076	0.157217636560076
166	G	0.227705745599755	0.193718950260855
167	G	0.193718950260855	0.193718950260855
168	G	0.193718950260855	0.227705745599755
169	G	0.310994147820960	0.310994147820960
170	S	0.408628034870997	0.310994147820960
171	R	0.463269531865893	0.310994147820960
172	T	0.287640908413409	0.287640908413409
173	L	0.090184331774930	0.228233856765243
174	V	0.115913016844073	0.228233856765243
175	S	0.228233856765243	0.228233856765243
176	G	0.296781298918697	0.296781298918697
177	L	0.487685533327554	0.487685533327554
178	L	0.702859388648973	0.695753876191784
179	L	0.743771442920462	0.695753876191784
180	E	0.695753876191784	0.695753876191784
181	D	0.631011067117856	0.631011067117856
182	S	0.407656337021815	0.407656337021815
183	V	0.271328928882845	0.271328928882845
184	R	0.156898835282161	0.173023002809166
185	V	0.173023002809166	0.156898835282161
186	L	0.077660146469386	0.077660146469386
187	A	0.042896559061758	0.042896559061758
188	P	0.017717273989491	0.042896559061758
189	G	0.026010330786078	0.042896559061758
190	G	0.061537323442978	0.045534160028383
191	Q	0.062171646412055	0.051468553657822
192	D	0.045534160028383	0.051468553657822
193	P	0.051468553657822	0.045534160028383
194	G	0.023491414234389	0.023491414234389
195	S	0.009588388792130	0.017137596137134
196	G	0.014604232081628	0.017137596137134
197	P	0.017137596137134	0.017137596137134
198	A	0.017137596137134	0.017137596137134
199	T	0.017137596137134	0.017137596137134
200	A	0.018747512080138	0.018747512080138
201	A	0.034070201278257	0.034070201278257
202	G	0.048456544481536	0.048456544481536
203	G	0.112326046944628	0.112326046944628
204	L	0.192064586198376	0.192064586198376
205	S	0.224875992570862	0.192064586198376
206	G	0.224875992570862	0.192064586198376
207	G	0.179067085385196	0.179067085385196
208	T	0.166019245163552	0.174290305635815
209	Q	0.121174289304189	0.174290305635815
210	A	0.174290305635815	0.174290305635815
211	L	0.191795172979213	0.174290305635815
212	L	0.210609712938017	0.174290305635815
213	Q	0.107710844940078	0.111283133845388
214	P	0.100215323524033	0.111283133845388
215	Q	0.111283133845388	0.111283133845388
216	Q	0.111283133845388	0.111283133845388
217	P	0.131939290236445	0.111283133845388
218	L	0.168161595713348	0.111283133845388
219	P	0.110750663974299	0.110750663974299
220	P	0.047728772679137	0.047728772679137
221	P	0.025986100124246	0.025986100124246
222	Q	0.021393545920726	0.023180348240200
223	P	0.023180348240200	0.023180348240200
224	G	0.021393545920726	0.023180348240200
225	A	0.024926570927279	0.023660099974544
226	A	0.027573022398390	0.024926570927279
227	G	0.023660099974544	0.027573022398390
228	G	0.027720174498661	0.027720174498661
229	S	0.032453799251789	0.032453799251789
230	G	0.040838245444705	0.040838245444705
231	Q	0.047426828673066	0.044404559011395
232	P	0.044404559011395	0.047426828673066
233	R	0.070135549000643	0.069752380440472
234	K	0.108503817354117	0.070135549000643
235	C	0.069752380440472	0.072940107042813
236	S	0.072940107042813	0.108503817354117
237	S	0.163534636660854	0.163534636660854
238	R	0.163534636660854	0.163534636660854
239	R	0.309238375763618	0.259314781956841
240	N	0.373208802870745	0.309238375763618
241	A	0.259314781956841	0.373208802870745
242	W	0.378727661161693	0.378727661161693
243	G	0.568292005555698	0.453220346670978
244	N	0.453220346670978	0.472103991105442
245	L	0.472103991105442	0.523236380284327
246	S	0.523236380284327	0.523236380284327
247	Y	0.674358981887008	0.524238446326756
248	A	0.524238446326756	0.530927580600642
249	D	0.581414074713749	0.530927580600642
250	L	0.530927580600642	0.524238446326756
251	I	0.326980261862647	0.326980261862647
252	T	0.243092489651921	0.304008778464768
253	R	0.304008778464768	0.304008778464768
254	A	0.200549849132261	0.243092489651921
255	I	0.320317512184835	0.296430688499817
256	E	0.215820868025057	0.296430688499817
257	S	0.296430688499817	0.296430688499817
258	S	0.457413970042167	0.292804799704858
259	P	0.292804799704858	0.296430688499817
260	D	0.292804799704858	0.292804799704858
261	R	0.414856400228262	0.292804799704858
262	R	0.273912465922522	0.310197693292581
263	L	0.378394404729641	0.378394404729641
264	T	0.310197693292581	0.378394404729641
265	L	0.571875720543008	0.571875720543008
266	S	0.571875720543008	0.571875720543008
267	Q	0.682003176126829	0.682003176126829
268	I	0.811420101116098	0.811420101116098
269	Y	0.879777174020470	0.879777174020470
270	E	0.921518602361305	0.910749902033596
271	W	0.953126285115708	0.910749902033596
272	M	0.910749902033596	0.910749902033596
273	V	0.834560455831040	0.834560455831040
274	S	0.716838835952724	0.716838835952724
275	C	0.656822026976894	0.656822026976894
276	V	0.622014401424606	0.622014401424606
277	P	0.446996207329019	0.446996207329019
278	Y	0.270285818333271	0.392169184373689
279	F	0.392169184373689	0.270285818333271
280	K	0.245750016498973	0.270285818333271
281	D	0.210022150953599	0.392169184373689
282	K	0.500000000000000	0.500000000000000
283	G	0.500000000000000	0.500000000000000
284	N	0.500000000000000	0.500000000000000
285	S	0.500000000000000	0.500000000000000
286	N	0.500000000000000	0.500000000000000
287	S	0.500000000000000	0.500000000000000
288	S	0.500000000000000	0.500000000000000
289	A	0.500000000000000	0.500000000000000
290	G	0.500000000000000	0.500000000000000
