# Supplementary material for: Conserved degronome features governing quality control associated proteolysis
Source: Nat Commun. 2022 Dec 8;13:7588. doi: 10.1038/s41467-022-35298-y (PMC9732359; doi:10.1038/s41467-022-35298-y)
Supplement: Supplementary file 7 — Supplementary Data 5 [file 41467_2022_35298_MOESM7_ESM.zip › profile_A0A3B3.csv]

# Degron profile of A0A3B3
# logit: Predicted probability of a tile being a degron (PSI<2.2) assigned to central position
# smooth: Running median spanning 5 positions
resi	aa	logit	logit_smooth
1	M	0.500000000000000	0.500000000000000
2	E	0.500000000000000	0.500000000000000
3	I	0.500000000000000	0.500000000000000
4	V	0.500000000000000	0.500000000000000
5	I	0.500000000000000	0.500000000000000
6	L	0.500000000000000	0.500000000000000
7	P	0.500000000000000	0.500000000000000
8	T	0.500000000000000	0.500000000000000
9	E	0.665052900566683	0.500000000000000
10	T	0.431147444785317	0.500000000000000
11	T	0.549166640508069	0.431147444785317
12	I	0.255671804923558	0.255671804923558
13	N	0.137777615572489	0.137777615572489
14	I	0.073518098313606	0.073518098313606
15	Q	0.049280122425360	0.053269247087436
16	K	0.053269247087436	0.053269247087436
17	M	0.040377868054262	0.049280122425360
18	E	0.068288102968867	0.040377868054262
19	Q	0.039956428404176	0.039956428404176
20	E	0.037361519761896	0.037361519761896
21	N	0.015945634379319	0.020017165210623
22	T	0.020017165210623	0.016821496204806
23	A	0.016821496204806	0.016821496204806
24	Q	0.016821496204806	0.017824136280440
25	G	0.017824136280440	0.017824136280440
26	S	0.020162178140915	0.020162178140915
27	E	0.032687618756464	0.030190621071980
28	K	0.030190621071980	0.032687618756464
29	P	0.096966619372679	0.062716100683102
30	S	0.119219558209473	0.062716100683102
31	V	0.062716100683102	0.062716100683102
32	Q	0.047899069055972	0.062716100683102
33	S	0.030352601448218	0.062716100683102
34	V	0.077739985233450	0.077739985233450
35	K	0.083364295372002	0.083364295372002
36	P	0.136753491345845	0.136753491345845
37	W	0.238938556858270	0.238938556858270
38	S	0.409647730306069	0.238938556858270
39	D	0.390332154127433	0.316280246496793
40	Q	0.177318782480150	0.316280246496793
41	E	0.316280246496793	0.225390181893715
42	I	0.209840162663725	0.225390181893715
43	R	0.225390181893715	0.281406810618833
44	S	0.367010849941155	0.225390181893715
45	F	0.281406810618833	0.225390181893715
46	L	0.175848375848805	0.281406810618833
47	Q	0.109125778870082	0.281406810618833
48	E	0.294760716034117	0.294760716034117
49	W	0.439529485945195	0.439529485945195
50	E	0.595768710690895	0.518939296736677
51	F	0.552475328485796	0.518939296736677
52	L	0.518939296736677	0.518939296736677
53	E	0.504219207350243	0.504219207350243
54	R	0.339138562388466	0.355897884399658
55	E	0.321066107159104	0.355897884399658
56	V	0.355897884399658	0.355897884399658
57	Y	0.662102586640194	0.627897148921552
58	R	0.627897148921552	0.627897148921552
59	V	0.746148611434500	0.627897148921552
60	K	0.597284482685075	0.627897148921552
61	K	0.492082501862830	0.746148611434500
62	K	0.774556137794860	0.774556137794860
63	Y	0.796241014453232	0.796241014453232
64	H	0.862645583497292	0.798938493545524
65	I	0.798938493545524	0.798938493545524
66	V	0.811748906734666	0.798938493545524
67	S	0.790266197817759	0.790266197817759
68	K	0.670909754874272	0.699976567595792
69	A	0.699976567595792	0.699976567595792
70	I	0.651679896397159	0.670909754874272
71	A	0.801591280551864	0.651679896397159
72	Q	0.649288117485910	0.649288117485910
73	R	0.618179064405653	0.618179064405653
74	L	0.442975322544106	0.480104662567518
75	K	0.480104662567518	0.465420387668263
76	Q	0.465420387668263	0.442975322544106
77	R	0.346469799355349	0.409551226526223
78	G	0.409551226526223	0.390265942550852
79	I	0.390265942550852	0.390265942550852
80	N	0.324887266428089	0.409551226526223
81	K	0.439593590411489	0.439593590411489
82	S	0.577317058578608	0.577317058578608
83	W	0.596798440205059	0.596798440205059
84	K	0.610891007805837	0.610891007805837
85	E	0.761714411247206	0.643758712334079
86	C	0.732166012042179	0.643758712334079
87	L	0.643758712334079	0.732166012042179
88	Q	0.625121045987180	0.732166012042179
89	M	0.784434845238537	0.784434845238537
90	L	0.878223419828884	0.878223419828884
91	I	0.879387667045874	0.879387667045874
92	S	0.882296602097109	0.880037171011696
93	L	0.880037171011696	0.880037171011696
94	Q	0.880037171011696	0.880037171011696
95	D	0.848644630208296	0.848644630208296
96	L	0.703059664202255	0.703059664202255
97	Y	0.703059664202255	0.703059664202255
98	F	0.629432393779366	0.629432393779366
99	T	0.434551862882784	0.434551862882784
100	I	0.289408663886403	0.395375181565375
101	Q	0.395375181565375	0.289408663886403
102	E	0.243089429769422	0.289408663886403
103	A	0.228313477969330	0.334745039608019
104	N	0.526546172471814	0.318185415537549
105	Q	0.334745039608019	0.318185415537549
106	R	0.318185415537549	0.318185415537549
107	P	0.175121305569207	0.266611754682221
108	R	0.266611754682221	0.175121305569207
109	C	0.118943355916263	0.152223451492314
110	Q	0.077489963555978	0.152223451492314
111	P	0.152223451492314	0.152223451492314
112	L	0.215610559033503	0.215610559033503
113	P	0.271957866596017	0.271957866596017
114	C	0.304015242499796	0.304015242499796
115	P	0.451826035871985	0.451826035871985
116	Y	0.645608344721191	0.560736594236185
117	G	0.560736594236185	0.579196127253166
118	E	0.579196127253166	0.616787795321076
119	A	0.616787795321076	0.616787795321076
120	L	0.789460987533819	0.652991518802215
121	H	0.652991518802215	0.737340173263184
122	R	0.818419259285065	0.789460987533819
123	I	0.737340173263184	0.818419259285065
124	L	0.849215435080632	0.849215435080632
125	G	0.858726194292965	0.858726194292965
126	Y	0.889379749497658	0.880004191761484
127	R	0.913703724759316	0.880004191761484
128	W	0.880004191761484	0.880004191761484
129	K	0.768415187736387	0.848957133009385
130	I	0.831696668891126	0.831696668891126
131	S	0.848957133009385	0.768415187736387
132	V	0.579794041219217	0.738563946188036
133	F	0.556041874693557	0.579794041219217
134	S	0.738563946188036	0.579794041219217
135	G	0.564183871281073	0.582792476809997
136	P	0.692693212513344	0.582792476809997
137	P	0.582792476809997	0.564183871281073
138	C	0.557402324595914	0.557402324595914
139	A	0.344606346926617	0.344606346926617
140	D	0.231866279356913	0.231866279356913
141	V	0.160250175303208	0.160250175303208
142	V	0.079878294671776	0.082612965777876
143	N	0.068718745419304	0.082612965777876
144	L	0.082612965777876	0.082612965777876
145	A	0.115055252637745	0.110866180438232
146	P	0.209363192372946	0.115055252637745
147	P	0.110866180438232	0.147681455374138
148	E	0.147681455374138	0.209363192372946
149	H	0.227611912010129	0.227611912010129
150	P	0.260252443814179	0.260252443814179
151	P	0.260252443814179	0.260252443814179
152	Q	0.453135643521302	0.260252443814179
153	A	0.289245350618540	0.260252443814179
154	Y	0.159931982002793	0.251975982685945
155	G	0.159931982002793	0.251975982685945
156	V	0.251975982685945	0.251975982685945
157	P	0.537448286366854	0.537448286366854
158	I	0.569452532286534	0.569452532286534
159	V	0.569452532286534	0.569452532286534
160	F	0.611372871027026	0.591711120063988
161	Q	0.591711120063988	0.611372871027026
162	E	0.668202123486210	0.668202123486210
163	P	0.703115836095941	0.703115836095941
164	M	0.844310613211580	0.785536162537056
165	W	0.844310613211580	0.785536162537056
166	A	0.785536162537056	0.785536162537056
167	P	0.588011795745584	0.588011795745584
168	T	0.415683428273117	0.415683428273117
169	P	0.259972829266118	0.415683428273117
170	V	0.393677095775947	0.415683428273117
171	I	0.490138906337490	0.460934066261330
172	Y	0.460934066261330	0.460934066261330
173	V	0.529597230230674	0.460934066261330
174	E	0.246076581773937	0.344985550986223
175	N	0.184387766687069	0.292424618749038
176	P	0.344985550986223	0.292424618749038
177	Q	0.292424618749038	0.292424618749038
178	V	0.422381590775219	0.292424618749038
179	P	0.253829909973413	0.253829909973413
180	G	0.112158320421869	0.112158320421869
181	W	0.072930599586937	0.104323004810035
182	E	0.072930599586937	0.104323004810035
183	P	0.104323004810035	0.104323004810035
184	W	0.202663511277509	0.202663511277509
185	N	0.310218750973942	0.296073417257090
186	M	0.457652844362090	0.310218750973942
187	N	0.296073417257090	0.377818826571138
188	G	0.377818826571138	0.393090306944663
189	H	0.601424167460318	0.393090306944663
190	V	0.393090306944663	0.489524420659327
191	P	0.489524420659327	0.489524420659327
192	Y	0.580625491420567	0.478977907666513
193	M	0.461786758116361	0.478977907666513
194	Y	0.478977907666513	0.461786758116361
195	P	0.316067311970199	0.461786758116361
196	A	0.331171645393935	0.478977907666513
197	L	0.551647269497523	0.384347142624555
198	P	0.535711839846167	0.535711839846167
199	P	0.384347142624555	0.535711839846167
200	A	0.592571530499717	0.535711839846167
201	A	0.507627343275900	0.507627343275900
202	P	0.582571394811995	0.507627343275900
203	G	0.446340243785031	0.500000000000000
204	P	0.489501553223367	0.500000000000000
205	L	0.500000000000000	0.500000000000000
206	T	0.500000000000000	0.500000000000000
207	Q	0.500000000000000	0.500000000000000
208	W	0.500000000000000	0.500000000000000
209	A	0.500000000000000	0.500000000000000
210	I	0.500000000000000	0.500000000000000
211	S	0.500000000000000	0.500000000000000
212	T	0.500000000000000	0.500000000000000
213	D	0.500000000000000	0.500000000000000
