# Supplementary material for: Conserved degronome features governing quality control associated proteolysis
Source: Nat Commun. 2022 Dec 8;13:7588. doi: 10.1038/s41467-022-35298-y (PMC9732359; doi:10.1038/s41467-022-35298-y)
Supplement: Supplementary file 7 — Supplementary Data 5 [file 41467_2022_35298_MOESM7_ESM.zip › profile_A0A494.csv]

# Degron profile of A0A494
# logit: Predicted probability of a tile being a degron (PSI<2.2) assigned to central position
# smooth: Running median spanning 5 positions
resi	aa	logit	logit_smooth
1	M	0.500000000000000	0.500000000000000
2	A	0.500000000000000	0.500000000000000
3	T	0.500000000000000	0.500000000000000
4	P	0.500000000000000	0.500000000000000
5	G	0.500000000000000	0.500000000000000
6	R	0.500000000000000	0.500000000000000
7	P	0.500000000000000	0.500000000000000
8	W	0.500000000000000	0.500000000000000
9	A	0.423027491776354	0.423027491776354
10	Q	0.327733762441702	0.327733762441702
11	A	0.185709263657806	0.327733762441702
12	R	0.277813630518707	0.327733762441702
13	S	0.459527018004828	0.459527018004828
14	A	0.548197736274337	0.548197736274337
15	Y	0.548197736274337	0.548197736274337
16	R	0.708820552526913	0.548197736274337
17	A	0.554134028089304	0.548197736274337
18	S	0.433644900052448	0.472394745193598
19	E	0.472394745193598	0.440464153325173
20	V	0.440464153325173	0.440464153325173
21	L	0.440464153325173	0.440464153325173
22	R	0.282342073018271	0.282342073018271
23	R	0.214144192454643	0.214144192454643
24	V	0.106347812965816	0.106347812965816
25	T	0.085715616724986	0.085715616724986
26	G	0.065846555725350	0.085715616724986
27	R	0.065846555725350	0.065846555725350
28	R	0.088757990213248	0.065846555725350
29	R	0.041395767131093	0.041395767131093
30	D	0.019163741550622	0.019163741550622
31	P	0.013505991501993	0.013505991501993
32	G	0.011572477152013	0.011572477152013
33	P	0.003926044409493	0.003926044409493
34	Q	0.001944671666817	0.003152719705785
35	S	0.003152719705785	0.003152719705785
36	N	0.003152719705785	0.003152719705785
37	G	0.003584351261504	0.003152719705785
38	P	0.002825918402890	0.003584351261504
39	G	0.004268701661230	0.004268701661230
40	Q	0.005412253589412	0.005412253589412
41	E	0.013341512684944	0.013341512684944
42	D	0.019148560447232	0.019148560447232
43	A	0.022319294306776	0.022319294306776
44	R	0.041123470124291	0.041123470124291
45	A	0.092198336865955	0.092198336865955
46	P	0.092198336865955	0.092198336865955
47	G	0.099298743179700	0.099298743179700
48	R	0.215037840026574	0.215037840026574
49	L	0.242621658517012	0.242621658517012
50	A	0.406445931667497	0.406445931667497
51	R	0.440273546047346	0.440273546047346
52	L	0.440273546047346	0.440273546047346
53	L	0.472201981211263	0.440273546047346
54	G	0.421646155707474	0.472201981211263
55	Q	0.480631087186295	0.472201981211263
56	L	0.550367701814375	0.421646155707474
57	R	0.394417533870017	0.394417533870017
58	A	0.371544803638238	0.371544803638238
59	E	0.290522996265807	0.290522996265807
60	A	0.290522996265807	0.290522996265807
61	A	0.290522996265807	0.290522996265807
62	S	0.290522996265807	0.290522996265807
63	R	0.338028865228771	0.338028865228771
64	S	0.509736783925983	0.338028865228771
65	E	0.485538397152076	0.338028865228771
66	V	0.334300141355336	0.485538397152076
67	P	0.306285079103076	0.367665257949633
68	R	0.485538397152076	0.367665257949633
69	L	0.367665257949633	0.367665257949633
70	L	0.367665257949633	0.367665257949633
71	K	0.305356902556415	0.367665257949633
72	L	0.333327860146900	0.367665257949633
73	V	0.380256593734332	0.367680227948346
74	E	0.446910750162300	0.367680227948346
75	R	0.367680227948346	0.367680227948346
76	A	0.340893501832539	0.340893501832539
77	G	0.215810134876848	0.215810134876848
78	A	0.136480701832346	0.136480701832346
79	G	0.078388248970597	0.078388248970597
80	A	0.063852058473879	0.063852058473879
81	A	0.042654137059006	0.046769048881358
82	G	0.027395326232671	0.046769048881358
83	A	0.046769048881358	0.042654137059006
84	G	0.046769048881358	0.038444075362829
85	E	0.029340154920734	0.046769048881358
86	R	0.038444075362829	0.046769048881358
87	T	0.052633811684978	0.052633811684978
88	G	0.105536114151426	0.087713051416289
89	A	0.087713051416289	0.105536114151426
90	H	0.117859020008122	0.117859020008122
91	S	0.221024324331712	0.117859020008122
92	R	0.148794107457296	0.148794107457296
93	G	0.117182152290832	0.164247630416693
94	S	0.164247630416693	0.148794107457296
95	V	0.164247630416693	0.164247630416693
96	C	0.128133976656752	0.164247630416693
97	S	0.173371167382334	0.164357278417270
98	V	0.173371167382334	0.173371167382334
99	C	0.164357278417270	0.173371167382334
100	G	0.254007538350843	0.211508488255698
101	E	0.211508488255698	0.247657680573191
102	P	0.303333691619284	0.247657680573191
103	R	0.247657680573191	0.247657680573191
104	G	0.247657680573191	0.247657680573191
105	R	0.278064961422656	0.247657680573191
106	A	0.181079610949058	0.181079610949058
107	T	0.181079610949058	0.181079610949058
108	Y	0.121048880694400	0.164255953287213
109	P	0.094675889816390	0.164255953287213
110	A	0.164255953287213	0.164255953287213
111	G	0.199664662480917	0.199664662480917
112	V	0.302839927460326	0.220016313301858
113	L	0.346460497732161	0.220016313301858
114	E	0.220016313301858	0.244098770189760
115	V	0.148052902947359	0.220016313301858
116	S	0.244098770189760	0.220016313301858
117	E	0.186269868374055	0.244098770189760
118	R	0.248396590449932	0.248396590449932
119	R	0.314716361469316	0.248396590449932
120	L	0.395913252834092	0.248396590449932
121	Q	0.180757159238955	0.180757159238955
122	E	0.063165753454177	0.180757159238955
123	G	0.180757159238955	0.107175903354939
124	L	0.089103497887986	0.107175903354939
125	A	0.107175903354939	0.107175903354939
126	A	0.107175903354939	0.107175903354939
127	V	0.184678855130232	0.107175903354939
128	R	0.107560924693163	0.107560924693163
129	E	0.072983594486793	0.138155635450468
130	E	0.138155635450468	0.138155635450468
131	L	0.231518497487694	0.138155635450468
132	G	0.328412635106995	0.186175417205568
133	A	0.130007633444551	0.186175417205568
134	E	0.186175417205568	0.167451095890789
135	I	0.167451095890789	0.130007633444551
136	E	0.126438581686205	0.167451095890789
137	A	0.071507569973649	0.167451095890789
138	L	0.201291667516153	0.126438581686205
139	R	0.179923430361473	0.179923430361473
140	A	0.125351302687733	0.201291667516153
141	E	0.262603029321515	0.238444224584900
142	L	0.238444224584900	0.262603029321515
143	R	0.400941015960140	0.381799005943273
144	A	0.381799005943273	0.400941015960140
145	E	0.668985162366894	0.400941015960140
146	L	0.583303284886706	0.387760130800194
147	D	0.387760130800194	0.387760130800194
148	A	0.332867940572024	0.338483390249597
149	L	0.256833470627533	0.332867940572024
150	R	0.338483390249597	0.256833470627533
151	A	0.214062645404873	0.214062645404873
152	L	0.176664206019526	0.214062645404873
153	L	0.129389955622872	0.176664206019526
154	P	0.241095804728416	0.176664206019526
155	P	0.154300508580784	0.155594219543185
156	P	0.282580060174272	0.155594219543185
157	P	0.155594219543185	0.154300508580784
158	P	0.076954262819627	0.076954262819627
159	S	0.076954262819627	0.076954262819627
160	P	0.076954262819627	0.076954262819627
161	P	0.070352828487842	0.070352828487842
162	A	0.033106203815707	0.059044028392831
163	R	0.041651943003449	0.059044028392831
164	R	0.059044028392831	0.059044028392831
165	E	0.069451592418049	0.069451592418049
166	P	0.069451592418049	0.069451592418049
167	R	0.086539502963882	0.069451592418049
168	A	0.066837812148364	0.069451592418049
169	V	0.066837812148364	0.078504553226715
170	P	0.078504553226715	0.078504553226715
171	R	0.115372007893378	0.115372007893378
172	A	0.185061480093125	0.185061480093125
173	T	0.185061480093125	0.185061480093125
174	P	0.285666772140985	0.285666772140985
175	R	0.469179691326906	0.337857336830012
176	G	0.382470319206334	0.337857336830012
177	P	0.337857336830012	0.375118562282977
178	T	0.337857336830012	0.375118562282977
179	L	0.375118562282977	0.375118562282977
180	L	0.405747159608402	0.405747159608402
181	R	0.511063463908655	0.511063463908655
182	T	0.638085308136409	0.638085308136409
183	L	0.717949587197040	0.717949587197040
184	G	0.743274621363767	0.743274621363767
185	T	0.792938456581603	0.792938456581603
186	V	0.829379283649515	0.792938456581603
187	S	0.803413291936024	0.792938456581603
188	A	0.727490984783632	0.727490984783632
189	L	0.415271882139053	0.415271882139053
190	V	0.247539913192095	0.285366625383269
191	A	0.285366625383269	0.247539913192095
192	A	0.153023593954391	0.153023593954391
193	S	0.106690122173400	0.106690122173400
194	R	0.081990287161502	0.081990287161502
195	P	0.042619933088763	0.051800464214415
196	A	0.051800464214415	0.042619933088763
197	D	0.024920017616646	0.024920017616646
198	D	0.021375310644609	0.021375310644609
199	A	0.009590777349318	0.009590777349318
200	P	0.009590777349318	0.009590777349318
201	D	0.008435291460516	0.009590777349318
202	G	0.009095012211648	0.009590777349318
203	P	0.010331757338380	0.010331757338380
204	A	0.010331757338380	0.010331757338380
205	E	0.014299524586048	0.014299524586048
206	C	0.030366926296794	0.030366926296794
207	G	0.055783111091117	0.036786347644166
208	A	0.036786347644166	0.046201416630438
209	H	0.046201416630438	0.055783111091117
210	R	0.083726210517223	0.083726210517223
211	A	0.102292452701313	0.102292452701313
212	P	0.167789456160776	0.122536589699235
213	V	0.122536589699235	0.167789456160776
214	R	0.293193905381927	0.180059496283315
215	K	0.180059496283315	0.180059496283315
216	N	0.198004846049503	0.180059496283315
217	H	0.132022375100955	0.147587310582474
218	K	0.147587310582474	0.132022375100955
219	K	0.120028974875873	0.120028974875873
220	M	0.093015200065094	0.093015200065094
221	P	0.083593355801893	0.083593355801893
222	V	0.038869482979622	0.083593355801893
223	P	0.027557422203265	0.083593355801893
224	P	0.500000000000000	0.500000000000000
225	G	0.500000000000000	0.500000000000000
226	A	0.500000000000000	0.500000000000000
227	P	0.500000000000000	0.500000000000000
228	Q	0.500000000000000	0.500000000000000
229	G	0.500000000000000	0.500000000000000
230	G	0.500000000000000	0.500000000000000
231	G	0.500000000000000	0.500000000000000
232	D	0.500000000000000	0.500000000000000
