# Supplementary material for: Conserved degronome features governing quality control associated proteolysis
Source: Nat Commun. 2022 Dec 8;13:7588. doi: 10.1038/s41467-022-35298-y (PMC9732359; doi:10.1038/s41467-022-35298-y)
Supplement: Supplementary file 7 — Supplementary Data 5 [file 41467_2022_35298_MOESM7_ESM.zip › profile_A0A539.csv]

# Degron profile of A0A539
# logit: Predicted probability of a tile being a degron (PSI<2.2) assigned to central position
# smooth: Running median spanning 5 positions
resi	aa	logit	logit_smooth
1	M	0.500000000000000	0.500000000000000
2	G	0.500000000000000	0.500000000000000
3	C	0.500000000000000	0.500000000000000
4	R	0.500000000000000	0.500000000000000
5	L	0.500000000000000	0.500000000000000
6	L	0.500000000000000	0.500000000000000
7	C	0.500000000000000	0.500000000000000
8	C	0.500000000000000	0.500000000000000
9	A	0.980557738001959	0.966106127330442
10	V	0.966106127330442	0.966106127330442
11	L	0.982669514936561	0.966106127330442
12	C	0.952994804779790	0.952994804779790
13	L	0.949994120162091	0.949994120162091
14	L	0.884330715331828	0.884330715331828
15	G	0.874053169418614	0.874053169418614
16	A	0.813774946208290	0.813774946208290
17	V	0.715194650217435	0.715194650217435
18	P	0.674139469879169	0.674139469879169
19	M	0.507673479972036	0.507673479972036
20	E	0.371944347870392	0.371944347870392
21	T	0.284509757824969	0.284509757824969
22	G	0.284509757824969	0.284509757824969
23	V	0.265219307097036	0.284509757824969
24	T	0.417936828700463	0.284509757824969
25	Q	0.306691619014472	0.306691619014472
26	T	0.280643793088925	0.306691619014472
27	P	0.316954858246703	0.286714523293560
28	R	0.196636857383902	0.280643793088925
29	H	0.286714523293560	0.286714523293560
30	L	0.272645365641758	0.286714523293560
31	V	0.331463935860383	0.331463935860383
32	M	0.353256186727664	0.337466637837259
33	G	0.337466637837259	0.337466637837259
34	M	0.469880237399578	0.353256186727664
35	T	0.334806300177168	0.353136285452004
36	N	0.353318722737229	0.353318722737229
37	K	0.353136285452004	0.353136285452004
38	K	0.487527053261416	0.353136285452004
39	S	0.276853897239706	0.276853897239706
40	L	0.194867631747063	0.194867631747063
41	K	0.113213105216890	0.171654114978343
42	C	0.171654114978343	0.171654114978343
43	E	0.171654114978343	0.171654114978343
44	Q	0.261908303697531	0.261908303697531
45	H	0.469707980868659	0.469707980868659
46	L	0.619259552181881	0.600107292455509
47	G	0.619259552181881	0.600107292455509
48	H	0.600107292455509	0.600107292455509
49	N	0.444075937122759	0.509746925074789
50	A	0.509746925074789	0.500661287114424
51	M	0.379090981534588	0.480160931088939
52	Y	0.500661287114424	0.500661287114424
53	W	0.480160931088939	0.480160931088939
54	Y	0.616798509490843	0.500661287114424
55	K	0.329701255995594	0.550002966171340
56	Q	0.550002966171340	0.616798509490843
57	S	0.630324511104405	0.630324511104405
58	A	0.800633241432425	0.800633241432425
59	K	0.848035812230881	0.800633241432425
60	K	0.865295733507533	0.800633241432425
61	P	0.746424220979443	0.746424220979443
62	L	0.735268968357688	0.735268968357688
63	E	0.601998409075640	0.601998409075640
64	L	0.479447916356294	0.482176714979263
65	M	0.479447916356294	0.479447916356294
66	F	0.482176714979263	0.479447916356294
67	V	0.303432481224613	0.303432481224613
68	Y	0.268226246213117	0.268226246213117
69	N	0.235722530157714	0.266248957578521
70	F	0.266248957578521	0.266248957578521
71	K	0.247767881193202	0.247767881193202
72	E	0.327807013464070	0.247767881193202
73	Q	0.206088103377734	0.206088103377734
74	T	0.156990000168802	0.156990000168802
75	E	0.156990000168802	0.156990000168802
76	N	0.098453220983573	0.098453220983573
77	N	0.050889194009736	0.050889194009736
78	S	0.037352283445339	0.037352283445339
79	V	0.032267187875284	0.037352283445339
80	P	0.029183713025751	0.037352283445339
81	S	0.039882886811592	0.039882886811592
82	R	0.043081954523086	0.042633545164166
83	F	0.042633545164166	0.043081954523086
84	S	0.077171992973399	0.077171992973399
85	P	0.165300494510354	0.165300494510354
86	E	0.318069208079638	0.318069208079638
87	C	0.467020235646629	0.356479834666645
88	P	0.356479834666645	0.467020235646629
89	N	0.550430474975211	0.550430474975211
90	S	0.568952588777738	0.552936592939053
91	S	0.552936592939053	0.552936592939053
92	H	0.554283890585289	0.552936592939053
93	L	0.534321033245250	0.534321033245250
94	F	0.534321033245250	0.534321033245250
95	L	0.534321033245250	0.534321033245250
96	H	0.263165629166365	0.393940498424819
97	L	0.295870170735259	0.393940498424819
98	H	0.393940498424819	0.393940498424819
99	T	0.549777072798935	0.549777072798935
100	L	0.678868564294133	0.678868564294133
101	Q	0.786500097420883	0.678868564294133
102	P	0.758942936752309	0.678868564294133
103	E	0.674038734055553	0.674038734055553
104	D	0.523971785058196	0.523971785058196
105	S	0.505197770251592	0.505197770251592
106	A	0.500000000000000	0.500000000000000
107	L	0.500000000000000	0.500000000000000
108	Y	0.500000000000000	0.500000000000000
109	L	0.500000000000000	0.500000000000000
110	C	0.500000000000000	0.500000000000000
111	A	0.500000000000000	0.500000000000000
112	S	0.500000000000000	0.500000000000000
113	S	0.500000000000000	0.500000000000000
114	Q	0.500000000000000	0.500000000000000
