# Supplementary material for: Conserved degronome features governing quality control associated proteolysis
Source: Nat Commun. 2022 Dec 8;13:7588. doi: 10.1038/s41467-022-35298-y (PMC9732359; doi:10.1038/s41467-022-35298-y)
Supplement: Supplementary file 7 — Supplementary Data 5 [file 41467_2022_35298_MOESM7_ESM.zip › profile_A0A576.csv]

# Degron profile of A0A576
# logit: Predicted probability of a tile being a degron (PSI<2.2) assigned to central position
# smooth: Running median spanning 5 positions
resi	aa	logit	logit_smooth
1	M	0.500000000000000	0.500000000000000
2	G	0.500000000000000	0.500000000000000
3	C	0.500000000000000	0.500000000000000
4	R	0.500000000000000	0.500000000000000
5	L	0.500000000000000	0.500000000000000
6	L	0.500000000000000	0.500000000000000
7	C	0.500000000000000	0.500000000000000
8	C	0.500000000000000	0.500000000000000
9	V	0.974169102445151	0.955185790880329
10	V	0.955185790880329	0.955185790880329
11	F	0.981468898266899	0.955185790880329
12	C	0.942811845102378	0.942811845102378
13	L	0.939202578730782	0.939202578730782
14	L	0.909837142801543	0.909837142801543
15	Q	0.901573673629796	0.901573673629796
16	A	0.850858294418458	0.850858294418458
17	G	0.766270278493516	0.766270278493516
18	P	0.660285590112202	0.660285590112202
19	L	0.492074648834403	0.492074648834403
20	D	0.328336886798028	0.345157378875930
21	T	0.345157378875930	0.345157378875930
22	A	0.345157378875930	0.343940382383133
23	V	0.323614746728419	0.343940382383133
24	S	0.343940382383133	0.343940382383133
25	Q	0.282723849330988	0.343940382383133
26	T	0.439492010081217	0.343940382383133
27	P	0.410873064336491	0.282723849330988
28	K	0.227504383145854	0.227504383145854
29	Y	0.227504383145854	0.227504383145854
30	L	0.215463027687232	0.215463027687232
31	V	0.182870861164729	0.210846791417758
32	T	0.210846791417758	0.210846791417758
33	Q	0.201210643526603	0.201210643526603
34	M	0.304752954586512	0.210846791417758
35	G	0.199301327363317	0.201210643526603
36	N	0.212717241721215	0.199301327363317
37	D	0.185237384423981	0.197892711877809
38	K	0.197892711877809	0.185237384423981
39	S	0.090319786335124	0.090319786335124
40	I	0.059061339813211	0.059061339813211
41	K	0.030095327901298	0.032881777373278
42	C	0.032881777373278	0.032881777373278
43	E	0.032881777373278	0.032881777373278
44	Q	0.072230281131192	0.072230281131192
45	N	0.162714602200198	0.162714602200198
46	L	0.402330251227304	0.383135782725532
47	G	0.402330251227304	0.383135782725532
48	H	0.383135782725532	0.383135782725532
49	D	0.132299706313389	0.139210801409556
50	T	0.139210801409556	0.134912085411586
51	M	0.086727659478302	0.134912085411586
52	Y	0.134912085411586	0.139210801409556
53	W	0.240011412942426	0.240011412942426
54	Y	0.427877189015210	0.272895357251151
55	K	0.272895357251151	0.427877189015210
56	Q	0.502652680111386	0.502652680111386
57	D	0.585049533252077	0.585049533252077
58	S	0.840536984867143	0.839066350359282
59	K	0.839066350359282	0.839066350359282
60	K	0.857173436142329	0.839066350359282
61	F	0.733343134134926	0.733343134134926
62	L	0.524204583480555	0.524204583480555
63	K	0.374999168851772	0.426574760446565
64	I	0.267590364161028	0.426574760446565
65	M	0.426574760446565	0.426574760446565
66	F	0.751882401600106	0.751882401600106
67	S	0.860518004461908	0.759677198800108
68	Y	0.838480312188200	0.759677198800108
69	N	0.759677198800108	0.759677198800108
70	N	0.631055004531943	0.631055004531943
71	K	0.608242553562398	0.608242553562398
72	E	0.583293790910235	0.583293790910235
73	L	0.352934846792723	0.352934846792723
74	I	0.281245580771853	0.281245580771853
75	I	0.281245580771853	0.281245580771853
76	N	0.281245580771853	0.281245580771853
77	E	0.161158145877500	0.223488773142646
78	T	0.185880814310986	0.206022257445829
79	V	0.223488773142646	0.185880814310986
80	P	0.206022257445829	0.185880814310986
81	N	0.184267697869996	0.184267697869996
82	R	0.101820251968509	0.101820251968509
83	F	0.063961783083643	0.078926406801125
84	S	0.034920933804454	0.078926406801125
85	P	0.078926406801125	0.078926406801125
86	K	0.105873190336768	0.105873190336768
87	S	0.180348440836297	0.122114892996901
88	P	0.122114892996901	0.180348440836297
89	D	0.249909697501048	0.235941331259679
90	K	0.249909697501048	0.236925570813013
91	A	0.235941331259679	0.236925570813013
92	H	0.236925570813013	0.236925570813013
93	L	0.151282269743942	0.236925570813013
94	N	0.282621834267378	0.236925570813013
95	L	0.240078699823236	0.156658234417160
96	H	0.136361688541477	0.240078699823236
97	I	0.156658234417160	0.240078699823236
98	N	0.313243699297667	0.313243699297667
99	S	0.452060687995959	0.452060687995959
100	L	0.537863962704039	0.537863962704039
101	E	0.668558799454519	0.632884254042674
102	L	0.632884254042674	0.632884254042674
103	G	0.727281620469032	0.632884254042674
104	D	0.586696577488778	0.586696577488778
105	S	0.568358475715955	0.568358475715955
106	A	0.500000000000000	0.500000000000000
107	V	0.500000000000000	0.500000000000000
108	Y	0.500000000000000	0.500000000000000
109	F	0.500000000000000	0.500000000000000
110	C	0.500000000000000	0.500000000000000
111	A	0.500000000000000	0.500000000000000
112	S	0.500000000000000	0.500000000000000
113	S	0.500000000000000	0.500000000000000
114	Q	0.500000000000000	0.500000000000000
