# Supplementary material for: Conserved degronome features governing quality control associated proteolysis
Source: Nat Commun. 2022 Dec 8;13:7588. doi: 10.1038/s41467-022-35298-y (PMC9732359; doi:10.1038/s41467-022-35298-y)
Supplement: Supplementary file 7 — Supplementary Data 5 [file 41467_2022_35298_MOESM7_ESM.zip › profile_A0A577.csv]

# Degron profile of A0A577
# logit: Predicted probability of a tile being a degron (PSI<2.2) assigned to central position
# smooth: Running median spanning 5 positions
resi	aa	logit	logit_smooth
1	M	0.500000000000000	0.500000000000000
2	G	0.500000000000000	0.500000000000000
3	C	0.500000000000000	0.500000000000000
4	R	0.500000000000000	0.500000000000000
5	L	0.500000000000000	0.500000000000000
6	L	0.500000000000000	0.500000000000000
7	C	0.500000000000000	0.500000000000000
8	C	0.500000000000000	0.500000000000000
9	A	0.980557738001959	0.966106127330442
10	V	0.966106127330442	0.966106127330442
11	L	0.987139264903152	0.966106127330442
12	C	0.959826785159254	0.959826785159254
13	L	0.957242667941135	0.957242667941135
14	L	0.872472402383495	0.872472402383495
15	G	0.861306459383168	0.861306459383168
16	A	0.796349065276359	0.796349065276359
17	V	0.692035135925185	0.692035135925185
18	P	0.649278617237962	0.649278617237962
19	I	0.479910466046614	0.479910466046614
20	D	0.316508104683964	0.316508104683964
21	T	0.237183786077862	0.237183786077862
22	E	0.237183786077862	0.237183786077862
23	V	0.220114983840490	0.237183786077862
24	T	0.359570196349691	0.237183786077862
25	Q	0.257001222054414	0.257001222054414
26	T	0.233750802253466	0.257001222054414
27	P	0.266240164497174	0.233750802253466
28	K	0.123872798178965	0.210556016491731
29	H	0.210556016491731	0.210556016491731
30	L	0.199180410605775	0.210556016491731
31	V	0.302281928956550	0.302281928956550
32	M	0.323082787758956	0.307999627575677
33	G	0.307999627575677	0.307999627575677
34	M	0.436468073206550	0.323082787758956
35	T	0.305464484700412	0.323142651116522
36	N	0.323142651116522	0.353136285452004
37	K	0.353136285452004	0.323142651116522
38	K	0.432329030207704	0.323142651116522
39	S	0.234589654963384	0.234589654963384
40	L	0.162310128721776	0.184089353582159
41	K	0.122038406172480	0.184089353582159
42	C	0.184089353582159	0.184089353582159
43	E	0.184089353582159	0.184089353582159
44	Q	0.278682172335962	0.278682172335962
45	H	0.490938259836927	0.490938259836927
46	M	0.639102833543299	0.620336773520361
47	G	0.639102833543299	0.620336773520361
48	H	0.620336773520361	0.620336773520361
49	R	0.450540615023912	0.516279778472621
50	A	0.516279778472621	0.507198165154529
51	M	0.385265246649842	0.486691029537635
52	Y	0.507198165154529	0.486691029537635
53	W	0.486691029537635	0.427770117618167
54	Y	0.427770117618167	0.427770117618167
55	K	0.222005036837696	0.427770117618167
56	Q	0.414886523464400	0.427770117618167
57	K	0.497281471788474	0.497281471788474
58	A	0.631406341773176	0.631406341773176
59	K	0.704178559728152	0.631406341773176
60	K	0.732626120974667	0.631406341773176
61	P	0.612819752337315	0.612819752337315
62	P	0.580489154752878	0.580489154752878
63	E	0.314536531292382	0.483018468862490
64	L	0.314536531292382	0.483018468862490
65	M	0.483018468862490	0.483018468862490
66	F	0.497741005370559	0.497741005370559
67	V	0.621794818977134	0.497741005370559
68	Y	0.580429885330427	0.497755615074261
69	S	0.457226027010693	0.580429885330427
70	Y	0.497755615074261	0.580429885330427
71	E	0.665364608869921	0.610443657040266
72	K	0.746442090026212	0.610443657040266
73	L	0.610443657040266	0.610443657040266
74	S	0.529229013895028	0.529229013895028
75	I	0.529229013895028	0.529229013895028
76	N	0.397310465966635	0.397310465966635
77	E	0.244525075245315	0.244525075245315
78	S	0.156698835437559	0.203284930121997
79	V	0.147000785038792	0.176750021314193
80	P	0.203284930121997	0.156698835437559
81	S	0.176750021314193	0.147000785038792
82	R	0.102562438441763	0.102562438441763
83	F	0.102562438441762	0.102562438441763
84	S	0.095397316881093	0.102562438441763
85	P	0.199831808452161	0.199831808452161
86	E	0.256559646729393	0.256559646729393
87	C	0.393319734958626	0.290708843851660
88	P	0.290708843851660	0.393319734958626
89	N	0.475305598076545	0.475305598076545
90	S	0.494077986938526	0.494077986938526
91	S	0.526239858369281	0.507502789296084
92	L	0.527598874310376	0.507502789296084
93	L	0.507502789296084	0.507502789296084
94	N	0.507502789296084	0.507502789296084
95	L	0.507502789296084	0.507502789296084
96	H	0.242859365850954	0.368591223849545
97	L	0.273978705390042	0.368591223849545
98	H	0.368591223849545	0.368591223849545
99	A	0.523054408559494	0.523054408559494
100	L	0.654999835353717	0.618698229332678
101	Q	0.654999835353717	0.654999835353717
102	P	0.618698229332678	0.654999835353717
103	E	0.715101242447625	0.618698229332678
104	D	0.571932954397396	0.571932954397396
105	S	0.553438389756128	0.553438389756128
106	A	0.500000000000000	0.500000000000000
107	L	0.500000000000000	0.500000000000000
108	Y	0.500000000000000	0.500000000000000
109	L	0.500000000000000	0.500000000000000
110	C	0.500000000000000	0.500000000000000
111	A	0.500000000000000	0.500000000000000
112	S	0.500000000000000	0.500000000000000
113	S	0.500000000000000	0.500000000000000
114	Q	0.500000000000000	0.500000000000000
