# Supplementary material for: Conserved degronome features governing quality control associated proteolysis
Source: Nat Commun. 2022 Dec 8;13:7588. doi: 10.1038/s41467-022-35298-y (PMC9732359; doi:10.1038/s41467-022-35298-y)
Supplement: Supplementary file 7 — Supplementary Data 5 [file 41467_2022_35298_MOESM7_ESM.zip › profile_A0A578.csv]

# Degron profile of A0A578
# logit: Predicted probability of a tile being a degron (PSI<2.2) assigned to central position
# smooth: Running median spanning 5 positions
resi	aa	logit	logit_smooth
1	M	0.500000000000000	0.500000000000000
2	G	0.500000000000000	0.500000000000000
3	S	0.500000000000000	0.500000000000000
4	R	0.500000000000000	0.500000000000000
5	L	0.500000000000000	0.500000000000000
6	L	0.500000000000000	0.500000000000000
7	C	0.500000000000000	0.500000000000000
8	W	0.500000000000000	0.500000000000000
9	V	0.963361877290293	0.936950296754549
10	L	0.936950296754549	0.963361877290293
11	L	0.971030420213565	0.969326287684596
12	C	0.969326287684596	0.969326287684596
13	L	0.972931431297994	0.969326287684596
14	L	0.935337207790548	0.935337207790548
15	G	0.929229042891393	0.929229042891393
16	A	0.892098051571545	0.892098051571545
17	G	0.793909309844494	0.793909309844494
18	P	0.695476834143231	0.695476834143231
19	V	0.508190444791672	0.508190444791672
20	K	0.372427652897578	0.390194697756653
21	A	0.390194697756653	0.390194697756653
22	G	0.390194697756653	0.390194697756653
23	V	0.409478825454885	0.409478825454885
24	T	0.463722457228010	0.416016734703171
25	Q	0.416016734703171	0.463722457228010
26	T	0.504122784060992	0.463722457228010
27	P	0.474860745600332	0.416016734703171
28	R	0.328523644802902	0.399529231258114
29	Y	0.323781316761315	0.399529231258114
30	L	0.399529231258114	0.399529231258114
31	I	0.470826971994780	0.470826971994780
32	K	0.494997619414863	0.492265239580324
33	T	0.492265239580324	0.494997619414863
34	R	0.627857795698070	0.625300117437291
35	G	0.625300117437291	0.625300117437291
36	Q	0.625300117437291	0.627857795698070
37	Q	0.758973648820640	0.625300117437291
38	V	0.645256694782193	0.625300117437291
39	T	0.422635067457344	0.422635067457344
40	L	0.279343887481096	0.307286744074616
41	S	0.307286744074616	0.307286744074616
42	C	0.304964800350403	0.307286744074616
43	S	0.409507946458890	0.409507946458890
44	P	0.478431153828906	0.478431153828906
45	I	0.663151733100128	0.663151733100128
46	S	0.786955840526172	0.663151733100128
47	G	0.666510510484457	0.663151733100128
48	H	0.645889363867816	0.645889363867816
49	R	0.495350594015083	0.495350594015083
50	S	0.454839489400324	0.454839489400324
51	V	0.282054906254811	0.282054906254811
52	S	0.266044316851558	0.266044316851558
53	W	0.243807104334016	0.243807104334016
54	Y	0.229295630222350	0.243807104334016
55	Q	0.215381432078575	0.243807104334016
56	Q	0.404194086695434	0.404194086695434
57	T	0.541742524056493	0.540292176636259
58	P	0.671833323527113	0.541742524056493
59	G	0.540292176636259	0.544033692510539
60	Q	0.544033692510539	0.544033692510539
61	G	0.690335594497564	0.540292176636259
62	L	0.529586124267925	0.529586124267925
63	Q	0.271842639844306	0.290312236958392
64	F	0.290312236958392	0.290312236958392
65	L	0.290312236958392	0.290312236958392
66	F	0.303892102720997	0.290312236958392
67	E	0.289493426307618	0.293951857862809
68	Y	0.336910888068862	0.303892102720997
69	F	0.293951857862809	0.302884502639049
70	S	0.304036875892282	0.302884502639049
71	E	0.302884502639049	0.293951857862809
72	T	0.285846563645583	0.285846563645583
73	Q	0.139384682286664	0.139384682286664
74	R	0.085099755067349	0.139384682286664
75	N	0.085099755067349	0.085099755067349
76	K	0.139431331549058	0.085099755067349
77	G	0.066081576316973	0.066081576316973
78	N	0.039255078841803	0.066081576316973
79	F	0.036329388942314	0.066081576316973
80	P	0.109285874344631	0.094486564934929
81	G	0.108226328526783	0.094486564934929
82	R	0.094486564934929	0.108226328526783
83	F	0.088184062289538	0.108226328526783
84	S	0.116243618477521	0.095792380091866
85	G	0.122434320925016	0.116243618477521
86	R	0.095792380091866	0.116243618477521
87	Q	0.167252020655934	0.122434320925016
88	F	0.078574342751899	0.146089659647871
89	S	0.146089659647871	0.167252020655934
90	N	0.184532683388359	0.174946088604665
91	S	0.174946088604665	0.174946088604665
92	R	0.175734406339422	0.175734406339422
93	S	0.109049331216541	0.175678090705618
94	E	0.233210742952245	0.175678090705618
95	M	0.175678090705618	0.109049331216541
96	N	0.103492402817205	0.103492402817205
97	V	0.058189179977054	0.103492402817205
98	S	0.070476520853978	0.103492402817205
99	T	0.152220174904365	0.152220174904365
100	L	0.237128764953687	0.237128764953687
101	E	0.351168911846305	0.351168911846305
102	L	0.464952487106059	0.464952487106059
103	G	0.650050665194816	0.552596325262358
104	D	0.552596325262358	0.552596325262358
105	S	0.608906406241617	0.552596325262358
106	A	0.500000000000000	0.500000000000000
107	L	0.500000000000000	0.500000000000000
108	Y	0.500000000000000	0.500000000000000
109	L	0.500000000000000	0.500000000000000
110	C	0.500000000000000	0.500000000000000
111	A	0.500000000000000	0.500000000000000
112	S	0.500000000000000	0.500000000000000
113	S	0.500000000000000	0.500000000000000
114	L	0.500000000000000	0.500000000000000
