# Supplementary material for: Conserved degronome features governing quality control associated proteolysis
Source: Nat Commun. 2022 Dec 8;13:7588. doi: 10.1038/s41467-022-35298-y (PMC9732359; doi:10.1038/s41467-022-35298-y)
Supplement: Supplementary file 7 — Supplementary Data 5 [file 41467_2022_35298_MOESM7_ESM.zip › profile_A0A584.csv]

# Degron profile of A0A584
# logit: Predicted probability of a tile being a degron (PSI<2.2) assigned to central position
# smooth: Running median spanning 5 positions
resi	aa	logit	logit_smooth
1	M	0.500000000000000	0.500000000000000
2	G	0.500000000000000	0.500000000000000
3	T	0.500000000000000	0.500000000000000
4	R	0.500000000000000	0.500000000000000
5	L	0.500000000000000	0.500000000000000
6	L	0.500000000000000	0.500000000000000
7	C	0.500000000000000	0.500000000000000
8	W	0.500000000000000	0.500000000000000
9	A	0.904660492252859	0.904660492252859
10	A	0.922196243336947	0.904660492252859
11	L	0.940652878147621	0.911008766072364
12	C	0.900004046566962	0.911008766072364
13	L	0.911008766072364	0.900004046566962
14	L	0.804678426146192	0.804678426146192
15	G	0.789012091553825	0.789012091553825
16	A	0.740814957936025	0.740814957936025
17	E	0.571141122273806	0.571141122273806
18	L	0.520437573861849	0.520437573861849
19	T	0.429117116599865	0.429117116599865
20	E	0.301527397901530	0.317623941979435
21	A	0.317623941979435	0.301527397901530
22	G	0.189359503255390	0.301527397901530
23	V	0.202005990117527	0.241789565751253
24	A	0.405352693818502	0.241789565751253
25	Q	0.241789565751253	0.241789565751253
26	S	0.343702056668178	0.241789565751253
27	P	0.231222601400029	0.241789565751253
28	R	0.215371434664175	0.323468647278859
29	Y	0.323468647278859	0.323468647278859
30	K	0.399186594497370	0.399186594497370
31	I	0.518873031616456	0.518873031616456
32	I	0.541626116292119	0.541626116292119
33	E	0.655969502769693	0.655969502769693
34	K	0.768411472050930	0.724683164243189
35	R	0.724683164243189	0.724683164243189
36	Q	0.724683164243189	0.741534491366448
37	S	0.832404678218463	0.724683164243189
38	V	0.741534491366448	0.724683164243189
39	A	0.697032126414989	0.697032126414989
40	F	0.549203173537528	0.563933942128359
41	W	0.423418013780954	0.563933942128359
42	C	0.563933942128359	0.563933942128359
43	N	0.720432489931857	0.720432489931857
44	P	0.805251785658680	0.805251785658680
45	I	0.898725927186949	0.892614209266048
46	S	0.938886092748227	0.892614209266048
47	G	0.892614209266048	0.892614209266048
48	H	0.862061614134101	0.871953777161169
49	A	0.871953777161169	0.865958510163441
50	T	0.865958510163441	0.862061614134101
51	L	0.752600845651310	0.779643267289944
52	Y	0.779643267289944	0.758862873052790
53	W	0.758862873052790	0.752600845651310
54	Y	0.567828248145578	0.754785249171806
55	Q	0.553316452941464	0.754785249171806
56	Q	0.754785249171806	0.754785249171806
57	I	0.842861933330661	0.842861933330661
58	L	0.898975043189478	0.889830419981295
59	G	0.890363744231953	0.889830419981295
60	Q	0.889830419981295	0.889830419981295
61	G	0.811488111048462	0.811488111048462
62	P	0.632963555663061	0.632963555663061
63	K	0.441418657658151	0.544790885741980
64	L	0.393032488540901	0.500614229691019
65	L	0.544790885741980	0.441418657658151
66	I	0.500614229691019	0.393032488540901
67	Q	0.210537835685249	0.210537835685249
68	F	0.149871308152180	0.189089100179611
69	Q	0.160418658653129	0.189089100179611
70	N	0.189089100179611	0.189089100179611
71	N	0.340098787255011	0.189089100179611
72	G	0.317242058056112	0.189089100179611
73	V	0.189089100179611	0.189089100179611
74	V	0.058409974019732	0.062418211578960
75	D	0.031828788624140	0.058409974019732
76	D	0.062418211578960	0.045246132068707
77	S	0.034404974718200	0.034404974718200
78	Q	0.045246132068707	0.044564217685111
79	L	0.033157876746402	0.044564217685111
80	P	0.044564217685111	0.045246132068707
81	K	0.103863324837197	0.044564217685111
82	D	0.060218543992578	0.060218543992578
83	R	0.027623623435263	0.088366687436242
84	F	0.088366687436242	0.088366687436242
85	S	0.088366687436242	0.088366687436242
86	A	0.088366687436242	0.088366687436242
87	E	0.096014243841122	0.096014243841122
88	R	0.096014243841122	0.096014243841122
89	L	0.105392297147915	0.105392297147915
90	K	0.202804476192751	0.202804476192751
91	G	0.319568197189630	0.202804476192751
92	V	0.270071102853135	0.202804476192751
93	D	0.195502333571297	0.259661969893832
94	S	0.186401815694184	0.259661969893832
95	T	0.259661969893832	0.195502333571297
96	L	0.259661969893832	0.186401815694184
97	K	0.139759514794793	0.139759514794793
98	I	0.079596861822701	0.139759514794793
99	Q	0.101177576686385	0.139759514794793
100	P	0.202490024409554	0.202490024409554
101	A	0.204935100471483	0.204935100471483
102	K	0.492103919005717	0.492103919005717
103	L	0.608711145472381	0.501282677186204
104	E	0.653776047372643	0.516006263885457
105	D	0.501282677186204	0.516006263885457
106	S	0.516006263885457	0.501282677186204
107	A	0.500000000000000	0.500000000000000
108	V	0.500000000000000	0.500000000000000
109	Y	0.500000000000000	0.500000000000000
110	L	0.500000000000000	0.500000000000000
111	C	0.500000000000000	0.500000000000000
112	A	0.500000000000000	0.500000000000000
113	S	0.500000000000000	0.500000000000000
114	S	0.500000000000000	0.500000000000000
115	L	0.500000000000000	0.500000000000000
