# Supplementary material for: Conserved degronome features governing quality control associated proteolysis
Source: Nat Commun. 2022 Dec 8;13:7588. doi: 10.1038/s41467-022-35298-y (PMC9732359; doi:10.1038/s41467-022-35298-y)
Supplement: Supplementary file 7 — Supplementary Data 5 [file 41467_2022_35298_MOESM7_ESM.zip › profile_A0A597.csv]

# Degron profile of A0A597
# logit: Predicted probability of a tile being a degron (PSI<2.2) assigned to central position
# smooth: Running median spanning 5 positions
resi	aa	logit	logit_smooth
1	M	0.500000000000000	0.500000000000000
2	G	0.500000000000000	0.500000000000000
3	P	0.500000000000000	0.500000000000000
4	G	0.500000000000000	0.500000000000000
5	L	0.500000000000000	0.500000000000000
6	L	0.500000000000000	0.500000000000000
7	C	0.500000000000000	0.500000000000000
8	W	0.500000000000000	0.500000000000000
9	V	0.939979051701728	0.898487514552862
10	L	0.898487514552862	0.921498108179051
11	L	0.952299405236863	0.939979051701728
12	C	0.921498108179051	0.921498108179051
13	L	0.950133897685062	0.921498108179051
14	L	0.884631746888999	0.884631746888999
15	G	0.874377148893134	0.874377148893134
16	A	0.814221025308058	0.814221025308058
17	G	0.671278673153986	0.671278673153986
18	P	0.544938482738817	0.544938482738817
19	V	0.351410367633283	0.351410367633283
20	D	0.225750717773193	0.225750717773193
21	A	0.163723757498020	0.175027810157665
22	G	0.163723757498020	0.175027810157665
23	V	0.175027810157665	0.175027810157665
24	T	0.209217247011169	0.178956792784862
25	Q	0.178956792784862	0.209217247011169
26	S	0.237254143360211	0.209217247011169
27	P	0.216712811625248	0.216521501828429
28	T	0.130204199336000	0.216712811625248
29	H	0.216521501828429	0.216712811625248
30	L	0.277472708975806	0.277472708975806
31	I	0.339296598648350	0.339296598648350
32	K	0.361325488644642	0.361325488644642
33	T	0.376465039163064	0.376465039163064
34	R	0.512347366650292	0.512347366650292
35	G	0.512347366650292	0.512347366650292
36	Q	0.512347366650292	0.512347366650292
37	Q	0.679045788318987	0.512347366650292
38	V	0.662447713399219	0.512347366650292
39	T	0.441272812678990	0.441272812678990
40	L	0.294890079754333	0.294890079754333
41	R	0.294890079754333	0.294890079754333
42	C	0.292622238614096	0.294890079754333
43	S	0.395340973500651	0.395340973500651
44	P	0.463752406365700	0.463752406365700
45	I	0.649867085494297	0.649867085494297
46	S	0.776911250324000	0.649867085494297
47	G	0.653289071528338	0.649867085494297
48	H	0.632301402707949	0.653289071528338
49	K	0.609518331441640	0.632301402707949
50	S	0.731032796126059	0.609518331441640
51	V	0.561367345212494	0.561367345212494
52	S	0.541459288442423	0.541459288442423
53	W	0.512268889233467	0.512268889233467
54	Y	0.304835968611050	0.499974732500021
55	Q	0.288051063951640	0.499974732500021
56	Q	0.499974732500021	0.499974732500021
57	V	0.653769917709847	0.653769917709847
58	L	0.789125900954327	0.775419542541464
59	G	0.775419542541464	0.778033570323632
60	Q	0.778033570323632	0.778033570323632
61	G	0.858519869769775	0.775419542541464
62	P	0.637579780696385	0.637579780696385
63	Q	0.489289591113311	0.489289591113311
64	F	0.373478306267635	0.373478306267635
65	I	0.270556933338200	0.270556933338200
66	F	0.190068517347300	0.190068517347300
67	Q	0.086291203793282	0.118768315871896
68	Y	0.118768315871896	0.103846054042773
69	Y	0.099452532999325	0.103846054042773
70	E	0.103846054042773	0.118768315871896
71	K	0.203012943546829	0.103846054042773
72	E	0.190061316022681	0.103846054042773
73	E	0.059061228667113	0.059061228667113
74	R	0.032193803838398	0.034798471968789
75	G	0.032193803838398	0.032193803838398
76	R	0.034798471968789	0.032193803838398
77	G	0.024919779244465	0.024959555909509
78	N	0.015677955764093	0.024959555909509
79	F	0.024959555909509	0.024959555909509
80	P	0.048282018933157	0.048282018933157
81	D	0.069864192148767	0.069864192148767
82	R	0.094032852368482	0.094032852368482
83	F	0.142764133719434	0.142764133719434
84	S	0.180517052877642	0.142764133719434
85	A	0.169550573627618	0.169550573627618
86	R	0.134224185757537	0.169550573627618
87	Q	0.268545415145456	0.169550573627618
88	F	0.134859001312143	0.238233012391606
89	P	0.238233012391606	0.268545415145456
90	N	0.331735184894935	0.331735184894935
91	Y	0.360867161688949	0.360867161688949
92	S	0.362125543588841	0.362125543588841
93	S	0.516093883507141	0.516093883507141
94	E	0.620161446855566	0.516093883507141
95	L	0.533598091266858	0.516093883507141
96	N	0.382605082241379	0.382605082241379
97	V	0.249065600405306	0.382605082241379
98	N	0.323802395144233	0.382605082241379
99	A	0.531395533369893	0.531395533369893
100	L	0.531395533369893	0.531395533369893
101	L	0.680548989574819	0.680548989574819
102	L	0.773780177082472	0.773780177082472
103	G	0.879686301250156	0.795583230267940
104	D	0.795583230267940	0.795583230267940
105	S	0.830681619330805	0.795583230267940
106	A	0.500000000000000	0.500000000000000
107	L	0.500000000000000	0.500000000000000
108	Y	0.500000000000000	0.500000000000000
109	L	0.500000000000000	0.500000000000000
110	C	0.500000000000000	0.500000000000000
111	A	0.500000000000000	0.500000000000000
112	S	0.500000000000000	0.500000000000000
113	S	0.500000000000000	0.500000000000000
114	L	0.500000000000000	0.500000000000000
