# Supplementary material for: Conserved degronome features governing quality control associated proteolysis
Source: Nat Commun. 2022 Dec 8;13:7588. doi: 10.1038/s41467-022-35298-y (PMC9732359; doi:10.1038/s41467-022-35298-y)
Supplement: Supplementary file 7 — Supplementary Data 5 [file 41467_2022_35298_MOESM7_ESM.zip › profile_A0A599.csv]

# Degron profile of A0A599
# logit: Predicted probability of a tile being a degron (PSI<2.2) assigned to central position
# smooth: Running median spanning 5 positions
resi	aa	logit	logit_smooth
1	M	0.500000000000000	0.500000000000000
2	G	0.500000000000000	0.500000000000000
3	P	0.500000000000000	0.500000000000000
4	G	0.500000000000000	0.500000000000000
5	L	0.500000000000000	0.500000000000000
6	L	0.500000000000000	0.500000000000000
7	C	0.500000000000000	0.500000000000000
8	W	0.500000000000000	0.500000000000000
9	A	0.918500293111899	0.918500293111899
10	L	0.933677116480704	0.933677116480704
11	L	0.969468833119758	0.949162352075510
12	C	0.949162352075510	0.949162352075510
13	L	0.968056636182167	0.949162352075510
14	L	0.924219382761721	0.924219382761721
15	G	0.917154028538682	0.917154028538682
16	A	0.874543053341832	0.874543053341832
17	G	0.764594969972076	0.764594969972076
18	L	0.725781969397678	0.725781969397678
19	V	0.544938482738817	0.544938482738817
20	D	0.391889501567223	0.391889501567223
21	A	0.302020979966999	0.319228629646298
22	G	0.302020979966999	0.319228629646298
23	V	0.319228629646298	0.319228629646298
24	T	0.368987179628039	0.325118912206207
25	Q	0.325118912206207	0.325118912206207
26	S	0.407404097317904	0.325118912206207
27	P	0.216712811625248	0.216712811625248
28	T	0.130204199336000	0.216712811625248
29	H	0.216521501828429	0.216712811625248
30	L	0.277472708975806	0.277472708975806
31	I	0.339296598648350	0.339296598648350
32	K	0.361325488644642	0.361325488644642
33	T	0.376465039163064	0.376465039163064
34	R	0.512347366650292	0.512347366650292
35	G	0.512347366650292	0.512347366650292
36	Q	0.512347366650292	0.512347366650292
37	Q	0.494888170612757	0.494888170612757
38	V	0.476113968084235	0.476113968084235
39	T	0.267795517058644	0.267795517058644
40	L	0.162248942647205	0.162248942647205
41	R	0.093107593803713	0.139613741008513
42	C	0.093107593803713	0.139613741008513
43	S	0.139613741008513	0.139613741008513
44	P	0.176705291789013	0.176705291789013
45	K	0.315370279314703	0.315370279314703
46	S	0.463607154373951	0.315370279314703
47	G	0.318633808521576	0.315370279314703
48	H	0.299121833932004	0.318633808521576
49	D	0.218006956823106	0.299121833932004
50	T	0.326790341848950	0.218006956823106
51	V	0.186048459037977	0.186048459037977
52	S	0.174165546553442	0.174165546553442
53	W	0.157955241359463	0.157955241359463
54	Y	0.144656304031982	0.157955241359463
55	Q	0.134978696811736	0.157955241359463
56	Q	0.278308044388874	0.278308044388874
57	A	0.421378566038325	0.421378566038325
58	L	0.731368086486753	0.713030662024160
59	G	0.713030662024160	0.716105003503876
60	Q	0.716105003503876	0.716105003503876
61	G	0.813669061046361	0.713030662024160
62	P	0.558691656538830	0.558691656538830
63	Q	0.295686703695032	0.295686703695032
64	F	0.207115966861338	0.207115966861338
65	I	0.139809463275850	0.139809463275850
66	F	0.125031901510346	0.125031901510346
67	Q	0.065579633216249	0.091038281959059
68	Y	0.091038281959059	0.079286602082812
69	Y	0.075844203924179	0.079286602082812
70	E	0.079286602082812	0.091038281959059
71	E	0.159166119600685	0.079286602082812
72	E	0.148490611734775	0.079286602082812
73	E	0.044566599572997	0.044566599572997
74	R	0.024123847061367	0.026093211364263
75	Q	0.024123847061367	0.024123847061367
76	R	0.026093211364263	0.024123847061367
77	G	0.011565242785927	0.011574816570156
78	N	0.007233614808415	0.011574816570156
79	F	0.011574816570156	0.011574816570156
80	P	0.036713191630976	0.036713191630976
81	D	0.053414306587190	0.053414306587190
82	R	0.072334880567595	0.072334880567595
83	F	0.111201688748812	0.111201688748812
84	S	0.119409876743668	0.111201688748812
85	G	0.111649903909886	0.111649903909886
86	H	0.087121699454192	0.111649903909886
87	Q	0.184342798629427	0.111649903909886
88	F	0.087556272030406	0.161437167720548
89	P	0.161437167720548	0.184342798629427
90	N	0.234059428996717	0.234059428996717
91	Y	0.257924435608641	0.257924435608641
92	S	0.258969296753318	0.258969296753318
93	S	0.396329103629457	0.396329103629457
94	E	0.619973319040362	0.396329103629457
95	L	0.533598091266858	0.396329103629457
96	N	0.382605082241379	0.382605082241379
97	V	0.249065600405306	0.382605082241379
98	N	0.323802395144233	0.382605082241379
99	A	0.531395533369893	0.531395533369893
100	L	0.531395533369893	0.531395533369893
101	L	0.680548989574819	0.680548989574819
102	L	0.773780177082472	0.773780177082472
103	G	0.879686301250156	0.795583230267940
104	D	0.795583230267940	0.795583230267940
105	S	0.830681619330805	0.795583230267940
106	A	0.500000000000000	0.500000000000000
107	L	0.500000000000000	0.500000000000000
108	Y	0.500000000000000	0.500000000000000
109	L	0.500000000000000	0.500000000000000
110	C	0.500000000000000	0.500000000000000
111	A	0.500000000000000	0.500000000000000
112	S	0.500000000000000	0.500000000000000
113	S	0.500000000000000	0.500000000000000
114	L	0.500000000000000	0.500000000000000
