# Supplementary material for: Conserved degronome features governing quality control associated proteolysis
Source: Nat Commun. 2022 Dec 8;13:7588. doi: 10.1038/s41467-022-35298-y (PMC9732359; doi:10.1038/s41467-022-35298-y)
Supplement: Supplementary file 7 — Supplementary Data 5 [file 41467_2022_35298_MOESM7_ESM.zip › profile_A0A5A2.csv]

# Degron profile of A0A5A2
# logit: Predicted probability of a tile being a degron (PSI<2.2) assigned to central position
# smooth: Running median spanning 5 positions
resi	aa	logit	logit_smooth
1	M	0.500000000000000	0.500000000000000
2	G	0.500000000000000	0.500000000000000
3	P	0.500000000000000	0.500000000000000
4	R	0.500000000000000	0.500000000000000
5	L	0.500000000000000	0.500000000000000
6	L	0.500000000000000	0.500000000000000
7	F	0.500000000000000	0.500000000000000
8	W	0.500000000000000	0.500000000000000
9	A	0.939095585542970	0.897060204519182
10	L	0.897060204519182	0.929951925050257
11	L	0.951587946047916	0.937888284168398
12	C	0.929951925050257	0.929951925050257
13	L	0.937888284168398	0.929951925050257
14	L	0.858693042791706	0.858693042791706
15	G	0.846532838299592	0.846532838299592
16	T	0.749039706235917	0.749039706235917
17	G	0.581709997594545	0.581709997594545
18	P	0.531230418503386	0.531230418503386
19	V	0.338944523045825	0.338944523045825
20	E	0.216256209374260	0.216256209374260
21	A	0.156311283649291	0.167205879897060
22	G	0.156311283649291	0.167205879897060
23	V	0.167205879897060	0.167205879897060
24	T	0.200238260127474	0.200238260127474
25	Q	0.200238260127474	0.200238260127474
26	S	0.263245523788532	0.200238260127474
27	P	0.241165379904407	0.216521501828429
28	T	0.146724092407024	0.216521501828429
29	H	0.216521501828429	0.216521501828429
30	L	0.216521501828429	0.216521501828429
31	I	0.269836644152612	0.269836644152612
32	K	0.289330691257788	0.289330691257788
33	T	0.302884238707263	0.302884238707263
34	R	0.430546538495360	0.430546538495360
35	G	0.430546538495360	0.430546538495360
36	Q	0.430546538495360	0.430546538495360
37	Q	0.603571530594844	0.430546538495360
38	A	0.585453124073970	0.430546538495360
39	T	0.362386920206215	0.362386920206215
40	L	0.231337878455598	0.243990502237330
41	R	0.243990502237330	0.243990502237330
42	C	0.241979767490644	0.243990502237330
43	S	0.335349136025707	0.335349136025707
44	P	0.536034475463746	0.536034475463746
45	I	0.712608837189344	0.712608837189344
46	S	0.823084967267726	0.761470269353461
47	G	0.777677502870994	0.761470269353461
48	H	0.761470269353461	0.777677502870994
49	T	0.675884311668450	0.761470269353461
50	S	0.784062932989445	0.761470269353461
51	V	0.630962139921347	0.740729105687897
52	Y	0.762583301211900	0.740729105687897
53	W	0.740729105687897	0.724997486434742
54	Y	0.724997486434742	0.740729105687897
55	Q	0.708661785299974	0.740729105687897
56	Q	0.857375526105486	0.857375526105486
57	A	0.912857916849359	0.912857916849359
58	L	0.951137913828881	0.951137913828881
59	G	0.974713257836729	0.951137913828881
60	L	0.975082128381902	0.951137913828881
61	G	0.918679132767269	0.918679132767269
62	L	0.766089200726738	0.766089200726738
63	Q	0.588527348558078	0.588527348558078
64	F	0.470884363837247	0.470884363837247
65	L	0.356389443936600	0.356389443936600
66	L	0.327433755527431	0.327433755527431
67	W	0.170524537046696	0.226833880887660
68	Y	0.226833880887660	0.170524537046696
69	D	0.105599955715749	0.110231809614892
70	E	0.110231809614892	0.109698221252573
71	G	0.109698221252573	0.105599955715749
72	E	0.101938355466983	0.101938355466983
73	E	0.049102122989086	0.049102122989086
74	R	0.028802007323742	0.028802007323742
75	N	0.028649896289855	0.028649896289855
76	R	0.014676203673403	0.014676203673403
77	G	0.006462722846955	0.014676203673403
78	N	0.013848155723742	0.014676203673403
79	F	0.022070774463581	0.022070774463581
80	P	0.052829186379659	0.052829186379659
81	P	0.076281039641587	0.076281039641587
82	R	0.102425085397425	0.102425085397425
83	F	0.154762580999242	0.154762580999242
84	S	0.187524816352789	0.154762580999242
85	G	0.176224161894492	0.176224161894492
86	R	0.139741287004097	0.176224161894492
87	Q	0.277811987335648	0.176224161894492
88	F	0.140397964391868	0.234202621732151
89	P	0.246806540543329	0.246806540543329
90	N	0.234202621732151	0.246806540543329
91	Y	0.258077309074504	0.246806540543329
92	S	0.259122573265475	0.258077309074504
93	S	0.167213803262484	0.258077309074504
94	E	0.332858549430271	0.209785042039031
95	L	0.209785042039031	0.167213803262484
96	N	0.125722323451435	0.125722323451435
97	V	0.071463770793986	0.125722323451435
98	N	0.100005028172623	0.125722323451435
99	A	0.208322091351235	0.208322091351235
100	L	0.208322091351235	0.208322091351235
101	E	0.330810644941662	0.330810644941662
102	L	0.442496513945400	0.442496513945400
103	E	0.629167276301781	0.474546464618350
104	D	0.474546464618350	0.500000000000000
105	S	0.532366910157655	0.500000000000000
106	A	0.500000000000000	0.500000000000000
107	L	0.500000000000000	0.500000000000000
108	Y	0.500000000000000	0.500000000000000
109	L	0.500000000000000	0.500000000000000
110	C	0.500000000000000	0.500000000000000
111	A	0.500000000000000	0.500000000000000
112	S	0.500000000000000	0.500000000000000
113	S	0.500000000000000	0.500000000000000
114	L	0.500000000000000	0.500000000000000
