# Supplementary material for: Conserved degronome features governing quality control associated proteolysis
Source: Nat Commun. 2022 Dec 8;13:7588. doi: 10.1038/s41467-022-35298-y (PMC9732359; doi:10.1038/s41467-022-35298-y)
Supplement: Supplementary file 7 — Supplementary Data 5 [file 41467_2022_35298_MOESM7_ESM.zip › profile_A0A5A6.csv]

# Degron profile of A0A5A6
# logit: Predicted probability of a tile being a degron (PSI<2.2) assigned to central position
# smooth: Running median spanning 5 positions
resi	aa	logit	logit_smooth
1	M	0.500000000000000	0.500000000000000
2	G	0.500000000000000	0.500000000000000
3	T	0.500000000000000	0.500000000000000
4	R	0.500000000000000	0.500000000000000
5	L	0.500000000000000	0.500000000000000
6	L	0.500000000000000	0.500000000000000
7	C	0.500000000000000	0.500000000000000
8	W	0.500000000000000	0.500000000000000
9	V	0.932604758988532	0.932604758988532
10	A	0.945311444004030	0.945311444004030
11	F	0.978967977595273	0.963545393120521
12	C	0.963545393120521	0.963545393120521
13	L	0.967807411899707	0.963545393120521
14	L	0.923655110452619	0.923655110452619
15	V	0.916541897389281	0.921036357749061
16	E	0.921036357749061	0.916541897389281
17	E	0.844593579813868	0.844593579813868
18	L	0.761165158634122	0.761165158634122
19	I	0.688223707088997	0.688223707088997
20	E	0.560378672733412	0.578841949814191
21	A	0.578841949814191	0.560378672733412
22	G	0.408192329988270	0.471560366955495
23	V	0.427742019228496	0.471560366955495
24	V	0.471560366955495	0.471560366955495
25	Q	0.471560366955495	0.471560366955495
26	S	0.594396863161336	0.471560366955495
27	P	0.423775746101748	0.423775746101748
28	R	0.249981902686979	0.406789012087451
29	Y	0.330422090225888	0.406789012087451
30	K	0.406789012087451	0.406789012087451
31	I	0.526756410944462	0.526756410944462
32	I	0.549460397470800	0.549460397470800
33	E	0.586123478632857	0.586123478632857
34	K	0.711348414514198	0.661590660337082
35	K	0.661590660337082	0.661590660337082
36	Q	0.661590660337082	0.680601676832914
37	P	0.786733207046281	0.661590660337082
38	V	0.680601676832914	0.661590660337082
39	A	0.630831020015712	0.630831020015712
40	F	0.475028425977373	0.475028425977373
41	W	0.260678979199514	0.475028425977373
42	C	0.383069126812437	0.475028425977373
43	N	0.553030553371532	0.553030553371532
44	P	0.694373503823551	0.694373503823551
45	I	0.829819200787811	0.829819200787811
46	S	0.908519539333305	0.891610546660452
47	G	0.916254029891833	0.891610546660452
48	H	0.891610546660452	0.891610546660452
49	N	0.777412537238718	0.777412537238718
50	T	0.768167654904095	0.768167654904095
51	L	0.609411197400828	0.644716506191842
52	Y	0.644716506191842	0.617455321722711
53	W	0.617455321722711	0.609411197400828
54	Y	0.402586827779752	0.490139118754837
55	L	0.278951622919507	0.490139118754837
56	Q	0.490139118754837	0.490139118754837
57	N	0.626195757671328	0.626195757671328
58	L	0.811288427935217	0.808717565493148
59	G	0.821044476697696	0.808717565493148
60	Q	0.808717565493148	0.808717565493148
61	G	0.583685656458865	0.583685656458865
62	P	0.359661187118640	0.359661187118640
63	E	0.157014485388390	0.157014485388390
64	L	0.053853515428326	0.139958115273831
65	L	0.070376336758254	0.070376336758254
66	I	0.139958115273831	0.053853515428326
67	R	0.041495815393572	0.041495815393572
68	Y	0.027822169608083	0.036472774717082
69	E	0.030084141251119	0.036472774717082
70	N	0.036472774717082	0.036472774717082
71	E	0.077204576540091	0.058525694316496
72	E	0.110217962354760	0.058525694316496
73	A	0.058525694316496	0.058525694316496
74	V	0.016268462250285	0.016268462250285
75	D	0.008688064293465	0.014950456697181
76	D	0.014950456697181	0.014950456697181
77	S	0.008690837811289	0.013380402840803
78	Q	0.018395636300073	0.014950456697181
79	L	0.013380402840803	0.018395636300073
80	P	0.024854296847507	0.024854296847507
81	K	0.076984761815953	0.027623623435263
82	D	0.060218543992578	0.060218543992578
83	R	0.027623623435263	0.076984761815953
84	F	0.088366687436242	0.088366687436242
85	S	0.088366687436242	0.088366687436242
86	A	0.088366687436242	0.088366687436242
87	E	0.096014243841122	0.096014243841122
88	R	0.096014243841122	0.096014243841122
89	L	0.105392297147915	0.105392297147915
90	K	0.202804476192751	0.202804476192751
91	G	0.319568197189630	0.202804476192751
92	V	0.270071102853135	0.202804476192751
93	D	0.195502333571297	0.195502333571297
94	S	0.122430197277988	0.195502333571297
95	T	0.175986490678370	0.175986490678370
96	L	0.219517407857388	0.122430197277988
97	K	0.115266107484977	0.115266107484977
98	I	0.064852319293644	0.115266107484977
99	Q	0.082795023484307	0.115266107484977
100	P	0.169164752523062	0.169164752523062
101	A	0.171293855157202	0.171293855157202
102	E	0.437247225866515	0.437247225866515
103	L	0.555061564693342	0.446301898396142
104	G	0.602268053338255	0.460903039482722
105	D	0.446301898396142	0.500000000000000
106	S	0.460903039482722	0.500000000000000
107	A	0.500000000000000	0.500000000000000
108	V	0.500000000000000	0.500000000000000
109	Y	0.500000000000000	0.500000000000000
110	L	0.500000000000000	0.500000000000000
111	C	0.500000000000000	0.500000000000000
112	A	0.500000000000000	0.500000000000000
113	S	0.500000000000000	0.500000000000000
114	S	0.500000000000000	0.500000000000000
115	L	0.500000000000000	0.500000000000000
