# Supplementary material for: Conserved degronome features governing quality control associated proteolysis
Source: Nat Commun. 2022 Dec 8;13:7588. doi: 10.1038/s41467-022-35298-y (PMC9732359; doi:10.1038/s41467-022-35298-y)
Supplement: Supplementary file 7 — Supplementary Data 5 [file 41467_2022_35298_MOESM7_ESM.zip › profile_A0A5B0.csv]

# Degron profile of A0A5B0
# logit: Predicted probability of a tile being a degron (PSI<2.2) assigned to central position
# smooth: Running median spanning 5 positions
resi	aa	logit	logit_smooth
1	M	0.500000000000000	0.500000000000000
2	V	0.500000000000000	0.500000000000000
3	S	0.500000000000000	0.500000000000000
4	R	0.500000000000000	0.500000000000000
5	L	0.500000000000000	0.500000000000000
6	L	0.500000000000000	0.500000000000000
7	S	0.500000000000000	0.500000000000000
8	L	0.500000000000000	0.500000000000000
9	V	0.958782786629208	0.943421389716267
10	S	0.943421389716267	0.943421389716267
11	L	0.952169075820673	0.943421389716267
12	C	0.919539050124701	0.928564549709574
13	L	0.928564549709574	0.919539050124701
14	L	0.839515345732235	0.839515345732235
15	G	0.826039139137261	0.827604359113066
16	A	0.827604359113066	0.826039139137261
17	K	0.702179982380808	0.720926732908488
18	H	0.720926732908488	0.702179982380808
19	I	0.687084831709145	0.687084831709145
20	E	0.538915466842191	0.538915466842191
21	A	0.439710135038390	0.439710135038390
22	G	0.294653963824726	0.439710135038390
23	V	0.274940011563736	0.323268597203499
24	T	0.505222647549989	0.323268597203499
25	Q	0.323268597203499	0.323268597203499
26	F	0.323268597203499	0.323268597203499
27	P	0.250935212529599	0.250935212529599
28	S	0.131810239514007	0.250935212529599
29	H	0.210960415241251	0.250935212529599
30	S	0.270887422093505	0.270887422093505
31	V	0.331918082054870	0.331918082054870
32	I	0.353724392991758	0.353724392991758
33	E	0.368729330642973	0.353724392991758
34	K	0.504076732157397	0.353724392991758
35	G	0.213764018330732	0.356299384526474
36	Q	0.213764018330732	0.339251565703742
37	T	0.356299384526474	0.279629091149536
38	V	0.339251565703742	0.279629091149536
39	T	0.279629091149536	0.279629091149536
40	L	0.197044927769782	0.197044927769782
41	R	0.056819181565011	0.142277532297902
42	C	0.076847925255994	0.142277532297902
43	D	0.142277532297902	0.142277532297902
44	P	0.275274725600397	0.275274725600397
45	I	0.449096257786721	0.449096257786721
46	S	0.582623588031907	0.468986512766635
47	G	0.468986512766635	0.468986512766635
48	H	0.485209993405440	0.485209993405440
49	D	0.461080912724868	0.468986512766635
50	N	0.543920529756913	0.485209993405440
51	L	0.359618676216813	0.461080912724868
52	Y	0.514410842697852	0.417079772859731
53	W	0.417079772859731	0.417079772859731
54	Y	0.417079772859731	0.417079772859731
55	R	0.402829550939763	0.417079772859731
56	R	0.625059216778021	0.625059216778021
57	V	0.743922688653721	0.743922688653721
58	M	0.916107782169287	0.916107782169287
59	G	0.936868390090084	0.935643466351059
60	K	0.936545164692577	0.935643466351059
61	E	0.935643466351059	0.935643466351059
62	I	0.873765861265492	0.873765861265492
63	K	0.696544625755295	0.696544625755295
64	F	0.680251940793591	0.680251940793591
65	L	0.650229055969613	0.650229055969613
66	L	0.501454518397028	0.501454518397028
67	H	0.250514067791828	0.250514067791828
68	F	0.202430677668286	0.250514067791828
69	V	0.212109738988773	0.212109738988773
70	K	0.261737714350388	0.207545790802267
71	E	0.207545790802267	0.207545790802267
72	S	0.191018768429426	0.191018768429426
73	K	0.091118684302718	0.091118684302718
74	Q	0.040615151095359	0.040615151095359
75	D	0.023736189289650	0.040615151095359
76	E	0.040434219359613	0.040434219359613
77	S	0.040646278850879	0.029587372346154
78	G	0.029587372346154	0.033715844751452
79	M	0.018227517515086	0.033715844751452
80	P	0.033715844751452	0.029587372346154
81	N	0.034073798132213	0.027509914329077
82	N	0.027509914329077	0.033715844751452
83	R	0.022654318340616	0.034073798132213
84	F	0.044789266321472	0.044789266321472
85	L	0.123880322644161	0.123880322644161
86	A	0.123880322644161	0.123880322644161
87	E	0.159013766553811	0.159013766553811
88	R	0.191060867652987	0.191060867652987
89	T	0.207590597790230	0.207590597790230
90	G	0.360262397108063	0.340363749564166
91	G	0.395758759633000	0.340363749564166
92	T	0.340363749564166	0.340363749564166
93	Y	0.253116843833731	0.253116843833731
94	S	0.093844178363219	0.136845660580657
95	T	0.136845660580657	0.136845660580657
96	L	0.136845660580657	0.093844178363219
97	K	0.068414551803156	0.068414551803156
98	V	0.067721133357903	0.068414551803156
99	Q	0.067721133357903	0.068414551803156
100	P	0.140779701561812	0.140779701561812
101	A	0.219094092836259	0.219094092836259
102	E	0.232425828188962	0.232425828188962
103	L	0.327133365723338	0.239040655225426
104	E	0.371123972082002	0.249921674182176
105	D	0.239040655225426	0.327133365723338
106	S	0.249921674182176	0.371123972082002
107	G	0.500000000000000	0.500000000000000
108	V	0.500000000000000	0.500000000000000
109	Y	0.500000000000000	0.500000000000000
110	F	0.500000000000000	0.500000000000000
111	C	0.500000000000000	0.500000000000000
112	A	0.500000000000000	0.500000000000000
113	S	0.500000000000000	0.500000000000000
114	S	0.500000000000000	0.500000000000000
115	Q	0.500000000000000	0.500000000000000
