# Supplementary material for: Conserved degronome features governing quality control associated proteolysis
Source: Nat Commun. 2022 Dec 8;13:7588. doi: 10.1038/s41467-022-35298-y (PMC9732359; doi:10.1038/s41467-022-35298-y)
Supplement: Supplementary file 7 — Supplementary Data 5 [file 41467_2022_35298_MOESM7_ESM.zip › profile_A0A5B6.csv]

# Degron profile of A0A5B6
# logit: Predicted probability of a tile being a degron (PSI<2.2) assigned to central position
# smooth: Running median spanning 5 positions
resi	aa	logit	logit_smooth
1	M	0.500000000000000	0.500000000000000
2	G	0.500000000000000	0.500000000000000
3	I	0.500000000000000	0.500000000000000
4	R	0.500000000000000	0.500000000000000
5	L	0.500000000000000	0.500000000000000
6	L	0.500000000000000	0.500000000000000
7	C	0.500000000000000	0.500000000000000
8	R	0.500000000000000	0.500000000000000
9	V	0.977015635610314	0.977015635610314
10	A	0.981515066514296	0.977015635610314
11	F	0.991719574135724	0.978933821449711
12	C	0.967106353222541	0.978933821449711
13	F	0.978933821449711	0.967106353222541
14	L	0.958882340230999	0.958882340230999
15	A	0.954891027795752	0.954891027795752
16	V	0.930212791215840	0.930212791215840
17	G	0.919346491804417	0.919346491804417
18	L	0.869865161419721	0.869865161419721
19	V	0.844887723798629	0.844887723798629
20	D	0.758765911648369	0.773240417379290
21	V	0.772283064499334	0.772283064499334
22	K	0.773240417379290	0.758765911648369
23	V	0.755817686701197	0.755817686701197
24	T	0.703966113171541	0.703966113171541
25	Q	0.600725761163555	0.667986483807536
26	S	0.667986483807536	0.600725761163555
27	S	0.447413450375565	0.447413450375565
28	R	0.214193568476018	0.339583363176592
29	Y	0.339583363176592	0.339583363176592
30	L	0.339583363176592	0.339583363176592
31	V	0.504715165217548	0.389307226444753
32	K	0.528886753789907	0.504715165217548
33	R	0.389307226444753	0.525915248777756
34	T	0.525915248777756	0.528886753789907
35	G	0.654185324389045	0.525915248777756
36	E	0.635756553639678	0.525915248777756
37	K	0.447056876106396	0.447056876106396
38	V	0.412587033280443	0.412587033280443
39	F	0.157436826046676	0.157436826046676
40	L	0.105647757193138	0.105647757193138
41	E	0.067104463345259	0.072938912885306
42	C	0.050232199920644	0.072938912885306
43	V	0.072938912885306	0.072938912885306
44	Q	0.162787830073889	0.162787830073889
45	D	0.401443447622956	0.401443447622956
46	M	0.551879832411583	0.401443447622956
47	D	0.437947219813513	0.401443447622956
48	H	0.277862694024750	0.277862694024750
49	E	0.092857654078515	0.131609821556521
50	N	0.131609821556521	0.092857654078515
51	M	0.066610824638551	0.072888664383602
52	F	0.072888664383602	0.072888664383602
53	W	0.060522024822839	0.072888664383602
54	Y	0.194948068312773	0.148009166539299
55	R	0.148009166539299	0.194948068312773
56	Q	0.395044111608237	0.395044111608237
57	D	0.552207743327030	0.552207743327030
58	P	0.788076804651253	0.788076804651253
59	G	0.897524736150816	0.843649177870614
60	L	0.853450441375727	0.843649177870614
61	G	0.843649177870614	0.843649177870614
62	L	0.576600498883700	0.576600498883700
63	R	0.572916429684119	0.576600498883700
64	L	0.539635784542643	0.576600498883700
65	I	0.656439276755597	0.656439276755597
66	Y	0.782814722462973	0.708830954673866
67	F	0.708830954673866	0.708830954673866
68	S	0.752216304213738	0.708830954673866
69	Y	0.549895511844105	0.549895511844105
70	D	0.446783398308093	0.466723733000220
71	V	0.466723733000220	0.446783398308093
72	K	0.408104442020008	0.408104442020008
73	M	0.174030815760974	0.174030815760974
74	K	0.072566487950960	0.072566487950960
75	E	0.072566487950960	0.072566487950960
76	K	0.040193966049163	0.066652773764889
77	G	0.066652773764889	0.066652773764889
78	D	0.039616474725833	0.040193966049163
79	I	0.081770931472372	0.039616474725833
80	P	0.029107257206570	0.029107257206570
81	E	0.029107257206570	0.029107257206570
82	G	0.018446893996392	0.021054607341943
83	Y	0.011314473198263	0.021054607341943
84	S	0.021054607341943	0.021054607341943
85	V	0.040881233586440	0.040881233586440
86	S	0.053369324984193	0.053369324984193
87	R	0.174865480717010	0.174865480717010
88	E	0.174865480717010	0.174865480717010
89	K	0.318984272833430	0.318984272833430
90	K	0.318984272833430	0.318984272833430
91	E	0.382541978466366	0.318984272833430
92	R	0.305155380575850	0.305155380575850
93	F	0.305155380575850	0.305155380575850
94	S	0.206579250817148	0.206579250817148
95	L	0.171189457476454	0.206579250817148
96	I	0.150117145813009	0.206579250817148
97	L	0.237256215411285	0.237256215411285
98	E	0.248082488499758	0.248082488499758
99	S	0.344827632785679	0.344827632785679
100	A	0.613470275415169	0.613470275415169
101	S	0.734291044322501	0.703681764882389
102	T	0.703681764882389	0.703681764882389
103	N	0.744521746744302	0.703681764882389
104	Q	0.608034181101077	0.608034181101077
105	T	0.432449189677374	0.500000000000000
106	S	0.500000000000000	0.500000000000000
107	M	0.500000000000000	0.500000000000000
108	Y	0.500000000000000	0.500000000000000
109	L	0.500000000000000	0.500000000000000
110	C	0.500000000000000	0.500000000000000
111	A	0.500000000000000	0.500000000000000
112	S	0.500000000000000	0.500000000000000
113	S	0.500000000000000	0.500000000000000
114	L	0.500000000000000	0.500000000000000
