# Supplementary material for: Conserved degronome features governing quality control associated proteolysis
Source: Nat Commun. 2022 Dec 8;13:7588. doi: 10.1038/s41467-022-35298-y (PMC9732359; doi:10.1038/s41467-022-35298-y)
Supplement: Supplementary file 7 — Supplementary Data 5 [file 41467_2022_35298_MOESM7_ESM.zip › profile_A0A5B7.csv]

# Degron profile of A0A5B7
# logit: Predicted probability of a tile being a degron (PSI<2.2) assigned to central position
# smooth: Running median spanning 5 positions
resi	aa	logit	logit_smooth
1	M	0.500000000000000	0.500000000000000
2	L	0.500000000000000	0.500000000000000
3	S	0.500000000000000	0.500000000000000
4	L	0.500000000000000	0.500000000000000
5	L	0.500000000000000	0.500000000000000
6	L	0.500000000000000	0.500000000000000
7	L	0.500000000000000	0.500000000000000
8	L	0.500000000000000	0.500000000000000
9	L	0.976547838193304	0.976547838193304
10	G	0.979259316733271	0.979259316733271
11	L	0.980830382346598	0.979259316733271
12	G	0.980830382346598	0.979259316733271
13	S	0.961728629469924	0.961728629469924
14	V	0.926529755927346	0.926529755927346
15	F	0.850874936385320	0.850874936385320
16	S	0.752302738498500	0.752302738498500
17	A	0.635607735994650	0.635607735994650
18	V	0.316956765566113	0.555470733860026
19	I	0.555470733860026	0.555470733860026
20	S	0.516428202016186	0.555470733860026
21	Q	0.565843622826364	0.555470733860026
22	K	0.584404369185892	0.516428202016186
23	P	0.384018973594491	0.384018973594491
24	S	0.252242213523501	0.340547897207587
25	R	0.252242213523501	0.252242213523501
26	D	0.340547897207587	0.252242213523501
27	I	0.234395485338240	0.234395485338240
28	C	0.234395485338240	0.234395485338240
29	Q	0.220260260030678	0.234395485338240
30	R	0.329561014562530	0.324810955473891
31	G	0.324810955473891	0.325398118287059
32	T	0.491131390223626	0.325398118287059
33	S	0.325398118287059	0.325398118287059
34	L	0.308948289557380	0.408751693550578
35	T	0.452161774608859	0.325398118287059
36	I	0.408751693550578	0.408751693550578
37	Q	0.303289613695907	0.415058635493396
38	C	0.415058635493396	0.415058635493396
39	Q	0.497259069956199	0.497259069956199
40	V	0.709674461497470	0.709674461497470
41	D	0.827223775746011	0.826396990759043
42	S	0.892341527229387	0.826396990759043
43	Q	0.826396990759043	0.826396990759043
44	V	0.812886850016895	0.812886850016895
45	T	0.663172029243424	0.663172029243424
46	M	0.644607545377681	0.644607545377681
47	M	0.460647392567983	0.460647392567983
48	F	0.460647392567983	0.460647392567983
49	W	0.333706061980765	0.460647392567983
50	Y	0.653095327645525	0.653095327645525
51	R	0.655567785045084	0.655567785045084
52	Q	0.794888337035854	0.794888337035854
53	Q	0.822274684753545	0.794888337035854
54	P	0.848850869764573	0.794888337035854
55	G	0.790584536655465	0.790584536655465
56	Q	0.754927860216045	0.754927860216045
57	S	0.566705459960868	0.566705459960868
58	L	0.378650942201115	0.378650942201115
59	T	0.210194045137433	0.210194045137433
60	L	0.197859975610501	0.197859975610501
61	I	0.133056623123691	0.195364381371110
62	A	0.169525772591758	0.195364381371110
63	T	0.195364381371110	0.195364381371110
64	A	0.357313118643158	0.257019001959592
65	N	0.257019001959592	0.257019001959592
66	Q	0.257019001959592	0.257019001959592
67	G	0.122202151850957	0.204634784247199
68	S	0.204634784247199	0.189326988964332
69	E	0.189326988964332	0.189326988964332
70	A	0.189326988964332	0.189326988964332
71	T	0.086851651025049	0.118976269938425
72	Y	0.081469649914747	0.118976269938425
73	E	0.118976269938425	0.118976269938425
74	S	0.126402680353441	0.126402680353441
75	G	0.242002773468795	0.242002773468795
76	F	0.296909209614365	0.296909209614365
77	V	0.313008367278818	0.303661197308115
78	I	0.402836539166595	0.313008367278818
79	D	0.303661197308115	0.321217466959054
80	K	0.447616245919842	0.402836539166595
81	F	0.321217466959054	0.447616245919842
82	P	0.606323388775692	0.606323388775692
83	I	0.606323388775692	0.606323388775692
84	S	0.673154200729721	0.606323388775692
85	R	0.674352573957178	0.606323388775692
86	P	0.551104770863052	0.672946564792605
87	N	0.506986350283530	0.633882064649503
88	L	0.672946564792605	0.582223158467533
89	T	0.633882064649503	0.621152743792111
90	F	0.582223158467533	0.621152743792111
91	S	0.621152743792111	0.582223158467533
92	T	0.406364366010015	0.406364366010015
93	L	0.282116901696075	0.282116901696075
94	T	0.154002471137937	0.212577370341169
95	V	0.176388459241663	0.212577370341169
96	S	0.212577370341169	0.212577370341169
97	N	0.226341522946872	0.226341522946872
98	M	0.333763999049574	0.333763999049574
99	S	0.334977404049467	0.334977404049467
100	P	0.447130079708751	0.420671088167801
101	E	0.444429392968067	0.444429392968067
102	D	0.420671088167801	0.447130079708751
103	S	0.500000000000000	0.500000000000000
104	S	0.500000000000000	0.500000000000000
105	I	0.500000000000000	0.500000000000000
106	Y	0.500000000000000	0.500000000000000
107	L	0.500000000000000	0.500000000000000
108	C	0.500000000000000	0.500000000000000
109	S	0.500000000000000	0.500000000000000
110	V	0.500000000000000	0.500000000000000
111	E	0.500000000000000	0.500000000000000
