# Supplementary material for: Conserved degronome features governing quality control associated proteolysis
Source: Nat Commun. 2022 Dec 8;13:7588. doi: 10.1038/s41467-022-35298-y (PMC9732359; doi:10.1038/s41467-022-35298-y)
Supplement: Supplementary file 7 — Supplementary Data 5 [file 41467_2022_35298_MOESM7_ESM.zip › profile_A0A5B9.csv]

# Degron profile of A0A5B9
# logit: Predicted probability of a tile being a degron (PSI<2.2) assigned to central position
# smooth: Running median spanning 5 positions
resi	aa	logit	logit_smooth
1	D	0.500000000000000	0.500000000000000
2	L	0.500000000000000	0.500000000000000
3	K	0.500000000000000	0.500000000000000
4	N	0.500000000000000	0.500000000000000
5	V	0.500000000000000	0.500000000000000
6	F	0.500000000000000	0.500000000000000
7	P	0.500000000000000	0.500000000000000
8	P	0.500000000000000	0.500000000000000
9	K	0.185201325237107	0.358198930780777
10	V	0.358198930780777	0.269163694131393
11	A	0.145703087786462	0.269163694131393
12	V	0.269163694131393	0.269163694131393
13	F	0.317059429991617	0.226902733795493
14	E	0.226902733795493	0.226902733795493
15	P	0.137045550753791	0.160517300522493
16	S	0.147040320379604	0.160517300522493
17	E	0.160517300522493	0.147040320379604
18	A	0.199287193711843	0.160517300522493
19	E	0.128581684782078	0.184263890469284
20	I	0.184263890469284	0.184263890469284
21	S	0.184263890469284	0.184263890469284
22	H	0.162555749246365	0.184263890469284
23	T	0.388453940248571	0.388453940248571
24	Q	0.478372104219081	0.478372104219081
25	K	0.481100438789229	0.481100438789229
26	A	0.549750956589936	0.549750956589936
27	T	0.650229556318155	0.650229556318155
28	L	0.848620880126035	0.650229556318155
29	V	0.700643850767535	0.650229556318155
30	C	0.539112566969321	0.663643375373070
31	L	0.539112566969321	0.551095426988836
32	A	0.663643375373070	0.551095426988836
33	T	0.551095426988836	0.663643375373070
34	G	0.709830748371444	0.665933475361829
35	F	0.665933475361829	0.709830748371444
36	Y	0.796104702750018	0.796104702750018
37	P	0.804519029046590	0.796104702750018
38	D	0.804519029046590	0.796104702750018
39	H	0.670344957530840	0.670344957530840
40	V	0.450048791507651	0.450048791507651
41	E	0.386013089501032	0.446061029258861
42	L	0.263083454699720	0.386013089501032
43	S	0.446061029258861	0.317231015914717
44	W	0.317231015914717	0.263083454699720
45	W	0.211595755206946	0.317231015914717
46	V	0.192714633180259	0.317231015914717
47	N	0.448894623035683	0.309360838949841
48	G	0.430378573816424	0.309360838949841
49	K	0.309360838949841	0.309360838949841
50	E	0.280550100721530	0.280550100721530
51	V	0.149972035708932	0.149972035708932
52	H	0.139997008885997	0.139997008885997
53	S	0.065310710538175	0.065310710538175
54	G	0.062168864675025	0.062168864675025
55	V	0.035353458927010	0.035353458927010
56	S	0.025836673243840	0.031352476005111
57	T	0.031352476005111	0.031352476005111
58	D	0.028353850593650	0.031352476005111
59	P	0.058715228377019	0.048133241295807
60	Q	0.064300198007281	0.048133241295807
61	P	0.048133241295807	0.048133241295807
62	L	0.024649334045785	0.032346248823383
63	K	0.032346248823383	0.032346248823383
64	E	0.020711391610680	0.032346248823383
65	Q	0.035320393689111	0.035320393689111
66	P	0.054951665709926	0.054951665709926
67	A	0.179367497144085	0.179367497144085
68	L	0.204549094992173	0.204549094992173
69	N	0.217957891569469	0.217957891569469
70	D	0.261323350970708	0.261323350970708
71	S	0.261323350970708	0.261323350970708
72	R	0.288184452531000	0.288184452531000
73	Y	0.545990962703456	0.545990962703456
74	C	0.565860023324119	0.565860023324119
75	L	0.652994890507235	0.606589025223483
76	S	0.607889294008177	0.607889294008177
77	S	0.606589025223483	0.652994890507235
78	R	0.793762136447340	0.793762136447340
79	L	0.876625387286367	0.816198056807068
80	R	0.849323272754485	0.816198056807068
81	V	0.816198056807068	0.816198056807068
82	S	0.734574784400868	0.734574784400868
83	A	0.577598512906406	0.594509625257955
84	T	0.439681032132631	0.594509625257955
85	F	0.594509625257955	0.594509625257955
86	W	0.612683715674643	0.594509625257955
87	Q	0.701850320076414	0.612683715674643
88	N	0.536206963056800	0.612683715674643
89	P	0.646307626836934	0.646307626836934
90	R	0.497155018203342	0.646307626836934
91	N	0.648788094060647	0.648788094060647
92	H	0.722683288809229	0.660877843265715
93	F	0.660877843265715	0.660877843265715
94	R	0.662098633447853	0.660877843265715
95	C	0.497363701930340	0.497363701930340
96	Q	0.381067291291807	0.381067291291807
97	V	0.381067291291807	0.381067291291807
98	Q	0.265792023263165	0.324699337250908
99	F	0.161512743026651	0.310775569811517
100	Y	0.324699337250908	0.265792023263165
101	G	0.310775569811517	0.182114492718309
102	L	0.182114492718309	0.182114492718309
103	S	0.093498323835757	0.093498323835757
104	E	0.064817462950266	0.084404054521425
105	N	0.084404054521425	0.064817462950266
106	D	0.048493828055451	0.048493828055451
107	E	0.044845376143592	0.044845376143592
108	W	0.041090667855663	0.041090667855663
109	T	0.024413771059220	0.032035799245114
110	Q	0.029635043254193	0.032035799245114
111	D	0.032035799245114	0.032035799245114
112	R	0.053423179765142	0.053423179765142
113	A	0.089509581529079	0.089509581529079
114	K	0.132001811694730	0.132001811694730
115	P	0.148710785573896	0.148710785573896
116	V	0.271887678450790	0.218288439299478
117	T	0.271887678450790	0.246158467769513
118	Q	0.218288439299478	0.271887678450790
119	I	0.246158467769513	0.270820920548893
120	V	0.444998728469379	0.270820920548893
121	S	0.270820920548893	0.280406920341144
122	A	0.327021082875550	0.327021082875550
123	E	0.280406920341144	0.327021082875550
124	A	0.461374588616183	0.334357092666105
125	W	0.336794382698722	0.334357092666105
126	G	0.334357092666105	0.334357092666105
127	R	0.238119135483068	0.238119135483068
128	A	0.133086376517615	0.134835089998144
129	D	0.134835089998144	0.133086376517615
130	C	0.125717956544918	0.125717956544918
131	G	0.097565775944470	0.125717956544918
132	F	0.124632952890138	0.125717956544918
133	T	0.165170520500212	0.158037042241245
134	S	0.158037042241245	0.165170520500212
135	E	0.198891704532163	0.188731794280083
136	S	0.220201837711530	0.198891704532163
137	Y	0.188731794280083	0.220201837711530
138	Q	0.486564550069279	0.486564550069279
139	Q	0.525804258961984	0.486564550069279
140	G	0.717437637693939	0.525804258961984
141	V	0.438247045085396	0.611046007592255
142	L	0.611046007592255	0.717437637693939
143	S	0.746921334539452	0.746921334539452
144	A	0.906172994391199	0.799052562488175
145	T	0.879542680926644	0.840987010406588
146	I	0.799052562488175	0.852835547517714
147	L	0.840987010406588	0.852835547517714
148	Y	0.852835547517714	0.852835547517714
149	E	0.935065363943782	0.905207407587700
150	I	0.935974607806481	0.935065363943782
151	L	0.905207407587700	0.935974607806481
152	L	0.942144303374643	0.942144303374643
153	G	0.961433533895146	0.953819762122516
154	K	0.976770862376887	0.953819762122516
155	A	0.953819762122516	0.953819762122516
156	T	0.930995775351471	0.953819762122516
157	L	0.936065617846079	0.953819762122516
158	Y	0.977523053680703	0.969813389913054
159	A	0.975687651357786	0.969813389913054
160	V	0.969813389913054	0.975687651357786
161	L	0.954517114456813	0.975687651357786
162	V	0.976606732771224	0.976606732771224
163	S	0.986930078977590	0.983054411555925
164	A	0.983054411555925	0.983054411555925
165	L	0.984104453379603	0.983054411555925
166	V	0.968817781386945	0.968817781386945
167	L	0.899693745347732	0.899693745347732
168	M	0.879649352432171	0.879649352432171
169	A	0.822203392776294	0.822203392776294
170	M	0.500000000000000	0.500000000000000
171	V	0.500000000000000	0.500000000000000
172	K	0.500000000000000	0.500000000000000
173	R	0.500000000000000	0.500000000000000
174	K	0.500000000000000	0.500000000000000
175	D	0.500000000000000	0.500000000000000
176	S	0.500000000000000	0.500000000000000
177	R	0.500000000000000	0.500000000000000
178	G	0.500000000000000	0.500000000000000
