# Supplementary material for: Conserved degronome features governing quality control associated proteolysis
Source: Nat Commun. 2022 Dec 8;13:7588. doi: 10.1038/s41467-022-35298-y (PMC9732359; doi:10.1038/s41467-022-35298-y)
Supplement: Supplementary file 7 — Supplementary Data 5 [file 41467_2022_35298_MOESM7_ESM.zip › profile_A0A5F9.csv]

# Degron profile of A0A5F9
# logit: Predicted probability of a tile being a degron (PSI<2.2) assigned to central position
# smooth: Running median spanning 5 positions
resi	aa	logit	logit_smooth
1	M	0.500000000000000	0.500000000000000
2	D	0.500000000000000	0.500000000000000
3	V	0.500000000000000	0.500000000000000
4	G	0.500000000000000	0.500000000000000
5	F	0.500000000000000	0.500000000000000
6	S	0.500000000000000	0.500000000000000
7	G	0.500000000000000	0.500000000000000
8	L	0.500000000000000	0.500000000000000
9	P	0.122418372808059	0.260620468150705
10	D	0.085732625775139	0.260620468150705
11	V	0.260620468150705	0.260620468150705
12	S	0.290434636699769	0.260620468150705
13	Q	0.290434636699769	0.260620468150705
14	S	0.211875378817521	0.224838239972093
15	H	0.224838239972093	0.224838239972093
16	S	0.224838239972093	0.211875378817521
17	K	0.142794470140736	0.201274584284135
18	T	0.129047736781981	0.142794470140736
19	L	0.201274584284135	0.142794470140736
20	W	0.128747258789955	0.201274584284135
21	G	0.231269108126001	0.231269108126001
22	A	0.260244700689828	0.245197344050275
23	R	0.275133778321897	0.259527558791956
24	G	0.245197344050275	0.259527558791956
25	R	0.259527558791956	0.259527558791956
26	G	0.175885103043985	0.245197344050275
27	P	0.282861039398875	0.239984084125865
28	S	0.239984084125865	0.175885103043985
29	I	0.119359442839137	0.119359442839137
30	R	0.093315453019887	0.093315453019887
31	R	0.045935584171869	0.049849113356858
32	Q	0.040373334841033	0.045935584171869
33	R	0.049849113356858	0.040373334841033
34	E	0.023725748021302	0.040373334841033
35	F	0.031475008404424	0.049849113356858
36	M	0.061208392032474	0.061208392032474
37	P	0.101423939715037	0.061208392032474
38	E	0.098925730737336	0.061208392032474
39	E	0.055192431091479	0.056328512467024
40	K	0.048566347136881	0.056328512467024
41	K	0.056328512467024	0.056328512467024
42	D	0.056328512467024	0.056328512467024
43	T	0.089274651375249	0.056328512467024
44	V	0.039957107763756	0.039957107763756
45	Y	0.021482122486815	0.030722135315891
46	W	0.014611167838269	0.030722135315891
47	E	0.030722135315891	0.030722135315891
48	K	0.063453866038438	0.063453866038438
49	R	0.063453866038438	0.063453866038438
50	R	0.071957490797473	0.071957490797473
51	K	0.134306448650634	0.071957490797473
52	N	0.142049509397430	0.071957490797473
53	N	0.052796245884093	0.052796245884093
54	E	0.029460624074732	0.030145845344754
55	A	0.016269885049235	0.030145845344754
56	A	0.030145845344754	0.030145845344754
57	K	0.058324743318261	0.030145845344754
58	R	0.043556920832787	0.030145845344754
59	S	0.020659274890301	0.040745040990127
60	R	0.026724498942902	0.040745040990127
61	E	0.040745040990127	0.040745040990127
62	K	0.098291859278980	0.062930108411335
63	R	0.098291859278980	0.062930108411335
64	R	0.062930108411335	0.098291859278980
65	L	0.055751857829027	0.098291859278980
66	N	0.105268096331778	0.105268096331778
67	D	0.118024856817424	0.118024856817424
68	A	0.141054871178608	0.141054871178608
69	A	0.222358409534029	0.222358409534029
70	I	0.428270718443533	0.222358409534029
71	E	0.313251112452395	0.222358409534029
72	G	0.195305028987342	0.195305028987342
73	R	0.151431259015180	0.195305028987342
74	L	0.104400854531250	0.195305028987342
75	A	0.216334645834615	0.216334645834615
76	A	0.509245910911765	0.329372531390106
77	L	0.443581067722078	0.329372531390106
78	M	0.329372531390106	0.329372531390106
79	E	0.121647981404655	0.329372531390106
80	E	0.311868579143748	0.329372531390106
81	N	0.361088406908969	0.361088406908969
82	A	0.391288768782143	0.361088406908969
83	L	0.391288768782143	0.391288768782143
84	L	0.330587977434171	0.391288768782143
85	K	0.430529491475342	0.350402369477339
86	G	0.302742528239954	0.350402369477339
87	E	0.350402369477339	0.415330478507567
88	L	0.415330478507567	0.415330478507567
89	K	0.699211472319920	0.699211472319920
90	A	0.846270600956423	0.792225907144376
91	L	0.792225907144376	0.792225907144376
92	K	0.792225907144376	0.792225907144376
93	L	0.672337911659444	0.672337911659444
94	R	0.621994736415614	0.672337911659444
95	F	0.621994736415614	0.621994736415614
96	G	0.708984202033276	0.621994736415614
97	L	0.583188120679514	0.645542727230965
98	L	0.645542727230965	0.645542727230965
99	P	0.736011334454603	0.645542727230965
100	L	0.557803777145095	0.645542727230965
101	T	0.715392040859922	0.584049734016639
102	G	0.552474888387269	0.584049734016639
103	G	0.584049734016639	0.585373577654789
104	P	0.585373577654789	0.585373577654789
105	R	0.778179984859948	0.585373577654789
106	A	0.778179984859947	0.607501896104929
107	L	0.517386367376458	0.607501896104929
108	P	0.607501896104929	0.578352095810504
109	L	0.411864672412955	0.578352095810504
110	Q	0.578352095810504	0.607501896104929
111	A	0.647168128374321	0.578352095810504
112	L	0.647168128374321	0.578352095810504
113	L	0.518880228843544	0.518880228843544
114	L	0.459352869079966	0.459352869079966
115	E	0.427589386956583	0.427589386956583
116	A	0.252602689772257	0.252602689772257
117	P	0.231135177005566	0.231135177005566
118	W	0.164139067431875	0.164139067431875
119	T	0.108880896534382	0.108880896534382
120	G	0.108880896534382	0.108880896534382
121	D	0.108880896534382	0.108880896534382
122	P	0.061067039682806	0.101761652939925
123	R	0.033461677495901	0.084515795860877
124	P	0.101761652939925	0.075882856707682
125	G	0.084515795860877	0.075882856707682
126	A	0.075882856707682	0.075882856707682
127	E	0.039816086065262	0.055255566172340
128	A	0.042345849873629	0.055255566172340
129	L	0.055255566172340	0.055255566172340
130	S	0.158175620390317	0.158175620390317
131	S	0.293430729221171	0.293430729221171
132	L	0.419652815195899	0.419652815195899
133	S	0.478589645518059	0.475692791107567
134	G	0.507859245140345	0.478589645518059
135	S	0.475692791107567	0.507859245140345
136	H	0.612459903897895	0.507859245140345
137	S	0.707546965152685	0.475692791107567
138	C	0.391587639623951	0.441289339065444
139	L	0.441289339065444	0.392878555340144
140	L	0.373881232669575	0.391587639623951
141	R	0.392878555340144	0.373881232669575
142	P	0.354855005128032	0.373881232669575
143	R	0.354855005128032	0.392878555340144
144	S	0.468969662879849	0.400554933182078
145	L	0.469168538878438	0.400554933182078
146	D	0.400554933182078	0.400554933182078
147	A	0.400554933182078	0.400554933182078
148	G	0.400554933182078	0.400554933182078
149	I	0.400554933182078	0.400554933182078
150	P	0.431825183101605	0.431825183101605
151	G	0.431825183101605	0.431825183101605
152	C	0.431825183101605	0.431825183101605
153	R	0.600799502090359	0.447489463898551
154	G	0.447489463898551	0.550602347469309
155	C	0.550602347469309	0.600799502090359
156	L	0.652249180450738	0.601886886069898
157	L	0.752748277133089	0.640116743481599
158	A	0.601886886069898	0.652249180450738
159	P	0.640116743481599	0.640116743481599
160	R	0.666634908008069	0.601886886069898
161	W	0.573338897771710	0.583377246340510
162	T	0.554660553793141	0.573338897771710
163	G	0.583377246340510	0.554660553793141
164	L	0.445881275447269	0.445881275447269
165	A	0.197365158228451	0.197365158228451
166	T	0.115741255861486	0.133442817121959
167	S	0.115741255861486	0.115741255861486
168	P	0.133442817121959	0.115741255861486
169	R	0.108190400867294	0.108190400867294
170	S	0.058324720250619	0.107753353732478
171	P	0.103213561985493	0.103213561985493
172	Q	0.107753353732478	0.103190259425227
173	E	0.064859182995593	0.103190259425227
174	S	0.103190259425227	0.078804635836450
175	A	0.053819590093227	0.078804635836450
176	S	0.078804635836450	0.103190259425227
177	P	0.109930594092025	0.109930594092025
178	T	0.176990837203964	0.165568758100412
179	L	0.165568758100412	0.176990837203964
180	N	0.190942919319764	0.190942919319764
181	R	0.238905767764754	0.238905767764754
182	I	0.506707105162071	0.376845883363495
183	D	0.466125099705896	0.425986561027894
184	M	0.376845883363495	0.466125099705896
185	A	0.425986561027894	0.466125099705896
186	L	0.621246140959770	0.617383600469832
187	Q	0.751943741483739	0.621246140959770
188	T	0.617383600469832	0.751943741483739
189	A	0.765575371830525	0.751943741483739
190	L	0.765432024096158	0.765432024096158
191	P	0.750694813293190	0.765575371830525
192	P	0.918823246336133	0.765432024096158
193	A	0.812052103983242	0.750694813293190
194	L	0.726912979203888	0.738437836714495
195	F	0.604353185373506	0.726912979203888
196	S	0.738437836714495	0.678581967264976
197	C	0.678581967264976	0.632405452606537
198	H	0.632405452606537	0.632405452606537
199	L	0.496992361276482	0.496992361276482
200	L	0.496992361276482	0.496992361276482
201	E	0.400240558835306	0.496992361276482
202	G	0.505343016610716	0.400240558835306
203	H	0.369768986601160	0.369768986601160
204	V	0.210678249044255	0.345781083949833
205	G	0.299987538829205	0.299987538829205
206	S	0.345781083949833	0.270423308650893
207	R	0.270423308650893	0.280937012256076
208	P	0.270423308650893	0.280937012256076
209	E	0.280937012256076	0.280937012256076
210	L	0.404957967051244	0.404957967051244
211	R	0.433468051654250	0.404957967051244
212	P	0.547568064588250	0.433468051654250
213	C	0.376267378888227	0.433468051654250
214	W	0.443800755656536	0.443800755656536
215	G	0.376267378888227	0.443800755656536
216	L	0.473050026480218	0.473050026480218
217	W	0.532603793484239	0.532603793484239
218	S	0.708948516730471	0.532603793484239
219	P	0.564571007694464	0.532603793484239
220	V	0.476042379826910	0.476042379826910
221	P	0.476042379826910	0.476042379826910
222	S	0.361377898021119	0.361377898021119
223	G	0.124969438255814	0.243647507137972
224	C	0.243647507137972	0.243647507137972
225	R	0.243647507137972	0.236040540901126
226	A	0.234075037092920	0.236040540901126
227	S	0.236040540901126	0.236040540901126
228	G	0.236040540901126	0.234075037092920
229	P	0.154816459295964	0.209148868378726
230	S	0.209148868378726	0.154816459295964
231	D	0.116741213447736	0.129371730237839
232	V	0.129371730237839	0.122183394997589
233	L	0.122183394997589	0.122183394997589
234	L	0.088866604869727	0.129371730237839
235	T	0.129914252552473	0.129914252552473
236	P	0.129914252552473	0.129914252552473
237	T	0.143738057371880	0.129914252552473
238	A	0.129914252552473	0.143738057371880
239	D	0.202945849041785	0.202945849041785
240	P	0.339963479269959	0.202945849041785
241	M	0.326577436694588	0.202945849041785
242	G	0.179934436452545	0.179934436452545
243	L	0.125359480841063	0.125359480841063
244	S	0.107542156901236	0.107542156901236
245	P	0.096805882307301	0.096805882307301
246	G	0.077578479998831	0.096805882307301
247	V	0.064138374415985	0.077578479998831
248	T	0.104390374433455	0.072979348447930
249	C	0.072979348447930	0.072979348447930
250	P	0.038068148595325	0.072979348447930
251	A	0.089533320547797	0.038068148595325
252	P	0.038068148595325	0.038068148595325
253	G	0.035227677228689	0.038068148595325
254	N	0.035227677228689	0.038068148595325
255	S	0.046071720337674	0.042817654750400
256	P	0.050518590190952	0.042817654750400
257	E	0.042817654750400	0.042817654750400
258	G	0.029160127365432	0.042817654750400
259	L	0.032241192976015	0.042817654750400
260	G	0.048526480843744	0.048526480843744
261	Q	0.060802364698953	0.060802364698953
262	P	0.148450705013929	0.148450705013929
263	S	0.171622810072094	0.171622810072094
264	L	0.171622810072094	0.171622810072094
265	P	0.208223929142839	0.208223929142839
266	H	0.359857594001975	0.230315498678007
267	K	0.426459446098726	0.299245723324731
268	L	0.230315498678007	0.359857594001975
269	R	0.299245723324731	0.426459446098726
270	I	0.441108586479117	0.441108586479117
271	K	0.441108586479117	0.441108586479117
272	S	0.459912057728996	0.441108586479117
273	R	0.255228942441494	0.441108586479117
274	A	0.443943501409575	0.298319904500119
275	S	0.298319904500119	0.255228942441494
276	G	0.254251235948391	0.254251235948391
277	R	0.120650436693659	0.120650436693659
278	V	0.105010941835519	0.105010941835519
279	P	0.066053367140578	0.105010941835519
280	R	0.059941242531170	0.105010941835519
281	G	0.500000000000000	0.500000000000000
282	W	0.500000000000000	0.500000000000000
283	E	0.500000000000000	0.500000000000000
284	G	0.500000000000000	0.500000000000000
285	G	0.500000000000000	0.500000000000000
286	Q	0.500000000000000	0.500000000000000
287	A	0.500000000000000	0.500000000000000
288	P	0.500000000000000	0.500000000000000
289	L	0.500000000000000	0.500000000000000
