# Supplementary material for: Conserved degronome features governing quality control associated proteolysis
Source: Nat Commun. 2022 Dec 8;13:7588. doi: 10.1038/s41467-022-35298-y (PMC9732359; doi:10.1038/s41467-022-35298-y)
Supplement: Supplementary file 7 — Supplementary Data 5 [file 41467_2022_35298_MOESM7_ESM.zip › profile_A0AUZ9.csv]

# Degron profile of A0AUZ9
# logit: Predicted probability of a tile being a degron (PSI<2.2) assigned to central position
# smooth: Running median spanning 5 positions
resi	aa	logit	logit_smooth
1	M	0.500000000000000	0.500000000000000
2	T	0.500000000000000	0.500000000000000
3	P	0.500000000000000	0.500000000000000
4	A	0.500000000000000	0.500000000000000
5	L	0.500000000000000	0.500000000000000
6	R	0.500000000000000	0.500000000000000
7	E	0.500000000000000	0.500000000000000
8	A	0.500000000000000	0.500000000000000
9	T	0.378225652442117	0.431769964984215
10	A	0.431769964984215	0.429090049455974
11	K	0.389812077253682	0.389812077253682
12	G	0.429090049455974	0.389812077253682
13	I	0.382406588588755	0.382406588588755
14	S	0.331413529227149	0.331413529227149
15	F	0.208707167111226	0.314801509888556
16	S	0.314801509888556	0.208707167111226
17	S	0.157616044103774	0.176166538578554
18	L	0.148562357368776	0.176166538578554
19	P	0.176166538578554	0.176166538578554
20	S	0.298788396947107	0.298788396947107
21	T	0.493851272480153	0.298788396947107
22	M	0.418867868810333	0.298788396947107
23	E	0.292682274758944	0.292682274758944
24	S	0.181311255537813	0.181311255537813
25	D	0.158420673736986	0.168813611243203
26	K	0.168813611243203	0.168813611243203
27	M	0.098529098807082	0.158420673736986
28	L	0.179844020298350	0.098767046719515
29	Y	0.098767046719515	0.098529098807082
30	M	0.058585253231039	0.098767046719515
31	E	0.037546253132331	0.098767046719515
32	S	0.113206916961276	0.107425669669008
33	P	0.107425669669008	0.107425669669008
34	R	0.154023499122846	0.107425669669008
35	T	0.088019091209504	0.088019091209504
36	V	0.060926277508339	0.060926277508339
37	D	0.060615098429571	0.060615098429571
38	E	0.035933567816448	0.056518271697696
39	K	0.022355403643188	0.056518271697696
40	L	0.056518271697696	0.056518271697696
41	K	0.101154263700098	0.090990693520071
42	G	0.090990693520071	0.101154263700098
43	D	0.147736042915729	0.101154263700098
44	T	0.127200870801699	0.127200870801699
45	F	0.079530715961536	0.128120198279139
46	S	0.128120198279139	0.127200870801699
47	Q	0.128120198279139	0.116984221800716
48	M	0.116984221800716	0.124394632875127
49	L	0.066550799182574	0.124394632875127
50	G	0.124394632875127	0.124394632875127
51	F	0.129731289409161	0.129731289409161
52	P	0.231686932245643	0.191345238641738
53	T	0.191345238641738	0.191345238641738
54	P	0.191345238641738	0.231686932245643
55	E	0.287499590702983	0.257574064052608
56	P	0.257574064052608	0.257574064052608
57	T	0.302343532285881	0.257574064052608
58	L	0.178634343048993	0.236712640536368
59	N	0.236712640536368	0.236712640536368
60	T	0.236712640536368	0.216204902542431
61	N	0.216204902542431	0.216204902542431
62	F	0.214358224564389	0.216204902542431
63	V	0.214358224564389	0.216204902542431
64	N	0.304835318044667	0.304835318044667
65	L	0.340326501056839	0.304835318044667
66	K	0.337876672335246	0.304835318044667
67	H	0.203877229783116	0.337876672335246
68	F	0.258167407568435	0.337876672335246
69	G	0.373404325554661	0.272743385357640
70	S	0.409366970723622	0.272743385357640
71	P	0.272743385357640	0.373404325554661
72	Q	0.272743385357640	0.409366970723622
73	S	0.469014654177715	0.469014654177715
74	S	0.469014654177715	0.469014654177715
75	K	0.584897521725325	0.469014654177715
76	H	0.585091392878951	0.469014654177715
77	Y	0.430113853174662	0.441946276033970
78	Q	0.441946276033970	0.441946276033970
79	T	0.441946276033969	0.441946276033970
80	V	0.485054935626141	0.485054935626141
81	F	0.657290886868930	0.589228573756628
82	L	0.603409899994832	0.603409899994832
83	M	0.589228573756628	0.603409899994832
84	R	0.621251209295034	0.589228573756628
85	S	0.546897321603613	0.546897321603613
86	N	0.285848247789581	0.370793203197150
87	S	0.256032841251783	0.285848247789581
88	T	0.370793203197150	0.256032841251783
89	L	0.245739569931199	0.245739569931199
90	N	0.138589332350647	0.138589332350647
91	K	0.074708097601564	0.080991471760728
92	H	0.048175392974684	0.074708097601564
93	N	0.080991471760728	0.062466478184544
94	E	0.062466478184544	0.048175392974684
95	N	0.045999179154960	0.045999179154960
96	Y	0.039370253934436	0.039370253934436
97	K	0.038958904182783	0.038958904182783
98	Q	0.033485836971851	0.033485836971851
99	K	0.033485836971851	0.033485836971851
100	K	0.033485836971851	0.033485836971851
101	L	0.056936664139654	0.056936664139654
102	G	0.066947108918118	0.066947108918118
103	E	0.090204505254156	0.090204505254156
104	P	0.202835233332657	0.202835233332657
105	S	0.216373553021840	0.216373553021840
106	C	0.336439236967317	0.259030371110997
107	N	0.303590175576736	0.270497862860245
108	K	0.259030371110997	0.270497862860245
109	L	0.270497862860245	0.270497862860245
110	K	0.135380805903260	0.270497862860245
111	N	0.296586756507740	0.296586756507740
112	I	0.403926878223724	0.403926878223724
113	L	0.599637843482082	0.467932919827561
114	Y	0.599637843482082	0.599637843482082
115	N	0.467932919827561	0.599637843482082
116	G	0.692967277583965	0.692967277583965
117	S	0.793545268985447	0.793545268985447
118	N	0.793545268985447	0.793545268985447
119	I	0.803030790819927	0.793545268985447
120	Q	0.847104021795982	0.793545268985447
121	L	0.731283401951749	0.731283401951749
122	S	0.454036577441997	0.454036577441997
123	K	0.216165947845897	0.454036577441997
124	I	0.393767407440549	0.454036577441997
125	C	0.636241837358975	0.622500047081048
126	L	0.622500047081048	0.622500047081048
127	S	0.662131678933485	0.622500047081048
128	H	0.355927694623050	0.355927694623050
129	S	0.337349883813235	0.337349883813235
130	E	0.337349883813235	0.337349883813235
131	E	0.337349883813235	0.337349883813235
132	F	0.212519406219016	0.212519406219016
133	I	0.118178235429985	0.118178235429985
134	K	0.077819464262366	0.077819464262366
135	K	0.042987884132556	0.058135973561854
136	E	0.039795511159309	0.058135973561854
137	P	0.058135973561854	0.058135973561854
138	L	0.084944947495766	0.084944947495766
139	S	0.132282389074943	0.108040404705100
140	D	0.117165238159087	0.108040404705100
141	T	0.108040404705100	0.108040404705100
142	T	0.052038410730063	0.108040404705100
143	S	0.105978483964135	0.108040404705100
144	Q	0.203809031813880	0.203809031813880
145	C	0.455831028175979	0.207716757236833
146	M	0.329997748747001	0.207716757236833
147	K	0.207716757236833	0.329997748747001
148	D	0.172174381126490	0.329997748747001
149	V	0.458650235329748	0.441364726481268
150	Q	0.458650235329748	0.441364726481268
151	I	0.441364726481268	0.441364726481268
152	I	0.283082913326412	0.301999463606134
153	L	0.301999463606134	0.283082913326412
154	D	0.176124172780363	0.195102124465540
155	S	0.195102124465540	0.195102124465540
156	N	0.113863444444115	0.195102124465540
157	I	0.195102124465540	0.195102124465540
158	T	0.195102124465540	0.195102124465540
159	K	0.195102124465541	0.195102124465540
160	D	0.182788847828810	0.182788847828810
161	T	0.092039572931749	0.120892894004875
162	N	0.041048679327332	0.114769938285035
163	V	0.120892894004875	0.114769938285035
164	D	0.114769938285035	0.120892894004875
165	K	0.244500637800522	0.200735849553476
166	V	0.215806115546113	0.200735849553476
167	Q	0.200735849553476	0.200735849553476
168	L	0.132646939090599	0.200735849553476
169	Q	0.195334822142398	0.200735849553476
170	N	0.227597000597493	0.227597000597493
171	C	0.411000614676327	0.411000614676327
172	K	0.434622497888181	0.434622497888181
173	W	0.434622497888181	0.434622497888181
174	Y	0.434622497888181	0.434622497888181
175	Q	0.434622497888181	0.434622497888181
176	E	0.457207421736433	0.434622497888181
177	N	0.183062713552075	0.229607891951425
178	A	0.229607891951425	0.214753308174527
179	L	0.177417202197667	0.214753308174527
180	L	0.214753308174527	0.214753308174527
181	D	0.214753308174527	0.177417202197667
182	K	0.115206310827723	0.115206310827723
183	V	0.053803695661235	0.115206310827723
184	T	0.103765813584849	0.115206310827723
185	D	0.274771453058009	0.274771453058009
186	A	0.339880426857027	0.274771453058009
187	E	0.402501026174523	0.274771453058009
188	I	0.266066546381395	0.266066546381395
189	K	0.151136546700816	0.251423297623234
190	K	0.251423297623234	0.251423297623234
191	G	0.251423297623234	0.251423297623234
192	L	0.286213163361300	0.286213163361300
193	L	0.403465732270372	0.403465732270372
194	H	0.534946052406451	0.414748108460304
195	C	0.414748108460304	0.414748108460304
196	T	0.570959659501968	0.414748108460304
197	Q	0.395284034046926	0.414748108460304
198	K	0.354849643537027	0.498715172827969
199	K	0.498715172827969	0.498715172827969
200	I	0.527969289474746	0.498715172827969
201	V	0.503794792135209	0.498715172827969
202	P	0.350835465568210	0.350835465568210
203	G	0.333913463209729	0.333913463209729
204	H	0.237937148083992	0.333913463209729
205	S	0.274832418579510	0.274832418579510
206	N	0.335138629028059	0.237937148083992
207	V	0.234856668666144	0.234856668666144
208	P	0.234856668666144	0.234856668666144
209	V	0.079659722816329	0.079659722816329
210	S	0.028313822684486	0.042504529653562
211	S	0.019300881218103	0.042504529653562
212	S	0.042504529653562	0.042504529653562
213	A	0.042504529653562	0.042504529653562
214	A	0.051661543739687	0.051661543739687
215	E	0.068979034869751	0.068979034869751
216	K	0.075462025464332	0.075462025464332
217	E	0.152829540417489	0.102371901754955
218	E	0.102371901754955	0.152829540417489
219	E	0.154771285371422	0.154771285371422
220	V	0.237954803961016	0.193480104209554
221	H	0.237954803961016	0.193480104209554
222	A	0.193480104209554	0.228516413063346
223	R	0.152805964934420	0.228516413063346
224	L	0.228516413063346	0.228516413063346
225	L	0.390105389610246	0.390105389610246
226	H	0.676700308802328	0.676700308802328
227	C	0.872602363711520	0.865868033414561
228	V	0.922666205363896	0.872602363711520
229	S	0.865868033414561	0.872602363711520
230	K	0.880213346043577	0.865960751543665
231	Q	0.865960751543665	0.865960751543665
232	K	0.865960751543665	0.865960751543665
233	I	0.776622277258012	0.776622277258012
234	L	0.630659524583278	0.630659524583278
235	L	0.598918797816935	0.598918797816935
236	S	0.500661562113943	0.524844737073206
237	Q	0.524844737073206	0.524844737073206
238	A	0.504741470364916	0.524844737073206
239	R	0.619158516507507	0.619158516507507
240	R	0.767994378235721	0.767994378235721
241	T	0.868354271643608	0.767994378235721
242	Q	0.799035321795165	0.767994378235721
243	K	0.666147415751908	0.666147415751908
244	H	0.533806350747682	0.666147415751908
245	L	0.661316327030561	0.666147415751908
246	Q	0.783026929269196	0.734771239262243
247	M	0.734926835424396	0.734926835424396
248	L	0.734771239262243	0.768738874266160
249	L	0.816349202064216	0.768738874266160
250	A	0.768738874266160	0.768738874266160
251	K	0.768738874266160	0.768738874266160
252	H	0.764880491558469	0.768738874266160
253	V	0.819439136275453	0.768738874266160
254	V	0.694891375499827	0.764880491558469
255	K	0.822609837471389	0.755106426633954
256	H	0.755106426633954	0.711685066612759
257	Y	0.711685066612759	0.711685066612759
258	G	0.553325812771631	0.553325812771631
259	Q	0.521130878689438	0.553325812771631
260	Q	0.515743718820137	0.521130878689438
261	M	0.649848907117509	0.515743718820137
262	K	0.480535818569514	0.480535818569514
263	L	0.338374590806864	0.449291342504390
264	S	0.449291342504390	0.416387851906480
265	M	0.416387851906480	0.416387851906480
266	K	0.294112159342093	0.449291342504390
267	H	0.507317522499449	0.428116530482293
268	Q	0.546102545748319	0.428116530482293
269	L	0.428116530482293	0.428116530482293
270	P	0.297303252403883	0.312098842642826
271	K	0.312098842642826	0.312098842642826
272	M	0.196243171525863	0.312098842642826
273	K	0.332029473495271	0.332029473495271
274	T	0.383063005957248	0.332029473495271
275	F	0.332406217689247	0.332029473495271
276	H	0.268147427130377	0.284235567614615
277	E	0.284235567614615	0.284235567614615
278	P	0.284235567614615	0.284235567614615
279	T	0.284235567614615	0.284235567614615
280	T	0.284235567614615	0.284235567614615
281	I	0.297724248038316	0.284235567614615
282	L	0.312531471255065	0.284235567614615
283	G	0.205182630717987	0.219533592072201
284	N	0.219533592072201	0.219533592072201
285	S	0.197424208265994	0.205182630717987
286	L	0.266972148016419	0.219533592072201
287	P	0.197424208265994	0.245612392715042
288	K	0.293246341773588	0.245612392715042
289	C	0.245612392715042	0.197424208265994
290	T	0.139177020848549	0.177768477131659
291	E	0.139177020848549	0.177768477131659
292	I	0.177768477131659	0.161075707448326
293	K	0.250626023149352	0.161075707448326
294	P	0.161075707448326	0.161075707448326
295	E	0.074997236422632	0.151966552568418
296	V	0.082509850304559	0.151966552568418
297	N	0.151966552568418	0.098494534142109
298	T	0.181007184156533	0.098494534142109
299	L	0.098494534142109	0.098494534142109
300	T	0.086852155428064	0.086852155428064
301	A	0.054223092268212	0.054223092268212
302	E	0.054223092268212	0.054223092268212
303	N	0.050790823674832	0.054223092268212
304	K	0.065828036633432	0.065828036633432
305	L	0.071674195910955	0.071674195910955
306	W	0.106691714769518	0.098232847995562
307	D	0.113050630919627	0.098232847995562
308	D	0.098232847995562	0.098232847995562
309	A	0.098232847995562	0.098232847995562
310	K	0.098232847995562	0.098232847995562
311	N	0.188875508988407	0.144210307098335
312	G	0.144210307098335	0.151619317997520
313	F	0.266801048888890	0.151619317997520
314	A	0.151619317997520	0.151619317997520
315	R	0.088733741332767	0.266801048888890
316	C	0.266881359823447	0.266881359823447
317	T	0.471980475993047	0.471980475993047
318	A	0.576442972019906	0.576442972019906
319	A	0.590759131456044	0.590759131456044
320	E	0.690694508223783	0.590759131456044
321	I	0.749128640004659	0.649089368696518
322	Q	0.547160165511510	0.690694508223783
323	R	0.649089368696518	0.667330284481289
324	F	0.763076267835129	0.667330284481289
325	A	0.667330284481289	0.681434604277563
326	F	0.681434604277563	0.681434604277563
327	S	0.748267526636807	0.667330284481289
328	A	0.581689156792959	0.581689156792959
329	T	0.581689156792959	0.581689156792959
330	G	0.340541645066593	0.512537701207114
331	L	0.512537701207114	0.340541645066593
332	L	0.327524843185631	0.327524843185631
333	S	0.206771386432155	0.206771386432155
334	H	0.095971866483494	0.095971866483494
335	V	0.065180733862255	0.065849977653067
336	E	0.065849977653067	0.065180733862255
337	E	0.027907224499757	0.036199952039952
338	G	0.027612200591861	0.027907224499757
339	L	0.036199952039952	0.027612200591861
340	D	0.019601089864082	0.019601089864082
341	S	0.005290606068901	0.005290606068901
342	D	0.002651134506373	0.002651134506373
343	A	0.001230778335835	0.001355724861314
344	T	0.001355724861314	0.001230778335835
345	D	0.001180438916909	0.001230778335835
346	S	0.001180438916909	0.001355724861314
347	S	0.002698896145058	0.001454225018735
348	S	0.001454225018735	0.002698896145058
349	D	0.005444535515467	0.005444535515467
350	D	0.005871735564469	0.005871735564469
351	D	0.011019185310644	0.007151181765641
352	L	0.007151181765641	0.011019185310644
353	D	0.012003292240264	0.012003292240264
354	E	0.028967351383798	0.028967351383798
355	Y	0.048408657447426	0.038790829458779
356	T	0.038790829458779	0.048408657447426
357	L	0.060852283726772	0.060852283726772
358	R	0.114768890815882	0.114768890815882
359	K	0.207772999887058	0.207772999887058
360	N	0.231514997865355	0.231514997865355
361	V	0.241015719293817	0.241015719293817
362	A	0.374621709333522	0.374621709333522
363	V	0.673868760701106	0.673868760701106
364	N	0.691571563073328	0.673868760701106
365	C	0.790886809028878	0.673868760701106
366	S	0.501533925187689	0.567035086690481
367	T	0.501533925187689	0.567035086690481
368	E	0.567035086690481	0.567035086690481
369	W	0.640442008371392	0.567035086690481
370	K	0.640442008371392	0.567035086690481
371	W	0.523208221157725	0.523208221157725
372	L	0.391542247406496	0.519092110387502
373	V	0.466720412773208	0.519092110387502
374	D	0.519092110387502	0.519092110387502
375	R	0.521820359268240	0.521820359268240
376	A	0.681269354235084	0.681269354235084
377	R	0.874914579472846	0.765204678617092
378	V	0.765204678617092	0.765204678617092
379	G	0.809236683760598	0.765204678617092
380	S	0.664041667966254	0.681729510530044
381	R	0.681729510530044	0.664041667966254
382	W	0.556753772962346	0.664041667966254
383	T	0.556753772962346	0.556753772962346
384	W	0.686235577781533	0.556753772962346
385	L	0.505723817448071	0.556753772962346
386	Q	0.603582211689414	0.603582211689414
387	A	0.457047047093201	0.603582211689414
388	Q	0.693887352976811	0.641389530957461
389	I	0.676528170827625	0.641389530957461
390	S	0.641389530957461	0.641389530957461
391	D	0.629189825993747	0.629189825993747
392	L	0.629189825993747	0.629189825993747
393	E	0.299840352966197	0.351598245499138
394	C	0.316980184312783	0.322836569363187
395	K	0.351598245499138	0.322836569363187
396	I	0.322836569363187	0.322836569363187
397	Q	0.322836569363187	0.322836569363187
398	Q	0.322836569363187	0.322836569363187
399	L	0.339662410373863	0.339662410373863
400	T	0.558113355739612	0.402023812736639
401	D	0.402023812736639	0.402023812736639
402	I	0.524733264246594	0.524733264246594
403	H	0.342056802310631	0.484631874755241
404	R	0.528891861680769	0.524733264246594
405	Q	0.484631874755241	0.528891861680769
406	I	0.634770186294850	0.528891861680769
407	R	0.779675948715311	0.519555257553879
408	A	0.519555257553879	0.634770186294850
409	S	0.380449664220150	0.519555257553879
410	K	0.663613659566799	0.519555257553879
411	G	0.472035091774906	0.551046030272031
412	I	0.609069583840231	0.556378271283314
413	V	0.551046030272031	0.551046030272031
414	V	0.556378271283314	0.551046030272031
415	L	0.235404635851144	0.470720873240754
416	E	0.367469897179521	0.456071832147725
417	E	0.470720873240754	0.456071832147725
418	C	0.456071832147725	0.456071832147725
419	Q	0.456071832147725	0.456071832147725
420	L	0.505752153715745	0.456071832147725
421	P	0.430498678295142	0.430498678295142
422	K	0.290275795539370	0.309452058558616
423	D	0.309452058558616	0.290275795539370
424	I	0.226440919148729	0.290275795539370
425	L	0.203081761983903	0.238405668208117
426	K	0.290559526099220	0.238405668208117
427	K	0.238405668208117	0.238405668208117
428	Q	0.293958924791143	0.290559526099220
429	M	0.181416237850994	0.291867601462755
430	Q	0.328782707354681	0.293958924791143
431	F	0.291867601462755	0.328782707354681
432	A	0.626723550848667	0.384046799162549
433	D	0.607737705785216	0.384046799162549
434	Q	0.384046799162549	0.384046799162549
435	A	0.344107787766426	0.344107787766426
436	A	0.321112735434975	0.344107787766426
437	S	0.321112735434975	0.330689623806192
438	L	0.349093879940066	0.321112735434975
439	N	0.330689623806192	0.321112735434975
440	I	0.196130214404421	0.268300780639589
441	L	0.102445697040524	0.268300780639589
442	G	0.268300780639589	0.196130214404421
443	N	0.268300780639589	0.129931048445048
444	P	0.129931048445048	0.149938317709244
445	Q	0.093738524218331	0.129931048445048
446	V	0.149938317709244	0.093738524218331
447	P	0.073906751238080	0.073906751238080
448	Q	0.054599223431154	0.054599223431154
449	E	0.025505976469868	0.025505976469868
450	C	0.006914823202912	0.016916880732379
451	Q	0.016916880732379	0.016916880732379
452	D	0.012299751264155	0.016916880732379
453	P	0.021558996748757	0.016916880732379
454	V	0.023323982374021	0.013810674121560
455	P	0.011763226049457	0.014951015300313
456	E	0.013810674121560	0.014951015300313
457	Q	0.014951015300313	0.013952670793511
458	D	0.021978219929944	0.014951015300313
459	F	0.013952670793511	0.021978219929944
460	E	0.028004371337588	0.028004371337588
461	M	0.097717478942611	0.097717478942611
462	S	0.193135862040773	0.123841843794704
463	P	0.131526620008395	0.131526620008395
464	S	0.123841843794704	0.193135862040773
465	S	0.333888555387816	0.237737291734007
466	P	0.237737291734007	0.237737291734007
467	T	0.370412850633399	0.333888555387816
468	L	0.225126566949242	0.292256456269178
469	L	0.336023147325229	0.292256456269178
470	L	0.292256456269178	0.292256456269178
471	R	0.275889312575072	0.336023147325229
472	N	0.457140764364597	0.328297115123721
473	I	0.459854758971826	0.457140764364597
474	E	0.328297115123721	0.459854758971826
475	K	0.539309297091803	0.498863364457960
476	Q	0.702149137872256	0.498863364457960
477	S	0.498863364457960	0.498863364457960
478	A	0.346356193092451	0.498863364457960
479	Q	0.346356193092451	0.498863364457960
480	L	0.499964900000058	0.392375906032955
481	T	0.607334908821556	0.499964900000058
482	E	0.392375906032955	0.607334908821556
483	I	0.678782417481428	0.640042119520090
484	I	0.640042119520090	0.678782417481428
485	N	0.783569397796982	0.714907527579799
486	S	0.783569397796982	0.733169900795144
487	L	0.714907527579799	0.733169900795144
488	I	0.733169900795144	0.714907527579799
489	A	0.593925446864553	0.681726590047678
490	P	0.591286369517401	0.664038665163767
491	L	0.681726590047678	0.593925446864553
492	N	0.664038665163767	0.591286369517401
493	L	0.492606139025815	0.550322440397537
494	S	0.550322440397537	0.535703467763898
495	P	0.535703467763898	0.492606139025815
496	T	0.380484811224335	0.380484811224335
497	S	0.326308704022719	0.333602925701513
498	S	0.282997622489008	0.326308704022719
499	P	0.333602925701513	0.326308704022719
500	L	0.200784441899815	0.333602925701513
501	S	0.337073555159843	0.337073555159843
502	S	0.337073555159843	0.337073555159843
503	K	0.384225709451852	0.337073555159843
504	S	0.368033139442038	0.368033139442038
505	C	0.303377405428241	0.384225709451852
506	S	0.469950183248907	0.469950183248907
507	H	0.605506520478724	0.509103836267247
508	K	0.660823839863520	0.559992574274892
509	C	0.509103836267247	0.559992574274892
510	L	0.559992574274892	0.559992574274892
511	A	0.559992574274892	0.509103836267247
512	N	0.436612508471974	0.436612508471974
513	G	0.380724853639818	0.418384388138999
514	I	0.418384388138999	0.380724853639818
515	Y	0.264442610626132	0.276142330691715
516	R	0.160684631306688	0.264442610626132
517	S	0.276142330691715	0.191985041687117
518	A	0.191985041687117	0.160684631306688
519	S	0.112274937345035	0.114977887836372
520	E	0.093432692207293	0.114977887836372
521	N	0.114977887836372	0.114977887836372
522	L	0.146639875462210	0.143205431076842
523	D	0.143205431076842	0.146639875462210
524	E	0.153530268134173	0.153530268134173
525	L	0.240015261728759	0.158510330421782
526	S	0.200343797523274	0.158510330421782
527	S	0.158510330421782	0.200343797523274
528	S	0.150808975164522	0.200343797523274
529	S	0.250090138080398	0.174214900798416
530	S	0.295966339140139	0.250090138080398
531	W	0.174214900798416	0.284679633980175
532	L	0.284679633980175	0.284679633980175
533	L	0.395246200282897	0.272912928003753
534	N	0.272912928003753	0.272912928003753
535	Q	0.261379736113248	0.261379736113248
536	K	0.150280237865211	0.161717246494925
537	H	0.160240818868200	0.161717246494925
538	S	0.161717246494925	0.161717246494925
539	K	0.172282177900067	0.161717246494925
540	K	0.164902226556594	0.161717246494925
541	K	0.090161827683122	0.090161827683122
542	R	0.050106034174579	0.067222207893294
543	K	0.062347388118279	0.067222207893294
544	D	0.067222207893294	0.067222207893294
545	R	0.125571104999838	0.118685608310596
546	T	0.118685608310596	0.125571104999838
547	R	0.201034708924292	0.201034708924292
548	L	0.286421430465805	0.286421430465805
549	K	0.298612856010569	0.297332666249311
550	S	0.313444548612507	0.298612856010569
551	S	0.297332666249311	0.313444548612507
552	S	0.355167015378063	0.355167015378063
553	L	0.543182000841069	0.527004511790574
554	T	0.527004511790574	0.527004511790574
555	F	0.543182000841069	0.527004511790574
556	M	0.483669415613766	0.483669415613766
557	S	0.483669415613766	0.483669415613766
558	T	0.478282729952075	0.483669415613766
559	S	0.478282729952075	0.483669415613766
560	A	0.631387231911820	0.480978439478891
561	R	0.648702677467102	0.497228313390897
562	T	0.480978439478891	0.497228313390897
563	R	0.497228313390897	0.480978439478891
564	P	0.332899621387684	0.480978439478891
565	L	0.383990013384952	0.497228313390897
566	Q	0.519030899478785	0.519030899478785
567	S	0.535240599227934	0.535240599227934
568	F	0.683898212423735	0.581401005593724
569	H	0.638078105322345	0.581401005593724
570	K	0.581401005593724	0.638078105322345
571	R	0.581401005593724	0.638078105322345
572	K	0.706336315634611	0.706336315634611
573	L	0.830475483222663	0.830475483222663
574	Y	0.837760460370849	0.830475483222663
575	R	0.849806480376196	0.830475483222663
576	L	0.827861507906736	0.827861507906736
577	S	0.703694999078289	0.816105687263683
578	P	0.690128075137100	0.777590143960648
579	T	0.816105687263683	0.777590143960648
580	F	0.777590143960648	0.777590143960648
581	Y	0.787612523213705	0.777590143960648
582	W	0.650475367098982	0.650475367098982
583	T	0.381627191969306	0.381627191969306
584	P	0.366402033111598	0.381627191969306
585	Q	0.274179605012822	0.381627191969306
586	T	0.413764947428881	0.413764947428881
587	L	0.609369581961632	0.413764947428881
588	P	0.550373665667716	0.413764947428881
589	S	0.398436358890993	0.398436358890993
590	K	0.278912927699489	0.278912927699489
591	E	0.152702479115994	0.211418471730883
592	T	0.211418471730883	0.211418471730883
593	A	0.211418471730883	0.211418471730883
594	F	0.318121698308517	0.298627339210796
595	L	0.464360492524202	0.318121698308517
596	N	0.298627339210796	0.333742743460414
597	T	0.333742743460414	0.380696532940064
598	T	0.380696532940064	0.380696532940064
599	Q	0.394681267126488	0.394681267126488
600	M	0.534501183401682	0.534501183401682
601	P	0.692215798154922	0.534501183401682
602	C	0.646979004287200	0.534501183401682
603	L	0.495172617502384	0.495172617502384
604	Q	0.474758620475146	0.474758620475146
605	S	0.395447626679027	0.410903312039742
606	A	0.410903312039742	0.395447626679027
607	S	0.353722817915597	0.372333160298149
608	T	0.372333160298149	0.353722817915597
609	W	0.184630389232372	0.223146063233867
610	S	0.210361449580265	0.223146063233867
611	S	0.223146063233867	0.223146063233867
612	Y	0.223146063233867	0.223146063233867
613	E	0.369029370447644	0.227919224210307
614	H	0.386887227132363	0.241416538607204
615	N	0.227919224210307	0.349297937279638
616	S	0.241416538607204	0.241416538607204
617	E	0.349297937279638	0.227919224210307
618	S	0.213268947309084	0.226224517643201
619	Y	0.134667841293088	0.213268947309084
620	L	0.226224517643201	0.134667841293088
621	L	0.077833348781477	0.128175662435577
622	R	0.128175662435577	0.128175662435577
623	E	0.120007921777097	0.128175662435577
624	H	0.243109333273566	0.243109333273566
625	V	0.257206529529134	0.257206529529134
626	S	0.376232837808017	0.376232837808017
627	E	0.507040719583739	0.376232837808017
628	L	0.527448882705890	0.376232837808017
629	D	0.372702059410480	0.372702059410480
630	S	0.372702059410480	0.372702059410480
631	S	0.318831438262462	0.372702059410480
632	F	0.449132209026622	0.318831438262462
633	H	0.274294575331386	0.274294575331386
634	S	0.274294575331386	0.274294575331386
635	V	0.243151374022287	0.274294575331386
636	L	0.512507122899198	0.376286454702645
637	S	0.376286454702645	0.512507122899198
638	L	0.692823139049187	0.692823139049187
639	P	0.708584649864329	0.692823139049187
640	S	0.819596538855748	0.692823139049187
641	D	0.582622958212815	0.708584649864329
642	V	0.566924166043059	0.710920939299859
643	P	0.710920939299859	0.582622958212815
644	L	0.730404464011004	0.576204374278145
645	H	0.576204374278145	0.576204374278145
646	F	0.561756765879104	0.561756765879104
647	H	0.408221589435713	0.486794971415531
648	F	0.317831722591189	0.486794971415531
649	E	0.486794971415531	0.442367763619648
650	T	0.641492179795279	0.442367763619648
651	L	0.442367763619648	0.442367763619648
652	L	0.425417722545482	0.442367763619648
653	K	0.425417722545482	0.425417722545482
654	K	0.457346900913580	0.425417722545482
655	T	0.205691539430269	0.205691539430269
656	E	0.160055624776996	0.205691539430269
657	I	0.087717608632222	0.205691539430269
658	K	0.238347489490048	0.160055624776996
659	G	0.345482032435071	0.123131748133416
660	N	0.123131748133416	0.123131748133416
661	L	0.041145694016303	0.123131748133416
662	A	0.073040444038896	0.123131748133416
663	E	0.145410743513888	0.145410743513888
664	N	0.255200048372093	0.199478386493173
665	K	0.373765052041388	0.209053286617018
666	F	0.199478386493173	0.229080934105085
667	V	0.209053286617018	0.229080934105085
668	D	0.229080934105085	0.229080934105085
669	E	0.389783308636830	0.229999303275975
670	Y	0.268233699065504	0.268233699065504
671	I	0.229999303275975	0.344701028333234
672	I	0.344701028333234	0.344701028333234
673	S	0.554701517928917	0.344701028333234
674	P	0.511760433033898	0.375411951421823
675	S	0.341067557629455	0.511760433033898
676	P	0.375411951421823	0.511760433033898
677	V	0.564757780600660	0.439161644901813
678	H	0.641967234539645	0.439161644901813
679	S	0.439161644901813	0.439161644901813
680	T	0.399708449403526	0.399708449403526
681	L	0.246456368080416	0.399708449403526
682	N	0.217526483632514	0.399708449403526
683	Q	0.399708449403526	0.399708449403526
684	W	0.516694966509211	0.399708449403526
685	R	0.542503673091693	0.399708449403526
686	N	0.371486444706543	0.507352817401670
687	G	0.335924701998032	0.507352817401670
688	Y	0.507352817401670	0.371486444706543
689	S	0.523594839880415	0.369095566570060
690	P	0.369095566570060	0.369095566570060
691	I	0.297440199114543	0.314530507367346
692	C	0.314530507367346	0.297440199114543
693	K	0.188126686482508	0.234616124547714
694	P	0.208583720736566	0.234616124547714
695	Q	0.234616124547714	0.234616124547714
696	I	0.432365208025046	0.432365208025046
697	R	0.452526847769299	0.432365208025046
698	S	0.432671249985644	0.432365208025046
699	E	0.404176184172934	0.404176184172934
700	S	0.264433997692892	0.264433997692892
701	S	0.174300575520105	0.211327081567830
702	A	0.174300575520105	0.211327081567830
703	Q	0.211327081567830	0.211327081567830
704	L	0.238434542417041	0.211327081567830
705	L	0.224148057802579	0.211327081567830
706	Q	0.211214146133594	0.213041082996086
707	G	0.133242086695457	0.213041082996086
708	R	0.213041082996086	0.213041082996086
709	K	0.249369372297550	0.249369372297550
710	K	0.384277799823779	0.249369372297550
711	R	0.277717160326427	0.249369372297550
712	H	0.193053672700295	0.193053672700295
713	L	0.120800673100182	0.120800673100182
714	S	0.068850217088690	0.120800673100182
715	E	0.070246528237113	0.090823060873547
716	T	0.158065946640774	0.070246528237113
717	A	0.090823060873547	0.070246528237113
718	L	0.057341471626407	0.060610402683023
719	G	0.060610402683023	0.057341471626407
720	E	0.029019838916201	0.049247331037722
721	R	0.049247331037722	0.029019838916201
722	T	0.024808645777613	0.029019838916201
723	K	0.026693664398777	0.026693664398777
724	L	0.046072492529817	0.026693664398777
725	E	0.026693664398777	0.026693664398777
726	E	0.021860195782701	0.021860195782701
727	S	0.008913768953842	0.021851436517738
728	D	0.011756376448857	0.020285351294936
729	F	0.021851436517738	0.015987289246117
730	Q	0.020285351294936	0.020285351294936
731	H	0.015987289246117	0.020285351294936
732	T	0.031194194829477	0.020285351294936
733	E	0.017032560505108	0.031194194829477
734	S	0.035716694991666	0.035716694991666
735	G	0.099117974451584	0.099117974451584
736	S	0.099117974451584	0.099117974451584
737	H	0.148676481354245	0.120528063210201
738	S	0.137479716010157	0.137479716010157
739	N	0.120528063210201	0.148676481354245
740	F	0.178158460549674	0.178158460549674
741	T	0.287151855007851	0.287151855007851
742	A	0.412343093799400	0.412343093799400
743	V	0.430865676404292	0.430865676404292
744	S	0.670903153223852	0.580556491817802
745	N	0.652892579165264	0.580556491817802
746	V	0.580556491817802	0.635667665435232
747	N	0.580556491817802	0.580556491817802
748	V	0.635667665435232	0.580556491817802
749	L	0.501870098779608	0.501870098779608
750	S	0.441518379607183	0.441518379607183
751	R	0.394416908077052	0.394416908077052
752	I	0.319123135735058	0.394416908077052
753	Q	0.335851426629885	0.335851426629885
754	N	0.407497959881190	0.335851426629885
755	S	0.303204462409844	0.394663396951530
756	S	0.507503144216146	0.394663396951530
757	R	0.394663396951530	0.303204462409844
758	N	0.257634510644138	0.257634510644138
759	T	0.166135189500297	0.166135189500297
760	A	0.155876224191645	0.155876224191645
761	R	0.083160589526484	0.145435741495066
762	R	0.145435741495066	0.145435741495066
763	R	0.096834601349558	0.098360580887275
764	L	0.179170224667883	0.098360580887275
765	R	0.098360580887275	0.098360580887275
766	S	0.074255036657628	0.170707678667989
767	E	0.170707678667989	0.170707678667989
768	S	0.257726712062297	0.257726712062297
769	S	0.365491335423255	0.312144335786563
770	Y	0.312144335786563	0.365491335423255
771	D	0.387463863520156	0.369595435338002
772	I	0.369595435338002	0.369595435338002
773	D	0.369595435338002	0.387463863520156
774	N	0.480962574991720	0.480962574991720
775	I	0.532087346416101	0.532087346416101
776	V	0.627371798209078	0.627371798209078
777	I	0.673854530455807	0.660776063703090
778	P	0.660776063703090	0.673854530455807
779	M	0.678850857586603	0.673854530455807
780	S	0.708295744642896	0.678850857586603
781	L	0.529287221398932	0.708295744642896
782	V	0.808675469865528	0.806958721168265
783	A	0.830965206203162	0.806958721168265
784	P	0.806958721168265	0.806958721168265
785	A	0.697984498808765	0.697984498808765
786	K	0.394562674637475	0.660996757015562
787	L	0.609517943492222	0.660996757015562
788	E	0.660996757015562	0.609517943492222
789	K	0.663441920076473	0.609517943492222
790	L	0.471427350722217	0.471427350722217
791	Q	0.343406788361921	0.471427350722217
792	Y	0.457687514081534	0.471427350722217
793	K	0.517205516543529	0.517205516543529
794	E	0.567640804890596	0.567640804890596
795	I	0.703679642208128	0.683102691844051
796	L	0.683102691844051	0.703679642208128
797	T	0.875837071549866	0.757481555383678
798	P	0.873471425681917	0.864122892561228
799	S	0.757481555383678	0.864122892561228
800	W	0.864122892561228	0.757481555383678
801	R	0.647384456370201	0.757481555383678
802	M	0.527848275185882	0.647384456370201
803	V	0.771232771607290	0.567783153002982
804	V	0.567783153002982	0.567783153002982
805	L	0.567783153002982	0.567783153002982
806	Q	0.495552597294790	0.521444641396412
807	P	0.521444641396412	0.495552597294790
808	L	0.384820174097949	0.384820174097949
809	D	0.153512430847899	0.254954629637998
810	E	0.254954629637998	0.153512430847899
811	Y	0.115533446575356	0.115533446575356
812	N	0.036871303802804	0.040467816226161
813	L	0.040467816226161	0.036871303802804
814	G	0.021956580622101	0.021956580622101
815	K	0.012014094852978	0.012014094852978
816	E	0.008146232937847	0.012014094852978
817	E	0.007400096024524	0.012014094852978
818	I	0.027115941608958	0.027115941608958
819	E	0.046301491865556	0.046301491865556
820	D	0.050047847485419	0.046301491865556
821	L	0.066862548802569	0.048774744410291
822	S	0.039494702824762	0.048774744410291
823	D	0.048774744410291	0.048774744410291
824	E	0.048774744410291	0.048774744410291
825	V	0.133916885393451	0.048774744410291
826	F	0.133916885393451	0.075737970265627
827	S	0.041780260647827	0.086030874791152
828	L	0.075737970265627	0.075737970265627
829	R	0.086030874791152	0.053686074070877
830	H	0.044186931962276	0.075737970265627
831	K	0.053686074070877	0.086030874791152
832	K	0.109110610001051	0.109110610001051
833	Y	0.296987911771214	0.198544475056808
834	E	0.198544475056808	0.199413427474869
835	E	0.199413427474869	0.199413427474869
836	R	0.330315446384865	0.198544475056808
837	E	0.130985099429630	0.130985099429630
838	Q	0.114179905851974	0.114179905851974
839	A	0.106794769047137	0.114179905851974
840	R	0.106794769047137	0.114179905851974
841	W	0.200722406541841	0.135237365596491
842	S	0.135237365596491	0.200722406541841
843	L	0.227147887823689	0.227147887823689
844	W	0.355820899692400	0.288831095097579
845	E	0.288831095097579	0.355820899692400
846	Q	0.414328918526070	0.414328918526070
847	S	0.452732482811361	0.452732482811361
848	K	0.452732482811361	0.452732482811361
849	W	0.570331365321310	0.452732482811361
850	H	0.401311727222801	0.401311727222801
851	R	0.387242352991935	0.387242352991935
852	R	0.210648933097086	0.210648933097086
853	N	0.186868096144245	0.186868096144245
854	S	0.186868096144245	0.186868096144245
855	R	0.158468602776263	0.158468602776263
856	A	0.148026860848356	0.148026860848356
857	Y	0.084336038228865	0.132145759828948
858	S	0.080357642487721	0.132145759828948
859	K	0.132145759828948	0.132145759828948
860	N	0.209567008161654	0.143583565876335
861	V	0.188097317296480	0.188097317296480
862	E	0.143583565876335	0.188097317296480
863	G	0.224952940927129	0.186102402984846
864	Q	0.186102402984846	0.143583565876335
865	D	0.128778631901374	0.128778631901374
866	L	0.063437600899992	0.118350217649183
867	L	0.112339586132561	0.118350217649183
868	L	0.118350217649183	0.112339586132561
869	K	0.144724022723143	0.118350217649183
870	E	0.090271101489477	0.137542374503823
871	Y	0.137542374503823	0.144724022723143
872	P	0.162917666955249	0.162917666955249
873	N	0.252995726257995	0.252995726257995
874	N	0.454032512092296	0.261910520996174
875	F	0.352007559310541	0.261910520996174
876	S	0.261910520996174	0.261910520996174
877	S	0.158876617241978	0.201362630964696
878	S	0.145513510930119	0.158876617241978
879	Q	0.201362630964696	0.158876617241978
880	Q	0.099188182234038	0.195731134241006
881	C	0.195731134241006	0.201362630964696
882	A	0.206823824295423	0.195731134241006
883	A	0.247381486936174	0.195731134241006
884	A	0.091729935155995	0.091729935155995
885	S	0.074175954954691	0.074175954954691
886	P	0.068834075977180	0.069960842983181
887	P	0.035628397075374	0.069960842983181
888	G	0.069960842983181	0.069960842983181
889	L	0.115749519470725	0.090950509563030
890	P	0.090950509563030	0.090950509563030
891	S	0.123684788039661	0.115749519470725
892	E	0.079998087552045	0.101645381932141
893	N	0.117477520563939	0.117477520563939
894	Q	0.101645381932141	0.117477520563939
895	D	0.117477520563939	0.117477520563939
896	L	0.227329633412010	0.131658409851998
897	C	0.235892608742989	0.151377607864987
898	A	0.131658409851998	0.151377607864987
899	Y	0.151377607864987	0.141324636054894
900	G	0.141324636054894	0.141324636054894
901	L	0.141324636054894	0.151377607864987
902	P	0.173381514868682	0.173381514868682
903	S	0.176495938038669	0.176495938038669
904	L	0.300130716148127	0.300130716148127
905	N	0.300130716148127	0.300130716148127
906	Q	0.345935316489021	0.300130716148127
907	S	0.460467387235431	0.300130716148127
908	Q	0.220588887327179	0.287696174083613
909	E	0.287696174083613	0.250878886864015
910	T	0.188286846385027	0.250878886864015
911	K	0.250878886864015	0.250878886864015
912	S	0.384892273846734	0.250878886864015
913	L	0.220643593257420	0.384892273846734
914	W	0.401355520314511	0.384892273846734
915	W	0.406550953451410	0.341208582853938
916	E	0.341208582853938	0.341208582853938
917	R	0.243720619796750	0.294453905931272
918	R	0.219083767616868	0.294453905931272
919	A	0.294453905931272	0.294453905931272
920	F	0.352008818413841	0.352008818413841
921	P	0.399989631590755	0.387421039550947
922	L	0.399989631590755	0.387421039550947
923	K	0.387421039550947	0.399989631590755
924	G	0.338970176277980	0.387421039550947
925	E	0.451797285423224	0.338970176277980
926	D	0.276283121826310	0.276283121826310
927	M	0.168834321431323	0.168834321431323
928	A	0.134990039226708	0.134990039226708
929	A	0.072996036907572	0.072996036907572
930	L	0.044251298005194	0.044251298005194
931	L	0.022233884753880	0.039505698956060
932	C	0.039505698956060	0.039505698956060
933	Q	0.030286403033788	0.039505698956060
934	D	0.055442780497536	0.055442780497536
935	E	0.105102829394511	0.060446489557034
936	K	0.072435552617591	0.060446489557034
937	K	0.060446489557034	0.060446489557034
938	D	0.060446489557034	0.060446489557034
939	Q	0.060137604052004	0.060137604052004
940	V	0.035417901314898	0.035417901314898
941	E	0.016996032362794	0.035417901314898
942	R	0.010643466667669	0.035417901314898
943	S	0.041983372791685	0.041983372791685
944	S	0.124823445467289	0.102635336726751
945	T	0.102635336726751	0.109249268247234
946	A	0.109249268247234	0.124823445467289
947	F	0.197049618982269	0.184390415050638
948	H	0.312037868747370	0.184390415050638
949	G	0.184390415050638	0.184390415050638
950	E	0.184390415050638	0.184390415050638
951	I	0.142534231037253	0.142534231037253
952	F	0.111642744994799	0.126235294673404
953	G	0.119318347762316	0.119318347762316
954	T	0.126235294673404	0.111642744994799
955	S	0.090964600617706	0.090964600617706
956	V	0.048065742313747	0.051133179029646
957	P	0.042289311344114	0.051133179029646
958	E	0.051133179029646	0.048065742313747
959	N	0.085812958072498	0.042289311344114
960	G	0.022524222847994	0.022524222847994
961	H	0.009237994252362	0.018210416794048
962	H	0.018210416794048	0.010422777483802
963	P	0.010422777483802	0.009237994252362
964	K	0.006010289427648	0.006762619797943
965	K	0.006101013762768	0.006762619797943
966	Q	0.006762619797943	0.006762619797943
967	S	0.011848224145781	0.011848224145781
968	D	0.027464543191542	0.027464543191542
969	G	0.027464543191542	0.027464543191542
970	M	0.046903168666177	0.033359919486428
971	E	0.033359919486428	0.046903168666177
972	E	0.070871068159376	0.064394081130322
973	Y	0.075610546632036	0.070871068159376
974	K	0.064394081130322	0.075610546632036
975	T	0.112851005568356	0.107085739123383
976	F	0.107085739123383	0.112851005568356
977	G	0.184495505596045	0.184495505596045
978	L	0.191845624423458	0.191845624423458
979	G	0.500000000000000	0.500000000000000
980	L	0.500000000000000	0.500000000000000
981	T	0.500000000000000	0.500000000000000
982	N	0.500000000000000	0.500000000000000
983	V	0.500000000000000	0.500000000000000
984	K	0.500000000000000	0.500000000000000
985	K	0.500000000000000	0.500000000000000
986	N	0.500000000000000	0.500000000000000
987	R	0.500000000000000	0.500000000000000
