# Supplementary material for: Conserved degronome features governing quality control associated proteolysis
Source: Nat Commun. 2022 Dec 8;13:7588. doi: 10.1038/s41467-022-35298-y (PMC9732359; doi:10.1038/s41467-022-35298-y)
Supplement: Supplementary file 7 — Supplementary Data 5 [file 41467_2022_35298_MOESM7_ESM.zip › profile_A0AV02.csv]

# Degron profile of A0AV02
# logit: Predicted probability of a tile being a degron (PSI<2.2) assigned to central position
# smooth: Running median spanning 5 positions
resi	aa	logit	logit_smooth
1	M	0.500000000000000	0.500000000000000
2	T	0.500000000000000	0.500000000000000
3	Q	0.500000000000000	0.500000000000000
4	M	0.500000000000000	0.500000000000000
5	S	0.500000000000000	0.500000000000000
6	Q	0.500000000000000	0.500000000000000
7	V	0.500000000000000	0.500000000000000
8	Q	0.500000000000000	0.500000000000000
9	E	0.281114796350488	0.281114796350488
10	L	0.115002685528044	0.243091367262640
11	F	0.136243414610047	0.207643615150733
12	H	0.243091367262640	0.194711368672258
13	E	0.207643615150733	0.194711368672258
14	A	0.194711368672258	0.194711368672258
15	A	0.182168302183557	0.182168302183557
16	Q	0.107555850683916	0.182168302183557
17	Q	0.099930522324329	0.182168302183557
18	D	0.276913975019292	0.169218438818535
19	A	0.287580557828639	0.169218438818535
20	L	0.169218438818535	0.234883448471252
21	A	0.160378568473582	0.234883448471252
22	Q	0.234883448471252	0.234883448471252
23	P	0.319710403007293	0.319710403007293
24	Q	0.417092838414389	0.417092838414389
25	P	0.538391964383017	0.538391964383017
26	W	0.714546907521021	0.665732484962875
27	W	0.741962995940607	0.665732484962875
28	K	0.665732484962875	0.714546907521021
29	T	0.643854104749470	0.734576494325211
30	Q	0.734576494325211	0.734576494325211
31	L	0.848586600311312	0.832914440381446
32	F	0.832914440381446	0.845253807617642
33	M	0.845253807617642	0.845253807617642
34	W	0.927141969950949	0.832914440381446
35	E	0.762564849911650	0.762564849911650
36	P	0.550803161030114	0.762564849911650
37	V	0.689239487834459	0.762564849911650
38	L	0.803881272678607	0.705080341351489
39	F	0.817895978148630	0.705080341351489
40	G	0.705080341351489	0.705080341351489
41	T	0.672606376265599	0.678680212868197
42	W	0.672606376265599	0.678680212868197
43	D	0.678680212868197	0.678680212868197
44	G	0.744812079995538	0.744812079995538
45	V	0.874855663106666	0.755050888840818
46	F	0.884520625102208	0.755050888840818
47	T	0.755050888840818	0.863865831898715
48	S	0.737762607299741	0.863865831898715
49	C	0.863865831898715	0.863865831898715
50	M	0.921824137579070	0.917532534404656
51	I	0.917532534404656	0.921824137579070
52	N	0.976647634246855	0.972515494540240
53	I	0.983521224197905	0.972515494540240
54	F	0.972515494540240	0.972515494540240
55	G	0.934716030111581	0.972515494540240
56	V	0.965569348294506	0.972515494540240
57	V	0.981372608062711	0.965669970048566
58	L	0.982442627146987	0.965669970048566
59	F	0.965669970048566	0.965669970048566
60	L	0.916393805751444	0.933193429948169
61	R	0.933193429948169	0.916393805751444
62	T	0.838379282190842	0.916393805751444
63	G	0.825613913769505	0.921656871844773
64	W	0.921656871844773	0.851761581457242
65	L	0.928368202534354	0.851761581457242
66	V	0.851761581457242	0.851761581457242
67	G	0.821424984471895	0.821424984471895
68	N	0.821424984471895	0.821424984471895
69	T	0.821424984471895	0.821424984471895
70	G	0.879085460849668	0.877918701468066
71	V	0.877918701468066	0.879085460849668
72	L	0.946729673160944	0.938668111140156
73	L	0.938668111140156	0.943135334933540
74	G	0.943135334933540	0.946729673160944
75	M	0.948110286038057	0.948110286038057
76	F	0.976310641103807	0.976310641103807
77	L	0.984556735628192	0.984556735628192
78	V	0.991629497013968	0.991629497013968
79	S	0.996271597979426	0.993093920901078
80	F	0.993727186932336	0.993093920901078
81	V	0.993093920901078	0.993727186932336
82	I	0.993093920901078	0.993093920901078
83	L	0.994769967865324	0.993093920901078
84	V	0.989649620437599	0.990492800369422
85	A	0.990492800369422	0.989649620437599
86	L	0.976704729098811	0.976704729098811
87	V	0.976704729098811	0.976704729098811
88	T	0.969417371754417	0.969417371754417
89	V	0.906886401595854	0.906886401595854
90	L	0.860377716915343	0.860377716915343
91	S	0.751664383096270	0.751664383096270
92	G	0.617029882330394	0.657944750559906
93	I	0.657944750559906	0.617029882330394
94	G	0.542339669713722	0.542339669713722
95	V	0.386800071966555	0.386800071966555
96	G	0.218541231462769	0.218541231462769
97	E	0.172960398745980	0.172960398745980
98	R	0.172960398745980	0.172960398745980
99	S	0.161578317743052	0.172960398745980
100	S	0.161578317743052	0.172960398745980
101	I	0.277125554613301	0.277125554613301
102	G	0.277125554613301	0.277125554613301
103	S	0.336463549094118	0.277125554613301
104	G	0.229201109773177	0.336463549094118
105	G	0.401450963811162	0.401450963811162
106	V	0.686992226215073	0.537625161343356
107	Y	0.605982695023220	0.537625161343356
108	S	0.537625161343356	0.537625161343356
109	M	0.517565588163590	0.517565588163590
110	I	0.347578723745362	0.347578723745362
111	S	0.347578723745362	0.347578723745362
112	S	0.287128729047522	0.347578723745362
113	V	0.350061706972540	0.350061706972540
114	L	0.591899847993456	0.391364603749463
115	G	0.391364603749463	0.410998663520105
116	G	0.410998663520105	0.567267156434762
117	Q	0.567267156434762	0.558292031387289
118	T	0.601428659675991	0.567267156434762
119	G	0.558292031387289	0.601428659675991
120	G	0.702520582083549	0.601428659675991
121	T	0.640988880934906	0.558292031387289
122	I	0.491358520559461	0.640988880934906
123	G	0.452237845451612	0.640988880934906
124	L	0.650621384487705	0.650621384487705
125	L	0.751411617897418	0.712381503423532
126	Y	0.712381503423532	0.750402457141680
127	V	0.750402457141680	0.751411617897418
128	F	0.856746490496313	0.856746490496313
129	G	0.931947951779930	0.931947951779930
130	Q	0.965007250098303	0.931947951779930
131	C	0.931947951779930	0.931947951779930
132	V	0.931947951779930	0.931947951779930
133	A	0.931601373605981	0.931601373605981
134	G	0.898959495745825	0.898959495745825
135	A	0.746860895033880	0.746860895033880
136	M	0.633719290117877	0.713757202702721
137	Y	0.653403041037887	0.653403041037887
138	I	0.713757202702721	0.633719290117877
139	T	0.574589608118263	0.635174336117910
140	G	0.612460172106491	0.612460172106491
141	F	0.635174336117910	0.612460172106491
142	A	0.517516938115100	0.621502907987464
143	E	0.727170845694494	0.621502907987464
144	S	0.621502907987464	0.517516938115100
145	I	0.464133113629154	0.504599992712692
146	S	0.504599992712692	0.504599992712692
147	D	0.497671111841869	0.504599992712692
148	L	0.545986076889002	0.545986076889002
149	L	0.730639632460125	0.545986076889002
150	G	0.610339906077661	0.610339906077661
151	L	0.491090383188649	0.730639632460125
152	G	0.773862215121584	0.741362292527397
153	N	0.773862215121584	0.773862215121584
154	I	0.741362292527397	0.773862215121584
155	W	0.778642626296490	0.778642626296490
156	A	0.923090831998320	0.923090831998320
157	V	0.923090831998320	0.923090831998320
158	R	0.923090831998320	0.923090831998320
159	G	0.951176412920174	0.951176412920174
160	I	0.951176412920174	0.951176412920174
161	S	0.979761158668430	0.978784625440956
162	V	0.978784625440956	0.978784625440956
163	A	0.978784625440956	0.978784625440956
164	V	0.948672089126087	0.965863795525934
165	L	0.965863795525934	0.953186686544611
166	L	0.953186686544611	0.953186686544611
167	A	0.934502650683984	0.953186686544611
168	L	0.969863240503087	0.953186686544611
169	L	0.937119297937727	0.967225378913580
170	G	0.967225378913580	0.969863240503087
171	I	0.972400370372843	0.972400370372843
172	N	0.983179190626706	0.973671150970133
173	L	0.973671150970133	0.973671150970133
174	A	0.973671150970133	0.973671150970133
175	G	0.947815069332441	0.965283320301508
176	V	0.965283320301508	0.965283320301508
177	K	0.965283320301508	0.965283320301508
178	W	0.965283320301508	0.965283320301508
179	I	0.985732778798138	0.984474056700892
180	I	0.984474056700892	0.985732778798138
181	R	0.993384448877806	0.993384448877806
182	L	0.993384448877806	0.993384448877806
183	Q	0.993384448877806	0.993384448877806
184	L	0.997056180558477	0.994990342840969
185	L	0.994990342840969	0.995075302726491
186	L	0.995326735003366	0.995075302726491
187	L	0.995075302726491	0.994990342840969
188	F	0.980238078889168	0.986292088112960
189	L	0.978505159077273	0.984919609416071
190	L	0.986292088112960	0.981656897905584
191	A	0.984919609416071	0.981656897905584
192	V	0.981656897905584	0.981656897905584
193	S	0.966086491497420	0.966086491497420
194	T	0.965907415198563	0.965907415198563
195	L	0.938449501199465	0.938449501199465
196	D	0.897430186807430	0.897930941090059
197	F	0.897930941090059	0.897430186807430
198	V	0.700630087313324	0.700630087313324
199	V	0.514299661919463	0.514299661919463
200	G	0.331265267774416	0.331265267774416
201	S	0.238479667036494	0.304377459935570
202	F	0.191436395594783	0.304377459935570
203	T	0.304377459935570	0.304377459935570
204	H	0.321657497332645	0.321657497332645
205	L	0.417695504530241	0.321657497332645
206	D	0.399264601528830	0.321657497332645
207	P	0.280443270226286	0.280443270226286
208	E	0.162664486253133	0.216991459111872
209	H	0.128550743539733	0.216991459111872
210	G	0.216991459111872	0.202739516541513
211	F	0.217919194568962	0.202739516541513
212	I	0.202739516541513	0.202739516541513
213	G	0.157628580957124	0.157628580957124
214	Y	0.073231442161924	0.157628580957124
215	S	0.137815608220172	0.157628580957124
216	P	0.261059951945356	0.195163960607869
217	E	0.343432588081687	0.261059951945356
218	L	0.195163960607869	0.261059951945356
219	L	0.357020274764611	0.229097000063178
220	Q	0.229097000063178	0.195163960607869
221	N	0.110378916629588	0.110378916629588
222	N	0.110378916629588	0.110378916629588
223	T	0.039518978430165	0.082942753908389
224	L	0.039518978430165	0.082942753908389
225	P	0.082942753908389	0.082942753908389
226	D	0.227417177404298	0.125715469235883
227	Y	0.136747616005322	0.136747616005322
228	S	0.125715469235883	0.217224664284893
229	P	0.225518103121308	0.217224664284893
230	G	0.217224664284893	0.225518103121308
231	E	0.373640889015741	0.373640889015741
232	S	0.524364787167658	0.523004878858100
233	F	0.523004878858100	0.523004878858100
234	F	0.523004878858100	0.524364787167658
235	T	0.729165386181828	0.656175684800894
236	V	0.656175684800894	0.656175684800894
237	F	0.658637663053475	0.658637663053475
238	G	0.631834675061931	0.658637663053475
239	V	0.794701293641320	0.794701293641320
240	F	0.910239718186839	0.834313337929104
241	F	0.925620087109056	0.834313337929104
242	P	0.834313337929104	0.834313337929104
243	A	0.834313337929104	0.834313337929104
244	A	0.798030177423552	0.798030177423552
245	T	0.777021010325005	0.777021010325005
246	G	0.585070199821124	0.585070199821124
247	V	0.585070199821124	0.585070199821124
248	M	0.292410321303057	0.293539624074563
249	A	0.293539624074563	0.292410321303057
250	G	0.193506695760707	0.193506695760707
251	F	0.139455993769707	0.139455993769707
252	N	0.100918018770160	0.119909811476243
253	M	0.100918018770160	0.119909811476243
254	G	0.119909811476243	0.119909811476243
255	G	0.152695603754168	0.119909811476243
256	D	0.177055518861424	0.152695603754168
257	L	0.108412679367093	0.156933648325739
258	R	0.156933648325739	0.156933648325739
259	E	0.156933648325739	0.156933648325739
260	P	0.090600973737289	0.156933648325739
261	A	0.190892780479013	0.161433255415299
262	A	0.161433255415299	0.190892780479013
263	S	0.238082879096848	0.238082879096848
264	I	0.413427446297983	0.413427446297983
265	P	0.516021987739224	0.516021987739224
266	L	0.536058166688874	0.517122314704441
267	G	0.517122314704441	0.536058166688874
268	S	0.786959004184283	0.786959004184283
269	L	0.890350422822910	0.890350422822910
270	A	0.925543168508875	0.925543168508875
271	A	0.946050918698021	0.946050918698021
272	V	0.972752757678136	0.972752757678136
273	G	0.972752757678136	0.972752757678136
274	I	0.987417818063591	0.986156468932085
275	S	0.986156468932085	0.987417818063591
276	W	0.994351857132891	0.994351857132891
277	F	0.996985531234259	0.995116167297830
278	L	0.996985531234259	0.995116167297830
279	Y	0.995116167297830	0.995905946961375
280	I	0.995116167297830	0.995905946961375
281	I	0.995905946961375	0.995905946961375
282	F	0.998068014202654	0.996117099753153
283	V	0.996117099753153	0.996117099753153
284	F	0.996400125408182	0.996117099753153
285	L	0.987691428134825	0.987691428134825
286	L	0.981379397838781	0.981379397838781
287	G	0.981379397838781	0.981379397838781
288	A	0.970455012360973	0.970455012360973
289	I	0.965434963039937	0.965434963039937
290	C	0.872719292724347	0.883091127125312
291	T	0.872719292724347	0.883091127125312
292	R	0.883091127125312	0.872719292724347
293	E	0.891664697323337	0.872719292724347
294	A	0.843172267506902	0.843172267506902
295	L	0.621637717650487	0.740060140654299
296	R	0.672003367476160	0.672003367476160
297	Y	0.740060140654299	0.621637717650487
298	D	0.583062793118193	0.672003367476160
299	F	0.620677020501567	0.630403581424036
300	L	0.708804919999869	0.630403581424036
301	I	0.630403581424036	0.708804919999869
302	A	0.847356285784121	0.847356285784121
303	E	0.894716525752646	0.894201859532662
304	K	0.894201859532662	0.894716525752646
305	V	0.936373207165932	0.936373207165932
306	S	0.941072968727755	0.941072968727755
307	L	0.960252334555540	0.957236091372657
308	M	0.960459899034468	0.957236091372657
309	G	0.957236091372657	0.957236091372657
310	F	0.957236091372657	0.957236091372657
311	L	0.948026230866790	0.957236091372657
312	F	0.969486954937550	0.969486954937550
313	L	0.984450838546070	0.978522882377895
314	L	0.978522882377895	0.978522882377895
315	G	0.978522882377895	0.978522882377895
316	L	0.974961724518254	0.974961724518254
317	Y	0.974961724518254	0.974961724518254
318	I	0.974961724518254	0.974961724518254
319	S	0.940320106794780	0.940320106794780
320	S	0.940320106794780	0.940320106794780
321	L	0.935892290746076	0.935892290746076
322	A	0.854546758417840	0.854546758417840
323	S	0.793291439774563	0.811840545077866
324	C	0.811840545077866	0.793291439774563
325	M	0.712474651577557	0.744510984563662
326	G	0.744510984563662	0.728924859570506
327	G	0.728924859570506	0.728924859570506
328	L	0.712730012898434	0.744510984563662
329	Y	0.799338474045077	0.799338474045077
330	G	0.811920629314196	0.799338474045077
331	A	0.811920629314196	0.799338474045077
332	P	0.799319094241743	0.799319094241743
333	R	0.587487793032484	0.668183923221448
334	I	0.471674866816429	0.668183923221448
335	L	0.668183923221448	0.668183923221448
336	Q	0.844299822159531	0.668183923221448
337	C	0.710433345696702	0.710433345696702
338	I	0.634922932440867	0.812084860893787
339	A	0.812084860893787	0.812084860893787
340	Q	0.812084860893787	0.812084860893787
341	E	0.890867857119797	0.840723976038574
342	K	0.934270459132841	0.840723976038574
343	V	0.840723976038574	0.840723976038574
344	I	0.721634138487615	0.721634138487615
345	P	0.679920282995409	0.679920282995409
346	A	0.555027334636309	0.555027334636309
347	L	0.316568171969414	0.316568171969414
348	A	0.242901312880181	0.311773368304380
349	C	0.216209294986823	0.311773368304380
350	L	0.311773368304380	0.242901312880181
351	G	0.326954017551272	0.216209294986823
352	Q	0.194933669166278	0.226496016919694
353	G	0.168618006297246	0.226496016919694
354	K	0.226496016919694	0.226496016919694
355	G	0.226496016919694	0.226496016919694
356	P	0.240885689360253	0.240885689360253
357	N	0.293373090885241	0.240885689360253
358	K	0.326954017551272	0.256938856485846
359	T	0.207245238602581	0.293373090885241
360	P	0.256938856485846	0.326954017551272
361	V	0.413164803877005	0.413164803877005
362	A	0.613608770650509	0.613608770650509
363	A	0.630032136047490	0.630032136047490
364	I	0.772084844237929	0.772084844237929
365	C	0.830245910900186	0.830245910900186
366	L	0.920122947431426	0.920122947431426
367	T	0.954203470193508	0.954203470193508
368	S	0.974687874220419	0.971631585373515
369	L	0.987221179437071	0.971631585373515
370	V	0.971631585373515	0.972814628434136
371	T	0.962618936634891	0.971631585373515
372	M	0.972814628434136	0.962618936634891
373	A	0.933083021743346	0.936748169163753
374	F	0.936748169163753	0.936748169163753
375	V	0.936748169163753	0.936748169163753
376	F	0.947303557512000	0.938574323785970
377	V	0.938574323785970	0.943047964288421
378	G	0.943047964288421	0.943047964288421
379	Q	0.943047964288421	0.943047964288421
380	V	0.943047964288421	0.943047964288421
381	N	0.957292489838473	0.943047964288421
382	V	0.935442928173219	0.935442928173219
383	L	0.935442928173219	0.935442928173219
384	A	0.927427744176959	0.927793831149311
385	P	0.927793831149311	0.927793831149311
386	I	0.883960495076792	0.927793831149311
387	V	0.945779972831954	0.945779972831954
388	T	0.969915174783579	0.958678252094512
389	I	0.958678252094512	0.958678252094512
390	N	0.980342661577363	0.958678252094512
391	F	0.935963461239643	0.935963461239643
392	M	0.930886116088279	0.935963461239643
393	L	0.916496427965460	0.935963461239643
394	T	0.957181111605097	0.930886116088279
395	Y	0.953522196092305	0.953522196092305
396	V	0.923257615111120	0.953522196092305
397	A	0.957183481729919	0.953522196092305
398	V	0.916533191325566	0.947059041247595
399	D	0.954165314838765	0.947059041247595
400	Y	0.947059041247595	0.922448456648206
401	S	0.922448456648206	0.922448456648206
402	Y	0.910440484551912	0.916048889152519
403	F	0.909545151793703	0.910440484551912
404	S	0.916048889152519	0.909545151793703
405	L	0.866114567274545	0.866114567274545
406	S	0.817542059958024	0.866114567274545
407	M	0.817542059958024	0.817542059958024
408	C	0.883997274195633	0.817542059958024
409	S	0.716479167953814	0.716479167953814
410	C	0.682335580638781	0.682335580638781
411	S	0.679059440090692	0.682335580638781
412	L	0.680246446485227	0.680246446485227
413	T	0.696539286517281	0.679059440090692
414	P	0.412256240686563	0.412256240686563
415	V	0.346532343817016	0.346532343817016
416	P	0.302019464286184	0.302019464286184
417	E	0.133987341104366	0.133987341104366
418	P	0.104721995743651	0.128577772101471
419	V	0.120387946101592	0.120387946101592
420	L	0.128577772101471	0.111981765213953
421	R	0.111981765213953	0.111981765213953
422	E	0.110899336491728	0.110899336491728
423	G	0.077699682023697	0.105316613298606
424	A	0.050566098605171	0.105316613298606
425	E	0.105316613298606	0.105316613298606
426	G	0.278084974118379	0.222769686226769
427	L	0.459862829120155	0.222769686226769
428	H	0.222769686226769	0.222769686226769
429	C	0.125750852779302	0.194993281377943
430	S	0.140599733199641	0.194993281377943
431	E	0.194993281377943	0.194993281377943
432	H	0.242648311538636	0.242648311538636
433	L	0.311284680826154	0.311284680826154
434	L	0.373127882754975	0.311284680826154
435	L	0.440495722048684	0.311284680826154
436	E	0.193930760997933	0.193930760997933
437	K	0.144363867109299	0.144363867109299
438	A	0.081996058134810	0.144363867109299
439	P	0.098783230302875	0.144363867109299
440	S	0.149778079468093	0.137957522201285
441	Y	0.149879800220127	0.137957522201285
442	G	0.137957522201285	0.137957522201285
443	S	0.137957522201285	0.137957522201285
444	E	0.046624764966230	0.064601778656812
445	G	0.060507191413567	0.064601778656812
446	P	0.064601778656812	0.064601778656812
447	A	0.095617663668646	0.095617663668646
448	Q	0.189416078465909	0.118284311441777
449	R	0.118284311441777	0.126475331380016
450	V	0.126475331380016	0.154360407323090
451	L	0.162208480715521	0.137118894526859
452	E	0.154360407323090	0.154360407323090
453	G	0.137118894526859	0.156735657007091
454	T	0.240185608234723	0.154360407323090
455	L	0.156735657007091	0.156735657007091
456	L	0.122611746531969	0.221510751988885
457	E	0.221510751988885	0.211395975315488
458	F	0.331301781132028	0.211395975315488
459	T	0.211395975315488	0.221510751988885
460	K	0.211395975315488	0.320683983658794
461	D	0.320683983658794	0.320683983658794
462	M	0.402516177386440	0.385838399228683
463	D	0.385838399228683	0.385838399228683
464	Q	0.385838399228683	0.385838399228683
465	L	0.161060642337788	0.250605084502558
466	L	0.250605084502558	0.161060642337788
467	Q	0.151808804864575	0.151808804864575
468	L	0.140407450609141	0.151808804864575
469	T	0.128360720352357	0.151808804864575
470	R	0.241226193915784	0.163206850360862
471	K	0.163206850360862	0.163206850360862
472	L	0.227824851855657	0.163206850360862
473	E	0.155105065831958	0.155105065831958
474	S	0.068796256175133	0.068796256175133
475	S	0.030253340602094	0.035196887385422
476	Q	0.035196887385422	0.030253340602094
477	P	0.019254213103056	0.019254213103056
478	R	0.016237642074124	0.016237642074124
479	Q	0.008706080668907	0.009229544783349
480	G	0.009229544783349	0.008706080668907
481	E	0.004554312988379	0.008041266192617
482	G	0.007457405296404	0.007584680719909
483	N	0.008041266192617	0.007584680719909
484	R	0.007584680719909	0.008041266192617
485	T	0.008215226817134	0.008041266192617
486	P	0.009104002227661	0.008215226817134
487	E	0.007964386274291	0.009104002227661
488	S	0.010565159541469	0.010565159541469
489	Q	0.014077916982079	0.014077916982079
490	K	0.022911988333137	0.022911988333137
491	R	0.027821239709622	0.027821239709622
492	K	0.035187004887615	0.035187004887615
493	S	0.059710687089475	0.035187004887615
494	K	0.054779493643366	0.054779493643366
495	K	0.032953154694626	0.056030893033523
496	A	0.056030893033523	0.056030893033523
497	T	0.099831895698954	0.099831895698954
498	K	0.184214429857694	0.172480407984926
499	Q	0.310327950691403	0.184214429857694
500	T	0.172480407984926	0.281385220411788
501	L	0.293450436242504	0.293450436242504
502	Q	0.281385220411788	0.281385220411788
503	D	0.293450436242504	0.281385220411788
504	S	0.272434482382548	0.272434482382548
505	F	0.205942974752752	0.272434482382548
506	L	0.204161116305415	0.272434482382548
507	L	0.337048582286745	0.318968167372235
508	D	0.318968167372235	0.318968167372235
509	L	0.441342501508660	0.337048582286745
510	K	0.194468302899685	0.347552020053926
511	S	0.347552020053926	0.347552020053926
512	P	0.515939117478963	0.347552020053926
513	P	0.347552020053926	0.347552020053926
514	S	0.235241750366442	0.235241750366442
515	F	0.235241750366442	0.235241750366442
516	P	0.122170809226782	0.235241750366442
517	V	0.254695489696588	0.191445681528907
518	E	0.182491163382900	0.191445681528907
519	I	0.191445681528907	0.240512805136241
520	S	0.319202773265198	0.219770631541618
521	D	0.240512805136241	0.219770631541618
522	R	0.219770631541618	0.219770631541618
523	L	0.206279730672261	0.206279730672261
524	P	0.073948285909178	0.085878769907550
525	A	0.085878769907550	0.085878769907550
526	A	0.081265508017887	0.085878769907550
527	S	0.233777997831287	0.100788926540527
528	W	0.106255527442351	0.106255527442351
529	E	0.100788926540527	0.162407283225295
530	G	0.171449564767937	0.106255527442351
531	Q	0.162407283225295	0.102720868694578
532	E	0.093555666277281	0.102720868694578
533	S	0.102720868694578	0.093555666277281
534	C	0.085327892857442	0.085327892857442
535	W	0.041816572363811	0.041816572363811
536	N	0.031940541597528	0.031940541597528
537	K	0.016566101759578	0.029538328989020
538	Q	0.026359418070251	0.026359418070251
539	T	0.029538328989020	0.024333669168085
540	S	0.018586497786954	0.024594549449040
541	K	0.024333669168085	0.024594549449040
542	S	0.024594549449040	0.024333669168085
543	E	0.026467694121686	0.024333669168085
544	G	0.010273276998913	0.010273276998913
545	T	0.007455636846252	0.010273276998913
546	Q	0.007297642482891	0.010273276998913
547	P	0.014747319343704	0.014747319343704
548	E	0.024625609969046	0.014747319343704
549	G	0.021008991404641	0.021008991404641
550	T	0.012898963654912	0.023960951262460
551	Y	0.023960951262460	0.023960951262460
552	G	0.064246630428617	0.061691729698879
553	E	0.067200917580755	0.064246630428617
554	Q	0.061691729698879	0.064246630428617
555	L	0.066518921645043	0.066518921645043
556	V	0.045919138823834	0.066518921645043
557	P	0.077350903318320	0.076574355175467
558	E	0.099820032283952	0.076574355175467
559	L	0.076574355175467	0.076574355175467
560	C	0.026763065702818	0.055858050759230
561	N	0.017853708930009	0.055858050759230
562	Q	0.055858050759230	0.055858050759230
563	S	0.106989082490420	0.062121869087504
564	E	0.106989082490420	0.072293283994988
565	S	0.062121869087504	0.106989082490420
566	S	0.072293283994988	0.106989082490420
567	G	0.127744827621222	0.077627570106912
568	E	0.127744827621222	0.077627570106912
569	D	0.077627570106912	0.077627570106912
570	F	0.057408265197169	0.057408265197169
571	F	0.057408265197169	0.057408265197169
572	L	0.029539564510747	0.057408265197169
573	K	0.082918610064761	0.082918610064761
574	S	0.151854302390636	0.151854302390636
575	R	0.161899334371024	0.161899334371024
576	L	0.216102554182148	0.216102554182148
577	Q	0.324415000398315	0.324415000398315
578	E	0.492743269584956	0.342060490954360
579	Q	0.342060490954360	0.342060490954360
580	D	0.342060490954360	0.342060490954360
581	V	0.323908645281891	0.342060490954360
582	W	0.339388791985164	0.342060490954360
583	R	0.356439786675628	0.356439786675628
584	R	0.435677823514900	0.361965694849847
585	S	0.397525597676665	0.397525597676665
586	T	0.361965694849847	0.435677823514900
587	S	0.456507586283218	0.456507586283218
588	F	0.643202169365110	0.643202169365110
589	Y	0.860159892158957	0.773858377359783
590	T	0.782940451766999	0.782940451766999
591	H	0.773858377359783	0.806771951415536
592	M	0.856289578684344	0.806771951415536
593	C	0.806771951415536	0.836700808412077
594	N	0.836700808412077	0.856289578684344
595	P	0.896291803417223	0.836700808412077
596	W	0.867267768253358	0.836700808412077
597	V	0.777631618289762	0.867267768253358
598	S	0.791445202499956	0.867267768253358
599	L	0.875803396453902	0.875803396453902
600	L	0.930152147405744	0.930152147405744
601	G	0.930152147405744	0.930152147405744
602	A	0.939382580048012	0.939382580048012
603	V	0.970855895115411	0.970855895115411
604	G	0.987622066990043	0.973806073507169
605	S	0.973806073507169	0.977360440204212
606	L	0.977360440204212	0.985473520632918
607	L	0.986598418983427	0.977360440204212
608	I	0.985473520632918	0.985473520632918
609	M	0.973339039312678	0.986598418983427
610	F	0.989096966731394	0.985473520632918
611	V	0.992129815769293	0.989096966731394
612	I	0.983233892973118	0.989096966731394
613	Q	0.991500852555457	0.988788972476523
614	W	0.988788972476523	0.987663362622190
615	V	0.987663362622190	0.987663362622190
616	Y	0.981237101166135	0.981237101166135
617	T	0.969252704271007	0.977102186208253
618	L	0.977102186208253	0.975331742833357
619	V	0.974966472577362	0.974966472577362
620	N	0.975331742833357	0.975331742833357
621	M	0.973180358566715	0.975331742833357
622	G	0.985524784295235	0.975331742833357
623	V	0.985914898868139	0.973180358566715
624	A	0.968782093426563	0.968782093426563
625	A	0.950837323889514	0.959144077171306
626	I	0.959144077171306	0.950837323889514
627	V	0.925906207852892	0.925906207852892
628	Y	0.861662816943362	0.881164392741383
629	F	0.855826499598050	0.881164392741383
630	Y	0.881164392741383	0.881164392741383
631	I	0.913595085923188	0.881164392741383
632	G	0.920937793138349	0.881164392741383
633	R	0.877694230544449	0.877694230544449
634	A	0.853967197313061	0.853967197313061
635	S	0.779000656897273	0.779000656897273
636	P	0.673952918083192	0.673952918083192
637	G	0.486443390907317	0.486443390907317
638	L	0.486443390907317	0.486443390907317
639	H	0.353646955126089	0.486443390907317
640	L	0.334284002690532	0.486443390907317
641	G	0.553765111212769	0.553765111212769
642	S	0.553765111212769	0.553765111212769
643	A	0.666942431682490	0.666942431682490
644	S	0.750725205558527	0.750725205558527
645	N	0.792652495636333	0.792652495636333
646	F	0.834886086272825	0.834886086272824
647	S	0.834886086272824	0.834886086272825
648	F	0.898077083801166	0.898077083801166
649	F	0.898077083801166	0.898077083801166
650	R	0.908310006832192	0.908310006832192
651	W	0.908310006832192	0.908310006832192
652	M	0.928371882594914	0.928371882594914
653	R	0.933262041097177	0.933262041097177
654	S	0.946316089117204	0.946316089117204
655	L	0.946592381761248	0.946316089117204
656	L	0.950305186479586	0.946316089117204
657	L	0.910990241049268	0.910990241049268
658	P	0.823195950363618	0.823195950363618
659	S	0.799262342270714	0.799262342270714
660	C	0.535817262685115	0.571966632280521
661	R	0.414577237740789	0.571966632280521
662	S	0.571966632280521	0.571966632280521
663	L	0.731216114253948	0.639908179348697
664	R	0.731216114253948	0.639908179348697
665	S	0.639908179348697	0.639908179348697
666	P	0.445685124205936	0.639908179348697
667	Q	0.486107908873155	0.575955852128945
668	E	0.639908179348697	0.542723013234581
669	Q	0.575955852128945	0.575955852128945
670	I	0.542723013234581	0.575955852128945
671	I	0.669305026529220	0.542723013234581
672	L	0.349986176863407	0.428745335127986
673	A	0.428745335127986	0.428745335127986
674	P	0.301125999298192	0.428745335127986
675	S	0.432585827073270	0.432585827073270
676	L	0.455150117167515	0.455150117167515
677	A	0.573120023098922	0.573120023098922
678	K	0.732165041351296	0.573120023098922
679	V	0.575821756554352	0.573120023098922
680	D	0.380890104546220	0.380890104546220
681	M	0.158252276122483	0.158252276122483
682	E	0.108364813265736	0.149274380874566
683	M	0.149274380874566	0.108364813265736
684	T	0.080624007939569	0.080624007939569
685	Q	0.080220817588298	0.080624007939569
686	L	0.080220817588298	0.080220817588298
687	T	0.085528000925028	0.080220817588298
688	Q	0.055868260117825	0.055868260117825
689	E	0.055868260117825	0.055868260117825
690	N	0.040722592257848	0.055868260117825
691	A	0.113485686764320	0.084050217729140
692	D	0.084050217729140	0.089129567979035
693	F	0.089129567979035	0.089129567979035
694	A	0.095884296761361	0.089129567979035
695	T	0.053435518463370	0.094940832348351
696	R	0.094940832348351	0.095884296761361
697	D	0.162394545670371	0.162394545670371
698	R	0.211301215861474	0.162394545670371
699	Y	0.267061820550776	0.211301215861474
700	H	0.145633951277925	0.239365239809691
701	H	0.239365239809691	0.240359269174158
702	S	0.240359269174158	0.240359269174158
703	S	0.279422506153013	0.245715478722070
704	L	0.245863513391417	0.245863513391417
705	V	0.245715478722070	0.279422506153013
706	N	0.500000000000000	0.500000000000000
707	R	0.500000000000000	0.500000000000000
708	E	0.500000000000000	0.500000000000000
709	Q	0.500000000000000	0.500000000000000
710	L	0.500000000000000	0.500000000000000
711	M	0.500000000000000	0.500000000000000
712	P	0.500000000000000	0.500000000000000
713	H	0.500000000000000	0.500000000000000
714	Y	0.500000000000000	0.500000000000000
