# Supplementary material for: Conserved degronome features governing quality control associated proteolysis
Source: Nat Commun. 2022 Dec 8;13:7588. doi: 10.1038/s41467-022-35298-y (PMC9732359; doi:10.1038/s41467-022-35298-y)
Supplement: Supplementary file 7 — Supplementary Data 5 [file 41467_2022_35298_MOESM7_ESM.zip › profile_A0AV96.csv]

# Degron profile of A0AV96
# logit: Predicted probability of a tile being a degron (PSI<2.2) assigned to central position
# smooth: Running median spanning 5 positions
resi	aa	logit	logit_smooth
1	M	0.500000000000000	0.500000000000000
2	T	0.500000000000000	0.500000000000000
3	A	0.500000000000000	0.500000000000000
4	E	0.500000000000000	0.500000000000000
5	D	0.500000000000000	0.500000000000000
6	S	0.500000000000000	0.500000000000000
7	T	0.500000000000000	0.500000000000000
8	A	0.500000000000000	0.500000000000000
9	A	0.052758140665564	0.052758140665564
10	M	0.035711016792178	0.035711016792178
11	S	0.035336493243607	0.035711016792178
12	S	0.035336493243607	0.035711016792178
13	D	0.056742831360910	0.056742831360910
14	S	0.170303082012403	0.090140606440367
15	A	0.148550109605559	0.090140606440367
16	A	0.090140606440367	0.090140606440367
17	G	0.057524293454667	0.078183926086885
18	S	0.078183926086885	0.064726729407921
19	S	0.064726729407921	0.060334330566223
20	A	0.049720661067214	0.064726729407921
21	K	0.060334330566223	0.064726729407921
22	V	0.098450128622015	0.060334330566223
23	P	0.079723012130137	0.060334330566223
24	E	0.038948090758864	0.061721457883448
25	G	0.038948090758864	0.061721457883448
26	V	0.061721457883448	0.061721457883448
27	A	0.109987684484071	0.109987684484071
28	G	0.188418602540226	0.188418602540226
29	A	0.188418602540226	0.188418602540226
30	P	0.316294384898884	0.216034902599209
31	N	0.289771855604618	0.289771855604618
32	E	0.216034902599209	0.316294384898884
33	A	0.341191863521856	0.289771855604618
34	A	0.409173012295884	0.302231250276901
35	L	0.234910225000638	0.341191863521856
36	L	0.302231250276901	0.364236239927447
37	A	0.364236239927447	0.364236239927447
38	L	0.412499643813763	0.412499643813763
39	M	0.584829169172636	0.584829169172636
40	E	0.620974485137284	0.584829169172636
41	R	0.620974485137284	0.584829169172636
42	T	0.514351744129844	0.514351744129844
43	G	0.394852319006407	0.394852319006407
44	Y	0.242687122219258	0.242687122219258
45	S	0.155436281787080	0.155436281787080
46	M	0.123877464972549	0.123877464972549
47	V	0.115275196239225	0.115275196239225
48	Q	0.061472589271580	0.079407701926733
49	E	0.079407701926733	0.063629927326918
50	N	0.063629927326918	0.061472589271580
51	G	0.054044093389188	0.060354775431421
52	Q	0.060354775431421	0.054044093389188
53	R	0.027285365999235	0.052623467466107
54	K	0.052623467466107	0.027285365999235
55	Y	0.020763031930539	0.020763031930539
56	G	0.009312844892199	0.016002022675769
57	G	0.008585590970136	0.016002022675769
58	P	0.016002022675769	0.016002022675769
59	P	0.017125799629466	0.017125799629466
60	P	0.020821689366639	0.017125799629466
61	G	0.024262616873837	0.020821689366639
62	W	0.017125799629466	0.020821689366639
63	E	0.028818548685064	0.021713546413751
64	G	0.009744395374013	0.021713546413751
65	P	0.021713546413751	0.028818548685064
66	H	0.052000588285519	0.052000588285519
67	P	0.099139039018096	0.089157865985264
68	Q	0.089157865985264	0.097938787029387
69	R	0.097938787029387	0.099139039018096
70	G	0.226225725469681	0.111501965191840
71	C	0.111501965191840	0.134880632607928
72	E	0.190841268083521	0.190841268083521
73	V	0.134880632607928	0.190841268083521
74	F	0.238266658238922	0.238266658238922
75	V	0.334351715579382	0.238266658238922
76	G	0.253316798007962	0.238266658238922
77	K	0.155237298110332	0.195475120644097
78	I	0.089070444485202	0.195475120644097
79	P	0.195475120644097	0.195475120644097
80	R	0.205124264680097	0.205124264680097
81	D	0.276450405931738	0.276450405931738
82	V	0.276450405931738	0.276450405931738
83	Y	0.276450405931738	0.276450405931738
84	E	0.113967425439006	0.274122203727008
85	D	0.172721976814557	0.172721976814557
86	E	0.274122203727008	0.151113341011005
87	L	0.122991603244144	0.172721976814557
88	V	0.151113341011005	0.251441112083176
89	P	0.251441112083176	0.251441112083176
90	V	0.537793053424396	0.281457721554406
91	F	0.281457721554406	0.298280169830326
92	E	0.298280169830326	0.444093776201631
93	A	0.444093776201631	0.444093776201631
94	V	0.750181323262486	0.750181323262486
95	G	0.887219073411403	0.750181323262486
96	R	0.862971390875617	0.802262732003606
97	I	0.648593607300770	0.802262732003606
98	Y	0.802262732003606	0.648593607300770
99	E	0.543184162098848	0.543184162098848
100	L	0.324843878976555	0.441384313450202
101	R	0.441384313450202	0.338091781959800
102	L	0.338091781959800	0.324843878976555
103	M	0.244239401391755	0.338091781959800
104	M	0.244239401391755	0.244239401391755
105	D	0.341473164085494	0.244239401391755
106	F	0.238132479064339	0.252248477515032
107	D	0.252248477515032	0.341473164085494
108	G	0.500511822321229	0.445120584230140
109	K	0.445120584230140	0.500511822321229
110	N	0.562775495375138	0.500511822321229
111	R	0.523824549687116	0.445120584230140
112	G	0.440888694143219	0.516043555540402
113	Y	0.330800275820611	0.440888694143219
114	A	0.516043555540402	0.440888694143219
115	F	0.246778181791725	0.445822982221520
116	V	0.445822982221520	0.500798124322123
117	M	0.500798124322123	0.500798124322123
118	Y	0.534464302155996	0.534464302155996
119	C	0.639763975541634	0.639763975541634
120	H	0.737324011211449	0.639763975541634
121	K	0.800231919686146	0.670357745667571
122	H	0.570518705990425	0.670357745667571
123	E	0.670357745667571	0.570518705990425
124	A	0.463354805269478	0.463354805269478
125	K	0.286564385855049	0.316172584777723
126	R	0.316172584777723	0.286564385855049
127	A	0.132941868479819	0.162879364067730
128	V	0.162770509980310	0.162770509980310
129	R	0.162879364067730	0.149239321905518
130	E	0.149239321905518	0.162770509980310
131	L	0.109542824212268	0.162879364067730
132	N	0.187782724699549	0.187782724699549
133	N	0.261411227415758	0.261411227415758
134	Y	0.413580793145738	0.330744357568114
135	E	0.330744357568114	0.392683013036181
136	I	0.407140472325680	0.407140472325680
137	R	0.392683013036181	0.407140472325680
138	P	0.490368476572299	0.490368476572299
139	G	0.626314671660898	0.490368476572299
140	R	0.603393327908477	0.490368476572299
141	L	0.489396654954251	0.489396654954251
142	L	0.489396654954251	0.489396654954251
143	G	0.470598456231223	0.489396654954251
144	V	0.625555188323560	0.606547224474511
145	C	0.606547224474511	0.625555188323560
146	C	0.727495074617621	0.727495074617621
147	S	0.864761043899820	0.817540410164766
148	V	0.864761043899820	0.829225080855425
149	D	0.817540410164766	0.829225080855425
150	N	0.829225080855425	0.817540410164766
151	C	0.687199571807408	0.732592139417284
152	R	0.732592139417284	0.707272893185930
153	L	0.707272893185930	0.687199571807408
154	F	0.586562969864004	0.586562969864004
155	I	0.454469934135620	0.473360569576338
156	G	0.473360569576338	0.454469934135620
157	G	0.232301296877332	0.454469934135620
158	I	0.257933573122603	0.471465137087531
159	P	0.471465137087531	0.357062383472357
160	K	0.510698354414212	0.357062383472357
161	M	0.357062383472357	0.357062383472357
162	K	0.145088357820944	0.156061463690180
163	K	0.156061463690180	0.145088357820944
164	R	0.100287059387136	0.145088357820944
165	E	0.122036547218338	0.134718162099180
166	E	0.238689128626825	0.122036547218338
167	I	0.134718162099180	0.122036547218338
168	L	0.095151036637986	0.095151036637986
169	E	0.077768684448343	0.095151036637986
170	E	0.087271146013271	0.091734904216636
171	I	0.160036781525433	0.091734904216636
172	A	0.091734904216636	0.137659484501497
173	K	0.137659484501497	0.160036781525433
174	V	0.361473258778743	0.361473258778743
175	T	0.627084140370216	0.482950929669192
176	E	0.588462493372305	0.588462493372305
177	G	0.482950929669192	0.619339802752903
178	V	0.619339802752903	0.619339802752903
179	L	0.776681130067633	0.619339802752903
180	D	0.677043933882628	0.619339802752903
181	V	0.460560150075075	0.460560150075075
182	I	0.460560150075075	0.460560150075075
183	V	0.429540510720655	0.460560150075075
184	Y	0.412516091777517	0.460560150075075
185	A	0.492461793718183	0.429540510720655
186	S	0.580659975430222	0.412516091777517
187	A	0.380383361869450	0.492461793718183
188	A	0.379099241089244	0.580659975430222
189	D	0.599872635298318	0.579107090849609
190	K	0.621588763347506	0.579107090849609
191	M	0.579107090849609	0.579107090849609
192	K	0.316566850055505	0.316566850055505
193	N	0.316566850055505	0.316566850055505
194	R	0.178099543712119	0.178099543712119
195	G	0.178099543712119	0.178099543712119
196	F	0.159920417171129	0.178099543712119
197	A	0.143371467092186	0.178099543712119
198	F	0.291263025523927	0.291263025523927
199	V	0.348502312794669	0.303854049828438
200	E	0.303854049828438	0.348502312794669
201	Y	0.410475457884890	0.410475457884890
202	E	0.518557349528710	0.518557349528710
203	S	0.518557349528710	0.518557349528710
204	H	0.605850233262470	0.518557349528710
205	R	0.436811951098146	0.518557349528710
206	A	0.542826048595759	0.488682918194831
207	A	0.488682918194831	0.436811951098146
208	A	0.322665888929611	0.385504559190816
209	M	0.385504559190816	0.385504559190816
210	A	0.281084584993651	0.385504559190816
211	R	0.580981423802515	0.561267842029538
212	R	0.561267842029538	0.580981423802515
213	K	0.690335562431709	0.690335562431709
214	L	0.803596632419411	0.690335562431709
215	M	0.715966957717935	0.690335562431709
216	P	0.688903868684431	0.692667378087846
217	G	0.624757903039982	0.692667378087846
218	R	0.692667378087846	0.692667378087846
219	I	0.692667378087846	0.692667378087846
220	Q	0.780808740570327	0.692667378087846
221	L	0.622652712706914	0.693622363433017
222	W	0.776076214627424	0.693622363433017
223	G	0.693622363433017	0.622652712706914
224	H	0.463575664732849	0.463575664732849
225	Q	0.463575664732849	0.463575664732849
226	I	0.396216552855036	0.463575664732849
227	A	0.553222551017885	0.396216552855036
228	V	0.233112799547723	0.359717804954117
229	D	0.359717804954117	0.233112799547723
230	W	0.130025579840242	0.130025579840242
231	A	0.041530561474670	0.043344334827496
232	E	0.027845798829266	0.043344334827496
233	P	0.043344334827496	0.041530561474670
234	E	0.068773907200864	0.027845798829266
235	I	0.020400802251272	0.020400802251272
236	D	0.016867577923617	0.020400802251272
237	V	0.016867577923617	0.020400802251272
238	D	0.031350531200811	0.031350531200811
239	E	0.032203226222928	0.032203226222928
240	D	0.048470297273712	0.048470297273712
241	V	0.133155383235585	0.133155383235585
242	M	0.235579106398871	0.184130794497479
243	E	0.366761666147851	0.235579106398871
244	T	0.184130794497479	0.366761666147851
245	V	0.458976362305187	0.427978763764089
246	K	0.427978763764089	0.458976362305187
247	I	0.752951194363864	0.752951194363864
248	L	0.752951194363864	0.752951194363864
249	Y	0.860439002107345	0.752951194363864
250	V	0.785184395115429	0.752951194363864
251	R	0.582507008547795	0.582507008547795
252	N	0.548459413465789	0.582507008547795
253	L	0.548459413465789	0.582507008547795
254	M	0.591854287625116	0.548459413465789
255	I	0.591854287625116	0.548459413465789
256	E	0.401744429292435	0.401744429292435
257	T	0.263326473759481	0.278390206608487
258	T	0.278390206608487	0.263326473759481
259	E	0.146057260718199	0.256225565055896
260	D	0.127602272402903	0.146057260718199
261	T	0.256225565055896	0.127602272402903
262	I	0.126996601774073	0.126996601774073
263	K	0.075969575519665	0.078670432707535
264	K	0.029626699742672	0.078670432707535
265	S	0.078670432707535	0.075969575519665
266	F	0.125895466542437	0.078670432707535
267	G	0.075602762950608	0.125895466542437
268	Q	0.133228242526832	0.133228242526832
269	F	0.344030702593234	0.184663036499488
270	N	0.328444096238158	0.328444096238158
271	P	0.184663036499488	0.328444096238158
272	G	0.328444096238158	0.328444096238158
273	C	0.358852762081876	0.218583176458304
274	V	0.218583176458304	0.296118968155550
275	E	0.205832523691839	0.296118968155550
276	R	0.296118968155550	0.296118968155550
277	V	0.460021223387195	0.437424814450703
278	K	0.437424814450703	0.460021223387195
279	K	0.513771540952306	0.513771540952306
280	I	0.699040727998499	0.659227038183257
281	R	0.756454073941384	0.659227038183257
282	D	0.659227038183257	0.659227038183257
283	Y	0.550350084853509	0.550350084853509
284	A	0.550350084853508	0.550350084853508
285	F	0.361819128241813	0.424616948660662
286	V	0.289770598143015	0.424616948660662
287	H	0.424616948660662	0.361819128241813
288	F	0.457660777059546	0.414875832543619
289	T	0.337160728249749	0.424616948660662
290	S	0.414875832543619	0.414875832543619
291	R	0.529515437043613	0.414875832543619
292	E	0.340254784548424	0.414875832543619
293	D	0.441192623460436	0.340254784548424
294	A	0.251059257119202	0.251059257119202
295	V	0.129388595965240	0.129388595965240
296	H	0.122323055531713	0.122323055531713
297	A	0.041064524956433	0.073709091606563
298	M	0.073709091606563	0.043687116993014
299	N	0.043687116993014	0.043687116993014
300	N	0.031018243896296	0.052814932294455
301	L	0.052814932294455	0.052814932294455
302	N	0.151920032784814	0.084517836205974
303	G	0.215212867922916	0.127424686899905
304	T	0.084517836205974	0.127424686899905
305	E	0.127424686899905	0.127424686899905
306	L	0.107387889956413	0.127424686899905
307	E	0.130646820231848	0.130646820231848
308	G	0.188622143001823	0.130646820231848
309	S	0.216470719333047	0.188622143001823
310	C	0.111111365104435	0.188622143001823
311	L	0.211792543118284	0.150833547482110
312	E	0.150833547482110	0.142103734981801
313	V	0.142103734981801	0.142103734981801
314	T	0.142103734981801	0.142103734981801
315	L	0.075231835314941	0.142103734981801
316	A	0.196993532474112	0.196993532474112
317	K	0.244988638773775	0.244988638773775
318	P	0.259310846449127	0.244988638773775
319	V	0.274037928173032	0.244988638773775
320	D	0.156398370624870	0.233398379502079
321	K	0.233398379502079	0.210077154689989
322	E	0.179720592806848	0.179720592806848
323	Q	0.210077154689989	0.179720592806848
324	Y	0.132499032911650	0.132499032911650
325	S	0.086004601212414	0.086004601212414
326	R	0.070163571858971	0.070163571858971
327	Y	0.062895933982946	0.070163571858971
328	Q	0.046074146389717	0.067352973274722
329	K	0.106022783524087	0.067352973274722
330	A	0.067352973274722	0.106022783524087
331	A	0.133727252888563	0.106022783524087
332	R	0.170344096832118	0.098634300561437
333	G	0.098634300561437	0.098634300561437
334	G	0.091705493300385	0.091705493300385
335	G	0.073679795612108	0.079365675449910
336	A	0.043927282844038	0.079365675449910
337	A	0.079365675449910	0.079365675449910
338	E	0.134895836590839	0.134895836590839
339	A	0.180309420366976	0.152004513341427
340	A	0.152004513341427	0.152004513341427
341	Q	0.210577519798096	0.165447927907250
342	Q	0.149901728534189	0.165447927907250
343	P	0.165447927907250	0.210577519798096
344	S	0.312220054076881	0.272189552936634
345	Y	0.272189552936634	0.312220054076881
346	V	0.364078373661971	0.364078373661971
347	Y	0.550323061541265	0.550323061541265
348	S	0.633223448979801	0.633223448979801
349	C	0.708924225727300	0.666186791858553
350	D	0.666186791858553	0.708924225727300
351	P	0.789229942601486	0.789229942601485
352	Y	0.789229942601485	0.789229942601485
353	T	0.866353754790921	0.789229942601485
354	L	0.748144151266699	0.748144151266699
355	A	0.681292425066725	0.748144151266699
356	Y	0.698772392420949	0.698772392420949
357	Y	0.825257330251898	0.698772392420949
358	G	0.689808710945312	0.779244504073854
359	Y	0.790887406067612	0.779244504073854
360	P	0.779244504073854	0.689808710945312
361	Y	0.687494025085896	0.687494025085896
362	N	0.520963475844463	0.604092250361215
363	A	0.500540449789523	0.600481646013355
364	L	0.604092250361215	0.520963475844463
365	I	0.600481646013355	0.570559090889562
366	G	0.450103908981538	0.570559090889562
367	P	0.570559090889562	0.450103908981538
368	N	0.367177325666335	0.445296609753161
369	R	0.405690946965899	0.445296609753161
370	D	0.445296609753161	0.405690946965899
371	Y	0.521942315252801	0.405690946965899
372	F	0.402139648051866	0.402139648051866
373	V	0.278655885918101	0.278655885918101
374	K	0.125457759667108	0.169934277786601
375	A	0.169934277786601	0.169934277786601
376	G	0.154044333984054	0.169934277786601
377	S	0.219777615655570	0.219777615655570
378	I	0.242647747364849	0.219777615655570
379	R	0.326448237553750	0.219777615655570
380	G	0.181732772814135	0.181732772814135
381	R	0.113670925692033	0.113670925692033
382	G	0.084493582437128	0.084493582437128
383	R	0.076815469753251	0.076815469753251
384	G	0.048762297932436	0.058540874128887
385	A	0.054491757189364	0.054491757189364
386	A	0.058540874128887	0.048762297932436
387	G	0.022570144656467	0.046717697077972
388	N	0.020953653284430	0.046717697077972
389	R	0.046717697077972	0.046717697077972
390	A	0.078622843720865	0.056420634921917
391	P	0.078622843720865	0.078622843720865
392	G	0.056420634921917	0.078622843720865
393	P	0.120429670612530	0.100373618200364
394	R	0.100373618200364	0.100373618200364
395	G	0.100373618200364	0.100373618200364
396	S	0.100373618200364	0.100373618200364
397	Y	0.131751369758288	0.100373618200364
398	L	0.096111252951848	0.131751369758288
399	G	0.149950348755876	0.149950348755876
400	G	0.264317814573843	0.264317814573843
401	Y	0.322135515498761	0.322135515498761
402	S	0.376256034029958	0.376256034029958
403	A	0.491843088744550	0.442071187814791
404	G	0.579862568745903	0.442071187814791
405	R	0.442071187814791	0.442071187814791
406	G	0.257072869804582	0.257072869804582
407	I	0.147958562469316	0.178001261944488
408	Y	0.147958562469316	0.147958562469316
409	S	0.178001261944488	0.147958562469316
410	R	0.103470036209256	0.103470036209256
411	Y	0.096237800069844	0.096237800069844
412	H	0.047451797305646	0.058487662364571
413	E	0.058487662364571	0.058487662364571
414	G	0.041713979939672	0.047451797305646
415	K	0.090641104382333	0.041713979939672
416	G	0.027338939379439	0.041713979939672
417	K	0.029598611127644	0.039363631766895
418	Q	0.049442012462639	0.029598611127644
419	Q	0.039363631766895	0.031684438381518
420	E	0.018431117272439	0.031684438381518
421	K	0.031684438381518	0.031684438381518
422	G	0.031684438381518	0.031684438381518
423	Y	0.080977478186160	0.073593197059614
424	E	0.073593197059614	0.080977478186160
425	L	0.096027994865659	0.096027994865659
426	V	0.161175359878748	0.132089533889778
427	P	0.141782244549937	0.141782244549937
428	N	0.132089533889778	0.161175359878748
429	L	0.311330767223654	0.311330767223654
430	E	0.370452422096143	0.370452422096143
431	I	0.613089232329526	0.463214873872587
432	P	0.463214873872587	0.463214873872587
433	T	0.560951691193502	0.463214873872587
434	V	0.339573845371020	0.379487276596010
435	N	0.233617494599253	0.379487276596010
436	P	0.379487276596010	0.379487276596010
437	V	0.486138223004861	0.486138223004861
438	A	0.506227745414097	0.486138223004861
439	I	0.602847625774318	0.506227745414097
440	K	0.477798383536489	0.602847625774318
441	P	0.686669492401016	0.602847625774318
442	G	0.621046461851338	0.578355917106884
443	T	0.541149502026844	0.621046461851338
444	V	0.578355917106884	0.620963251092667
445	A	0.736406171505382	0.620963251092667
446	I	0.620963251092667	0.648213611757736
447	P	0.667527094299316	0.648213611757736
448	A	0.648213611757736	0.648213611757736
449	I	0.624237790848629	0.667527094299316
450	G	0.705748670723592	0.705748670723592
451	A	0.795631008601338	0.705748670723592
452	Q	0.765978218571943	0.705748670723592
453	Y	0.701974576304757	0.701974576304757
454	S	0.619981174126409	0.619981174126409
455	M	0.430363116996644	0.619981174126409
456	F	0.572060552739477	0.572060552739477
457	P	0.689219407314198	0.430363116996644
458	A	0.384753741693343	0.384753741693343
459	A	0.292485436100416	0.292485436100416
460	P	0.202987364375297	0.234327696123195
461	A	0.206500740239080	0.234327696123195
462	P	0.234327696123195	0.206500740239080
463	K	0.248082576172425	0.206500740239080
464	M	0.181528048365567	0.181528048365567
465	I	0.168346477929278	0.168346477929278
466	E	0.120275497413766	0.128309997227118
467	D	0.107228601241118	0.128309997227118
468	G	0.128309997227118	0.128309997227118
469	K	0.260663039193157	0.223178655086897
470	I	0.223178655086897	0.223178655086897
471	H	0.223178655086897	0.260663039193157
472	T	0.382866340648565	0.297763488419708
473	V	0.336086667929171	0.336086667929171
474	E	0.297763488419708	0.382866340648565
475	H	0.405284112017642	0.405284112017642
476	M	0.536823745736124	0.408545039967627
477	I	0.433800418602377	0.408545039967627
478	S	0.408545039967627	0.408545039967627
479	P	0.293967361650418	0.319171824435446
480	I	0.278611075677275	0.293967361650418
481	A	0.319171824435446	0.293967361650418
482	V	0.252258774375498	0.319171824435446
483	Q	0.418990400483480	0.401130122967694
484	P	0.450815669774349	0.401130122967694
485	D	0.401130122967694	0.401130122967694
486	P	0.287620715584642	0.401130122967694
487	A	0.331312395242856	0.331312395242856
488	S	0.417023281600961	0.301279047405349
489	A	0.301279047405349	0.301279047405349
490	A	0.301279047405349	0.301279047405349
491	A	0.236812383032656	0.301279047405349
492	A	0.292136785312529	0.301279047405349
493	A	0.373371801465944	0.373371801465944
494	A	0.594000689786514	0.594000689786514
495	A	0.745887981013592	0.745887981013592
496	A	0.829630327110927	0.773238869126231
497	A	0.805412411424208	0.805412411424208
498	A	0.773238869126231	0.805412411424208
499	A	0.825737190147115	0.794292976375492
500	A	0.794292976375492	0.773238869126231
501	A	0.760826881700087	0.760826881700087
502	A	0.687824489582097	0.687824489582097
503	V	0.604133476850181	0.616767881743685
504	I	0.513863445711430	0.604133476850181
505	P	0.616767881743685	0.547517399344572
506	T	0.547517399344572	0.513863445711430
507	V	0.427088860374881	0.427088860374881
508	S	0.395922589910684	0.427088860374881
509	T	0.312225849903549	0.395922589910684
510	P	0.429589944876945	0.382888572451090
511	P	0.382888572451090	0.312225849903549
512	P	0.236209067690200	0.345377554688413
513	F	0.205745330170260	0.345377554688413
514	Q	0.345377554688413	0.345377554688413
515	G	0.345377554688413	0.345377554688413
516	R	0.345377554688413	0.345377554688413
517	P	0.393002685894326	0.345377554688413
518	I	0.352475215709772	0.352475215709772
519	T	0.336888662170345	0.393002685894326
520	P	0.504770057778394	0.389835180708853
521	V	0.525259458300037	0.504770057778394
522	Y	0.389835180708853	0.525259458300037
523	T	0.585018912775298	0.585018912775298
524	V	0.613143367186715	0.597608052245655
525	A	0.597608052245655	0.597608052245655
526	P	0.681952349339512	0.613143367186715
527	N	0.443286553569460	0.615894005998803
528	V	0.615894005998803	0.615894005998803
529	Q	0.765576687341025	0.591482240453970
530	R	0.591482240453970	0.591482240453970
531	I	0.506500083782038	0.507535379424261
532	P	0.503767548693330	0.507535379424261
533	T	0.507535379424261	0.507535379424261
534	A	0.588838276981873	0.588838276981873
535	G	0.588838276981873	0.588838276981873
536	I	0.771325798363448	0.708227588701389
537	Y	0.708227588701389	0.717783484875163
538	G	0.763506040529043	0.717783484875163
539	A	0.717783484875163	0.708227588701389
540	S	0.605224940897264	0.688804066117967
541	Y	0.645828538984457	0.645828538984457
542	V	0.688804066117967	0.645828538984457
543	P	0.645828538984457	0.688804066117967
544	F	0.830805350805361	0.688804066117967
545	A	0.747464760564929	0.747464760564929
546	A	0.633499809977702	0.763555610944292
547	P	0.811146926356463	0.752754374318387
548	A	0.763555610944292	0.752754374318387
549	T	0.752754374318387	0.752754374318387
550	A	0.582488781150201	0.591755535465574
551	T	0.500994338689181	0.582488781150201
552	I	0.591755535465574	0.500994338689181
553	A	0.487713358976862	0.487713358976862
554	T	0.487713358976862	0.487713358976862
555	L	0.487713358976862	0.487713358976862
556	Q	0.578859580168701	0.578859580168701
557	K	0.627492951854058	0.627492951854058
558	N	0.742566726596604	0.627492951854058
559	A	0.639908889059552	0.627492951854058
560	A	0.570616400452373	0.570616400452373
561	A	0.530524894593618	0.530524894593618
562	A	0.530524894593618	0.530524894593618
563	A	0.458011467861532	0.530524894593618
564	A	0.437800877059950	0.530524894593618
565	M	0.632120453110973	0.607711589569123
566	Y	0.607711589569123	0.632120453110973
567	G	0.643080549429794	0.643080549429794
568	G	0.643080549429794	0.643080549429794
569	Y	0.732852546304769	0.655181404019687
570	A	0.655181404019687	0.655181404019687
571	G	0.655181404019687	0.655181404019687
572	Y	0.655181404019687	0.655181404019687
573	I	0.655181404019687	0.655181404019687
574	P	0.720052120948689	0.655181404019687
575	Q	0.578207357610861	0.720052120948689
576	A	0.755621685295887	0.755621685295887
577	F	0.776599167120249	0.755621685295887
578	P	0.803461607728779	0.755621685295887
579	A	0.739008491673732	0.739008491673732
580	A	0.651785604205320	0.651785604205320
581	A	0.648356766498096	0.648356766498096
582	I	0.610570070019900	0.648356766498096
583	Q	0.629891696658233	0.629891696658233
584	V	0.650940978199561	0.610570070019900
585	P	0.500000000000000	0.500000000000000
586	I	0.500000000000000	0.500000000000000
587	P	0.500000000000000	0.500000000000000
588	D	0.500000000000000	0.500000000000000
589	V	0.500000000000000	0.500000000000000
590	Y	0.500000000000000	0.500000000000000
591	Q	0.500000000000000	0.500000000000000
592	T	0.500000000000000	0.500000000000000
593	Y	0.500000000000000	0.500000000000000
