# Supplementary material for: Conserved degronome features governing quality control associated proteolysis
Source: Nat Commun. 2022 Dec 8;13:7588. doi: 10.1038/s41467-022-35298-y (PMC9732359; doi:10.1038/s41467-022-35298-y)
Supplement: Supplementary file 7 — Supplementary Data 5 [file 41467_2022_35298_MOESM7_ESM.zip › profile_A0AVF1.csv]

# Degron profile of A0AVF1
# logit: Predicted probability of a tile being a degron (PSI<2.2) assigned to central position
# smooth: Running median spanning 5 positions
resi	aa	logit	logit_smooth
1	M	0.500000000000000	0.500000000000000
2	M	0.500000000000000	0.500000000000000
3	L	0.500000000000000	0.500000000000000
4	S	0.500000000000000	0.500000000000000
5	R	0.500000000000000	0.500000000000000
6	A	0.500000000000000	0.500000000000000
7	K	0.500000000000000	0.500000000000000
8	P	0.500000000000000	0.500000000000000
9	A	0.443431985524485	0.443431985524485
10	V	0.209335498854181	0.209335498854181
11	G	0.142345132131391	0.142345132131391
12	R	0.087023811749626	0.087023811749626
13	G	0.082455355211481	0.082455355211481
14	V	0.072808467459347	0.072808467459347
15	Q	0.056895723817544	0.057855703711451
16	H	0.046145514790481	0.056895723817544
17	T	0.057855703711451	0.053320134348900
18	D	0.045052186740932	0.053320134348900
19	K	0.053320134348900	0.053320134348900
20	R	0.059551602194497	0.053320134348900
21	K	0.052431223473607	0.053320134348900
22	K	0.120874162731161	0.052431223473607
23	K	0.044239833333882	0.047789631679878
24	G	0.027994409947917	0.047789631679878
25	R	0.047789631679878	0.047789631679878
26	K	0.085304790646853	0.085304790646853
27	I	0.157259052625321	0.157259052625321
28	P	0.157259052625321	0.157259052625321
29	K	0.157259052625321	0.157259052625321
30	L	0.090015632590132	0.157259052625321
31	E	0.163908267241723	0.163908267241723
32	E	0.173706367074027	0.173706367074027
33	L	0.173706367074027	0.173706367074027
34	L	0.192968029350767	0.192968029350767
35	S	0.340514867487309	0.204079250290592
36	K	0.204079250290592	0.340514867487309
37	R	0.361720285520726	0.340514867487309
38	D	0.530352418676999	0.361720285520726
39	F	0.256553636659104	0.528994252435740
40	T	0.528994252435740	0.528994252435740
41	G	0.648433540664955	0.514390994176782
42	A	0.514390994176782	0.514390994176782
43	I	0.378057921889882	0.508982570948907
44	T	0.508982570948907	0.453925942625235
45	L	0.453925942625235	0.378057921889882
46	L	0.306664927983571	0.336901657162843
47	E	0.336901657162843	0.306664927983571
48	F	0.135029937896364	0.135029937896364
49	K	0.081428126860757	0.081428126860757
50	R	0.055355971374304	0.055355971374304
51	H	0.046053454576153	0.046053454576153
52	V	0.018464323885281	0.035536780733022
53	G	0.033775486335262	0.035536780733022
54	E	0.035536780733022	0.035536780733022
55	E	0.038396722417607	0.038396722417607
56	E	0.049957642217551	0.046458633209233
57	E	0.046458633209233	0.049957642217551
58	D	0.076617395153293	0.076617395153293
59	T	0.086236802852814	0.086236802852814
60	N	0.140572045745430	0.093713631262447
61	L	0.093713631262447	0.140572045745430
62	W	0.204420365517109	0.204420365517109
63	I	0.252826550592372	0.227546164224252
64	G	0.227546164224252	0.252826550592372
65	Y	0.470423970275449	0.470423970275449
66	C	0.593296797925130	0.593296797925130
67	A	0.758994297654435	0.758994297654435
68	F	0.792646930537249	0.758994297654435
69	H	0.900523460089579	0.758994297654435
70	L	0.734492436491329	0.734492436491329
71	G	0.445062908273469	0.445062908273469
72	D	0.405462837849631	0.405462837849631
73	Y	0.341177160816371	0.341177160816371
74	K	0.191791538026036	0.191791538026036
75	R	0.153529427303108	0.153529427303108
76	A	0.129999361121269	0.129999361121269
77	L	0.070111551149163	0.070111551149163
78	E	0.038600839771458	0.038600839771458
79	E	0.012120845237457	0.038600839771458
80	Y	0.012710763103390	0.018600480506027
81	E	0.039717560467003	0.018600480506027
82	N	0.018600480506027	0.018600480506027
83	A	0.019707030986968	0.018600480506027
84	T	0.010583563361603	0.015426306084507
85	K	0.014646602048411	0.015426306084507
86	E	0.015426306084507	0.015426306084507
87	E	0.044470860302614	0.044470860302614
88	N	0.060425689168262	0.060425689168262
89	C	0.065236691349899	0.065236691349899
90	N	0.129815726662007	0.129815726662007
91	S	0.231910788824480	0.199194820911673
92	E	0.199194820911673	0.231910788824480
93	V	0.298707830425349	0.298707830425349
94	W	0.457739569071807	0.457739569071807
95	V	0.733141496052922	0.733141496052922
96	N	0.899902179939998	0.889203318442294
97	L	0.895483460485793	0.895483460485793
98	A	0.889203318442294	0.899902179939998
99	C	0.945986142172409	0.942895420457566
100	T	0.942895420457566	0.945986142172409
101	Y	0.963685446245787	0.945986142172409
102	F	0.950241043270266	0.942895420457566
103	F	0.847011265879257	0.860397126051378
104	L	0.799364716831429	0.847011265879257
105	G	0.860397126051378	0.799364716831429
106	M	0.712667125169062	0.790634945405697
107	Y	0.790634945405697	0.729115023041501
108	K	0.689194450786224	0.712667125169062
109	Q	0.729115023041501	0.689194450786224
110	A	0.608575942712457	0.608575942712457
111	E	0.439625404436245	0.439625404436245
112	A	0.295716674708244	0.374691862512197
113	A	0.194291911067419	0.295716674708244
114	G	0.374691862512197	0.268797842217288
115	F	0.268797842217288	0.194291911067419
116	K	0.144168768555812	0.268797842217288
117	A	0.161622525380132	0.268797842217288
118	S	0.281878590636236	0.281878590636236
119	K	0.375351436987910	0.375351436987910
120	S	0.661668770615679	0.632090600907572
121	R	0.632090600907572	0.661668770615679
122	L	0.724527475420157	0.711255127407415
123	Q	0.810216146781344	0.711255127407415
124	N	0.711255127407415	0.724527475420157
125	R	0.711255127407415	0.748442052097399
126	L	0.789492920134066	0.711255127407415
127	L	0.748442052097399	0.711255127407415
128	F	0.611979708504585	0.611979708504585
129	H	0.475188343656102	0.475188343656102
130	L	0.441713233572798	0.447040966560042
131	A	0.284209395050597	0.447040966560042
132	H	0.447040966560042	0.447040966560042
133	K	0.605160153800114	0.585548632138757
134	F	0.586871079689778	0.585548632138757
135	N	0.585548632138757	0.585548632138757
136	D	0.447745047524475	0.447745047524475
137	E	0.285900863444758	0.285900863444758
138	K	0.227567675540359	0.227567675540359
139	K	0.227567675540359	0.227567675540359
140	L	0.181338729967824	0.181338729967824
141	M	0.093124513294859	0.156643427377277
142	S	0.156643427377277	0.093124513294859
143	F	0.091323341298829	0.091323341298829
144	H	0.067798972892174	0.091323341298829
145	Q	0.067798972892174	0.091323341298829
146	N	0.104656287739347	0.104656287739347
147	L	0.188917154223555	0.188917154223555
148	Q	0.198110573393295	0.188917154223555
149	D	0.198110573393295	0.188917154223555
150	V	0.167768126424298	0.180095174305645
151	T	0.167768126424298	0.180095174305645
152	E	0.180095174305645	0.180095174305645
153	D	0.180095174305645	0.180095174305645
154	Q	0.291853014138796	0.291853014138796
155	L	0.438622416401877	0.309739880767786
156	S	0.309739880767786	0.327207760853100
157	L	0.327207760853100	0.438622416401877
158	A	0.511978400129699	0.492893068671691
159	S	0.515743816223469	0.492893068671691
160	I	0.492893068671691	0.511978400129699
161	H	0.492893068671691	0.515743816223469
162	Y	0.704720322106182	0.583498279333419
163	M	0.840411678975633	0.704720322106182
164	R	0.583498279333419	0.724387688369623
165	S	0.740404654118647	0.724387688369623
166	H	0.724387688369623	0.685393438693475
167	Y	0.668786734002066	0.685393438693475
168	Q	0.685393438693475	0.685393438693475
169	E	0.685393438693475	0.685393438693475
170	A	0.791509700481414	0.685393438693475
171	I	0.804677715732038	0.685393438693475
172	D	0.577885793229176	0.577885793229176
173	I	0.501645429060101	0.520625583805001
174	Y	0.520625583805001	0.501645429060101
175	K	0.366423867242329	0.501645429060101
176	R	0.366423867242329	0.520625583805001
177	I	0.540772593654987	0.540772593654987
178	L	0.715680568675624	0.600247930816968
179	L	0.793961402359139	0.715680568675624
180	D	0.600247930816968	0.793961402359139
181	N	0.836693238826747	0.811018064945484
182	R	0.813317495547672	0.813317495547672
183	E	0.811018064945484	0.836693238826747
184	Y	0.848163310716570	0.848163310716570
185	L	0.906772473861032	0.876063593459231
186	A	0.884669416405476	0.876063593459231
187	L	0.876063593459231	0.884669416405476
188	N	0.866912219369753	0.884669416405476
189	V	0.924743055082303	0.924743055082303
190	Y	0.966776414089704	0.930935209775912
191	V	0.930935209775912	0.966776414089704
192	A	0.975988580351137	0.966776414089704
193	L	0.975988580351137	0.937602393245745
194	C	0.915349729019856	0.937602393245745
195	Y	0.937602393245745	0.915349729019856
196	Y	0.888870042880206	0.902938311873267
197	K	0.902938311873267	0.888870042880206
198	L	0.757974031945813	0.772651740031059
199	D	0.755198098725787	0.772651740031059
200	Y	0.772651740031059	0.757974031945813
201	Y	0.772651740031059	0.768854266750455
202	D	0.755198098725787	0.772651740031059
203	V	0.768854266750455	0.768854266750455
204	S	0.783060991435500	0.755198098725787
205	Q	0.657977207029922	0.671083203955961
206	E	0.653104761619596	0.671083203955961
207	V	0.671083203955961	0.657977207029922
208	L	0.776284848830188	0.653104761619596
209	A	0.500435942389535	0.539284665189024
210	V	0.366546025449749	0.539284665189024
211	Y	0.539284665189024	0.539284665189024
212	L	0.582890704267070	0.582890704267070
213	Q	0.631664446221006	0.631664446221006
214	Q	0.777370251490417	0.777370251490417
215	I	0.828328238650238	0.777370251490417
216	P	0.841661107127843	0.777370251490417
217	D	0.727341357310340	0.727341357310340
218	S	0.727341357310340	0.727341357310340
219	T	0.715230816256009	0.715230816256009
220	I	0.535084286131894	0.572186973853929
221	A	0.397759029508049	0.572186973853929
222	L	0.572186973853929	0.572186973853929
223	N	0.609983157014250	0.590701919483282
224	L	0.590701919483282	0.609983157014250
225	K	0.746155541915486	0.746155541915486
226	A	0.823501986423402	0.779126869831772
227	C	0.779126869831772	0.779126869831772
228	N	0.790115465524284	0.779126869831772
229	H	0.694111552239198	0.694111552239198
230	F	0.694111552239198	0.694111552239198
231	R	0.409482329227217	0.517532286736922
232	L	0.517532286736922	0.409482329227217
233	Y	0.246872951272403	0.395106856264825
234	N	0.395106856264825	0.334138894535540
235	G	0.334138894535540	0.334138894535540
236	R	0.238120947857754	0.395106856264825
237	A	0.425335136534680	0.334138894535540
238	A	0.508003548819323	0.238120947857754
239	E	0.216416192624162	0.216416192624162
240	A	0.168794752266178	0.168794752266178
241	E	0.117115990179227	0.117115990179227
242	L	0.071171210276084	0.113285290858747
243	K	0.088081759428364	0.113285290858747
244	S	0.113285290858747	0.093793877195557
245	L	0.181163430543372	0.113285290858747
246	M	0.093793877195557	0.136133370764022
247	D	0.136133370764022	0.181163430543372
248	N	0.251976027922128	0.205587708020073
249	A	0.205587708020073	0.205587708020073
250	S	0.205587708020073	0.205587708020073
251	S	0.205587708020073	0.205587708020073
252	S	0.358497425176874	0.257060392860474
253	F	0.376149454377908	0.257060392860474
254	E	0.257060392860474	0.358497425176874
255	F	0.154341191192639	0.376149454377908
256	A	0.406897276286180	0.406897276286180
257	K	0.595916259969128	0.595916259969128
258	E	0.672056079721032	0.672056079721032
259	L	0.792916464503846	0.757476176512006
260	I	0.805113049139618	0.757476176512006
261	R	0.757476176512006	0.757476176512006
262	H	0.558265292159210	0.558265292159210
263	N	0.558265292159210	0.558265292159210
264	L	0.338352975797905	0.504705353588370
265	V	0.338352975797905	0.504705353588370
266	V	0.504705353588370	0.504705353588370
267	F	0.620882874345642	0.578375708687038
268	R	0.597842286404670	0.578375708687038
269	G	0.578375708687038	0.578375708687038
270	G	0.519391294138444	0.578375708687038
271	E	0.460059703532377	0.578375708687038
272	G	0.668630423850060	0.519391294138444
273	A	0.646841099545318	0.460059703532377
274	L	0.349293473339085	0.369043869929538
275	Q	0.349293473339085	0.349293473339085
276	V	0.369043869929538	0.349293473339085
277	L	0.315436121026398	0.349293473339085
278	P	0.259201182596293	0.362220123421934
279	P	0.362220123421934	0.362220123421934
280	L	0.516293239175626	0.516293239175626
281	V	0.726197557099062	0.631615022251412
282	D	0.631615022251412	0.631615022251412
283	V	0.631615022251412	0.726197557099062
284	I	0.760127682299195	0.760127682299195
285	P	0.790934548322361	0.777096666998441
286	E	0.777096666998441	0.790934548322361
287	A	0.876551468186161	0.876551468186161
288	R	0.940097025674409	0.876551468186161
289	L	0.900130557615972	0.876551468186161
290	N	0.829833534066389	0.829833534066389
291	L	0.829833534066389	0.829833534066389
292	V	0.588342873374774	0.588342873374774
293	I	0.544861758975666	0.565121487577838
294	Y	0.565121487577838	0.565121487577838
295	Y	0.565121487577838	0.565121487577838
296	L	0.565121487577838	0.565121487577838
297	R	0.675860693854362	0.565121487577838
298	Q	0.468221423985750	0.675860693854362
299	D	0.675860693854362	0.675860693854362
300	D	0.693213760171523	0.555405851427834
301	V	0.555405851427834	0.555405851427834
302	Q	0.234696415057653	0.249695213102891
303	E	0.249695213102891	0.234696415057653
304	A	0.099390501851162	0.099390501851162
305	Y	0.047557010919549	0.048766710682787
306	N	0.044696360898960	0.048766710682787
307	L	0.048766710682787	0.048766710682787
308	I	0.080198446477711	0.051404513767102
309	K	0.138649412881723	0.080198446477711
310	D	0.051404513767102	0.092292857609601
311	L	0.092292857609601	0.138649412881723
312	E	0.265015043374741	0.231128340506911
313	P	0.355665417222910	0.231128340506911
314	T	0.231128340506911	0.231128340506911
315	T	0.222687907480726	0.222687907480726
316	P	0.206380058566812	0.206380058566812
317	Q	0.178862463264866	0.206380058566812
318	E	0.154895653464019	0.206380058566812
319	Y	0.310367722128165	0.227191766458317
320	I	0.227191766458317	0.310367722128165
321	L	0.490321589061968	0.438493687569459
322	K	0.461115708311651	0.438493687569459
323	G	0.438493687569459	0.439659103602396
324	V	0.307213564976909	0.438493687569459
325	V	0.439659103602396	0.438493687569459
326	N	0.391330684829098	0.411058320297577
327	A	0.528281660432401	0.411058320297577
328	A	0.411058320297577	0.391330684829098
329	L	0.146276450621673	0.146276450621673
330	G	0.089521739272940	0.146276450621673
331	Q	0.135582343954754	0.146276450621673
332	E	0.163594573658005	0.143864699980486
333	M	0.189304759591180	0.163488394232399
334	G	0.143864699980486	0.163488394232399
335	S	0.163488394232399	0.163488394232399
336	R	0.128117668172845	0.163488394232399
337	D	0.182825358418722	0.182012255722564
338	H	0.182012255722564	0.182825358418722
339	M	0.213560298721031	0.213560298721031
340	K	0.356049037698637	0.356049037698637
341	I	0.621553974250026	0.452241779228768
342	A	0.452241779228768	0.452241779228768
343	Q	0.452241779228768	0.452241779228768
344	Q	0.452241779228768	0.452241779228768
345	F	0.484287193061847	0.484287193061847
346	F	0.652653429774717	0.500146157495837
347	Q	0.500146157495837	0.500146157495837
348	L	0.516487510189330	0.500146157495837
349	V	0.361535702240283	0.361535702240283
350	G	0.219480635904095	0.318106730996804
351	G	0.318106730996804	0.300581719414809
352	S	0.300581719414809	0.260435590463594
353	A	0.260435590463594	0.260435590463594
354	S	0.168985434157501	0.168985434157501
355	E	0.091253431959377	0.148749027919301
356	C	0.148749027919301	0.122722314062502
357	D	0.122722314062502	0.117507345368945
358	T	0.091461384976182	0.122722314062502
359	I	0.117507345368945	0.122722314062502
360	P	0.220441744061578	0.220441744061578
361	G	0.345699342902222	0.345699342902222
362	R	0.445810273241019	0.445810273241019
363	Q	0.601791350862682	0.601791350862682
364	C	0.831802016107776	0.743845337295361
365	M	0.743845337295361	0.831802016107776
366	A	0.842792268904866	0.831802016107776
367	S	0.908322088805155	0.743845337295361
368	C	0.708642582058576	0.763352372723863
369	F	0.588493946620296	0.763352372723863
370	F	0.763352372723863	0.763352372723863
371	L	0.848865218620154	0.848865218620154
372	L	0.925335021238273	0.925335021238273
373	K	0.930375190287617	0.925335021238273
374	Q	0.943476760437258	0.925335021238273
375	F	0.915185180338951	0.926236654252144
376	D	0.915185180338951	0.915185180338951
377	D	0.926236654252144	0.915185180338951
378	V	0.863686817203300	0.863686817203300
379	L	0.772267400097094	0.772267400097094
380	I	0.757572664231141	0.772267400097094
381	Y	0.756569988308607	0.772267400097094
382	L	0.850901448702715	0.757572664231141
383	N	0.830705009490452	0.756569988308607
384	S	0.567569225358993	0.830705009490452
385	F	0.567569225358992	0.830705009490452
386	K	0.842434877034802	0.712123702399127
387	S	0.854186388383947	0.712123702399127
388	Y	0.712123702399127	0.712123702399127
389	F	0.694214116874907	0.694214116874907
390	Y	0.509882992622329	0.597259570148588
391	N	0.489450523340438	0.577755231978996
392	D	0.597259570148588	0.509882992622329
393	D	0.577755231978996	0.489450523340438
394	I	0.473320675813265	0.524453924222550
395	F	0.473320675813265	0.473320675813265
396	N	0.524453924222550	0.473320675813265
397	F	0.438758863553860	0.438758863553860
398	N	0.297262927306866	0.297262927306866
399	Y	0.155927962722573	0.272035985334754
400	A	0.155927962722573	0.272035985334754
401	Q	0.272035985334754	0.174133093269438
402	A	0.427827089334783	0.174133093269438
403	K	0.174133093269438	0.174133093269438
404	A	0.078610247103238	0.078610247103238
405	A	0.058151125354613	0.058151125354613
406	T	0.018617400482843	0.030699967472244
407	G	0.028509281335639	0.030699967472244
408	N	0.030699967472244	0.030699967472244
409	T	0.046243969466772	0.046243969466772
410	S	0.089852754929625	0.089852754929625
411	E	0.140731845394779	0.115524160284379
412	G	0.138142645572933	0.115524160284379
413	E	0.115524160284379	0.115524160284379
414	E	0.057584232232301	0.101809481152468
415	A	0.053908796961775	0.101809481152468
416	F	0.101809481152468	0.095597614607512
417	L	0.118716191335187	0.095597614607512
418	L	0.095597614607512	0.101809481152468
419	I	0.050176868797526	0.118716191335187
420	Q	0.137413011118914	0.137413011118914
421	S	0.300198643039456	0.300198643039456
422	E	0.564003096384027	0.564003096384027
423	K	0.808909917895864	0.775255780338877
424	M	0.775255780338877	0.785218267143484
425	K	0.785218267143484	0.785218267143484
426	N	0.785218267143484	0.775255780338877
427	D	0.704850486278743	0.704850486278743
428	Y	0.558616527333556	0.704850486278743
429	I	0.687730049211252	0.704850486278743
430	Y	0.792216060359819	0.792216060359819
431	L	0.931133125302692	0.919204846741534
432	S	0.955690652240507	0.919204846741534
433	W	0.919204846741534	0.931133125302692
434	L	0.919204846741534	0.931133125302692
435	A	0.931133125302692	0.931133125302692
436	R	0.958324962049253	0.931133125302692
437	C	0.934773901445977	0.931133125302692
438	Y	0.929698775532888	0.929698775532888
439	I	0.903608393919619	0.908098410570903
440	M	0.908098410570903	0.903608393919619
441	N	0.850135568030139	0.850135568030139
442	K	0.843302330071730	0.850135568030139
443	K	0.832195246141768	0.850135568030139
444	P	0.883613347729268	0.861383504742272
445	R	0.869008225551826	0.861383504742272
446	L	0.861383504742272	0.861383504742272
447	A	0.673278736095445	0.673278736095445
448	W	0.505765101997963	0.505765101997963
449	E	0.404913335927087	0.404913335927087
450	L	0.393373501956226	0.393373501956226
451	Y	0.283085582086779	0.393373501956226
452	L	0.295193756643404	0.393373501956226
453	K	0.479347499635876	0.460426825160170
454	M	0.460426825160170	0.460426825160170
455	E	0.460426825160170	0.460426825160170
456	T	0.566408153050975	0.460426825160170
457	S	0.378366142059216	0.566408153050975
458	G	0.665750910421174	0.604752759950739
459	E	0.683391669426818	0.604752759950739
460	S	0.604752759950739	0.604752759950739
461	F	0.392505812795120	0.392505812795120
462	S	0.255123597143107	0.392505812795120
463	L	0.267747534824045	0.392505812795120
464	L	0.524404559844813	0.506961632593204
465	Q	0.506961632593204	0.524404559844813
466	L	0.607292084283206	0.607292084283206
467	I	0.607292084283206	0.607292084283206
468	A	0.713085903643360	0.713085903643360
469	N	0.822811862046656	0.811414274139812
470	D	0.811414274139812	0.811414274139812
471	C	0.881637923204076	0.811414274139812
472	Y	0.798586739486758	0.798586739486758
473	K	0.721446686304597	0.725762279661741
474	M	0.725762279661741	0.721446686304597
475	G	0.633530173660316	0.633530173660316
476	Q	0.613385604312805	0.613385604312805
477	F	0.392517627807785	0.613385604312805
478	Y	0.581404863064686	0.613385604312805
479	Y	0.839253822926729	0.581404863064686
480	S	0.651180474312895	0.651180474312895
481	A	0.537776021248433	0.651180474312895
482	K	0.698645702562058	0.537776021248433
483	A	0.435158838774639	0.464136677696393
484	F	0.464136677696393	0.435158838774639
485	D	0.426839719658331	0.426839719658331
486	V	0.253053850425678	0.253053850425678
487	L	0.100999547606718	0.181984210673411
488	E	0.100999547606719	0.100999547606719
489	R	0.181984210673411	0.100999547606718
490	L	0.094264389021893	0.094264389021893
491	D	0.077030222169454	0.077030222169454
492	P	0.060254750025949	0.060254750025949
493	N	0.035703282298574	0.053038910982327
494	P	0.053038910982327	0.038744428950090
495	E	0.038744428950090	0.038744428950090
496	Y	0.033300447861216	0.053038910982327
497	W	0.092825494744037	0.066903842892083
498	E	0.066903842892083	0.072099442314900
499	G	0.072099442314900	0.092825494744037
500	K	0.225100446690613	0.225100446690613
501	R	0.239733057105755	0.239733057105755
502	G	0.374139921555522	0.374139921555522
503	A	0.588789246857370	0.588789246857370
504	C	0.835463473802797	0.588789246857370
505	V	0.782579044302292	0.720877810596976
506	G	0.578808204872039	0.720877810596976
507	I	0.720877810596976	0.662291170322639
508	F	0.662291170322639	0.638740081890451
509	Q	0.638740081890451	0.638740081890451
510	M	0.607070866671044	0.607070866671044
511	I	0.539844701390800	0.539844701390800
512	I	0.491484883353101	0.530711240688684
513	A	0.530711240688684	0.491484883353101
514	G	0.417081323993177	0.417081323993177
515	R	0.352044313655915	0.352044313655915
516	E	0.312758710985733	0.348386683672567
517	P	0.313931734272636	0.348386683672567
518	K	0.348386683672567	0.348386683672567
519	E	0.400427205863374	0.348386683672567
520	T	0.381294113034520	0.348386683672567
521	L	0.246194324296218	0.262478944548579
522	R	0.210199052118453	0.246194324296218
523	E	0.262478944548579	0.246194324296218
524	V	0.199605450875043	0.256289612703159
525	L	0.256289612703159	0.262478944548579
526	H	0.290723096409125	0.286293778913007
527	L	0.286293778913007	0.290723096409125
528	L	0.543700824597859	0.384050281255961
529	R	0.403560701441969	0.403560701441969
530	S	0.384050281255961	0.464991410135191
531	T	0.464991410135191	0.464991410135191
532	G	0.755031109850586	0.661024141298936
533	N	0.661024141298936	0.678794006029736
534	T	0.678794006029736	0.678794006029736
535	Q	0.746713742405820	0.661024141298936
536	V	0.596691167508906	0.596691167508906
537	E	0.426103336639405	0.596691167508906
538	Y	0.576756106131831	0.596691167508906
539	M	0.625786657259406	0.576756106131831
540	I	0.609291702567254	0.576756106131831
541	R	0.542158939412682	0.558252577159186
542	I	0.542158939412682	0.558252577159186
543	M	0.558252577159186	0.558252577159186
544	K	0.700210688416701	0.558252577159186
545	K	0.577999776905540	0.558252577159186
546	W	0.500000000000000	0.500000000000000
547	A	0.500000000000000	0.500000000000000
548	K	0.500000000000000	0.500000000000000
549	E	0.500000000000000	0.500000000000000
550	N	0.500000000000000	0.500000000000000
551	R	0.500000000000000	0.500000000000000
552	V	0.500000000000000	0.500000000000000
553	S	0.500000000000000	0.500000000000000
554	I	0.500000000000000	0.500000000000000
