# Supplementary material for: Conserved degronome features governing quality control associated proteolysis
Source: Nat Commun. 2022 Dec 8;13:7588. doi: 10.1038/s41467-022-35298-y (PMC9732359; doi:10.1038/s41467-022-35298-y)
Supplement: Supplementary file 7 — Supplementary Data 5 [file 41467_2022_35298_MOESM7_ESM.zip › profile_A0AVI2.csv]

# Degron profile of A0AVI2
# logit: Predicted probability of a tile being a degron (PSI<2.2) assigned to central position
# smooth: Running median spanning 5 positions
resi	aa	logit	logit_smooth
1	M	0.500000000000000	0.500000000000000
2	L	0.500000000000000	0.500000000000000
3	R	0.500000000000000	0.500000000000000
4	L	0.500000000000000	0.500000000000000
5	V	0.500000000000000	0.500000000000000
6	V	0.500000000000000	0.500000000000000
7	Q	0.500000000000000	0.500000000000000
8	S	0.500000000000000	0.500000000000000
9	A	0.671567269559872	0.536099380974784
10	K	0.718641919092970	0.536099380974784
11	I	0.536099380974784	0.536099380974784
12	D	0.536099380974784	0.536099380974784
13	P	0.343341927865049	0.343341927865049
14	P	0.329889346197620	0.329889346197620
15	L	0.302731591805258	0.329889346197620
16	A	0.319987458183222	0.319987458183222
17	P	0.489274760430951	0.319987458183222
18	L	0.280654937157427	0.319987458183222
19	P	0.436051502368749	0.290664892814891
20	R	0.290664892814891	0.290664892814891
21	P	0.290664892814891	0.436051502368749
22	C	0.495325733676407	0.353305509584729
23	M	0.521218171852705	0.353305509584729
24	S	0.353305509584729	0.363589777991403
25	I	0.324474062907579	0.353305509584729
26	D	0.363589777991403	0.353305509584729
27	F	0.247051878628230	0.363589777991403
28	R	0.396965086793096	0.396965086793096
29	D	0.509908577596601	0.396965086793096
30	I	0.412705367673527	0.396965086793096
31	K	0.248627014605668	0.248627014605668
32	K	0.148603667935831	0.148603667935831
33	R	0.080232660949015	0.110531784631822
34	T	0.035139777594054	0.110531784631822
35	R	0.110531784631822	0.088287198507555
36	V	0.116375383449640	0.100100854837012
37	V	0.088287198507555	0.100100854837012
38	E	0.100100854837012	0.099156644399782
39	G	0.052346936622838	0.099156644399782
40	N	0.099156644399782	0.100100854837012
41	D	0.192042555304242	0.192042555304242
42	P	0.303739372214599	0.303739372214599
43	V	0.317493113236581	0.317493113236581
44	W	0.447510205175278	0.317493113236581
45	N	0.484688906025950	0.447510205175278
46	E	0.304375387085004	0.451252524458385
47	T	0.451252524458385	0.480390595627985
48	L	0.480390595627985	0.480390595627985
49	I	0.686460128429207	0.686460128429207
50	W	0.715499736302495	0.686460128429207
51	H	0.701244981735883	0.686460128429207
52	L	0.407551790791055	0.450004226180491
53	W	0.257825530849696	0.450004226180491
54	N	0.450004226180491	0.450004226180491
55	R	0.728072350621637	0.689251869931339
56	P	0.709599281225631	0.689251869931339
57	L	0.689251869931339	0.689251869931339
58	E	0.524139585746537	0.524139585746537
59	N	0.510992226079530	0.510992226079530
60	D	0.472107163700244	0.472107163700244
61	S	0.192191811235894	0.192191811235894
62	F	0.153041688020161	0.153041688020161
63	L	0.146907999472876	0.147671073782701
64	Q	0.137640348484882	0.146907999472876
65	V	0.147671073782701	0.137640348484882
66	T	0.079992442737106	0.124946843493558
67	L	0.124946843493558	0.124946843493558
68	Q	0.093653933909217	0.124946843493558
69	D	0.182387913574978	0.182387913574978
70	M	0.294182631319260	0.182387913574978
71	G	0.312312487226504	0.271207115454952
72	S	0.154524110825415	0.271207115454952
73	Q	0.271207115454952	0.211229873860111
74	K	0.211229873860111	0.211229873860111
75	K	0.211229873860111	0.211229873860111
76	E	0.195550025625128	0.211229873860111
77	R	0.331081019518732	0.331081019518732
78	F	0.650410392448701	0.538382333983979
79	I	0.538382333983979	0.567329886525469
80	G	0.567329886525469	0.650410392448701
81	L	0.711260464977446	0.711260464977446
82	A	0.833766006493774	0.830753685851179
83	T	0.833766006493774	0.833766006493774
84	V	0.830753685851179	0.833766006493774
85	L	0.879044242399528	0.833766006493774
86	L	0.870731603963184	0.830753685851179
87	K	0.674229367843670	0.811595043396336
88	P	0.634179348865216	0.810759989473778
89	L	0.811595043396336	0.810759989473778
90	L	0.810759989473778	0.811595043396336
91	K	0.856187264030643	0.811595043396336
92	Q	0.847371141598525	0.810759989473778
93	P	0.619352477022282	0.619352477022282
94	S	0.619352477022282	0.619352477022282
95	E	0.466844659466355	0.619352477022282
96	V	0.635676660509845	0.619549051171954
97	L	0.794086153403319	0.619549051171954
98	F	0.619549051171954	0.619549051171954
99	V	0.483070271721942	0.617691493487269
100	K	0.497792866836047	0.617691493487269
101	D	0.617691493487269	0.603685438036454
102	L	0.641845356791036	0.617691493487269
103	T	0.603685438036454	0.617691493487269
104	L	0.728444725423624	0.603685438036454
105	L	0.440142733836463	0.440142733836463
106	N	0.401877958307191	0.401877958307191
107	H	0.266625490884795	0.280503806611662
108	S	0.266625490884795	0.280503806611662
109	M	0.280503806611662	0.280503806611662
110	K	0.594398666507520	0.418517247357176
111	P	0.418517247357176	0.442284264568563
112	T	0.548333392800981	0.442284264568563
113	D	0.442284264568563	0.442284264568563
114	C	0.312753859794642	0.444529690847571
115	T	0.463159528022646	0.442284264568563
116	V	0.444529690847571	0.388327137245431
117	T	0.388327137245431	0.388327137245431
118	L	0.280306998202491	0.330890811939769
119	Q	0.171133063268959	0.280306998202491
120	V	0.330890811939769	0.280306998202491
121	A	0.219247010350531	0.250127136918477
122	H	0.346291436055222	0.250127136918477
123	M	0.250127136918477	0.219247010350531
124	S	0.199641487887097	0.199641487887097
125	N	0.152186012276164	0.152186012276164
126	Q	0.092502197806865	0.092502197806865
127	D	0.026400882695845	0.033727762910640
128	I	0.030711089792796	0.030711089792796
129	E	0.033727762910640	0.030711089792796
130	K	0.021051489076580	0.030711089792796
131	T	0.039024669895635	0.032414238412561
132	G	0.026573215786124	0.032414238412561
133	A	0.032414238412561	0.032414238412561
134	E	0.043576296712589	0.032414238412561
135	D	0.027567504334581	0.040269250230700
136	H	0.065079294923013	0.043576296712589
137	L	0.040269250230700	0.065079294923013
138	G	0.068109734483125	0.065079294923013
139	I	0.066752847567171	0.066752847567171
140	T	0.062531035574449	0.068109734483125
141	A	0.142179877640980	0.142179877640980
142	R	0.168833297029958	0.168833297029958
143	E	0.376315871824881	0.376315871824881
144	A	0.506460255473160	0.376315871824881
145	A	0.418484608195477	0.376315871824881
146	S	0.276969174539020	0.338733469331241
147	Q	0.338733469331241	0.276969174539020
148	K	0.235924861913946	0.247700306364035
149	L	0.247700306364035	0.247700306364035
150	M	0.224495119226815	0.247700306364035
151	V	0.247700306364035	0.247700306364035
152	P	0.518642057148023	0.417067750415564
153	G	0.467518374297174	0.417067750415564
154	S	0.417067750415564	0.417067750415564
155	T	0.402817655408580	0.402817655408580
156	A	0.383248727779540	0.383248727779540
157	H	0.378161323556088	0.378161323556088
158	R	0.258699438575483	0.302433122591917
159	A	0.302433122591917	0.302433122591917
160	L	0.190006747915091	0.302433122591917
161	S	0.320016688491471	0.320016688491471
162	S	0.401779313585479	0.401779313585479
163	K	0.533867297842633	0.516451409400250
164	P	0.516451409400250	0.533867297842633
165	Q	0.597449823097694	0.577822520401414
166	H	0.720063802190589	0.577822520401414
167	F	0.577822520401414	0.577822520401414
168	Q	0.577822520401414	0.577822520401414
169	V	0.440104022072954	0.576717807488116
170	R	0.420374966533609	0.576717807488116
171	V	0.576717807488116	0.576717807488116
172	K	0.684887665471898	0.624369288191567
173	V	0.659078915283143	0.624369288191567
174	F	0.624369288191567	0.624369288191567
175	E	0.550184317401129	0.576596988256444
176	A	0.571320525792466	0.571320525792466
177	R	0.576596988256444	0.550184317401129
178	Q	0.404330798704576	0.517571293610935
179	L	0.517571293610935	0.517571293610935
180	M	0.517571293610935	0.517571293610935
181	G	0.517571293610935	0.517571293610935
182	N	0.517571293610935	0.517571293610935
183	N	0.364755589913220	0.517571293610935
184	I	0.670646225999884	0.587943635916788
185	K	0.670646225999884	0.587943635916788
186	P	0.587943635916788	0.587943635916788
187	V	0.587943635916788	0.587943635916788
188	V	0.412031934204823	0.412031934204823
189	K	0.334367212655892	0.412031934204823
190	V	0.380053342542103	0.412031934204823
191	S	0.438601599989648	0.438601599989648
192	I	0.515165167138305	0.515165167138305
193	A	0.515165167138305	0.515165167138305
194	G	0.515165167138305	0.515165167138305
195	Q	0.652786944524921	0.515165167138305
196	Q	0.454602273350446	0.454602273350446
197	H	0.279412581937807	0.279412581937807
198	Q	0.246009018728449	0.246009018728449
199	T	0.139880429784986	0.233046710773404
200	R	0.233046710773404	0.218059199795114
201	I	0.218059199795114	0.152739264153849
202	K	0.152739264153849	0.218059199795114
203	M	0.120407706391126	0.218059199795114
204	G	0.231981062476363	0.231981062476363
205	N	0.379524303651288	0.379524303651288
206	N	0.514585800466845	0.454098919355419
207	P	0.514585800466845	0.514585800466845
208	F	0.454098919355419	0.514585800466845
209	F	0.590251768359498	0.454098919355419
210	N	0.432723778191221	0.432723778191221
211	E	0.317171686880558	0.371910705166879
212	I	0.344983926259990	0.371910705166879
213	F	0.371910705166879	0.371910705166879
214	F	0.478072862979925	0.478072862979925
215	Q	0.521204800959802	0.521204800959802
216	N	0.705266475604779	0.521204800959802
217	F	0.705266475604779	0.521204800959802
218	H	0.390267601122424	0.449249119173809
219	E	0.316564333883862	0.449249119173809
220	V	0.449249119173809	0.449249119173809
221	P	0.449249119173809	0.449249119173809
222	A	0.450598414545147	0.450598414545147
223	K	0.471922646050312	0.471922646050312
224	F	0.471922646050312	0.471922646050312
225	F	0.657654032508885	0.563351290015623
226	D	0.636798254298836	0.636798254298836
227	E	0.563351290015623	0.636798254298836
228	T	0.692054968751204	0.636798254298836
229	I	0.568567847730419	0.655490119697704
230	L	0.655490119697704	0.692054968751204
231	I	0.699862530628019	0.699862530628019
232	Q	0.727411099437904	0.699862530628019
233	V	0.712024634538726	0.712024634538726
234	V	0.555081766603071	0.727411099437904
235	N	0.753902008256324	0.753902008256324
236	S	0.753902008256324	0.753902008256324
237	S	0.860508902583232	0.753902008256324
238	A	0.696128714695202	0.696128714695202
239	M	0.568160387677998	0.568160387677998
240	R	0.546991912847857	0.546991912847857
241	Y	0.546991912847857	0.546991912847857
242	K	0.417200002721861	0.417200002721861
243	A	0.173416148101633	0.349978410194768
244	E	0.349978410194768	0.349978410194768
245	I	0.289296128021715	0.349978410194768
246	G	0.431996871575767	0.431996871575767
247	R	0.557864762642528	0.557864762642528
248	F	0.592234971623562	0.557864762642528
249	Q	0.592042111010127	0.557864762642528
250	T	0.456015684470885	0.456015684470885
251	D	0.430450218744548	0.456015684470885
252	I	0.317692181828044	0.430450218744548
253	G	0.466485480613538	0.430450218744548
254	F	0.302747187005277	0.466485480613538
255	I	0.518983183531516	0.518983183531516
256	Y	0.652614189766306	0.520344042177572
257	H	0.520344042177572	0.525727086936513
258	S	0.525727086936513	0.652614189766306
259	P	0.684660612539001	0.684660612539001
260	G	0.890846523741474	0.751909882035127
261	H	0.751909882035127	0.866160852949928
262	T	0.882782083244090	0.866160852949928
263	L	0.866160852949928	0.751909882035127
264	L	0.745739239947062	0.745739239947062
265	R	0.590170703495652	0.590170703495652
266	K	0.514483709310908	0.514483709310908
267	W	0.456708638083419	0.456708638083419
268	L	0.456708638083419	0.456708638083419
269	G	0.456708638083419	0.456708638083419
270	L	0.438126513324274	0.438126513324274
271	C	0.368333862309890	0.368333862309890
272	Q	0.346109243642623	0.346109243642623
273	P	0.221697257748321	0.268211058267379
274	N	0.166388620820019	0.258002725722208
275	N	0.268211058267379	0.221697257748321
276	P	0.258002725722208	0.258002725722208
277	G	0.148572670523060	0.258002725722208
278	S	0.282430898119303	0.211715582282913
279	G	0.174790045586718	0.211715582282913
280	V	0.211715582282913	0.282430898119303
281	T	0.335076362416473	0.335076362416473
282	G	0.421147716218837	0.421147716218837
283	Y	0.632750747239251	0.621499111254139
284	L	0.621499111254139	0.632750747239251
285	K	0.767132029257410	0.632750747239251
286	V	0.767132029257410	0.667692865404252
287	T	0.622128421879633	0.667692865404252
288	I	0.667692865404252	0.667692865404252
289	Y	0.591156293225195	0.667692865404252
290	A	0.728764755514675	0.676242099176401
291	L	0.878569964723407	0.676242099176401
292	G	0.676242099176401	0.676242099176401
293	V	0.506377756572608	0.530543676785660
294	G	0.506377756572608	0.530543676785660
295	D	0.530543676785660	0.530543676785660
296	Q	0.677420811347737	0.530543676785660
297	A	0.641028088202425	0.530543676785660
298	L	0.438156103379238	0.438156103379238
299	I	0.391162094319234	0.391162094319234
300	D	0.145968967899436	0.145968967899436
301	Q	0.101515522703876	0.101515522703876
302	K	0.062778905912877	0.101515522703876
303	L	0.042402333553545	0.101515522703876
304	L	0.152812898742893	0.152812898742893
305	Y	0.152812898742894	0.152812898742894
306	G	0.230321288376012	0.152812898742894
307	T	0.229356238144265	0.216158858634509
308	D	0.121128373592178	0.229356238144265
309	D	0.216158858634509	0.229356238144265
310	T	0.268354778687707	0.268354778687707
311	D	0.398831581368382	0.268354778687707
312	I	0.375861749697494	0.268354778687707
313	Q	0.214125244009472	0.251617954505859
314	I	0.242665430134598	0.251617954505859
315	F	0.251617954505859	0.251617954505859
316	K	0.333402128117686	0.333402128117686
317	S	0.551187557941834	0.551187557941834
318	A	0.809670752098676	0.809670752098676
319	V	0.887702914233833	0.887702914233833
320	V	0.935871539140644	0.930875502920265
321	P	0.930875502920265	0.935871539140644
322	I	0.964627495756433	0.961930098049868
323	N	0.964627495756433	0.964627495756433
324	M	0.961930098049868	0.964627495756433
325	A	0.977288683423826	0.964627495756433
326	Y	0.981414830479006	0.961930098049868
327	L	0.961094946815389	0.961094946815389
328	Q	0.878640671518265	0.910041457430349
329	L	0.888591582300927	0.903241138513189
330	F	0.910041457430349	0.903241138513189
331	I	0.903241138513189	0.903241138513189
332	Y	0.917314231835241	0.903241138513189
333	C	0.874285217706822	0.874285217706822
334	A	0.859343415659765	0.859343415659765
335	E	0.765045934852098	0.765045934852098
336	D	0.634135020271810	0.762099689360969
337	L	0.762099689360969	0.634135020271810
338	H	0.574962194291231	0.574962194291231
339	L	0.380952387032419	0.380952387032419
340	K	0.218074264674543	0.232333276092256
341	K	0.232333276092256	0.218074264674543
342	H	0.097647845982126	0.130719038866111
343	Q	0.130719038866111	0.130719038866111
344	S	0.130719038866111	0.130719038866111
345	V	0.361127768177683	0.300495623686766
346	N	0.379870229574370	0.300495623686766
347	P	0.300495623686766	0.300495623686766
348	Q	0.116042049816782	0.207346915975113
349	L	0.116042049816782	0.207346915975113
350	E	0.207346915975113	0.207346915975113
351	V	0.207478193315709	0.207478193315709
352	E	0.222913468118123	0.214293380846160
353	L	0.236205033649262	0.222913468118123
354	I	0.214293380846160	0.236205033649262
355	G	0.240821544325931	0.240821544325931
356	E	0.273942327443969	0.240821544325931
357	K	0.273942327443969	0.240821544325931
358	L	0.168775730828249	0.168775730828249
359	R	0.150210084901433	0.150210084901433
360	T	0.075981714380254	0.116558335527109
361	H	0.108533694320294	0.113734529464051
362	M	0.116558335527109	0.113734529464051
363	Q	0.113734529464051	0.116558335527109
364	T	0.118675841172510	0.118675841172510
365	Q	0.177912576154900	0.177912576154900
366	T	0.318490761252298	0.304543938501234
367	D	0.318490761252298	0.318490761252298
368	N	0.304543938501234	0.318490761252298
369	P	0.447299631242737	0.447299631242737
370	I	0.447497061677248	0.447497061677248
371	W	0.522993196129098	0.522993196129098
372	N	0.522993196129098	0.522993196129098
373	Q	0.670766682664614	0.652401383921254
374	I	0.652401383921254	0.670766682664614
375	L	0.748789187833056	0.748789187833056
376	T	0.918062481226580	0.918062481226580
377	F	0.933878947349074	0.933878947349074
378	R	0.943235087401137	0.933905040186238
379	I	0.933905040186238	0.935595419346234
380	Q	0.935595419346234	0.943235087401137
381	L	0.945247994865120	0.945247994865120
382	P	0.972191854370783	0.945247994865120
383	C	0.948790828747152	0.948790828747152
384	L	0.943877262727341	0.948790828747152
385	S	0.968993832176970	0.943877262727341
386	S	0.893154958779889	0.925593911858521
387	Y	0.925593911858521	0.893154958779889
388	I	0.868292303902763	0.870740451895820
389	K	0.870740451895820	0.868292303902763
390	F	0.771721442063111	0.771721442063111
391	R	0.665299098489170	0.665299098489170
392	V	0.665299098489170	0.665299098489170
393	L	0.473503240609579	0.473503240609579
394	D	0.310093640396616	0.310093640396616
395	C	0.205110987975774	0.232805613167229
396	R	0.232805613167229	0.205110987975774
397	K	0.101275756651719	0.107812601485051
398	K	0.107812601485051	0.101275756651719
399	D	0.073531542263837	0.074964435995375
400	C	0.068521025394764	0.073531542263837
401	P	0.074964435995375	0.073531542263837
402	D	0.041353446585070	0.074174925539761
403	E	0.139527105307879	0.074174925539761
404	I	0.074174925539761	0.074174925539761
405	G	0.064120596211624	0.128881697662358
406	T	0.128881697662358	0.128881697662358
407	A	0.135642153913978	0.135642153913978
408	S	0.238963314378220	0.149559729399793
409	L	0.165077347780547	0.165077347780547
410	S	0.149559729399793	0.168060889836852
411	L	0.168060889836852	0.168060889836852
412	N	0.168060889836852	0.168060889836852
413	Q	0.168060889836852	0.168060889836852
414	I	0.132995175295660	0.137487958647186
415	S	0.102906995188165	0.137487958647186
416	S	0.137487958647186	0.132995175295660
417	T	0.216275287717329	0.128078721085471
418	G	0.128078721085471	0.128078721085471
419	E	0.099954973673537	0.128078721085471
420	E	0.099465570364364	0.128078721085471
421	I	0.207332942931052	0.159687157294416
422	E	0.194172858395466	0.194172858395466
423	G	0.159687157294416	0.207332942931052
424	V	0.262026711238295	0.194172858395466
425	Y	0.211629326945785	0.211629326945785
426	S	0.184131813036314	0.229890426338277
427	G	0.229890426338277	0.229890426338277
428	F	0.492784530941155	0.492784530941155
429	L	0.760724221334617	0.612222379634258
430	P	0.612222379634258	0.760724221334617
431	C	0.837831564111176	0.765597479982239
432	F	0.880483983935781	0.765597479982239
433	G	0.765597479982239	0.765597479982239
434	P	0.587863169788234	0.626440682063953
435	S	0.573518838900669	0.587863169788234
436	F	0.626440682063953	0.573518838900669
437	L	0.524129589092268	0.524129589092268
438	T	0.332590357280802	0.522769620335826
439	L	0.522769620335826	0.445084837904742
440	H	0.423999613018310	0.445084837904742
441	G	0.445084837904742	0.445084837904742
442	G	0.494656745916405	0.423999613018310
443	K	0.397999863436130	0.397999863436130
444	K	0.275124596421162	0.275124596421162
445	A	0.133132292999344	0.137427180890015
446	P	0.091174419941684	0.137427180890015
447	F	0.137427180890015	0.133132292999344
448	R	0.147235283949926	0.119817639264465
449	I	0.119817639264465	0.119817639264465
450	Q	0.082558443550155	0.119817639264465
451	E	0.106365885785831	0.119817639264465
452	E	0.177152258353652	0.106365885785831
453	G	0.197676832582044	0.106365885785831
454	A	0.091190429247280	0.091190429247280
455	C	0.081936724414003	0.091190429247280
456	I	0.082347766803797	0.082347766803797
457	P	0.092614468949431	0.082347766803797
458	D	0.079861014852217	0.092140497902692
459	S	0.092140497902692	0.092614468949431
460	V	0.117899203440497	0.117899203440497
461	R	0.200761920874132	0.200761920874132
462	D	0.361667383647146	0.361667383647146
463	G	0.463129390165943	0.361667383647146
464	L	0.502328213172771	0.386157550549417
465	A	0.221563415611609	0.463129390165943
466	Y	0.386157550549417	0.502328213172771
467	R	0.719306492591954	0.583638375819116
468	G	0.721508276782170	0.719306492591954
469	R	0.583638375819116	0.721508276782170
470	V	0.725653726519769	0.725653726519769
471	F	0.833044642938554	0.833044642938554
472	L	0.868416715146860	0.833044642938554
473	E	0.858791712598788	0.833044642938554
474	L	0.820550767228131	0.820550767228131
475	I	0.568977667409856	0.620651887272013
476	T	0.550258164784548	0.620651887272013
477	Q	0.620651887272013	0.620651887272013
478	I	0.755334833396417	0.620651887272013
479	K	0.630560149593665	0.620651887272013
480	S	0.313443162745083	0.442973893872580
481	Y	0.313443162745083	0.313443162745083
482	Q	0.442973893872580	0.313443162745083
483	D	0.313354997004536	0.313354997004536
484	S	0.114014767841461	0.192143153079765
485	T	0.178349513750534	0.178349513750534
486	I	0.192143153079765	0.178349513750534
487	K	0.111937777702832	0.178349513750534
488	D	0.213952948259788	0.135143054730858
489	L	0.135143054730858	0.111937777702832
490	S	0.078424128284169	0.135143054730858
491	H	0.090438695247153	0.127111783281705
492	E	0.155094595426495	0.127111783281705
493	V	0.127111783281705	0.127111783281705
494	T	0.134504502277587	0.127111783281705
495	R	0.065796920385774	0.127111783281705
496	I	0.065796920385774	0.089403677310014
497	E	0.196120731139080	0.089403677310014
498	K	0.089403677310014	0.155724616063790
499	H	0.155724616063790	0.196120731139080
500	Q	0.215502024096608	0.215502024096608
501	N	0.449331940932037	0.449331940932037
502	R	0.493454851388345	0.493454851388345
503	Q	0.642902225415828	0.606265694630375
504	K	0.758150063079387	0.642902225415828
505	Y	0.606265694630375	0.758150063079387
506	G	0.811547426118942	0.811547426118942
507	L	0.821998119134551	0.821998119134551
508	C	0.865631180980089	0.865631180980089
509	V	0.913050234770311	0.892156012823642
510	I	0.918375284380964	0.913050234770311
511	F	0.892156012823642	0.918375284380964
512	L	0.943669839154796	0.918375284380964
513	S	0.943669839154796	0.932452600285398
514	C	0.847453891332393	0.937342322814684
515	T	0.932452600285398	0.932452600285398
516	M	0.937342322814684	0.916705917352432
517	M	0.909458945617236	0.916705917352432
518	P	0.916705917352432	0.909458945617236
519	N	0.756303215789365	0.756303215789365
520	F	0.739072777555617	0.754272120008872
521	K	0.601233311635963	0.739072777555617
522	E	0.754272120008872	0.606496825721740
523	L	0.591065731108311	0.606496825721740
524	I	0.606496825721740	0.606496825721740
525	H	0.639529346199100	0.591065731108311
526	F	0.471420094501715	0.497294258912231
527	E	0.454263701393384	0.471420094501715
528	V	0.497294258912231	0.454263701393384
529	S	0.443289058424290	0.454263701393384
530	I	0.296816660543050	0.443289058424290
531	G	0.580058854506858	0.368400581238506
532	H	0.368400581238506	0.331546367940632
533	Y	0.331546367940632	0.331546367940632
534	G	0.302528859708096	0.331546367940632
535	N	0.164802777565600	0.331546367940632
536	K	0.392360573538312	0.392360573538312
537	M	0.392360573538312	0.392360573538312
538	D	0.392360573538312	0.392360573538312
539	L	0.240795653383386	0.297815906272347
540	N	0.297815906272347	0.250597814750504
541	Y	0.250597814750504	0.250597814750504
542	K	0.250597814750504	0.297815906272347
543	P	0.306665376615224	0.306665376615224
544	L	0.321531634194904	0.321531634194904
545	V	0.461553044723707	0.461553044723707
546	S	0.537115223467731	0.516742036324659
547	S	0.800773639256040	0.516742036324659
548	T	0.516742036324659	0.516742036324659
549	P	0.504718222445465	0.504718222445465
550	Y	0.318323999920912	0.504718222445465
551	S	0.502088332856540	0.504718222445465
552	P	0.672540493524175	0.540987440300412
553	V	0.540987440300412	0.544728065726022
554	I	0.544728065726022	0.634271998422505
555	Y	0.671091415079691	0.634271998422505
556	D	0.634271998422505	0.671091415079691
557	G	0.772566896880696	0.760213215485596
558	N	0.873714340396358	0.762200204055563
559	I	0.760213215485596	0.772566896880696
560	Y	0.762200204055563	0.762200204055563
561	H	0.780468976282525	0.760213215485596
562	Y	0.639254564551327	0.639254564551327
563	V	0.597471819354666	0.639254564551327
564	P	0.593841432168457	0.639254564551327
565	W	0.782139196065723	0.782139196065723
566	Y	0.890082198601518	0.835227936508953
567	N	0.911659144109221	0.835227936508953
568	T	0.835227936508953	0.835227936508953
569	K	0.699051106079559	0.810124646849175
570	P	0.810124646849175	0.699051106079559
571	V	0.585900471655704	0.585900471655704
572	V	0.293118669513662	0.454125862989852
573	A	0.454125862989852	0.311968927269722
574	V	0.295833126659299	0.311968927269722
575	T	0.311968927269722	0.381446802648626
576	S	0.381446802648626	0.381446802648626
577	N	0.478451431061054	0.435638397385878
578	W	0.435638397385878	0.478451431061054
579	E	0.593183029235722	0.478451431061054
580	D	0.616319241563359	0.533575675372913
581	V	0.427678135618723	0.557573437279597
582	S	0.533575675372913	0.557573437279597
583	F	0.557573437279597	0.557573437279597
584	R	0.573356101906454	0.573356101906454
585	M	0.715175288966927	0.635502856303105
586	N	0.761902115217881	0.635502856303105
587	C	0.635502856303105	0.715175288966927
588	L	0.602830382447813	0.761902115217881
589	N	0.766174530470845	0.766174530470845
590	L	0.783070382060102	0.766174530470845
591	L	0.772895467019461	0.766174530470845
592	H	0.690904113874408	0.690904113874408
593	F	0.621714292422043	0.672449283250120
594	T	0.672449283250120	0.621714292422043
595	R	0.563957657778894	0.563957657778894
596	D	0.448851147416885	0.491831061950947
597	R	0.448851147416885	0.448851147416885
598	L	0.491831061950947	0.448851147416885
599	K	0.340015090481225	0.340015090481225
600	A	0.217066507549130	0.217202252397061
601	N	0.217202252397061	0.217066507549130
602	L	0.105392555488439	0.105392555488439
603	D	0.090120718072249	0.090120718072249
604	T	0.079654873959777	0.079654873959777
605	L	0.079654873959777	0.079654873959777
606	K	0.063831393198101	0.079654873959777
607	S	0.042640019856056	0.079654873959777
608	T	0.081516259413927	0.081516259413927
609	R	0.119614486110462	0.119614486110462
610	N	0.228689160964582	0.127108471330392
611	P	0.127108471330392	0.228689160964582
612	K	0.365871475970885	0.228689160964582
613	D	0.246778055394223	0.246778055394223
614	P	0.141202867998533	0.246778055394223
615	A	0.246778055394223	0.246778055394223
616	L	0.380996143463911	0.258990268596678
617	L	0.396448283767087	0.380996143463911
618	Y	0.258990268596678	0.396448283767087
619	Q	0.452859478236766	0.421180987987519
620	W	0.544414197320628	0.421180987987519
621	E	0.421180987987519	0.452859478236766
622	K	0.421180987987519	0.513613209779183
623	L	0.578859936089163	0.421180987987519
624	L	0.513613209779183	0.421180987987519
625	R	0.377513744800616	0.377513744800616
626	E	0.215311602547193	0.229442980078434
627	L	0.229442980078434	0.215311602547193
628	A	0.215260613680294	0.215311602547193
629	E	0.181945278020688	0.229442980078434
630	D	0.368150795636346	0.365388485982116
631	C	0.384542731389485	0.365388485982116
632	K	0.365388485982116	0.365388485982116
633	R	0.220441632360930	0.267852392244601
634	P	0.182187074794810	0.220441632360930
635	L	0.267852392244601	0.192883467304039
636	P	0.192883467304039	0.192883467304039
637	C	0.164494048647045	0.255366310383240
638	M	0.255366310383240	0.255366310383240
639	T	0.563148507751767	0.286359806468670
640	Y	0.286359806468670	0.286359806468670
641	Q	0.314698001774092	0.314698001774092
642	P	0.286359806468670	0.314698001774092
643	K	0.337462032044813	0.337462032044813
644	A	0.349334133903716	0.349334133903716
645	T	0.368205199167840	0.349334133903716
646	S	0.405437114305774	0.349334133903716
647	L	0.328497460607356	0.344302545855000
648	D	0.326090690900954	0.344302545855000
649	R	0.344302545855000	0.344302545855000
650	K	0.516709774966337	0.516709774966337
651	R	0.702650172287327	0.519662202817303
652	W	0.698122153773310	0.667812167912044
653	Q	0.519662202817303	0.698122153773310
654	L	0.667812167912044	0.667812167912044
655	R	0.711569498357778	0.667812167912044
656	S	0.547847192532063	0.695647210493944
657	L	0.695647210493944	0.711569498357778
658	L	0.722199912020344	0.695647210493944
659	L	0.722199912020344	0.695647210493944
660	Q	0.689747346667814	0.689747346667814
661	E	0.579432734782501	0.584681932534818
662	L	0.584681932534818	0.579432734782501
663	A	0.389108179249580	0.389108179249580
664	Q	0.357565535355532	0.357565535355532
665	K	0.217628316283815	0.217628316283815
666	A	0.182128287273165	0.182128287273165
667	K	0.168148168745632	0.168148168745632
668	Q	0.116639587888565	0.168148168745632
669	A	0.126394733276797	0.126394733276797
670	K	0.236216327640467	0.116639587888565
671	P	0.086348752017319	0.086348752017319
672	K	0.037063233826708	0.086348752017319
673	D	0.076303688585864	0.086348752017319
674	M	0.141340868874948	0.141340868874948
675	V	0.188451561432254	0.188451561432254
676	A	0.209951230345348	0.209951230345348
677	T	0.351107028197943	0.259140538977783
678	A	0.259140538977783	0.272774161132683
679	E	0.272774161132683	0.351107028197943
680	D	0.429394585979861	0.429394585979861
681	W	0.599922662762687	0.493284248895976
682	L	0.718331537609617	0.493284248895976
683	Y	0.493284248895976	0.493284248895976
684	R	0.326702823711801	0.351790367423612
685	L	0.267304292681877	0.326702823711801
686	N	0.351790367423612	0.326702823711801
687	T	0.250572335105483	0.351790367423612
688	V	0.522473809601665	0.351790367423612
689	L	0.650449011396848	0.319561552126491
690	P	0.319561552126491	0.319561552126491
691	E	0.298887298989977	0.319561552126491
692	P	0.270258062856405	0.319561552126491
693	Q	0.411356812879192	0.411356812879192
694	M	0.424164243035670	0.424164243035670
695	G	0.635618640149346	0.635618640149346
696	L	0.746342585524016	0.635618640149346
697	P	0.679217696770643	0.635618640149346
698	D	0.515173951545141	0.535628901619922
699	V	0.417822731780379	0.535628901619922
700	M	0.535628901619922	0.535628901619922
701	I	0.594177571281571	0.594177571281571
702	W	0.730171059448897	0.688283728253697
703	L	0.688283728253697	0.730171059448897
704	V	0.834875887780307	0.767589508855485
705	A	0.767589508855485	0.781903386426394
706	K	0.781903386426394	0.834875887780307
707	E	0.924430274383725	0.832641894462204
708	Q	0.859101906392961	0.832641894462204
709	R	0.832641894462204	0.832641894462204
710	V	0.724863250083930	0.724863250083930
711	A	0.570896303112314	0.570896303112314
712	Y	0.547034118880435	0.570896303112314
713	A	0.570896303112314	0.570896303112314
714	Q	0.669492999908170	0.669492999908170
715	V	0.682396927449816	0.682396927449816
716	P	0.760831077887777	0.747780525351782
717	A	0.808833487603362	0.747780525351782
718	H	0.747780525351782	0.760831077887777
719	S	0.680873450730515	0.747780525351782
720	V	0.765598870778711	0.680873450730515
721	L	0.670398143650833	0.670398143650833
722	F	0.623697891014441	0.623697891014441
723	S	0.575932371617182	0.623697891014441
724	P	0.462155278871206	0.623697891014441
725	A	0.655073675740161	0.635375772033611
726	G	0.713038850764186	0.635375772033611
727	A	0.635375772033611	0.655073675740161
728	L	0.621620721640872	0.635375772033611
729	H	0.662313545063419	0.621620721640872
730	S	0.490645726591468	0.494740626485654
731	G	0.342632094266953	0.494740626485654
732	R	0.494740626485654	0.494740626485654
733	L	0.682784013456307	0.682784013456307
734	C	0.767175645058069	0.767175645058069
735	G	0.800848819140888	0.767175645058069
736	K	0.850140369864387	0.767175645058069
737	I	0.719627893267576	0.719627893267576
738	Q	0.577489999738309	0.577489999738309
739	T	0.508201039444327	0.508201039444327
740	L	0.439672404566850	0.439672404566850
741	F	0.354771627584750	0.354771627584750
742	L	0.212625304232168	0.212625304232168
743	Q	0.136865276592376	0.159380051829070
744	Y	0.094876276090790	0.148904189802921
745	P	0.159380051829070	0.138803344302087
746	E	0.148904189802921	0.148904189802921
747	G	0.138803344302087	0.148904189802921
748	E	0.163627236564841	0.138803344302087
749	G	0.100936420120434	0.101432245342836
750	Q	0.101432245342836	0.101432245342836
751	K	0.060882665089723	0.100936420120434
752	D	0.106999418708721	0.101432245342836
753	V	0.100012463650613	0.106999418708721
754	L	0.164316822259554	0.164316822259554
755	P	0.404131985252070	0.404131985252070
756	A	0.627601653448488	0.627601653448488
757	H	0.689383853824141	0.689383853824141
758	L	0.699592908475278	0.699592908475278
759	R	0.811469681439789	0.811469681439789
760	V	0.821923739777517	0.811469681439789
761	C	0.821923739777517	0.811469681439789
762	M	0.730212707721523	0.730212707721523
763	W	0.575966612897949	0.575966612897949
764	L	0.444030515519125	0.550085372299836
765	G	0.550085372299836	0.511336144517757
766	N	0.511336144517757	0.511336144517757
767	V	0.511336144517757	0.535481998251632
768	T	0.645641027865612	0.511336144517757
769	D	0.535481998251632	0.511336144517757
770	S	0.398477669293908	0.398477669293908
771	K	0.249818873517336	0.249818873517336
772	D	0.077530746435957	0.077530746435957
773	L	0.043272699862855	0.077530746435957
774	Q	0.068394757401573	0.077530746435957
775	L	0.136304594482528	0.136304594482528
776	L	0.138088858634299	0.138088858634299
777	R	0.162809127551519	0.162809127551519
778	Q	0.182597383978327	0.182597383978327
779	G	0.251476564693387	0.251476564693387
780	D	0.381537015641707	0.251476564693387
781	T	0.414740083759200	0.251476564693387
782	A	0.230320299191970	0.230320299191970
783	V	0.230320299191970	0.230320299191970
784	Y	0.163510156639160	0.163510156639160
785	A	0.089333206437537	0.138549965944688
786	E	0.135994555316977	0.135994555316977
787	M	0.138549965944688	0.135994555316977
788	Y	0.096101664240459	0.138549965944688
789	E	0.164075785317647	0.164075785317647
790	N	0.277692801293215	0.164075785317647
791	Q	0.191496028761020	0.164075785317647
792	A	0.113593775151717	0.113593775151717
793	K	0.063933199591798	0.113593775151717
794	Y	0.040378885575783	0.113593775151717
795	K	0.121029873263172	0.089835915553616
796	D	0.136814702194943	0.121029873263172
797	Q	0.089835915553616	0.136814702194943
798	W	0.216329558163581	0.202744488516640
799	G	0.228258313404807	0.216329558163581
800	Q	0.202744488516640	0.228258313404807
801	Q	0.279117197336029	0.228258313404807
802	G	0.291124562107198	0.202744488516640
803	L	0.105993927776775	0.279117197336029
804	Y	0.176581676040662	0.291124562107198
805	H	0.392219949350083	0.176581676040662
806	C	0.345887273147573	0.208966056384187
807	P	0.174808593989220	0.224480667760317
808	N	0.208966056384187	0.224480667760317
809	F	0.224480667760317	0.224480667760317
810	S	0.370820003409581	0.346599552019623
811	D	0.398536393195271	0.346599552019623
812	V	0.346599552019623	0.346599552019623
813	M	0.236512480479120	0.236512480479120
814	G	0.125575386281411	0.153552582074950
815	N	0.143189465174838	0.153552582074950
816	K	0.153552582074950	0.143189465174838
817	T	0.162738562534581	0.143189465174838
818	L	0.081239393037243	0.153552582074950
819	P	0.142451393270681	0.162738562534581
820	M	0.200823920437762	0.172986531785913
821	T	0.225887399303884	0.200823920437762
822	D	0.172986531785913	0.225887399303884
823	F	0.353947873365608	0.252494405025025
824	Q	0.389200580766082	0.252494405025025
825	P	0.252494405025025	0.260450856934377
826	P	0.250436804427466	0.260450856934377
827	L	0.260450856934377	0.260450856934377
828	G	0.295221488971751	0.260450856934377
829	W	0.322016662626563	0.295221488971751
830	H	0.212416497801477	0.295221488971751
831	W	0.314457229184811	0.212416497801477
832	Q	0.184680362366471	0.212416497801477
833	D	0.209408945297217	0.251620752748689
834	S	0.251620752748689	0.251620752748689
835	W	0.426315226363756	0.426315226363756
836	T	0.426315226363756	0.426315226363756
837	V	0.648697353996290	0.426315226363756
838	E	0.317890603708665	0.426315226363756
839	P	0.468110913770472	0.328911050453740
840	Q	0.181750765442522	0.328911050453740
841	R	0.328911050453740	0.423118012100214
842	R	0.437560062133435	0.328911050453740
843	L	0.423118012100214	0.328911050453740
844	L	0.270281984172080	0.270281984172080
845	L	0.252633077468372	0.270281984172080
846	D	0.252633077468372	0.270281984172080
847	I	0.525203595917940	0.317343381148208
848	D	0.427628781006983	0.423544073090237
849	I	0.317343381148208	0.427628781006983
850	N	0.423544073090237	0.423544073090237
851	K	0.541056914481186	0.317343381148208
852	S	0.264848285052965	0.264848285052965
853	Q	0.132042464456363	0.132042464456363
854	V	0.069521562922892	0.101548363058303
855	L	0.101548363058303	0.069521562922892
856	E	0.056514051254673	0.056514051254673
857	E	0.056514051254673	0.056514051254673
858	V	0.028886114098929	0.038882060973085
859	Y	0.038882060973085	0.038286977037440
860	E	0.031422057886511	0.038286977037440
861	N	0.038286977037440	0.038286977037440
862	Q	0.078717148050698	0.036498225380693
863	G	0.036498225380693	0.036498225380693
864	R	0.016850240637337	0.036498225380693
865	D	0.035341567226463	0.036498225380693
866	T	0.072626130106717	0.043889920499629
867	R	0.085501350494289	0.059649336315622
868	G	0.043889920499629	0.072626130106717
869	A	0.059649336315622	0.059649336315622
870	W	0.074793405406630	0.059649336315622
871	G	0.041951345016222	0.067704191157231
872	P	0.089889616373468	0.074793405406630
873	A	0.067704191157231	0.089889616373468
874	A	0.098982836535570	0.089889616373468
875	I	0.091122665349434	0.091122665349434
876	P	0.073202295906253	0.091122665349434
877	N	0.135785777777195	0.073202295906253
878	T	0.068470526362255	0.068470526362255
879	D	0.043566711082738	0.061037945482562
880	V	0.061037945482562	0.043566711082738
881	N	0.042059051369925	0.042059051369925
882	G	0.027599362054654	0.037944262191001
883	Q	0.037944262191001	0.033350282836619
884	P	0.017936958296190	0.033350282836619
885	M	0.033350282836619	0.033350282836619
886	E	0.035648241978078	0.033350282836619
887	A	0.032635269235888	0.035648241978078
888	R	0.048556243443907	0.048556243443907
889	E	0.055946566618564	0.055946566618564
890	N	0.074532368485920	0.074532368485920
891	V	0.165992706068075	0.165992706068075
892	K	0.169001540611927	0.165992706068075
893	C	0.184057029636248	0.169001540611927
894	P	0.069733558426483	0.184057029636248
895	Q	0.205443362945973	0.205443362945973
896	G	0.264328171318955	0.264328171318955
897	W	0.362200401757760	0.362200401757760
898	H	0.362200401757760	0.362200401757760
899	F	0.573531171333860	0.384850149744483
900	K	0.384850149744483	0.384850149744483
901	K	0.417042351655021	0.417042351655021
902	D	0.353497886685787	0.384850149744483
903	W	0.523126551871855	0.417042351655021
904	V	0.372728668031569	0.372728668031569
905	V	0.440075029385874	0.372728668031569
906	E	0.272300972073550	0.272300972073550
907	L	0.207868892737585	0.217599590333735
908	N	0.217599590333735	0.217599590333735
909	H	0.144827045948220	0.217599590333735
910	A	0.237209400956539	0.237209400956539
911	V	0.319925102886403	0.237209400956539
912	D	0.288313698148431	0.237209400956539
913	S	0.152258925970770	0.240969363110940
914	K	0.176563693615299	0.176563693615299
915	G	0.240969363110940	0.153305536633121
916	W	0.125597530375248	0.153305536633121
917	E	0.153305536633121	0.153305536633121
918	Y	0.112670696983859	0.125597530375248
919	G	0.162749509535621	0.151731909496613
920	V	0.088331291008756	0.151731909496613
921	G	0.151731909496613	0.162749509535621
922	I	0.233733611583996	0.233733611583996
923	P	0.390496470235834	0.266725865842378
924	P	0.458705549929151	0.390496470235834
925	S	0.266725865842378	0.390496470235834
926	G	0.519341641241684	0.308825306182501
927	L	0.263788163226236	0.266725865842378
928	P	0.308825306182501	0.308825306182501
929	Q	0.209420964977296	0.263788163226236
930	V	0.377554465965281	0.274251734361406
931	W	0.243111767696901	0.274251734361406
932	S	0.274251734361406	0.377554465965281
933	P	0.416505703901564	0.416505703901564
934	V	0.435076835755395	0.416505703901564
935	E	0.523600267763477	0.435076835755395
936	K	0.386959824016293	0.444824454960749
937	T	0.444824454960749	0.523600267763477
938	Y	0.632299763607232	0.444824454960749
939	H	0.553067977297917	0.534835908877789
940	S	0.402715320075643	0.553067977297917
941	C	0.534835908877789	0.553067977297917
942	R	0.593408665013160	0.593408665013160
943	R	0.615250602078275	0.615250602078275
944	R	0.750330287771776	0.716616484558659
945	R	0.716616484558659	0.716616484558659
946	W	0.729478281403028	0.716616484558659
947	A	0.540784007229491	0.540885756509443
948	R	0.385411984043142	0.540784007229491
949	V	0.540885756509443	0.423218299297931
950	R	0.423218299297931	0.423023379114012
951	F	0.423023379114012	0.423023379114012
952	R	0.280635513947541	0.280635513947541
953	N	0.250157345244153	0.250157345244153
954	H	0.150752604219070	0.150752604219070
955	G	0.083097623771271	0.121836892983658
956	E	0.121836892983658	0.121836892983658
957	L	0.113939605695268	0.121836892983658
958	S	0.123493690192383	0.121836892983658
959	H	0.196996522227058	0.123493690192383
960	E	0.108055028405935	0.167381113382311
961	Q	0.174195051326458	0.174195051326458
962	E	0.167381113382311	0.174195051326458
963	T	0.259431918049916	0.259431918049916
964	L	0.362497689698376	0.273148708312745
965	S	0.482885109083284	0.273148708312745
966	F	0.273148708312745	0.273148708312745
967	L	0.177456590545565	0.177456590545565
968	Q	0.103047411212118	0.103047411212118
969	L	0.103047411212118	0.103047411212118
970	G	0.086038756159297	0.103047411212118
971	L	0.245119274597276	0.145237025655840
972	A	0.155681722081048	0.145237025655840
973	K	0.145237025655840	0.145237025655840
974	G	0.078272573495230	0.078272573495230
975	E	0.043930683521496	0.043930683521496
976	E	0.043702269238879	0.043702269238879
977	E	0.036094743250302	0.036094743250302
978	G	0.019543144541123	0.024253558978747
979	W	0.024253558978747	0.024124872802654
980	E	0.024124872802654	0.024124872802654
981	Y	0.021255916337400	0.024253558978747
982	D	0.041480343715218	0.041480343715218
983	T	0.043436350964205	0.043436350964205
984	F	0.062995872433445	0.062995872433445
985	G	0.097515234733415	0.097515234733415
986	S	0.137915631370337	0.097515234733415
987	K	0.163346743925588	0.137915631370337
988	F	0.089745993735309	0.156328563091602
989	H	0.156328563091602	0.163346743925588
990	L	0.166656135326485	0.166656135326485
991	N	0.301545070365660	0.210146257443704
992	P	0.315416844721702	0.301545070365660
993	Q	0.210146257443704	0.315416844721702
994	P	0.361031861082687	0.361031861082687
995	Q	0.528049870802511	0.425086252452460
996	S	0.561487469356871	0.425281422543496
997	R	0.425086252452460	0.425281422543496
998	F	0.425281422543496	0.425281422543496
999	R	0.425281422543496	0.425281422543496
1000	R	0.533732270212070	0.496019481595772
1001	R	0.533732270212070	0.521910681205001
1002	C	0.496019481595772	0.521910681205001
1003	W	0.521910681205001	0.496019481595772
1004	R	0.371589972857822	0.371589972857822
1005	R	0.357939614519632	0.357939614519632
1006	R	0.280909147644584	0.326208088627398
1007	L	0.298567015099794	0.298567015099794
1008	A	0.326208088627398	0.298567015099794
1009	P	0.276099868558905	0.326208088627398
1010	N	0.418499450505405	0.418499450505405
1011	K	0.455784635935824	0.442756554340303
1012	D	0.442756554340303	0.442756554340303
1013	K	0.580444589662818	0.442756554340303
1014	G	0.424008744577419	0.424008744577419
1015	I	0.340295701976527	0.340295701976527
1016	A	0.215425724876577	0.340295701976527
1017	P	0.295943656456895	0.340295701976527
1018	I	0.377672460876745	0.377672460876745
1019	F	0.534994531595734	0.378840749576035
1020	L	0.378840749576035	0.534994531595734
1021	L	0.696285548220332	0.696285548220332
1022	E	0.696285548220332	0.696285548220332
1023	G	0.839989482032636	0.735439204044486
1024	S	0.735439204044486	0.735439204044486
1025	L	0.735439204044486	0.735439204044486
1026	A	0.712029932886822	0.712029932886822
1027	M	0.533804673450240	0.533804673450240
1028	D	0.260255531864647	0.260255531864647
1029	L	0.097074715823123	0.097074715823123
1030	K	0.027806033474101	0.058492822342415
1031	Y	0.047456032736882	0.058492822342415
1032	H	0.058492822342415	0.058492822342415
1033	A	0.059097739029982	0.058492822342415
1034	G	0.062094654884617	0.058492822342415
1035	K	0.043845845023872	0.059097739029982
1036	E	0.056940161388133	0.062094654884617
1037	E	0.083692350403490	0.056940161388133
1038	D	0.083692350403490	0.056940161388133
1039	S	0.046181967217994	0.046181967217994
1040	K	0.029291663655219	0.037833138495154
1041	T	0.025175494488312	0.037833138495154
1042	W	0.037833138495154	0.029291663655219
1043	P	0.053132813636124	0.037833138495154
1044	W	0.028887227491979	0.042184153961237
1045	G	0.042184153961237	0.053132813636124
1046	L	0.066104014420742	0.066104014420742
1047	D	0.132552866551842	0.069541981329028
1048	R	0.123568009555821	0.069541981329028
1049	Q	0.069541981329028	0.069541981329028
1050	F	0.069541981329028	0.069541981329028
1051	R	0.039128683980619	0.039128683980619
1052	D	0.039128683980619	0.039128683980619
1053	P	0.017179190793901	0.018010808354400
1054	Q	0.018010808354400	0.018010808354400
1055	R	0.018010808354400	0.018010808354400
1056	Q	0.030249750121403	0.030249750121403
1057	D	0.051250392426176	0.051250392426176
1058	T	0.106499621220412	0.099455009408494
1059	R	0.099455009408494	0.106499621220412
1060	P	0.141149235107892	0.141149235107892
1061	P	0.249505571822986	0.249505571822986
1062	N	0.422232111732114	0.354444951053220
1063	L	0.385877660685114	0.354444951053220
1064	P	0.354444951053220	0.385877660685114
1065	F	0.335904170089651	0.385877660685114
1066	I	0.521777081684217	0.521777081684217
1067	Y	0.651363759795400	0.651363759795400
1068	C	0.749862436278821	0.749862436278821
1069	T	0.764933753692941	0.764933753692941
1070	F	0.877933801967380	0.877933801967380
1071	N	0.944257461458840	0.935389841836913
1072	K	0.935389841836913	0.944257461458840
1073	P	0.967198715023147	0.964690213362240
1074	H	0.969815044513520	0.964690213362240
1075	Y	0.964690213362240	0.964690213362240
1076	Y	0.935736700165877	0.935736700165877
1077	Q	0.917554403190941	0.922342561065409
1078	L	0.922342561065409	0.922342561065409
1079	F	0.834513836988996	0.922342561065409
1080	C	0.922732162810386	0.922732162810386
1081	Y	0.955752966214201	0.949238823753744
1082	I	0.962139411179624	0.949238823753744
1083	Y	0.949238823753744	0.949238823753744
1084	Q	0.908813014139463	0.949238823753744
1085	A	0.921386927329638	0.927759237323804
1086	R	0.959781739880479	0.927759237323804
1087	N	0.927759237323804	0.927759237323804
1088	L	0.927759237323804	0.927759237323804
1089	V	0.880669833217646	0.880669833217646
1090	S	0.763201171620652	0.763201171620652
1091	N	0.573672606206575	0.762159760954780
1092	Q	0.592217663726630	0.738041101376551
1093	I	0.762159760954780	0.738041101376551
1094	L	0.738041101376551	0.762159760954780
1095	T	0.816614727516793	0.816614727516793
1096	F	0.905412304829921	0.904944368878826
1097	Q	0.904944368878826	0.904944368878826
1098	G	0.912952171288326	0.905412304829921
1099	P	0.892705045120680	0.912952171288326
1100	F	0.918743387447104	0.912952171288326
1101	I	0.924553635150985	0.892705045120680
1102	R	0.847415520906053	0.847415520906053
1103	V	0.825981274223032	0.825981274223032
1104	V	0.825981274223032	0.825981274223032
1105	F	0.700948441621389	0.825981274223032
1106	L	0.719754478434965	0.825981274223032
1107	N	0.864533220350013	0.812581450867768
1108	H	0.890120080800681	0.812581450867768
1109	S	0.812581450867768	0.812581450867768
1110	Q	0.680473770285516	0.707794198979381
1111	C	0.707794198979381	0.680473770285516
1112	T	0.517815057983116	0.517815057983116
1113	Q	0.348649493236421	0.348649493236421
1114	T	0.224584683963502	0.320772335254553
1115	L	0.233887561868184	0.287842011976119
1116	R	0.320772335254553	0.287842011976119
1117	S	0.287842011976119	0.290087998654505
1118	S	0.290087998654505	0.320772335254553
1119	A	0.454150667533778	0.454150667533778
1120	G	0.513377599051996	0.513377599051996
1121	P	0.660985335561985	0.660985335561985
1122	T	0.660985335561985	0.660985335561985
1123	W	0.675227744753270	0.675227744753270
1124	A	0.675227744753270	0.675227744753270
1125	Q	0.783555328412624	0.783555328412624
1126	T	0.871809671216833	0.846340129959732
1127	L	0.921713701074341	0.852494279400339
1128	I	0.846340129959732	0.852494279400339
1129	F	0.852494279400339	0.852494279400339
1130	Q	0.852494279400339	0.846340129959732
1131	H	0.840623400754995	0.840623400754995
1132	L	0.571034438263668	0.571034438263668
1133	L	0.523056548998751	0.528436739933866
1134	L	0.528436739933866	0.523056548998751
1135	Y	0.388877943476431	0.388877943476431
1136	E	0.253018182576802	0.253018182576802
1137	N	0.123896368115779	0.123896368115779
1138	P	0.060444978888572	0.123896368115779
1139	Q	0.115819308765362	0.123896368115779
1140	D	0.171637618841342	0.158306895260172
1141	T	0.158306895260172	0.158306895260172
1142	K	0.158306895260172	0.158306895260172
1143	E	0.054351539752842	0.158306895260172
1144	S	0.058709145903836	0.158306895260172
1145	P	0.177047391479063	0.177047391479063
1146	P	0.200139228507000	0.177047391479063
1147	L	0.241052207826397	0.200139228507000
1148	V	0.146787812416950	0.241052207826397
1149	V	0.391424436043519	0.391424436043519
1150	L	0.557481209529520	0.502547772949032
1151	E	0.502547772949032	0.502547772949032
1152	L	0.623925723343202	0.528422446294614
1153	W	0.487821149418724	0.528422446294614
1154	Q	0.528422446294614	0.623925723343202
1155	R	0.712365041950910	0.536472895837325
1156	D	0.723032858067475	0.536472895837325
1157	F	0.536472895837325	0.536472895837325
1158	W	0.422720565192952	0.536472895837325
1159	G	0.280463555091511	0.536472895837325
1160	K	0.536569584715176	0.422720565192952
1161	E	0.549635354854207	0.343768350504406
1162	S	0.343768350504406	0.402162930869855
1163	L	0.325504453362713	0.402162930869855
1164	W	0.402162930869855	0.402162930869855
1165	G	0.696538409321484	0.696538409321484
1166	R	0.708679065721869	0.696538409321484
1167	S	0.697689549250963	0.697689549250963
1168	V	0.604056336813055	0.708679065721869
1169	W	0.752475721468723	0.709455331864774
1170	P	0.830099887626470	0.709455331864774
1171	P	0.709455331864774	0.709455331864774
1172	M	0.583743335442099	0.709455331864774
1173	V	0.590461967054363	0.709455331864774
1174	W	0.781784269608544	0.705795865105757
1175	L	0.738384671335881	0.705795865105757
1176	D	0.705795865105757	0.705795865105757
1177	L	0.679050979689713	0.705795865105757
1178	Q	0.535484137423818	0.705795865105757
1179	D	0.728676664283894	0.679050979689713
1180	R	0.773051977131028	0.679572294815774
1181	I	0.658134589350337	0.679572294815774
1182	L	0.679572294815774	0.658134589350337
1183	P	0.646190301262998	0.646190301262998
1184	P	0.478231349797373	0.512871095813782
1185	M	0.512871095813782	0.512871095813782
1186	R	0.512871095813782	0.512871095813782
1187	W	0.463146770185742	0.512871095813782
1188	H	0.619399025747188	0.464077260473644
1189	P	0.464077260473644	0.463146770185742
1190	L	0.196260782877384	0.196260782877384
1191	V	0.089476003671670	0.137166936062587
1192	K	0.062240829555423	0.137166936062587
1193	E	0.137166936062587	0.137166936062587
1194	L	0.165678500861667	0.137166936062587
1195	G	0.184248476605157	0.145205084035423
1196	K	0.102382307142756	0.145205084035423
1197	E	0.145205084035423	0.102924285628978
1198	E	0.102924285628978	0.102924285628978
1199	G	0.102924285628978	0.120473017115949
1200	E	0.120473017115949	0.120473017115949
1201	I	0.214418598555395	0.190982984794034
1202	L	0.304911284884738	0.190982984794034
1203	A	0.190982984794034	0.190982984794034
1204	S	0.152008470587341	0.190982984794034
1205	C	0.152008470587341	0.190982984794034
1206	E	0.369720422407727	0.369720422407726
1207	L	0.435826499983569	0.369720422407727
1208	I	0.369720422407726	0.369720422407727
1209	L	0.490660358976210	0.369720422407726
1210	Q	0.303903259545256	0.303903259545256
1211	T	0.303903259545256	0.303903259545256
1212	E	0.232182336762028	0.303903259545256
1213	K	0.381046816929721	0.381046816929721
1214	L	0.418716665436725	0.418716665436725
1215	G	0.556489264091699	0.418716665436725
1216	E	0.532482004099122	0.418716665436725
1217	K	0.322272427660947	0.338695597609600
1218	Q	0.333879445659572	0.333879445659572
1219	L	0.338695597609600	0.333879445659572
1220	P	0.286673565919575	0.338695597609600
1221	I	0.346084269915714	0.346084269915714
1222	L	0.407896636440576	0.388313068485651
1223	S	0.388313068485651	0.407896636440576
1224	V	0.459139704703499	0.459139704703499
1225	P	0.735305850659962	0.714652817144793
1226	W	0.714652817144793	0.714652817144793
1227	K	0.719032674935906	0.719032674935906
1228	N	0.576670475447455	0.714652817144793
1229	G	0.765411293098089	0.596562689440845
1230	A	0.596562689440845	0.576670475447455
1231	Y	0.400850499945974	0.446751911790924
1232	T	0.403478690610036	0.446751911790924
1233	L	0.446751911790924	0.403478690610036
1234	P	0.472482385583732	0.437722955896509
1235	K	0.327961338467435	0.446751911790924
1236	S	0.437722955896509	0.472482385583732
1237	I	0.546330518687768	0.546330518687768
1238	Q	0.764308549183119	0.602709070991660
1239	P	0.602709070991660	0.640809805566633
1240	T	0.640809805566633	0.684096432500545
1241	I	0.768257415975473	0.684096432500545
1242	K	0.684096432500545	0.768257415975473
1243	R	0.834575069949046	0.801810795262350
1244	M	0.801810795262350	0.801810795262350
1245	A	0.883726126894538	0.801810795262350
1246	I	0.801109681668217	0.801810795262350
1247	E	0.775944568153765	0.851064298135918
1248	I	0.859702416634274	0.801109681668217
1249	L	0.851064298135918	0.775944568153765
1250	A	0.725743904700566	0.775000178359606
1251	W	0.775000178359606	0.761477360245041
1252	G	0.761477360245041	0.725743904700566
1253	L	0.679766902792182	0.679766902792182
1254	R	0.595187074739312	0.679766902792182
1255	N	0.399879890359737	0.668005683069774
1256	M	0.685583642184942	0.646197016050152
1257	K	0.668005683069774	0.646197016050152
1258	K	0.646197016050152	0.646197016050152
1259	A	0.460751405962535	0.460751405962535
1260	S	0.446350479544298	0.446350479544298
1261	S	0.446350479544298	0.446350479544298
1262	P	0.197666135182807	0.197666135182807
1263	Q	0.115895890930808	0.171096152285139
1264	L	0.141810733453043	0.171096152285139
1265	L	0.171096152285139	0.171096152285139
1266	V	0.191082013436857	0.171096152285139
1267	E	0.202111833501012	0.171096152285139
1268	F	0.105946674957518	0.170166862733628
1269	G	0.091507388293128	0.170166862733628
1270	E	0.170166862733628	0.123570880589810
1271	E	0.206534895289758	0.123570880589810
1272	S	0.123570880589810	0.123570880589810
1273	L	0.122981647681655	0.122981647681655
1274	R	0.064432477867332	0.064432477867332
1275	T	0.039228319244660	0.053407406918224
1276	E	0.053407406918224	0.039228319244660
1277	P	0.025024589968680	0.039228319244660
1278	I	0.026225856699309	0.053407406918224
1279	R	0.080589270730515	0.069337878322809
1280	D	0.114869819295216	0.069337878322809
1281	F	0.069337878322809	0.069337878322809
1282	Q	0.038145578388842	0.038145578388842
1283	T	0.020665848431471	0.038145578388842
1284	N	0.020445767310408	0.038145578388842
1285	P	0.058380555807610	0.058380555807610
1286	N	0.120518157763425	0.102963620618365
1287	F	0.102963620618365	0.120518157763425
1288	P	0.166569202312394	0.166569202312394
1289	E	0.287898317532240	0.269536371432013
1290	S	0.269536371432013	0.287898317532240
1291	E	0.428999733173039	0.428999733173039
1292	S	0.527779045076517	0.527779045076517
1293	V	0.544939492019401	0.527779045076517
1294	L	0.587517732119623	0.527779045076517
1295	V	0.507573090814055	0.507573090814055
1296	L	0.240530829290973	0.507573090814055
1297	T	0.313776723370109	0.507573090814055
1298	V	0.579630155187951	0.579630155187951
1299	L	0.628542194022056	0.628542194022056
1300	M	0.847028911682997	0.824761791890904
1301	P	0.824761791890904	0.824761791890904
1302	T	0.838317582491839	0.824761791890904
1303	E	0.824761791890904	0.824761791890904
1304	E	0.824761791890904	0.824761791890904
1305	A	0.702552802448521	0.799357926223712
1306	Y	0.799357926223712	0.799357926223712
1307	A	0.799357926223712	0.702552802448521
1308	L	0.514531598959174	0.565678165289028
1309	P	0.358586638159122	0.565678165289028
1310	L	0.565678165289028	0.565678165289028
1311	V	0.612544531007238	0.612544531007238
1312	V	0.837274448009883	0.835919984780738
1313	K	0.871399030449582	0.835919984780738
1314	V	0.835919984780738	0.835919984780738
1315	V	0.730837777291273	0.730837777291273
1316	D	0.691063514691123	0.707184786628844
1317	N	0.670021305305866	0.691063514691123
1318	W	0.707184786628844	0.670021305305866
1319	A	0.492883240660431	0.492883240660431
1320	F	0.344637117765201	0.344637117765201
1321	G	0.274538157022779	0.275445944323066
1322	Q	0.241522010533662	0.274538157022779
1323	Q	0.275445944323066	0.274538157022779
1324	T	0.100246037656004	0.275445944323066
1325	V	0.294048414585420	0.294048414585420
1326	T	0.496574366101113	0.294048414585420
1327	G	0.314879879522555	0.294048414585420
1328	Q	0.241467085530696	0.314879879522555
1329	A	0.227770641165367	0.314879879522555
1330	N	0.421608189502193	0.407261784463916
1331	I	0.559172426087030	0.407261784463916
1332	D	0.407261784463916	0.407261784463916
1333	F	0.366150869823540	0.407261784463916
1334	L	0.401482117559706	0.407261784463916
1335	Q	0.448802024915816	0.401482117559706
1336	P	0.498416085298302	0.431596129528313
1337	Y	0.349909642022154	0.448802024915816
1338	F	0.431596129528313	0.432551556922814
1339	C	0.590082067583294	0.432551556922814
1340	D	0.432551556922814	0.432551556922814
1341	P	0.564540234373137	0.432551556922814
1342	W	0.395463534427724	0.395463534427724
1343	A	0.395463534427724	0.395463534427724
1344	Q	0.376026912923882	0.395463534427724
1345	D	0.417516284622871	0.395463534427724
1346	Y	0.437519204826851	0.376026912923882
1347	M	0.293938282582066	0.293938282582066
1348	H	0.129567607557446	0.237490551564245
1349	P	0.219238703207082	0.219238703207082
1350	K	0.237490551564245	0.144980630788475
1351	L	0.144980630788475	0.144980630788475
1352	P	0.113072811580354	0.144980630788475
1353	T	0.064595659947926	0.144980630788475
1354	L	0.205194343566849	0.123449178905067
1355	S	0.218846895345736	0.184443581047085
1356	E	0.123449178905067	0.205194343566849
1357	K	0.184443581047085	0.218846895345736
1358	K	0.333268009992080	0.333268009992080
1359	H	0.478583634064095	0.345179002889623
1360	Q	0.345179002889623	0.368960823024403
1361	D	0.368960823024403	0.478583634064095
1362	F	0.519362222864381	0.519362222864381
1363	L	0.532490433364821	0.532490433364821
1364	G	0.680319734613513	0.680319734613513
1365	Y	0.777523958290214	0.777523958290214
1366	L	0.787548505172697	0.777523958290214
1367	Y	0.797239148258728	0.787548505172697
1368	R	0.774699890004989	0.797239148258728
1369	K	0.820575194240476	0.797239148258728
1370	F	0.840086897826436	0.774699890004989
1371	W	0.584235023719227	0.584235023719227
1372	F	0.300412402362201	0.495785879787929
1373	K	0.495785879787929	0.300412402362201
1374	S	0.245893776170980	0.245893776170980
1375	S	0.157624131489672	0.157624131489672
1376	K	0.058426120848690	0.089315335656637
1377	A	0.089315335656637	0.058426120848690
1378	E	0.049420691236487	0.052223156983054
1379	D	0.052223156983054	0.052223156983054
1380	E	0.052223156983054	0.049420691236487
1381	Y	0.028645656555752	0.052223156983054
1382	E	0.028645656555752	0.052223156983054
1383	H	0.052493661881420	0.052493661881420
1384	E	0.093804286395236	0.093804286395236
1385	V	0.178591020996620	0.178591020996620
1386	D	0.178591020996620	0.178591020996620
1387	W	0.276873846190828	0.276873846190828
1388	W	0.276873846190828	0.276873846190828
1389	S	0.276873846190828	0.276873846190828
1390	K	0.192529076084031	0.276873846190828
1391	L	0.281384096139020	0.276873846190828
1392	F	0.266437079264923	0.281384096139020
1393	W	0.543078618366413	0.396538963752324
1394	A	0.396538963752324	0.520082435427413
1395	T	0.694765700422544	0.520082435427413
1396	D	0.520082435427413	0.486496836743875
1397	E	0.486496836743875	0.486496836743875
1398	H	0.471794473361946	0.471794473361946
1399	K	0.321339909094449	0.321339909094449
1400	S	0.303779942289053	0.303779942289053
1401	L	0.201123088416413	0.201123088416413
1402	K	0.113894417919020	0.164416355836175
1403	Y	0.164416355836175	0.164416355836175
1404	K	0.155043944636131	0.164416355836175
1405	Y	0.385031194044209	0.385031194044209
1406	K	0.653742206832103	0.501347734235976
1407	D	0.501347734235976	0.501347734235976
1408	Y	0.631298612716398	0.501347734235976
1409	H	0.495705660595900	0.495705660595900
1410	T	0.495705660595900	0.495705660595900
1411	L	0.374436348771956	0.434214639903809
1412	K	0.297898379946912	0.374436348771956
1413	V	0.434214639903809	0.329070603958806
1414	Y	0.273682146502019	0.329070603958806
1415	E	0.329070603958806	0.434214639903809
1416	C	0.647096320770471	0.406647673886161
1417	E	0.494249896013037	0.494249896013037
1418	L	0.406647673886161	0.494249896013037
1419	E	0.560151213355475	0.406647673886161
1420	A	0.384789761381430	0.384789761381430
1421	V	0.249001287546333	0.266474632443788
1422	P	0.266474632443788	0.266474632443788
1423	A	0.252012910397610	0.254266846653403
1424	F	0.351277141080468	0.266474632443788
1425	Q	0.254266846653403	0.351277141080468
1426	G	0.525997184871260	0.357695154112288
1427	L	0.357695154112288	0.525997184871260
1428	Q	0.645687438568117	0.581759970531304
1429	D	0.719953416169898	0.581759970531304
1430	F	0.581759970531304	0.581759970531304
1431	C	0.484397632154076	0.484397632154076
1432	Q	0.413955632247767	0.413955632247767
1433	T	0.243189731354530	0.413955632247767
1434	F	0.247183139075750	0.247183139075750
1435	K	0.449306465389247	0.243189731354530
1436	L	0.178342658667354	0.247183139075750
1437	Y	0.190444843513924	0.267483612475974
1438	Q	0.285760423025423	0.267483612475974
1439	E	0.267483612475974	0.267483612475974
1440	Q	0.279452610321801	0.267483612475974
1441	P	0.241155494132012	0.241155494132012
1442	K	0.152871333699790	0.152871333699790
1443	L	0.152871333699790	0.152871333699790
1444	D	0.152871333699790	0.152871333699790
1445	S	0.067705887220297	0.137626727557691
1446	P	0.073051461172257	0.137626727557691
1447	V	0.137626727557691	0.137626727557691
1448	V	0.230727851885833	0.230727851885833
1449	G	0.398243414010851	0.398243414010851
1450	E	0.574089219494830	0.547229217274319
1451	F	0.548579672768312	0.548579672768312
1452	K	0.547229217274319	0.548579672768312
1453	G	0.672725781161161	0.547229217274319
1454	L	0.541298119865286	0.541298119865286
1455	F	0.524120270836246	0.524120270836246
1456	R	0.354408856516524	0.354408856516524
1457	I	0.155983924151478	0.307549021996910
1458	Y	0.230758167225757	0.230758167225757
1459	P	0.307549021996910	0.183080350731979
1460	F	0.183080350731979	0.185109905244907
1461	P	0.168088294241162	0.185109905244907
1462	E	0.185109905244907	0.183080350731979
1463	N	0.185109905244907	0.168088294241162
1464	P	0.100860994325404	0.162660367463474
1465	E	0.162660367463474	0.152007882795630
1466	A	0.152007882795630	0.152007882795630
1467	P	0.150075084332547	0.157638750982737
1468	K	0.291467180387330	0.152007882795630
1469	P	0.157638750982737	0.157638750982737
1470	P	0.112212789645005	0.157638750982737
1471	L	0.191948611245845	0.146688108432951
1472	Q	0.146688108432951	0.146688108432951
1473	F	0.091798182576496	0.185569737434939
1474	L	0.247533978871828	0.185569737434939
1475	V	0.185569737434939	0.185569737434939
1476	W	0.198290222695397	0.198290222695397
1477	P	0.182330650040476	0.198290222695397
1478	E	0.296376257353396	0.296376257353396
1479	R	0.482125585218415	0.458013421487078
1480	E	0.458013421487078	0.474211992664604
1481	D	0.497029809938210	0.474211992664604
1482	F	0.474211992664604	0.458013421487078
1483	P	0.453885194404135	0.453885194404135
1484	Q	0.422962627669693	0.444827986429462
1485	P	0.386963216295213	0.444827986429462
1486	C	0.444827986429462	0.444827986429462
1487	L	0.631368435840345	0.631368435840345
1488	V	0.763695219934817	0.763695219934817
1489	R	0.817046636537463	0.817046636537463
1490	V	0.943779354123599	0.892354254633796
1491	Y	0.892354254633796	0.892354254633796
1492	M	0.892354254633796	0.892354254633796
1493	V	0.892354254633796	0.892354254633796
1494	R	0.829764602684543	0.840141616698079
1495	A	0.840141616698079	0.829764602684543
1496	I	0.689371504595566	0.689371504595566
1497	N	0.495944603931518	0.631430580518107
1498	L	0.631430580518107	0.617301474857186
1499	Q	0.617301474857186	0.495944603931518
1500	P	0.317715113718985	0.317715113718985
1501	Q	0.208345859547555	0.296903800823296
1502	D	0.210842951152448	0.296903800823296
1503	Y	0.296903800823296	0.296903800823296
1504	N	0.411958189320597	0.392634933506006
1505	G	0.392634933506006	0.411958189320597
1506	L	0.434475311455858	0.411958189320597
1507	C	0.434475311455858	0.411160493111259
1508	D	0.386323852052228	0.433460949682300
1509	P	0.411160493111259	0.433460949682300
1510	Y	0.433460949682300	0.433460949682300
1511	V	0.467765056782666	0.467765056782666
1512	I	0.488157822530122	0.476143799932536
1513	L	0.476143799932536	0.476143799932536
1514	K	0.488157822530122	0.476143799932536
1515	L	0.353895761486272	0.353895761486272
1516	G	0.145661962757328	0.353895761486272
1517	K	0.339090973609374	0.353895761486272
1518	T	0.510997418567517	0.339090973609374
1519	E	0.357712907038282	0.339090973609374
1520	L	0.217282093338559	0.217282093338559
1521	G	0.097611576854772	0.103939269387438
1522	N	0.055009657871034	0.097611576854772
1523	R	0.103939269387438	0.055009657871034
1524	D	0.029934705407159	0.055009657871034
1525	M	0.033529942572348	0.069695684700467
1526	Y	0.069695684700467	0.069695684700467
1527	Q	0.121616756949646	0.121616756949646
1528	P	0.154216045751162	0.127375899071943
1529	N	0.127375899071943	0.154216045751162
1530	T	0.225029056940488	0.225029056940488
1531	L	0.406139344830612	0.266806586878085
1532	D	0.266806586878085	0.406139344830612
1533	P	0.577680282603253	0.460276779605555
1534	I	0.479035753013542	0.460276779605555
1535	F	0.460276779605555	0.479035753013542
1536	G	0.423045123869220	0.479035753013542
1537	M	0.637186672636378	0.637186672636378
1538	M	0.652985387154145	0.637186672636378
1539	F	0.777612132977481	0.652985387154145
1540	E	0.516565644732956	0.652985387154145
1541	L	0.668401858802155	0.542375140811762
1542	T	0.542375140811762	0.522368696394869
1543	C	0.522368696394869	0.522368696394869
1544	N	0.251518189747557	0.475036079345582
1545	I	0.475036079345582	0.409489605206162
1546	P	0.356972530666163	0.391177548261567
1547	L	0.409489605206162	0.391177548261567
1548	E	0.391177548261567	0.358704693085322
1549	K	0.358704693085322	0.358704693085322
1550	D	0.357451537140757	0.357451537140757
1551	L	0.215688857903892	0.357451537140757
1552	E	0.243441102691024	0.271271782740594
1553	I	0.431126205454372	0.271271782740594
1554	Q	0.271271782740594	0.271271782740594
1555	L	0.271271782740594	0.271271782740594
1556	Y	0.090107497431408	0.090107497431408
1557	D	0.079369212684031	0.090107497431408
1558	F	0.079369212684031	0.090107497431408
1559	D	0.259910941237556	0.123829974916603
1560	L	0.123829974916603	0.123829974916603
1561	F	0.199288100081261	0.185954815029755
1562	S	0.110000080956842	0.185954815029755
1563	P	0.185954815029755	0.185954815029755
1564	D	0.198429577132653	0.185954815029755
1565	D	0.066698817839368	0.185954815029755
1566	K	0.211751950354700	0.115840887286895
1567	I	0.076247227460583	0.076247227460583
1568	G	0.115840887286895	0.076247227460583
1569	T	0.069979758175669	0.076247227460583
1570	T	0.070335412925665	0.115840887286895
1571	V	0.124444344046500	0.124444344046500
1572	I	0.143261314204900	0.143261314204900
1573	D	0.201887590778834	0.201887590778834
1574	L	0.486041925092094	0.313714399944860
1575	E	0.431287159783582	0.394610927636164
1576	N	0.313714399944860	0.431287159783582
1577	R	0.394610927636164	0.431287159783582
1578	L	0.508644730968649	0.436342365247025
1579	L	0.436342365247025	0.436342365247025
1580	S	0.460282543002792	0.441408365925550
1581	G	0.295227845420528	0.436342365247025
1582	F	0.441408365925550	0.441408365925550
1583	G	0.296088021031156	0.441408365925550
1584	A	0.559166537226579	0.559166537226579
1585	H	0.719668145357220	0.559166537226579
1586	C	0.687047981803507	0.559166537226579
1587	G	0.538872878613583	0.538872878613583
1588	L	0.319860430589404	0.496954175175860
1589	S	0.285579596989191	0.363243838531372
1590	K	0.496954175175860	0.363243838531372
1591	S	0.363243838531372	0.496954175175860
1592	Y	0.599063429898958	0.496954175175860
1593	C	0.567784868386224	0.378494109211422
1594	Q	0.378494109211422	0.410437345728728
1595	S	0.259239687489563	0.378494109211422
1596	G	0.410437345728728	0.259239687489563
1597	P	0.239532632742172	0.239532632742172
1598	F	0.211187704160244	0.239532632742172
1599	R	0.221169365585785	0.239532632742172
1600	W	0.329586064210637	0.329586064210637
1601	R	0.347892357445898	0.329586064210637
1602	D	0.384319725320847	0.329586064210637
1603	Q	0.279744714299192	0.347892357445898
1604	M	0.295304072821855	0.384319725320847
1605	P	0.489680743031071	0.411432782321846
1606	P	0.580777807299453	0.411432782321846
1607	S	0.411432782321846	0.411432782321846
1608	Y	0.411432782321846	0.411432782321846
1609	L	0.249708513139210	0.411432782321846
1610	L	0.189109649380368	0.411432782321846
1611	E	0.467131869499972	0.313385606997078
1612	R	0.446776032713574	0.313385606997078
1613	Y	0.313385606997078	0.446776032713574
1614	A	0.313385606997078	0.446776032713574
1615	K	0.502186833555887	0.502186833555887
1616	R	0.653360527333338	0.502186833555887
1617	K	0.521246400857072	0.502186833555887
1618	G	0.330030078680670	0.330030078680670
1619	L	0.130838293664396	0.130838293664396
1620	P	0.130838293664396	0.130838293664396
1621	P	0.065184369781310	0.065184369781310
1622	P	0.047100578317552	0.065184369781310
1623	L	0.064271869393973	0.065184369781310
1624	F	0.119814257159483	0.119814257159483
1625	S	0.179262709544581	0.155252408509192
1626	P	0.155252408509193	0.155252408509192
1627	E	0.155252408509192	0.155252408509192
1628	E	0.084443440890450	0.155252408509192
1629	D	0.092807360258789	0.155252408509192
1630	A	0.183592511974098	0.183592511974098
1631	V	0.199635569525275	0.183592511974098
1632	F	0.199635569525275	0.183592511974098
1633	Y	0.109665299944615	0.199635569525275
1634	N	0.109665299944615	0.199635569525275
1635	G	0.213067996148893	0.213067996148893
1636	K	0.213067996148893	0.213067996148893
1637	K	0.286161926832642	0.286161926832642
1638	F	0.430596123629739	0.286161926832642
1639	K	0.383858977717519	0.286161926832642
1640	L	0.236950463135755	0.236950463135755
1641	Q	0.143854622697167	0.183623191190082
1642	S	0.142008132977220	0.183623191190082
1643	F	0.183623191190082	0.183623191190082
1644	E	0.183623191190082	0.183623191190082
1645	P	0.309485504409842	0.183623191190082
1646	K	0.264388911102978	0.183623191190082
1647	T	0.140527653366664	0.140527653366664
1648	P	0.140527653366664	0.140527653366664
1649	T	0.075831622692244	0.075831622692244
1650	V	0.048574893032320	0.052479056722435
1651	H	0.052208622938854	0.052479056722435
1652	G	0.052479056722435	0.052479056722435
1653	L	0.105859268900743	0.105859268900743
1654	G	0.207400426573596	0.207400426573596
1655	P	0.324549118294668	0.324549118294668
1656	K	0.471698642831966	0.471698642831966
1657	K	0.663684966844935	0.555074244006121
1658	E	0.677869233904763	0.555074244006121
1659	R	0.555074244006121	0.555074244006121
1660	L	0.516376929753689	0.516376929753689
1661	A	0.516376929753689	0.516376929753689
1662	L	0.516376929753689	0.516376929753689
1663	Y	0.706601637959705	0.594568087712243
1664	L	0.706601637959705	0.626438367674923
1665	L	0.594568087712243	0.706601637959705
1666	H	0.626438367674923	0.706601637959705
1667	T	0.832809464677892	0.626438367674923
1668	Q	0.726062008509508	0.626438367674923
1669	G	0.587857803274386	0.587857803274386
1670	L	0.556352448666690	0.556352448666690
1671	V	0.402936271835701	0.422747635438709
1672	P	0.422747635438709	0.402936271835701
1673	E	0.402936271835701	0.402936271835701
1674	H	0.264289083065084	0.264289083065084
1675	V	0.264289083065084	0.264289083065084
1676	E	0.262169076814630	0.264289083065084
1677	T	0.262169076814630	0.262169076814630
1678	R	0.285448860128113	0.262169076814630
1679	T	0.138499263851763	0.161024807652165
1680	L	0.161024807652165	0.153526587739197
1681	Y	0.101407707522917	0.138499263851763
1682	S	0.153526587739197	0.112840965359046
1683	H	0.112840965359046	0.112840965359046
1684	S	0.065700240642696	0.153526587739197
1685	Q	0.172788609021779	0.160109029345535
1686	P	0.160109029345535	0.172788609021779
1687	G	0.209939672638103	0.209939672638103
1688	I	0.342310521509757	0.209939672638103
1689	D	0.320858511891198	0.217327401853827
1690	Q	0.120020992192849	0.320858511891198
1691	G	0.217327401853827	0.290301653257770
1692	K	0.324891545678910	0.290301653257770
1693	V	0.290301653257770	0.294767368136567
1694	Q	0.294767368136567	0.316756069645670
1695	M	0.316756069645670	0.299623040662998
1696	W	0.535315909938687	0.316756069645670
1697	V	0.299623040662998	0.401293349826342
1698	D	0.421154481192946	0.401293349826342
1699	I	0.401293349826342	0.401293349826342
1700	F	0.401293349826342	0.401293349826342
1701	P	0.376671470023273	0.376671470023273
1702	K	0.246395736947999	0.376671470023273
1703	K	0.376671470023273	0.246822620646228
1704	L	0.241706390702833	0.246395736947999
1705	G	0.246822620646228	0.241706390702833
1706	P	0.132283730902849	0.205893576587646
1707	P	0.205893576587646	0.132283730902849
1708	G	0.120806753632768	0.120806753632768
1709	P	0.064838165839021	0.064838165839021
1710	Q	0.064838165839021	0.064838165839021
1711	V	0.064838165839021	0.064838165839021
1712	N	0.073512742753267	0.064838165839021
1713	I	0.068135895455020	0.068135895455020
1714	N	0.052601179104115	0.073512742753267
1715	P	0.109301508526627	0.109301508526627
1716	R	0.134774072641750	0.134774072641750
1717	K	0.248573437159422	0.248573437159422
1718	P	0.442067416627508	0.442067416627508
1719	K	0.636137936100893	0.636137936100893
1720	R	0.669983992621890	0.636137936100893
1721	Y	0.706977120295399	0.649540661795277
1722	E	0.545066618741210	0.649540661795277
1723	L	0.649540661795277	0.649540661795277
1724	R	0.633673099499006	0.633673099499006
1725	C	0.732192174752690	0.649540661795277
1726	I	0.591723407226796	0.732192174752690
1727	I	0.762091461698806	0.732192174752690
1728	W	0.852812219242738	0.728547886459940
1729	K	0.728547886459940	0.728547886459940
1730	T	0.436560117467798	0.517064365011246
1731	A	0.517064365011246	0.517064365011246
1732	N	0.517064365011246	0.498079144449889
1733	V	0.498079144449889	0.498079144449889
1734	D	0.400063442822626	0.400063442822626
1735	L	0.158278591904697	0.158278591904697
1736	V	0.080104319786688	0.080104319786688
1737	D	0.042565837661679	0.045032677057579
1738	D	0.045032677057579	0.042565837661679
1739	N	0.022780303816509	0.042565837661679
1740	L	0.037233362608128	0.045032677057579
1741	S	0.077826767957253	0.077826767957253
1742	R	0.091532961796042	0.077826767957253
1743	E	0.159710920590294	0.081575729277042
1744	K	0.071054706178829	0.091532961796042
1745	T	0.081575729277042	0.159710920590294
1746	S	0.250305387105610	0.250305387105610
1747	D	0.536290556377857	0.524305378228875
1748	I	0.524305378228875	0.524305378228875
1749	Y	0.524305378228875	0.524305378228875
1750	I	0.387538353934211	0.387538353934211
1751	K	0.356048796956647	0.387538353934211
1752	G	0.324935706359721	0.387538353934211
1753	W	0.434339163051518	0.397830984384747
1754	L	0.412026384002308	0.412026384002308
1755	Y	0.397830984384747	0.412026384002308
1756	G	0.571999939824715	0.397830984384747
1757	L	0.247032624487043	0.278405108806856
1758	E	0.278405108806856	0.272809170594935
1759	K	0.169645798968375	0.272809170594935
1760	D	0.272809170594935	0.272809170594935
1761	M	0.348514205686893	0.212690665663435
1762	Q	0.212690665663435	0.212690665663435
1763	K	0.212690665663435	0.212690665663435
1764	T	0.136265753210774	0.136265753210774
1765	D	0.136265753210774	0.136265753210774
1766	I	0.045993250013318	0.093426773328123
1767	H	0.093426773328123	0.093426773328123
1768	Y	0.051800124324611	0.093426773328123
1769	H	0.169597690171485	0.097252888203940
1770	S	0.097252888203940	0.169597690171485
1771	L	0.187791072282202	0.187791072282202
1772	T	0.209234816199682	0.209234816199682
1773	G	0.328411413218076	0.328411413218076
1774	E	0.665775196538833	0.631597264127317
1775	A	0.646413851852643	0.631597264127317
1776	D	0.631597264127317	0.631597264127317
1777	F	0.598294438819573	0.598294438819573
1778	N	0.408444274355205	0.544483728449885
1779	W	0.544483728449885	0.544483728449885
1780	R	0.544483728449885	0.544483728449885
1781	F	0.591987534151953	0.591987534151953
1782	I	0.701943805332448	0.674328065988651
1783	F	0.701943805332448	0.701943805332448
1784	T	0.674328065988651	0.701943805332448
1785	M	0.807267622788939	0.782575879512700
1786	D	0.782575879512700	0.782845391754379
1787	Y	0.885545435619833	0.782845391754379
1788	L	0.782845391754379	0.782575879512700
1789	A	0.769653940279456	0.769653940279456
1790	A	0.622639644347688	0.622639644347688
1791	E	0.433135233851664	0.433135233851664
1792	R	0.169698951555382	0.321462212205743
1793	T	0.259246867723104	0.321462212205743
1794	C	0.321462212205743	0.321462212205743
1795	V	0.652430677986327	0.520222397690701
1796	Q	0.520222397690701	0.520222397690701
1797	S	0.520222397690701	0.520222397690701
1798	Q	0.306321381577813	0.437460994104055
1799	K	0.306321381577813	0.418863550588727
1800	D	0.437460994104055	0.418863550588727
1801	Y	0.418863550588727	0.418863550588727
1802	I	0.517423874372089	0.418863550588727
1803	W	0.386350900601602	0.408223430251632
1804	S	0.408223430251632	0.408223430251632
1805	L	0.388562761384571	0.408223430251632
1806	D	0.438157024075194	0.438157024075194
1807	A	0.476970503421674	0.476970503421674
1808	T	0.645034069068721	0.645034069068721
1809	S	0.880985764976489	0.797783270635891
1810	M	0.896961777680847	0.797783270635891
1811	K	0.797783270635891	0.870595086213732
1812	F	0.772595426967127	0.797783270635891
1813	P	0.870595086213732	0.772595426967127
1814	A	0.641547524888337	0.739646327380776
1815	R	0.739646327380776	0.699688305276079
1816	L	0.536391400820735	0.699688305276079
1817	I	0.699688305276079	0.739646327380776
1818	I	0.813195735062539	0.722960353409610
1819	Q	0.743228139293050	0.722960353409610
1820	V	0.722960353409610	0.722960353409610
1821	W	0.411081134991736	0.411081134991736
1822	D	0.290995217416838	0.411081134991736
1823	N	0.384575640828310	0.384575640828310
1824	D	0.521089809529527	0.304531773022274
1825	I	0.304531773022274	0.304531773022274
1826	F	0.268352367633331	0.268352367633331
1827	S	0.252868486088464	0.252868486088464
1828	P	0.173955808482109	0.188309477694645
1829	D	0.188309477694645	0.180392601225241
1830	D	0.055313647602939	0.180392601225241
1831	F	0.180392601225241	0.188309477694645
1832	L	0.217186392842959	0.180392601225241
1833	G	0.217186392842959	0.180392601225241
1834	V	0.170093443251166	0.170093443251166
1835	L	0.085286157093061	0.149052630852158
1836	E	0.149052630852158	0.149052630852158
1837	L	0.149052630852158	0.149052630852158
1838	D	0.300747025791234	0.300747025791234
1839	L	0.481463364430359	0.300747025791234
1840	S	0.348847705757826	0.303816543206851
1841	D	0.259235881384492	0.303816543206851
1842	M	0.303816543206851	0.259235881384492
1843	P	0.191016720907378	0.259235881384492
1844	L	0.167914421572913	0.260088016342017
1845	P	0.260088016342017	0.260088016342017
1846	A	0.275850751790945	0.275850751790945
1847	R	0.451261510737760	0.396988762092810
1848	H	0.396988762092810	0.451261510737760
1849	A	0.497516910413728	0.451261510737760
1850	K	0.497516910413728	0.446872476888650
1851	Q	0.446872476888650	0.446872476888650
1852	C	0.322048645440149	0.322048645440149
1853	S	0.176905000006051	0.277811327255248
1854	I	0.192501467606059	0.232571219940477
1855	R	0.277811327255248	0.232571219940477
1856	M	0.232571219940477	0.277811327255248
1857	M	0.327346512178403	0.327346512178403
1858	D	0.425599738351125	0.425599738351125
1859	A	0.615386352839774	0.615386352839774
1860	D	0.615386352839774	0.615386352839774
1861	P	0.633052190802599	0.615386352839774
1862	K	0.619262011334593	0.615386352839774
1863	W	0.462735228493268	0.598637925122258
1864	P	0.598637925122258	0.553333946673087
1865	Y	0.497924406922570	0.553333946673087
1866	F	0.553333946673087	0.598637925122258
1867	I	0.822421759566865	0.780608044677130
1868	Q	0.780608044677130	0.822421759566865
1869	Y	0.870331411986006	0.870331411986006
1870	K	0.881583692982258	0.873015574410595
1871	H	0.888683240929205	0.881583692982258
1872	F	0.873015574410595	0.881583692982258
1873	S	0.891035078774542	0.873015574410595
1874	L	0.781235333857696	0.791004214643912
1875	F	0.791004214643912	0.786385325039903
1876	K	0.786385325039903	0.781235333857696
1877	K	0.772279932383123	0.772279932383123
1878	K	0.758762651687331	0.772279932383123
1879	T	0.754790916414272	0.772279932383123
1880	V	0.829614038027198	0.758762651687331
1881	T	0.830383300573523	0.754790916414272
1882	G	0.709869654761869	0.709869654761869
1883	W	0.496133042101469	0.496133042101469
1884	W	0.284909914018286	0.455588977431629
1885	P	0.284909914018286	0.455588977431629
1886	C	0.455588977431629	0.455588977431629
1887	Q	0.489194227782126	0.489194227782126
1888	V	0.640235671208007	0.489194227782126
1889	L	0.510661751122254	0.493201901437542
1890	D	0.438328443413080	0.493201901437542
1891	G	0.493201901437542	0.455947975838715
1892	G	0.455947975838715	0.438328443413080
1893	K	0.285204877346575	0.413829844368745
1894	W	0.413829844368745	0.413829844368745
1895	R	0.305415648591768	0.305415648591768
1896	L	0.472378833870922	0.305415648591768
1897	S	0.231599648561145	0.305415648591768
1898	G	0.246210355279477	0.472378833870922
1899	K	0.551124799337137	0.551124799337137
1900	V	0.618901271095484	0.552206158297907
1901	K	0.552206158297907	0.552206158297907
1902	M	0.552206158297907	0.552206158297907
1903	S	0.263358137319053	0.289082992167400
1904	L	0.289082992167400	0.289082992167400
1905	E	0.289082992167400	0.289082992167400
1906	I	0.452909978309331	0.452909978309331
1907	L	0.507958005425457	0.452909978309331
1908	S	0.482061055590284	0.452909978309331
1909	E	0.401118287152048	0.401118287152048
1910	K	0.349426184571378	0.349426184571378
1911	E	0.278143256677935	0.278143256677935
1912	A	0.225593657645062	0.225593657645062
1913	L	0.125164823737715	0.199498076600236
1914	I	0.199498076600236	0.125164823737715
1915	K	0.065661505858902	0.065661505858902
1916	P	0.030816259083780	0.038959734260631
1917	A	0.024603317752747	0.038959734260631
1918	G	0.038959734260631	0.038959734260631
1919	R	0.069282437775307	0.069282437775307
1920	G	0.099272674007038	0.083240324587238
1921	Q	0.083240324587238	0.083240324587238
1922	S	0.083240324587238	0.083240324587238
1923	E	0.045875345951941	0.045875345951941
1924	P	0.041547295862107	0.045875345951941
1925	N	0.041547295862107	0.045875345951941
1926	Q	0.062230904417835	0.062230904417835
1927	Y	0.086509900795398	0.081506669655628
1928	P	0.081506669655628	0.085182385304282
1929	T	0.085182385304282	0.086509900795398
1930	L	0.092582348276666	0.092582348276666
1931	H	0.092582348276666	0.092582348276666
1932	P	0.249283331723190	0.249283331723190
1933	P	0.283133859850504	0.283133859850504
1934	L	0.496446964806780	0.496446964806780
1935	R	0.667484643494356	0.555764733027481
1936	T	0.555764733027481	0.555764733027481
1937	N	0.595446674769354	0.555764733027481
1938	T	0.553064276953644	0.553064276953644
1939	S	0.529028526656877	0.529028526656877
1940	F	0.490146660822469	0.529028526656877
1941	T	0.472918501579037	0.529028526656877
1942	W	0.663560535319811	0.627647633937550
1943	L	0.627647633937550	0.663560535319811
1944	R	0.730070022893251	0.730070022893251
1945	S	0.844876442468134	0.844876442468134
1946	P	0.927682007996061	0.927682007996061
1947	V	0.961723487982289	0.931874420862811
1948	Q	0.959494713525889	0.959055089849215
1949	N	0.931874420862811	0.959055089849215
1950	F	0.959055089849215	0.931874420862811
1951	C	0.927336860943750	0.927336860943750
1952	Y	0.926968639492715	0.927336860943750
1953	I	0.917294853426871	0.927336860943750
1954	F	0.954204642628962	0.954204642628962
1955	W	0.980356212553965	0.972910178842116
1956	K	0.972910178842116	0.980356212553965
1957	R	0.986436606592866	0.986436606592866
1958	Y	0.992799449157110	0.992116029436340
1959	R	0.992116029436340	0.992116029436340
1960	F	0.993771956736538	0.992116029436340
1961	K	0.989266972209412	0.990141013533391
1962	L	0.989266972209412	0.989266972209412
1963	I	0.990141013533391	0.989266972209412
1964	A	0.984186801211572	0.990141013533391
1965	F	0.992001219864535	0.992001219864535
1966	M	0.994248710347934	0.994248710347934
1967	V	0.994697733632253	0.994248710347934
1968	I	0.996931317493792	0.994697733632253
1969	S	0.992802413833016	0.996355186504378
1970	I	0.996355186504378	0.996355186504378
1971	I	0.996635722836016	0.996045966931339
1972	A	0.996045966931339	0.996045966931339
1973	L	0.995152074921239	0.995152074921239
1974	M	0.992637462632376	0.992637462632376
1975	L	0.987046203510349	0.987046203510349
1976	F	0.979662927720600	0.987046203510349
1977	N	0.976168994579239	0.979662927720600
1978	F	0.987171778921376	0.978896503856546
1979	I	0.978896503856546	0.976168994579239
1980	Y	0.971644272370684	0.971644272370684
1981	S	0.965425354778274	0.971644272370684
1982	A	0.967140587928114	0.967140587928114
1983	P	0.975515651551254	0.965425354778274
1984	H	0.952368947607870	0.952368947607870
1985	Y	0.900950772002233	0.914067496419722
1986	L	0.913638294508534	0.913638294508534
1987	A	0.914067496419722	0.900950772002233
1988	M	0.828200327032550	0.900561067912721
1989	S	0.839520845307267	0.862501537940371
1990	W	0.900561067912721	0.862501537940371
1991	I	0.862501537940371	0.862501537940371
1992	K	0.862501537940371	0.865792013981135
1993	P	0.922153820412115	0.865792013981135
1994	Q	0.865792013981135	0.874859650431533
1995	L	0.874859650431533	0.874859650431533
1996	Q	0.914120045465621	0.874859650431533
[truncated: 61 more rows]
