# Supplementary material for: Conserved degronome features governing quality control associated proteolysis
Source: Nat Commun. 2022 Dec 8;13:7588. doi: 10.1038/s41467-022-35298-y (PMC9732359; doi:10.1038/s41467-022-35298-y)
Supplement: Supplementary file 7 — Supplementary Data 5 [file 41467_2022_35298_MOESM7_ESM.zip › profile_A0AVI4.csv]

# Degron profile of A0AVI4
# logit: Predicted probability of a tile being a degron (PSI<2.2) assigned to central position
# smooth: Running median spanning 5 positions
resi	aa	logit	logit_smooth
1	M	0.500000000000000	0.500000000000000
2	D	0.500000000000000	0.500000000000000
3	S	0.500000000000000	0.500000000000000
4	P	0.500000000000000	0.500000000000000
5	E	0.500000000000000	0.500000000000000
6	V	0.500000000000000	0.500000000000000
7	T	0.500000000000000	0.500000000000000
8	F	0.500000000000000	0.500000000000000
9	T	0.826633948853730	0.826633948853730
10	L	0.835805748422948	0.835805748422948
11	A	0.950075880835643	0.950075880835643
12	Y	0.970106689257686	0.970106689257686
13	L	0.986175681728258	0.984280904481620
14	V	0.992102704691178	0.984280904481620
15	F	0.984280904481620	0.984280904481620
16	A	0.980053482745133	0.980053482745133
17	V	0.937876063718278	0.965398755015720
18	C	0.965398755015720	0.941214295459650
19	F	0.941214295459650	0.941214295459650
20	V	0.941214295459650	0.941214295459650
21	F	0.919025357919560	0.919025357919560
22	T	0.820385055853507	0.834211357864826
23	P	0.834211357864826	0.820385055853507
24	N	0.731374601342461	0.790944674610045
25	E	0.790944674610045	0.731374601342461
26	F	0.671813996545744	0.671813996545744
27	H	0.502841234417826	0.528377357232602
28	A	0.504204133419856	0.504204133419856
29	A	0.528377357232602	0.502841234417826
30	G	0.374850181609673	0.504204133419856
31	L	0.309583513455200	0.510917309558951
32	T	0.510917309558951	0.510917309558951
33	V	0.712134954912136	0.635521419649044
34	Q	0.765140937734538	0.635521419649044
35	N	0.635521419649044	0.635521419649044
36	L	0.481468350070376	0.481468350070376
37	L	0.274388799102313	0.380344843501869
38	S	0.274388799102313	0.379060773204658
39	G	0.380344843501869	0.379060773204658
40	W	0.379060773204658	0.379060773204658
41	L	0.507315905345816	0.380344843501869
42	G	0.339167681134819	0.507315905345816
43	S	0.509645138366649	0.509645138366649
44	E	0.585478687199296	0.509645138366649
45	D	0.585478687199297	0.509645138366649
46	A	0.447871244835673	0.539242670756302
47	A	0.466722257066859	0.466722257066859
48	F	0.539242670756302	0.447871244835673
49	V	0.420383558004183	0.420383558004183
50	P	0.321467743861980	0.420383558004183
51	F	0.387832455482405	0.420383558004183
52	H	0.543419295231724	0.543419295231724
53	L	0.795700164421179	0.795700164421179
54	R	0.925993454907647	0.899570136060494
55	R	0.916611244080869	0.900061606364516
56	T	0.899570136060494	0.908439130163354
57	A	0.900061606364516	0.908439130163354
58	A	0.908439130163354	0.908439130163354
59	T	0.908439130163354	0.908439130163354
60	L	0.908891594306194	0.908439130163354
61	L	0.874937185642543	0.908439130163354
62	C	0.865715387347807	0.908891594306194
63	H	0.911849892772061	0.911849892772061
64	S	0.942361625376896	0.924393688810702
65	L	0.924393688810702	0.937437331568517
66	L	0.937437331568517	0.942361625376896
67	P	0.951466646042568	0.951466646042568
68	L	0.973282883609101	0.951466646042568
69	G	0.959671576112850	0.951466646042568
70	Y	0.939556495398918	0.939556495398918
71	Y	0.906379955172202	0.906379955172202
72	V	0.837545210455037	0.837545210455037
73	G	0.829368637642022	0.829368637642022
74	M	0.736252011727305	0.779762832024555
75	C	0.736252011727305	0.736252011727305
76	L	0.779762832024555	0.736252011727305
77	A	0.698138467495763	0.768500099725754
78	A	0.851784753154584	0.768500099725754
79	S	0.768500099725754	0.698138467495763
80	E	0.638892340655006	0.638892340655006
81	K	0.560092795390344	0.588718939264695
82	R	0.588718939264695	0.560092795390344
83	L	0.353339275198415	0.353339275198415
84	H	0.294596104345908	0.305655882924105
85	A	0.305655882924105	0.305655882924105
86	L	0.279035096651317	0.305655882924105
87	S	0.372053542198123	0.372053542198123
88	Q	0.525397949492440	0.525397949492440
89	A	0.783672428734076	0.783672428734076
90	P	0.878324863326122	0.878324863326122
91	E	0.926303233322266	0.891427596998664
92	A	0.891427596998664	0.914525756729815
93	W	0.928506562078585	0.914525756729815
94	R	0.914525756729815	0.914525756729815
95	L	0.914525756729815	0.914525756729815
96	F	0.900934653473452	0.914525756729815
97	L	0.907890646350733	0.914525756729815
98	L	0.942370112781548	0.942370112781548
99	L	0.959363636205454	0.959363636205454
100	A	0.985080603295821	0.985080603295821
101	V	0.990953329594986	0.990468851369491
102	T	0.990468851369491	0.990953329594986
103	L	0.994926145077924	0.994062647657128
104	P	0.994496357829042	0.994365488666201
105	S	0.994062647657128	0.994365488666201
106	I	0.994365488666201	0.994062647657128
107	A	0.989466925706582	0.989466925706582
108	C	0.981801772540206	0.981801772540206
109	I	0.956468270923388	0.964574861465957
110	L	0.932892319494433	0.956468270923388
111	I	0.964574861465957	0.956468270923388
112	Y	0.946769795678083	0.964574861465957
113	Y	0.971096194326245	0.964574861465957
114	W	0.973132977625566	0.958592239655708
115	S	0.937973601003360	0.958592239655708
116	R	0.958592239655708	0.946506884455244
117	D	0.946506884455244	0.937973601003360
118	R	0.903633987038563	0.903633987038563
119	W	0.834609392832802	0.834609392832802
120	A	0.823214583639243	0.823214583639243
121	C	0.767488849856925	0.781755674390070
122	H	0.781755674390070	0.781755674390070
123	P	0.757960124374903	0.781755674390070
124	L	0.793514371992188	0.793514371992188
125	A	0.869984498724037	0.869984498724037
126	R	0.919226181908690	0.869984498724037
127	T	0.906820558731242	0.869984498724037
128	L	0.830927044856620	0.830927044856620
129	A	0.751724004716010	0.788773679947998
130	L	0.788773679947998	0.788773679947998
131	Y	0.761675238318445	0.788773679947998
132	A	0.821879872850926	0.807262765328441
133	L	0.807262765328441	0.807262765328441
134	P	0.807262765328441	0.807262765328441
135	Q	0.795166488161945	0.795166488161945
136	S	0.793380284845471	0.793380284845471
137	G	0.777058818429290	0.777058818429290
138	W	0.692608845958019	0.692608845958019
139	Q	0.548033253688067	0.548033253688067
140	A	0.286785153738751	0.379736812465849
141	V	0.379736812465849	0.308585322222434
142	A	0.260138978284443	0.308585322222434
143	S	0.308585322222434	0.329837478194725
144	S	0.496168807481818	0.329837478194725
145	V	0.329837478194725	0.366729098682964
146	N	0.380325819382640	0.380325819382640
147	T	0.366729098682964	0.380325819382640
148	E	0.435101210409049	0.380325819382640
149	F	0.388208460043962	0.366729098682964
150	R	0.219556327836323	0.219556327836323
151	R	0.219556327836323	0.219556327836323
152	I	0.192975425141318	0.192975425141318
153	D	0.153103778505841	0.153103778505841
154	K	0.115119353145199	0.153103778505841
155	F	0.150336443008933	0.153103778505841
156	A	0.229849298796404	0.229849298796404
157	T	0.514178512752561	0.475103207044002
158	G	0.491342495356518	0.475103207044002
159	A	0.475103207044002	0.475103207044002
160	P	0.295414094485382	0.452042425005156
161	G	0.172327221671035	0.452042425005156
162	A	0.452042425005156	0.452042425005156
163	R	0.598742459952185	0.479910396159619
164	V	0.545679043605389	0.545679043605389
165	I	0.479910396159619	0.598742459952185
166	V	0.608830915829431	0.608830915829431
167	T	0.675463894290219	0.631631342099611
168	D	0.631631342099611	0.675463894290219
169	T	0.777397861177316	0.777397861177316
170	W	0.832883773860350	0.832883773860350
171	V	0.873826700721412	0.873738630321966
172	M	0.873738630321966	0.873738630321966
173	K	0.873738630321966	0.873738630321966
174	V	0.806623478031177	0.806623478031177
175	T	0.692959032931662	0.791776098884503
176	T	0.673171370672977	0.692959032931662
177	Y	0.791776098884503	0.673171370672977
178	R	0.652747509839868	0.652747509839868
179	V	0.618141234566716	0.618141234566716
180	H	0.505775075669535	0.578203218900519
181	V	0.561081942145011	0.578203218900519
182	A	0.578203218900519	0.578203218900519
183	Q	0.578203218900519	0.578203218900519
184	Q	0.578203218900519	0.578203218900519
185	Q	0.437700618029111	0.437700618029111
186	D	0.310173931860319	0.310173931860319
187	V	0.310173931860319	0.310173931860319
188	H	0.195677188727784	0.195677188727784
189	L	0.195677188727784	0.195677188727784
190	T	0.075701451448209	0.119633265703661
191	V	0.111411664828355	0.111411664828355
192	T	0.119633265703661	0.111258437157325
193	E	0.111258437157325	0.111411664828355
194	S	0.063503458493400	0.111258437157325
195	R	0.119470250902976	0.099091345818907
196	Q	0.059371095985837	0.063503458493400
197	H	0.099091345818907	0.077440268732140
198	E	0.047405656651990	0.059371095985837
199	L	0.077440268732140	0.077440268732140
200	S	0.043443719972993	0.077440268732140
201	P	0.077826145715693	0.077826145715693
202	D	0.216405395646239	0.216405395646239
203	S	0.218264810188468	0.218264810188468
204	N	0.345053846996001	0.345053846996001
205	L	0.381215865129985	0.381215865129985
206	P	0.493543891334903	0.493543891334903
207	V	0.675650957491191	0.525804071961375
208	Q	0.525804071961375	0.525804071961375
209	L	0.528528827629153	0.528528827629153
210	L	0.511304508242812	0.528528827629153
211	T	0.640211759891904	0.640211759891904
212	I	0.685894715642869	0.685894715642869
213	R	0.824375911627676	0.697461349563295
214	V	0.697461349563295	0.768967112234731
215	A	0.768967112234731	0.768967112234731
216	S	0.784798275644865	0.697461349563295
217	T	0.663906100310694	0.692914671394604
218	N	0.681597657998801	0.692914671394604
219	P	0.692914671394604	0.681597657998801
220	A	0.807430242552917	0.681597657998801
221	V	0.620324345100596	0.620324345100596
222	Q	0.602276042011538	0.602276042011538
223	A	0.473064928085943	0.473064928085943
224	F	0.295769154778635	0.420987744794530
225	D	0.420987744794530	0.352213840170120
226	I	0.352213840170120	0.352213840170120
227	W	0.282369020900590	0.420987744794530
228	L	0.465142921945138	0.352213840170120
229	N	0.532234567286344	0.282369020900590
230	S	0.276961082216446	0.374684472786562
231	T	0.281302921163711	0.281302921163711
232	E	0.374684472786562	0.281302921163711
233	Y	0.257060891319496	0.281302921163711
234	G	0.459341621428326	0.267227149455438
235	E	0.261835002409570	0.261835002409570
236	L	0.267227149455438	0.261835002409570
237	C	0.173171109758343	0.259016531016860
238	E	0.221697922057230	0.259016531016860
239	K	0.259016531016860	0.259016531016860
240	L	0.297902673915547	0.297902673915547
241	R	0.443451317458814	0.439734426784808
242	A	0.439734426784808	0.443451317458814
243	P	0.639031873217632	0.639031873217632
244	I	0.862600185553727	0.674299841114412
245	R	0.782735076497632	0.782735076497632
246	R	0.674299841114412	0.782903481420937
247	A	0.782903481420937	0.782735076497632
248	A	0.877839917023021	0.743055893143846
249	H	0.743055893143846	0.743055893143846
250	V	0.572571381173831	0.743055893143846
251	V	0.672207408253101	0.743055893143846
252	I	0.818440879432351	0.688798700836406
253	H	0.806190795452051	0.688798700836406
254	Q	0.688798700836406	0.759484772699018
255	S	0.674689611018217	0.759484772699018
256	L	0.759484772699018	0.745487419154299
257	G	0.759484772699018	0.759484772699018
258	D	0.745487419154299	0.759484772699018
259	L	0.763416510339611	0.759484772699018
260	F	0.763416510339611	0.745487419154299
261	L	0.476420253954217	0.590050905148655
262	E	0.590050905148655	0.553079014027977
263	T	0.553079014027977	0.512642689596386
264	F	0.512642689596386	0.553079014027977
265	A	0.407272029504253	0.553079014027977
266	S	0.611405425945552	0.611405425945552
267	L	0.758929387322452	0.611405425945552
268	V	0.740775713377702	0.611405425945552
269	E	0.565218869600982	0.565218869600982
270	V	0.408981347005302	0.546562610995392
271	N	0.546562610995392	0.523823432229886
272	P	0.523823432229886	0.408981347005302
273	A	0.252617578402583	0.340994745464370
274	Y	0.340994745464370	0.252617578402583
275	S	0.229023347234774	0.229023347234774
276	V	0.162509984347288	0.229023347234774
277	P	0.154475864037091	0.223145012723130
278	S	0.393165072615060	0.223145012723130
279	S	0.223145012723130	0.367630401787997
280	Q	0.367630401787997	0.393165072615060
281	E	0.507058780992489	0.367630401787997
282	L	0.436108704481635	0.367630401787997
283	E	0.311129160412305	0.327640054349966
284	A	0.327640054349966	0.311129160412305
285	C	0.259628683410963	0.311129160412305
286	I	0.292067905304925	0.327640054349966
287	G	0.412987654708655	0.398781598623378
288	C	0.398781598623378	0.412987654708655
289	M	0.574564338089391	0.574564338089391
290	Q	0.800464776507610	0.668129507884587
291	T	0.668129507884587	0.779995172282324
292	R	0.779995172282324	0.779995172282324
293	A	0.822650698026521	0.727193783337701
294	S	0.727193783337701	0.727193783337701
295	V	0.429115617349741	0.549567442337276
296	K	0.549567442337276	0.482544831245401
297	L	0.482544831245401	0.429115617349741
298	V	0.385323431774096	0.385323431774096
299	K	0.339350564001324	0.339350564001324
300	T	0.225815717322127	0.302678924425049
301	C	0.302678924425049	0.246052032353825
302	Q	0.246052032353825	0.231426345388108
303	E	0.231426345388108	0.246052032353825
304	A	0.220883755076211	0.246052032353825
305	A	0.342358740092884	0.231426345388108
306	T	0.307919475099930	0.220883755076211
307	G	0.219663180653853	0.274066532859726
308	E	0.202417711728003	0.274066532859726
309	C	0.274066532859726	0.274066532859726
310	Q	0.317699018599482	0.317699018599482
311	Q	0.447596334482814	0.447596334482814
312	C	0.726140981019404	0.685970891334367
313	Y	0.685970891334367	0.726140981019404
314	C	0.740798270157932	0.740798270157932
315	R	0.809580366004898	0.809580366004898
316	P	0.809580366004898	0.809580366004898
317	M	0.874718541099159	0.874718541099159
318	W	0.895954407062445	0.895954407062445
319	C	0.945764154300193	0.935255644774902
320	L	0.958666032139313	0.935255644774902
321	T	0.935255644774902	0.935255644774902
322	C	0.900027827497450	0.900027827497450
323	M	0.838018039091909	0.838018039091909
324	G	0.705575685226718	0.749593405728032
325	K	0.705575685226718	0.705575685226718
326	W	0.749593405728032	0.705575685226718
327	F	0.619919512132189	0.619919512132189
328	A	0.463361872112463	0.463361872112463
329	S	0.186796877742949	0.220760838991553
330	R	0.186796877742949	0.220760838991553
331	Q	0.220760838991553	0.220760838991553
332	D	0.261384462258704	0.261384462258704
333	P	0.364843780560669	0.261384462258704
334	L	0.378602178101638	0.261384462258704
335	R	0.249229874939285	0.249229874939285
336	P	0.232528849255364	0.249229874939285
337	D	0.173454928672588	0.232528849255364
338	T	0.252022993524916	0.225319526414621
339	W	0.209762620155099	0.225319526414621
340	L	0.225319526414621	0.252022993524916
341	A	0.483043692277238	0.436548433672396
342	S	0.542560188672177	0.436548433672396
343	R	0.436548433672396	0.483043692277238
344	V	0.436548433672396	0.542560188672177
345	P	0.630054799261447	0.630054799261447
346	C	0.845473575412507	0.845473575412507
347	P	0.916790875341820	0.845473575412507
348	T	0.912684710303170	0.845473575412507
349	C	0.735502365841094	0.861192186150023
350	R	0.794414375953192	0.853233608787595
351	A	0.861192186150023	0.853233608787595
352	R	0.853233608787595	0.853233608787595
353	F	0.853233608787595	0.853233608787595
354	C	0.500000000000000	0.500000000000000
355	I	0.500000000000000	0.500000000000000
356	L	0.500000000000000	0.500000000000000
357	D	0.500000000000000	0.500000000000000
358	V	0.500000000000000	0.500000000000000
359	C	0.500000000000000	0.500000000000000
360	T	0.500000000000000	0.500000000000000
361	V	0.500000000000000	0.500000000000000
362	R	0.500000000000000	0.500000000000000
