# Supplementary material for: Conserved degronome features governing quality control associated proteolysis
Source: Nat Commun. 2022 Dec 8;13:7588. doi: 10.1038/s41467-022-35298-y (PMC9732359; doi:10.1038/s41467-022-35298-y)
Supplement: Supplementary file 7 — Supplementary Data 5 [file 41467_2022_35298_MOESM7_ESM.zip › profile_A0AVK6.csv]

# Degron profile of A0AVK6
# logit: Predicted probability of a tile being a degron (PSI<2.2) assigned to central position
# smooth: Running median spanning 5 positions
resi	aa	logit	logit_smooth
1	M	0.500000000000000	0.500000000000000
2	E	0.500000000000000	0.500000000000000
3	N	0.500000000000000	0.500000000000000
4	E	0.500000000000000	0.500000000000000
5	K	0.500000000000000	0.500000000000000
6	E	0.500000000000000	0.500000000000000
7	N	0.500000000000000	0.500000000000000
8	L	0.500000000000000	0.500000000000000
9	F	0.054591744960287	0.086615298867121
10	C	0.054591744960287	0.086615298867121
11	E	0.086615298867121	0.086615298867121
12	P	0.107820628723521	0.107820628723521
13	H	0.151772521754560	0.151772521754560
14	K	0.262831860996399	0.262831860996399
15	R	0.369293707012937	0.262831860996399
16	G	0.297618018932479	0.262831860996399
17	L	0.184039603383369	0.184039603383369
18	M	0.108768739796169	0.141091818839876
19	K	0.071363330820371	0.132933715762638
20	T	0.141091818839876	0.132933715762638
21	P	0.132933715762638	0.141091818839876
22	L	0.224520978921386	0.224520978921386
23	K	0.343697058033175	0.343697058033175
24	E	0.476946110334999	0.343697058033175
25	S	0.596788723525178	0.379754809995494
26	T	0.311435757656257	0.379754809995494
27	T	0.379754809995494	0.374685609122943
28	A	0.374685609122943	0.335004548820354
29	N	0.335004548820354	0.335004548820354
30	I	0.228518819521700	0.228518819521700
31	V	0.227559088770929	0.228518819521700
32	L	0.191096626880952	0.228518819521700
33	A	0.259135224820802	0.259135224820802
34	E	0.396535946236046	0.396535946236046
35	I	0.396535946236046	0.396535946236046
36	Q	0.396535946236046	0.396535946236046
37	P	0.312776680309497	0.367097858147081
38	D	0.367097858147081	0.312776680309497
39	F	0.211730552890906	0.211730552890906
40	G	0.118073990181053	0.118073990181053
41	P	0.062957943231949	0.062957943231949
42	L	0.030473703106925	0.039747676894798
43	T	0.039747676894798	0.030473703106925
44	T	0.019926704566015	0.019926704566015
45	P	0.019926704566015	0.019926704566015
46	T	0.017763261735202	0.019926704566015
47	K	0.020350795718467	0.019926704566015
48	P	0.009361830625216	0.020350795718467
49	K	0.024154541875393	0.020350795718467
50	E	0.028599129103864	0.013145426411526
51	G	0.013145426411526	0.015911596358482
52	S	0.013145426411526	0.014866289039829
53	Q	0.015911596358482	0.014866289039829
54	G	0.014866289039829	0.015911596358482
55	E	0.027276768603383	0.027276768603383
56	P	0.027276768603383	0.027276768603383
57	W	0.047271099909151	0.047271099909151
58	T	0.089972827571858	0.089972827571858
59	P	0.259594896120497	0.259594896120497
60	T	0.316824402245524	0.316824402245524
61	A	0.362693704926827	0.362693704926827
62	N	0.512631416801830	0.512631416801830
63	L	0.581809822569315	0.581809822569314
64	K	0.673187990137597	0.581809822569315
65	M	0.581809822569314	0.588537664659076
66	L	0.588537664659076	0.588537664659076
67	I	0.604191229232917	0.588537664659076
68	S	0.587574123639389	0.588537664659076
69	A	0.603239632942298	0.587574123639389
70	V	0.382411373440611	0.418661885972211
71	S	0.418661885972211	0.382411373440611
72	P	0.265469135964145	0.292587584804152
73	E	0.292587584804152	0.265469135964145
74	I	0.172128579544126	0.172128579544126
75	R	0.172128579544126	0.172128579544126
76	N	0.160240253701472	0.160240253701472
77	R	0.087062855373099	0.087062855373099
78	D	0.058068980574152	0.058068980574152
79	Q	0.037540679108554	0.037540679108554
80	K	0.037540679108554	0.037540679108554
81	R	0.033530311999128	0.037540679108554
82	G	0.101955602370360	0.037540679108554
83	L	0.045254552716473	0.037549777325865
84	F	0.024600541817405	0.037549777325865
85	D	0.037549777325865	0.032967860772491
86	N	0.032967860772491	0.032967860772491
87	R	0.032967860772491	0.037549777325865
88	S	0.056002911577690	0.056002911577690
89	G	0.113560083523456	0.088589615385230
90	L	0.113479721930621	0.088589615385230
91	P	0.088589615385230	0.088589615385230
92	E	0.052832067657054	0.088589615385230
93	A	0.053105549858235	0.088589615385230
94	K	0.100895762189307	0.053105549858235
95	D	0.096613605307393	0.053105549858235
96	C	0.047200798507339	0.065669495317213
97	I	0.027653415305338	0.047200798507339
98	H	0.065669495317213	0.027653415305338
99	E	0.021026650200145	0.027653415305338
100	H	0.023268928382768	0.030256232296741
101	L	0.039844046365980	0.027359492823865
102	S	0.030256232296741	0.030256232296741
103	G	0.027359492823865	0.036443319171397
104	D	0.053284363472013	0.030256232296741
105	E	0.036443319171397	0.027359492823865
106	F	0.017213274404033	0.017213274404033
107	E	0.009240737706170	0.015085863099422
108	K	0.015085863099422	0.014008751187044
109	S	0.014008751187044	0.014008751187044
110	Q	0.014008751187044	0.014008751187044
111	P	0.010627392252978	0.014008751187044
112	S	0.025997412408121	0.025997412408121
113	R	0.091183147305915	0.091183147305915
114	K	0.219117076474566	0.139344309798504
115	E	0.139344309798504	0.210038538634852
116	K	0.210038538634852	0.219117076474566
117	S	0.345092734422747	0.345092734422747
118	L	0.497466981670075	0.497466981670075
119	G	0.568338334246474	0.568338334246474
120	L	0.625645278123979	0.625645278123979
121	L	0.743146397793163	0.657291386945016
122	C	0.695059720895711	0.695059720895711
123	H	0.657291386945016	0.743146397793163
124	K	0.852585303847060	0.805315075660369
125	F	0.839080483867503	0.805315075660369
126	L	0.805315075660369	0.805315075660369
127	A	0.651755640196493	0.752343211914596
128	R	0.752343211914596	0.733867490323302
129	Y	0.733867490323302	0.651755640196493
130	P	0.537985332906216	0.537985332906216
131	N	0.365214739795706	0.365463787581134
132	Y	0.210557989555791	0.365214739795706
133	P	0.365463787581134	0.331072377957621
134	N	0.331072377957621	0.331072377957621
135	P	0.331072377957621	0.331072377957621
136	A	0.167751613981310	0.167751613981310
137	V	0.096862384958879	0.132342139715761
138	N	0.095551758964630	0.099407487154762
139	N	0.132342139715761	0.096862384958879
140	D	0.099407487154762	0.095551758964630
141	I	0.035311308604450	0.074846774908444
142	C	0.074846774908444	0.074846774908444
143	L	0.074846774908444	0.074846774908444
144	D	0.139644576710103	0.074846774908444
145	E	0.070572557392495	0.070572557392495
146	V	0.045839154095129	0.070572557392495
147	A	0.061331141601757	0.070572557392495
148	E	0.081611042821956	0.081611042821956
149	E	0.265780084363805	0.087437354286503
150	L	0.235366230104464	0.094066786744847
151	N	0.087437354286503	0.235366230104464
152	V	0.094066786744847	0.235366230104464
153	E	0.261607213558226	0.261607213558226
154	R	0.328668548478157	0.328668548478157
155	R	0.328668548478157	0.328668548478157
156	R	0.428401145391521	0.428401145391521
157	I	0.428401145391521	0.428401145391521
158	Y	0.566256121710818	0.566256121710818
159	D	0.566256121710818	0.566256121710818
160	I	0.639527123871857	0.610086074016692
161	V	0.610086074016692	0.639527123871857
162	N	0.822937494386349	0.811595375207619
163	V	0.811595375207619	0.811595375207619
164	L	0.811595375207619	0.818880557968849
165	E	0.882362060191034	0.811595375207619
166	S	0.818880557968849	0.811595375207619
167	L	0.711166930930479	0.796263432033036
168	H	0.796263432033036	0.711166930930479
169	M	0.674398686320508	0.711166930930479
170	V	0.677699822352268	0.728238468132746
171	S	0.728238468132746	0.677699822352268
172	R	0.756792789134463	0.701634852085627
173	L	0.641020524416218	0.717290791954892
174	A	0.701634852085627	0.701634852085627
175	K	0.717290791954892	0.641020524416218
176	N	0.592831489007031	0.592831489007031
177	R	0.517233922811548	0.572342733304240
178	Y	0.572342733304240	0.517233922811548
179	T	0.383700920054630	0.383700920054630
180	W	0.369867521287772	0.369867521287772
181	H	0.354842301742039	0.354842301742039
182	G	0.354842301742039	0.354842301742039
183	R	0.253089011204297	0.354842301742039
184	H	0.266518790520510	0.354842301742039
185	N	0.462506078880808	0.302810843270019
186	L	0.429193744221378	0.429193744221378
187	N	0.302810843270019	0.429193744221378
188	K	0.466560527674726	0.302810843270019
189	T	0.250333474119905	0.250333474119905
190	L	0.150975159213267	0.150975159213267
191	G	0.118964591287652	0.118964591287652
192	T	0.090315352964999	0.118964591287652
193	L	0.079887567639737	0.110135948674265
194	K	0.159290387369623	0.090315352964999
195	S	0.110135948674265	0.082203958581734
196	I	0.082203958581734	0.110135948674265
197	G	0.080590568137192	0.110135948674265
198	E	0.150030821319329	0.123812451689288
199	E	0.123812451689288	0.150030821319329
200	N	0.219420622021612	0.219420622021612
201	K	0.361454833392912	0.221228797029269
202	Y	0.221228797029269	0.221228797029269
203	A	0.221228797029269	0.221228797029269
204	E	0.211245180893560	0.211245180893560
205	Q	0.070219161579800	0.147436547586782
206	I	0.147436547586782	0.147436547586782
207	M	0.147436547586782	0.147436547586782
208	M	0.217486490643982	0.167452160995265
209	I	0.167452160995265	0.167452160995265
210	K	0.285002657727680	0.167452160995265
211	K	0.103198291424603	0.167452160995265
212	K	0.149084624245732	0.285002657727680
213	E	0.383219094614187	0.237714515160250
214	Y	0.388332049360047	0.264144182403937
215	E	0.237714515160250	0.264144182403937
216	Q	0.264144182403937	0.237714515160250
217	E	0.192688527367704	0.192688527367704
218	F	0.192688527367704	0.192688527367704
219	D	0.126895869800301	0.126895869800301
220	F	0.071533600222603	0.126895869800301
221	I	0.080966891810078	0.126895869800301
222	K	0.238051810397740	0.238051810397740
223	S	0.268690748208959	0.268690748208959
224	Y	0.376314299321199	0.376314299321199
225	S	0.395386068120344	0.376314299321199
226	I	0.474694409953112	0.395386068120344
227	E	0.328390407678697	0.395386068120344
228	D	0.425178663033271	0.328390407678697
229	H	0.251772010982748	0.251772010982748
230	I	0.115919018043261	0.115919018043261
231	I	0.095141654166362	0.101812802457866
232	K	0.101812802457866	0.095141654166362
233	S	0.052720631244206	0.052720631244206
234	N	0.027062197469431	0.052720631244206
235	T	0.020133942576265	0.052720631244206
236	G	0.054343501238039	0.054343501238039
237	P	0.176846178486159	0.087448892109184
238	N	0.253638894203543	0.087448892109184
239	G	0.087448892109184	0.087448892109184
240	H	0.081244034245563	0.081244034245563
241	P	0.073837398965793	0.081244034245563
242	D	0.056847520568348	0.073837398965793
243	M	0.114703661366996	0.073837398965793
244	C	0.068531332079998	0.114703661366996
245	F	0.153851872922742	0.153851872922742
246	V	0.187521004353917	0.187521004353917
247	E	0.263096612905559	0.263096612905559
248	L	0.366896988714230	0.349617511736653
249	P	0.349617511736653	0.366896988714230
250	G	0.518878601167483	0.518878601167483
251	V	0.631252611030809	0.518878601167483
252	E	0.532329549692119	0.518878601167483
253	F	0.433393629650539	0.433393629650539
254	R	0.278476534864791	0.278476534864791
255	A	0.101619345904194	0.156658135329861
256	A	0.156658135329861	0.156658135329861
257	S	0.089981996659693	0.156658135329861
258	V	0.179348316991348	0.179348316991348
259	N	0.237736280537529	0.237736280537529
260	S	0.237736280537530	0.237736280537530
261	R	0.449654817430435	0.272173342519424
262	K	0.304245503584942	0.272173342519424
263	D	0.272173342519424	0.304245503584942
264	K	0.223176101358050	0.304245503584942
265	S	0.304307586594163	0.304307586594163
266	L	0.427236555665104	0.396810345049862
267	R	0.396810345049862	0.427236555665104
268	V	0.609051325886172	0.609051325886172
269	M	0.744296841274400	0.744296841274400
270	S	0.835208942386181	0.835208942386181
271	Q	0.901646418859199	0.901646418859199
272	K	0.948301740612409	0.943564090936861
273	F	0.951620777126757	0.943564090936861
274	V	0.943564090936861	0.943564090936861
275	M	0.891438143148844	0.939372891620002
276	L	0.939372891620002	0.939372891620002
277	F	0.939372891620002	0.939372891620002
278	L	0.911523062446296	0.939372891620002
279	V	0.950870736765583	0.939372891620002
280	S	0.923328002741802	0.934668280658845
281	T	0.956106283736576	0.934668280658845
282	P	0.934668280658845	0.923328002741802
283	Q	0.911468036477261	0.911468036477261
284	I	0.865841651050390	0.875501880688997
285	V	0.874906418374124	0.875501880688997
286	S	0.875501880688997	0.874906418374124
287	L	0.884001374950937	0.874906418374124
288	E	0.771619009171541	0.771619009171541
289	V	0.659823094979109	0.659823094979109
290	A	0.489496422987235	0.659823094979109
291	A	0.548765960582322	0.548765960582322
292	K	0.692091182182343	0.489496422987235
293	I	0.387940486385122	0.387940486385122
294	L	0.156658140614516	0.258695819815844
295	I	0.258695819815844	0.156658140614516
296	G	0.084951111632407	0.132291491692428
297	E	0.132291491692428	0.084951111632407
298	D	0.082067499934352	0.084951111632407
299	H	0.064271411121103	0.094676488090395
300	V	0.094676488090395	0.082067499934352
301	E	0.094676488090395	0.064271411121103
302	D	0.049368344733415	0.049368344733415
303	L	0.025399905594740	0.035858984369870
304	D	0.025399905594740	0.035858984369870
305	K	0.035858984369870	0.035858984369870
306	S	0.065332191974125	0.065332191974125
307	K	0.208075868181339	0.110047741880041
308	F	0.296728656497786	0.208075868181339
309	K	0.110047741880041	0.296728656497786
310	T	0.304838528501976	0.304838528501976
311	K	0.518478020986836	0.312565238948231
312	I	0.312565238948231	0.518478020986836
313	R	0.608062460812058	0.608062460812058
314	R	0.755587763957105	0.755587763957105
315	L	0.755587763957105	0.755587763957105
316	Y	0.766303648566653	0.755587763957105
317	D	0.767278564500248	0.764578253936287
318	I	0.636065773369179	0.766303648566653
319	A	0.764578253936287	0.764578253936288
320	N	0.875204800823947	0.764578253936287
321	V	0.764578253936288	0.764578253936288
322	L	0.739440417707269	0.764578253936288
323	S	0.817697998102564	0.739440417707269
324	S	0.720199010780065	0.739440417707269
325	L	0.717151492547510	0.720199010780065
326	D	0.836840073885769	0.717151492547510
327	L	0.591219863560773	0.591219863560773
328	I	0.403555605844768	0.479223690002077
329	K	0.479223690002077	0.403555605844768
330	K	0.289758398257734	0.289758398257734
331	V	0.189826396217410	0.189826396217410
332	H	0.180930668973188	0.180930668973188
333	V	0.158078858597739	0.180930668973188
334	T	0.109249695455837	0.180930668973188
335	E	0.314376674812144	0.182885768684287
336	E	0.187064080806144	0.187064080806144
337	R	0.182885768684287	0.187064080806144
338	G	0.193555682046229	0.182885768684287
339	R	0.161403217147568	0.161403217147568
340	K	0.087536236849197	0.087536236849197
341	P	0.048603557821322	0.057484018263585
342	A	0.057484018263585	0.057484018263585
343	F	0.056894620606770	0.057484018263585
344	K	0.081994963676337	0.081994963676337
345	W	0.109864440348411	0.103663795857262
346	T	0.103663795857262	0.103663795857262
347	G	0.132677244346851	0.103663795857262
348	P	0.096814596380060	0.103663795857262
349	E	0.102090110311185	0.102090110311185
350	I	0.117982421817474	0.096814596380060
351	S	0.084793843315408	0.102090110311185
352	P	0.077967446026065	0.090422428918530
353	N	0.154406367153517	0.090422428918530
354	T	0.090422428918530	0.154406367153517
355	S	0.155208192796416	0.155208192796416
356	G	0.197226373722452	0.197226373722452
357	S	0.197226373722452	0.197226373722452
358	S	0.299694952483598	0.197226373722452
359	P	0.095067952488719	0.164830142782079
360	V	0.164830142782079	0.164830142782079
361	I	0.117621236422725	0.164830142782079
362	H	0.222723174729312	0.222723174729312
363	F	0.234184715728251	0.234184715728251
364	T	0.248082852248193	0.248082852248193
365	P	0.303815847332651	0.291500283632940
366	S	0.303815847332651	0.291500283632940
367	D	0.291500283632940	0.291500283632940
368	L	0.217458171303692	0.217458171303692
369	E	0.114474848037447	0.114474848037447
370	V	0.092518640692861	0.103984188095019
371	R	0.103984188095019	0.092518640692861
372	R	0.055318947970093	0.092194595642335
373	S	0.043930811204040	0.092194595642335
374	S	0.092194595642335	0.092194595642335
375	K	0.159489401605099	0.159489401605099
376	E	0.275192160830960	0.169657870126347
377	N	0.169657870126347	0.169657870126347
378	C	0.277455830745719	0.169657870126347
379	A	0.145477498498090	0.145477498498090
380	K	0.129497949241949	0.129497949241949
381	N	0.104901680606881	0.129497949241949
382	L	0.085063144137863	0.129497949241949
383	F	0.148001197041550	0.148001197041550
384	S	0.157026992578637	0.157026992578637
385	T	0.259305745136233	0.201188567257612
386	R	0.322379050802604	0.201188567257612
387	G	0.201188567257612	0.259305745136233
388	K	0.170286965947053	0.290258210349083
389	P	0.290258210349083	0.290258210349083
390	N	0.512083334340665	0.344993003532091
391	F	0.344993003532091	0.346226016968949
392	T	0.346226016968949	0.457159361765979
393	R	0.474537991640725	0.438377085071631
394	H	0.457159361765979	0.457159361765979
395	P	0.438377085071631	0.474537991640725
396	S	0.677616927505047	0.561385795444934
397	L	0.561385795444934	0.561385795444934
398	I	0.600926173749562	0.561385795444934
399	K	0.486823474064251	0.486823474064251
400	L	0.353921172168005	0.368929692039867
401	V	0.368929692039867	0.368929692039867
402	K	0.338117439469868	0.368929692039867
403	S	0.491015509670899	0.473785190020107
404	I	0.473785190020107	0.473785190020107
405	E	0.473785190020108	0.473785190020107
406	S	0.370332362779205	0.370332362779205
407	D	0.197142462198958	0.206634180536464
408	R	0.206634180536464	0.197142462198958
409	R	0.121758423867814	0.129846590309990
410	K	0.064636620136429	0.123333771178567
411	I	0.129846590309990	0.121758423867814
412	N	0.123333771178567	0.088040060441955
413	S	0.065300667486157	0.088040060441955
414	A	0.088040060441955	0.088040060441955
415	P	0.083423129093983	0.088040060441955
416	S	0.182662390782394	0.099274015279253
417	S	0.106276734106414	0.104668014356602
418	P	0.099274015279253	0.104668014356602
419	I	0.104668014356602	0.099274015279253
420	K	0.050315467671460	0.050315467671460
421	T	0.050315467671460	0.050315467671460
422	N	0.050315467671460	0.050315467671460
423	K	0.050315467671460	0.050315467671460
424	A	0.050315467671460	0.050315467671460
425	E	0.090074888687977	0.077610962327157
426	S	0.077610962327157	0.077610962327157
427	S	0.090074888687977	0.077610962327157
428	Q	0.043832439461261	0.077610962327157
429	N	0.068144496773501	0.081527907909560
430	S	0.081527907909560	0.081527907909560
431	A	0.093578025288776	0.093578025288776
432	P	0.170619254564519	0.170619254564519
433	F	0.170619254564519	0.170619254564519
434	P	0.305432066116016	0.305432066116016
435	S	0.472368009517907	0.472368009517907
436	K	0.589728726020826	0.589728726020826
437	M	0.594939251533883	0.594939251533883
438	A	0.735764402066144	0.719821109841754
439	Q	0.719821109841754	0.726508176108043
440	L	0.797284844175819	0.726508176108043
441	A	0.726508176108043	0.719821109841754
442	A	0.449401757553824	0.469775639675521
443	I	0.469775639675521	0.469775639675521
444	C	0.469775639675521	0.469775639675521
445	K	0.484472794247431	0.469775639675521
446	M	0.264016923367915	0.264016923367915
447	Q	0.226197796087299	0.254748564804682
448	L	0.254748564804682	0.226197796087299
449	E	0.143749922443442	0.151987775255372
450	E	0.114242876330928	0.143749922443442
451	Q	0.151987775255372	0.114242876330928
452	S	0.076637663138036	0.081011377812905
453	S	0.081011377812905	0.081011377812905
454	E	0.079419368345855	0.081011377812905
455	S	0.097280841250791	0.081011377812905
456	R	0.125362226364633	0.097280841250791
457	Q	0.076055874403008	0.125362226364633
458	K	0.125404866439083	0.125404866439083
459	V	0.158835943021213	0.148178677937716
460	K	0.148178677937716	0.158835943021213
461	V	0.218321768557479	0.208434228915422
462	Q	0.208434228915422	0.218321768557479
463	L	0.280505156798952	0.280505156798952
464	A	0.399338156931188	0.399338156931188
465	R	0.430581648078720	0.410591291557036
466	S	0.410591291557036	0.410591291557036
467	G	0.581258788176060	0.410591291557036
468	P	0.289176719682199	0.289176719682199
469	C	0.268350588802332	0.268350588802332
470	K	0.154559536304606	0.252551490232315
471	P	0.252551490232315	0.154559536304606
472	V	0.124864481659777	0.124864481659777
473	A	0.124864481659777	0.124864481659777
474	P	0.070562095517804	0.102477817997696
475	L	0.102477817997696	0.102477817997696
476	D	0.079783646269958	0.102477817997696
477	P	0.160811237096482	0.107670688442213
478	P	0.107670688442213	0.135740383406472
479	V	0.135740383406472	0.135740383406472
480	N	0.135740383406472	0.123572383817183
481	A	0.084334291450377	0.135740383406472
482	E	0.123572383817183	0.135740383406472
483	M	0.252453844858525	0.142264188332432
484	E	0.142264188332432	0.220019505248395
485	L	0.220019505248395	0.252453844858525
486	T	0.384032532639003	0.328442347131763
487	A	0.356726576184177	0.356726576184177
488	P	0.328442347131763	0.384032532639003
489	S	0.512508969243024	0.421357366149896
490	L	0.421357366149896	0.512508969243024
491	I	0.704394809543555	0.704394809543555
492	Q	0.763351147944998	0.717688510198460
493	P	0.826865446074760	0.717688510198460
494	L	0.717688510198460	0.763351147944998
495	G	0.681257278878929	0.765915830060783
496	M	0.765915830060783	0.765915830060783
497	V	0.793790846978759	0.765915830060783
498	P	0.793790846978759	0.765915830060783
499	L	0.715468435900775	0.715468435900775
500	I	0.678067531812416	0.715468435900775
501	P	0.659902999218268	0.715468435900775
502	S	0.810912120359291	0.810912120359291
503	P	0.822929328573132	0.822929328573132
504	L	0.920308104710760	0.822929328573132
505	S	0.867140366607937	0.836022957422856
506	S	0.779315100899292	0.836022957422856
507	A	0.836022957422856	0.779315100899292
508	V	0.697589152983633	0.697589152983633
509	P	0.531189926887984	0.531189926887984
510	L	0.501947120157148	0.501947120157148
511	I	0.461389770010461	0.501947120157148
512	L	0.501947120157148	0.501947120157148
513	P	0.481520228906866	0.501947120157148
514	Q	0.532643446451779	0.532643446451779
515	A	0.698819278993728	0.698819278993728
516	P	0.765984781055089	0.765984781055089
517	S	0.782890458372836	0.765984781055089
518	G	0.796511790905369	0.765984781055089
519	P	0.639120300514210	0.639120300514210
520	S	0.467933437688736	0.467933437688736
521	Y	0.301643205264550	0.421511428520324
522	A	0.384087340739181	0.384087340739181
523	I	0.421511428520324	0.384087340739181
524	Y	0.353936824168316	0.391921757584627
525	L	0.391921757584627	0.421511428520324
526	Q	0.523605528514306	0.523605528514306
527	P	0.595101266075463	0.555410740640265
528	T	0.595101266075463	0.555410740640265
529	Q	0.555410740640265	0.555410740640265
530	A	0.399693018858444	0.399693018858444
531	H	0.290877139820752	0.290877139820752
532	Q	0.274581340521548	0.274581340521548
533	S	0.179416106012339	0.179416106012339
534	V	0.090019712750942	0.178624093132472
535	T	0.097794981116587	0.178624093132472
536	P	0.178624093132472	0.178624093132472
537	P	0.256709113693354	0.237669455710729
538	Q	0.274538170964466	0.237669455710729
539	G	0.237669455710729	0.252560041574515
540	L	0.237669455710729	0.252560041574515
541	S	0.252560041574515	0.237669455710729
542	P	0.252560041574515	0.237669455710729
543	T	0.157406249874569	0.212419110972507
544	V	0.184843038663753	0.193482549455122
545	C	0.212419110972507	0.193482549455122
546	T	0.193482549455122	0.206354094570004
547	T	0.206354094570004	0.206354094570004
548	H	0.244846582512416	0.193482549455122
549	S	0.079406922661640	0.093048870736854
550	S	0.079406922661640	0.079406922661640
551	K	0.093048870736854	0.079406922661640
552	A	0.048269124916901	0.048269124916901
553	T	0.035212343951821	0.035212343951821
554	G	0.022465237048050	0.022465237048050
555	S	0.022465237048050	0.022465237048050
556	K	0.012881908678291	0.013811603577062
557	D	0.011283670419938	0.013811603577062
558	S	0.013811603577062	0.013811603577062
559	T	0.016896203074883	0.013811603577062
560	D	0.014255410994147	0.013811603577062
561	A	0.005855108581971	0.007729914669516
562	T	0.005855108581971	0.007290877890768
563	T	0.007729914669516	0.007290877890768
564	E	0.007290877890768	0.007729914669516
565	K	0.009469308566180	0.009469308566180
566	A	0.018769212036198	0.018769212036198
567	A	0.022935264023596	0.022691574728910
568	N	0.022691574728910	0.022935264023596
569	D	0.044861254058394	0.033553133013562
570	T	0.039656839857628	0.033553133013562
571	S	0.033553133013562	0.039656839857628
572	K	0.025305599034481	0.039656839857628
573	A	0.043267228746201	0.043267228746201
574	S	0.082665936617904	0.082665936617904
575	A	0.121230566194569	0.087218633481140
576	S	0.087218633481140	0.121230566194569
577	T	0.128777120646377	0.124918219087609
578	R	0.200887441723914	0.128777120646377
579	P	0.124918219087609	0.130985996396903
580	G	0.133461831111322	0.130985996396903
581	S	0.130985996396903	0.124918219087609
582	L	0.084970491273674	0.102298763342516
583	L	0.102298763342516	0.084970491273674
584	P	0.080500322698562	0.084970491273674
585	A	0.080500322698562	0.080500322698562
586	P	0.085447526752956	0.080500322698562
587	E	0.080500322698562	0.080500322698562
588	R	0.100014494293877	0.080500322698562
589	Q	0.077818538517029	0.077818538517029
590	G	0.066925820799367	0.066925820799367
591	A	0.044756242891979	0.044756242891979
592	K	0.018506473470608	0.018506473470608
593	S	0.012575034997467	0.012575034997467
594	R	0.011072766586699	0.012575034997467
595	T	0.009860924272200	0.012575034997467
596	R	0.017051881172629	0.014932362483062
597	E	0.014932362483062	0.017051881172629
598	P	0.017417350110998	0.017417350110998
599	A	0.027967825094114	0.022909072379940
600	G	0.022909072379940	0.027967825094114
601	E	0.036053388049927	0.036039877267945
602	R	0.065651640229380	0.036039877267945
603	G	0.036039877267945	0.036039877267945
604	S	0.018146750284232	0.022061365519011
605	K	0.016841607125845	0.022061365519011
606	R	0.022061365519011	0.019982564196375
607	A	0.025854361966413	0.022061365519011
608	S	0.019982564196375	0.024796211828838
609	M	0.024796211828838	0.025854361966413
610	L	0.040082708662530	0.040082708662530
611	E	0.067435100193329	0.049219745206795
612	D	0.082714913199895	0.049219745206795
613	S	0.049219745206795	0.049219745206795
614	G	0.026709403071378	0.045603873679167
615	S	0.045603873679167	0.035409793508517
616	K	0.035409793508517	0.033506570709091
617	K	0.027004240100040	0.033506570709091
618	K	0.033506570709091	0.027004240100040
619	F	0.010483115119483	0.027004240100040
620	K	0.014428270182779	0.033506570709091
621	E	0.047575016790721	0.047575016790721
622	D	0.047575016790721	0.047575016790721
623	L	0.074998994344539	0.074998994344539
624	K	0.075760877311327	0.075760877311327
625	G	0.140405721084520	0.140405721084520
626	L	0.244546711770439	0.140405721084520
627	E	0.225913243247481	0.140405721084520
628	N	0.135096412613667	0.225913243247481
629	V	0.111314483808356	0.225913243247481
630	S	0.274162071018011	0.274162071018011
631	A	0.586747583005443	0.581099461760940
632	T	0.606090880231889	0.586747583005443
633	L	0.581099461760940	0.606090880231889
634	F	0.775129884999250	0.649738657966326
635	P	0.649738657966326	0.748826981668312
636	S	0.748826981668312	0.775129884999250
637	G	0.857832370839700	0.779656914750405
638	Y	0.779656914750405	0.779656914750405
639	L	0.779656914750405	0.802009545503346
640	I	0.844158909389494	0.779656914750405
641	P	0.802009545503346	0.779656914750405
642	L	0.725730180700367	0.725730180700367
643	T	0.448433945998327	0.660709864270142
644	Q	0.488886158380994	0.660709864270142
645	C	0.660709864270142	0.660709864270142
646	S	0.828733588150582	0.660709864270142
647	S	0.736503016205163	0.660709864270142
648	L	0.529379166354666	0.529379166354666
649	G	0.342497112199919	0.342497112199919
650	A	0.260259909852211	0.260259909852211
651	E	0.129350063121977	0.137388172532760
652	S	0.128123972852477	0.129350063121977
653	I	0.137388172532760	0.129350063121977
654	L	0.108522110491078	0.137388172532760
655	S	0.186126501279838	0.137388172532760
656	G	0.186126501279838	0.108522110491078
657	K	0.093768635405149	0.097938366499514
658	E	0.097938366499514	0.097938366499514
659	N	0.087074663284358	0.097938366499514
660	S	0.152006329539233	0.152006329539233
661	S	0.267365734202164	0.152006329539233
662	A	0.236828958389963	0.152006329539233
663	L	0.141766812571643	0.156624785444612
664	S	0.141766812571643	0.156624785444612
665	P	0.156624785444612	0.156624785444612
666	N	0.286239052348910	0.286239052348910
667	H	0.461566330728130	0.449631850277464
668	R	0.449631850277464	0.461566330728130
669	I	0.582142651348994	0.582142651348994
670	Y	0.739331578162172	0.640706677134788
671	S	0.662677108708068	0.643219195280175
672	S	0.640706677134788	0.662677108708068
673	P	0.643219195280175	0.662677108708068
674	I	0.679592880909668	0.643219195280175
675	A	0.727792760121354	0.679592880909668
676	G	0.587421000896239	0.679592880909668
677	V	0.712569209294408	0.587421000896239
678	I	0.551789676873146	0.587421000896239
679	P	0.466005000482425	0.551789676873146
680	V	0.598097338406609	0.551789676873146
681	T	0.541403082033514	0.541403082033514
682	S	0.721843887222586	0.541403082033514
683	S	0.520031013303576	0.541403082033514
684	E	0.468903788122442	0.579728007963683
685	L	0.685727906327398	0.536054498364745
686	T	0.579728007963683	0.578821542525318
687	A	0.536054498364745	0.578821542525318
688	V	0.578821542525318	0.560029886422781
689	N	0.406528865621302	0.545465844573132
690	F	0.560029886422781	0.560029886422781
691	P	0.545465844573132	0.560029886422781
692	S	0.692730418689580	0.692730418689580
693	F	0.855199836570233	0.841340309553714
694	H	0.842794057558303	0.841340309553714
695	V	0.841340309553714	0.841340309553714
696	T	0.786000636246525	0.786000636246525
697	P	0.685288199932744	0.732967962162212
698	L	0.732967962162212	0.732967962162212
699	K	0.714709989961759	0.732967962162212
700	L	0.783405021486390	0.783405021486390
701	M	0.816128283311331	0.783405021486390
702	V	0.802020470044477	0.783405021486390
703	S	0.761562330700809	0.761562330700809
704	P	0.761562330700809	0.761562330700809
705	T	0.704883398631590	0.704883398631590
706	S	0.690326938787942	0.690326938787942
707	V	0.542670925852420	0.542670925852420
708	A	0.516863251778816	0.516863251778816
709	A	0.411357309271173	0.466076130839271
710	V	0.466076130839271	0.411357309271173
711	P	0.385818029734187	0.411357309271173
712	V	0.385818029734187	0.424973845211421
713	G	0.424973845211421	0.401147085355520
714	N	0.440742220584152	0.401147085355520
715	S	0.401147085355520	0.401147085355520
716	P	0.401147085355520	0.401147085355520
717	A	0.316925342126495	0.401147085355520
718	L	0.434938832522029	0.316925342126495
719	A	0.294016352189368	0.294016352189368
720	S	0.279897451277868	0.279897451277868
721	S	0.162296194094758	0.244157505958123
722	H	0.203985149086203	0.244157505958123
723	P	0.244157505958123	0.244157505958123
724	V	0.283877805878335	0.283877805878335
725	P	0.487041025357689	0.357799947284250
726	I	0.568853168362892	0.458957070614201
727	Q	0.357799947284250	0.461672677889565
728	N	0.458957070614201	0.461672677889565
729	P	0.461672677889565	0.461672677889565
730	S	0.617024492221615	0.579634799322173
731	S	0.579634799322173	0.617024492221615
732	A	0.636216681972695	0.631501112304844
733	I	0.658315251888941	0.631501112304844
734	V	0.631501112304844	0.636216681972695
735	N	0.612608063331876	0.658315251888941
736	F	0.777248744339246	0.777248744339246
737	T	0.814762202042544	0.777248744339246
738	L	0.814762202042544	0.814762202042544
739	Q	0.777248744339246	0.814762202042544
740	H	0.856120923294034	0.814762202042544
741	L	0.817310558060575	0.805002379909760
742	G	0.805002379909760	0.805002379909760
743	L	0.707676122951219	0.789246235734534
744	I	0.789246235734534	0.707676122951219
745	S	0.667143002793427	0.667143002793427
746	P	0.627573856966591	0.627573856966591
747	N	0.404103346125762	0.423626872907324
748	V	0.423626872907324	0.404103346125762
749	Q	0.340123933022186	0.404103346125762
750	L	0.358387809425783	0.363073352274926
751	S	0.557503498389268	0.358387809425783
752	A	0.363073352274926	0.358387809425783
753	S	0.323170836208491	0.323170836208491
754	P	0.323170836208491	0.323170836208491
755	G	0.323170836208491	0.323170836208491
756	S	0.393715877293927	0.325412828104556
757	G	0.436708581589241	0.325412828104556
758	I	0.325412828104556	0.325412828104556
759	V	0.204312700990093	0.304529443313388
760	P	0.304529443313388	0.304529443313388
761	V	0.220615245237771	0.304529443313388
762	S	0.325556710938725	0.325556710938725
763	P	0.410693107344315	0.325556710938725
764	R	0.439308865443632	0.325556710938725
765	I	0.310252916547259	0.320643215191901
766	E	0.320643215191901	0.310252916547259
767	S	0.221486141796689	0.221486141796689
768	V	0.112004126664658	0.130452641290798
769	N	0.130452641290798	0.112004126664658
770	V	0.075077387982950	0.075077387982950
771	A	0.069675476696985	0.069675476696985
772	P	0.062455000543076	0.062455000543076
773	E	0.062455000543076	0.062455000543076
774	N	0.038604100088702	0.062455000543076
775	A	0.066042850336046	0.053880276772821
776	G	0.053117028157345	0.053117028157345
777	T	0.053880276772821	0.053117028157345
778	Q	0.034634763836139	0.034634763836139
779	Q	0.020605382812147	0.028405350911416
780	G	0.014363004349073	0.028405350911416
781	R	0.028405350911416	0.028405350911416
782	A	0.041489943968282	0.030082842517179
783	T	0.039617956302950	0.039407854625271
784	N	0.030082842517179	0.039407854625271
785	Y	0.039407854625271	0.036089012764338
786	D	0.036089012764338	0.033341139404152
787	S	0.033341139404152	0.033341139404152
788	P	0.028801305503226	0.028801305503226
789	V	0.028801305503226	0.028801305503226
790	P	0.024733016531215	0.028801305503226
791	G	0.020247180610294	0.028801305503226
792	Q	0.033683530501188	0.033683530501188
793	S	0.051163084932912	0.050436275192539
794	Q	0.050436275192539	0.051163084932912
795	P	0.097021554333159	0.075129778391227
796	N	0.075129778391227	0.075129778391227
797	G	0.104969650710107	0.075129778391227
798	Q	0.059669272036892	0.071874996856242
799	S	0.064442373087210	0.071874996856242
800	V	0.071874996856242	0.071874996856242
801	A	0.125207992269873	0.108462077354909
802	V	0.108462077354909	0.125207992269873
803	T	0.183573872847085	0.183573872847085
804	G	0.211009615549667	0.211009615549667
805	A	0.222728394267445	0.222728394267445
806	Q	0.263262098861682	0.226486358533486
807	Q	0.226486358533486	0.226486358533486
808	P	0.226486358533486	0.226486358533486
809	V	0.136757460301680	0.195187147490302
810	P	0.195187147490302	0.195187147490302
811	V	0.195187147490302	0.195187147490302
812	T	0.227431829243992	0.195187147490302
813	P	0.182698844430488	0.195187147490302
814	K	0.154089357872953	0.227431829243992
815	G	0.269474533854213	0.269474533854213
816	S	0.427587889046224	0.359854256090817
817	Q	0.486704537470003	0.359854256090817
818	L	0.359854256090817	0.359854256090817
819	V	0.359854256090817	0.359854256090817
820	A	0.199503340318030	0.199503340318030
821	E	0.157094990862543	0.166566946436190
822	S	0.157094990862542	0.166566946436190
823	F	0.166566946436190	0.166566946436190
824	F	0.199503340318030	0.174806407161671
825	R	0.174806407161671	0.174806407161671
826	T	0.188388849747923	0.174806407161671
827	P	0.109968638416695	0.109968638416695
828	G	0.067559592693005	0.109968638416695
829	G	0.055750306442794	0.109968638416695
830	P	0.141722898181273	0.067559592693005
831	T	0.198935971162773	0.062289438886783
832	K	0.062289438886783	0.062289438886783
833	P	0.062289438886783	0.062289438886783
834	T	0.034138766737330	0.036758355812585
835	S	0.025751116570631	0.036758355812585
836	S	0.036758355812585	0.036758355812585
837	S	0.038500641290822	0.038500641290822
838	C	0.047558674192126	0.047558674192126
839	M	0.056062359578682	0.055486680397995
840	D	0.055486680397995	0.056062359578682
841	F	0.104793538543152	0.094302672071195
842	E	0.094302672071195	0.094302672071195
843	G	0.094302672071195	0.104793538543152
844	A	0.163604817113754	0.163604817113754
845	N	0.267655387450118	0.248087310527276
846	K	0.383949667268541	0.248087310527276
847	T	0.248087310527276	0.267655387450118
848	S	0.168341212371506	0.248087310527276
849	L	0.304096329866929	0.248087310527276
850	G	0.180660436132263	0.304096329866929
851	T	0.419126220368818	0.353963967239509
852	L	0.353963967239509	0.419126220368818
853	F	0.432259336994177	0.432259336994177
854	V	0.489729484858721	0.432259336994177
855	P	0.507189429463217	0.432259336994177
856	Q	0.368852834310000	0.368852834310000
857	R	0.226052553999574	0.368852834310000
858	K	0.209564735470859	0.368852834310000
859	L	0.500000000000000	0.500000000000000
860	E	0.500000000000000	0.500000000000000
861	V	0.500000000000000	0.500000000000000
862	S	0.500000000000000	0.500000000000000
863	T	0.500000000000000	0.500000000000000
864	E	0.500000000000000	0.500000000000000
865	D	0.500000000000000	0.500000000000000
866	V	0.500000000000000	0.500000000000000
867	H	0.500000000000000	0.500000000000000
