# Supplementary material for: Conserved degronome features governing quality control associated proteolysis
Source: Nat Commun. 2022 Dec 8;13:7588. doi: 10.1038/s41467-022-35298-y (PMC9732359; doi:10.1038/s41467-022-35298-y)
Supplement: Supplementary file 7 — Supplementary Data 5 [file 41467_2022_35298_MOESM7_ESM.zip › profile_A0FGR8.csv]

# Degron profile of A0FGR8
# logit: Predicted probability of a tile being a degron (PSI<2.2) assigned to central position
# smooth: Running median spanning 5 positions
resi	aa	logit	logit_smooth
1	M	0.500000000000000	0.500000000000000
2	T	0.500000000000000	0.500000000000000
3	A	0.500000000000000	0.500000000000000
4	N	0.500000000000000	0.500000000000000
5	R	0.500000000000000	0.500000000000000
6	D	0.500000000000000	0.500000000000000
7	A	0.500000000000000	0.500000000000000
8	A	0.500000000000000	0.500000000000000
9	L	0.189155578072665	0.189155578072665
10	S	0.159911160957071	0.159911160957071
11	S	0.148007476774396	0.148007476774396
12	H	0.132496873146858	0.140632515550931
13	R	0.140632515550931	0.140632515550931
14	H	0.140632515550931	0.140632515550931
15	P	0.248707049585588	0.158884527247733
16	G	0.186521948117145	0.158884527247733
17	C	0.158884527247733	0.186521948117145
18	A	0.158157292316450	0.186521948117145
19	Q	0.187354781809118	0.176178026062024
20	R	0.187354781809118	0.176178026062024
21	P	0.176178026062024	0.176178026062024
22	R	0.165421934181066	0.176178026062024
23	T	0.145034410979731	0.176178026062024
24	P	0.177177969155315	0.165421934181066
25	T	0.235061747488025	0.160645694178418
26	F	0.160645694178418	0.177177969155315
27	A	0.160645694178418	0.213580067372907
28	S	0.279319265811893	0.213580067372907
29	S	0.213580067372907	0.216631110995671
30	S	0.373824284015093	0.216631110995671
31	Q	0.216631110995671	0.213580067372907
32	R	0.120263822904528	0.120263822904528
33	R	0.108411783337983	0.108411783337983
34	S	0.087101540326732	0.087101540326732
35	A	0.087101540326732	0.087101540326732
36	F	0.061989265500711	0.085808440296922
37	G	0.047585553307199	0.066261111187714
38	F	0.085808440296922	0.061989265500711
39	D	0.066261111187714	0.047585553307199
40	D	0.042286978957297	0.042286978957297
41	G	0.042286978957297	0.042286978957297
42	N	0.039315152823882	0.042254650061556
43	F	0.042254650061556	0.042254650061556
44	P	0.042254650061556	0.039315152823882
45	G	0.019675653388753	0.019675653388753
46	L	0.019675653388753	0.019675653388753
47	G	0.010627794438249	0.019675653388753
48	E	0.022664385426247	0.022664385426247
49	R	0.080180885130014	0.080180885130014
50	S	0.080180885130014	0.080180885130014
51	H	0.118822513433847	0.080180885130014
52	A	0.072241474453439	0.089949457494056
53	P	0.089949457494056	0.089949457494056
54	G	0.123617138017644	0.089949457494056
55	S	0.084366202751870	0.103058400572011
56	R	0.103058400572011	0.123617138017644
57	L	0.168290172251375	0.168290172251375
58	G	0.187087234735827	0.168290172251375
59	A	0.198916290878896	0.187087234735827
60	R	0.148309593660591	0.198916290878896
61	R	0.210471548158461	0.210471548158461
62	R	0.252829051706542	0.252829051706542
63	A	0.252829051706542	0.252829051706542
64	K	0.267290828023627	0.252829051706542
65	T	0.267290828023627	0.252829051706542
66	A	0.151941470481471	0.203620815204325
67	R	0.203620815204325	0.151941470481471
68	G	0.136084449067266	0.151941470481471
69	L	0.151941470481471	0.136084449067266
70	R	0.111541361221215	0.124952171491808
71	G	0.124952171491808	0.124952171491808
72	H	0.080859124200855	0.124952171491808
73	R	0.149152144549913	0.132280611084649
74	Q	0.147770210629148	0.132280611084649
75	R	0.132280611084649	0.132280611084649
76	G	0.107220915271356	0.107220915271356
77	A	0.107220915271356	0.107220915271356
78	G	0.060086868172682	0.094011228944135
79	A	0.067783199938622	0.094011228944135
80	G	0.094011228944135	0.085132220372475
81	L	0.105640215533381	0.091614477686471
82	S	0.085132220372475	0.091614477686471
83	R	0.091614477686471	0.085132220372475
84	P	0.073605220337865	0.082002033480365
85	G	0.082002033480365	0.081132161754701
86	S	0.072817355982824	0.073605220337865
87	A	0.081132161754701	0.072817355982824
88	R	0.051590623007507	0.051590623007507
89	A	0.051590623007507	0.051590623007507
90	P	0.024020542425117	0.024020542425117
91	S	0.013932482555225	0.013932482555225
92	P	0.010282048952435	0.010282048952435
93	P	0.010282048952435	0.010282048952435
94	R	0.010282048952435	0.010282048952435
95	P	0.007793112118779	0.010282048952435
96	G	0.010796583905324	0.010796583905324
97	G	0.018649884488761	0.015250096244016
98	P	0.015250096244016	0.017524071898174
99	E	0.030133215154408	0.018649884488761
100	N	0.017524071898174	0.030133215154408
101	P	0.037927457271809	0.030133215154408
102	G	0.037927457271809	0.037927457271809
103	G	0.026881883371179	0.037927457271809
104	V	0.057542497844387	0.057542497844387
105	L	0.131730058670640	0.131730058670640
106	S	0.197599694202000	0.197599694202000
107	V	0.210931238626579	0.210931238626579
108	E	0.466599002511265	0.466599002511265
109	L	0.575043886257325	0.575043886257325
110	P	0.632036970440560	0.632036970440560
111	G	0.694371398607597	0.694371398607597
112	L	0.848823555861696	0.801609223138696
113	L	0.801609223138696	0.801609223138696
114	A	0.801609223138696	0.848823555861696
115	Q	0.883595773141455	0.883595773141455
116	L	0.893189778753809	0.893189778753809
117	A	0.925268178767187	0.918291963493815
118	R	0.918291963493815	0.925268178767187
119	S	0.958141779621954	0.958141779621954
120	F	0.973790928070216	0.958141779621954
121	A	0.973790928070216	0.958141779621954
122	L	0.937313506388636	0.973790928070216
123	L	0.954737876455771	0.954737876455771
124	L	0.977246256439790	0.954737876455771
125	P	0.945307814710785	0.960821408497595
126	V	0.963583091242077	0.963583091242077
127	Y	0.960821408497595	0.960821408497595
128	A	0.978642313741834	0.963583091242077
129	L	0.960821408497595	0.972915528852465
130	G	0.975353169777931	0.972915528852465
131	Y	0.972915528852465	0.972915528852465
132	L	0.972915528852465	0.972915528852465
133	G	0.972915528852465	0.972915528852465
134	L	0.981082827680405	0.975903730998967
135	S	0.982798396451573	0.981082827680405
136	F	0.975903730998967	0.982798396451573
137	S	0.984127113858688	0.984127113858688
138	W	0.984127113858688	0.984127113858688
139	V	0.990161123469020	0.989937850559313
140	L	0.991387790974965	0.990161123469020
141	L	0.989937850559313	0.990161123469020
142	A	0.992927893837103	0.989937850559313
143	L	0.987750183284860	0.987750183284860
144	A	0.987750183284860	0.987750183284860
145	L	0.978974916431335	0.978974916431335
146	L	0.972377647309378	0.972377647309378
147	A	0.970927566615620	0.970927566615620
148	W	0.948622545380072	0.948622545380072
149	C	0.923436089559258	0.923436089559258
150	R	0.923436089559258	0.923436089559258
151	R	0.913822770228294	0.923436089559258
152	S	0.913822770228294	0.913822770228294
153	R	0.932767728768958	0.913822770228294
154	G	0.888491275132216	0.888491275132216
155	L	0.838835120384334	0.888491275132216
156	K	0.888491275132216	0.852455641724937
157	A	0.831588697768572	0.852455641724937
158	L	0.852455641724937	0.852455641724937
159	R	0.909584581503935	0.842591250042789
160	L	0.842591250042789	0.842591250042789
161	C	0.727909282981212	0.727909282981212
162	R	0.587370029739043	0.587370029739043
163	A	0.519441435911370	0.528936135628467
164	L	0.383013737968377	0.528936135628467
165	A	0.528936135628467	0.519441435911370
166	L	0.609424831627374	0.528936135628467
167	L	0.472606034120323	0.528936135628467
168	E	0.609424831627374	0.472606034120323
169	D	0.385723573682262	0.400093605595467
170	E	0.400093605595467	0.400093605595467
171	E	0.400093605595467	0.400093605595467
172	R	0.400093605595467	0.400093605595467
173	V	0.363052759616188	0.363052759616188
174	V	0.188399066637825	0.188399066637825
175	R	0.188399066637825	0.188399066637825
176	L	0.095045221483893	0.188399066637825
177	G	0.183344577037735	0.188399066637825
178	V	0.470771113169263	0.470771113169263
179	R	0.725449131959108	0.725449131959108
180	A	0.832268829660282	0.810713158737056
181	C	0.895754901001926	0.810713158737056
182	D	0.810713158737056	0.810713158737056
183	L	0.556587010593394	0.556587010593394
184	P	0.540482640775726	0.540482640775726
185	A	0.264398283557910	0.339035824985522
186	W	0.339035824985522	0.269607471100050
187	V	0.269607471100050	0.264398283557910
188	H	0.164165968132075	0.269607471100050
189	F	0.240661018960822	0.269607471100050
190	P	0.270518138869382	0.240661018960822
191	D	0.370528227947088	0.260004133770464
192	T	0.228039255897617	0.270518138869382
193	E	0.260004133770464	0.260004133770464
194	R	0.328070275149422	0.228039255897617
195	A	0.188612985029667	0.188612985029667
196	E	0.128128012276046	0.178495084206829
197	W	0.170132823921133	0.178495084206829
198	L	0.178495084206829	0.178495084206829
199	N	0.178495084206829	0.178495084206829
200	K	0.448215041955701	0.448215041955701
201	T	0.620602261663383	0.620602261663383
202	V	0.820620891836586	0.796424906675896
203	K	0.796424906675896	0.820620891836586
204	H	0.856249394428561	0.856249394428561
205	M	0.954798644091376	0.856249394428561
206	W	0.859627300605608	0.859627300605608
207	P	0.754495376455780	0.879195404588234
208	F	0.879195404588234	0.879195404588234
209	I	0.935163066236583	0.879195404588234
210	C	0.938996564026703	0.879195404588234
211	Q	0.838238309086823	0.912996110031128
212	F	0.847487014012547	0.847487014012547
213	I	0.912996110031128	0.838238309086823
214	E	0.800226992730873	0.800226992730873
215	K	0.632270654529186	0.712840612132595
216	L	0.712840612132595	0.693781398022617
217	F	0.693781398022617	0.632270654529186
218	R	0.545598758134907	0.545598758134907
219	E	0.361178579986544	0.429217248383357
220	T	0.429217248383357	0.361178579986544
221	I	0.242009645101375	0.242009645101375
222	E	0.136852290731107	0.242009645101375
223	P	0.229427781030625	0.240009238670423
224	A	0.372365860351053	0.229427781030625
225	V	0.240009238670423	0.229427781030625
226	R	0.145941482067955	0.240009238670423
227	G	0.228347631746205	0.240009238670423
228	A	0.340134414431778	0.321143709569332
229	N	0.487869840628675	0.340134414431778
230	T	0.321143709569332	0.437216315790557
231	H	0.437216315790557	0.437216315790557
232	L	0.609165064058989	0.388290499001879
233	S	0.388290499001879	0.388290499001879
234	T	0.388290499001879	0.388290499001879
235	F	0.307860220137870	0.351838967544326
236	S	0.351838967544326	0.307860220137870
237	F	0.289837676189150	0.307860220137870
238	T	0.304246142859455	0.351838967544326
239	K	0.448299967629084	0.448299967629084
240	V	0.448497481307343	0.448299967629084
241	D	0.468449537931512	0.448299967629084
242	V	0.411462945586987	0.411462945586987
243	G	0.343322419227276	0.343322419227276
244	Q	0.323029096980625	0.323029096980625
245	Q	0.310281817453596	0.323029096980625
246	P	0.291075809352315	0.323029096980625
247	L	0.412827418459485	0.310281817453596
248	R	0.429855284764338	0.291075809352315
249	I	0.202434915829474	0.287183827486959
250	N	0.287183827486959	0.287183827486959
251	G	0.287183827486959	0.213921576498885
252	V	0.210315407720957	0.241406242930034
253	K	0.213921576498885	0.241406242930034
254	V	0.241406242930034	0.241406242930034
255	Y	0.256747613316756	0.256747613316756
256	T	0.272382428568072	0.272382428568072
257	E	0.413961122214237	0.291103300155353
258	N	0.394606962016921	0.394606962016921
259	V	0.291103300155353	0.394606962016921
260	D	0.505046726106443	0.394606962016921
261	K	0.355708309376040	0.411459269585064
262	R	0.543836561441721	0.430050116838906
263	Q	0.411459269585064	0.430050116838906
264	I	0.430050116838906	0.543836561441721
265	I	0.559998433679721	0.559998433679721
266	L	0.626318334451706	0.612113639661995
267	D	0.626318334451706	0.626318334451706
268	L	0.612113639661995	0.626318334451706
269	Q	0.644472827504725	0.644472827504725
270	I	0.796517500950820	0.644535958810678
271	S	0.644535958810678	0.644535958810678
272	F	0.786868070984106	0.644535958810678
273	V	0.510063050956621	0.510063050956621
274	G	0.510063050956621	0.510063050956621
275	N	0.343168285101914	0.510063050956621
276	C	0.530052653965049	0.510063050956621
277	E	0.509652400661199	0.530052653965049
278	I	0.677914743337171	0.624048536599544
279	D	0.624048536599544	0.624048536599544
280	L	0.641696610853316	0.624048536599544
281	E	0.540498995314231	0.540498995314232
282	I	0.342752294441199	0.540498995314232
283	K	0.540498995314232	0.540498995314231
284	R	0.582972196455586	0.540498995314232
285	Y	0.465430703107272	0.582972196455586
286	F	0.755357548806229	0.583212992386436
287	C	0.583212992386436	0.755357548806229
288	R	0.850749824634465	0.765866202862402
289	A	0.765866202862402	0.765866202862402
290	G	0.811595916502483	0.773369253888340
291	V	0.681445555938202	0.773369253888340
292	K	0.773369253888340	0.773369253888340
293	S	0.773369253888340	0.773369253888340
294	I	0.770716483650185	0.773369253888340
295	Q	0.785529656188671	0.773369253888340
296	I	0.810805145407986	0.770716483650185
297	H	0.695151136451415	0.785529656188671
298	G	0.612317228628401	0.796940714985613
299	T	0.796940714985613	0.789799257839681
300	M	0.824113666331089	0.789799257839681
301	R	0.789799257839681	0.789799257839681
302	V	0.652516825512766	0.652516825512766
303	I	0.581100868744511	0.581100868744511
304	L	0.561007289242465	0.581100868744511
305	E	0.541126250496148	0.581100868744511
306	P	0.651001045113279	0.651001045113279
307	L	0.651001045113279	0.651001045113279
308	I	0.693646659206947	0.693646659206947
309	G	0.738787570139328	0.723863793826749
310	D	0.723863793826749	0.738787570139328
311	M	0.757844327918107	0.740701897107683
312	P	0.741747622546924	0.741747622546924
313	L	0.740701897107683	0.757844327918107
314	V	0.903360826657866	0.856212036138618
315	G	0.922273304819635	0.856212036138618
316	A	0.856212036138618	0.860678654726471
317	L	0.713147247353558	0.860678654726471
318	S	0.860678654726471	0.860678654726471
319	I	0.958714483538877	0.898622917034727
320	F	0.898622917034727	0.899653128736168
321	F	0.955018347159286	0.912364104676086
322	L	0.899653128736168	0.912364104676086
323	R	0.912364104676086	0.912364104676086
324	K	0.932983627671839	0.899653128736168
325	P	0.895581581811523	0.896599415041005
326	L	0.895581581811523	0.895581581811523
327	L	0.896599415041005	0.895581581811523
328	E	0.771627788488269	0.773543534541994
329	I	0.772587085015668	0.772587085015668
330	N	0.773543534541994	0.771627788488269
331	W	0.476089696160163	0.589537084157932
332	T	0.589537084157932	0.564250493883508
333	G	0.564250493883508	0.535265683905591
334	L	0.535265683905591	0.535265683905591
335	T	0.535265683905591	0.535265683905591
336	N	0.327216372899296	0.390430417612253
337	L	0.390430417612253	0.390430417612253
338	L	0.371479040950637	0.371479040950637
339	D	0.426945180765551	0.371479040950637
340	V	0.158274019625553	0.336142156529393
341	P	0.158274019625553	0.336142156529393
342	G	0.336142156529393	0.336142156529393
343	L	0.354307022804547	0.354307022804547
344	N	0.504864021556015	0.391124647576413
345	G	0.391124647576413	0.410423802258244
346	L	0.410423802258244	0.430002711332856
347	S	0.430002711332856	0.412526711444740
348	D	0.601508632159301	0.430002711332856
349	T	0.412526711444740	0.588511336652845
350	I	0.588511336652845	0.601508632159301
351	I	0.780406005102341	0.763365344633892
352	L	0.763365344633892	0.780406005102341
353	D	0.884251194941305	0.783868239442230
354	I	0.895711025701292	0.796460939821137
355	I	0.783868239442230	0.884251194941305
356	S	0.796460939821137	0.895711025701292
357	N	0.940968429774347	0.930322185828528
358	Y	0.940968429774347	0.930322185828528
359	L	0.930322185828528	0.930322185828528
360	V	0.847895495816276	0.930322185828528
361	L	0.847895495816276	0.903313555585189
362	P	0.950051248540723	0.847895495816276
363	N	0.903313555585189	0.847895495816276
364	R	0.724861285629869	0.839362901599883
365	I	0.817937906078585	0.839362901599883
366	T	0.839362901599883	0.817937906078585
367	V	0.860038558874371	0.817937906078585
368	P	0.800556240920718	0.800556240920718
369	L	0.684719466199827	0.733812256087850
370	V	0.684719466199827	0.733812256087850
371	S	0.733812256087850	0.733812256087850
372	E	0.866539132248327	0.810767636218272
373	V	0.836469973145573	0.810767636218272
374	Q	0.810767636218272	0.810767636218272
375	I	0.782711287441430	0.782711287441430
376	A	0.665719297542986	0.665719297542986
377	Q	0.639167722187456	0.639167722187456
378	L	0.616552092728154	0.639167722187456
379	R	0.639167722187456	0.639167722187456
380	F	0.656496731916134	0.656496731916134
381	P	0.871424471033332	0.810774090659533
382	V	0.810774090659533	0.871424471033332
383	P	0.896658748506956	0.871424471033332
384	K	0.896658748506956	0.843718947015371
385	G	0.802335622035422	0.843718947015371
386	V	0.843718947015371	0.802335622035422
387	L	0.726138986446505	0.726138986446505
388	R	0.551209342111800	0.572743419966154
389	I	0.552557632881389	0.552557632881389
390	H	0.572743419966154	0.551209342111800
391	F	0.372770044904767	0.397299448700600
392	I	0.397299448700600	0.372770044904767
393	E	0.258954602919910	0.321751644355888
394	A	0.318471107299757	0.321751644355888
395	Q	0.321751644355888	0.318471107299757
396	D	0.321751644355888	0.318471107299757
397	L	0.293049890015751	0.293049890015751
398	Q	0.133401772899346	0.211512807699547
399	G	0.211512807699547	0.196677116195840
400	K	0.196677116195840	0.133401772899346
401	D	0.101832115849949	0.129912494844399
402	T	0.129912494844399	0.110576388955682
403	Y	0.102904453724932	0.110576388955682
404	L	0.110576388955682	0.110576388955682
405	K	0.110576388955682	0.102904453724932
406	G	0.053254254745319	0.095465852407171
407	L	0.095465852407171	0.095465852407171
408	V	0.095465852407171	0.095465852407171
409	K	0.185606727209508	0.185606727209508
410	G	0.481434469261442	0.481434469261442
411	K	0.497684976542857	0.481434469261442
412	S	0.493916930155093	0.481434469261442
413	D	0.282001983886380	0.287406989820129
414	P	0.248395569225726	0.287406989820129
415	Y	0.287406989820129	0.287406989820129
416	G	0.304144827284620	0.304144827284620
417	I	0.323819274568507	0.319112582365266
418	I	0.319112582365266	0.323819274568507
419	R	0.382681487631903	0.382681487631903
420	V	0.415008469716821	0.415008469716821
421	G	0.547465454741813	0.547465454741813
422	N	0.831311716615427	0.644465014215001
423	Q	0.845348347045466	0.655412468627605
424	I	0.644465014215001	0.655412468627605
425	F	0.655412468627605	0.644465014215001
426	Q	0.637040743928531	0.637040743928531
427	S	0.462973190331338	0.462973190331338
428	R	0.404467679722599	0.462973190331338
429	V	0.272984307645811	0.462973190331338
430	I	0.495835833781086	0.404467679722599
431	K	0.495835833781086	0.379626853591923
432	E	0.379626853591923	0.379626853591923
433	N	0.338873001928500	0.338873001928500
434	L	0.321996896077418	0.321996896077418
435	S	0.228097469643411	0.321996896077418
436	P	0.266124978745369	0.321996896077418
437	K	0.387035208732614	0.349347924308440
438	W	0.387035208732614	0.349347924308440
439	N	0.349347924308440	0.380406874769951
440	E	0.246389843357420	0.380406874769951
441	V	0.380406874769951	0.349347924308440
442	Y	0.396802029994834	0.246389843357420
443	E	0.209320326576534	0.209320326576534
444	A	0.196309525147790	0.209320326576534
445	L	0.141613400146605	0.196309525147790
446	V	0.247407108591485	0.196309525147790
447	Y	0.087012950662024	0.196519435739972
448	E	0.196519435739972	0.196519435739972
449	H	0.196519435739972	0.196519435739972
450	P	0.212256505060951	0.202020606477457
451	G	0.225292212159521	0.202020606477457
452	Q	0.202020606477457	0.202020606477457
453	E	0.105893093210687	0.105893093210687
454	L	0.030544830673856	0.030544830673856
455	E	0.015461651470537	0.015461651470537
456	I	0.004513259653802	0.007390377288321
457	E	0.007390377288321	0.004513259653802
458	L	0.003439709259828	0.004513259653802
459	F	0.002025360187232	0.004990515987787
460	D	0.004990515987787	0.004990515987787
461	E	0.010108984788513	0.007107867507754
462	D	0.013270250717072	0.010108984788513
463	P	0.007107867507754	0.013270250717072
464	D	0.022889940759134	0.017011158960237
465	K	0.017011158960237	0.017011158960237
466	D	0.057821360440099	0.017011158960237
467	D	0.016064000486464	0.017011158960237
468	F	0.016150400201447	0.057821360440099
469	L	0.062678305161697	0.062678305161697
470	G	0.062678305161697	0.062678305161697
471	S	0.185777744909437	0.133528473328237
472	L	0.133528473328237	0.150397210456017
473	M	0.225231486546466	0.185777744909437
474	I	0.150397210456017	0.225231486546466
475	D	0.276492645326740	0.276492645326740
476	L	0.589576991423146	0.277584589595531
477	I	0.590895565706701	0.277584589595531
478	E	0.277584589595531	0.366196795902911
479	V	0.225871188233690	0.364932360362438
480	E	0.366196795902911	0.278646854773149
481	K	0.364932360362438	0.278646854773149
482	E	0.278646854773149	0.278646854773149
483	R	0.262782323737476	0.262782323737476
484	L	0.262782323737476	0.262782323737476
485	L	0.098227576538012	0.119010790749148
486	D	0.083611188994117	0.098227576538012
487	E	0.119010790749148	0.089546699221089
488	W	0.069494451120821	0.089546699221089
489	F	0.089546699221089	0.089546699221089
490	T	0.089546699221089	0.089546699221089
491	L	0.243485495904714	0.243338431038717
492	D	0.243338431038717	0.243338431038717
493	E	0.243338431038717	0.243338431038717
494	V	0.155901636383444	0.243338431038717
495	P	0.409773858800908	0.409773858800908
496	K	0.409773858800908	0.409773858800908
497	G	0.409773858800908	0.409773858800908
498	K	0.411093089618066	0.411093089618066
499	L	0.411093089618066	0.411093089618066
500	H	0.411093089618066	0.411093089618066
501	L	0.677485951452338	0.591311434960419
502	R	0.756700492681321	0.676260570761741
503	L	0.591311434960419	0.677485951452338
504	E	0.676260570761741	0.689023004776380
505	W	0.689023004776380	0.689023004776380
506	L	0.699238745237196	0.689023004776380
507	T	0.822465267798657	0.689023004776380
508	L	0.552059777155320	0.552059777155320
509	M	0.518719106947065	0.552059777155320
510	P	0.494524426406597	0.518719106947065
511	N	0.630107426147140	0.494524426406597
512	A	0.478278857273230	0.478278857273230
513	S	0.443846703240846	0.450698561782967
514	N	0.450698561782967	0.443846703240846
515	L	0.291664609995771	0.333247841163077
516	D	0.333247841163077	0.291664609995771
517	K	0.117359576602464	0.117359576602464
518	V	0.076938674096966	0.076938674096966
519	L	0.046719630387043	0.053927029741836
520	T	0.053927029741836	0.053927029741836
521	D	0.053927029741836	0.046719630387043
522	I	0.043262657707507	0.043262657707507
523	K	0.027698625808350	0.041314134319627
524	A	0.011334529720245	0.041314134319627
525	D	0.041314134319627	0.027698625808350
526	K	0.043711744969751	0.026105009358253
527	D	0.026105009358253	0.031511164913599
528	Q	0.017208187530811	0.031511164913599
529	A	0.031511164913599	0.031511164913599
530	N	0.108975233749095	0.108975233749095
531	D	0.108975233749095	0.108975233749095
532	G	0.195952344668795	0.195952344668795
533	L	0.255842139256056	0.255842139256056
534	S	0.563763637763485	0.406554340848405
535	S	0.406554340848405	0.563763637763485
536	A	0.578194763410420	0.578194763410420
537	L	0.645787628835015	0.615816550507660
538	L	0.615816550507660	0.615816550507660
539	I	0.615816550507660	0.645787628835015
540	L	0.857657949215599	0.782884799918759
541	Y	0.871367664184777	0.782884799918759
542	L	0.782884799918759	0.782884799918759
543	D	0.731625732107011	0.731625732107011
544	S	0.719900949498383	0.719900949498383
545	A	0.663814928025152	0.681508982623459
546	R	0.681508982623459	0.663814928025152
547	N	0.532495842922200	0.532495842922200
548	L	0.358758875181617	0.358758875181617
549	P	0.191103697410868	0.191103697410868
550	S	0.103939487325641	0.103939487325641
551	G	0.046694966696997	0.103939487325641
552	K	0.076899344406657	0.103939487325641
553	K	0.124389103081301	0.124389103081301
554	I	0.164862294687539	0.144433092040758
555	S	0.144433092040758	0.145561027423253
556	S	0.242448658905545	0.164862294687539
557	N	0.145561027423253	0.205339652167096
558	P	0.254723161577916	0.242448658905545
559	N	0.205339652167096	0.254723161577916
560	P	0.269254237709254	0.269254237709254
561	V	0.269254237709254	0.269254237709254
562	V	0.324146496163533	0.269254237709254
563	Q	0.178550778424219	0.178550778424219
564	M	0.110940830503880	0.129145882140698
565	S	0.110940830503880	0.129145882140698
566	V	0.129145882140698	0.129145882140698
567	G	0.262101892213869	0.262101892213869
568	H	0.325731756344760	0.325731756344760
569	K	0.495947771223307	0.325731756344760
570	A	0.352319476002566	0.325731756344760
571	Q	0.243854594412128	0.243854594412128
572	E	0.217087858955534	0.217087858955534
573	S	0.095713796928905	0.095713796928905
574	K	0.082540377722023	0.095713796928905
575	I	0.082540377722023	0.095713796928905
576	R	0.190703687655980	0.082540377722023
577	Y	0.111492788734951	0.082540377722023
578	K	0.070986316821089	0.090931894556575
579	T	0.047070248641537	0.090931894556575
580	N	0.090931894556575	0.090931894556575
581	E	0.149769737314326	0.149769737314326
582	P	0.247626420564445	0.247626420564445
583	V	0.394771470414177	0.394580688945498
584	W	0.394771470414177	0.394580688945498
585	E	0.394580688945498	0.394580688945498
586	E	0.229974388076387	0.229974388076387
587	N	0.212139472688059	0.229974388076387
588	F	0.200700067188461	0.229974388076387
589	T	0.254566076797725	0.243978743159262
590	F	0.354359532666881	0.254566076797725
591	F	0.243978743159262	0.254566076797725
592	I	0.262275730377294	0.243978743159262
593	H	0.093439019715370	0.234397292447288
594	N	0.234397292447288	0.234397292447288
595	P	0.234397292447288	0.234397292447288
596	K	0.396909014883770	0.234397292447288
597	R	0.275381081040811	0.234397292447288
598	Q	0.158155517520840	0.158155517520840
599	D	0.054573764760694	0.054573764760694
600	L	0.027715046846853	0.027715046846853
601	E	0.014870020240183	0.025479934729383
602	V	0.012753805347060	0.025479934729383
603	E	0.025479934729383	0.025479934729383
604	V	0.029842747756044	0.029842747756044
605	R	0.057755196451220	0.035614202997888
606	D	0.041182389656546	0.041182389656546
607	E	0.035614202997888	0.057755196451220
608	Q	0.121895289860065	0.065127213185416
609	H	0.065127213185416	0.093499473986277
610	Q	0.171452972684928	0.121895289860065
611	C	0.093499473986277	0.165225352552918
612	S	0.252350028535049	0.165225352552918
613	L	0.165225352552918	0.165225352552918
614	G	0.144758959129571	0.252350028535049
615	N	0.388844979291125	0.388844979291125
616	L	0.675539564026138	0.675539564026138
617	K	0.695248755271026	0.675539564026138
618	V	0.679092618024220	0.675539564026138
619	P	0.568351797899356	0.568351797899356
620	L	0.290707536563071	0.381342286801984
621	S	0.381342286801984	0.381342286801984
622	Q	0.249089952757812	0.381342286801984
623	L	0.427987422819888	0.381342286801984
624	L	0.485375172861541	0.346451239246636
625	T	0.316574571718911	0.367417389186609
626	S	0.346451239246636	0.367417389186609
627	E	0.367417389186609	0.367417389186609
628	D	0.386684775192164	0.386684775192164
629	M	0.386684775192164	0.386684775192164
630	T	0.386684775192164	0.386684775192164
631	V	0.351528795471100	0.351528795471100
632	S	0.223936071994395	0.223936071994395
633	Q	0.104042500867199	0.104042500867199
634	R	0.088946841710701	0.104042500867199
635	F	0.071883299898515	0.104042500867199
636	Q	0.118873237093448	0.118873237093448
637	L	0.214397806651978	0.214397806651978
638	S	0.269769790969045	0.233030678543377
639	N	0.256233422501914	0.233030678543377
640	S	0.233030678543377	0.256233422501914
641	G	0.222666746967215	0.256233422501914
642	P	0.387276088442506	0.387276088442506
643	N	0.418232961175810	0.418232961175810
644	S	0.419560066612476	0.419560066612476
645	T	0.458069270403282	0.434151608829507
646	I	0.434151608829507	0.458069270403282
647	K	0.590399209328901	0.590399209328901
648	M	0.662026026705867	0.662026026705867
649	K	0.786320004123792	0.736447526950935
650	I	0.736447526950935	0.756061540993060
651	A	0.756061540993060	0.756061540993060
652	L	0.808257196272772	0.736447526950935
653	R	0.707599891498383	0.720872140379547
654	V	0.720872140379547	0.707599891498383
655	L	0.518824201107373	0.518824201107373
656	H	0.492928249097756	0.492928249097756
657	L	0.244164893354848	0.269749406510326
658	E	0.269749406510326	0.244164893354848
659	K	0.143402761018727	0.143402761018727
660	R	0.128212760200950	0.128212760200950
661	E	0.072601172219316	0.081760986337585
662	R	0.081760986337585	0.072601172219316
663	P	0.045962126935921	0.045962126935921
664	P	0.041898638312561	0.041898638312561
665	D	0.036834677382287	0.036834677382287
666	H	0.021491620824692	0.033342292595196
667	Q	0.031494719445683	0.033342292595196
668	H	0.033342292595196	0.033342292595196
669	S	0.051698115742920	0.051698115742920
670	A	0.086726028641205	0.053070787779537
671	Q	0.076621216295317	0.053070787779537
672	V	0.053070787779537	0.076621216295317
673	K	0.047483231224510	0.076621216295317
674	R	0.097161555849556	0.086018054319982
675	P	0.086018054319982	0.087304782169871
676	S	0.093483195070918	0.093483195070918
677	V	0.087304782169871	0.093483195070918
678	S	0.162999864890067	0.130142021273762
679	K	0.130142021273762	0.130142021273762
680	E	0.139528787347057	0.139528787347057
681	G	0.092980509747812	0.131617780824137
682	R	0.140546008042140	0.131617780824137
683	K	0.131617780824137	0.118797903981656
684	T	0.118797903981656	0.118797903981656
685	S	0.118797903981656	0.118797903981656
686	I	0.062965422936201	0.062965422936201
687	K	0.048346583161641	0.056886538161992
688	S	0.043796089216676	0.056886538161992
689	H	0.056886538161992	0.052945412205375
690	M	0.056886538161992	0.052945412205375
691	S	0.052945412205375	0.052945412205375
692	G	0.044927796691298	0.052945412205375
693	S	0.044927796691298	0.044927796691298
694	P	0.054577112887447	0.044927796691298
695	G	0.023534381874312	0.025194074068649
696	P	0.024926997001632	0.024926997001632
697	G	0.025194074068649	0.023534381874312
698	G	0.019970314042139	0.024926997001632
699	S	0.022583402988950	0.025194074068649
700	N	0.044925842213663	0.034341798350834
701	T	0.044925842213663	0.040159457587767
702	A	0.034341798350834	0.040159457587767
703	P	0.040159457587767	0.034341798350834
704	S	0.026913801938819	0.033340329163830
705	T	0.029764797084695	0.033340329163830
706	P	0.033340329163830	0.033340329163830
707	V	0.033340329163830	0.033340329163830
708	I	0.049313648050986	0.033340329163830
709	G	0.036179868369743	0.033340329163830
710	G	0.020870997861429	0.023097068923306
711	S	0.016112255122003	0.021348879082778
712	D	0.023097068923306	0.020870997861429
713	K	0.021348879082778	0.018010161750310
714	P	0.018010161750310	0.018010161750310
715	G	0.018010161750310	0.018010161750310
716	M	0.006136482351361	0.006136482351361
717	E	0.003707963684233	0.004166830036030
718	E	0.003707963684233	0.003845807015137
719	K	0.004166830036030	0.003845807015137
720	A	0.003845807015137	0.004166830036030
721	Q	0.005806266299356	0.005806266299356
722	P	0.011503544745584	0.009662937512717
723	P	0.014545469305920	0.011503544745584
724	E	0.009662937512717	0.012041344227943
725	A	0.012041344227943	0.014545469305920
726	G	0.015797251062282	0.015797251062282
727	P	0.029282118561769	0.025410468109629
728	Q	0.031004049134839	0.027481908578907
729	G	0.025410468109629	0.029282118561769
730	L	0.027481908578907	0.031004049134839
731	H	0.032176192435587	0.032176192435587
732	D	0.068450567745063	0.068450567745063
733	L	0.193844650123834	0.193844650123834
734	G	0.193844650123834	0.193844650123834
735	R	0.241303108562904	0.206734109497319
736	S	0.241303108562904	0.241303108562904
737	S	0.206734109497319	0.241303108562904
738	S	0.270934753396521	0.270934753396521
739	S	0.287099787343484	0.271964059979642
740	L	0.271964059979642	0.287099787343484
741	L	0.560366189916973	0.326927422249597
742	A	0.390118013887500	0.326927422249597
743	S	0.326927422249597	0.326927422249597
744	P	0.276754091731437	0.278947449333139
745	G	0.278947449333139	0.276754091731437
746	H	0.247456102095557	0.276754091731437
747	I	0.247456102095557	0.278947449333139
748	S	0.400999024986744	0.247456102095557
749	V	0.304250143634335	0.247456102095557
750	K	0.188821148356430	0.188821148356430
751	E	0.086590357761235	0.185044591059343
752	P	0.161775812257867	0.185044591059343
753	T	0.185044591059343	0.185044591059343
754	P	0.360702280561187	0.307885434740267
755	S	0.307885434740267	0.307885434740267
756	I	0.307885434740267	0.307885434740267
757	A	0.353129517069466	0.307885434740267
758	S	0.244509401027140	0.244509401027140
759	D	0.240545387022451	0.244509401027140
760	I	0.240545387022451	0.244509401027140
761	S	0.411781419740896	0.411781419740896
762	L	0.427619592651201	0.427619592651201
763	P	0.447809120843784	0.446719837457127
764	I	0.466659728304107	0.446719837457127
765	A	0.446719837457127	0.446719837457127
766	T	0.415159113153715	0.446719837457127
767	Q	0.395757877229751	0.415159113153715
768	E	0.711149016922925	0.409768968415928
769	L	0.409768968415928	0.395757877229751
770	R	0.355151327430360	0.355151327430360
771	Q	0.181429716498833	0.208626894846597
772	R	0.208626894846597	0.181429716498833
773	L	0.115759670062536	0.166953115083477
774	R	0.166953115083477	0.130337367974224
775	Q	0.130337367974224	0.130337367974224
776	L	0.130337367974224	0.130337367974224
777	E	0.207015594511402	0.130337367974224
778	N	0.105637735449594	0.144217844136417
779	G	0.170581114382131	0.144217844136417
780	T	0.144217844136417	0.135078910133717
781	T	0.125960991396755	0.135078910133717
782	L	0.135078910133717	0.135078910133717
783	G	0.117819696575331	0.127659276849168
784	Q	0.213795282503003	0.135078910133717
785	S	0.127659276849168	0.213795282503003
786	P	0.341655896120232	0.341655896120232
787	L	0.413769243235305	0.413769243235305
788	G	0.501608676949298	0.496143099001459
789	Q	0.498875854394121	0.496143099001459
790	I	0.496143099001459	0.496143099001459
791	Q	0.325969700687628	0.408339928695661
792	L	0.408339928695661	0.372410619156365
793	T	0.372410619156365	0.372410619156365
794	I	0.358747324405603	0.408339928695661
795	R	0.552871744661751	0.552871744661751
796	H	0.572645790720026	0.572645790720026
797	S	0.751393614429108	0.751393614429108
798	S	0.848165784608181	0.823914730696781
799	Q	0.823914730696781	0.823914730696781
800	R	0.845372971904846	0.845372971904846
801	N	0.781243255279379	0.823914730696781
802	K	0.850111985094880	0.781243255279379
803	L	0.750358495574644	0.781243255279379
804	I	0.688476534612161	0.793865633683937
805	V	0.793865633683937	0.793865633683937
806	V	0.886884756916978	0.886884756916978
807	V	0.905853068169139	0.905853068169139
808	H	0.951182231039388	0.928920575249203
809	A	0.947531334334543	0.928920575249203
810	C	0.928920575249203	0.928920575249203
811	R	0.873862053709192	0.873862053709192
812	N	0.736008971776238	0.736008971776238
813	L	0.577960176635908	0.577960176635908
814	I	0.286401961223550	0.286401961223550
815	A	0.166700439186192	0.243137102874408
816	F	0.168804827670258	0.220234260553626
817	S	0.243137102874408	0.209210470448684
818	E	0.220234260553626	0.220234260553626
819	D	0.209210470448684	0.243137102874408
820	G	0.297997579089218	0.297997579089218
821	S	0.501311994488821	0.297997579089218
822	D	0.501311994488821	0.297997579089218
823	P	0.295626602453061	0.295626602453061
824	Y	0.145975744657713	0.145975744657713
825	V	0.079399669837128	0.145975744657713
826	R	0.085132970405377	0.145975744657713
827	M	0.148852798532858	0.148852798532858
828	Y	0.259218944465389	0.259218944465389
829	L	0.259218944465389	0.259218944465389
830	L	0.274071078983659	0.274071078983659
831	P	0.449051925006728	0.345527701903065
832	D	0.474801181913529	0.345527701903065
833	K	0.345527701903065	0.345527701903065
834	R	0.250242145995993	0.345347139177916
835	R	0.345347139177916	0.259676539849295
836	S	0.259676539849295	0.250242145995993
837	G	0.160384006009248	0.160384006009248
838	R	0.087476936056444	0.102351155346583
839	R	0.049057749047402	0.102351155346583
840	K	0.102351155346583	0.102351155346583
841	T	0.153251237552164	0.140282369784441
842	H	0.140282369784441	0.153251237552164
843	V	0.205024726942841	0.182478244045333
844	S	0.308732551817144	0.205024726942841
845	K	0.182478244045333	0.205024726942841
846	K	0.214085917258439	0.214085917258439
847	T	0.201581762336004	0.201581762336004
848	L	0.304214474278238	0.214085917258439
849	N	0.188163542692742	0.284348812989761
850	P	0.299889879234175	0.284348812989761
851	V	0.284348812989761	0.284348812989761
852	F	0.284348812989761	0.284348812989761
853	D	0.284348812989761	0.284348812989761
854	Q	0.441882217385066	0.288424336321452
855	S	0.416502440029749	0.288424336321452
856	F	0.288424336321452	0.299683214144834
857	D	0.268968244015363	0.299683214144834
858	F	0.299683214144834	0.288424336321452
859	S	0.351990342647901	0.268968244015363
860	V	0.255770647900927	0.299683214144834
861	S	0.156799977506579	0.274643269929675
862	L	0.411422052438333	0.274643269929675
863	P	0.274643269929675	0.297790680549947
864	E	0.392347124700121	0.392347124700121
865	V	0.297790680549947	0.392347124700121
866	Q	0.591335286806732	0.392347124700121
867	R	0.422010738350077	0.366775354925730
868	R	0.366775354925730	0.366775354925730
869	T	0.253542087637410	0.253542087637410
870	L	0.204324778507975	0.204324778507975
871	D	0.093663716269754	0.204324778507975
872	V	0.185115629851777	0.204324778507975
873	A	0.426401676968263	0.303585602512762
874	V	0.303585602512762	0.303585602512762
875	K	0.308166932455869	0.303585602512762
876	N	0.171041248535319	0.171041248535319
877	S	0.152755681827316	0.152755681827316
878	G	0.118809596742885	0.152755681827316
879	G	0.118809596742885	0.152755681827316
880	F	0.336348778459336	0.147211471136644
881	L	0.183469968171213	0.147211471136644
882	S	0.147211471136644	0.183469968171213
883	K	0.147211471136644	0.183469968171213
884	D	0.255940322736186	0.255940322736186
885	K	0.425095016227188	0.425095016227188
886	G	0.475724221746096	0.475724221746096
887	L	0.692756867416658	0.662023954800291
888	L	0.785400985669156	0.662023954800291
889	G	0.662023954800291	0.662023954800291
890	K	0.374445711142709	0.406441333495748
891	V	0.255752970309467	0.406441333495748
892	L	0.406441333495748	0.406441333495748
893	V	0.627056854391836	0.627056854391836
894	A	0.627056854391836	0.627056854391836
895	L	0.627056854391836	0.627056854391836
896	A	0.639286503166309	0.627056854391836
897	S	0.488165140925113	0.627056854391836
898	E	0.537884307794293	0.639286503166309
899	E	0.709704688200151	0.537884307794293
900	L	0.712800309329595	0.537884307794293
901	A	0.397685102912823	0.421088817095547
902	K	0.421088817095547	0.397685102912823
903	G	0.374704524054865	0.374704524054865
904	W	0.154778386258550	0.154778386258550
905	T	0.069401966720193	0.090324260984150
906	Q	0.053373859429306	0.090324260984150
907	W	0.090324260984150	0.077856691165968
908	Y	0.157261727071834	0.077856691165968
909	D	0.077856691165968	0.077856691165968
910	L	0.059690412308214	0.077856691165968
911	T	0.076321527940411	0.077856691165968
912	E	0.141165574755753	0.141165574755753
913	D	0.500000000000000	0.500000000000000
914	G	0.500000000000000	0.500000000000000
915	T	0.500000000000000	0.500000000000000
916	R	0.500000000000000	0.500000000000000
917	P	0.500000000000000	0.500000000000000
918	Q	0.500000000000000	0.500000000000000
919	A	0.500000000000000	0.500000000000000
920	M	0.500000000000000	0.500000000000000
921	T	0.500000000000000	0.500000000000000
