# Supplementary material for: Conserved degronome features governing quality control associated proteolysis
Source: Nat Commun. 2022 Dec 8;13:7588. doi: 10.1038/s41467-022-35298-y (PMC9732359; doi:10.1038/s41467-022-35298-y)
Supplement: Supplementary file 7 — Supplementary Data 5 [file 41467_2022_35298_MOESM7_ESM.zip › profile_A0FGR9.csv]

# Degron profile of A0FGR9
# logit: Predicted probability of a tile being a degron (PSI<2.2) assigned to central position
# smooth: Running median spanning 5 positions
resi	aa	logit	logit_smooth
1	M	0.500000000000000	0.500000000000000
2	R	0.500000000000000	0.500000000000000
3	A	0.500000000000000	0.500000000000000
4	E	0.500000000000000	0.500000000000000
5	E	0.500000000000000	0.500000000000000
6	P	0.500000000000000	0.500000000000000
7	C	0.500000000000000	0.500000000000000
8	A	0.500000000000000	0.500000000000000
9	P	0.111763121255962	0.111763121255962
10	G	0.071661242901546	0.071661242901546
11	A	0.071661242901546	0.071661242901546
12	P	0.059792077277991	0.071661242901546
13	S	0.086054061547893	0.086054061547893
14	A	0.110318007976058	0.086054061547893
15	L	0.110318007976058	0.086054061547893
16	G	0.042454051418443	0.079320845950064
17	A	0.063559137548323	0.079320845950064
18	Q	0.079320845950064	0.079320845950064
19	R	0.176333094287530	0.148539275400132
20	T	0.148539275400132	0.159217627688426
21	P	0.170290978601178	0.170290978601178
22	G	0.159217627688426	0.170290978601178
23	P	0.224745083864209	0.224745083864209
24	E	0.224745083864209	0.224745083864209
25	L	0.245808838710243	0.224745083864209
26	R	0.132300000192690	0.236903567342145
27	L	0.236903567342145	0.245808838710243
28	S	0.316000383447284	0.316000383447284
29	S	0.316000383447284	0.316000383447284
30	Q	0.503854931115702	0.503854931115702
31	L	0.696106348791590	0.696106348791590
32	L	0.821287646553912	0.821287646553912
33	P	0.896231193686243	0.886875776946260
34	E	0.886875776946260	0.896231193686243
35	L	0.931744413599257	0.931396875143881
36	C	0.931396875143881	0.931744413599257
37	T	0.959189701761108	0.959189701761108
38	F	0.977853983512292	0.959189701761108
39	V	0.973104335904303	0.959189701761108
40	V	0.942428933469206	0.968014683563474
41	R	0.936945505647836	0.968014683563474
42	V	0.968014683563474	0.968014683563474
43	L	0.990003647292089	0.968216145425225
44	F	0.984777671481078	0.981189910165840
45	Y	0.968216145425225	0.981290267827155
46	L	0.981189910165840	0.981189910165840
47	G	0.981290267827155	0.968216145425225
48	P	0.958767422709848	0.962429240785052
49	V	0.962429240785052	0.962429240785052
50	Y	0.959583725765996	0.959583725765996
51	L	0.965922795560518	0.959583725765996
52	A	0.938476479785280	0.946073022297423
53	G	0.941747358355908	0.946073022297423
54	Y	0.946073022297423	0.946073022297423
55	L	0.946073022297423	0.946073022297423
56	G	0.977575208318070	0.965402162061863
57	L	0.974858555268470	0.968030920518799
58	S	0.965402162061863	0.968030920518799
59	I	0.968030920518799	0.968030920518799
60	T	0.968030920518798	0.968030920518799
61	W	0.979944413386684	0.979944413386684
62	L	0.989816536499024	0.989816536499024
63	L	0.991085778806272	0.991085778806272
64	L	0.991539165843749	0.991085778806272
65	G	0.994056223309938	0.991085778806272
66	A	0.989696025536311	0.989696025536311
67	L	0.987046063502950	0.987046063502950
68	L	0.975834394444201	0.977321507150550
69	W	0.977321507150550	0.975834394444201
70	M	0.942704022779053	0.942704022779053
71	W	0.891973265253249	0.891973265253249
72	W	0.891973265253249	0.891973265253249
73	R	0.768673861056439	0.878927439931990
74	R	0.825847179326969	0.825847179326969
75	N	0.878927439931990	0.825847179326969
76	R	0.825847179326969	0.825847179326969
77	R	0.755957135231872	0.755957135231872
78	G	0.657494244846623	0.704568502246324
79	K	0.704568502246324	0.657494244846623
80	L	0.408776172910598	0.531818095527015
81	G	0.394810370778340	0.408776172910598
82	R	0.531818095527015	0.394810370778340
83	L	0.344767924172715	0.344767924172715
84	A	0.344767924172715	0.344767924172715
85	A	0.218734714512714	0.218734714512714
86	A	0.218734714512714	0.218734714512714
87	F	0.175324141868899	0.218734714512714
88	E	0.296433132823404	0.296433132823404
89	F	0.313465395128768	0.313465395128768
90	L	0.376531449178717	0.313465395128768
91	D	0.376531449178717	0.313465395128768
92	N	0.155800202539095	0.220289690063193
93	E	0.220289690063193	0.198973224289558
94	R	0.198973224289558	0.155800202539095
95	E	0.132721457410464	0.132721457410464
96	F	0.070260255437011	0.124869047171597
97	I	0.124274501853208	0.124274501853208
98	S	0.124869047171597	0.124274501853208
99	R	0.060642862499340	0.124869047171597
100	E	0.136828378337793	0.136828378337793
101	L	0.283507510525947	0.283507510525947
102	R	0.583889875958416	0.583695842845250
103	G	0.583695842845250	0.583889875958416
104	Q	0.820248209299601	0.583889875958416
105	H	0.674892181399257	0.583695842845250
106	L	0.337574701706383	0.464960711507059
107	P	0.464960711507059	0.464960711507059
108	A	0.316192679444347	0.440976018204387
109	W	0.464960711507059	0.440976018204387
110	I	0.440976018204387	0.440976018204387
111	H	0.295641680720149	0.464960711507059
112	F	0.523666721462186	0.518297972329656
113	P	0.593859750705905	0.518297972329656
114	D	0.518297972329656	0.523666721462186
115	V	0.350637100658756	0.563952655974825
116	E	0.563952655974825	0.520045010786225
117	R	0.682097706538768	0.520045010786225
118	V	0.520045010786225	0.520045010786225
119	E	0.329335224774845	0.329335224774845
120	W	0.315305481277424	0.327983083766784
121	A	0.327983083766784	0.327983083766784
122	N	0.327983083766784	0.327983083766784
123	K	0.628335029700535	0.628335029700535
124	I	0.650649479875961	0.650649479875961
125	I	0.764383652492724	0.764383652492724
126	S	0.818911917101144	0.818911917101144
127	Q	0.843721286149352	0.818911917101144
128	T	0.933964520800948	0.818911917101144
129	W	0.803934781969702	0.803934781969702
130	P	0.769653949143794	0.803934781969702
131	Y	0.798829255082368	0.803934781969702
132	L	0.887255206529183	0.798829255082368
133	S	0.806597519734980	0.798829255082368
134	M	0.540451347110514	0.693022135956033
135	I	0.525787992375297	0.561779023440285
136	M	0.693022135956033	0.540451347110514
137	E	0.561779023440285	0.525787992375297
138	S	0.354948367212431	0.417846054476569
139	K	0.379013685481001	0.379013685481001
140	F	0.417846054476569	0.354948367212431
141	R	0.291894073858680	0.291894073858680
142	E	0.191363858263490	0.191363858263490
143	K	0.129185001036596	0.129185001036596
144	L	0.067918869722012	0.129185001036596
145	E	0.089783645999237	0.129185001036596
146	P	0.156284023752276	0.156284023752276
147	K	0.258152616986985	0.177281673001997
148	I	0.284813466948984	0.258152616986985
149	R	0.177281673001997	0.271753328691352
150	E	0.271753328691352	0.284813466948984
151	K	0.396554072988715	0.396554072988715
152	S	0.565660755871225	0.412061834458479
153	I	0.412061834458479	0.535093483113327
154	H	0.535093483113327	0.565660755871225
155	L	0.717823498901264	0.717823498901264
156	R	0.823670212796844	0.750250808186242
157	T	0.810857055164009	0.810857055164009
158	F	0.750250808186242	0.823670212796844
159	T	0.828413607570248	0.828413607570248
160	F	0.828413607570248	0.828413607570248
161	T	0.885736307949883	0.828413607570248
162	K	0.763948612353614	0.764092587226313
163	L	0.764092587226313	0.763948612353614
164	Y	0.746197697915654	0.746197697915654
165	F	0.683719083136963	0.683719083136963
166	G	0.617822044527839	0.617822044527839
167	Q	0.596030237505838	0.596030237505838
168	K	0.579105833140024	0.579105833140024
169	C	0.474701606477205	0.508200524582868
170	P	0.490740433766140	0.490740433766140
171	R	0.508200524582868	0.474701606477205
172	V	0.303794277793063	0.303794277793063
173	N	0.203077437665169	0.203077437665169
174	G	0.179640971179533	0.203077437665169
175	V	0.186842000408196	0.203077437665169
176	K	0.211784840772363	0.186842000408196
177	A	0.235175099220345	0.211784840772363
178	H	0.171244347881952	0.235175099220345
179	T	0.293061193428709	0.279770801643827
180	N	0.279770801643827	0.279770801643827
181	T	0.279770801643827	0.279770801643827
182	C	0.196606121239320	0.279770801643827
183	N	0.378146337222836	0.279770801643827
184	R	0.247563098188825	0.378146337222836
185	R	0.415369016316468	0.415369016316468
186	R	0.481747781465299	0.481747781465299
187	V	0.598831041679006	0.598831041679006
188	T	0.750370148609147	0.598831041679006
189	V	0.741248474100036	0.598831041679006
190	D	0.586118233984114	0.586118233984114
191	L	0.586118233984114	0.586118233984114
192	Q	0.506130357789980	0.586118233984114
193	I	0.659142920933104	0.641874583193741
194	C	0.641874583193741	0.641874583193741
195	Y	0.739096124527967	0.641874583193741
196	I	0.488145357033921	0.639268244114744
197	G	0.639268244114744	0.639268244114744
198	D	0.489491902483876	0.639268244114744
199	C	0.643970732708269	0.643970732708269
200	E	0.662177699702278	0.643970732708269
201	I	0.662177699702278	0.643970732708269
202	S	0.541604723025047	0.541604723025047
203	V	0.357472523269808	0.357472523269808
204	E	0.354017881154456	0.354017881154456
205	L	0.175969411434526	0.354017881154456
206	Q	0.175969411434526	0.333286132906690
207	K	0.465211194173106	0.333286132906690
208	I	0.333286132906690	0.425738908160442
209	Q	0.620614768957872	0.425738908160442
210	A	0.425738908160442	0.359179113999580
211	G	0.359179113999580	0.425738908160442
212	V	0.249415663969093	0.384428322216981
213	N	0.520934461866252	0.384428322216981
214	G	0.384428322216981	0.520934461866252
215	I	0.535797166283372	0.535797166283372
216	Q	0.713669287075998	0.588658708359513
217	L	0.696967474490275	0.588658708359513
218	Q	0.588658708359513	0.696967474490275
219	G	0.497793324327134	0.696967474490275
220	T	0.711235569507817	0.711235569507817
221	L	0.730705921194959	0.730705921194959
222	R	0.853646461827078	0.730705921194959
223	V	0.794058945088290	0.730705921194959
224	I	0.641005182624159	0.641005182624159
225	L	0.621915491579820	0.641005182624159
226	E	0.620632707886797	0.641005182624159
227	P	0.751469065131219	0.751469065131219
228	L	0.751469065131219	0.751469065131219
229	L	0.785876036565240	0.757384510131679
230	V	0.769134282158148	0.757384510131679
231	D	0.757384510131679	0.757384510131679
232	K	0.757384510131679	0.757384510131679
233	P	0.741267674651584	0.757384510131679
234	F	0.740220686426349	0.757384510131679
235	V	0.903142008200959	0.835512740566805
236	G	0.910085309962437	0.835512740566805
237	A	0.835512740566805	0.835512740566805
238	V	0.696804410920501	0.835512740566805
239	T	0.592319360945070	0.835512740566805
240	V	0.845234793603298	0.842391012664809
241	F	0.842391012664809	0.844610262939806
242	F	0.927545731100789	0.845234793603298
243	L	0.844610262939806	0.863233601519265
244	Q	0.863233601519265	0.863233601519265
245	K	0.894070724210128	0.851377282112126
246	P	0.838705772567067	0.851377282112126
247	H	0.851377282112126	0.851377282112126
248	L	0.851377282112126	0.838705772567067
249	Q	0.727139863481046	0.729297880996686
250	I	0.728220214767308	0.728220214767308
251	N	0.729297880996686	0.727139863481046
252	W	0.417491349903113	0.488033972772406
253	T	0.488033972772406	0.462198631863249
254	G	0.462198631863249	0.462198631863249
255	L	0.433243964722081	0.462198631863249
256	T	0.590764114177620	0.433243964722081
257	N	0.378722428259046	0.378722428259046
258	L	0.248229917960176	0.258512901584689
259	L	0.216655620371999	0.248229917960176
260	D	0.258512901584689	0.216655620371999
261	A	0.080875318723122	0.177814496584256
262	P	0.080066458417224	0.177814496584256
263	G	0.177814496584256	0.109376452304092
264	I	0.177814496584256	0.109376452304092
265	N	0.109376452304092	0.109376452304092
266	D	0.071812834889920	0.077358050386398
267	V	0.071812834889920	0.077358050386398
268	S	0.077358050386398	0.077358050386398
269	D	0.170726253004037	0.145012099947309
270	S	0.145012099947309	0.170726253004037
271	L	0.177035362674653	0.177035362674653
272	L	0.348339870432556	0.309270345549283
273	E	0.309270345549283	0.348339870432556
274	D	0.514637508770070	0.456197455266854
275	L	0.643278958678847	0.475097361576705
276	I	0.456197455266854	0.514637508770070
277	A	0.475097361576705	0.643278958678847
278	T	0.755402330502426	0.739188012499372
279	H	0.757416463385302	0.739188012499372
280	L	0.739188012499372	0.755402330502426
281	V	0.561848298230839	0.757416463385302
282	L	0.792057119370351	0.782889389240835
283	P	0.877831025725061	0.782889389240835
284	N	0.782889389240835	0.782889389240835
285	R	0.572483654207404	0.672128420853301
286	V	0.672128420853301	0.638458626305352
287	T	0.503325190976982	0.572483654207404
288	V	0.638458626305352	0.503325190976982
289	P	0.487268602554686	0.487268602554686
290	V	0.306566325078111	0.359458193765277
291	K	0.306566325078111	0.359458193765277
292	K	0.359458193765277	0.359458193765277
293	G	0.569284149406424	0.510105158821971
294	L	0.510105158821971	0.510105158821971
295	D	0.534256435973316	0.510105158821971
296	L	0.490943967962598	0.490943967962598
297	T	0.475899430745889	0.475899430745889
298	N	0.446799531019047	0.475899430745889
299	L	0.446799531019047	0.475899430745889
300	R	0.635579252055211	0.635579252055211
301	F	0.666214106475897	0.666214106475897
302	P	0.818247049888296	0.720941494080666
303	L	0.720941494080666	0.818247049888296
304	P	0.906639789198665	0.846496014176155
305	C	0.906639789198665	0.895073213293352
306	G	0.846496014176155	0.895073213293352
307	V	0.895073213293352	0.846496014176155
308	I	0.722746175751855	0.722746175751855
309	R	0.690330062041597	0.722746175751855
310	V	0.691494321664340	0.691494321664340
311	H	0.763933060242957	0.690330062041597
312	L	0.613801959878589	0.638057568070708
313	L	0.638057568070708	0.613801959878589
314	E	0.354312453907560	0.386830671750389
315	A	0.365396620361817	0.367948554755718
316	E	0.386830671750389	0.365396620361817
317	Q	0.367948554755718	0.365396620361817
318	L	0.289736114906823	0.310228162028240
319	A	0.310057306750611	0.310057306750611
320	Q	0.310228162028240	0.289736114906823
321	K	0.153258156765658	0.153258156765658
322	D	0.083269088571813	0.136606397921423
323	N	0.136606397921423	0.087094200589578
324	F	0.060535811782850	0.087094200589578
325	L	0.087094200589578	0.104689034086896
326	G	0.151827249781079	0.087094200589578
327	L	0.104689034086896	0.104689034086896
328	R	0.082428027677712	0.142390279509870
329	G	0.142390279509870	0.142390279509870
330	K	0.149737524735009	0.149737524735009
331	S	0.417719014939524	0.406063256407140
332	D	0.406063256407140	0.406063256407140
333	P	0.407378786461924	0.406063256407140
334	Y	0.252399665051710	0.324972047541168
335	A	0.324972047541168	0.323777239982005
336	K	0.323777239982005	0.323777239982005
337	V	0.323777239982005	0.324972047541168
338	S	0.387746202504153	0.387746202504153
339	I	0.420209793567618	0.420209793567618
340	G	0.422875327938763	0.422875327938763
341	L	0.749047012917651	0.749047012917651
342	Q	0.858742017948625	0.749047012917651
343	H	0.791178054584735	0.791178054584735
344	F	0.710080978504716	0.791178054584735
345	R	0.829945618261178	0.710080978504716
346	S	0.694227218693569	0.694227218693569
347	R	0.658680479164284	0.694227218693569
348	T	0.489358839529174	0.658680479164284
349	I	0.715104375827045	0.514547430560799
350	Y	0.514547430560799	0.510572343953189
351	R	0.397409855940814	0.510572343953189
352	N	0.510572343953189	0.510572343953189
353	L	0.510572343953189	0.509112735813010
354	N	0.356946627140600	0.510572343953189
355	P	0.509112735813010	0.510572343953189
356	T	0.591116527285943	0.591116527285943
357	W	0.709175975358436	0.591116527285943
358	N	0.674645159639281	0.591116527285943
359	E	0.407452600703186	0.537995024133755
360	V	0.520802983803375	0.520802983803375
361	F	0.537995024133755	0.407452600703186
362	E	0.319092471289066	0.352769228653273
363	F	0.352769228653273	0.352769228653273
364	M	0.242697598407635	0.319092471289066
365	V	0.373242949387818	0.270671160323014
366	Y	0.147228613228615	0.244189614459921
367	E	0.270671160323014	0.262496925003767
368	V	0.244189614459921	0.247997625500424
369	P	0.262496925003767	0.247997625500424
370	G	0.247997625500424	0.244189614459921
371	Q	0.223055941889676	0.223055941889676
372	D	0.081061439194171	0.081061439194171
373	L	0.028478819081896	0.028478819081896
374	E	0.017081925972745	0.017081925972745
375	V	0.004992035545842	0.009340881694865
376	D	0.009340881694865	0.004992035545842
377	L	0.002755770328325	0.003999457959457
378	Y	0.001622187366017	0.003999457959457
379	D	0.003999457959457	0.003999457959457
380	E	0.008109743440715	0.006540560825731
381	D	0.012217152097663	0.008109743440715
382	T	0.006540560825731	0.011522315658404
383	D	0.021089760584435	0.012217152097663
384	R	0.011522315658404	0.021089760584435
385	D	0.045331440483000	0.038999468657717
386	D	0.038999468657717	0.042181133008884
387	F	0.042181133008884	0.045331440483000
388	L	0.062458339982323	0.054816551035169
389	G	0.054816551035169	0.062458339982323
390	S	0.165196868678979	0.165196868678979
391	L	0.227427575415464	0.227427575415464
392	Q	0.373234055311325	0.304515641052707
393	I	0.304515641052707	0.373234055311325
394	C	0.485922848757169	0.485922848757169
395	L	0.763326689387617	0.485922848757169
396	G	0.746426344640231	0.485922848757169
397	D	0.439177489358839	0.540760882031460
398	V	0.372899088087818	0.539406674956412
399	M	0.540760882031460	0.539406674956412
400	T	0.539406674956412	0.540760882031460
401	N	0.683992801488410	0.540760882031460
402	R	0.666369184674227	0.539406674956412
403	V	0.496693270710991	0.496693270710991
404	V	0.207942801572393	0.415265003032499
405	D	0.259846152863685	0.294012433269097
406	E	0.415265003032499	0.259846152863685
407	W	0.294012433269097	0.259846152863685
408	F	0.173110364256915	0.294012433269097
409	V	0.182618631470020	0.294012433269097
410	L	0.346014092287927	0.345833409698552
411	N	0.345833409698552	0.345833409698552
412	D	0.368050285756441	0.346014092287927
413	T	0.269264673796070	0.368050285756441
414	T	0.580733922736400	0.580733922736400
415	S	0.580733922736400	0.580733922736400
416	G	0.580733922736400	0.580733922736400
417	R	0.582060767833105	0.580733922736400
418	L	0.449548553153416	0.580733922736400
419	H	0.449548553153415	0.582060767833105
420	L	0.659171559487066	0.659171559487066
421	R	0.796430281307989	0.659171559487066
422	L	0.659171559487066	0.659171559487066
423	E	0.638342850495082	0.659171559487066
424	W	0.503302241985016	0.659171559487066
425	L	0.695638453594174	0.681696160635611
426	S	0.799182796138375	0.681696160635611
427	L	0.681696160635611	0.681696160635611
428	L	0.532812541347951	0.532812541347951
429	T	0.232775608511348	0.232775608511348
430	D	0.232633023217417	0.232633023217417
431	Q	0.108735572987918	0.138426201814228
432	E	0.138426201814228	0.132264774205613
433	V	0.132264774205613	0.108735572987918
434	L	0.075046943182586	0.075809273321232
435	T	0.075809273321232	0.075046943182586
436	E	0.050857390963345	0.075046943182586
437	D	0.054880150943944	0.075809273321232
438	H	0.097392110664685	0.097392110664685
439	G	0.269095951009440	0.269095951009440
440	G	0.404924882712279	0.404924882712279
441	L	0.688921077944245	0.427117048204461
442	S	0.709281013203064	0.427117048204461
443	T	0.427117048204461	0.611857672885290
444	A	0.424444440450991	0.611857672885290
445	I	0.611857672885290	0.611857672885290
446	L	0.835099344702591	0.788429954409703
447	V	0.788429954409703	0.835099344702591
448	V	0.902534342770242	0.856713714263834
449	F	0.912363431445532	0.856713714263834
450	L	0.856713714263834	0.856713714263834
451	E	0.825880466230398	0.856713714263834
452	S	0.799510721349466	0.825880466230398
453	A	0.858589395781707	0.799510721349466
454	C	0.598472852873956	0.602089581521073
455	N	0.578681882745945	0.598472852873956
456	L	0.602089581521073	0.578681882745945
457	P	0.413114358634066	0.413114358634066
458	R	0.221685171025723	0.221685171025723
459	N	0.080070400565343	0.220690547076679
460	P	0.207902681228433	0.220690547076679
461	F	0.220690547076679	0.207902681228433
462	D	0.220690547076679	0.207902681228433
463	Y	0.142577180248724	0.165010126842771
464	L	0.165010126842771	0.165010126842771
465	N	0.165010126842771	0.165010126842771
466	G	0.188639416135492	0.188639416135492
467	E	0.188639416135492	0.188639416135492
468	Y	0.353834214944177	0.313435506102782
469	R	0.441524423289197	0.353834214944177
470	A	0.313435506102782	0.353834214944177
471	K	0.420173163706939	0.313435506102782
472	K	0.282968169005869	0.311085524949126
473	L	0.263743712341527	0.311085524949126
474	S	0.311085524949126	0.311085524949126
475	R	0.360246466940364	0.311085524949126
476	F	0.328953946063055	0.311085524949126
477	A	0.193993907105979	0.193993907105979
478	R	0.182390925870068	0.193993907105979
479	N	0.153820582503728	0.193993907105979
480	K	0.250260901060808	0.232537893689384
481	V	0.376466980457516	0.250260901060808
482	S	0.232537893689384	0.345369738733230
483	K	0.362740881036092	0.345369738733230
484	D	0.345369738733230	0.325015296885729
485	P	0.325015296885729	0.325015296885729
486	S	0.228782045555376	0.235511011753599
487	S	0.205856492036577	0.235511011753599
488	Y	0.235511011753599	0.228782045555376
489	V	0.248318143601150	0.205856492036577
490	K	0.172763470035082	0.182975070660351
491	L	0.174331326143199	0.182975070660351
492	S	0.182975070660351	0.182975070660351
493	V	0.296996655807090	0.296996655807090
494	G	0.334439859827473	0.334439859827473
495	K	0.446533406303991	0.334439859827473
496	K	0.406796439683247	0.334439859827473
497	T	0.299251888474098	0.299251888474098
498	H	0.165736833490725	0.165736833490725
499	T	0.165736833490725	0.165736833490725
500	S	0.050197389558696	0.050197389558696
501	K	0.042990725345514	0.050197389558696
502	T	0.042990725345514	0.050197389558696
503	C	0.105273912503764	0.105273912503764
504	P	0.110953755039828	0.108843018577375
505	H	0.108843018577375	0.110953755039828
506	N	0.170822169960732	0.170822169960732
507	K	0.263106591865368	0.260992706081429
508	D	0.260992706081429	0.263106591865368
509	P	0.397541634639530	0.397541634639530
510	V	0.566673980132785	0.566673980132785
511	W	0.688066646770440	0.580241933469035
512	S	0.596951815556669	0.596951815556669
513	Q	0.580241933469035	0.686182377133265
514	V	0.686182377133265	0.686182377133265
515	F	0.771816230956202	0.771816230956202
516	S	0.783883485052615	0.783883485052615
517	F	0.806444088498604	0.806444088498604
518	F	0.840984708936633	0.806444088498604
519	V	0.853508453127940	0.840984708936633
520	H	0.760304712651080	0.853508453127940
521	N	0.856300754426304	0.856300754426304
522	V	0.858935586116469	0.858935586116469
523	A	0.858935586116469	0.858935586116469
524	T	0.859594871511931	0.858935586116469
525	E	0.753679567234800	0.753679567234800
526	R	0.450077507189839	0.450077507189839
527	L	0.179601584000378	0.179601584000378
528	H	0.105904274462257	0.113208374648393
529	L	0.059333432240585	0.105904274462257
530	K	0.113208374648393	0.105904274462257
531	V	0.084138489350092	0.095162663855307
532	L	0.123297748184534	0.113208374648393
533	D	0.095162663855307	0.123297748184534
534	D	0.216004779377500	0.127857158275583
535	D	0.324203296278679	0.188241875781482
536	Q	0.127857158275583	0.188241875781482
537	E	0.188241875781482	0.172916618454467
538	C	0.094956807393677	0.164469053356961
539	A	0.172916618454467	0.164469053356961
540	L	0.164469053356961	0.164469053356961
541	G	0.088153851384601	0.172916618454467
542	M	0.282545356362178	0.282545356362178
543	L	0.596829712094472	0.596829712094472
544	E	0.715720217490690	0.715720217490690
545	V	0.825293529189226	0.758639351490670
546	P	0.909891766312418	0.825293529189226
547	L	0.758639351490670	0.825293529189226
548	C	0.827936088881707	0.827936088881707
549	Q	0.721407292147910	0.758639351490670
550	I	0.865491738700952	0.721407292147910
551	L	0.710663175105532	0.710663175105532
552	P	0.546754103823258	0.710663175105532
553	Y	0.693918159722417	0.710663175105532
554	A	0.712972383300250	0.712972383300250
555	D	0.729464497002755	0.712972383300250
556	L	0.729464497002755	0.712972383300250
557	T	0.456318509140217	0.495122844690373
558	L	0.495122844690373	0.456318509140217
559	E	0.325100123843678	0.325100123843678
560	Q	0.162376587412641	0.299944002368218
561	R	0.299944002368218	0.162376587412641
562	F	0.110075837339321	0.162376587412641
563	Q	0.091564583778722	0.274773720780339
564	L	0.274773720780339	0.274773720780339
565	D	0.291076356181926	0.274773720780339
566	H	0.288825830526886	0.288825830526886
567	S	0.245354053598365	0.291076356181926
568	G	0.379279083247010	0.379279083247010
569	L	0.554392265326552	0.554392265326552
570	D	0.662889984957534	0.662889984957534
571	S	0.664107213207691	0.664107213207691
572	L	0.698067733848703	0.696917408400897
573	I	0.696917408400897	0.698067733848703
574	S	0.896302969306291	0.880916899147306
575	M	0.880916899147306	0.896302969306291
576	R	0.926550837877021	0.896302969306291
577	L	0.905473400472126	0.880916899147306
578	V	0.745367986605225	0.863376417748663
579	L	0.863376417748663	0.783918854104840
580	R	0.783918854104840	0.783918854104840
581	F	0.783918854104840	0.783918854104840
582	L	0.573967879002895	0.573967879002895
583	Q	0.573967879002895	0.573967879002895
584	V	0.432275229893371	0.549899670015976
585	E	0.549899670015976	0.432275229893371
586	E	0.396671902607008	0.396671902607008
587	R	0.225699378130982	0.225699378130982
588	E	0.116516255206443	0.116516255206443
589	L	0.065572402058679	0.065572402058679
590	G	0.044059144079856	0.044976967181511
591	S	0.044059144079856	0.044059144079856
592	P	0.044976967181511	0.044059144079856
593	Y	0.025376322758855	0.044059144079856
594	T	0.033152069852549	0.044976967181511
595	G	0.048314454499101	0.048314454499101
596	P	0.081217176358110	0.081217176358110
597	E	0.224365495746377	0.224365495746377
598	A	0.238661576026202	0.238661576026202
599	L	0.281046462902320	0.269296857273957
600	K	0.269296857273957	0.281046462902320
601	K	0.425087767658333	0.343887838249600
602	G	0.343887838249600	0.343887838249600
603	P	0.343887838249600	0.354825097897132
604	L	0.354825097897132	0.354825097897132
605	L	0.373822369245215	0.354825097897132
606	I	0.440149692667347	0.354825097897132
607	K	0.352560153997448	0.352560153997448
608	K	0.214624971598377	0.262378947585239
609	V	0.262378947585239	0.262378947585239
610	A	0.258224250062105	0.262378947585239
611	T	0.281287287499235	0.262378947585239
612	N	0.298166931312245	0.258224250062105
613	Q	0.114907969103786	0.114907969103786
614	G	0.038159345579556	0.038159345579556
615	P	0.014519011451598	0.014519011451598
616	K	0.013108590810012	0.014043609534223
617	A	0.014043609534223	0.013108590810012
618	Q	0.004157092914414	0.006349952482435
619	P	0.006349952482435	0.006349952482435
620	Q	0.005344084635803	0.006349952482435
621	E	0.010757134386695	0.009918222907315
622	E	0.009918222907315	0.009918222907315
623	G	0.011137027640986	0.009918222907315
624	P	0.006578567178895	0.006578567178895
625	T	0.005934859933952	0.006429138095178
626	D	0.005934859933952	0.005934859933952
627	L	0.006429138095178	0.005934859933952
628	P	0.003790262565419	0.005934859933952
629	C	0.004151618377518	0.005924783370708
630	P	0.006799771263776	0.005924783370708
631	P	0.005924783370708	0.006799771263776
632	D	0.013265109757530	0.013265109757530
633	P	0.015569849600771	0.015569849600771
634	A	0.016598739141054	0.016598739141054
635	S	0.032669592746975	0.017850494180390
636	D	0.017850494180390	0.017850494180390
637	T	0.021160250207767	0.017850494180390
638	K	0.013429288915188	0.017850494180390
639	D	0.015932583787801	0.018893570601989
640	V	0.018893570601989	0.018893570601989
641	S	0.037102446237246	0.037102446237246
642	R	0.052699317427643	0.043822537760437
643	S	0.043822537760437	0.044282874214896
644	T	0.044282874214896	0.052699317427643
645	T	0.136515814257641	0.136515814257641
646	T	0.161007085219819	0.161007085219819
647	T	0.170667159057806	0.161007085219819
648	T	0.191192385065971	0.161007085219819
649	S	0.105405839092715	0.106441067894889
650	A	0.106441067894889	0.105405839092715
651	T	0.099428725549576	0.099428725549576
652	T	0.092449835819320	0.092449835819320
653	V	0.054682160823611	0.054682160823611
654	A	0.054682160823611	0.054682160823611
655	T	0.041463826299094	0.041463826299094
656	E	0.035092163402600	0.035092163402600
657	P	0.020233873913233	0.020233873913233
658	T	0.017250836297637	0.017250836297637
659	S	0.013306299863955	0.013306299863955
660	Q	0.009984128526501	0.009984128526501
661	E	0.009316834649730	0.009316834649730
662	T	0.002748628872969	0.002748628872969
663	G	0.002240947118325	0.002748628872969
664	P	0.002718827601847	0.002748628872969
665	E	0.004457150479012	0.004457150479012
666	P	0.005650899874883	0.005650899874883
667	K	0.010393688725906	0.010383505307821
668	G	0.016583513507075	0.010393688725906
669	K	0.010383505307821	0.015297249326631
670	D	0.015297249326631	0.016583513507075
671	S	0.030334184621746	0.020691810689002
672	A	0.030334184621746	0.030334184621746
673	K	0.020691810689002	0.030334184621746
674	R	0.033535016377006	0.033535016377006
675	F	0.037060687818259	0.037060687818259
676	C	0.039221554169595	0.039221554169595
677	E	0.043881711474375	0.043881711474375
678	P	0.056372223913654	0.056372223913654
679	I	0.107817688067210	0.107817688067210
680	G	0.197450301180107	0.197450301180107
681	E	0.272510389076147	0.272510389076147
682	K	0.427402104618685	0.389632485159567
683	K	0.411566194906210	0.389632485159567
684	S	0.389632485159567	0.389632485159567
685	P	0.252583712613938	0.307979834001593
686	A	0.307979834001593	0.307979834001593
687	T	0.307979834001593	0.252583712613938
688	I	0.190720736169915	0.307979834001593
689	F	0.237639829988891	0.270125603652607
690	L	0.315780651374425	0.250188593395753
691	T	0.270125603652607	0.270125603652607
692	V	0.250188593395753	0.315780651374425
693	P	0.404515619292961	0.380417610848848
694	G	0.429702876340563	0.380417610848848
695	P	0.380417610848848	0.380417610848848
696	H	0.340460017501369	0.340460017501369
697	S	0.214805353308132	0.214805353308132
698	P	0.110678095477001	0.110678095477001
699	G	0.090603676245522	0.090603676245522
700	P	0.085010815921182	0.085010815921182
701	I	0.080440076178599	0.085010815921182
702	K	0.080440076178599	0.085010815921182
703	S	0.124335524999253	0.116379823815585
704	P	0.143138730859663	0.124335524999253
705	R	0.116379823815585	0.143138730859663
706	P	0.197487572904905	0.197487572904905
707	M	0.262150402888327	0.262150402888327
708	K	0.482021526650916	0.279809986836862
709	C	0.482021526650916	0.279809986836863
710	P	0.279809986836862	0.295371486987413
711	A	0.279809986836863	0.295371486987413
712	S	0.295371486987413	0.295371486987413
713	P	0.480921502250008	0.480921502250008
714	F	0.513095516888630	0.480921502250008
715	A	0.513095516888630	0.513095516888630
716	W	0.412000539879497	0.513095516888630
717	P	0.527798871145920	0.450255862728817
718	P	0.410433287754859	0.450255862728817
719	K	0.450255862728817	0.498661910694449
720	R	0.556309809336342	0.498661910694449
721	L	0.498661910694449	0.539215578560606
722	A	0.539215578560606	0.540569868939730
723	P	0.540569868939730	0.539215578560606
724	S	0.540569868939730	0.539215578560606
725	M	0.372719245858972	0.540569868939730
726	S	0.411436228203905	0.540569868939730
727	S	0.569053627068652	0.547962348170801
728	L	0.723522795838906	0.547962348170801
729	N	0.547962348170801	0.547962348170801
730	S	0.547962348170801	0.547962348170801
731	L	0.547962348170801	0.547962348170801
732	A	0.416145579991553	0.547962348170801
733	S	0.592015921840655	0.547962348170801
734	S	0.491053444969910	0.589816560234931
735	C	0.644456167461775	0.592015921840655
736	F	0.589816560234931	0.589816560234931
737	D	0.609111905974666	0.589816560234931
738	L	0.530004445973761	0.530004445973761
739	A	0.460207147676289	0.460207147676289
740	D	0.255454820198636	0.255454820198636
741	I	0.122600032833363	0.220712359142903
742	S	0.207923566612689	0.207923566612689
743	L	0.220712359142903	0.159891281042983
744	N	0.159891281042983	0.168672411057890
745	I	0.099019553021989	0.168672411057890
746	E	0.168672411057890	0.159891281042983
747	G	0.168672411057890	0.125557413204721
748	G	0.111110379427277	0.125557413204721
749	D	0.125557413204721	0.125557413204721
750	L	0.125557413204721	0.116982783887504
751	R	0.116982783887504	0.125557413204721
752	R	0.116982783887504	0.123898026709079
753	R	0.144446994466430	0.123898026709079
754	Q	0.123898026709079	0.144446994466430
755	L	0.209973278863214	0.209973278863214
756	G	0.378338000166082	0.378338000166082
757	E	0.578543227151699	0.578543227151699
758	I	0.815157304877485	0.815157304877485
759	Q	0.815157304877485	0.815157304877485
760	L	0.815157304877485	0.815157304877485
761	T	0.815157304877485	0.815157304877485
762	V	0.867771076074677	0.867771076074677
763	R	0.930373182167762	0.876737095383113
764	Y	0.876737095383113	0.930373182167762
765	V	0.941325969568163	0.941325969568163
766	C	0.981308358213264	0.978326507998433
767	L	0.981308358213264	0.978326507998433
768	R	0.978326507998433	0.978326507998433
769	R	0.947823410906591	0.966498441629817
770	C	0.966498441629817	0.948059649632647
771	L	0.948059649632647	0.947823410906591
772	S	0.930655533505857	0.935748648865914
773	V	0.935748648865914	0.930655533505857
774	L	0.896204105925690	0.896204105925690
775	I	0.820497171828200	0.820497171828200
776	N	0.796191018490097	0.796191018490097
777	G	0.785434130119661	0.785434130119661
778	C	0.772354206882066	0.772354206882066
779	R	0.678779303907301	0.678779303907301
780	N	0.459575528441835	0.510663622770694
781	L	0.510663622770694	0.459575528441835
782	T	0.234213937224040	0.234213937224040
783	P	0.121558497463188	0.201880286900353
784	C	0.105281767376141	0.201880286900353
785	T	0.201880286900353	0.201880286900353
786	S	0.265232880573518	0.265232880573518
787	S	0.277139269207713	0.277139269207713
788	G	0.380870074806858	0.380870074806858
789	A	0.592966554702928	0.550520463451829
790	D	0.592966554702928	0.550520463451829
791	P	0.550520463451829	0.550520463451829
792	Y	0.452727022059219	0.452727022059219
793	V	0.357283144233025	0.452727022059219
794	R	0.341408618307101	0.452727022059219
795	V	0.506545266091521	0.506545266091521
796	Y	0.557468687208566	0.557468687208566
797	L	0.727911237802945	0.701678940023827
798	L	0.701678940023827	0.727911237802945
799	P	0.816075958111630	0.741873731975535
800	E	0.831122820475112	0.741873731975535
801	R	0.741873731975535	0.741873731975535
802	K	0.627614491478246	0.727061136234454
803	W	0.727061136234454	0.627614491478246
804	A	0.595587476710679	0.595587476710679
805	C	0.478581425623661	0.478581425623661
806	R	0.315357197361076	0.353949723298194
807	K	0.198641251668705	0.353949723298194
808	K	0.353949723298194	0.315357197361076
809	T	0.353949723298194	0.353949723298194
810	S	0.301486890984809	0.353949723298194
811	V	0.462380508870471	0.353949723298194
812	K	0.447970963636083	0.301486890984809
813	R	0.248397012382509	0.248397012382509
814	K	0.105681287516501	0.179954198271621
815	T	0.099690295053200	0.117874762754941
816	L	0.179954198271621	0.117874762754941
817	E	0.117874762754941	0.179954198271621
818	P	0.198046910485761	0.198046910485761
819	L	0.315733328954437	0.293785096769354
820	F	0.315733328954437	0.315733328954437
821	D	0.293785096769354	0.315733328954437
822	E	0.367038449266820	0.293785096769354
823	T	0.260957754694822	0.260957754694822
824	F	0.167019790833602	0.230115579157477
825	E	0.153981054688251	0.230115579157477
826	F	0.230115579157477	0.167019790833602
827	F	0.248984171861929	0.159947564964514
828	V	0.159947564964514	0.230115579157477
829	P	0.092480712507871	0.248984171861929
830	M	0.276964043977569	0.250077930970956
831	E	0.250077930970956	0.269772284920998
832	E	0.359993047687151	0.276964043977569
833	V	0.269772284920998	0.356385377110330
834	K	0.523214594892165	0.356385377110330
835	K	0.356385377110330	0.269772284920998
836	R	0.190350384166046	0.190350384166046
837	S	0.121162352160958	0.148936865468253
838	L	0.148936865468253	0.148936865468253
839	D	0.090003126104815	0.148936865468253
840	V	0.244515835040604	0.199964914487587
841	A	0.298850022819265	0.222280026590403
842	V	0.199964914487587	0.244515835040604
843	K	0.222280026590403	0.246466963310174
844	N	0.246466963310174	0.235689092779470
845	S	0.246466963310174	0.235689092779470
846	R	0.235689092779470	0.246466963310174
847	P	0.086118305477774	0.235689092779470
848	L	0.261567816749301	0.135727338514471
849	G	0.135727338514471	0.107660005066812
850	S	0.107660005066812	0.135727338514471
851	H	0.107660005066812	0.135727338514471
852	R	0.193815721701758	0.193815721701758
853	R	0.381560142988966	0.235677297433158
854	K	0.235677297433158	0.349339054960368
855	E	0.349339054960368	0.349339054960368
856	L	0.387126222283896	0.240695041922233
857	G	0.240695041922233	0.240695041922233
858	K	0.194008452152408	0.194008452152408
859	V	0.107381949921284	0.194008452152408
860	L	0.173304360454794	0.194008452152408
861	I	0.283445837914247	0.217027902798290
862	D	0.256867028923657	0.256867028923657
863	L	0.217027902798290	0.283445837914247
864	S	0.474271496823190	0.324415465038693
865	K	0.324415465038693	0.369496648740332
866	E	0.369496648740332	0.474271496823190
867	D	0.551750315916259	0.369496648740332
868	L	0.555475301930795	0.369496648740332
869	I	0.276338039676498	0.416162566014500
870	K	0.260557478360545	0.276338039676498
871	G	0.416162566014500	0.260557478360545
872	F	0.243859965719249	0.243859965719249
873	S	0.203723369416751	0.243859965719249
874	Q	0.170238445626671	0.243859965719249
875	W	0.247971013649027	0.243610418331935
876	Y	0.359299595883709	0.247971013649027
877	E	0.243610418331935	0.359299595883709
878	L	0.500000000000000	0.500000000000000
879	T	0.500000000000000	0.500000000000000
880	P	0.500000000000000	0.500000000000000
881	N	0.500000000000000	0.500000000000000
882	G	0.500000000000000	0.500000000000000
883	Q	0.500000000000000	0.500000000000000
884	P	0.500000000000000	0.500000000000000
885	R	0.500000000000000	0.500000000000000
886	S	0.500000000000000	0.500000000000000
