# Supplementary material for: Conserved degronome features governing quality control associated proteolysis
Source: Nat Commun. 2022 Dec 8;13:7588. doi: 10.1038/s41467-022-35298-y (PMC9732359; doi:10.1038/s41467-022-35298-y)
Supplement: Supplementary file 7 — Supplementary Data 5 [file 41467_2022_35298_MOESM7_ESM.zip › profile_A0JD32.csv]

# Degron profile of A0JD32
# logit: Predicted probability of a tile being a degron (PSI<2.2) assigned to central position
# smooth: Running median spanning 5 positions
resi	aa	logit	logit_smooth
1	M	0.500000000000000	0.500000000000000
2	A	0.500000000000000	0.500000000000000
3	C	0.500000000000000	0.500000000000000
4	P	0.500000000000000	0.500000000000000
5	G	0.500000000000000	0.500000000000000
6	F	0.500000000000000	0.500000000000000
7	L	0.500000000000000	0.500000000000000
8	W	0.500000000000000	0.500000000000000
9	A	0.936744249594434	0.936744249594434
10	L	0.948447477928993	0.936744249594434
11	V	0.937468500146374	0.937468500146374
12	I	0.933523857760340	0.948447477928993
13	S	0.952995796994741	0.937468500146374
14	T	0.961154762994268	0.933523857760340
15	C	0.930499322677572	0.930499322677572
16	L	0.923971309134193	0.923971309134193
17	E	0.861200364888703	0.861200364888703
18	F	0.823477635210469	0.823477635210469
19	S	0.712906125637546	0.712906125637546
20	M	0.573296193666229	0.573296193666229
21	A	0.359359073394930	0.359359073394930
22	Q	0.243586378162167	0.323889825408427
23	T	0.323889825408427	0.243586378162167
24	V	0.229800615218640	0.243586378162167
25	T	0.213114697659378	0.229800615218640
26	Q	0.303269527415947	0.213114697659378
27	S	0.117965096501608	0.140985313943916
28	Q	0.140985313943916	0.117965096501608
29	P	0.058956171116950	0.087085762690318
30	E	0.049080078276328	0.087085762690318
31	M	0.087085762690318	0.087085762690318
32	S	0.087085762690318	0.087085762690318
33	V	0.095096691268034	0.094160169483690
34	Q	0.094160169483690	0.095096691268034
35	E	0.153178492296028	0.153178492296028
36	A	0.154601828744311	0.154601828744311
37	E	0.255469016810730	0.167882273251821
38	T	0.167882273251821	0.191095841622357
39	V	0.262152662128611	0.191095841622357
40	T	0.191095841622357	0.167882273251821
41	L	0.119426208735372	0.119426208735372
42	S	0.073671783335948	0.114971786569158
43	C	0.041300246281902	0.114971786569158
44	T	0.114971786569158	0.114971786569158
45	Y	0.154878653854632	0.154878653854632
46	D	0.374884072115574	0.374884072115574
47	T	0.525688571524594	0.525688571524594
48	S	0.562746693929829	0.525688571524594
49	E	0.687872690482567	0.525688571524594
50	S	0.525160754863555	0.525160754863555
51	D	0.505058249929619	0.505058249929619
52	Y	0.350739878071219	0.350739878071219
53	Y	0.312328137978029	0.350739878071219
54	L	0.207828540897082	0.340755877638266
55	F	0.361582584651881	0.340755877638266
56	W	0.340755877638266	0.361582584651881
57	Y	0.437372591124469	0.437372591124469
58	K	0.733813834366045	0.733813834366045
59	Q	0.838160938655555	0.838160938655555
60	P	0.946441597951879	0.928323137240080
61	P	0.954088966765170	0.928323137240080
62	S	0.928323137240080	0.928323137240080
63	R	0.864146963088928	0.864146963088928
64	Q	0.661526226720613	0.661526226720613
65	M	0.547756422329562	0.547756422329562
66	I	0.547756422329562	0.547756422329562
67	L	0.547756422329562	0.547756422329562
68	V	0.547756422329562	0.547756422329562
69	I	0.567989463406741	0.550982018625039
70	R	0.550982018625039	0.567989463406741
71	Q	0.600932440070437	0.567989463406741
72	E	0.585238468390458	0.550982018625039
73	A	0.467505956943489	0.467505956943489
74	Y	0.316521028423100	0.316521028423100
75	K	0.197061751655498	0.197061751655498
76	Q	0.196200535392609	0.196200535392609
77	Q	0.125214960795129	0.125214960795129
78	N	0.107059572142049	0.125214960795129
79	A	0.081013691703488	0.125214960795129
80	T	0.151477153302787	0.151477153302787
81	E	0.222944847316980	0.151477153302787
82	N	0.180610661597909	0.169006979923626
83	R	0.135133714000827	0.172059180142240
84	F	0.169006979923626	0.172059180142240
85	S	0.172059180142240	0.172059180142240
86	V	0.183830370456131	0.183830370456131
87	N	0.346612897917334	0.301814187398386
88	F	0.301814187398386	0.346612897917334
89	Q	0.445453763883719	0.445453763883719
90	K	0.568809783927430	0.568809783927430
91	A	0.771970234136979	0.568809783927430
92	A	0.758322099714921	0.568809783927430
93	K	0.456314373450799	0.456314373450799
94	S	0.456314373450799	0.456314373450799
95	F	0.312293797950705	0.456314373450799
96	S	0.518162547599643	0.312293797950705
97	L	0.303204350435952	0.303204350435952
98	K	0.190743565037358	0.234772333837059
99	I	0.234772333837059	0.234772333837059
100	S	0.234772333837059	0.234772333837059
101	D	0.273254198568232	0.273254198568232
102	S	0.408432041315402	0.408432041315402
103	Q	0.563319562402938	0.525735666653522
104	L	0.525735666653522	0.556261968377772
105	G	0.576335056098080	0.563319562402938
106	D	0.556261968377772	0.556261968377772
107	A	0.589255531710264	0.556261968377772
108	A	0.500000000000000	0.500000000000000
109	M	0.500000000000000	0.500000000000000
110	Y	0.500000000000000	0.500000000000000
111	F	0.500000000000000	0.500000000000000
112	C	0.500000000000000	0.500000000000000
113	A	0.500000000000000	0.500000000000000
114	Y	0.500000000000000	0.500000000000000
115	R	0.500000000000000	0.500000000000000
116	S	0.500000000000000	0.500000000000000
