# Supplementary material for: Conserved degronome features governing quality control associated proteolysis
Source: Nat Commun. 2022 Dec 8;13:7588. doi: 10.1038/s41467-022-35298-y (PMC9732359; doi:10.1038/s41467-022-35298-y)
Supplement: Supplementary file 7 — Supplementary Data 5 [file 41467_2022_35298_MOESM7_ESM.zip › profile_A0JD36.csv]

# Degron profile of A0JD36
# logit: Predicted probability of a tile being a degron (PSI<2.2) assigned to central position
# smooth: Running median spanning 5 positions
resi	aa	logit	logit_smooth
1	M	0.500000000000000	0.500000000000000
2	Q	0.500000000000000	0.500000000000000
3	R	0.500000000000000	0.500000000000000
4	I	0.500000000000000	0.500000000000000
5	S	0.500000000000000	0.500000000000000
6	S	0.500000000000000	0.500000000000000
7	L	0.500000000000000	0.500000000000000
8	I	0.500000000000000	0.500000000000000
9	H	0.953985061554809	0.953985061554809
10	L	0.953985061554809	0.953985061554809
11	S	0.957392221833955	0.957392221833955
12	L	0.962345513596683	0.957392221833955
13	F	0.962345513596683	0.962345513596683
14	W	0.936192581275430	0.962345513596683
15	A	0.964990542111520	0.961568391740862
16	G	0.961568391740862	0.936192581275430
17	V	0.912633783680957	0.912633783680957
18	M	0.847624187187942	0.847624187187942
19	S	0.761461340145746	0.761461340145746
20	A	0.746534403026342	0.746534403026342
21	I	0.613155699068266	0.613155699068266
22	E	0.591273841451271	0.591273841451271
23	L	0.383076708216518	0.532997623771150
24	V	0.463194621646979	0.532997623771150
25	P	0.532997623771150	0.463194621646979
26	E	0.576731678006608	0.532997623771150
27	H	0.406513938756723	0.532997623771150
28	Q	0.538756645819615	0.447219398969995
29	T	0.447219398969995	0.447219398969995
30	V	0.327806834980939	0.462018258746060
31	P	0.462018258746060	0.447219398969995
32	V	0.462018258746060	0.462018258746060
33	S	0.352062284301441	0.462018258746060
34	I	0.506508582343622	0.506508582343622
35	G	0.641298739039136	0.641298739039136
36	V	0.713804105398901	0.655862076460373
37	P	0.718191853309818	0.655862076460373
38	A	0.655862076460373	0.655862076460373
39	T	0.390836973933300	0.525139501273999
40	L	0.480873005642065	0.480873005642065
41	R	0.525139501273999	0.455362150482654
42	C	0.455362150482654	0.455362150482654
43	S	0.245732949230975	0.430956466692551
44	M	0.427263904172050	0.430956466692551
45	K	0.430956466692551	0.430956466692551
46	G	0.644628293665663	0.539727540451184
47	E	0.539727540451184	0.644628293665663
48	A	0.696676295382773	0.679130546833280
49	I	0.679130546833280	0.679130546833280
50	G	0.679130546833280	0.679130546833280
51	N	0.554131522803128	0.556830697553593
52	Y	0.556830697553593	0.554131522803128
53	Y	0.435294766167069	0.435294766167069
54	I	0.382007719443760	0.435294766167069
55	N	0.393430373890995	0.435294766167069
56	W	0.533197491634378	0.410083041319763
57	Y	0.583308114492093	0.533197491634378
58	R	0.410083041319763	0.583308114492093
59	K	0.632078791834089	0.632078791834089
60	T	0.815118484607401	0.733172522253038
61	Q	0.815118484607401	0.733172522253038
62	G	0.733172522253038	0.733172522253038
63	N	0.436565452681159	0.479392203401832
64	T	0.479392203401832	0.436565452681159
65	M	0.188577649536646	0.304846485855890
66	T	0.214642704757737	0.260171173479369
67	F	0.304846485855890	0.228192092389881
68	I	0.260171173479369	0.228192092389881
69	Y	0.228192092389881	0.260171173479369
70	R	0.195018572202626	0.260171173479369
71	E	0.374500577882527	0.260215543063827
72	K	0.415731234816992	0.260215543063827
73	D	0.260215543063827	0.260215543063827
74	I	0.156501152695898	0.255340324757471
75	Y	0.255340324757471	0.156501152695898
76	G	0.144807552706030	0.144807552706030
77	P	0.059160765631769	0.059160765631769
78	G	0.017829406657776	0.033119220666588
79	F	0.033119220666588	0.033119220666588
80	K	0.028956211021355	0.033119220666588
81	D	0.060497483970159	0.060497483970159
82	N	0.136526905895293	0.060497483970159
83	F	0.068225073273546	0.068225073273546
84	Q	0.032463482065154	0.076957772599143
85	G	0.076957772599143	0.076957772599143
86	D	0.107439341773900	0.107439341773900
87	I	0.213532317524171	0.213532317524171
88	D	0.214449314099360	0.214449314099360
89	I	0.214449314099360	0.214449314099360
90	A	0.526526438214349	0.526526438214349
91	K	0.724781509478276	0.614407659571236
92	N	0.633653126674833	0.633653126674833
93	L	0.614407659571236	0.678208045511141
94	A	0.678208045511141	0.633653126674833
95	V	0.707686491199170	0.614407659571236
96	L	0.561984467614473	0.561984467614473
97	K	0.561984467614473	0.561984467614473
98	I	0.265676208136853	0.265676208136853
99	L	0.182268194224665	0.265676208136853
100	A	0.191214330685936	0.265676208136853
101	P	0.340339690812522	0.322234438093879
102	S	0.322234438093879	0.322234438093879
103	E	0.383492623905891	0.322234438093879
104	R	0.309219433149037	0.309219433149037
105	D	0.276711123170682	0.309219433149037
106	E	0.168609595306029	0.309219433149037
107	G	0.500000000000000	0.500000000000000
108	S	0.500000000000000	0.500000000000000
109	Y	0.500000000000000	0.500000000000000
110	Y	0.500000000000000	0.500000000000000
111	C	0.500000000000000	0.500000000000000
112	A	0.500000000000000	0.500000000000000
113	C	0.500000000000000	0.500000000000000
114	D	0.500000000000000	0.500000000000000
115	T	0.500000000000000	0.500000000000000
