# Supplementary material for: Conserved degronome features governing quality control associated proteolysis
Source: Nat Commun. 2022 Dec 8;13:7588. doi: 10.1038/s41467-022-35298-y (PMC9732359; doi:10.1038/s41467-022-35298-y)
Supplement: Supplementary file 7 — Supplementary Data 5 [file 41467_2022_35298_MOESM7_ESM.zip › profile_A0JD37.csv]

# Degron profile of A0JD37
# logit: Predicted probability of a tile being a degron (PSI<2.2) assigned to central position
# smooth: Running median spanning 5 positions
resi	aa	logit	logit_smooth
1	M	0.500000000000000	0.500000000000000
2	I	0.500000000000000	0.500000000000000
3	L	0.500000000000000	0.500000000000000
4	T	0.500000000000000	0.500000000000000
5	V	0.500000000000000	0.500000000000000
6	G	0.500000000000000	0.500000000000000
7	F	0.500000000000000	0.500000000000000
8	S	0.500000000000000	0.500000000000000
9	F	0.973518108853432	0.905964484537221
10	L	0.975152691049677	0.905964484537221
11	F	0.905964484537221	0.905964484537221
12	F	0.828617825377052	0.890773397008449
13	Y	0.890773397008449	0.855083268214572
14	R	0.828617825377052	0.828617825377052
15	G	0.855083268214572	0.828617825377052
16	T	0.759500523778268	0.759500523778268
17	L	0.759500523778268	0.759500523778268
18	C	0.589599296583185	0.589599296583185
19	D	0.276511085805199	0.276511085805199
20	K	0.158767773858733	0.158767773858733
21	V	0.092659166161784	0.102668639823635
22	T	0.091399657424468	0.102668639823635
23	Q	0.102668639823635	0.101665926593424
24	S	0.131444408395361	0.101665926593424
25	S	0.101665926593424	0.101665926593424
26	P	0.056818427011788	0.068464194325467
27	D	0.021085626616711	0.068464194325467
28	Q	0.068464194325467	0.068464194325467
29	T	0.117339022496590	0.117339022496590
30	V	0.127743498313911	0.127743498313911
31	A	0.213922395435017	0.213922395435017
32	S	0.321374340626277	0.321374340626277
33	G	0.323763024010833	0.323763024010833
34	S	0.453206161969314	0.327661178503673
35	E	0.327661178503673	0.453206161969314
36	V	0.496436092857482	0.496436092857482
37	V	0.645649955149601	0.645649955149601
38	L	0.757284299117385	0.645649955149601
39	L	0.646597014438799	0.645649955149601
40	C	0.541864386228901	0.541864386228901
41	T	0.501328246875526	0.541864386228901
42	Y	0.399245168847656	0.541864386228901
43	D	0.555257641471991	0.555257641471991
44	T	0.802501576902986	0.802501576902986
45	V	0.825126710303682	0.802501576902986
46	Y	0.827291031421107	0.802501576902986
47	S	0.733405066419644	0.748822356626588
48	N	0.748822356626588	0.733405066419644
49	P	0.667039197896746	0.667039197896746
50	D	0.627464602755781	0.627464602755781
51	L	0.327162476878837	0.627464602755781
52	F	0.627464602755781	0.627464602755781
53	W	0.624905836577416	0.624905836577416
54	Y	0.646064950274331	0.627464602755781
55	R	0.493121731435759	0.645102826588287
56	I	0.645102826588287	0.646064950274331
57	R	0.796225184115810	0.796225184115810
58	P	0.895715533716164	0.895715533716164
59	D	0.967481986852422	0.895715533716164
60	Y	0.922918910624326	0.895715533716164
61	S	0.762057292506270	0.762057292506270
62	F	0.561988164903076	0.561988164903076
63	Q	0.425662075562033	0.425662075562033
64	F	0.425662075562033	0.425662075562033
65	V	0.266883173555702	0.266883173555702
66	F	0.162270413023620	0.266883173555702
67	Y	0.146970205925427	0.162270413023620
68	G	0.297285674677320	0.162270413023620
69	D	0.108838643155282	0.146970205925427
70	N	0.185795853448838	0.109903444805199
71	S	0.109903444805199	0.109903444805199
72	R	0.109903444805199	0.109903444805199
73	S	0.047584464704563	0.047584464704563
74	E	0.030642030588549	0.030642030588549
75	G	0.030642030588549	0.030642030588549
76	A	0.017932094323534	0.030642030588549
77	D	0.039556551946721	0.039556551946721
78	F	0.072092312319479	0.072092312319479
79	T	0.095499245678425	0.095499245678425
80	Q	0.176921872424468	0.176921872424468
81	G	0.272344082427257	0.272344082427257
82	R	0.274515755291545	0.274515755291545
83	F	0.378162358240125	0.378162358240125
84	S	0.431287351100858	0.431287351100858
85	V	0.431287351100858	0.431287351100858
86	K	0.739253237410329	0.620615917963334
87	H	0.620615917963334	0.739253237410329
88	I	0.752460863527569	0.752460863527569
89	L	0.848901138450580	0.848901138450580
90	T	0.937999165225788	0.864478930472071
91	Q	0.933431355975337	0.915810057037875
92	K	0.864478930472071	0.915810057037875
93	A	0.915810057037875	0.880672582357175
94	F	0.873135066007583	0.873135066007583
95	H	0.880672582357175	0.873135066007583
96	L	0.797166191179838	0.797166191179838
97	V	0.491040751540955	0.491040751540955
98	I	0.339305843662568	0.405841801296200
99	S	0.383999172320058	0.405841801296200
100	P	0.405841801296200	0.405841801296200
101	V	0.556394287471236	0.556394287471236
102	R	0.638909807443485	0.603249639770486
103	T	0.603249639770486	0.603249639770486
104	E	0.633803178566451	0.603249639770486
105	D	0.500000000000000	0.500000000000000
106	S	0.500000000000000	0.500000000000000
107	A	0.500000000000000	0.500000000000000
108	T	0.500000000000000	0.500000000000000
109	Y	0.500000000000000	0.500000000000000
110	Y	0.500000000000000	0.500000000000000
111	C	0.500000000000000	0.500000000000000
112	A	0.500000000000000	0.500000000000000
113	F	0.500000000000000	0.500000000000000
