# Supplementary material for: Conserved degronome features governing quality control associated proteolysis
Source: Nat Commun. 2022 Dec 8;13:7588. doi: 10.1038/s41467-022-35298-y (PMC9732359; doi:10.1038/s41467-022-35298-y)
Supplement: Supplementary file 7 — Supplementary Data 5 [file 41467_2022_35298_MOESM7_ESM.zip › profile_A0JLT2.csv]

# Degron profile of A0JLT2
# logit: Predicted probability of a tile being a degron (PSI<2.2) assigned to central position
# smooth: Running median spanning 5 positions
resi	aa	logit	logit_smooth
1	M	0.500000000000000	0.500000000000000
2	E	0.500000000000000	0.500000000000000
3	N	0.500000000000000	0.500000000000000
4	F	0.500000000000000	0.500000000000000
5	T	0.500000000000000	0.500000000000000
6	A	0.500000000000000	0.500000000000000
7	L	0.500000000000000	0.500000000000000
8	F	0.500000000000000	0.500000000000000
9	G	0.108694355359058	0.108694355359058
10	A	0.064478006148233	0.108694355359058
11	Q	0.108236775579157	0.108694355359058
12	A	0.158075744318223	0.123709010204450
13	D	0.158802675011113	0.158075744318223
14	P	0.123709010204450	0.158075744318223
15	P	0.176916146698222	0.123709010204450
16	P	0.079614129000728	0.079614129000728
17	P	0.037861072211815	0.037861072211815
18	P	0.037861072211815	0.037861072211815
19	T	0.029344566117851	0.029344566117851
20	A	0.027095789841224	0.029344566117851
21	L	0.018925144263414	0.029344566117851
22	G	0.031765309151067	0.031765309151067
23	F	0.031765309151067	0.031765309151067
24	G	0.031765309151067	0.031765309151067
25	P	0.031765309151067	0.031765309151067
26	G	0.031765309151067	0.031765309151067
27	K	0.031765309151067	0.031765309151067
28	P	0.038297575185497	0.031765309151067
29	P	0.023946342818834	0.023946342818834
30	P	0.009776770667140	0.009776770667140
31	P	0.009776770667140	0.009776770667140
32	P	0.004471476403165	0.005313978709663
33	P	0.004471476403165	0.005313978709663
34	P	0.005313978709663	0.005313978709663
35	P	0.008597042414531	0.007757371345840
36	A	0.007757371345840	0.007757371345840
37	G	0.007757371345840	0.007757371345840
38	G	0.007757371345840	0.007757371345840
39	G	0.009213262498256	0.009213262498256
40	P	0.013247567618048	0.013247567618048
41	G	0.019014512732805	0.019014512732805
42	T	0.022535143605489	0.022535143605489
43	A	0.032213177199723	0.022535143605489
44	P	0.032213177199723	0.022535143605489
45	P	0.022535143605489	0.032213177199723
46	P	0.022535143605489	0.024140514444838
47	T	0.036071889147541	0.024140514444838
48	A	0.024140514444838	0.026705796101801
49	A	0.026705796101801	0.026705796101801
50	T	0.035021797150145	0.026423127974645
51	A	0.026423127974645	0.026423127974645
52	P	0.026423127974645	0.026423127974645
53	P	0.023571331565883	0.026423127974645
54	G	0.043611296216428	0.032975771679307
55	A	0.038978685767303	0.038978685767303
56	D	0.032975771679307	0.043611296216428
57	K	0.049356645183275	0.049356645183275
58	S	0.068244595792612	0.068244595792612
59	G	0.119796875474604	0.119796875474604
60	A	0.142953566602531	0.125110587113620
61	G	0.174730203345651	0.142953566602531
62	C	0.125110587113620	0.174730203345651
63	G	0.262177750597635	0.197509980646632
64	P	0.197509980646632	0.262177750597635
65	F	0.271306096010951	0.271306096010951
66	Y	0.283109400686262	0.271306096010951
67	L	0.285333255038724	0.283109400686262
68	M	0.232641167166475	0.285333255038724
69	R	0.316993835031552	0.285333255038724
70	E	0.382956213637602	0.278783458717223
71	L	0.226150799855345	0.314959211199039
72	P	0.278783458717223	0.278783458717223
73	G	0.314959211199039	0.226150799855345
74	S	0.163326472113417	0.186704407229411
75	T	0.174806023459325	0.174806023459325
76	E	0.186704407229411	0.163326472113417
77	L	0.133688500777065	0.174806023459325
78	T	0.133596041894654	0.164124637515532
79	G	0.317398335723811	0.164124637515532
80	S	0.164124637515532	0.247858519076405
81	T	0.302637939401130	0.247858519076405
82	N	0.247858519076405	0.247858519076405
83	L	0.233158659293210	0.269575075167686
84	I	0.269575075167686	0.269575075167686
85	T	0.526723806963696	0.304713959733189
86	H	0.319710555254276	0.319710555254276
87	Y	0.304713959733189	0.519943792903780
88	N	0.519943792903780	0.519943792903780
89	L	0.634901402976965	0.565299905222975
90	E	0.565299905222975	0.565299905222975
91	Q	0.607146892600826	0.565299905222975
92	A	0.436807340927356	0.436807340927356
93	Y	0.393811711363252	0.393811711363252
94	N	0.377266862775332	0.377266862775332
95	K	0.243920558434633	0.293814855848085
96	F	0.149436553076232	0.243920558434633
97	C	0.293814855848085	0.234323449320469
98	G	0.181313161482909	0.234323449320469
99	K	0.234323449320469	0.293814855848085
100	K	0.382614292440249	0.317783801963616
101	V	0.486845338894156	0.317783801963616
102	K	0.317783801963616	0.368989393897742
103	E	0.226878900652087	0.317783801963616
104	K	0.368989393897742	0.226878900652087
105	L	0.210122242109065	0.210122242109065
106	S	0.111318406188336	0.210122242109065
107	N	0.199475125709548	0.210122242109065
108	F	0.349840600323397	0.221936150402068
109	L	0.221936150402068	0.221936150402068
110	P	0.239102877930104	0.239102877930104
111	D	0.220762992758230	0.239102877930104
112	L	0.271717369145685	0.239102877930104
113	P	0.283531604512755	0.220762992758230
114	G	0.185066699813169	0.185066699813169
115	M	0.101927858260011	0.101927858260011
116	I	0.101927858260011	0.101927858260011
117	D	0.057265758950184	0.066698612414380
118	L	0.031321443833662	0.066698612414380
119	P	0.066698612414380	0.066698612414380
120	G	0.133659621249846	0.075891152168548
121	S	0.075891152168548	0.133659621249846
122	H	0.153625523468348	0.153625523468348
123	D	0.328307248011248	0.153625523468348
124	N	0.157239029909560	0.153625523468348
125	S	0.079529688161244	0.128118629943328
126	S	0.128118629943328	0.128118629943328
127	L	0.062340091515806	0.128118629943328
128	R	0.137368186594493	0.137368186594493
129	S	0.283512633517788	0.268494794541348
130	L	0.283512633517788	0.283512633517788
131	I	0.268494794541348	0.283512633517788
132	E	0.423437537392406	0.423437537392406
133	K	0.633664473449527	0.538394578876081
134	P	0.578451231881571	0.558297362916655
135	P	0.538394578876081	0.558297362916655
136	I	0.558297362916655	0.542204018778122
137	L	0.542204018778122	0.538394578876081
138	S	0.472414990837656	0.472414990837656
139	S	0.325179546526464	0.472414990837656
140	S	0.262523105329866	0.472414990837656
141	F	0.538081694593650	0.538081694593650
142	N	0.602585828706981	0.574226824424664
143	P	0.574226824424664	0.602585828706981
144	I	0.747769550279576	0.611066456419059
145	T	0.611066456419059	0.611066456419059
146	G	0.611066456419059	0.628775227751293
147	T	0.628775227751293	0.611066456419059
148	M	0.631323170954907	0.611066456419059
149	L	0.564200281270716	0.582414247110705
150	A	0.370655103845727	0.582414247110705
151	G	0.582414247110705	0.564200281270716
152	F	0.582414247110705	0.370655103845727
153	R	0.282276044232454	0.432546338648255
154	L	0.264127429818950	0.432546338648255
155	H	0.432546338648255	0.432546338648255
156	T	0.448574118202630	0.448574118202629
157	G	0.504004759358409	0.448574118202629
158	P	0.448574118202629	0.448574118202630
159	L	0.416786997890540	0.487258953819289
160	P	0.658049829269004	0.448574118202629
161	E	0.487258953819289	0.428131132371102
162	Q	0.428131132371102	0.428131132371102
163	C	0.253020730305039	0.253020730305039
164	R	0.228526329902022	0.253020730305039
165	L	0.216446040233260	0.243284169871048
166	M	0.256213307526814	0.228526329902022
167	H	0.243284169871048	0.216446040233260
168	I	0.138928020492892	0.243284169871048
169	Q	0.169874672753606	0.243284169871048
170	P	0.251531241815652	0.187368582409170
171	P	0.281952122585968	0.187368582409170
172	K	0.187368582409170	0.187368582409170
173	K	0.164700483514844	0.164700483514844
174	K	0.094986928486706	0.094986928486706
175	N	0.070022870747020	0.070022870747020
176	K	0.065953539093291	0.065953539093291
177	H	0.031008576003100	0.031008576003100
178	K	0.017038529882209	0.031008576003100
179	H	0.017038529882209	0.030399948326032
180	K	0.033607478890666	0.027489839488759
181	Q	0.030399948326032	0.027489839488759
182	S	0.027489839488759	0.027489839488759
183	R	0.016921274292373	0.021464953865342
184	T	0.021464953865342	0.019393061642734
185	Q	0.019393061642734	0.018014045785286
186	D	0.018014045785286	0.018014045785286
187	P	0.009630870169888	0.009630870169888
188	V	0.008939702822125	0.008939702822125
189	P	0.004758978244785	0.005556092282123
190	P	0.005556092282123	0.005239870332831
191	E	0.005239870332831	0.004758978244785
192	T	0.004581720078693	0.004581720078693
193	P	0.004273939919851	0.004581720078693
194	S	0.004366758919521	0.004581720078693
195	D	0.008205762846137	0.005047973780265
196	S	0.009093523771909	0.005047973780265
197	D	0.005047973780265	0.005047973780265
198	H	0.003415058441040	0.003415058441040
199	K	0.002309131609465	0.002309131609465
200	K	0.002010824907563	0.002010824907563
201	K	0.001691129228222	0.001691129228222
202	K	0.000995048186261	0.001691129228222
203	K	0.001073500486880	0.001691129228222
204	K	0.002023143714498	0.002023143714498
205	K	0.002182476774837	0.002182476774837
206	E	0.004109110463830	0.003595335227200
207	E	0.003595335227200	0.003595335227200
208	D	0.003595335227200	0.003595335227200
209	P	0.002192386716897	0.002192386716897
210	D	0.002192386716897	0.002192386716897
211	R	0.002192386716897	0.002192386716897
212	K	0.002192386716897	0.002192386716897
213	R	0.002192386716897	0.002192386716897
214	K	0.002192386716897	0.002192386716897
215	K	0.003027001443468	0.003027001443468
216	K	0.005673755965002	0.005673755965002
217	E	0.012159025191133	0.012159025191133
218	K	0.014274368996640	0.012159025191133
219	K	0.024036424927136	0.012877248092085
220	K	0.011279581458046	0.012877248092085
221	K	0.012877248092085	0.011279581458046
222	K	0.010172554016697	0.011279581458046
223	N	0.008173978058191	0.010432572116228
224	R	0.012976159940963	0.010432572116228
225	H	0.010432572116228	0.012976159940963
226	S	0.018032803978708	0.018032803978708
227	P	0.019106240614287	0.018706008275719
228	D	0.018706008275719	0.019106240614287
229	H	0.024211962474606	0.024211962474606
230	P	0.025643619555489	0.025643619555489
231	G	0.027157574696071	0.027157574696071
232	M	0.033993049568091	0.029364878507939
233	G	0.031584877652527	0.031584877652527
234	S	0.029364878507939	0.033993049568091
235	S	0.053778498288458	0.053778498288458
236	Q	0.500000000000000	0.500000000000000
237	A	0.500000000000000	0.500000000000000
238	S	0.500000000000000	0.500000000000000
239	S	0.500000000000000	0.500000000000000
240	S	0.500000000000000	0.500000000000000
241	S	0.500000000000000	0.500000000000000
242	S	0.500000000000000	0.500000000000000
243	L	0.500000000000000	0.500000000000000
244	R	0.500000000000000	0.500000000000000
