# Supplementary material for: Conserved degronome features governing quality control associated proteolysis
Source: Nat Commun. 2022 Dec 8;13:7588. doi: 10.1038/s41467-022-35298-y (PMC9732359; doi:10.1038/s41467-022-35298-y)
Supplement: Supplementary file 7 — Supplementary Data 5 [file 41467_2022_35298_MOESM7_ESM.zip › profile_A0JNW5.csv]

# Degron profile of A0JNW5
# logit: Predicted probability of a tile being a degron (PSI<2.2) assigned to central position
# smooth: Running median spanning 5 positions
resi	aa	logit	logit_smooth
1	M	0.500000000000000	0.500000000000000
2	A	0.500000000000000	0.500000000000000
3	G	0.500000000000000	0.500000000000000
4	I	0.500000000000000	0.500000000000000
5	I	0.500000000000000	0.500000000000000
6	K	0.500000000000000	0.500000000000000
7	K	0.500000000000000	0.500000000000000
8	Q	0.500000000000000	0.500000000000000
9	I	0.849322691755004	0.695513425777404
10	L	0.779419557730521	0.779419557730521
11	K	0.695513425777404	0.779419557730521
12	H	0.850209169069317	0.736007699110808
13	L	0.736007699110808	0.695513425777404
14	S	0.537892510421752	0.537892510421752
15	R	0.381586987525384	0.537892510421752
16	F	0.381586987525384	0.381586987525384
17	T	0.576543160925522	0.381586987525384
18	K	0.346632535600043	0.360093525803258
19	N	0.346632535600043	0.346632535600043
20	L	0.360093525803258	0.346632535600043
21	S	0.345428352519906	0.345428352519906
22	P	0.345428352519906	0.345428352519906
23	D	0.332230950137027	0.332230950137027
24	K	0.258505577407346	0.258505577407346
25	I	0.096754590499907	0.096754590499907
26	N	0.074163966759494	0.096754590499907
27	L	0.046509528776177	0.074163966759494
28	S	0.103551410168039	0.054793219207606
29	T	0.054793219207606	0.054793219207606
30	L	0.043965513652894	0.092263744098334
31	K	0.092263744098334	0.092263744098334
32	G	0.104548482378950	0.092263744098334
33	E	0.188740849496609	0.092263744098334
34	G	0.054027021762461	0.054027021762461
35	E	0.039690330539929	0.039690330539929
36	L	0.012472646618411	0.038482264784835
37	K	0.021083976430110	0.021083976430110
38	N	0.038482264784835	0.019277361651168
39	L	0.019277361651168	0.021083976430110
40	E	0.016270565763370	0.031853786269388
41	L	0.031853786269388	0.031853786269388
42	D	0.097201884360287	0.066444519362489
43	E	0.066444519362489	0.095332136224342
44	E	0.188908962819608	0.097201884360287
45	V	0.095332136224342	0.101528688730043
46	L	0.101528688730043	0.188908962819608
47	Q	0.220012005942835	0.220012005942835
48	N	0.220012005942835	0.220012005942835
49	M	0.376151829150633	0.376151829150633
50	L	0.395191703510477	0.395191703510477
51	D	0.509124836786777	0.509124836786777
52	L	0.630079265938501	0.630079265938501
53	P	0.834968864495492	0.825715240709097
54	T	0.847176192544295	0.825715240709097
55	W	0.825715240709097	0.828798757347619
56	L	0.802897426969668	0.825715240709097
57	A	0.828798757347619	0.802897426969668
58	I	0.797986117436375	0.802897426969668
59	N	0.677696624634551	0.828798757347619
60	K	0.895455855804176	0.831057791210834
61	V	0.831057791210834	0.895455855804176
62	F	0.921767081725057	0.908306736258763
63	C	0.908306736258763	0.908306736258763
64	N	0.908306736258763	0.908306736258763
65	K	0.842044063021139	0.842044063021139
66	A	0.803748192515061	0.817894746393835
67	S	0.790760211815859	0.817894746393835
68	I	0.817894746393835	0.803748192515061
69	R	0.828068018962200	0.790760211815859
70	I	0.752768302918438	0.752768302918438
71	P	0.580736513383013	0.752768302918438
72	W	0.637200663522729	0.752768302918438
73	T	0.780446567987713	0.780446567987713
74	K	0.876287637871137	0.852333638515568
75	L	0.852333638515568	0.852333638515568
76	K	0.915565895701322	0.852333638515568
77	T	0.726920449090214	0.726920449090214
78	H	0.699342789153215	0.726920449090214
79	P	0.660827058444631	0.726920449090214
80	I	0.823528891349638	0.699342789153215
81	C	0.779942459979073	0.762501235961385
82	L	0.668061399240201	0.762501235961385
83	S	0.762501235961385	0.668061399240201
84	L	0.630856601872405	0.668061399240201
85	D	0.646968641838393	0.646968641838393
86	K	0.744272416864597	0.630856601872405
87	V	0.607819504792595	0.607819504792595
88	I	0.511428911416323	0.511428911416323
89	M	0.304124033980940	0.304124033980940
90	E	0.227013320473728	0.227013320473728
91	M	0.135193180463083	0.135193180463083
92	S	0.117290856252754	0.117290856252754
93	T	0.053129076251267	0.078239254316508
94	C	0.078239254316508	0.071085356197329
95	E	0.071085356197329	0.053129076251267
96	E	0.042947936078931	0.042947936078931
97	P	0.018391054655602	0.042947936078931
98	R	0.024734706766603	0.035162348335754
99	S	0.051425806490032	0.035162348335754
100	P	0.035162348335754	0.042362622391342
101	N	0.042808309664221	0.042362622391342
102	G	0.042362622391342	0.035162348335754
103	P	0.020405016632213	0.042362622391342
104	S	0.032393016707150	0.037893498103358
105	P	0.055100830719643	0.037893498103358
106	I	0.037893498103358	0.045599922283662
107	A	0.059440112493140	0.055100830719643
108	T	0.045599922283662	0.059440112493140
109	A	0.095044292562380	0.095044292562380
110	S	0.139760660560062	0.109820291090914
111	G	0.109820291090914	0.120367276990043
112	Q	0.120367276990043	0.139760660560062
113	S	0.189199034781821	0.120367276990043
114	E	0.318873878508449	0.120367276990043
115	Y	0.116619097890930	0.140730449909989
116	G	0.075213866837280	0.117746142771577
117	F	0.140730449909989	0.117746142771577
118	A	0.117746142771577	0.140730449909989
119	E	0.185394922845859	0.185394922845859
120	K	0.231378411601564	0.231378411601564
121	V	0.357480548535760	0.306216558224028
122	V	0.306216558224028	0.357480548535760
123	E	0.434651545357350	0.434651545357350
124	G	0.474825622239438	0.474825622239438
125	I	0.670980240396983	0.661436480312241
126	S	0.689642254169373	0.670980240396983
127	V	0.661436480312241	0.689642254169373
128	S	0.873867280588681	0.799923769728089
129	V	0.847462890002724	0.799923769728089
130	N	0.799923769728089	0.825325025413691
131	S	0.688511171528012	0.825325025413691
132	I	0.825325025413691	0.819822385182374
133	V	0.921116734644126	0.825325025413691
134	I	0.819822385182374	0.825325025413691
135	R	0.848110435446436	0.848110435446436
136	I	0.766047029557190	0.819822385182374
137	G	0.859509244381551	0.829857258828824
138	A	0.673160924432693	0.829857258828824
139	K	0.829857258828824	0.829857258828824
140	A	0.829857258828824	0.708893117384405
141	F	0.688517946390839	0.708893117384405
142	N	0.708893117384405	0.708893117384405
143	A	0.563421498245044	0.688517946390839
144	S	0.708893117384405	0.708893117384405
145	F	0.674344139019369	0.708893117384405
146	E	0.732544383907368	0.732544383907368
147	L	0.791928847791482	0.762050888013539
148	S	0.762050888013539	0.762050888013539
149	Q	0.762050888013539	0.762050888013539
150	L	0.648859309048618	0.762050888013539
151	R	0.821828607442908	0.699364296460903
152	I	0.683326963342845	0.683326963342845
153	Y	0.699364296460903	0.683326963342845
154	S	0.484880905567913	0.484880905567913
155	V	0.450383762449952	0.469250648815938
156	N	0.450383762449952	0.469250648815938
157	A	0.469250648815938	0.469250648815938
158	H	0.641628203854858	0.490706330509306
159	W	0.490706330509306	0.490706330509306
160	E	0.490706330509306	0.490706330509306
161	H	0.490706330509306	0.490706330509306
162	G	0.339285387775868	0.339285387775868
163	D	0.204228026954336	0.204228026954336
164	L	0.113412646693777	0.129510922559836
165	R	0.129510922559836	0.115675512223071
166	F	0.115675512223071	0.113412646693777
167	T	0.084024985231541	0.084024985231541
168	R	0.025905566622692	0.084024985231541
169	I	0.073213256814905	0.084024985231541
170	Q	0.121002850672281	0.121002850672281
171	D	0.155465030740486	0.155465030740486
172	P	0.407653615627905	0.155465030740486
173	Q	0.256710184136360	0.166831726791511
174	R	0.155240635619006	0.166831726791511
175	G	0.166831726791511	0.166831726791511
176	E	0.135786923097750	0.155240635619006
177	V	0.223828374446776	0.166831726791511
178	L	0.115586003798861	0.175618327639816
179	T	0.175618327639816	0.223828374446776
180	F	0.464608402864849	0.464608402864849
181	K	0.524156536117099	0.524156536117099
182	E	0.708501587506012	0.563943094968006
183	I	0.563943094968006	0.646328328042370
184	N	0.677337778372324	0.646328328042370
185	W	0.646328328042370	0.568054384199712
186	Q	0.568054384199712	0.568054384199712
187	M	0.414425663276956	0.414425663276956
188	I	0.392426177409473	0.392426177409473
189	R	0.256885115822764	0.392426177409473
190	I	0.268292023096914	0.388519315696919
191	E	0.407776011510960	0.314975658808706
192	A	0.388519315696919	0.320986291498510
193	D	0.314975658808706	0.388519315696919
194	A	0.320986291498510	0.388519315696919
195	T	0.435203175907711	0.331485705772070
196	Q	0.451338580097898	0.331485705772070
197	S	0.331485705772070	0.331485705772070
198	S	0.280904776402655	0.331485705772070
199	H	0.246537293317422	0.331485705772070
200	L	0.380782294433959	0.380782294433959
201	E	0.484906249912048	0.484906249912048
202	I	0.793167262849442	0.712562046884002
203	M	0.759573463107492	0.712562046884002
204	C	0.712562046884002	0.712562046884002
205	A	0.712562046884002	0.712562046884002
206	P	0.712562046884002	0.712562046884002
207	V	0.700345523002143	0.712562046884002
208	R	0.815280952161141	0.717098798498719
209	L	0.717098798498719	0.788986770047909
210	I	0.882758867023663	0.815280952161141
211	T	0.788986770047909	0.788986770047909
212	N	0.823650956370410	0.788986770047909
213	Q	0.732801031554294	0.753736454236172
214	S	0.706850305452121	0.753736454236172
215	K	0.753736454236172	0.746602107819535
216	I	0.771262742627522	0.746602107819535
217	R	0.746602107819535	0.746602107819535
218	V	0.439406273674198	0.439406273674198
219	T	0.382013855125163	0.439406273674198
220	L	0.326624561692694	0.439406273674198
221	K	0.510446784451029	0.510446784451029
222	R	0.697033140070067	0.697033140070067
223	R	0.738448871075031	0.697033140070067
224	L	0.751713065875785	0.709408365314398
225	K	0.583687972215673	0.709408365314398
226	D	0.709408365314398	0.709408365314398
227	C	0.709408365314398	0.709408365314398
228	N	0.819376563514210	0.819376563514210
229	V	0.830967959241136	0.819417339462814
230	I	0.907372541469483	0.819417339462814
231	A	0.819417339462814	0.819417339462814
232	T	0.677617080421586	0.807260495266102
233	K	0.677617080421586	0.807260495266102
234	L	0.807260495266102	0.807260495266102
235	V	0.943166011638283	0.943166011638283
236	L	0.946310674896025	0.946310674896025
237	I	0.976602629731380	0.946310674896025
238	L	0.961158640555062	0.946310674896025
239	D	0.858651758124027	0.858651758124027
240	D	0.831937899349408	0.858651758124027
241	L	0.818764396694137	0.831937899349408
242	L	0.900021459592714	0.818764396694137
243	W	0.818764396694137	0.818764396694137
244	V	0.764763880552962	0.764763880552962
245	L	0.722425406783186	0.722425406783186
246	T	0.685537047300475	0.722425406783186
247	D	0.517066754724143	0.722425406783186
248	S	0.787629550048335	0.787629550048335
249	Q	0.901055110656348	0.787629550048335
250	L	0.820470566819373	0.787629550048335
251	K	0.708681815668819	0.708681815668819
252	A	0.697692358682542	0.697692358682542
253	M	0.575077833563597	0.575077833563597
254	V	0.292573332358718	0.575077833563597
255	Q	0.334224990376804	0.540016714772330
256	Y	0.671588772050077	0.540016714772330
257	A	0.540016714772330	0.540016714772330
258	K	0.545371876402245	0.540016714772330
259	S	0.389703150639352	0.406437430128823
260	L	0.406437430128823	0.389703150639352
261	S	0.242615183000586	0.242615183000586
262	E	0.164243843162921	0.164243843162921
263	A	0.110587803885674	0.112728095973958
264	I	0.112728095973958	0.110587803885674
265	E	0.068371388463040	0.104802365628612
266	K	0.082519481621343	0.090503247769048
267	S	0.104802365628612	0.082519481621343
268	T	0.090503247769048	0.082519481621343
269	E	0.029511380714737	0.043535782174794
270	Q	0.025195753244735	0.033090228376120
271	R	0.043535782174794	0.029511380714737
272	K	0.033090228376120	0.028447932935563
273	S	0.016531969820513	0.030443335408690
274	M	0.028447932935563	0.030443335408690
275	A	0.030443335408690	0.030443335408690
276	P	0.050823393896175	0.050823393896175
277	E	0.082835073941024	0.082835073941024
278	P	0.161819291742442	0.161819291742442
279	T	0.173036345989536	0.173036345989536
280	Q	0.192240997431299	0.176886390408898
281	S	0.188912474701291	0.188912474701291
282	S	0.176886390408898	0.188912474701291
283	T	0.195926941742265	0.182111300767179
284	V	0.157682027688696	0.182111300767179
285	V	0.182111300767179	0.195926941742265
286	A	0.281667106772390	0.281667106772390
287	S	0.298560074809824	0.298560074809824
288	A	0.298560074809824	0.298560074809824
289	Q	0.315685815928669	0.298560074809824
290	Q	0.267916179059645	0.298560074809824
291	V	0.309916799074409	0.274088484009255
292	K	0.274088484009255	0.267916179059645
293	T	0.099633272973598	0.099633272973598
294	T	0.099633272973598	0.099633272973598
295	Q	0.066759289978736	0.066759289978736
296	T	0.034517389843352	0.066759289978736
297	S	0.034517389843352	0.066759289978736
298	N	0.073118214202987	0.073118214202987
299	A	0.127247231425393	0.074594148076780
300	P	0.074594148076780	0.127247231425393
301	D	0.138392520220236	0.138392520220236
302	V	0.228898614419236	0.138392520220236
303	N	0.188923044357669	0.188923044357669
304	D	0.112034711033967	0.188923044357669
305	A	0.189086196042942	0.188923044357669
306	I	0.104372914031498	0.161393266300171
307	V	0.200324245076524	0.161393266300171
308	K	0.161393266300171	0.161393266300171
309	L	0.115033132590648	0.161393266300171
310	F	0.208201010300489	0.161393266300171
311	N	0.133595275643830	0.173242768755671
312	D	0.173242768755671	0.208201010300489
313	F	0.311299036329486	0.311299036329486
314	D	0.408971825861765	0.366930995694178
315	V	0.366930995694178	0.408971825861765
316	K	0.408971825861765	0.408971825861765
317	E	0.423285317178991	0.366930995694178
318	T	0.296362356440907	0.297500504975589
319	S	0.297500504975589	0.297500504975589
320	H	0.210606622306508	0.297500504975589
321	H	0.500717679507132	0.366547513789157
322	L	0.366547513789157	0.500717679507132
323	V	0.702129744352855	0.540543868640089
324	I	0.689377624638865	0.540543868640089
325	S	0.540543868640089	0.673464688465839
326	H	0.505976437855241	0.673464688465839
327	L	0.673464688465839	0.673464688465839
328	D	0.689774728923984	0.688802091923177
329	L	0.716793203617910	0.688802091923177
330	H	0.688802091923177	0.688802091923177
331	I	0.403478257379565	0.403478257379565
332	C	0.272169529207126	0.272169529207126
333	D	0.095389616044425	0.095389616044425
334	D	0.095389616044425	0.095389616044425
335	I	0.072007413839168	0.087761949226724
336	H	0.042662506111062	0.087761949226724
337	A	0.087761949226724	0.087761949226724
338	K	0.094413446023497	0.087761949226724
339	E	0.089062418749260	0.087761949226724
340	K	0.035035491545767	0.040288072751545
341	E	0.016809058787604	0.040288072751545
342	S	0.040288072751545	0.040288072751545
343	N	0.112157807591911	0.054151156030914
344	R	0.054151156030914	0.075185375790190
345	R	0.090715976023415	0.090715976023415
346	I	0.075185375790190	0.090715976023415
347	T	0.138760415776070	0.138760415776070
348	G	0.221021598851927	0.217328832366289
349	G	0.217328832366289	0.221021598851927
350	A	0.476072523050166	0.476072523050166
351	M	0.478799780786525	0.478799780786525
352	Q	0.702163440466822	0.522000470240034
353	L	0.522000470240034	0.598395333439084
354	S	0.636660368706631	0.598395333439084
355	F	0.598395333439084	0.598395333439084
356	T	0.556091552100333	0.636660368706631
357	Q	0.741502503757888	0.741502503757888
358	L	0.803550134969522	0.741502503757888
359	T	0.758597111982276	0.741502503757888
360	I	0.719426910947981	0.719426910947981
361	D	0.677530099723712	0.677530099723712
362	Y	0.358541685459793	0.358541685459793
363	Y	0.358541685459793	0.358541685459793
364	P	0.324468580973603	0.324468580973603
365	Y	0.273727252052067	0.317026069731503
366	H	0.305736031235208	0.317026069731503
367	K	0.317026069731503	0.317026069731503
368	A	0.408466459865053	0.369951832052653
369	G	0.369951832052653	0.408466459865053
370	D	0.687029462430951	0.408466459865053
371	S	0.559087882739035	0.369951832052653
372	C	0.267971059822180	0.345768680602600
373	N	0.345768680602600	0.267971059822180
374	H	0.235850253259805	0.235850253259805
375	W	0.212545118089094	0.224470060689671
376	M	0.224470060689671	0.212545118089094
377	Y	0.181914059174756	0.212545118089094
378	F	0.189185193638949	0.224470060689671
379	S	0.260882064716390	0.260882064716390
380	D	0.411399418496299	0.348201198121441
381	A	0.348201198121441	0.348201198121441
382	T	0.348201198121441	0.348201198121441
383	K	0.221474542645840	0.252127305210522
384	T	0.212528426788342	0.221474542645840
385	K	0.252127305210522	0.212528426788342
386	N	0.173512267715319	0.173512267715319
387	G	0.060596787682393	0.121608980222233
388	W	0.107560382341982	0.121608980222233
389	A	0.121608980222233	0.121608980222233
390	N	0.153357227408236	0.124445305058796
391	E	0.124445305058796	0.127389227817387
392	L	0.204510000479236	0.153357227408236
393	L	0.127389227817387	0.188891235629873
394	H	0.188891235629873	0.204510000479236
395	E	0.355458363879799	0.242673635957621
396	F	0.407483903123745	0.242673635957621
397	E	0.242673635957621	0.355458363879799
398	C	0.242673635957621	0.407483903123745
399	N	0.407866563092360	0.242673635957621
400	V	0.530776428296298	0.242673635957621
401	E	0.231318366769318	0.231318366769318
402	M	0.147259199153375	0.231318366769318
403	L	0.112747241311434	0.147259199153375
404	K	0.274028629762257	0.147259199153375
405	Q	0.132498566243608	0.132498566243608
406	A	0.210141012371816	0.132498566243608
407	V	0.123456451848220	0.131120892230276
408	K	0.131120892230276	0.126887396569891
409	D	0.077006370523541	0.123456451848220
410	H	0.126887396569891	0.077006370523541
411	N	0.075900433916705	0.075900433916705
412	V	0.042329707577024	0.062989741536484
413	G	0.048111379202373	0.051934765068734
414	S	0.062989741536484	0.048111379202373
415	P	0.051934765068734	0.048111379202373
416	P	0.026578718526828	0.051934765068734
417	K	0.026026108007927	0.051282678027447
418	S	0.054499633955937	0.051282678027447
419	P	0.051282678027447	0.051282678027447
420	T	0.059150336221776	0.051282678027447
421	H	0.035933042642170	0.035933042642170
422	A	0.027523592756645	0.027523592756645
423	S	0.025989778293238	0.027523592756645
424	P	0.015446951657648	0.027523592756645
425	Q	0.030965349170474	0.028002679111979
426	H	0.028002679111979	0.030965349170474
427	T	0.051343688840891	0.042963711046169
428	Q	0.056631946785629	0.042963711046169
429	T	0.042963711046169	0.051343688840891
430	E	0.040398592983425	0.052205451177119
431	K	0.052205451177119	0.052205451177119
432	D	0.056094758740864	0.056094758740864
433	Y	0.066018935627977	0.056961766324660
434	P	0.061136692979212	0.061136692979212
435	L	0.056961766324660	0.066018935627977
436	K	0.092463134443150	0.092463134443150
437	G	0.171806006145078	0.170256178391731
438	T	0.170256178391731	0.171806006145078
439	C	0.247994423398507	0.243992156839589
440	R	0.243992156839589	0.247994423398507
441	T	0.392379618192712	0.260177968156221
442	P	0.260177968156221	0.260177968156221
443	S	0.336753903651716	0.336753903651716
444	V	0.203063181817430	0.336753903651716
445	L	0.336753903651716	0.336753903651716
446	S	0.502493136837467	0.383565081613973
447	Q	0.499760327518357	0.383565081613973
448	Q	0.383565081613973	0.493098313383395
449	S	0.365769086943637	0.493098313383395
450	K	0.493098313383395	0.493098313383395
451	A	0.661203655198110	0.661203655198110
452	K	0.768950818937564	0.678007513867604
453	L	0.678007513867604	0.678007513867605
454	M	0.678007513867605	0.678007513867605
455	S	0.720982972484673	0.678007513867605
456	S	0.583277367108709	0.692169521092587
457	S	0.739203497021966	0.720982972484673
458	V	0.692169521092587	0.739203497021966
459	V	0.829221481077591	0.829221481077591
460	V	0.872607640738389	0.858856099969767
461	R	0.870189584794190	0.858856099969767
462	L	0.858856099969767	0.858856099969767
463	A	0.801822795890433	0.833878727187529
464	D	0.803554086108110	0.803554086108110
465	F	0.833878727187529	0.801822795890433
466	N	0.742384702764120	0.742384702764120
467	I	0.609252706026600	0.609252706026600
468	Y	0.594818967045444	0.594818967045444
469	Q	0.481547604016621	0.481547604016621
470	V	0.462617249585871	0.462617249585871
471	S	0.314242546514667	0.374506912021184
472	T	0.240926090882794	0.314242546514667
473	A	0.374506912021184	0.314242546514667
474	E	0.242682889558731	0.374506912021184
475	Q	0.377921480832219	0.374506912021184
476	C	0.377921480832219	0.377921480832219
477	R	0.360383014961799	0.377921480832219
478	S	0.495069414830432	0.360383014961799
479	S	0.313241584651462	0.313241584651462
480	P	0.300708973694551	0.300708973694551
481	K	0.286228669617709	0.300708973694551
482	S	0.246292564547364	0.300708973694551
483	M	0.516752189920919	0.516752189920919
484	I	0.667374756365755	0.649056352379474
485	C	0.701279640337542	0.649056352379474
486	C	0.649056352379474	0.649056352379474
487	N	0.630508632648446	0.634150140087721
488	K	0.494857623825060	0.634150140087721
489	K	0.634150140087721	0.634150140087721
490	S	0.647707847040261	0.647707847040261
491	L	0.692895577962106	0.685079546622119
492	Y	0.718964252180519	0.692895577962106
493	L	0.685079546622119	0.692895577962106
494	P	0.733929571530782	0.699064107320635
495	Q	0.496549449779266	0.699064107320635
496	E	0.699064107320635	0.699064107320635
497	M	0.713550862410616	0.699064107320635
498	S	0.602678772882315	0.707589395234923
499	A	0.724210912957802	0.707589395234923
500	V	0.707589395234923	0.707589395234923
501	Y	0.707589395234923	0.707589395234923
502	I	0.522639297114360	0.522639297114360
503	E	0.391636495590528	0.464171142141942
504	F	0.345333581136581	0.391636495590528
505	T	0.464171142141942	0.349746061188445
506	E	0.223523113686219	0.345333581136581
507	Y	0.349746061188445	0.307844153964837
508	Y	0.271424808868933	0.271424808868933
509	Y	0.307844153964837	0.271424808868933
510	P	0.179231619178343	0.179231619178343
511	D	0.096871112320979	0.137045173491852
512	G	0.137045173491852	0.111344330570368
513	K	0.063168401033049	0.111344330570368
514	D	0.111344330570368	0.137045173491852
515	F	0.274222108592259	0.111344330570368
516	P	0.179150630131196	0.112079596635468
517	I	0.104199155670406	0.112079596635468
518	P	0.112079596635468	0.112079596635468
519	S	0.105393173999408	0.112079596635468
520	P	0.224370063951956	0.224370063951956
521	N	0.418201805124983	0.412961089608399
522	L	0.412961089608399	0.418201805124983
523	Y	0.724511919304986	0.587293674926537
524	S	0.587293674926537	0.587293674926537
525	Q	0.740594342925846	0.587293674926537
526	L	0.412059719470248	0.412059719470248
527	N	0.321281392159530	0.375337868727270
528	A	0.338066644566073	0.375337868727270
529	L	0.375337868727270	0.375337868727270
530	Q	0.606610994093955	0.606610994093955
531	F	0.606610994093955	0.606610994093955
532	T	0.638183233923706	0.638183233923706
533	V	0.768175186080228	0.638183233923706
534	D	0.740194377816644	0.740194377816644
535	E	0.583203079729917	0.767202886639415
536	R	0.767202886639415	0.767202886639415
537	S	0.834577075944157	0.767202886639415
538	I	0.834577075944157	0.767202886639415
539	L	0.732103071358204	0.733170982637588
540	W	0.733170982637588	0.732103071358204
541	L	0.719286128037283	0.732103071358204
542	N	0.580955056367275	0.733170982637588
543	Q	0.735029154215692	0.735029154215692
544	F	0.900769893171164	0.860301376176482
545	L	0.869697837750019	0.860301376176482
546	L	0.860301376176482	0.860301376176482
547	D	0.849664217381875	0.849664217381875
548	L	0.818989615242458	0.818989615242458
549	K	0.737114324917998	0.818989615242458
550	Q	0.717928449977312	0.818989615242458
551	S	0.847427751223428	0.847427751223428
552	L	0.850196814082869	0.847427751223428
553	N	0.850889851311005	0.847427751223428
554	Q	0.706718166979105	0.706718166979105
555	F	0.390634590857672	0.504349500282338
556	M	0.504349500282338	0.390634590857672
557	A	0.351341005256496	0.369897757390421
558	V	0.351341005256496	0.351341005256496
559	Y	0.369897757390421	0.351341005256496
560	K	0.226838332069807	0.226838332069807
561	L	0.082279672167671	0.183798614299364
562	N	0.108607095409854	0.108607095409854
563	D	0.183798614299364	0.082279672167671
564	N	0.056812322872414	0.063931662171817
565	S	0.063931662171817	0.056812322872414
566	K	0.056646073416279	0.056646073416279
567	S	0.056646073416279	0.056646073416279
568	D	0.017039730101076	0.017039730101076
569	E	0.013710665643984	0.017039730101076
570	H	0.013710665643984	0.017039730101076
571	V	0.025677452856057	0.025677452856057
572	D	0.090135165694793	0.090135165694793
573	V	0.105330559416808	0.105330559416808
574	R	0.180309164676693	0.180309164676693
575	V	0.284631107703606	0.284631107703606
576	D	0.447523348746658	0.447523348746658
577	G	0.579415678793744	0.560996253490160
578	L	0.705856633803486	0.560996253490160
579	M	0.560996253490160	0.579415678793744
580	L	0.560996253490160	0.585684017644278
581	K	0.706798431148239	0.560996253490160
582	F	0.585684017644278	0.560996253490160
583	V	0.429280905254016	0.585684017644278
584	I	0.414587035692736	0.585684017644278
585	P	0.604375324392693	0.429280905254016
586	S	0.650879168142409	0.414587035692736
587	E	0.331537910847051	0.331537910847051
588	V	0.233289815508664	0.233289815508664
589	K	0.121008633647757	0.136104419972752
590	S	0.136104419972752	0.121008633647757
591	E	0.093772953128813	0.109952614278360
592	C	0.109952614278360	0.109952614278360
593	H	0.057208260341513	0.109952614278360
594	Q	0.126895904146231	0.118242226260258
595	D	0.118242226260258	0.120474324659456
596	Q	0.189354119982000	0.120474324659456
597	P	0.120474324659456	0.118242226260258
598	R	0.076987508967344	0.120474324659456
599	A	0.111460963049679	0.120474324659456
600	I	0.307887819244804	0.241765891643932
601	S	0.253736058430818	0.241765891643932
602	I	0.241765891643932	0.253736058430818
603	Q	0.215163184486449	0.253736058430818
604	S	0.356737510634220	0.356737510634220
605	S	0.393388526251615	0.393388526251615
606	E	0.451308708417135	0.451308708417135
607	M	0.550361879000859	0.451308708417135
608	I	0.458814247893159	0.451308708417135
609	A	0.248320422680883	0.346580223203078
610	T	0.346580223203078	0.248320422680883
611	N	0.219418222465315	0.247238196036747
612	T	0.247238196036747	0.247238196036747
613	R	0.247238196036747	0.247238196036747
614	H	0.141002091932629	0.247238196036747
615	C	0.349446344245570	0.170153627519989
616	P	0.170153627519989	0.159103659313793
617	N	0.109999302653753	0.170153627519989
618	C	0.159103659313793	0.170153627519989
619	R	0.259081616850200	0.167393050306894
620	H	0.289114087430236	0.258249255068562
621	S	0.167393050306894	0.258249255068562
622	D	0.258249255068562	0.233406851640347
623	L	0.233406851640347	0.167393050306894
624	E	0.086570029993534	0.151841442699542
625	A	0.151841442699542	0.116020903336603
626	L	0.101353555228230	0.116020903336603
627	F	0.116020903336603	0.151841442699542
628	Q	0.185195823420832	0.165809930792352
629	D	0.174120265722598	0.174120265722598
630	F	0.165809930792352	0.185195823420832
631	K	0.286776293172514	0.270352679064699
632	D	0.270352679064699	0.286776293172514
633	C	0.394858952110241	0.345902977277205
634	D	0.347137519360607	0.345902977277205
635	F	0.345902977277205	0.345902977277205
636	F	0.193920931683583	0.329696513388597
637	S	0.197316232456637	0.297095021836764
638	K	0.329696513388597	0.197316232456637
639	T	0.297095021836764	0.262347160499265
640	Y	0.183045505374130	0.292723551985158
641	T	0.262347160499265	0.292723551985158
642	S	0.292723551985158	0.292723551985158
643	F	0.396481101079431	0.396481101079431
644	P	0.397786378883589	0.397786378883589
645	K	0.399093112241400	0.397786378883589
646	S	0.417249113800553	0.399093112241400
647	C	0.392289707317919	0.417249113800553
648	D	0.565199858555908	0.561476522417264
649	N	0.583846115323495	0.565199858555908
650	F	0.561476522417264	0.565199858555908
651	N	0.580085417827652	0.561476522417264
652	L	0.443540935661723	0.561476522417264
653	L	0.535054038168895	0.535054038168895
654	H	0.568205080837028	0.443540935661723
655	P	0.430346387992070	0.430346387992070
656	I	0.302711887367031	0.356191065225537
657	F	0.302711887367031	0.302711887367031
658	Q	0.356191065225537	0.302711887367031
659	R	0.218240860464701	0.302711887367031
660	H	0.346083231153787	0.232958566239888
661	A	0.232958566239888	0.218240860464701
662	H	0.084928053778538	0.232958566239888
663	E	0.149129460295026	0.149129460295026
664	Q	0.263064589591382	0.141858517334099
665	D	0.141858517334099	0.141858517334099
666	T	0.062696228571784	0.097897385812475
667	K	0.054384189456573	0.092369041400220
668	M	0.097897385812475	0.065847634017650
669	H	0.092369041400220	0.065847634017650
670	E	0.065847634017650	0.092369041400220
671	I	0.056895580012666	0.092369041400220
672	Y	0.164868454704727	0.145107845234249
673	K	0.145107845234249	0.164868454704727
674	G	0.242537226930889	0.200800027203944
675	N	0.200800027203944	0.212243617287058
676	I	0.212243617287058	0.227393768172424
677	T	0.251806398065133	0.227393768172424
678	P	0.227393768172424	0.227393768172424
679	Q	0.341372173506312	0.227393768172424
680	L	0.202925825652378	0.202925825652378
681	N	0.152878364478986	0.202925825652378
682	K	0.190221292180835	0.190221292180835
683	N	0.239036216888309	0.165202848407377
684	T	0.165202848407377	0.190221292180835
685	L	0.142191900131405	0.239036216888309
686	K	0.245098262538232	0.245098262538232
687	T	0.319150540162761	0.319150540162761
688	S	0.464198819401342	0.443938835804574
689	A	0.443938835804574	0.464198819401342
690	A	0.652819557361251	0.652819557361251
691	T	0.666049748295365	0.666049748295365
692	D	0.698766113480860	0.698766113480860
693	V	0.810857895618621	0.810857895618621
694	W	0.818801962854863	0.818801962854863
695	A	0.907046117335171	0.828290998808058
696	V	0.828290998808058	0.828290998808058
697	Y	0.893058522704390	0.828290998808058
698	F	0.796196240317262	0.796196240317262
699	S	0.706470781850626	0.796196240317262
700	Q	0.781677472016255	0.796196240317262
701	F	0.871035738023595	0.781677472016255
702	W	0.798414452174443	0.781677472016255
703	I	0.601935748173746	0.601935748173746
704	D	0.537407100942757	0.537407100942757
705	Y	0.339954699010294	0.339954699010294
706	E	0.242993769651688	0.242993769651688
707	G	0.127419553455054	0.242993769651688
708	M	0.229162232772009	0.242993769651688
709	K	0.243690200765517	0.229162232772009
710	S	0.243690200765517	0.229162232772009
711	G	0.217205649524426	0.217205649524426
712	K	0.063772140546795	0.128234717620031
713	G	0.119945399130612	0.128234717620031
714	R	0.128234717620031	0.128234717620031
715	P	0.178840103296749	0.178840103296749
716	I	0.351145803718393	0.264618174262911
717	S	0.264618174262911	0.351145803718393
718	F	0.437266379433099	0.437266379433099
719	V	0.606098584497792	0.606098584497792
720	D	0.805578911876312	0.805578911876312
721	S	0.875875163693819	0.871535870936443
722	F	0.895959248815254	0.875875163693819
723	P	0.871535870936443	0.875875163693819
724	L	0.889738830408542	0.880999431475312
725	S	0.810478400244375	0.871535870936443
726	I	0.880999431475312	0.829423190908421
727	W	0.829423190908421	0.810478400244375
728	I	0.620775569473832	0.766103140136831
729	C	0.766103140136831	0.751371829028591
730	Q	0.751371829028591	0.620775569473832
731	P	0.603944867560639	0.603944867560639
732	T	0.507373792851671	0.507373792851671
733	R	0.317867667220696	0.317867667220696
734	Y	0.300675569181013	0.300675569181013
735	A	0.175943886355164	0.175943886355164
736	E	0.147569233276887	0.147569233276887
737	S	0.063193954836417	0.066855987964123
738	Q	0.037318020665014	0.066855987964123
739	K	0.066855987964123	0.066855987964123
740	E	0.077738286760831	0.077738286760831
741	P	0.135419838407143	0.077738286760831
742	Q	0.103272326798248	0.077738286760831
743	T	0.063017126228557	0.080950975925370
744	C	0.051957610129125	0.080950975925370
745	N	0.080950975925370	0.063017126228557
746	Q	0.080950975925370	0.054937504539181
747	V	0.051957610129125	0.080950975925370
748	S	0.054937504539181	0.056192298988654
749	L	0.091947444420446	0.056192298988654
750	N	0.056192298988654	0.091947444420446
751	T	0.108119023454087	0.091947444420446
752	S	0.128272633937672	0.086120140037762
753	Q	0.064798810825375	0.108119023454087
754	S	0.086120140037762	0.095906153662619
755	E	0.160985579688149	0.095906153662619
756	S	0.095906153662619	0.095906153662619
757	S	0.102698392625469	0.095906153662619
758	D	0.054317516458627	0.095906153662619
759	L	0.063898671302169	0.102698392625469
760	A	0.112564628060549	0.112564628060549
761	G	0.192435816313062	0.122641376621750
762	R	0.195811431132744	0.192435816313062
763	L	0.122641376621750	0.195811431132744
764	K	0.296530456409423	0.296530456409423
765	R	0.421878272274733	0.421878272274733
766	K	0.421878272274733	0.421878272274733
767	K	0.596152416851299	0.421878272274733
768	L	0.310869128963964	0.310869128963964
769	L	0.268789717101406	0.268789717101406
770	K	0.218219850352146	0.218219850352146
771	E	0.180261696907651	0.190814267508416
772	Y	0.180261696907651	0.180261696907651
773	Y	0.190814267508416	0.180261696907651
774	S	0.147764066406318	0.147764066406318
775	T	0.122066889255272	0.122066889255272
776	E	0.100312611682699	0.100312611682699
777	S	0.051916857830437	0.051916857830437
778	E	0.026745921569041	0.041371365123516
779	P	0.024176881318285	0.026745921569041
780	L	0.041371365123516	0.024322700612802
781	T	0.024322700612802	0.024176881318285
782	N	0.014195559140203	0.014195559140203
783	G	0.007145339523314	0.014195559140203
784	G	0.007145339523314	0.014195559140203
785	Q	0.022886450358772	0.022886450358772
786	K	0.041928308917679	0.041928308917679
787	P	0.075996804262603	0.075996804262603
788	S	0.153113101508898	0.075996804262603
789	S	0.087788721707899	0.087788721707899
790	S	0.074854317394269	0.092552785734807
791	D	0.092552785734807	0.092552785734807
792	T	0.118868886163427	0.099931157333678
793	F	0.151419035231427	0.118868886163427
794	F	0.099931157333678	0.118868886163427
795	R	0.126268673005403	0.126268673005403
796	F	0.078318304621372	0.126268673005403
797	S	0.147480932404353	0.147480932404353
798	P	0.157184499763320	0.157184499763320
799	S	0.259459541103747	0.259459541103747
800	S	0.568409272430000	0.561742957252822
801	S	0.689582106900416	0.561742957252822
802	E	0.561742957252822	0.561742957252822
803	A	0.539138775498616	0.539138775498616
804	D	0.538940352576663	0.538940352576663
805	I	0.370998603135808	0.538940352576663
806	H	0.388703255097937	0.538940352576663
807	L	0.560577200086248	0.560577200086248
808	L	0.560577200086248	0.560577200086248
809	V	0.657371004964645	0.639018323543060
810	H	0.639018323543060	0.657371004964645
811	V	0.862593223475709	0.802300307302649
812	H	0.802300307302649	0.862593223475709
813	K	0.897476770002582	0.864328884369800
814	H	0.881570063681604	0.864328884369800
815	V	0.864328884369800	0.864328884369800
816	S	0.854454981140815	0.864328884369800
817	M	0.854454981140815	0.864328884369800
818	Q	0.866086762234721	0.866086762234721
819	I	0.918502509615146	0.918502509615146
820	N	0.925462207647960	0.925462207647960
821	H	0.955592134507906	0.955592134507906
822	Y	0.977209986205725	0.955592134507906
823	Q	0.977209986205725	0.955592134507906
824	Y	0.935213385659097	0.947455951010711
825	L	0.935213385659097	0.947455951010711
826	L	0.947455951010711	0.947455951010711
827	L	0.975482496123159	0.973484987460964
828	L	0.973484987460964	0.975482496123159
829	F	0.988629201447120	0.975482496123159
830	L	0.987752398310882	0.973484987460964
831	H	0.963956693637884	0.963956693637884
832	E	0.958324317042078	0.961469389684497
833	S	0.961469389684497	0.958324317042078
834	L	0.934772916746841	0.934772916746841
835	I	0.877929155171680	0.877929155171680
836	L	0.656744701505563	0.656744701505563
837	L	0.634600935599171	0.634600935599171
838	S	0.347950586444450	0.355412655917750
839	E	0.258477734882822	0.355412655917750
840	N	0.355412655917750	0.355412655917750
841	L	0.492643083485472	0.355412655917750
842	R	0.423334262960594	0.355412655917750
843	K	0.280971246379946	0.280971246379946
844	D	0.140262863347564	0.140262863347564
845	V	0.096307392103222	0.096307392103222
846	E	0.053682427485230	0.084394304613807
847	A	0.049737130232137	0.084394304613807
848	V	0.084394304613807	0.084394304613807
849	T	0.104094600556492	0.104094600556492
850	G	0.111832202536838	0.111832202536838
851	S	0.157806018739535	0.157806018739535
852	P	0.288063926592739	0.288063926592739
853	A	0.379685937846212	0.379685937846212
854	S	0.422213510490564	0.422213510490564
855	Q	0.705125246528396	0.698442941256642
856	T	0.785440985732954	0.698442941256642
857	S	0.698442941256642	0.705125246528396
858	I	0.696135600067558	0.698442941256642
859	C	0.788072587573774	0.698442941256642
860	I	0.681001189737603	0.788072587573774
861	G	0.825124863350431	0.825124863350431
862	I	0.825124863350431	0.825124863350431
863	L	0.898622405052873	0.898622405052873
864	L	0.947501978405098	0.947501978405098
865	R	0.971046142060284	0.947501978405098
866	S	0.973086354673644	0.947501978405098
867	A	0.937869860584823	0.941289322204194
868	E	0.941289322204194	0.937869860584823
869	L	0.797398232095708	0.827682140396923
870	A	0.827682140396923	0.797398232095708
871	L	0.743278515928759	0.743278515928759
872	L	0.550076445266910	0.550076445266910
873	L	0.396842849492658	0.533933619058292
874	H	0.533933619058292	0.519247291947570
875	P	0.519247291947570	0.519247291947570
876	V	0.468121968635148	0.533933619058292
877	D	0.565802815030547	0.519247291947570
878	Q	0.541884675417278	0.490805961443942
879	A	0.490805961443942	0.490805961443942
880	N	0.227532243627179	0.227532243627179
881	T	0.135539017521196	0.135539017521196
882	L	0.124590302305522	0.124590302305522
883	K	0.116620470112135	0.116620470112135
884	S	0.116620470112135	0.116620470112135
885	P	0.116620470112135	0.116620470112135
886	V	0.310560275016171	0.144568562616082
887	S	0.293272203460711	0.269434439697543
888	E	0.144568562616082	0.293272203460711
889	S	0.269434439697543	0.269434439697543
890	V	0.406639067266628	0.249531001583124
891	S	0.236681012194337	0.249531001583124
892	P	0.249531001583124	0.236681012194337
893	V	0.160288255561213	0.160288255561213
894	V	0.151215605803521	0.151215605803521
895	P	0.073202661584743	0.113847205830052
896	D	0.037975515459635	0.113847205830052
897	Y	0.113847205830052	0.113847205830052
898	L	0.194429071247340	0.123985553223374
899	P	0.123985553223374	0.123985553223374
900	T	0.123985553223374	0.123985553223374
901	E	0.135685590233885	0.123985553223374
902	N	0.090350526252552	0.090350526252552
903	G	0.052054172079699	0.090350526252552
904	D	0.056254563413580	0.090350526252552
905	F	0.195375515884776	0.074547924358248
906	L	0.123006834546167	0.074547924358248
907	S	0.074547924358248	0.087073149755891
908	S	0.045221887249311	0.087073149755891
909	K	0.087073149755891	0.087073149755891
910	R	0.116449714680155	0.116449714680155
911	K	0.152003875291777	0.152003875291777
912	Q	0.325550931894995	0.325550931894995
913	I	0.510294879832223	0.336099350894061
914	S	0.358033147003650	0.338542881844521
915	R	0.336099350894061	0.358033147003650
916	D	0.338542881844521	0.358033147003650
917	I	0.466037206058556	0.423238203709211
918	N	0.423433150235180	0.423433150235180
919	R	0.423238203709211	0.466037206058556
920	I	0.539298138967975	0.423433150235180
921	R	0.559223642941235	0.423238203709211
922	S	0.237487268440118	0.237487268440118
923	V	0.198124718914927	0.237487268440118
924	T	0.198124718914927	0.237487268440118
925	V	0.330823861160390	0.267510987601864
926	N	0.267510987601864	0.315239488062334
927	H	0.315239488062334	0.315239488062334
928	M	0.421170488092812	0.267510987601864
929	S	0.151551059769886	0.237233613536646
930	D	0.237233613536646	0.237233613536646
931	N	0.237233613536646	0.237233613536646
932	R	0.164314336840499	0.237233613536646
933	S	0.283639253377430	0.237233613536646
934	M	0.164825699127692	0.283639253377430
935	S	0.318504635530272	0.283639253377430
936	V	0.290133137992190	0.164825699127692
937	D	0.119578461109929	0.290133137992190
938	L	0.103496388788023	0.290133137992190
939	S	0.302626418403092	0.302626418403092
940	H	0.506818909702877	0.506818909702877
941	I	0.640240084394756	0.527321431184398
942	P	0.626560683040743	0.577887473932178
943	L	0.527321431184398	0.577887473932178
944	K	0.577887473932178	0.527321431184398
945	D	0.445313030874072	0.445313030874072
946	P	0.445313030874072	0.445313030874072
947	L	0.301694146092130	0.373924939058929
948	L	0.255251998793892	0.301694146092130
949	F	0.373924939058929	0.255251998793892
950	K	0.213017531830127	0.230904632111788
951	S	0.230904632111788	0.213017531830127
952	A	0.107798388453674	0.213017531830127
953	S	0.206920090935856	0.230904632111788
954	D	0.342990402662247	0.342990402662247
955	T	0.534355231188725	0.342990402662247
956	N	0.478808929316823	0.342990402662247
957	L	0.196398373916315	0.310928205832997
958	Q	0.184636054195383	0.310928205832997
959	K	0.310928205832997	0.196398373916315
960	G	0.310928205832997	0.184636054195383
961	I	0.155238575405358	0.272050628097809
962	S	0.147668285909599	0.272050628097809
963	F	0.272050628097809	0.272050628097809
964	M	0.409840125034124	0.272050628097809
965	D	0.398253848226380	0.398253848226380
966	Y	0.249325923736654	0.409840125034124
967	L	0.422920873538278	0.398253848226380
968	S	0.437361296185567	0.371175580963653
969	D	0.371175580963653	0.371175580963653
970	K	0.126563209529231	0.126563209529231
971	H	0.076798415757710	0.076798415757710
972	L	0.042624762849448	0.042863259446549
973	G	0.028752532050210	0.042863259446549
974	K	0.042863259446549	0.042624762849448
975	I	0.046344938985646	0.042863259446549
976	S	0.042249104915645	0.046344938985646
977	E	0.070949316128325	0.070949316128325
978	D	0.125920716516998	0.096787309312317
979	E	0.132549488399402	0.096787309312317
980	S	0.096787309312317	0.096787309312317
981	S	0.053962620376125	0.053962620376125
982	G	0.053962620376125	0.053962620376125
983	L	0.033567796821465	0.033567796821465
984	V	0.033567796821465	0.033567796821465
985	Y	0.025587896291900	0.033567796821465
986	K	0.043740905448749	0.043740905448749
987	S	0.049920224216991	0.049920224216991
988	G	0.084693608884555	0.049920224216991
989	S	0.084693608884555	0.054523400085699
990	G	0.044200424031207	0.054523400085699
991	E	0.054523400085699	0.044200424031207
992	I	0.028126220073799	0.028126220073799
993	G	0.008410297729022	0.009616166367236
994	S	0.004875430289227	0.009616166367236
995	E	0.009616166367236	0.009616166367236
996	T	0.016531143575520	0.011108953120340
997	S	0.021983429459817	0.014641264724930
998	D	0.011108953120340	0.016531143575520
999	K	0.014641264724930	0.014641264724930
1000	K	0.025229400002608	0.014641264724930
1001	D	0.012553608178740	0.025229400002608
1002	S	0.033101297005853	0.033101297005853
1003	F	0.060427938610167	0.060427938610167
1004	Y	0.081618687368059	0.081618687368059
1005	T	0.132081491968827	0.132081491968827
1006	D	0.141036066020391	0.132081491968827
1007	S	0.158679551619965	0.132081491968827
1008	S	0.090894242661205	0.141036066020391
1009	S	0.095881398737151	0.144080448020998
1010	I	0.144080448020998	0.144080448020998
1011	L	0.255235259088181	0.166001077651203
1012	N	0.256272988466887	0.255235259088181
1013	Y	0.166001077651203	0.256272988466887
1014	R	0.268927125956502	0.268927125956502
1015	E	0.268927125956502	0.268927125956502
1016	D	0.268927125956502	0.268927125956502
1017	S	0.155294090947363	0.155294090947363
1018	N	0.122030723010366	0.122030723010366
1019	I	0.051377439998587	0.051377439998587
1020	L	0.025910508747428	0.030332318063552
1021	S	0.025910508747428	0.030332318063552
1022	F	0.030332318063552	0.030332318063552
1023	D	0.051653656005959	0.051653656005959
1024	S	0.086654197974607	0.086654197974607
1025	D	0.159548142803648	0.159548142803648
1026	G	0.161019411998206	0.161019411998206
1027	N	0.312477270060436	0.161019411998206
1028	Q	0.184138902367727	0.161019411998206
1029	N	0.107254019416009	0.107254019416009
1030	I	0.101741896272435	0.101741896272435
1031	L	0.043822942536729	0.067815394054160
1032	S	0.067815394054160	0.067815394054160
1033	S	0.040090048234846	0.067815394054160
1034	T	0.077903076937970	0.077903076937970
1035	L	0.185338005763379	0.141363556898900
1036	T	0.141363556898900	0.151418809086858
1037	S	0.151418809086858	0.185338005763379
1038	K	0.314095111220668	0.174173450258349
1039	G	0.295906300778420	0.205605554723824
1040	N	0.174173450258349	0.205605554723824
1041	E	0.205605554723824	0.174173450258349
1042	T	0.129364402401890	0.129364402401890
1043	I	0.068426384331066	0.120098287590892
1044	E	0.068426384331066	0.103954558639012
1045	S	0.120098287590892	0.068426384331066
1046	I	0.103954558639012	0.102872532768462
1047	F	0.065983417000556	0.103954558639012
1048	K	0.102872532768462	0.103954558639012
1049	A	0.150658768359900	0.150658768359900
1050	E	0.236047265301628	0.219980713338639
1051	D	0.364738313868159	0.219980713338639
1052	L	0.219980713338639	0.219980713338639
1053	L	0.219980713338639	0.219980713338639
1054	P	0.182824091508037	0.182824091508037
1055	E	0.171120964098691	0.171120964098691
1056	A	0.052332053625216	0.106542291639681
1057	A	0.106542291639681	0.106542291639681
1058	S	0.088566129687808	0.106542291639681
1059	L	0.137618063737248	0.106542291639681
1060	S	0.154911074463138	0.088566129687808
1061	E	0.053045117223051	0.053045117223051
1062	N	0.029263171503769	0.042725533231143
1063	L	0.029263171503769	0.042725533231143
1064	D	0.042725533231143	0.042725533231143
1065	I	0.058399580768073	0.051709596740559
1066	S	0.051709596740559	0.052248256111171
1067	K	0.052248256111171	0.052248256111171
1068	E	0.052248256111171	0.052248256111171
1069	E	0.049406604821666	0.052248256111171
1070	T	0.083017831844186	0.053074484103280
1071	P	0.095265324178280	0.083017831844186
1072	P	0.053074484103280	0.093782370140668
1073	V	0.100839717273157	0.093782370140668
1074	R	0.093782370140668	0.093782370140668
1075	T	0.093782370140668	0.093782370140668
1076	L	0.076628873962590	0.093782370140668
1077	K	0.119939436258947	0.119939436258947
1078	S	0.167901736852050	0.119939436258947
1079	Q	0.158368300604344	0.138913157501780
1080	S	0.112760250557067	0.138913157501780
1081	S	0.138913157501780	0.131861934409194
1082	L	0.131861934409194	0.112760250557067
1083	S	0.106871785330699	0.106871785330699
1084	G	0.091407502229737	0.091407502229737
1085	K	0.040751065960427	0.091407502229737
1086	P	0.078045485116085	0.087341611345639
1087	K	0.094106763407838	0.087341611345639
1088	E	0.087341611345639	0.094106763407838
1089	R	0.152388871086592	0.152388871086592
1090	C	0.224000847971659	0.207622531710239
1091	P	0.207622531710239	0.207622531710239
1092	P	0.207622531710239	0.224000847971659
1093	N	0.374997036043589	0.358966667582955
1094	L	0.374997036043589	0.374997036043589
1095	A	0.358966667582955	0.374997036043589
1096	P	0.471819825003189	0.471819825003189
1097	L	0.594647853346465	0.477447425409093
1098	C	0.594647853346465	0.518058634110914
1099	V	0.477447425409093	0.558432656453616
1100	S	0.518058634110914	0.558432656453616
1101	Y	0.558432656453616	0.540761180037706
1102	K	0.595285742812659	0.540761180037706
1103	N	0.540761180037706	0.558432656453616
1104	M	0.489675170407015	0.540761180037706
1105	K	0.679566567864026	0.489675170407015
1106	R	0.360691797726804	0.360691797726804
1107	S	0.262132099249445	0.297814241667151
1108	S	0.297814241667151	0.297814241667151
1109	S	0.297814241667151	0.297814241667151
1110	Q	0.315185477181292	0.297814241667151
1111	M	0.196129083962074	0.235211448844852
1112	S	0.235211448844852	0.235211448844852
1113	L	0.235211448844852	0.235211448844852
1114	D	0.399085644338574	0.398992400229373
1115	T	0.536262343175887	0.398992400229373
1116	I	0.398992400229373	0.398992400229373
1117	S	0.275951169018522	0.398992400229373
1118	L	0.260161501368702	0.398992400229373
1119	D	0.417246623923204	0.339257810827663
1120	S	0.472120519526632	0.339257810827663
1121	M	0.339257810827663	0.339257810827663
1122	I	0.214644768076603	0.214644768076603
1123	L	0.214644768076603	0.214644768076603
1124	E	0.169700135128892	0.169700135128892
1125	E	0.091232685935121	0.091232685935121
1126	Q	0.047776267951466	0.054472072799004
1127	L	0.026012550118535	0.054472072799004
1128	L	0.054472072799004	0.054472072799004
1129	E	0.079734499263153	0.079734499263153
1130	S	0.097179949904578	0.079734499263153
1131	D	0.090352996833473	0.079734499263153
1132	G	0.029459106984175	0.061600939738162
1133	S	0.047480252107143	0.053425833190282
1134	D	0.061600939738162	0.047480252107143
1135	S	0.053425833190282	0.047480252107143
1136	H	0.027544552967515	0.027544552967515
1137	M	0.014015400286893	0.019263995863810
1138	F	0.019263995863810	0.019263995863810
1139	L	0.019263995863810	0.019263995863810
1140	E	0.038215875661445	0.038215875661445
1141	K	0.050453289789184	0.040446500734136
1142	G	0.040446500734136	0.050453289789184
1143	N	0.127406641126011	0.099485162410015
1144	K	0.136093976854086	0.099485162410015
1145	K	0.099485162410015	0.099485162410015
1146	N	0.069130554242710	0.069130554242710
1147	S	0.046508025456582	0.046508025456582
1148	T	0.014686601732509	0.044856010523874
1149	T	0.025306681367129	0.044856010523874
1150	N	0.044856010523874	0.044856010523874
1151	Y	0.046963398344418	0.046963398344418
1152	R	0.070829211877056	0.057607138811893
1153	G	0.057607138811893	0.070829211877056
1154	T	0.073703303371272	0.073703303371272
1155	A	0.073703303371272	0.073703303371272
1156	E	0.130040732871637	0.096694273691944
1157	S	0.120042856414916	0.120042856414916
1158	V	0.096694273691944	0.120042856414916
1159	N	0.189363899605581	0.096694273691944
1160	A	0.092572074260785	0.092572074260785
1161	G	0.051487116548055	0.067675195648403
1162	A	0.067675195648403	0.066988732112630
1163	N	0.066988732112630	0.051487116548055
1164	L	0.047374266569074	0.050447587155166
1165	Q	0.041496331662031	0.050447587155166
1166	N	0.050447587155166	0.050447587155166
1167	Y	0.059643851945141	0.059643851945141
1168	G	0.074033768960724	0.061797803228430
1169	E	0.061797803228430	0.061797803228430
1170	T	0.064647264106554	0.061797803228430
1171	S	0.053317938133067	0.053317938133067
1172	P	0.039161620763703	0.039161620763703
1173	D	0.016137693151277	0.024745265867811
1174	A	0.021350022174456	0.021350022174456
1175	I	0.024745265867811	0.016137693151277
1176	S	0.008343936496483	0.016309189479876
1177	T	0.008751661835928	0.008751661835928
1178	N	0.016309189479876	0.008343936496483
1179	S	0.008129369078299	0.008751661835928
1180	E	0.004079453249918	0.008972137744317
1181	G	0.008972137744317	0.008972137744317
1182	A	0.026521290732238	0.018256141926681
1183	Q	0.021718337654220	0.021718337654220
1184	E	0.018256141926681	0.026521290732238
1185	N	0.030736215826129	0.030736215826129
1186	H	0.050772540313999	0.050772540313999
1187	D	0.111883459927678	0.106161707863719
1188	D	0.106161707863719	0.111883459927678
1189	L	0.296364614844308	0.257605576135643
1190	M	0.360298785051531	0.296364614844308
1191	S	0.257605576135643	0.360298785051531
1192	V	0.390735193255298	0.390735193255298
1193	V	0.469835577792773	0.390735193255298
1194	V	0.457869104912907	0.457869104912907
1195	F	0.310226049983965	0.469835577792773
1196	K	0.646903177294727	0.646903177294727
1197	I	0.646903177294727	0.646903177294727
1198	T	0.665038185043146	0.646903177294727
1199	G	0.587514516255508	0.587514516255508
1200	V	0.518498810023356	0.518498810023356
1201	N	0.266066066004829	0.266066066004829
1202	G	0.096041487197487	0.096041487197487
1203	E	0.059255911970901	0.059255911970901
1204	I	0.018986244650808	0.040116137723377
1205	D	0.040116137723377	0.040116137723377
1206	I	0.031907987706876	0.040116137723377
1207	R	0.057711568549467	0.057711568549467
1208	G	0.069546450698018	0.069546450698018
1209	E	0.069546450698018	0.069546450698018
1210	D	0.069546450698018	0.069546450698018
1211	T	0.083593002651186	0.083593002651186
1212	E	0.213190945932463	0.118596562529462
1213	I	0.118596562529462	0.118596562529462
1214	C	0.186224691598755	0.118596562529462
1215	L	0.053189026066468	0.106643902166657
1216	Q	0.045838472663063	0.106643902166657
1217	V	0.106643902166657	0.106643902166657
1218	N	0.135850448328244	0.135850448328244
1219	Q	0.199703704164041	0.199703704164041
1220	V	0.334443258782922	0.334443258782922
1221	T	0.466752393103266	0.351813362706229
1222	P	0.446811859876900	0.351813362706229
1223	D	0.351813362706229	0.368849449398334
1224	Q	0.237495942619638	0.368849449398334
1225	L	0.368849449398334	0.368849449398334
1226	G	0.391659659214197	0.391659659214197
1227	N	0.565789993469763	0.414807001343883
1228	I	0.528378944602717	0.414807001343883
1229	S	0.414807001343883	0.528378944602717
1230	L	0.373414262464126	0.528378944602717
1231	R	0.544550051009088	0.544550051009088
1232	H	0.643961084866046	0.544550051009088
1233	Y	0.662195313488865	0.544550051009088
1234	L	0.342752785536854	0.430640274302563
1235	C	0.388915231707791	0.388915231707791
1236	N	0.430640274302563	0.388915231707791
1237	R	0.313146760539580	0.430640274302563
1238	P	0.437401429194366	0.437401429194366
1239	V	0.457269141972351	0.438485998228146
1240	G	0.457070966856891	0.438485998228146
1241	S	0.438485998228146	0.438485998228146
1242	D	0.298378332528276	0.298378332528276
1243	Q	0.184586015079345	0.184586015079345
1244	K	0.123568257560645	0.131238599833366
1245	A	0.131238599833366	0.131238599833366
1246	V	0.074399835691919	0.123568257560645
1247	I	0.161443164932236	0.131238599833366
1248	H	0.101445750909082	0.161443164932236
1249	S	0.219078643632171	0.219078643632171
1250	K	0.232352283876160	0.232352283876160
1251	S	0.530864542220628	0.413173900992662
1252	S	0.413173900992662	0.413173900992662
1253	P	0.427528076514874	0.413173900992662
1254	E	0.315112000012543	0.315112000012543
1255	I	0.186547989680010	0.186547989680010
1256	S	0.078479236682525	0.141861552206728
1257	L	0.088374359276833	0.141861552206728
1258	R	0.141861552206728	0.141861552206728
1259	F	0.263069422589899	0.263069422589899
1260	E	0.277899086284715	0.277899086284715
1261	S	0.277899086284715	0.277899086284715
1262	G	0.459632794692166	0.459632794692166
1263	P	0.735692102456236	0.490630581902705
1264	G	0.626560105104050	0.490630581902705
1265	A	0.490630581902705	0.490630581902705
1266	V	0.325865134534965	0.325865134534965
1267	I	0.262219348252154	0.318827274975577
1268	H	0.125732193160583	0.318827274975577
1269	S	0.318827274975577	0.318827274975577
1270	L	0.467889728457016	0.467889728457016
1271	L	0.517632285430396	0.517632285430396
1272	A	0.669645173128417	0.669645173128417
1273	E	0.742961903462651	0.669645173128417
1274	K	0.827445456387462	0.669645173128417
1275	N	0.617494330097405	0.617494330097405
1276	G	0.386144795510714	0.521581806993298
1277	F	0.521581806993298	0.521581806993298
1278	L	0.521581806993298	0.386144795510714
1279	Q	0.369762438204408	0.369762438204408
1280	C	0.152031713057328	0.369762438204408
1281	H	0.214439435723122	0.369762438204408
1282	I	0.471816854470125	0.471816854470125
1283	E	0.489250491628037	0.489250491628037
1284	N	0.546997480722828	0.546997480722828
1285	F	0.614961756926356	0.562475875704961
1286	S	0.616251859615995	0.562475875704961
1287	T	0.562475875704961	0.583606636638751
1288	E	0.525018997711161	0.562475875704961
1289	F	0.583606636638751	0.545358331330384
1290	L	0.545358331330384	0.545358331330384
1291	T	0.388453025652679	0.583606636638751
1292	S	0.673981079382726	0.600675373900353
1293	S	0.830383283671897	0.600675373900353
1294	L	0.600675373900353	0.600675373900353
1295	M	0.429151173445665	0.429151173445665
1296	N	0.299177794069696	0.429151173445665
1297	I	0.429151173445665	0.406928391579291
1298	Q	0.406928391579291	0.309488075277585
1299	H	0.309488075277585	0.406928391579291
1300	F	0.309488075277585	0.406928391579291
1301	L	0.433206632647286	0.342140392248722
1302	E	0.534772636945206	0.342140392248722
1303	D	0.342140392248722	0.381984043479207
1304	E	0.342140392248722	0.381984043479207
1305	T	0.381984043479207	0.381984043479207
1306	V	0.381984043479208	0.381984043479207
1307	A	0.381984043479207	0.381984043479207
1308	T	0.494357584533966	0.381984043479207
1309	V	0.343515452425888	0.343515452425888
1310	M	0.180973394488830	0.343515452425888
1311	P	0.280120187268061	0.343515452425888
1312	M	0.423313292987573	0.423313292987573
1313	K	0.722461606457702	0.671333507934934
1314	I	0.671333507934934	0.671333507934934
1315	Q	0.692330464243138	0.671333507934934
1316	V	0.633534099640955	0.633534099640955
1317	S	0.460801078384937	0.460801078384937
1318	N	0.200295749606402	0.200295749606402
1319	T	0.142761304258575	0.142761304258575
1320	K	0.142761304258575	0.142761304258575
1321	I	0.106722016206370	0.112470167117516
1322	N	0.112470167117516	0.106722016206370
1323	L	0.058597650102400	0.063849332789315
1324	K	0.063849332789315	0.063849332789315
1325	D	0.063849332789315	0.063849332789315
1326	D	0.063849332789315	0.063849332789315
1327	S	0.139056228899753	0.076373419003845
1328	P	0.084011367314872	0.076373419003845
1329	R	0.076373419003845	0.076373419003845
1330	S	0.047476384087528	0.050696636829423
1331	S	0.050696636829423	0.049414420012476
1332	T	0.046234857690965	0.049414420012476
1333	V	0.049414420012476	0.050696636829423
1334	S	0.150650641755902	0.150650641755902
1335	L	0.276729448553933	0.276729448553933
1336	E	0.437867520684314	0.313958495682408
1337	P	0.314130521917809	0.314130521917809
1338	A	0.313958495682408	0.437867520684314
1339	P	0.462289493296025	0.462289493296025
1340	V	0.594501166156214	0.462289493296025
1341	T	0.712059386460802	0.473193503164702
1342	V	0.454303783486009	0.473193503164702
1343	H	0.473193503164702	0.454303783486009
1344	I	0.323468513788497	0.323468513788497
1345	D	0.293903039615700	0.293903039615700
1346	H	0.196619151038620	0.196619151038620
1347	L	0.131023005397031	0.162731463788260
1348	V	0.150663547754550	0.162731463788260
1349	V	0.162731463788260	0.162731463788260
1350	E	0.171674505838110	0.171674505838110
1351	R	0.198353378397522	0.171674505838110
1352	S	0.198480387464214	0.171674505838110
1353	D	0.057306011528519	0.108443351262614
1354	D	0.108443351262614	0.108443351262614
1355	G	0.108443351262614	0.096880262982573
1356	S	0.088733819767061	0.096880262982573
1357	F	0.096880262982573	0.088733819767061
1358	H	0.047531508440767	0.080782442580039
1359	I	0.080782442580039	0.058008782488388
1360	R	0.058008782488388	0.047531508440767
1361	D	0.046576960459902	0.058008782488388
1362	S	0.046576960459902	0.058008782488388
1363	H	0.155144423467570	0.116189082491108
1364	M	0.186327122916771	0.116189082491108
1365	L	0.116189082491108	0.116189082491108
1366	N	0.052866415719335	0.081128866717459
1367	T	0.081128866717459	0.052866415719335
1368	G	0.039280843427408	0.039280843427408
1369	N	0.036512226886986	0.036512226886986
1370	D	0.036512226886986	0.036512226886986
1371	L	0.036512226886986	0.036512226886986
1372	K	0.056553754860227	0.056553754860227
1373	E	0.069661875927528	0.069661875927528
1374	N	0.069661875927528	0.069661875927528
1375	V	0.087112488555298	0.086247101783892
1376	K	0.086247101783892	0.086247101783892
1377	S	0.086247101783892	0.087112488555298
1378	D	0.100859687518060	0.093684895281533
1379	S	0.279829677423836	0.100859687518060
1380	V	0.093684895281533	0.170797529920735
1381	L	0.170797529920735	0.252762632279476
1382	L	0.252762632279476	0.178649343148010
1383	T	0.286734481772087	0.199305355200868
1384	S	0.178649343148010	0.199305355200868
1385	G	0.199305355200868	0.199305355200868
1386	K	0.199305355200868	0.199305355200868
1387	Y	0.459262322811061	0.317212993277393
1388	D	0.461978194026170	0.317212993277393
1389	L	0.317212993277393	0.317212993277393
1390	K	0.232821886461691	0.232821886461691
1391	K	0.140389067628087	0.140389067628087
1392	Q	0.129714211819051	0.140389067628087
1393	R	0.130953234295880	0.140389067628087
1394	S	0.166188349144988	0.130953234295880
1395	V	0.152321623678964	0.152321623678964
1396	T	0.072764121475137	0.152321623678964
1397	Q	0.211208513350270	0.152321623678964
1398	A	0.108057133344354	0.186602190969652
1399	T	0.202842902544551	0.199129027030740
1400	Q	0.186602190969652	0.186602190969652
1401	T	0.199129027030740	0.186602190969652
1402	S	0.175345136685874	0.175345136685874
1403	P	0.175345136685874	0.175345136685874
1404	G	0.132707381672207	0.175345136685874
1405	V	0.107195596833332	0.144133855595377
1406	P	0.195584801387955	0.132707381672207
1407	W	0.144133855595377	0.144133855595377
1408	P	0.087282805804332	0.160756099719206
1409	S	0.162236357816940	0.160756099719206
1410	Q	0.160756099719206	0.162236357816940
1411	S	0.263565842362814	0.173851329500283
1412	A	0.173851329500283	0.235662406121384
1413	N	0.342132176863494	0.263565842362814
1414	F	0.235662406121384	0.235662406121384
1415	P	0.281283422125391	0.235662406121384
1416	E	0.101900885923089	0.187903845216117
1417	F	0.109658247691340	0.187903845216117
1418	S	0.187903845216117	0.177983700216234
1419	F	0.273865420338857	0.177983700216234
1420	D	0.177983700216234	0.177983700216234
1421	F	0.091975385030276	0.091975385030276
1422	T	0.091975385030276	0.091975385030276
1423	R	0.030183348394997	0.091975385030276
1424	E	0.035322315108230	0.057012968535089
1425	Q	0.106999678606476	0.052836565508551
1426	L	0.057012968535089	0.052836565508551
1427	M	0.052836565508551	0.057012968535089
1428	E	0.016851271092787	0.052836565508551
1429	E	0.060529198565808	0.040598646937451
1430	N	0.040598646937451	0.040598646937451
1431	E	0.037963679687225	0.042955829037502
1432	S	0.042955829037502	0.042955829037502
1433	L	0.068649380084665	0.068649380084665
1434	K	0.107260546908813	0.072771904465985
1435	Q	0.072771904465985	0.089283353798555
1436	E	0.089283353798555	0.107260546908813
1437	L	0.173254614172929	0.173254614172929
1438	A	0.173254614172929	0.173254614172929
1439	K	0.244812993879883	0.244812993879883
1440	A	0.378403001769346	0.258975178660504
1441	K	0.533503747983932	0.258975178660504
1442	M	0.258975178660504	0.258975178660504
1443	A	0.258975178660504	0.258975178660504
1444	L	0.159171881164273	0.258975178660504
1445	A	0.288081424599293	0.288081424599293
1446	E	0.288081424599293	0.288081424599293
1447	A	0.382515540543552	0.382515540543552
1448	H	0.414644089414322	0.383588785292342
1449	L	0.383588785292342	0.414644089414322
1450	E	0.573340847403177	0.414644089414322
1451	K	0.457225632419804	0.392898310155570
1452	D	0.392898310155570	0.392898310155570
1453	A	0.341279310581435	0.392898310155570
1454	L	0.299143535043802	0.392898310155570
1455	L	0.559054036830688	0.500000000000000
1456	H	0.500000000000000	0.500000000000000
1457	H	0.500000000000000	0.500000000000000
1458	I	0.500000000000000	0.500000000000000
1459	K	0.500000000000000	0.500000000000000
1460	K	0.500000000000000	0.500000000000000
1461	M	0.500000000000000	0.500000000000000
1462	T	0.500000000000000	0.500000000000000
1463	V	0.500000000000000	0.500000000000000
1464	E	0.500000000000000	0.500000000000000
