# Supplementary material for: Conserved degronome features governing quality control associated proteolysis
Source: Nat Commun. 2022 Dec 8;13:7588. doi: 10.1038/s41467-022-35298-y (PMC9732359; doi:10.1038/s41467-022-35298-y)
Supplement: Supplementary file 7 — Supplementary Data 5 [file 41467_2022_35298_MOESM7_ESM.zip › profile_A0JP26.csv]

# Degron profile of A0JP26
# logit: Predicted probability of a tile being a degron (PSI<2.2) assigned to central position
# smooth: Running median spanning 5 positions
resi	aa	logit	logit_smooth
1	M	0.500000000000000	0.500000000000000
2	V	0.500000000000000	0.500000000000000
3	A	0.500000000000000	0.500000000000000
4	E	0.500000000000000	0.500000000000000
5	V	0.500000000000000	0.500000000000000
6	C	0.500000000000000	0.500000000000000
7	S	0.500000000000000	0.500000000000000
8	M	0.500000000000000	0.500000000000000
9	P	0.545927176224131	0.500000000000000
10	A	0.598982909526481	0.500000000000000
11	A	0.304470373715635	0.545927176224131
12	S	0.401248898288650	0.424809460204081
13	A	0.557413912297258	0.401248898288650
14	V	0.424809460204081	0.401248898288650
15	K	0.302491485673466	0.394755440917832
16	K	0.394755440917832	0.302491485673466
17	P	0.246915270626595	0.302491485673466
18	F	0.266684210651023	0.369813272265994
19	D	0.369813272265994	0.369813272265994
20	L	0.434320294258013	0.421011967124093
21	R	0.452871101517715	0.421011967124093
22	S	0.421011967124093	0.434320294258013
23	K	0.315099133178973	0.451157391698216
24	M	0.476922869897777	0.451157391698216
25	G	0.451157391698216	0.476922869897777
26	K	0.608265421397083	0.571608086318431
27	W	0.571608086318431	0.571608086318431
28	C	0.742303893422925	0.571608086318431
29	H	0.536872561661874	0.536872561661874
30	H	0.517940057974373	0.517940057974373
31	R	0.448216382421361	0.448216382421361
32	F	0.448216382421361	0.448216382421361
33	P	0.350697363667718	0.448216382421361
34	C	0.361731794904281	0.361731794904281
35	C	0.474810368529377	0.350697363667718
36	R	0.256599085453960	0.256599085453960
37	G	0.178539493882899	0.178539493882899
38	S	0.167780044894690	0.167780044894690
39	G	0.123869908098537	0.123869908098537
40	K	0.061465401604962	0.061465401604962
41	S	0.036411739897320	0.036411739897320
42	N	0.021735558576015	0.021735558576015
43	M	0.006868547684514	0.007404273678321
44	G	0.004289035656716	0.007404273678321
45	T	0.007404273678321	0.007404273678321
46	S	0.014621975650606	0.013796932627399
47	G	0.013796932627399	0.014621975650606
48	D	0.018364262852858	0.018364262852858
49	H	0.035938386184984	0.035938386184984
50	D	0.038665236230184	0.035938386184984
51	D	0.048253487774982	0.038665236230184
52	S	0.030803404400290	0.045145077796554
53	F	0.059464162644380	0.045145077796554
54	M	0.045145077796554	0.045145077796554
55	K	0.042672356346150	0.059464162644380
56	T	0.086476316723550	0.086476316723550
57	L	0.233194765454082	0.233194765454082
58	R	0.233194765454082	0.233194765454082
59	S	0.396135189161710	0.396135189161710
60	K	0.678194125885029	0.641745357466044
61	M	0.797474090625992	0.656635586832554
62	G	0.641745357466044	0.678194125885029
63	K	0.656635586832554	0.765080447018388
64	C	0.765080447018388	0.656635586832554
65	C	0.776567459689963	0.656635586832554
66	H	0.583110318508192	0.583110318508192
67	H	0.564534843213647	0.564534843213647
68	C	0.494979271258356	0.512438420677955
69	F	0.512438420677955	0.494979271258356
70	P	0.411363529925479	0.494979271258356
71	C	0.423063058818176	0.423063058818176
72	C	0.570143877062822	0.411363529925479
73	R	0.384446442146173	0.384446442146173
74	G	0.282261591238400	0.282261591238400
75	S	0.267285299314910	0.267285299314910
76	G	0.203707803212943	0.203707803212943
77	T	0.073757085618672	0.073757085618672
78	S	0.043927759520135	0.043927759520135
79	N	0.026304857533869	0.026304857533869
80	V	0.013172283815904	0.014192655808421
81	G	0.008245031358631	0.014192655808421
82	T	0.014192655808421	0.014192655808421
83	S	0.027842072829452	0.026290990163040
84	G	0.026290990163040	0.027842072829452
85	D	0.034848197939017	0.034848197939017
86	H	0.062875063011128	0.062875063011128
87	D	0.067502644544074	0.062875063011128
88	N	0.083620002289788	0.067502644544074
89	S	0.048025858387142	0.069808533121539
90	F	0.091203165407870	0.069808533121539
91	M	0.069808533121539	0.069808533121539
92	K	0.066078410418125	0.091203165407870
93	T	0.156345637004347	0.156345637004347
94	L	0.373181104346693	0.373181104346693
95	R	0.469966710868368	0.469966710868368
96	S	0.656669220958966	0.656669220958966
97	K	0.794704833998581	0.766917089666803
98	M	0.878533808880438	0.778401246090334
99	G	0.766917089666803	0.794704833998581
100	K	0.778401246090334	0.856776994042701
101	W	0.856776994042701	0.778401246090334
102	C	0.864573924550569	0.778401246090334
103	C	0.719824586769015	0.719824586769015
104	H	0.704251109329640	0.704251109329640
105	C	0.642895404596147	0.642895404596147
106	F	0.642895404596147	0.642895404596147
107	P	0.544843653354649	0.642895404596147
108	C	0.556748834908763	0.556748834908763
109	C	0.694369537437135	0.544843653354649
110	R	0.464497560270320	0.464497560270320
111	G	0.353245711620432	0.402494626647115
112	S	0.402494626647115	0.353245711620432
113	G	0.320838445044403	0.320838445044403
114	K	0.128196343695860	0.128196343695860
115	S	0.119909164569970	0.119909164569970
116	N	0.074168807007078	0.074168807007078
117	V	0.024329670463189	0.024329670463189
118	G	0.015293542704573	0.024329670463189
119	T	0.017358402326760	0.024329670463189
120	W	0.041830440877007	0.041830440877007
121	G	0.061612106541692	0.043015565000531
122	D	0.047488988701319	0.046253637464021
123	Y	0.043015565000531	0.047488988701319
124	D	0.046253637464021	0.047488988701319
125	D	0.095703755559599	0.062710441901998
126	S	0.062710441901998	0.095703755559599
127	A	0.131123692610918	0.095703755559599
128	F	0.138712662112845	0.080671221826788
129	M	0.080671221826788	0.080671221826788
130	E	0.062470094635019	0.067432187297716
131	P	0.062470094635019	0.067432187297716
132	R	0.067432187297716	0.067432187297716
133	Y	0.067432187297716	0.067432187297716
134	H	0.120030593014640	0.120030593014640
135	V	0.203981653170254	0.120030593014640
136	R	0.183751303756000	0.120030593014640
137	R	0.115039766078339	0.183751303756000
138	E	0.095898809732546	0.183751303756000
139	D	0.184829205492222	0.184829205492222
140	L	0.345648533048358	0.297451815861358
141	D	0.492254667114447	0.297451815861358
142	K	0.297451815861358	0.297451815861358
143	L	0.270212079849045	0.270212079849045
144	H	0.270212079849045	0.270212079849045
145	R	0.225822514512014	0.270212079849045
146	A	0.225822514512014	0.270212079849045
147	A	0.323879820054856	0.323879820054856
148	W	0.323879820054856	0.323879820054856
149	W	0.323879820054856	0.323879820054856
150	G	0.661171396522391	0.661171396522391
151	K	0.779227217047050	0.738602133181163
152	V	0.738602133181163	0.779227217047050
153	P	0.831191486360334	0.779227217047050
154	R	0.831191486360334	0.738602133181163
155	K	0.667253143676953	0.667253143676953
156	D	0.622930693784552	0.622930693784552
157	L	0.294257611256912	0.294257611256912
158	I	0.240506428310133	0.249405532437107
159	V	0.249405532437107	0.249405532437107
160	M	0.249405532437107	0.240506428310133
161	L	0.173711004656867	0.173711004656867
162	R	0.110012915332260	0.110012915332260
163	D	0.097484467760827	0.110012915332260
164	T	0.095602411444403	0.102755780301077
165	D	0.166256765390408	0.097484467760827
166	M	0.102755780301077	0.095602411444403
167	N	0.053811044319068	0.053811044319068
168	K	0.039317105174359	0.048636042886976
169	R	0.048636042886976	0.048599106369439
170	D	0.028500717994855	0.048599106369439
171	K	0.048599106369439	0.048636042886976
172	Q	0.111449224685276	0.110371303769310
173	K	0.110371303769310	0.111449224685276
174	R	0.233501127777014	0.132801467617815
175	T	0.138441761780303	0.132801467617815
176	A	0.132801467617815	0.132801467617815
177	L	0.114148651379611	0.120639349258828
178	H	0.106689160526155	0.120639349258828
179	L	0.120639349258828	0.120639349258828
180	A	0.198811409300783	0.198811409300783
181	S	0.314425163455189	0.309792456914595
182	A	0.309792456914595	0.314425163455189
183	N	0.438682965959041	0.438682965959041
184	G	0.592209790936541	0.438682965959041
185	N	0.689748517224415	0.438682965959041
186	S	0.371637201656669	0.371823702884633
187	E	0.371823702884633	0.371637201656669
188	V	0.253698730981556	0.307845811699613
189	V	0.307845811699613	0.307845811699613
190	Q	0.290964545221446	0.307845811699613
191	L	0.385831553270908	0.385831553270908
192	L	0.385831553270909	0.385831553270909
193	L	0.586262580835073	0.586262580835073
194	D	0.770411416584504	0.626455499632893
195	R	0.626455499632893	0.626455499632893
196	R	0.698561905275026	0.626455499632893
197	C	0.561637199553093	0.561637199553093
198	Q	0.414634092044633	0.453044061805245
199	L	0.453044061805245	0.414634092044633
200	N	0.308317732264792	0.308317732264792
201	V	0.225511508039833	0.308317732264792
202	L	0.225511508039833	0.308317732264792
203	D	0.542568061204903	0.508949486590903
204	N	0.508949486590903	0.541044153580858
205	K	0.541044153580858	0.542568061204903
206	K	0.555963488063169	0.541044153580858
207	R	0.555963488063169	0.554480106636687
208	T	0.516926596871554	0.554480106636687
209	A	0.554480106636687	0.516926596871554
210	L	0.295272120136116	0.295272120136116
211	I	0.100285369400034	0.205805563001142
212	K	0.113504619301276	0.205805563001142
213	A	0.205805563001142	0.205805563001142
214	V	0.319135716584933	0.319135716584933
215	Q	0.482936126915122	0.482936126915122
216	C	0.565581480287678	0.565581480287678
217	Q	0.707539317173471	0.565581480287678
218	E	0.787395782696687	0.565581480287678
219	D	0.530905726975560	0.530905726975560
220	E	0.374731283959971	0.374731283959971
221	C	0.324596591536951	0.324596591536951
222	V	0.324596591536951	0.324596591536951
223	L	0.123461004523553	0.123461004523553
224	M	0.103471641964907	0.111763604712130
225	L	0.053948441792172	0.111763604712130
226	L	0.111763604712130	0.111763604712130
227	E	0.168208621321871	0.168208621321871
228	H	0.168208621321871	0.168208621321871
229	G	0.168208621321871	0.168208621321871
230	A	0.179012185225764	0.168208621321871
231	D	0.088148118655269	0.088148118655269
232	G	0.039220005795243	0.039220005795243
233	N	0.026707958770995	0.026707958770995
234	I	0.017609361916750	0.026707958770995
235	Q	0.017609361916750	0.026707958770995
236	D	0.032564697154266	0.032564697154266
237	E	0.051281521563559	0.051281521563559
238	Y	0.080661117644139	0.080661117644139
239	G	0.127062062949436	0.127062062949436
240	N	0.335193810605806	0.276861088690288
241	T	0.346000377079636	0.276861088690288
242	A	0.276861088690288	0.276861088690288
243	L	0.085912066779057	0.265245456654344
244	H	0.087621838506397	0.265245456654344
245	Y	0.265245456654344	0.265245456654344
246	A	0.486049691538265	0.401333917896358
247	I	0.401333917896358	0.455330539631392
248	Y	0.455330539631392	0.486049691538265
249	N	0.563925295827145	0.563925295827145
250	E	0.706143144816671	0.706143144816671
251	D	0.786265674591902	0.786265674591902
252	K	0.786265674591902	0.786265674591902
253	L	0.855226898188142	0.786265674591902
254	M	0.720656658071063	0.720656658071063
255	A	0.720656658071063	0.720656658071063
256	K	0.387746209626125	0.426858273833235
257	A	0.426858273833235	0.426858273833235
258	L	0.350213811509433	0.426858273833235
259	L	0.484222786991765	0.484222786991765
260	L	0.639120547304903	0.484222786991765
261	Y	0.598426747450789	0.484222786991765
262	G	0.427869132722275	0.443946355086077
263	A	0.443946355086077	0.443946355086077
264	D	0.329699496851210	0.443946355086077
265	I	0.494980176167121	0.443946355086077
266	E	0.446737549098076	0.329699496851210
267	S	0.267577746786516	0.267577746786516
268	K	0.267577746786516	0.267577746786516
269	N	0.267577746786516	0.267577746786516
270	K	0.283898377364449	0.283898377364449
271	C	0.283898377364449	0.283898377364449
272	G	0.355217083770035	0.283898377364449
273	L	0.543038091165295	0.350046031109269
274	T	0.250995088442539	0.350046031109269
275	P	0.350046031109269	0.336762971750725
276	L	0.336762971750725	0.336762971750725
277	L	0.331960506118496	0.350046031109269
278	L	0.366264823792789	0.366264823792789
279	G	0.511092027380930	0.511092027380930
280	V	0.526132251828772	0.526132251828772
281	H	0.580634600710512	0.579306500380014
282	E	0.579306500380014	0.580634600710512
283	Q	0.719007568644674	0.719007568644674
284	K	0.859724491192708	0.719007568644674
285	Q	0.754644581803466	0.719007568644674
286	Q	0.606846202916465	0.606846202916465
287	V	0.436497279155897	0.556999499124492
288	V	0.556999499124492	0.504771855114735
289	K	0.369050711103313	0.504771855114735
290	F	0.504771855114735	0.556999499124492
291	L	0.584799260261943	0.584799260261943
292	I	0.651970822384774	0.651970822384774
293	K	0.788711819442758	0.669091139113656
294	K	0.669091139113656	0.702773283833138
295	K	0.702773283833138	0.702773283833138
296	A	0.705912190669875	0.669091139113656
297	N	0.515546949169835	0.549113993984978
298	L	0.549113993984978	0.515546949169835
299	N	0.397217221185187	0.397217221185187
300	A	0.300922391081843	0.397217221185187
301	L	0.284289441081690	0.397217221185187
302	D	0.461713882108499	0.461713882108499
303	R	0.630886011365815	0.630886011365815
304	Y	0.689899278291354	0.689899278291354
305	G	0.755593296774590	0.755593296774590
306	R	0.862202569421686	0.835967098521441
307	T	0.842459360405189	0.835967098521441
308	A	0.835967098521441	0.835967098521441
309	L	0.805934959397443	0.835967098521441
310	I	0.730660040687823	0.835967098521441
311	L	0.844430395098009	0.844430395098009
312	A	0.911050012448713	0.909820910333748
313	V	0.909820910333748	0.911050012448713
314	C	0.913691897429709	0.913691897429709
315	C	0.948541545191823	0.948541545191823
316	G	0.971633444758028	0.948541545191823
317	S	0.981286211375778	0.948541545191823
318	A	0.941259285241826	0.941259285241826
319	S	0.878965417142478	0.878965417142478
320	I	0.754094385784061	0.809935466652024
321	V	0.809935466652024	0.754094385784061
322	N	0.555337895203352	0.570161726136124
323	L	0.570161726136124	0.555337895203352
324	L	0.452401144327398	0.522159768978946
325	L	0.522159768978946	0.502050681001599
326	E	0.502050681001599	0.452401144327398
327	Q	0.291088176103559	0.435472706401966
328	N	0.435472706401966	0.291088176103559
329	V	0.274785135292088	0.274785135292088
330	D	0.143824309404995	0.163443546025251
331	V	0.163443546025251	0.143824309404995
332	S	0.095138914826768	0.095138914826768
333	S	0.064267288004958	0.064267288004958
334	Q	0.037947697778431	0.064267288004958
335	D	0.037947697778431	0.064267288004958
336	L	0.068909748967791	0.068909748967791
337	S	0.102726110480632	0.102726110480632
338	G	0.102726110480632	0.102726110480632
339	Q	0.186380930507278	0.118424670267538
340	T	0.118424670267538	0.126500144907543
341	A	0.126500144907543	0.135041939223136
342	R	0.135041939223136	0.135041939223136
343	E	0.154278285820272	0.154278285820272
344	Y	0.383645461197445	0.383645461197445
345	A	0.402819724188400	0.402819724188400
346	V	0.519928147815503	0.451269192063213
347	S	0.451269192063213	0.519928147815503
348	S	0.626094627237387	0.626094627237387
349	H	0.756781758400923	0.626094627237387
350	H	0.717157080900144	0.717157080900144
351	H	0.540123695746849	0.717157080900144
352	V	0.779819934722916	0.658562348624766
353	I	0.658562348624766	0.540123695746849
354	C	0.474325566079511	0.474325566079511
355	E	0.332824443536743	0.409063769749465
356	L	0.315197193289004	0.409063769749465
357	L	0.409063769749465	0.409063769749465
358	S	0.546748654386613	0.513361138329178
359	D	0.513361138329178	0.538791040232498
360	Y	0.665791231036460	0.538791040232498
361	K	0.538791040232498	0.513361138329178
362	E	0.364601982975663	0.364601982975663
363	K	0.170243891165476	0.220891064000204
364	Q	0.220891064000204	0.170243891165476
365	M	0.131127127646756	0.131127127646756
366	L	0.059910178495811	0.059910178495811
367	K	0.051384522062363	0.058577515189883
368	I	0.058577515189883	0.051384522062363
369	S	0.032097832221793	0.051384522062363
370	S	0.017275806669007	0.054397534131908
371	E	0.054397534131908	0.054397534131908
372	N	0.054397534131908	0.054397534131908
373	S	0.104849984480772	0.054397534131908
374	N	0.072991156869428	0.054397534131908
375	P	0.040226431149773	0.040226431149773
376	E	0.024886543358411	0.024886543358411
377	Q	0.007145380386504	0.007145380386504
378	D	0.004114610927131	0.006596402430545
379	L	0.004114610927131	0.006596402430545
380	K	0.006596402430545	0.006596402430545
381	L	0.008950154824122	0.008950154824122
382	T	0.016682928204831	0.016682928204831
383	S	0.019764397507327	0.019764397507327
384	E	0.038879244101831	0.038879244101831
385	E	0.065824647126342	0.042001329807355
386	E	0.042001329807355	0.042001329807355
387	S	0.065064336813183	0.042001329807355
388	Q	0.035720740653641	0.035720740653641
389	R	0.034984885451024	0.034984885451024
390	L	0.016137927501427	0.016137927501427
391	K	0.009228252409114	0.016137927501427
392	V	0.008704860949148	0.016137927501427
393	S	0.022487189843661	0.022487189843661
394	E	0.038527418558845	0.035653948729994
395	N	0.060504766405636	0.035653948729994
396	S	0.035653948729994	0.035653948729994
397	Q	0.032938069846506	0.032938069846506
398	P	0.017800453629114	0.019261511605256
399	E	0.019261511605256	0.017800453629114
400	K	0.016257146954870	0.016257146954870
401	M	0.009053744869833	0.012609407697687
402	S	0.004545430834768	0.009053744869833
403	Q	0.012609407697687	0.008605601986631
404	E	0.007981095431258	0.007981095431258
405	P	0.008605601986631	0.008605601986631
406	E	0.005371968898968	0.008605601986631
407	I	0.010719608999472	0.008605601986631
408	N	0.010719608999472	0.006554960819856
409	K	0.006554960819856	0.006554960819856
410	D	0.002512348690908	0.005212230003645
411	C	0.005101531913526	0.005212230003645
412	D	0.005212230003645	0.005212230003645
413	R	0.008531109482109	0.008531109482109
414	E	0.010795606300285	0.008531109482109
415	V	0.014168518114092	0.008531109482109
416	E	0.007009986304205	0.007009986304205
417	E	0.007009986304205	0.007009986304205
418	E	0.006324333805402	0.007009986304205
419	I	0.021255034469398	0.010122375243055
420	K	0.010122375243055	0.021255034469398
421	K	0.037015893608431	0.029392161492035
422	H	0.029392161492035	0.029392161492035
423	G	0.029392161492035	0.029392161492035
424	S	0.013891635435518	0.029392161492035
425	N	0.044067643418871	0.044067643418871
426	P	0.075086438005732	0.044067643418871
427	V	0.100865761896446	0.051436249107008
428	G	0.039993058638614	0.054387957602876
429	L	0.051436249107008	0.054387957602876
430	P	0.054387957602876	0.054387957602876
431	E	0.061448059019420	0.054387957602876
432	N	0.061448059019420	0.054387957602876
433	L	0.049373982403660	0.049373982403660
434	T	0.047163777594100	0.047163777594100
435	N	0.028281054603303	0.028281054603303
436	G	0.008457540837389	0.008457540837389
437	A	0.008457540837389	0.008457540837389
438	S	0.008457540837389	0.008457540837389
439	A	0.020021108306982	0.020021108306982
440	G	0.029360305613915	0.020021108306982
441	N	0.033985169115838	0.020021108306982
442	G	0.019804636409785	0.023199942079427
443	D	0.018493244922762	0.023199942079427
444	D	0.023199942079427	0.023199942079427
445	G	0.032783600474698	0.023199942079427
446	L	0.025379098867388	0.023199942079427
447	I	0.021654276590438	0.021654276590438
448	P	0.010248298736347	0.012478810726348
449	Q	0.010748071889032	0.012478810726348
450	R	0.012478810726348	0.012478810726348
451	K	0.015187337818177	0.015187337818177
452	S	0.054511099358501	0.054511099358501
453	R	0.089297711257523	0.054511099358501
454	K	0.060872804125960	0.054511099358501
455	P	0.033706353798266	0.033706353798266
456	E	0.009740515133549	0.009740515133549
457	N	0.009096867489497	0.009096867489497
458	Q	0.005679694486486	0.005679694486486
459	Q	0.003030178142068	0.005679694486486
460	F	0.005550088543813	0.005550088543813
461	P	0.005980771547667	0.005545682803366
462	D	0.005545682803366	0.005545682803366
463	T	0.002947478673469	0.003198689653252
464	E	0.001992669329771	0.003198689653252
465	N	0.003198689653252	0.002947478673469
466	E	0.003198689653252	0.001992669329771
467	E	0.001735173915590	0.001900975687584
468	Y	0.001900975687584	0.001735173915590
469	H	0.000939637731065	0.001735173915590
470	S	0.001042120776351	0.001900975687584
471	D	0.001922213095334	0.001922213095334
472	E	0.003566004747926	0.003566004747926
473	Q	0.006195191752590	0.004490968212687
474	N	0.004490968212687	0.004490968212687
475	D	0.004490968212687	0.004490968212687
476	T	0.007198124693034	0.004490968212687
477	Q	0.003311395192828	0.003311395192828
478	K	0.003106007371267	0.003311395192828
479	Q	0.002350023293068	0.003311395192828
480	L	0.009504309292615	0.009504309292615
481	S	0.016439526928188	0.010420196891905
482	E	0.016439526928188	0.011951097946540
483	E	0.010420196891905	0.016439526928188
484	Q	0.011951097946540	0.016439526928188
485	N	0.023778250143311	0.023778250143311
486	T	0.047251086994565	0.043726695456771
487	G	0.050496835121314	0.043726695456771
488	I	0.043726695456771	0.043726695456771
489	S	0.022432654667617	0.033601991837442
490	Q	0.020733686233840	0.033601991837442
491	D	0.033601991837442	0.033601991837442
492	E	0.052924365459261	0.052924365459261
493	I	0.109769391066324	0.081921806654002
494	L	0.081921806654002	0.109769391066324
495	T	0.130821470900443	0.109769391066324
496	N	0.196339516198857	0.081921806654002
497	K	0.064451311590692	0.064451311590692
498	Q	0.060988676067436	0.064451311590692
499	K	0.038842823286897	0.064451311590692
500	Q	0.108425658503149	0.076249762404067
501	I	0.143870811667184	0.076249762404067
502	E	0.076249762404067	0.076249762404067
503	V	0.039776416897691	0.076249762404067
504	A	0.071473314139169	0.076249762404067
505	E	0.088448808881788	0.088448808881788
506	K	0.162022060916730	0.162022060916730
507	E	0.173250265526999	0.173250265526999
508	M	0.193304476270363	0.173250265526999
509	N	0.196691617401570	0.173250265526999
510	S	0.101840510569919	0.101840510569919
511	K	0.101840510569919	0.101840510569919
512	L	0.036768825378891	0.048409774081535
513	S	0.015308038503547	0.048409774081535
514	L	0.048409774081535	0.048409774081535
515	S	0.092040737044643	0.067792982826199
516	H	0.160026475428543	0.067792982826199
517	K	0.067792982826199	0.067792982826199
518	K	0.067792982826199	0.067792982826199
519	E	0.067792982826199	0.067792982826199
520	E	0.103950150957860	0.103950150957860
521	D	0.103950150957860	0.103950150957860
522	L	0.111241983601397	0.103950150957860
523	L	0.036840006531178	0.039816162909171
524	R	0.021486603072953	0.039816162909171
525	E	0.039816162909171	0.039816162909171
526	N	0.051211438360038	0.051211438360038
527	S	0.079276982644936	0.079276982644936
528	M	0.219823811189797	0.219823811189797
529	L	0.346206469334926	0.346206469334926
530	R	0.665608050928013	0.378215170927168
531	E	0.378215170927168	0.378215170927168
532	E	0.378215170927168	0.378215170927168
533	I	0.219823811189797	0.264207976355108
534	A	0.219823811189797	0.252914690737586
535	M	0.264207976355108	0.219823811189797
536	L	0.252914690737586	0.219823811189797
537	R	0.195280987622110	0.195280987622110
538	L	0.106490955541817	0.123451927452125
539	E	0.080570928284232	0.123451927452125
540	L	0.123451927452125	0.123451927452125
541	D	0.315480186621632	0.123451927452125
542	E	0.196300914089552	0.123451927452125
543	T	0.102545260738702	0.102545260738702
544	K	0.056844858598478	0.056844858598478
545	H	0.029358657888316	0.053992002974443
546	Q	0.053992002974443	0.053992002974443
547	N	0.053992002974443	0.053992002974443
548	Q	0.053992002974443	0.053992002974443
549	L	0.017141999519626	0.053992002974443
550	R	0.066334008441819	0.065660191139086
551	E	0.066334008441819	0.066334008441819
552	N	0.065660191139086	0.066334008441819
553	K	0.112775648458129	0.066334008441819
554	I	0.100039789494830	0.075954776956367
555	L	0.064690820157967	0.100039789494830
556	E	0.075954776956367	0.100039789494830
557	E	0.143369658020691	0.127587069099821
558	I	0.143369658020691	0.143369658020691
559	E	0.127587069099821	0.143369658020691
560	S	0.238162225035934	0.238162225035934
561	V	0.445144564447059	0.420124996839430
562	K	0.439821455690349	0.420124996839430
563	E	0.420124996839430	0.420124996839430
564	K	0.234269203671602	0.234269203671602
565	L	0.234269203671602	0.234269203671602
566	L	0.234269203671602	0.234269203671602
567	K	0.155701009969096	0.234269203671602
568	A	0.376354375507936	0.252227050978895
569	I	0.378923531773159	0.265627357925484
570	Q	0.252227050978895	0.376354375507936
571	L	0.265627357925484	0.378923531773159
572	N	0.386522746034201	0.386522746034201
573	E	0.500000000000000	0.500000000000000
574	E	0.500000000000000	0.500000000000000
575	A	0.500000000000000	0.500000000000000
576	L	0.500000000000000	0.500000000000000
577	T	0.500000000000000	0.500000000000000
578	K	0.500000000000000	0.500000000000000
579	T	0.500000000000000	0.500000000000000
580	S	0.500000000000000	0.500000000000000
581	I	0.500000000000000	0.500000000000000
