# Supplementary material for: Conserved degronome features governing quality control associated proteolysis
Source: Nat Commun. 2022 Dec 8;13:7588. doi: 10.1038/s41467-022-35298-y (PMC9732359; doi:10.1038/s41467-022-35298-y)
Supplement: Supplementary file 7 — Supplementary Data 5 [file 41467_2022_35298_MOESM7_ESM.zip › profile_A0M8Q6.csv]

# Degron profile of A0M8Q6
# logit: Predicted probability of a tile being a degron (PSI<2.2) assigned to central position
# smooth: Running median spanning 5 positions
resi	aa	logit	logit_smooth
1	G	0.500000000000000	0.500000000000000
2	Q	0.500000000000000	0.500000000000000
3	P	0.500000000000000	0.500000000000000
4	K	0.500000000000000	0.500000000000000
5	A	0.500000000000000	0.500000000000000
6	A	0.500000000000000	0.500000000000000
7	P	0.500000000000000	0.500000000000000
8	S	0.500000000000000	0.500000000000000
9	V	0.125418629542401	0.181481210148660
10	T	0.098199964632788	0.181481210148660
11	L	0.181481210148660	0.181481210148660
12	F	0.193988189074854	0.181481210148660
13	P	0.238545137124571	0.181481210148660
14	P	0.168410277075708	0.183424719772173
15	S	0.134637228835692	0.183424719772173
16	S	0.183424719772173	0.183424719772173
17	E	0.185067683142135	0.185067683142135
18	E	0.200116108645872	0.200116108645872
19	L	0.296761677116579	0.265060511899308
20	Q	0.265060511899308	0.266123914348240
21	A	0.266123914348240	0.296761677116579
22	N	0.421137172669571	0.299608141590704
23	K	0.461185897005915	0.421137172669571
24	A	0.299608141590704	0.444216170090617
25	T	0.444216170090617	0.461185897005915
26	L	0.524817195167964	0.444216170090617
27	V	0.620526277347869	0.466741765319080
28	C	0.396890913695438	0.524817195167964
29	L	0.466741765319080	0.548792104365897
30	V	0.548792104365897	0.548792104365897
31	S	0.607847677969405	0.607847677969405
32	D	0.737094973908876	0.737094973908876
33	F	0.737094973908876	0.737094973908876
34	N	0.845951998925232	0.737094973908876
35	P	0.733750231674824	0.733750231674824
36	G	0.664789708026790	0.664789708026790
37	A	0.381693301445402	0.381693301445402
38	V	0.198995170627952	0.198995170627952
39	T	0.127158446913730	0.198995170627952
40	V	0.110184525922452	0.175731152991132
41	A	0.297020034514712	0.175731152991132
42	W	0.175731152991132	0.289587152455368
43	K	0.314264587676965	0.297020034514712
44	A	0.289587152455368	0.300762903548131
45	D	0.479015990350338	0.300762903548131
46	G	0.300762903548131	0.289587152455368
47	S	0.203190769772415	0.203190769772415
48	P	0.203190769772415	0.203190769772415
49	V	0.123562323972965	0.123562323972965
50	K	0.088962430083324	0.088962430083324
51	V	0.046995141398159	0.046995141398159
52	G	0.046995141398159	0.046995141398159
53	V	0.035750606295606	0.046995141398159
54	E	0.069062027525758	0.058161015885310
55	T	0.072220653955448	0.064103991883765
56	T	0.058161015885310	0.065014274430065
57	K	0.064103991883765	0.065014274430065
58	P	0.065014274430065	0.064103991883765
59	S	0.082997809891145	0.065014274430065
60	K	0.061150520711500	0.065014274430065
61	Q	0.079318272444517	0.079318272444517
62	S	0.048090762529056	0.079318272444517
63	N	0.132204874198222	0.132204874198222
64	N	0.220632225191904	0.218758286262659
65	K	0.218758286262659	0.220632225191904
66	Y	0.358138524191073	0.358138524191073
67	A	0.398916000818451	0.358138524191073
68	A	0.360655242590259	0.358138524191073
69	S	0.255674208467124	0.360655242590259
70	S	0.255674208467124	0.360655242590259
71	Y	0.404832607755010	0.404832607755010
72	L	0.447016148279810	0.447016148279810
73	S	0.504704133696387	0.447016148279810
74	L	0.538151248023685	0.447016148279810
75	T	0.420691006463809	0.454983362344245
76	P	0.371765566622731	0.454983362344245
77	E	0.454983362344245	0.454983362344245
78	Q	0.454983362344245	0.454983362344245
79	W	0.572713117452699	0.454983362344245
80	K	0.455143352049839	0.454983362344245
81	S	0.431256890214991	0.433940052555496
82	H	0.433940052555496	0.431256890214991
83	R	0.305514717052556	0.305514717052556
84	S	0.199875280557835	0.279038146467127
85	Y	0.181798838833162	0.279038146467127
86	S	0.279038146467127	0.267511694977839
87	C	0.297796684172839	0.267511694977839
88	R	0.267511694977839	0.267511694977839
89	V	0.181928264602395	0.181928264602395
90	T	0.173323480664402	0.181928264602395
91	H	0.164311578198030	0.181928264602395
92	E	0.237085507554770	0.173323480664402
93	G	0.276075537202821	0.186844668349969
94	S	0.157711247281819	0.186844668349969
95	T	0.186844668349969	0.157711247281819
96	V	0.075921369015973	0.157711247281819
97	E	0.108943186268277	0.186844668349969
98	K	0.500000000000000	0.500000000000000
99	T	0.500000000000000	0.500000000000000
100	V	0.500000000000000	0.500000000000000
101	A	0.500000000000000	0.500000000000000
102	P	0.500000000000000	0.500000000000000
103	A	0.500000000000000	0.500000000000000
104	E	0.500000000000000	0.500000000000000
105	C	0.500000000000000	0.500000000000000
106	S	0.500000000000000	0.500000000000000
