# Supplementary material for: Conserved degronome features governing quality control associated proteolysis
Source: Nat Commun. 2022 Dec 8;13:7588. doi: 10.1038/s41467-022-35298-y (PMC9732359; doi:10.1038/s41467-022-35298-y)
Supplement: Supplementary file 7 — Supplementary Data 5 [file 41467_2022_35298_MOESM7_ESM.zip › profile_A0MZ66.csv]

# Degron profile of A0MZ66
# logit: Predicted probability of a tile being a degron (PSI<2.2) assigned to central position
# smooth: Running median spanning 5 positions
resi	aa	logit	logit_smooth
1	M	0.500000000000000	0.500000000000000
2	N	0.500000000000000	0.500000000000000
3	S	0.500000000000000	0.500000000000000
4	S	0.500000000000000	0.500000000000000
5	D	0.500000000000000	0.500000000000000
6	E	0.500000000000000	0.500000000000000
7	E	0.500000000000000	0.500000000000000
8	K	0.500000000000000	0.500000000000000
9	Q	0.139441659429123	0.139441659429123
10	L	0.058249754467764	0.081119633062931
11	Q	0.067110673676216	0.081119633062931
12	L	0.081119633062931	0.081119633062931
13	I	0.152347196314289	0.152347196314289
14	T	0.213763934296263	0.213763934296263
15	S	0.213763934296263	0.213763934296263
16	L	0.450510552274780	0.213763934296263
17	K	0.332996891771533	0.213763934296263
18	E	0.212861536561877	0.240251634367096
19	Q	0.212861536561877	0.212861536561877
20	A	0.240251634367096	0.212861536561877
21	I	0.171201449813891	0.171201449813891
22	G	0.055042840624246	0.055042840624246
23	E	0.043708914291582	0.043708914291582
24	Y	0.040465260113259	0.040465260113259
25	E	0.020725052381484	0.035930800341988
26	D	0.022191127439570	0.022664204898654
27	L	0.035930800341988	0.022191127439570
28	R	0.022664204898654	0.022191127439570
29	A	0.017503906896660	0.017503906896660
30	E	0.013855653303818	0.015023825276637
31	N	0.009202512291983	0.015023825276637
32	Q	0.015023825276637	0.015023825276637
33	K	0.017621355359638	0.017621355359638
34	T	0.032611722284122	0.018663504638478
35	K	0.058589299939272	0.018663504638478
36	E	0.018663504638478	0.018663504638478
37	K	0.018663504638478	0.018663504638478
38	C	0.007685893127030	0.011839667829328
39	D	0.007685893127030	0.011839667829328
40	K	0.011839667829328	0.011839667829328
41	I	0.021664847645891	0.020232822252171
42	R	0.021664847645891	0.021664847645891
43	Q	0.020232822252171	0.021664847645891
44	E	0.039523112559277	0.024444596356345
45	R	0.039523112559277	0.028332996424441
46	D	0.024444596356345	0.039523112559277
47	E	0.028332996424441	0.039523112559277
48	A	0.051082235260822	0.051082235260822
49	V	0.051082235260822	0.051082235260822
50	K	0.051082235260822	0.051082235260822
51	K	0.047522971272982	0.051082235260822
52	L	0.055086458975136	0.055086458975136
53	E	0.132489481436795	0.132489481436795
54	E	0.194448761509369	0.194448761509369
55	F	0.495789829507602	0.315069671313602
56	Q	0.495789829507602	0.315069671313602
57	K	0.315069671313602	0.315069671313602
58	I	0.315069671313602	0.315069671313602
59	S	0.279054130169740	0.315069671313602
60	H	0.434099224176170	0.380459460281548
61	M	0.380459460281548	0.434099224176170
62	V	0.496719242083909	0.440376978928457
63	I	0.576957341316130	0.496719242083909
64	E	0.440376978928457	0.496719242083909
65	E	0.615717541346754	0.493839559255159
66	V	0.493839559255159	0.493839559255159
67	N	0.493839559255159	0.493839559255159
68	F	0.359021713956982	0.359021713956982
69	M	0.328782274812934	0.328782274812934
70	Q	0.247710236815382	0.247710236815382
71	N	0.236654249805122	0.236654249805122
72	H	0.141114340135108	0.222510539380757
73	L	0.141114340135108	0.170778945178613
74	E	0.222510539380757	0.141114340135108
75	I	0.170778945178613	0.141114340135108
76	E	0.129708871160748	0.129708871160748
77	K	0.089161263005275	0.129708871160748
78	T	0.108954386266526	0.129708871160748
79	C	0.139883328171864	0.139883328171864
80	R	0.171678638278406	0.153441236358478
81	E	0.153441236358478	0.153441236358478
82	S	0.153441236358478	0.153441236358478
83	A	0.200296315033089	0.153441236358478
84	E	0.103931806644802	0.103931806644802
85	A	0.103931806644802	0.103931806644802
86	L	0.088918147236314	0.088918147236314
87	A	0.083419788455267	0.088918147236314
88	T	0.054201679469878	0.088918147236314
89	K	0.090731437670601	0.090731437670601
90	L	0.140797359132308	0.140797359132308
91	N	0.150240545297935	0.150240545297935
92	K	0.226793486337801	0.226793486337801
93	E	0.338152851307268	0.338152851307268
94	N	0.385053319208183	0.385053319208183
95	K	0.385053319208183	0.385053319208183
96	T	0.469024897202198	0.469024897202198
97	L	0.567854974389014	0.469024897202198
98	K	0.631052240899810	0.567854974389014
99	R	0.461891315496885	0.619779836505091
100	I	0.670261615221483	0.631052240899810
101	S	0.619779836505091	0.619779836505091
102	M	0.707038937304701	0.670261615221483
103	L	0.603244426944195	0.707038937304701
104	Y	0.733343319908318	0.733343319908318
105	M	0.847049210457632	0.733343319908318
106	A	0.748762957709749	0.733343319908318
107	K	0.644734244177413	0.644734244177413
108	L	0.491259627947117	0.491259627947117
109	G	0.491259627947117	0.491259627947117
110	P	0.433762557033399	0.491259627947117
111	D	0.509076567783206	0.433762557033399
112	V	0.216219791699377	0.216219791699377
113	I	0.073765564887356	0.073765564887356
114	T	0.029503454926990	0.029503454926990
115	E	0.012229393183919	0.012961930902335
116	E	0.012961930902335	0.012229393183919
117	I	0.007017479661592	0.009361847318767
118	N	0.009361847318767	0.009361847318767
119	I	0.005525919808910	0.007017479661592
120	D	0.011115490651486	0.005525919808910
121	D	0.003283466454208	0.003283466454208
122	E	0.001221858625869	0.003164167743178
123	D	0.001482742118874	0.003164167743178
124	S	0.003164167743178	0.001573800867589
125	T	0.003164167743178	0.003164167743178
126	T	0.001573800867589	0.003164167743178
127	D	0.003180121489033	0.003164167743178
128	T	0.002665116349164	0.003180121489033
129	D	0.005318434014004	0.005318434014004
130	G	0.017917192384032	0.017917192384032
131	A	0.028486091904726	0.028486091904726
132	A	0.086088356236358	0.074972528237854
133	E	0.079962685047459	0.074972528237854
134	T	0.074972528237854	0.079962685047459
135	C	0.068873259179514	0.079962685047459
136	V	0.231544536763669	0.219350063078965
137	S	0.219350063078965	0.231544536763669
138	V	0.244007504237167	0.244007504237167
139	Q	0.445069297704715	0.244007504237167
140	C	0.413538025753962	0.315789285324716
141	Q	0.223104418210630	0.413538025753962
142	K	0.315789285324716	0.413538025753962
143	Q	0.481708122000212	0.366633872018601
144	I	0.496762237756871	0.481708122000212
145	K	0.366633872018601	0.481708122000212
146	E	0.496762237756871	0.366633872018601
147	L	0.348150388687532	0.348150388687532
148	R	0.249429994977387	0.249429994977387
149	D	0.106204636788274	0.108270424699579
150	Q	0.108270424699579	0.108270424699579
151	I	0.108270424699579	0.108270424699579
152	V	0.211298752740466	0.198215003490617
153	S	0.198215003490617	0.211298752740466
154	V	0.243449565748398	0.243449565748398
155	Q	0.532960182369170	0.258556291625396
156	E	0.258556291625396	0.377798046451934
157	E	0.377798046451934	0.377798046451934
158	K	0.410891908557143	0.374880327273908
159	K	0.374880327273908	0.374880327273908
160	I	0.356242631560968	0.356242631560968
161	L	0.234269203671602	0.234269203671602
162	A	0.234269203671602	0.234269203671602
163	I	0.144672769675784	0.234269203671602
164	E	0.256170811256867	0.256170811256867
165	L	0.505683862648294	0.505683862648294
166	E	0.505683862648294	0.505683862648294
167	N	0.649168520045365	0.529797864927608
168	L	0.799828762475499	0.529797864927608
169	K	0.529797864927608	0.529797864927608
170	S	0.256129241758102	0.323624612099931
171	K	0.323624612099931	0.256129241758102
172	L	0.157143534104996	0.234408470896742
173	V	0.234408470896742	0.234408470896742
174	E	0.217482450452661	0.234408470896742
175	V	0.313384257850978	0.234408470896742
176	I	0.346765379404362	0.217482450452661
177	E	0.139577209984476	0.140895190953251
178	E	0.139577209984476	0.140895190953251
179	V	0.140895190953251	0.140895190953251
180	N	0.228777902751277	0.140895190953251
181	K	0.228777902751277	0.193794572417554
182	V	0.121264525785365	0.193794572417554
183	K	0.193794572417554	0.121264525785365
184	Q	0.074865685071044	0.121264525785365
185	E	0.063480861565651	0.181545205022848
186	K	0.181545205022848	0.107154523473439
187	T	0.181545205022848	0.140321413594807
188	V	0.107154523473439	0.140321413594807
189	L	0.140321413594807	0.140321413594807
190	N	0.140321413594807	0.140321413594807
191	S	0.140321413594807	0.140321413594807
192	E	0.245425893599984	0.168312592211587
193	V	0.168312592211587	0.245425893599984
194	L	0.249443918392042	0.249443918392042
195	E	0.361426220959173	0.249443918392042
196	Q	0.307536493547762	0.249443918392042
197	R	0.219355177929600	0.243296344411183
198	K	0.203227581194527	0.243296344411183
199	V	0.243296344411183	0.243296344411183
200	L	0.325942142630567	0.325942142630567
201	E	0.612758401576362	0.508270793013451
202	K	0.532429610793407	0.508270793013451
203	C	0.508270793013451	0.508270793013451
204	N	0.508270793013451	0.508270793013451
205	R	0.391410024351703	0.507861971966225
206	V	0.507861971966225	0.391410024351703
207	S	0.385894433988363	0.385894433988363
208	M	0.174609234194244	0.213949001170121
209	L	0.144827566128121	0.213949001170121
210	A	0.213949001170121	0.195655846272568
211	V	0.329900728798515	0.213949001170121
212	E	0.195655846272568	0.234601611898555
213	E	0.365500113163758	0.252430172443805
214	Y	0.234601611898555	0.234601611898555
215	E	0.252430172443805	0.234601611898555
216	E	0.162374902250447	0.162374902250447
217	M	0.108353145759261	0.108353145759261
218	Q	0.031315740945658	0.047156353269242
219	V	0.047156353269242	0.047156353269242
220	N	0.030361488907157	0.047156353269242
221	L	0.048906835059654	0.048906835059654
222	E	0.077870291667434	0.056479739895608
223	L	0.056479739895608	0.056479739895608
224	E	0.056479739895608	0.077870291667434
225	K	0.094424836033549	0.094424836033549
226	D	0.114683897793403	0.094424836033549
227	L	0.146971010802424	0.094424836033549
228	R	0.085271557420181	0.085271557420181
229	K	0.063197673320515	0.085271557420181
230	K	0.051238915510203	0.085271557420181
231	A	0.149491920958325	0.149491920958325
232	E	0.160001358332182	0.157122462547954
233	S	0.160001358332182	0.160001358332182
234	F	0.157122462547954	0.160001358332182
235	A	0.228332265273009	0.160001358332182
236	Q	0.129293862186515	0.205439776665747
237	E	0.205439776665747	0.205439776665747
238	M	0.205439776665747	0.205439776665747
239	F	0.228332265273009	0.205439776665747
240	I	0.181984591770573	0.228332265273009
241	E	0.279289339520773	0.279289339520773
242	Q	0.294667739183808	0.294667739183808
243	N	0.295802115615695	0.295802115615695
244	K	0.391375761016981	0.391375761016981
245	L	0.566972552714135	0.566972552714135
246	K	0.677866665955972	0.566972552714135
247	R	0.583191725547560	0.566972552714135
248	Q	0.428198069089852	0.525783456969894
249	S	0.428198069089852	0.428198069089852
250	H	0.525783456969894	0.428198069089852
251	L	0.375222749200260	0.411245584462801
252	L	0.411245584462801	0.406031204531787
253	L	0.406031204531786	0.406031204531787
254	Q	0.406031204531787	0.411245584462801
255	S	0.576657695628404	0.543436258787829
256	S	0.543436258787829	0.576657695628404
257	I	0.612869708707626	0.579610667213956
258	P	0.748370304410802	0.579610667213956
259	D	0.579610667213956	0.579610667213956
260	Q	0.296432838753140	0.296432838753140
261	Q	0.151043235007982	0.151043235007982
262	L	0.104118553746306	0.151043235007982
263	L	0.106148584149127	0.151043235007982
264	K	0.182402944119205	0.106148584149127
265	A	0.184038818000651	0.106148584149127
266	L	0.092739394147489	0.182402944119205
267	D	0.099876884183058	0.184038818000651
268	E	0.294329229284130	0.139026350778075
269	N	0.206046157084673	0.139026350778075
270	A	0.139026350778075	0.139026350778075
271	K	0.047024591084957	0.057667677051962
272	L	0.027558489588116	0.047024591084957
273	T	0.057667677051962	0.043987388797586
274	Q	0.043987388797586	0.043987388797586
275	Q	0.025724567987083	0.046479621406999
276	L	0.046479621406999	0.046479621406999
277	E	0.072650412743307	0.072650412743307
278	E	0.085174083398229	0.085174083398229
279	E	0.114557013086998	0.085174083398229
280	R	0.114557013086998	0.085174083398229
281	I	0.038032725332387	0.068439151488295
282	Q	0.068439151488295	0.043713868929242
283	H	0.043713868929242	0.038032725332387
284	Q	0.027655997544703	0.043713868929242
285	Q	0.013776622285141	0.043713868929242
286	K	0.043713868929242	0.043713868929242
287	V	0.043713868929242	0.043713868929242
288	K	0.059413998683929	0.043713868929242
289	E	0.032517769643478	0.032867276224844
290	L	0.016416736853529	0.032867276224844
291	E	0.032867276224844	0.032867276224844
292	E	0.032867276224844	0.032867276224844
293	Q	0.033560139642180	0.032867276224844
294	L	0.021149651943804	0.032867276224844
295	E	0.044577806804737	0.028651430268584
296	N	0.028651430268584	0.028651430268584
297	E	0.024218616139070	0.039163333625657
298	T	0.075118485726095	0.039163333625657
299	L	0.039163333625657	0.061480233555349
300	H	0.061480233555349	0.075118485726095
301	K	0.095253510792001	0.061480233555349
302	E	0.176525071450361	0.095253510792001
303	I	0.061480233555349	0.176525071450361
304	H	0.176525071450361	0.176525071450361
305	N	0.336714369484670	0.223762774181593
306	L	0.336714369484670	0.223762774181593
307	K	0.223762774181593	0.223762774181593
308	Q	0.071225493044739	0.071225493044739
309	Q	0.062849537034932	0.062849537034932
310	L	0.062849537034932	0.062849537034932
311	E	0.062849537034932	0.062849537034932
312	L	0.058278635565961	0.062849537034932
313	L	0.031903611211749	0.058278635565961
314	E	0.072392031138273	0.058278635565961
315	E	0.037688706536146	0.067091218716743
316	D	0.067091218716743	0.067091218716743
317	K	0.067091218716743	0.058232707888066
318	K	0.058232707888066	0.058232707888066
319	E	0.031865122830966	0.031865122830966
320	L	0.031865122830966	0.031865122830966
321	E	0.009957938660972	0.010674563978016
322	L	0.005022252321816	0.010674563978016
323	K	0.010674563978016	0.010674563978016
324	Y	0.019874902094043	0.019874902094043
325	Q	0.031183729747082	0.031183729747082
326	N	0.060272500735095	0.060272500735095
327	S	0.060272500735095	0.060272500735095
328	E	0.107496187838749	0.060272500735095
329	E	0.060249297920766	0.060272500735095
330	K	0.159974165520119	0.060249297920766
331	A	0.048219829404397	0.048219829404397
332	R	0.029926796880793	0.032393241755738
333	N	0.032393241755738	0.032393241755738
334	L	0.032393241755738	0.032393241755738
335	K	0.038263612806603	0.038263612806603
336	H	0.041159358666468	0.041159358666468
337	S	0.113088935780744	0.113088935780744
338	V	0.149802409009423	0.123202970099252
339	D	0.147074891855416	0.123202970099252
340	E	0.123202970099252	0.123202970099252
341	L	0.069565721140550	0.069565721140550
342	Q	0.069565721140550	0.069565721140550
343	K	0.038275139343470	0.067152354912410
344	R	0.067152354912410	0.053708250219103
345	V	0.053708250219103	0.046021966956007
346	N	0.046021966956007	0.046021966956007
347	Q	0.023481219755991	0.046021966956007
348	S	0.039288759708252	0.039288759708252
349	E	0.057092079410044	0.026664673108198
350	N	0.026664673108198	0.026664673108198
351	S	0.024616058142688	0.024616058142688
352	V	0.022246922428743	0.022246922428743
353	P	0.017609360186822	0.020719756723754
354	P	0.019364794492210	0.019364794492210
355	P	0.020719756723754	0.019118910966559
356	P	0.019118910966559	0.019364794492210
357	P	0.016297515745315	0.020719756723754
358	P	0.023942213639438	0.020423859853273
359	P	0.025609095527378	0.020423859853273
360	P	0.020423859853273	0.023942213639438
361	P	0.010285439036849	0.024286983602119
362	L	0.024286983602119	0.024286983602119
363	P	0.030628321421727	0.030628321421727
364	P	0.035840248725585	0.035840248725585
365	P	0.075921322712158	0.075921322712158
366	P	0.126920390383882	0.126920390383882
367	P	0.146049305966786	0.146049305966786
368	N	0.232313045952733	0.232313045952733
369	P	0.420228166082123	0.315874501625472
370	I	0.479179082321874	0.369516537514788
371	R	0.315874501625472	0.408117283157510
372	S	0.369516537514788	0.408117283157510
373	L	0.408117283157510	0.408117283157510
374	M	0.466538212999305	0.466538212999305
375	S	0.466538212999305	0.466538212999305
376	M	0.507122020772634	0.495092725074162
377	I	0.495092725074162	0.495092725074162
378	R	0.535666268215085	0.495092725074162
379	K	0.299918702777329	0.327626464677956
380	R	0.327626464677956	0.314782122958726
381	S	0.314782122958726	0.299918702777329
382	H	0.187350202082924	0.187350202082924
383	P	0.080884782753490	0.080884782753490
384	S	0.076611560837907	0.076611560837907
385	G	0.063406387575188	0.063406387575188
386	S	0.032525160809292	0.032525160809292
387	G	0.027945999505993	0.027945999505993
388	A	0.025264679865956	0.025264679865956
389	K	0.013603977047567	0.013751446051261
390	K	0.013751446051261	0.013603977047567
391	E	0.012906904193308	0.012906904193308
392	K	0.008754154795729	0.011306582085341
393	A	0.005044477974807	0.011306582085341
394	T	0.011306582085341	0.008754154795729
395	Q	0.011429435573270	0.011306582085341
396	P	0.007584823812433	0.011429435573270
397	E	0.011564807825894	0.011564807825894
398	T	0.011564807825894	0.011564807825894
399	T	0.013212742848919	0.013212742848919
400	E	0.021066132149951	0.021066132149951
401	E	0.027247479541097	0.021624882139162
402	V	0.037465567441418	0.021624882139162
403	T	0.021624882139162	0.023755687494829
404	D	0.013566079188099	0.023755687494829
405	L	0.023755687494829	0.023755687494829
406	K	0.059927258976411	0.030550354654821
407	R	0.030550354654821	0.032536469844663
408	Q	0.032536469844663	0.059927258976411
409	A	0.106554902252918	0.097702163333684
410	V	0.163779538803204	0.097702163333684
411	E	0.097702163333684	0.106554902252918
412	E	0.074908645025948	0.136853457797858
413	M	0.216480690938590	0.136853457797858
414	M	0.136853457797858	0.216480690938590
415	D	0.240085785900015	0.225438029986454
416	R	0.240085785900015	0.240085785900015
417	I	0.225438029986454	0.240085785900015
418	K	0.287976669552759	0.232180286620801
419	K	0.158355384113037	0.232180286620801
420	G	0.232180286620801	0.287976669552759
421	V	0.347478846059621	0.237642054728552
422	H	0.302900742084154	0.302900742084154
423	L	0.237642054728552	0.316592326086650
424	R	0.346469819733913	0.302900742084154
425	P	0.316592326086650	0.237642054728552
426	V	0.187023604369189	0.187023604369189
427	N	0.187023604369189	0.187023604369189
428	Q	0.171776541580383	0.171776541580383
429	T	0.136062354148155	0.136062354148155
430	A	0.084546257127557	0.084546257127557
431	R	0.078907083912879	0.078907083912879
432	P	0.041219352947659	0.053841247188304
433	K	0.029244225264449	0.041219352947659
434	T	0.053841247188304	0.029244225264449
435	K	0.018797150634233	0.029244225264449
436	P	0.023579336379814	0.031119224388059
437	E	0.031119224388059	0.023579336379814
438	S	0.051391986279780	0.023579336379814
439	S	0.021587411644365	0.025291442586745
440	K	0.011603716950275	0.025291442586745
441	G	0.025291442586745	0.021587411644365
442	C	0.025291442586745	0.025291442586745
443	E	0.019034677921818	0.025291442586745
444	S	0.040216262964140	0.040216262964140
445	A	0.084760923354806	0.084760923354806
446	V	0.108703621298739	0.108703621298739
447	D	0.109767264695616	0.109767264695616
448	E	0.188074218455749	0.163118272418214
449	L	0.163118272418214	0.163118272418214
450	K	0.195532725227184	0.188074218455749
451	G	0.131479838397512	0.195532725227184
452	I	0.210479712367621	0.195532725227184
453	L	0.210479712367621	0.178469871783105
454	G	0.178469871783105	0.210479712367621
455	T	0.120838351161442	0.210479712367621
456	L	0.215697143827483	0.215697143827483
457	N	0.473673888125388	0.311124704554716
458	K	0.311124704554716	0.323890350973145
459	S	0.323890350973145	0.323890350973145
460	T	0.543457321047462	0.311124704554716
461	S	0.226138014127826	0.226138014127826
462	S	0.116774700371715	0.116774700371715
463	R	0.091236266021149	0.091236266021149
464	S	0.073025649051260	0.073025649051260
465	L	0.040246112463598	0.040246112463598
466	K	0.029452487111478	0.031516065591448
467	S	0.031516065591448	0.031516065591448
468	L	0.018339214866663	0.029452487111478
469	D	0.033550179334457	0.021049805854535
470	P	0.019540025531696	0.021049805854535
471	E	0.021049805854535	0.033550179334457
472	N	0.038991672750931	0.038991672750931
473	S	0.070824894044803	0.041940114556929
474	E	0.041940114556929	0.047707488517674
475	T	0.047707488517674	0.047707488517674
476	E	0.051279828023391	0.047707488517674
477	L	0.026409140808232	0.051279828023391
478	E	0.084714278165309	0.084714278165309
479	R	0.099169797330779	0.099169797330779
480	I	0.190494378894569	0.145515026633090
481	L	0.145515026633090	0.153926313702843
482	R	0.172857846590387	0.153926313702843
483	R	0.153926313702843	0.153926313702843
484	R	0.152508074446854	0.153926313702843
485	K	0.238650192567992	0.153926313702843
486	V	0.142993983873153	0.187971311106379
487	T	0.198100279286914	0.187971311106379
488	A	0.187971311106379	0.142993983873153
489	E	0.079158253937815	0.139567757542723
490	A	0.085218589847003	0.139567757542723
491	D	0.139567757542723	0.139567757542723
492	S	0.155757487507830	0.147395581958712
493	S	0.147395581958712	0.147395581958712
494	S	0.154954432776575	0.147395581958712
495	P	0.058142184319285	0.058142184319285
496	T	0.057546450353268	0.058142184319285
497	G	0.044808116523222	0.058142184319285
498	I	0.075539596081162	0.075539596081162
499	L	0.091026077024112	0.091026077024112
500	A	0.145528306690958	0.145528306690958
501	T	0.225066891576562	0.225066891576562
502	S	0.353010845808762	0.292038998436370
503	E	0.292038998436370	0.326740593356377
504	S	0.326740593356377	0.353010845808762
505	K	0.450125964729560	0.347190270082357
506	S	0.519866822586688	0.347190270082357
507	M	0.347190270082357	0.347190270082357
508	P	0.325583841535696	0.325583841535696
509	V	0.284548807076912	0.284548807076912
510	L	0.270545613153958	0.284548807076912
511	G	0.272708319686680	0.284548807076912
512	S	0.444913874451285	0.444913874451285
513	V	0.600921399045070	0.544322004022890
514	S	0.558893057887353	0.544322004022890
515	S	0.544322004022890	0.544322004022890
516	V	0.428185760802135	0.495256739796113
517	T	0.471085242584261	0.471085242584261
518	K	0.495256739796113	0.428185760802135
519	T	0.230677146176843	0.327369165807511
520	A	0.327369165807511	0.234384865403143
521	L	0.218389245463713	0.230677146176843
522	N	0.234384865403143	0.218389245463713
523	K	0.195404752754676	0.195404752754676
524	K	0.195404752754676	0.195404752754676
525	T	0.107980483438720	0.107980483438720
526	L	0.106932074237445	0.106932074237445
527	E	0.097431930074815	0.097431930074815
528	A	0.083206333419198	0.083206333419198
529	E	0.069568265575697	0.069568265575697
530	F	0.032722388573781	0.032722388573781
531	N	0.023896314823947	0.023896314823947
532	S	0.021594916084143	0.021594916084143
533	P	0.017391647634515	0.017391647634515
534	S	0.009950604137801	0.009950604137801
535	P	0.004028434819102	0.005952885112052
536	P	0.005952885112052	0.005952885112052
537	T	0.005237531312351	0.005952885112052
538	P	0.008572382530836	0.006252095311948
539	E	0.008618841769765	0.006252095311948
540	P	0.006252095311948	0.008572382530836
541	G	0.004734008089910	0.008618841769765
542	E	0.008904840571822	0.008904840571822
543	G	0.009001835153622	0.009001835153622
544	P	0.010573792005178	0.010573792005178
545	R	0.012416814372243	0.011588834031781
546	K	0.011588834031781	0.012416814372243
547	L	0.022982185801303	0.022982185801303
548	E	0.039776702591691	0.039776702591691
549	G	0.083459060306167	0.083459060306167
550	C	0.100013550976314	0.100013550976314
551	T	0.141286955607266	0.141286955607266
552	S	0.156103784278153	0.156103784278153
553	S	0.178730690688917	0.167850505574159
554	K	0.167850505574159	0.167850505574159
555	V	0.303412478371777	0.178730690688917
556	T	0.149145414861487	0.303412478371777
557	F	0.328966084848403	0.303412478371777
558	Q	0.411631076320855	0.291186675443013
559	P	0.291186675443013	0.328966084848403
560	P	0.276983284886653	0.398751919744235
561	S	0.398751919744235	0.398751919744235
562	S	0.574504544491691	0.398751919744235
563	I	0.417164299867492	0.398751919744235
564	G	0.240885703989035	0.240885703989035
565	C	0.152680438488261	0.152680438488261
566	R	0.083344930113919	0.116038302757374
567	K	0.083344930113919	0.083344930113919
568	K	0.116038302757374	0.083344930113919
569	Y	0.081441129123294	0.083344930113919
570	I	0.070079870595332	0.097183568197625
571	D	0.113877751634302	0.097183568197625
572	G	0.097183568197625	0.113877751634302
573	E	0.195365969067108	0.116293070004739
574	K	0.221240929690967	0.116293070004739
575	Q	0.116293070004739	0.176683108556402
576	A	0.106060035755074	0.116293070004739
577	E	0.176683108556402	0.110289204848642
578	P	0.110289204848642	0.110289204848642
579	V	0.057988050843155	0.110289204848642
580	V	0.117220676539057	0.110289204848642
581	V	0.091594822719662	0.117220676539057
582	L	0.129895438779454	0.127476031062687
583	D	0.127476031062687	0.127476031062687
584	P	0.137995901482389	0.127476031062687
585	V	0.109518893306981	0.109518893306981
586	S	0.096713196782258	0.104121423008851
587	T	0.104121423008851	0.104121423008851
588	H	0.104121423008851	0.096713196782258
589	E	0.077181819996133	0.077181819996133
590	P	0.027385564993755	0.027385564993755
591	Q	0.013933384095720	0.013933384095720
592	T	0.013933384095720	0.013933384095720
593	K	0.013933384095720	0.013933384095720
594	D	0.008307629824261	0.008307629824261
595	Q	0.007670046336009	0.008174760923138
596	V	0.008174760923138	0.007670046336009
597	A	0.007156297244746	0.007156297244746
598	E	0.007156297244746	0.007156297244746
599	K	0.004220222938869	0.004220222938869
600	D	0.002630064288004	0.002630064288004
601	P	0.001968101845158	0.002630064288004
602	T	0.001199357541851	0.002630064288004
603	Q	0.004867709769734	0.002432201380105
604	H	0.004867709769734	0.002432201380105
605	K	0.002432201380105	0.002432201380105
606	E	0.001139295096092	0.001573643020282
607	D	0.001573643020282	0.001573643020282
608	E	0.001573643020282	0.001573643020282
609	G	0.001807211054279	0.001573643020282
610	E	0.001063400787230	0.001573643020282
611	I	0.001051851877472	0.001235710322355
612	Q	0.002317989785944	0.001063400787230
613	P	0.001235710322355	0.001235710322355
614	E	0.001039985699027	0.002317989785944
615	N	0.003082876994543	0.003082876994543
616	K	0.006631690118212	0.006631690118212
617	E	0.006631690118212	0.006631690118212
618	D	0.008848323417191	0.006631690118212
619	S	0.007711776629231	0.006631690118212
620	I	0.003802878315053	0.004120332748393
621	E	0.004120332748393	0.004120332748393
622	N	0.003846620923814	0.004120332748393
623	V	0.500000000000000	0.500000000000000
624	R	0.500000000000000	0.500000000000000
625	E	0.500000000000000	0.500000000000000
626	T	0.500000000000000	0.500000000000000
627	D	0.500000000000000	0.500000000000000
628	S	0.500000000000000	0.500000000000000
629	S	0.500000000000000	0.500000000000000
630	N	0.500000000000000	0.500000000000000
631	C	0.500000000000000	0.500000000000000
