# Supplementary material for: Conserved degronome features governing quality control associated proteolysis
Source: Nat Commun. 2022 Dec 8;13:7588. doi: 10.1038/s41467-022-35298-y (PMC9732359; doi:10.1038/s41467-022-35298-y)
Supplement: Supplementary file 7 — Supplementary Data 5 [file 41467_2022_35298_MOESM7_ESM.zip › profile_A0PG75.csv]

# Degron profile of A0PG75
# logit: Predicted probability of a tile being a degron (PSI<2.2) assigned to central position
# smooth: Running median spanning 5 positions
resi	aa	logit	logit_smooth
1	M	0.500000000000000	0.500000000000000
2	A	0.500000000000000	0.500000000000000
3	S	0.500000000000000	0.500000000000000
4	K	0.500000000000000	0.500000000000000
5	D	0.500000000000000	0.500000000000000
6	A	0.500000000000000	0.500000000000000
7	Q	0.500000000000000	0.500000000000000
8	N	0.500000000000000	0.500000000000000
9	Q	0.176694666141895	0.176694666141895
10	R	0.108173336705824	0.108173336705824
11	R	0.069530723346691	0.083999367201691
12	G	0.083999367201691	0.076362418936507
13	L	0.076362418936507	0.076362418936507
14	P	0.076362418936507	0.076362418936507
15	G	0.054162645046282	0.054162645046282
16	F	0.030085053694536	0.037628865341792
17	L	0.034819984812813	0.037628865341792
18	P	0.037628865341792	0.037628865341792
19	G	0.063741972759744	0.050904755456735
20	A	0.050904755456735	0.050904755456735
21	P	0.080086720527539	0.051701617250566
22	D	0.044289066321877	0.051701617250566
23	P	0.051701617250566	0.051701617250566
24	D	0.054112399035714	0.044289066321877
25	Q	0.025364960715280	0.025364960715280
26	S	0.010364875498400	0.011788750859824
27	L	0.009680373795440	0.011788750859824
28	P	0.011788750859824	0.011788750859824
29	A	0.011788750859824	0.011788750859824
30	S	0.027040481461094	0.027040481461094
31	S	0.048804054473668	0.048804054473668
32	N	0.101851380347954	0.101851380347954
33	P	0.184940687666110	0.184940687666110
34	G	0.316007068823615	0.281968005462062
35	N	0.281968005462062	0.281968005462062
36	Q	0.281968005462062	0.281968005462062
37	A	0.281968005462062	0.281968005462062
38	W	0.242424465232093	0.281968005462062
39	Q	0.242424465232093	0.281968005462062
40	L	0.374177469747465	0.374177469747465
41	S	0.586074970951679	0.586074970951679
42	L	0.586074970951680	0.586074970951680
43	P	0.654383791258791	0.654383791258791
44	L	0.802762441739149	0.802762441739149
45	P	0.815197745874035	0.802762441739149
46	S	0.871016914422827	0.802762441739149
47	S	0.743499372325104	0.743499372325104
48	F	0.727543277446092	0.727543277446092
49	L	0.517985856287381	0.668746869664825
50	P	0.668746869664825	0.556840556003569
51	T	0.381545097527853	0.556840556003568
52	V	0.556840556003569	0.556840556003569
53	S	0.556840556003568	0.556840556003569
54	L	0.596496169730671	0.576981045952307
55	P	0.576981045952307	0.576981045952307
56	P	0.719289643339534	0.576981045952307
57	G	0.406669481439459	0.576981045952307
58	L	0.406669481439459	0.621450302850742
59	E	0.621450302850742	0.621450302850742
60	Y	0.767758804538199	0.767758804538199
61	L	0.797846249481006	0.767758804538199
62	S	0.809699107164547	0.767758804538199
63	Q	0.676342450388505	0.797846249481006
64	L	0.694036052155780	0.775569072542183
65	D	0.819849452120859	0.775569072542183
66	L	0.775569072542183	0.775569072542183
67	I	0.775569072542183	0.819849452120859
68	I	0.918754765479821	0.798124954433248
69	I	0.831608358323363	0.831608358323363
70	H	0.798124954433248	0.889489596962627
71	Q	0.889489596962627	0.868340131360871
72	Q	0.942490780866911	0.889489596962627
73	V	0.868340131360871	0.889489596962627
74	E	0.930272846643127	0.868340131360871
75	L	0.803034659686682	0.803034659686682
76	L	0.669379399982090	0.669379399982090
77	G	0.498614408546879	0.498614408546879
78	M	0.279284106093892	0.388695456666629
79	I	0.253108712935173	0.283478004644540
80	L	0.388695456666629	0.283478004644540
81	G	0.283478004644540	0.320802516387370
82	T	0.320802516387370	0.320802516387370
83	E	0.436831156980487	0.283478004644540
84	T	0.246729423468707	0.302280598131480
85	S	0.148466370806882	0.246729423468707
86	N	0.302280598131480	0.178839822801348
87	K	0.178839822801348	0.148466370806882
88	Y	0.089835597486625	0.132431148498553
89	E	0.053645237836760	0.132431148498553
90	I	0.132431148498553	0.132431148498553
91	K	0.207221384033499	0.207221384033499
92	N	0.459665296625965	0.459665296625965
93	S	0.508022079059148	0.508022079059148
94	L	0.637799205522988	0.508022079059148
95	G	0.560306543812975	0.508022079059148
96	Q	0.436925993566875	0.560306543812975
97	R	0.309500773784703	0.556260786039763
98	I	0.613829291282769	0.556260786039763
99	Y	0.556260786039763	0.613829291282769
100	F	0.713002792252544	0.713002792252544
101	A	0.713002792252544	0.713002792252544
102	V	0.728293223618145	0.713002792252544
103	E	0.590579932090179	0.728293223618145
104	E	0.780936235109474	0.780936235109474
105	S	0.861178134797839	0.780936235109474
106	I	0.851844597106419	0.780936235109474
107	C	0.740611986319002	0.756003676185268
108	F	0.756003676185268	0.740611986319002
109	N	0.641473220025977	0.641473220025977
110	R	0.593161771453488	0.641473220025977
111	T	0.578544819367061	0.641473220025977
112	F	0.707382159998882	0.707382159998882
113	C	0.887775902864800	0.887775902864800
114	S	0.895124515734728	0.887775902864800
115	T	0.895124515734728	0.887775902864800
116	L	0.843120992708487	0.843120992708487
117	R	0.589752915840395	0.589752915840395
118	S	0.589752915840395	0.589752915840395
119	C	0.571255793965626	0.571255793965626
120	T	0.499093593492907	0.499093593492907
121	L	0.365225550233344	0.365225550233344
122	R	0.170624314961808	0.365225550233344
123	I	0.259710191765641	0.275458553680534
124	T	0.413992483117456	0.275458553680534
125	D	0.275458553680534	0.322810277323632
126	N	0.375349305724057	0.322810277323632
127	S	0.322810277323632	0.275458553680534
128	G	0.242613507176649	0.242613507176649
129	R	0.212173617302585	0.212173617302585
130	E	0.212173617302584	0.212173617302585
131	V	0.212173617302585	0.212173617302584
132	I	0.175185947943479	0.212173617302584
133	T	0.142853099544997	0.212173617302585
134	V	0.250077809070652	0.250077809070652
135	N	0.402956483011429	0.402956483011429
136	R	0.572006992959294	0.572006992959294
137	P	0.739466980007003	0.690977903150274
138	L	0.690977903150274	0.739466980007003
139	R	0.862136495770426	0.854189999109418
140	C	0.863918307819520	0.854189999109418
141	N	0.854189999109418	0.854189999109418
142	S	0.842430363878187	0.842430363878187
143	C	0.642841862249642	0.809970667157687
144	W	0.809970667157687	0.809970667157687
145	C	0.693999063780948	0.727365920026932
146	P	0.844531890351530	0.752137362779618
147	C	0.727365920026932	0.727365920026932
148	Y	0.752137362779618	0.727365920026932
149	L	0.616335264633016	0.632518301976942
150	Q	0.632518301976942	0.616335264633016
151	E	0.565463236337951	0.565463236337951
152	L	0.450366820991097	0.472222719460369
153	E	0.457236581716461	0.457236581716461
154	I	0.472222719460369	0.457236581716461
155	Q	0.443157541407110	0.458071675867436
156	A	0.461815802600997	0.458071675867436
157	P	0.458071675867436	0.443157541407110
158	P	0.312657349605717	0.427594683499938
159	G	0.312657349605717	0.427594683499938
160	T	0.427594683499938	0.406696334817269
161	I	0.440529322109516	0.406696334817269
162	V	0.406696334817269	0.406696334817269
163	G	0.222509959832639	0.406696334817269
164	Y	0.366907186023343	0.406696334817269
165	V	0.470117564866224	0.470117564866224
166	T	0.470117564866224	0.470117564866224
167	Q	0.495987321150684	0.495987321150684
168	K	0.708625188865569	0.708625188865569
169	W	0.708625188865569	0.708625188865569
170	D	0.708625188865569	0.708625188865569
171	P	0.568194413071443	0.579959690423203
172	F	0.579959690423203	0.568194413071443
173	L	0.494628569151603	0.494628569151603
174	P	0.312862328201264	0.312862328201264
175	K	0.298046225492453	0.298046225492453
176	F	0.208978421036778	0.208978421036778
177	T	0.122843615101381	0.208978421036778
178	I	0.125861464121072	0.208978421036778
179	Q	0.351166968294182	0.351166968294182
180	N	0.375125003744218	0.372552634335858
181	A	0.395448367792551	0.372552634335858
182	N	0.372552634335858	0.372552634335858
183	K	0.345604952563549	0.345604952563549
184	E	0.322559054377639	0.345604952563549
185	D	0.290357615330553	0.322559054377639
186	I	0.408336744432183	0.322559054377639
187	L	0.255244124997327	0.362396749668472
188	K	0.373587493500515	0.373587493500515
189	I	0.362396749668472	0.373587493500515
190	V	0.426485605396061	0.426485605396061
191	G	0.636555079693195	0.550097108316779
192	P	0.584114853877325	0.584114853877325
193	C	0.550097108316779	0.584114853877325
194	V	0.806650631495471	0.550097108316779
195	T	0.505968431497751	0.505968431497751
196	C	0.504605617236011	0.504605617236011
197	G	0.382811806404267	0.382811806404267
198	C	0.341904479585284	0.341904479585284
199	F	0.223138642127084	0.341904479585284
200	G	0.277506036265687	0.312503111024208
201	D	0.479160339907836	0.277506036265687
202	V	0.312503111024208	0.277506036265687
203	D	0.132717001702276	0.143081274020509
204	F	0.124881521648849	0.143081274020509
205	E	0.143081274020509	0.143081274020509
206	V	0.182525767135961	0.143081274020509
207	K	0.220648559502229	0.143081274020509
208	T	0.102784802944780	0.182525767135961
209	I	0.125000722867216	0.220648559502229
210	N	0.367865106013572	0.254430583782015
211	E	0.254430583782015	0.367865106013572
212	K	0.391635826087576	0.373617022599717
213	L	0.373617022599717	0.391635826087576
214	T	0.672925090299131	0.491739851576885
215	I	0.546790462851748	0.546790462851748
216	G	0.491739851576885	0.599632314604323
217	K	0.641325427223583	0.599632314604323
218	I	0.599632314604323	0.599632314604323
219	S	0.599632314604323	0.599632314604323
220	K	0.565940635716576	0.599632314604323
221	Y	0.702233803723106	0.701092554129560
222	W	0.701092554129560	0.701092554129560
223	S	0.701092554129560	0.701092554129560
224	G	0.477523373601314	0.597345384831273
225	F	0.597345384831273	0.477523373601314
226	V	0.440221638105973	0.440221638105973
227	N	0.234560672057913	0.364093872107331
228	D	0.364093872107331	0.350628198003429
229	V	0.314666136256716	0.314666136256716
230	F	0.350628198003429	0.333903561355469
231	T	0.227177815518187	0.333903561355469
232	N	0.333903561355469	0.333903561355469
233	A	0.360441399863757	0.270155702812740
234	D	0.270155702812740	0.270155702812740
235	N	0.097866201449880	0.204392776266533
236	F	0.204392776266533	0.204392776266533
237	G	0.204392776266533	0.204392776266533
238	I	0.204392776266533	0.204392776266533
239	H	0.122042672751931	0.204392776266533
240	V	0.189936189799031	0.204392776266533
241	P	0.217926666330938	0.217926666330938
242	A	0.217926666330938	0.217926666330938
243	D	0.406251787785531	0.406251787785531
244	L	0.564676699618590	0.564676699618590
245	D	0.585644788968428	0.564676699618590
246	V	0.585644788968428	0.564676699618590
247	T	0.460030588145301	0.581627761722360
248	V	0.559244473923220	0.581627761722360
249	K	0.581627761722360	0.581627761722360
250	A	0.754460469644295	0.754460469644295
251	A	0.823890086179960	0.823097648617388
252	M	0.823890086179960	0.823890086179960
253	I	0.823097648617388	0.823890086179960
254	G	0.933340188674403	0.933340188674403
255	A	0.938804307545025	0.933340188674403
256	C	0.965930698782983	0.933340188674403
257	F	0.905166138414014	0.916067494038322
258	L	0.916067494038322	0.916067494038322
259	F	0.898927519539152	0.916067494038322
260	D	0.931578941306000	0.916067494038322
261	F	0.917421480939210	0.898927519539152
262	M	0.804902952499854	0.804902952499854
263	F	0.500000000000000	0.500000000000000
264	F	0.500000000000000	0.500000000000000
265	E	0.500000000000000	0.500000000000000
266	H	0.500000000000000	0.500000000000000
267	S	0.500000000000000	0.500000000000000
268	L	0.500000000000000	0.500000000000000
269	A	0.500000000000000	0.500000000000000
270	G	0.500000000000000	0.500000000000000
271	L	0.500000000000000	0.500000000000000
