# Supplementary material for: Conserved degronome features governing quality control associated proteolysis
Source: Nat Commun. 2022 Dec 8;13:7588. doi: 10.1038/s41467-022-35298-y (PMC9732359; doi:10.1038/s41467-022-35298-y)
Supplement: Supplementary file 7 — Supplementary Data 5 [file 41467_2022_35298_MOESM7_ESM.zip › profile_A0PJE2.csv]

# Degron profile of A0PJE2
# logit: Predicted probability of a tile being a degron (PSI<2.2) assigned to central position
# smooth: Running median spanning 5 positions
resi	aa	logit	logit_smooth
1	M	0.500000000000000	0.500000000000000
2	S	0.500000000000000	0.500000000000000
3	L	0.500000000000000	0.500000000000000
4	Y	0.500000000000000	0.500000000000000
5	R	0.500000000000000	0.500000000000000
6	S	0.500000000000000	0.500000000000000
7	V	0.500000000000000	0.500000000000000
8	V	0.500000000000000	0.500000000000000
9	W	0.888750844369323	0.835065849905886
10	F	0.843021088627983	0.835065849905886
11	A	0.835065849905886	0.835065849905886
12	K	0.729367512196170	0.729367512196170
13	G	0.540644627573076	0.653798363169398
14	L	0.653798363169398	0.540644627573076
15	R	0.520190994064345	0.520190994064345
16	E	0.388665361243864	0.388665361243864
17	Y	0.313900429839739	0.313900429839739
18	T	0.270582748261893	0.270582748261893
19	K	0.157668272174102	0.157668272174102
20	S	0.070831365948299	0.157668272174102
21	G	0.131247244694623	0.133581429368017
22	Y	0.254155461900957	0.133489033125758
23	E	0.133581429368017	0.133489033125758
24	S	0.133489033125758	0.133489033125758
25	A	0.118252779966702	0.127045339780081
26	C	0.127045339780081	0.127045339780081
27	K	0.076333398996731	0.121203213127492
28	D	0.130041634521517	0.127045339780081
29	F	0.121203213127492	0.130041634521517
30	V	0.270814852124972	0.154225516762261
31	P	0.154225516762261	0.193638670884696
32	H	0.193638670884696	0.205777101340202
33	D	0.205777101340202	0.205777101340202
34	L	0.264725696360990	0.264725696360990
35	E	0.295267253016300	0.295267253016300
36	V	0.455003755760566	0.455003755760566
37	Q	0.740170633009062	0.455003755760566
38	I	0.606515949258222	0.455003755760566
39	P	0.405954671557909	0.405954671557909
40	G	0.378046645114819	0.405954671557909
41	R	0.309049322261284	0.378046645114819
42	V	0.472285331061304	0.378046645114819
43	F	0.264795348509801	0.361535773796853
44	L	0.560871553426935	0.366531348841342
45	V	0.361535773796853	0.361535773796853
46	T	0.366531348841342	0.361535773796853
47	G	0.258585048407167	0.361535773796853
48	G	0.293205346749277	0.366531348841342
49	N	0.402397957180979	0.293205346749277
50	S	0.539690654576310	0.300739148077504
51	G	0.283004647284879	0.300739148077504
52	I	0.300739148077504	0.283004647284879
53	G	0.219322935427056	0.219322935427056
54	K	0.134439119513751	0.142188572730523
55	A	0.142188572730523	0.142188572730523
56	T	0.142188572730523	0.142188572730523
57	A	0.142188572730523	0.142188572730523
58	L	0.174401617421721	0.174401617421721
59	E	0.264829942426493	0.264829942426493
60	I	0.339354038982237	0.321573993662226
61	A	0.321573993662226	0.339354038982237
62	K	0.516707991959730	0.516707991959730
63	R	0.645486491076537	0.516707991959730
64	G	0.615505103157492	0.516707991959730
65	G	0.441762093520501	0.441762093520501
66	T	0.373034478139596	0.373034478139596
67	V	0.279880093701660	0.365255770566954
68	H	0.365255770566954	0.279880093701660
69	L	0.257532412606430	0.257532412606430
70	V	0.139612050904140	0.139612050904140
71	C	0.079205233322352	0.122516617929252
72	R	0.089118189676291	0.122516617929252
73	D	0.122516617929252	0.089118189676291
74	Q	0.122516617929252	0.089118189676291
75	A	0.073460259842483	0.122516617929252
76	P	0.086469567358941	0.093100506272241
77	A	0.151643170279785	0.086469567358941
78	E	0.093100506272241	0.086469567358941
79	D	0.033405600170878	0.033405600170878
80	A	0.021071438728314	0.023381875483306
81	R	0.014859007697672	0.023381875483306
82	G	0.023381875483306	0.021071438728314
83	E	0.023381875483306	0.023381875483306
84	I	0.015241142827779	0.023381875483306
85	I	0.035745225528238	0.035745225528238
86	R	0.053425832178852	0.053425832178852
87	E	0.155902533872426	0.155902533872426
88	S	0.284902288231660	0.284902288231660
89	G	0.397938154719046	0.397938154719046
90	N	0.510923933897369	0.408487490777619
91	Q	0.408487490777619	0.510923933897369
92	N	0.693237000088241	0.510923933897369
93	I	0.526069979489221	0.408487490777619
94	F	0.214141040466174	0.260649799696673
95	L	0.176731984685365	0.245438873940575
96	H	0.260649799696673	0.245438873940575
97	I	0.245438873940575	0.260649799696673
98	V	0.466924485265478	0.466924485265478
99	D	0.686167294794578	0.686167294794578
100	L	0.690795209129713	0.690795209129713
101	S	0.840303394360617	0.690795209129713
102	D	0.815070359639676	0.690795209129713
103	P	0.575232627915132	0.575232627915132
104	K	0.363809744830175	0.497765252380907
105	Q	0.497765252380907	0.363809744830175
106	I	0.314583493744442	0.314583493744442
107	W	0.198928414398093	0.221942888468112
108	K	0.221942888468112	0.198928414398093
109	F	0.140667222648643	0.198928414398093
110	V	0.133695053775684	0.221942888468112
111	E	0.367133945477990	0.367133945477990
112	N	0.423889752636216	0.423889752636216
113	F	0.570973541597204	0.570973541597204
114	K	0.730442147709017	0.570973541597204
115	Q	0.730442147709017	0.570973541597204
116	E	0.520515984630681	0.520515984630681
117	H	0.477384214634226	0.477384214634226
118	K	0.374980505772847	0.426570105548858
119	L	0.210101549606957	0.426570105548858
120	H	0.426570105548858	0.426570105548858
121	V	0.585110289149748	0.519936908870073
122	L	0.562773258695396	0.525320354608283
123	I	0.519936908870073	0.562773258695396
124	N	0.525320354608283	0.525519478598377
125	N	0.675310944219763	0.525519478598377
126	A	0.525519478598377	0.542897834664396
127	G	0.688181477787515	0.542897834664396
128	C	0.542897834664396	0.525519478598377
129	M	0.387430874385342	0.387430874385342
130	V	0.156374726166891	0.156374726166891
131	N	0.069417456528506	0.069417456528506
132	K	0.064401711292535	0.064401711292535
133	R	0.047450069786778	0.055891458030079
134	E	0.055891458030079	0.055891458030079
135	L	0.036859237723290	0.055891458030079
136	T	0.086406252893422	0.055891458030079
137	E	0.067414660821800	0.055699092454584
138	D	0.055699092454584	0.055699092454584
139	G	0.026706832966053	0.055699092454584
140	L	0.033787809409920	0.046554561088758
141	E	0.065142382055184	0.046554561088758
142	K	0.046554561088758	0.065142382055184
143	N	0.126667167126285	0.117897245153769
144	F	0.117897245153769	0.126667167126285
145	A	0.212068047414904	0.212068047414904
146	A	0.468295962377249	0.468295962377249
147	N	0.640501150336450	0.489482289235625
148	T	0.704358975228113	0.640501150336450
149	L	0.489482289235625	0.704358975228113
150	G	0.758310843111794	0.758310843111794
151	V	0.871387087448537	0.868861531065514
152	Y	0.878925356330504	0.871387087448537
153	I	0.868861531065514	0.871387087448537
154	L	0.910256085295485	0.868861531065514
155	T	0.825934455806927	0.849376403380211
156	T	0.849376403380211	0.825934455806927
157	G	0.762025669624321	0.762025669624321
158	L	0.647584406479155	0.647584406479155
159	I	0.548475696512207	0.548475696512207
160	P	0.377127750497104	0.377127750497104
161	V	0.273965165496898	0.273965165496898
162	L	0.240163154585415	0.255134721983520
163	E	0.255134721983520	0.255134721983520
164	K	0.255134721983520	0.255134721983520
165	E	0.366187131450064	0.289156000325240
166	H	0.433167747103322	0.289156000325240
167	D	0.289156000325240	0.289156000325240
168	P	0.131235408585622	0.131235408585622
169	R	0.118447695596043	0.118447695596043
170	V	0.105944627085822	0.118447695596043
171	I	0.105944627085822	0.118447695596043
172	T	0.260350477901635	0.256216743483832
173	V	0.256216743483832	0.260350477901635
174	S	0.361312408739001	0.361312408739001
175	S	0.496426805830571	0.496426805830571
176	G	0.610104369293822	0.577788419146912
177	G	0.650495919907005	0.577788419146912
178	M	0.577788419146912	0.577788419146912
179	L	0.286258079769424	0.286258079769424
180	V	0.270122480685030	0.270122480685030
181	Q	0.252480385602747	0.252480385602747
182	K	0.165320655204812	0.165320655204812
183	L	0.102097762986623	0.140933194497302
184	N	0.109275501962672	0.140933194497302
185	T	0.140933194497302	0.140933194497302
186	N	0.155719651652717	0.140933194497302
187	D	0.186422391763357	0.140933194497302
188	L	0.057455643396984	0.057455643396984
189	Q	0.026314343146592	0.045108070670812
190	S	0.028761101769826	0.041116834569862
191	E	0.045108070670812	0.041116834569862
192	R	0.041116834569862	0.045108070670812
193	T	0.085567868234752	0.085567868234752
194	P	0.101998632939463	0.101998632939463
195	F	0.116689994748503	0.101998632939463
196	D	0.173343876436930	0.109572609650843
197	G	0.095213610768998	0.109572609650843
198	T	0.109572609650843	0.109572609650843
199	M	0.101962334106897	0.109572609650843
200	V	0.154317314070868	0.154317314070868
201	Y	0.223850456207392	0.223850456207392
202	A	0.327268664079798	0.327268664079798
203	Q	0.518122363076145	0.367805252158439
204	N	0.367805252158439	0.400587338954145
205	K	0.400587338954145	0.488157187886343
206	R	0.488157187886343	0.488157187886343
207	Q	0.651330874314782	0.488157187886343
208	Q	0.603844879513555	0.488157187886343
209	V	0.451969406534047	0.451969406534047
210	V	0.264794781994963	0.264794781994963
211	L	0.240354269986100	0.264794781994963
212	T	0.225694998696315	0.264794781994963
213	E	0.310770928244077	0.310770928244077
214	R	0.493330523103770	0.493130919698944
215	W	0.493130919698944	0.493330523103770
216	A	0.663317363847433	0.555982664692870
217	Q	0.681051267655204	0.555982664692870
218	G	0.555982664692870	0.555982664692870
219	H	0.524788468530610	0.524788468530610
220	P	0.387900924426979	0.412336619123917
221	A	0.347598284989045	0.412336619123917
222	I	0.412336619123917	0.412336619123917
223	H	0.562896090215646	0.412336619123917
224	F	0.443845614646696	0.412336619123917
225	S	0.245292879684962	0.285912903003936
226	S	0.262609183332260	0.262609183332260
227	M	0.285912903003936	0.262609183332260
228	H	0.219230291877281	0.285912903003936
229	P	0.360340570476196	0.285912903003936
230	G	0.331229073216021	0.219230291877281
231	W	0.183314966919977	0.203509254470429
232	A	0.203509254470429	0.183314966919977
233	D	0.170582435839264	0.170582435839264
234	T	0.148800180639058	0.148800180639058
235	P	0.116735554741643	0.141035924280924
236	G	0.141035924280924	0.141035924280924
237	V	0.141035924280924	0.141035924280924
238	R	0.191628614355221	0.191628614355221
239	Q	0.252783034959688	0.191628614355221
240	A	0.241965565133312	0.191628614355221
241	M	0.164335540769605	0.173462947408974
242	P	0.164335540769605	0.173462947408974
243	G	0.173462947408974	0.173462947408974
244	F	0.316869714935177	0.279631494295237
245	H	0.398299267138062	0.279631494295237
246	A	0.279631494295237	0.279631494295237
247	R	0.171188509695906	0.215511028416668
248	F	0.215511028416668	0.171188509695906
249	G	0.171188509695906	0.171188509695906
250	D	0.094063960946498	0.130364061847075
251	R	0.130364061847075	0.094063960946498
252	L	0.090161231307370	0.090161231307370
253	R	0.050891220211261	0.090161231307370
254	S	0.069596346166908	0.090161231307370
255	E	0.102746771157044	0.102746771157044
256	A	0.173670705018668	0.173670705018668
257	Q	0.174454490969153	0.174454490969153
258	G	0.255403650886536	0.255403650886536
259	A	0.563196814121166	0.388797586886985
260	D	0.544427270813170	0.419792754918004
261	T	0.388797586886985	0.470307064890101
262	M	0.419792754918004	0.470307064890101
263	L	0.470307064890101	0.470307064890101
264	W	0.654927632749874	0.654927632749874
265	L	0.654927632749874	0.654927632749874
266	A	0.654927632749874	0.654927632749874
267	L	0.680898492281083	0.654927632749874
268	S	0.634875709702198	0.680898492281083
269	S	0.724544214501241	0.724544214501241
270	A	0.737332850548302	0.737332850548302
271	A	0.777153172346547	0.737332850548302
272	A	0.776207557655138	0.737332850548302
273	A	0.617748047148104	0.617748047148104
274	Q	0.300662997301219	0.300662997301219
275	P	0.274305270796991	0.274305270796991
276	S	0.159446473282483	0.215657179653863
277	G	0.138848160000316	0.183042496651569
278	R	0.215657179653863	0.159446473282483
279	F	0.183042496651569	0.155821879335749
280	F	0.155821879335749	0.183042496651569
281	Q	0.139530659100847	0.183042496651569
282	D	0.198872233065693	0.186123079293490
283	R	0.186123079293490	0.198872233065693
284	K	0.335744781136462	0.335744781136462
285	P	0.382818395910406	0.382818395910406
286	V	0.453385666985027	0.382818395910406
287	S	0.485440302341005	0.382818395910406
288	T	0.335513648897212	0.335513648897212
289	H	0.212746642319564	0.332500759087676
290	L	0.226539771498004	0.332500759087676
291	P	0.332500759087676	0.256506793314874
292	L	0.361663581324292	0.256506793314874
293	A	0.256506793314874	0.256506793314874
294	T	0.188982278374545	0.188982278374545
295	A	0.072740168712169	0.120825155091907
296	S	0.068864995239927	0.120825155091907
297	S	0.120825155091907	0.073481231709124
298	S	0.206052512672974	0.120825155091907
299	P	0.073481231709124	0.159635201502584
300	A	0.159635201502584	0.159635201502584
301	E	0.159635201502584	0.081613239653342
302	E	0.081613239653342	0.110443683321122
303	E	0.075017538772496	0.110443683321122
304	K	0.110443683321122	0.110443683321122
305	L	0.132216155687090	0.123250879184813
306	I	0.123250879184813	0.124436991750411
307	E	0.124436991750411	0.132216155687090
308	I	0.238043931203538	0.238043931203538
309	L	0.500000000000000	0.500000000000000
310	E	0.500000000000000	0.500000000000000
311	Q	0.500000000000000	0.500000000000000
312	L	0.500000000000000	0.500000000000000
313	A	0.500000000000000	0.500000000000000
314	Q	0.500000000000000	0.500000000000000
315	T	0.500000000000000	0.500000000000000
316	F	0.500000000000000	0.500000000000000
317	K	0.500000000000000	0.500000000000000
