# Supplementary material for: Conserved degronome features governing quality control associated proteolysis
Source: Nat Commun. 2022 Dec 8;13:7588. doi: 10.1038/s41467-022-35298-y (PMC9732359; doi:10.1038/s41467-022-35298-y)
Supplement: Supplementary file 7 — Supplementary Data 5 [file 41467_2022_35298_MOESM7_ESM.zip › profile_A0PJK1.csv]

# Degron profile of A0PJK1
# logit: Predicted probability of a tile being a degron (PSI<2.2) assigned to central position
# smooth: Running median spanning 5 positions
resi	aa	logit	logit_smooth
1	M	0.500000000000000	0.500000000000000
2	A	0.500000000000000	0.500000000000000
3	A	0.500000000000000	0.500000000000000
4	N	0.500000000000000	0.500000000000000
5	S	0.500000000000000	0.500000000000000
6	T	0.500000000000000	0.500000000000000
7	S	0.500000000000000	0.500000000000000
8	D	0.500000000000000	0.500000000000000
9	L	0.143208758668918	0.159325857137628
10	H	0.159325857137628	0.159325857137628
11	T	0.159325857137628	0.159325857137628
12	P	0.071653683265212	0.159325857137628
13	G	0.165330792180049	0.165330792180049
14	T	0.287375416189664	0.287375416189664
15	Q	0.404834075099750	0.404834075099750
16	L	0.580678412680890	0.580678412680890
17	S	0.736932455946994	0.717738390528501
18	V	0.717738390528501	0.736932455946994
19	A	0.803277946085020	0.803277946085020
20	D	0.882992024588268	0.882992024588268
21	I	0.915932616699719	0.915932616699719
22	I	0.964378805590749	0.955043471507988
23	V	0.955043471507988	0.962473284617410
24	I	0.975163455826220	0.964378805590749
25	T	0.962473284617410	0.962473284617410
26	V	0.977646973689760	0.969851028177917
27	Y	0.950957509671409	0.969851028177917
28	F	0.969851028177917	0.977646973689760
29	A	0.992215398395683	0.969851028177917
30	L	0.984278360836130	0.969851028177917
31	N	0.968505730467539	0.968505730467539
32	V	0.966615202002941	0.966615202002941
33	A	0.938816665764595	0.949045642413888
34	V	0.949045642413888	0.938816665764595
35	G	0.916122517039720	0.916122517039720
36	I	0.871910029514435	0.871910029514435
37	W	0.742939991009837	0.742939991009837
38	S	0.704230334911193	0.704230334911193
39	S	0.683674435026344	0.683674435026344
40	C	0.683674435026344	0.683674435026344
41	R	0.489327938572429	0.596947532863129
42	A	0.574784659181710	0.596947532863129
43	S	0.596947532863129	0.596947532863129
44	R	0.786336370578820	0.596947532863129
45	N	0.689283632486950	0.596947532863129
46	T	0.458569127467411	0.477481017030631
47	V	0.477481017030631	0.458569127467411
48	N	0.313516101769692	0.313516101769692
49	G	0.299617200595832	0.313516101769692
50	Y	0.286149838093009	0.313516101769692
51	F	0.392774572840546	0.392774572840546
52	L	0.561571295421096	0.502259127126737
53	A	0.502259127126737	0.561571295421096
54	G	0.721418677454747	0.582218262051269
55	R	0.659464196053770	0.637247521590145
56	D	0.582218262051269	0.659464196053770
57	M	0.637247521590145	0.659464196053770
58	T	0.813612542686493	0.755758091914649
59	W	0.824905942532037	0.755758091914649
60	W	0.755758091914649	0.755758091914649
61	P	0.622227559020925	0.622227559020925
62	I	0.573048839660215	0.573048839660215
63	G	0.504750489552238	0.573048839660215
64	A	0.416626907359741	0.504750489552238
65	S	0.588304172403729	0.504750489552238
66	L	0.418044278159365	0.557420708971862
67	F	0.571704771403994	0.564247051674176
68	A	0.557420708971862	0.557420708971862
69	S	0.564247051674176	0.557420708971862
70	S	0.535262201315230	0.557420708971862
71	E	0.515222733930519	0.535262201315230
72	G	0.633042894222575	0.515222733930519
73	S	0.515222733930519	0.515222733930519
74	G	0.515222733930519	0.515222733930519
75	L	0.299577734109686	0.299577734109686
76	F	0.219309750030182	0.219309750030182
77	I	0.219309750030182	0.219309750030182
78	G	0.175178107737838	0.219309750030182
79	L	0.138353252000931	0.219309750030182
80	A	0.344451913897722	0.344451913897722
81	G	0.460300317684860	0.460300317684860
82	S	0.592570031215378	0.487193861330302
83	G	0.702448226260946	0.487193861330302
84	A	0.487193861330302	0.487193861330302
85	A	0.487193861330302	0.487193861330302
86	G	0.211296622941006	0.412352028029031
87	G	0.412352028029031	0.228579395864317
88	L	0.228579395864317	0.228579395864317
89	A	0.228579395864317	0.283788167070720
90	V	0.283788167070720	0.283788167070720
91	A	0.406864928564336	0.406864928564336
92	G	0.607416084180469	0.607416084180469
93	F	0.703140857624840	0.703140857624840
94	E	0.783831391962024	0.783831391962024
95	W	0.854770616434624	0.854770616434624
96	N	0.936000331081546	0.905244240680144
97	A	0.905244240680144	0.936000331081546
98	T	0.939083218223521	0.939083218223521
99	Y	0.939083218223521	0.939083218223521
100	V	0.959135838936555	0.959135838936555
101	L	0.981461331941734	0.960134034917762
102	L	0.960134034917762	0.981461331941734
103	A	0.988427017710507	0.986784258428299
104	L	0.986784258428299	0.988427017710507
105	A	0.994808439349452	0.993567073275388
106	W	0.993636565663073	0.993567073275388
107	V	0.993567073275388	0.993567073275388
108	F	0.980849594708101	0.983909160637446
109	V	0.983909160637446	0.982302376935110
110	P	0.982302376935110	0.980849594708101
111	I	0.967606002847286	0.978599069172966
112	Y	0.978599069172966	0.967606002847286
113	I	0.953893662196015	0.953893662196015
114	S	0.906354958042195	0.909924134327325
115	S	0.894307974408594	0.906354958042195
116	E	0.909924134327325	0.894307974408594
117	I	0.833010889359984	0.833010889359984
118	V	0.733893670271417	0.777814103324290
119	T	0.777814103324290	0.748543304988269
120	L	0.748543304988269	0.733893670271417
121	P	0.565221341809140	0.565221341809140
122	E	0.325587111075552	0.325587111075552
123	Y	0.308166120164180	0.325587111075552
124	I	0.324593864276367	0.325587111075552
125	Q	0.630218002687569	0.443383704563249
126	K	0.474571382438815	0.474571382438815
127	R	0.443383704563249	0.576991465433647
128	Y	0.576991465433647	0.576991465433647
129	G	0.576991465433647	0.576991465433647
130	G	0.616087098652033	0.616087098652033
131	Q	0.826593722274524	0.717581279782369
132	R	0.837999397887339	0.826593722274524
133	I	0.717581279782369	0.837999397887339
134	R	0.838015799306630	0.838015799306630
135	M	0.911573673409791	0.911573673409791
136	Y	0.947229223297202	0.912037982122978
137	L	0.912037982122978	0.947229223297202
138	S	0.958994578818013	0.958994578818013
139	V	0.982992523787104	0.982250526832248
140	L	0.984455383726267	0.982250526832248
141	S	0.982250526832248	0.982250526832248
142	L	0.982250526832248	0.982250526832248
143	L	0.980876396936370	0.982250526832248
144	L	0.984631931424879	0.980876396936370
145	S	0.948708369124643	0.969715916160920
146	V	0.948708369124643	0.958407760288952
147	F	0.969715916160920	0.948708369124643
148	T	0.958407760288952	0.948708369124643
149	K	0.902660399309581	0.919224230612740
150	I	0.919224230612740	0.919224230612740
151	S	0.919224230612740	0.918818497249579
152	L	0.918818497249579	0.918818497249579
153	D	0.911297923219267	0.918818497249579
154	L	0.917189212283208	0.918818497249579
155	Y	0.929690424159774	0.919111216046423
156	A	0.919111216046423	0.929690424159774
157	G	0.954780322491368	0.942755648293661
158	A	0.944233189505506	0.942755648293661
159	L	0.942755648293661	0.942755648293661
160	F	0.928900873530893	0.942755648293661
161	V	0.928539966988710	0.942755648293661
162	H	0.978265436728540	0.962962025381513
163	I	0.978265436728540	0.962962025381513
164	C	0.962962025381513	0.978265436728540
165	L	0.955395430960406	0.978265436728540
166	G	0.982957938396315	0.979388931488418
167	W	0.988801542377401	0.979498697160385
168	N	0.979388931488418	0.979498697160385
169	F	0.979498697160385	0.979388931488418
170	Y	0.954918234225474	0.975610265929036
171	L	0.975610265929036	0.954918234225474
172	S	0.952070609269347	0.952070609269347
173	T	0.938204540814330	0.952070609269347
174	I	0.938204540814330	0.946664447337461
175	L	0.972039836698780	0.946664447337461
176	T	0.946664447337461	0.967655456042501
177	L	0.978517807093925	0.967655456042501
178	G	0.967655456042501	0.946664447337461
179	I	0.928902579429565	0.928902579429565
180	T	0.840202237442086	0.923017006801740
181	A	0.908068985704503	0.908068985704503
182	L	0.923017006801740	0.878452187809803
183	Y	0.878452187809803	0.908068985704503
184	T	0.867730442073968	0.923017006801740
185	I	0.929630662581131	0.924091923323886
186	A	0.924091923323886	0.924091923323886
187	G	0.942127085032508	0.924091923323886
188	G	0.799852645529957	0.881320068177827
189	L	0.829084795075225	0.829084795075225
190	A	0.881320068177827	0.799852645529957
191	A	0.784814665960718	0.798297776072174
192	V	0.680500363466154	0.798297776072174
193	I	0.798297776072174	0.798297776072174
194	Y	0.798297776072174	0.798297776072174
195	T	0.829073061730753	0.829073061730753
196	D	0.916251811526174	0.908517136543195
197	A	0.961055002058158	0.908517136543195
198	L	0.908517136543195	0.916251811526174
199	Q	0.908517136543195	0.932433354642393
200	T	0.932433354642393	0.932433354642393
201	L	0.942776868911498	0.932433354642393
202	I	0.938283327205168	0.938283327205168
203	M	0.898769102335378	0.942776868911498
204	V	0.947030384451226	0.947030384451226
205	V	0.971203764789807	0.971050899953618
206	G	0.971203764789807	0.971050899953618
207	A	0.971050899953618	0.971050899953618
208	V	0.947833535229685	0.947833535229685
209	I	0.943123409961824	0.947284348167408
210	L	0.947284348167408	0.943123409961824
211	T	0.869675662134973	0.869675662134973
212	I	0.770356937264318	0.773012642242806
213	K	0.773012642242806	0.770356937264318
214	A	0.601566498148684	0.738272426290060
215	F	0.648208325941004	0.648208325941004
216	D	0.738272426290060	0.601566498148684
217	Q	0.487079209766056	0.487079209766056
218	I	0.364032567611062	0.390344566868215
219	G	0.272150360143390	0.364032567611062
220	G	0.390344566868215	0.278468029689634
221	Y	0.278468029689634	0.274153255528927
222	G	0.274153255528927	0.278468029689634
223	Q	0.274153255528927	0.278468029689634
224	L	0.291558635323123	0.291558635323123
225	E	0.411742035743332	0.291558635323123
226	A	0.431367458426614	0.349639009030304
227	A	0.286748495537804	0.411742035743332
228	Y	0.349639009030304	0.431367458426614
229	A	0.591450871545091	0.506467634239738
230	Q	0.506467634239738	0.518489495284633
231	A	0.518489495284633	0.518489495284633
232	I	0.541260321761278	0.518489495284633
233	P	0.388362752965731	0.541260321761278
234	S	0.639744392610418	0.609381050586227
235	R	0.609381050586227	0.609381050586227
236	T	0.704859504571320	0.609381050586227
237	I	0.539716763898290	0.539716763898290
238	A	0.507613748934476	0.530433104446978
239	N	0.530433104446978	0.507613748934476
240	T	0.315090975554885	0.329156838778361
241	T	0.217102198883794	0.329156838778361
242	C	0.329156838778361	0.329156838778361
243	H	0.345962989106561	0.345962989106561
244	L	0.424407916862793	0.419337526323730
245	P	0.576753682132577	0.419337526323730
246	R	0.419337526323730	0.419337526323730
247	T	0.227268203622440	0.251514727721009
248	D	0.239615706085884	0.251514727721009
249	A	0.251514727721009	0.239615706085884
250	M	0.251514727721009	0.239615706085884
251	H	0.136613622218979	0.136613622218979
252	M	0.068340193210455	0.068340193210455
253	F	0.068340193210455	0.068340193210455
254	R	0.068340193210455	0.068340193210455
255	D	0.118654761252256	0.118654761252256
256	P	0.118654761252256	0.118654761252256
257	H	0.169200079398913	0.143675967356477
258	T	0.199739351682092	0.169200079398913
259	G	0.143675967356477	0.169200079398913
260	D	0.225279450370508	0.143675967356477
261	L	0.127535514281923	0.128143377823779
262	P	0.128143377823779	0.128143377823779
263	W	0.121051383151781	0.128143377823779
264	T	0.359394237972869	0.359394237972869
265	G	0.498159670810532	0.498159670810532
266	M	0.530507636619410	0.530507636619410
267	T	0.530507636619410	0.530507636619410
268	F	0.747450161494915	0.747450161494915
269	G	0.911125969152898	0.911125969152898
270	L	0.915298634081718	0.912445464766344
271	T	0.953298016418798	0.912445464766344
272	I	0.912445464766344	0.912445464766344
273	M	0.837445111102107	0.876981891951706
274	A	0.862773162009265	0.876981891951706
275	T	0.876981891951706	0.876981891951706
276	W	0.934877497988365	0.929089240697666
277	Y	0.929089240697666	0.929089240697666
278	W	0.941141604033248	0.929089240697666
279	C	0.901799264920954	0.901799264920954
280	T	0.900826955289254	0.900826955289254
281	D	0.893411660455996	0.893411660455996
282	Q	0.847868196286042	0.856068639929131
283	V	0.847868196286042	0.847868196286042
284	I	0.856068639929131	0.847868196286042
285	V	0.600179507018512	0.619624423001923
286	Q	0.619624423001923	0.600179507018512
287	R	0.394890108622829	0.394890108622829
288	S	0.304678240746416	0.394890108622829
289	L	0.347207393626072	0.394890108622829
290	S	0.500835429222557	0.371717457707658
291	A	0.571640788698899	0.371717457707658
292	R	0.371717457707658	0.371717457707658
293	D	0.225171770507716	0.371717457707658
294	L	0.257579070477027	0.371717457707658
295	N	0.413977415143818	0.413977415143818
296	H	0.445516738767916	0.425424725694359
297	A	0.445516738767916	0.445516738767916
298	K	0.425424725694359	0.445516738767916
299	A	0.581760646947705	0.516588022608894
300	G	0.516588022608894	0.581760646947705
301	S	0.598328280373527	0.598328280373527
302	I	0.848469585701217	0.716986426486302
303	L	0.716986426486302	0.771071053713780
304	A	0.827670764376276	0.827670764376276
305	S	0.771071053713780	0.827670764376276
306	Y	0.837562776813204	0.837562776813204
307	L	0.917589913115276	0.917589913115276
308	K	0.948644012579911	0.948644012579911
309	M	0.973506843752268	0.948644012579911
310	L	0.968976064473403	0.948644012579911
311	P	0.920626370137825	0.939040250416779
312	M	0.902774097443178	0.939040250416779
313	G	0.939040250416779	0.920626370137825
314	L	0.939040250416779	0.905663953932247
315	I	0.905663953932247	0.925905696066156
316	I	0.862471294022928	0.925905696066156
317	M	0.925905696066156	0.905663953932247
318	P	0.939484668285234	0.875375630811298
319	G	0.875375630811298	0.875375630811298
320	M	0.805070406391276	0.805070406391276
321	I	0.578495603796210	0.755839886416994
322	S	0.755839886416994	0.578495603796210
323	R	0.554726408762047	0.554726408762047
324	A	0.495587359565711	0.495587359565711
325	L	0.451443707032754	0.482706665599483
326	F	0.482706665599483	0.482706665599483
327	P	0.482706665599483	0.482706665599483
328	D	0.552424113322436	0.482706665599483
329	D	0.320256093767555	0.411084483148066
330	V	0.270905697843122	0.411084483148066
331	G	0.411084483148066	0.411084483148065
332	C	0.411084483148066	0.411084483148065
333	V	0.411084483148065	0.411084483148065
334	V	0.373659885699626	0.373659885699626
335	P	0.194455531512177	0.285888060645244
336	S	0.258445306152487	0.285888060645244
337	E	0.285888060645244	0.285888060645244
338	C	0.577346387318916	0.377184666696254
339	L	0.377184666696254	0.444765282697817
340	R	0.562580242576108	0.444765282697817
341	A	0.444765282697817	0.377184666696254
342	C	0.271479503001386	0.391099980675604
343	G	0.307903085430978	0.391099980675604
344	A	0.391099980675604	0.391099980675604
345	E	0.526504175997746	0.491537653138606
346	V	0.622118127467820	0.491537653138606
347	G	0.491537653138606	0.526504175997746
348	C	0.491537653138606	0.604419369223601
349	S	0.604419369223601	0.491537653138606
350	N	0.651876201597804	0.604419369223601
351	I	0.401034164179065	0.624586390818542
352	A	0.624586390818542	0.651876201597804
353	Y	0.670941002506651	0.670941002506651
354	P	0.751172667505852	0.751172667505852
355	K	0.782801000171894	0.782801000171894
356	L	0.782801000171894	0.782801000171894
357	V	0.808319594866534	0.808319594866534
358	M	0.819815136760212	0.808319594866534
359	E	0.812597285762232	0.812597285762232
360	L	0.800049249672139	0.819815136760212
361	M	0.830614002509236	0.830614002509236
362	P	0.852217471324782	0.852217471324782
363	I	0.892769721546733	0.892769721546733
364	G	0.937731030490020	0.923405772746983
365	L	0.923405772746983	0.923405772746983
366	R	0.929978664759191	0.929978664759191
367	G	0.915520108287759	0.929978664759191
368	L	0.958618570433937	0.958618570433937
369	M	0.958618570433937	0.958618570433937
370	I	0.958618570433937	0.958618570433937
371	A	0.964606721959065	0.958618570433937
372	V	0.930492325668342	0.958618570433937
373	M	0.970815420285155	0.947093864455457
374	L	0.947093864455457	0.947093864455457
375	A	0.943155486671610	0.970815420285155
376	A	0.978108116482775	0.959081972021986
377	L	0.977991072819211	0.959081972021986
378	M	0.959081972021986	0.959081972021986
379	S	0.920083633294330	0.920083633294330
380	S	0.903677564188166	0.903677564188166
381	L	0.846191536285634	0.846191536285634
382	T	0.787157106298184	0.846191536285634
383	S	0.787157106298184	0.822660293437481
384	I	0.849189391991449	0.787851533567424
385	F	0.822660293437481	0.787851533567424
386	N	0.787851533567424	0.787851533567424
387	S	0.552390187671008	0.787851533567424
388	S	0.715297682334769	0.740751774566425
389	S	0.832640871635331	0.740751774566425
390	T	0.740751774566425	0.753044413609123
391	L	0.753044413609123	0.753044413609123
392	F	0.851379767222846	0.752224095105520
393	T	0.752224095105520	0.752224095105520
394	M	0.580024895165161	0.652578840472116
395	D	0.652578840472116	0.652578840472116
396	I	0.652578840472116	0.586792963862728
397	W	0.586792963862728	0.586792963862728
398	R	0.449115169789662	0.465253523509741
399	R	0.465253523509741	0.449115169789662
400	L	0.210032703205279	0.331887738692346
401	R	0.210938701859339	0.331887738692346
402	P	0.331887738692346	0.331887738692346
403	R	0.382911974380340	0.382911974380340
404	S	0.679205344970291	0.382911974380340
405	G	0.440170401735235	0.427238253922000
406	E	0.299913695076958	0.440170401735235
407	R	0.427238253922000	0.440170401735235
408	E	0.541066844554929	0.541066844554929
409	L	0.560948368807586	0.560948368807586
410	L	0.668803426861585	0.668803426861585
411	L	0.744602274847326	0.744602274847326
412	V	0.835429793666452	0.835429793666452
413	G	0.911777257998886	0.911777257998886
414	R	0.911777257998886	0.911777257998886
415	L	0.968453393941096	0.966048037719542
416	V	0.966048037719542	0.968453393941096
417	I	0.988306622149250	0.982209404438598
418	V	0.982209404438598	0.983106558235765
419	A	0.983106558235765	0.983106558235765
420	L	0.984390848114636	0.983106558235765
421	I	0.969168285073017	0.984390848114636
422	G	0.986092186072645	0.984390848114636
423	V	0.991964992466219	0.983774891622891
424	S	0.983774891622891	0.983774891622891
425	V	0.946723327374651	0.946723327374651
426	A	0.897208574541858	0.897208574541858
427	W	0.802390343657446	0.802390343657446
428	I	0.767917429852541	0.767917429852541
429	P	0.571107163604184	0.599929817602280
430	V	0.376355450488404	0.599929817602280
431	L	0.599929817602280	0.599929817602280
432	Q	0.621644799624987	0.621644799624987
433	D	0.769848743711347	0.769848743711347
434	S	0.772508590173140	0.769848743711347
435	N	0.806263796196119	0.769848743711347
436	S	0.659757404689453	0.659757404689453
437	G	0.487825261978129	0.656460999165081
438	Q	0.656460999165081	0.531149671440095
439	L	0.531149671440095	0.487825261978129
440	F	0.376181422791034	0.531149671440095
441	I	0.395250725066192	0.531149671440095
442	Y	0.710713080889086	0.710713080889086
443	M	0.750926989316070	0.733027681726269
444	Q	0.763610325968940	0.750926989316070
445	S	0.733027681726269	0.763610325968940
446	V	0.860978759051851	0.815933097322896
447	T	0.871565148157567	0.815933097322896
448	S	0.815933097322896	0.815933097322896
449	S	0.801813944844542	0.801813944844542
450	L	0.787821705635613	0.801813944844542
451	A	0.785291138805003	0.789189682378392
452	P	0.820424247048551	0.789189682378392
453	P	0.789189682378392	0.820424247048551
454	V	0.864570499752832	0.864570499752832
455	T	0.874916219955107	0.874916219955107
456	A	0.931974248378166	0.931974248378166
457	V	0.936635254211369	0.931974248378166
458	F	0.940997114851313	0.931974248378166
459	V	0.912417620337947	0.912417620337947
460	L	0.870710362767991	0.870710362767991
461	G	0.819774738186956	0.831579794670075
462	V	0.831579794670075	0.819774738186956
463	F	0.686425466327257	0.801806851080551
464	W	0.726560586478624	0.801806851080551
465	R	0.801806851080551	0.726560586478624
466	R	0.824494165760885	0.726560586478624
467	A	0.655280067337299	0.694134149065006
468	N	0.676808871742322	0.694134149065006
469	E	0.694134149065006	0.676808871742322
470	Q	0.786490965914408	0.676808871742322
471	G	0.620223618913565	0.621506942294351
472	A	0.621506942294351	0.621506942294351
473	F	0.585763063788443	0.620223618913565
474	W	0.690881478656340	0.610307549486429
475	G	0.610307549486429	0.610307549486429
476	L	0.610307549486429	0.666208838441844
477	I	0.666208838441844	0.666208838441844
478	A	0.789518383226146	0.789518383226146
479	G	0.884225472670125	0.884225472670125
480	L	0.945136035947097	0.890146827975867
481	V	0.963466493653667	0.890146827975867
482	V	0.890146827975867	0.945136035947097
483	G	0.884334440677886	0.890146827975867
484	A	0.949995850276464	0.889166175586641
485	T	0.889166175586641	0.884334440677886
486	R	0.770085265055910	0.790165967165246
487	L	0.770085265055910	0.770085265055910
488	V	0.790165967165246	0.770085265055910
489	L	0.630145318200666	0.630145318200666
490	E	0.615996905776063	0.615996905776063
491	F	0.415611935165815	0.415611935165815
492	L	0.350666216027708	0.350666216027708
493	N	0.272225171225927	0.272225171225927
494	P	0.156053711615286	0.156053711615286
495	A	0.147678684960757	0.147678684960757
496	P	0.090503256000290	0.090503256000290
497	P	0.047255540866519	0.087791077744853
498	C	0.031382707142614	0.087791077744853
499	G	0.087791077744853	0.047255540866519
500	E	0.088228666549211	0.046791801065669
501	P	0.037482556657252	0.087791077744853
502	D	0.046791801065669	0.088228666549211
503	T	0.105206683562772	0.093620424980378
504	R	0.093620424980378	0.105206683562772
505	P	0.173809563844924	0.173809563844924
506	A	0.317392850003247	0.237923980653850
507	V	0.237923980653850	0.317392850003247
508	L	0.435528969311822	0.435528969311822
509	G	0.622542636400526	0.622542636400526
510	S	0.767923974035768	0.767923974035768
511	I	0.890409756895661	0.890409756895661
512	H	0.937879789632096	0.937879789632096
513	Y	0.963161563551448	0.963161563551448
514	L	0.974192140339722	0.971336029695331
515	H	0.982989459734546	0.971336029695331
516	F	0.971336029695331	0.971336029695331
517	A	0.931681620023783	0.971336029695331
518	V	0.956776925004424	0.969342517653514
519	A	0.974192140339722	0.969342517653514
520	L	0.969342517653514	0.972567515475933
521	F	0.980397597963823	0.972567515475933
522	A	0.972567515475933	0.969342517653514
523	L	0.934501892319639	0.934501892319639
524	S	0.929747916125040	0.934501892319639
525	G	0.930103181197045	0.930103181197045
526	A	0.953207565577192	0.929747916125040
527	V	0.923530281982763	0.923530281982763
528	V	0.893219659686415	0.893219659686415
529	V	0.791001513358688	0.791001513358688
530	A	0.632588790888630	0.632588790888630
531	G	0.564177028416465	0.564177028416465
532	S	0.407957273092981	0.564177028416465
533	L	0.540242103519124	0.564177028416465
534	L	0.589159973538135	0.540242103519124
535	T	0.704059237669313	0.540242103519124
536	P	0.444726768843978	0.444726768843978
537	P	0.271448658584218	0.291012748483726
538	P	0.291012748483726	0.291012748483726
539	Q	0.252702265466241	0.291012748483726
540	S	0.469693446936687	0.469693446936687
541	V	0.636876043844867	0.485557468705441
542	Q	0.485557468705441	0.485557468705441
543	I	0.485557468705441	0.533946454641943
544	E	0.533946454641943	0.485557468705441
545	N	0.554294605259914	0.533946454641943
546	L	0.422377889673023	0.554294605259914
547	T	0.594657143062927	0.574737949843822
548	W	0.574737949843822	0.574737949843822
549	W	0.717431594545523	0.574737949843822
550	T	0.529553593444027	0.552253031191352
551	L	0.552253031191352	0.549740481316555
552	A	0.363533563107228	0.537803331847512
553	Q	0.549740481316555	0.537803331847512
554	D	0.537803331847512	0.363533563107228
555	V	0.236377942913396	0.236377942913396
556	P	0.187971782758555	0.187971782758555
557	L	0.097356917541774	0.097356917541774
558	G	0.052192238617233	0.052192238617233
559	T	0.044248065654578	0.044248065654578
560	K	0.022232223261576	0.022232223261576
561	A	0.017168553186112	0.022232223261576
562	G	0.020002457166817	0.022232223261576
563	D	0.047725510785627	0.047725510785627
564	G	0.052053575014058	0.052053575014058
565	Q	0.113419237927608	0.077121395342433
566	T	0.077121395342433	0.106549752942845
567	P	0.106549752942845	0.113419237927608
568	Q	0.167468437970584	0.167468437970584
569	K	0.255160640640009	0.174270475287617
570	H	0.174270475287617	0.255160640640009
571	A	0.342788697255881	0.342788697255881
572	F	0.452927962426806	0.452927962426806
573	W	0.573350908639495	0.573350908639495
574	A	0.747807398702495	0.747807398702495
575	R	0.846390784823986	0.846390784823986
576	V	0.924117643980794	0.924117643980794
577	C	0.952040241971173	0.952040241971173
578	G	0.971269535929148	0.971269535929148
579	F	0.981642893405514	0.971885351037429
580	N	0.971885351037429	0.972632847768765
581	A	0.974137855957460	0.974137855957460
582	I	0.972632847768765	0.974137855957460
583	L	0.981854973116966	0.981854973116966
584	L	0.988613631216819	0.984247301744824
585	M	0.984247301744824	0.985373528606686
586	C	0.985373528606686	0.985373528606686
587	V	0.994029612355848	0.984247301744824
588	N	0.500000000000000	0.500000000000000
589	I	0.500000000000000	0.500000000000000
590	F	0.500000000000000	0.500000000000000
591	F	0.500000000000000	0.500000000000000
592	Y	0.500000000000000	0.500000000000000
593	A	0.500000000000000	0.500000000000000
594	Y	0.500000000000000	0.500000000000000
595	F	0.500000000000000	0.500000000000000
596	A	0.500000000000000	0.500000000000000
