# Supplementary material for: Conserved degronome features governing quality control associated proteolysis
Source: Nat Commun. 2022 Dec 8;13:7588. doi: 10.1038/s41467-022-35298-y (PMC9732359; doi:10.1038/s41467-022-35298-y)
Supplement: Supplementary file 7 — Supplementary Data 5 [file 41467_2022_35298_MOESM7_ESM.zip › profile_A0PJW6.csv]

# Degron profile of A0PJW6
# logit: Predicted probability of a tile being a degron (PSI<2.2) assigned to central position
# smooth: Running median spanning 5 positions
resi	aa	logit	logit_smooth
1	M	0.500000000000000	0.500000000000000
2	A	0.500000000000000	0.500000000000000
3	A	0.500000000000000	0.500000000000000
4	P	0.500000000000000	0.500000000000000
5	W	0.500000000000000	0.500000000000000
6	R	0.500000000000000	0.500000000000000
7	R	0.500000000000000	0.500000000000000
8	W	0.500000000000000	0.500000000000000
9	P	0.872192982591594	0.794106137284737
10	T	0.794106137284737	0.855164109543808
11	G	0.855164109543808	0.872192982591594
12	L	0.900386627539166	0.897087624444079
13	L	0.914900696506728	0.897087624444079
14	A	0.897087624444079	0.897087624444079
15	V	0.897087624444079	0.897087624444079
16	L	0.872891551969507	0.876116374628775
17	R	0.866933492004792	0.872891551969507
18	P	0.876116374628775	0.872891551969507
19	L	0.840982164049100	0.866933492004792
20	L	0.876116374628774	0.840982164049100
21	T	0.791920257807191	0.791920257807191
22	C	0.791920257807191	0.791920257807191
23	R	0.741030666784882	0.741030666784882
24	P	0.644182955650601	0.644182955650601
25	L	0.325068044723094	0.627212007469505
26	Q	0.432217107126808	0.627212007469505
27	G	0.627212007469505	0.625936385468890
28	T	0.627212007469505	0.625936385468890
29	T	0.625936385468890	0.625936385468890
30	L	0.487233238062101	0.487233238062101
31	Q	0.389504852881221	0.389504852881221
32	R	0.228120121714405	0.272802177603411
33	D	0.272802177603411	0.228120121714405
34	V	0.131167997332352	0.228120121714405
35	L	0.150049992646129	0.272802177603411
36	L	0.303763141174542	0.303763141174542
37	F	0.446387755687480	0.446387755687480
38	E	0.446387755687480	0.446387755687480
39	H	0.466325316934973	0.466325316934973
40	D	0.640178684610344	0.554903082059481
41	R	0.554903082059481	0.640178684610344
42	G	0.824138938442601	0.814413032715936
43	R	0.836990959923371	0.814413032715936
44	F	0.814413032715936	0.814413032715936
45	F	0.741371329330806	0.741371329330806
46	T	0.537017379156867	0.650858784844305
47	I	0.650858784844305	0.650858784844305
48	L	0.566596056649771	0.650858784844305
49	G	0.816873231147617	0.816873231147617
50	L	0.885384024495518	0.885384024495518
51	F	0.952903321784642	0.924906569623699
52	C	0.958355763500202	0.924906569623699
53	A	0.924906569623699	0.924906569623699
54	G	0.908375457868901	0.923277856779754
55	Q	0.923277856779754	0.909747160830208
56	G	0.909747160830208	0.909747160830208
57	V	0.868151866007693	0.909747160830208
58	F	0.914440421565807	0.906555514770180
59	W	0.906555514770180	0.868151866007693
60	A	0.838510680302305	0.838510680302305
61	S	0.777242904504033	0.777242904504033
62	M	0.707323645959669	0.777242904504033
63	A	0.730970943600552	0.777242904504033
64	V	0.833935865033244	0.833935865033244
65	A	0.849529526188114	0.833935865033244
66	A	0.849529526188114	0.833935865033244
67	V	0.736008540430533	0.736008540430533
68	S	0.544775148012192	0.646894746286874
69	R	0.646894746286874	0.544775148012192
70	P	0.477969842426493	0.477969842426493
71	P	0.427621851797447	0.427621851797447
72	V	0.258986512851358	0.258986512851358
73	P	0.258986512851358	0.258986512851358
74	V	0.194897956484656	0.194897956484656
75	Q	0.135315380849185	0.135315380849185
76	P	0.090091117543278	0.090091117543278
77	L	0.069642506979381	0.090091117543278
78	D	0.055687641156220	0.070822540760791
79	A	0.114755022539758	0.070822540760791
80	E	0.070822540760791	0.077464377129568
81	V	0.077464377129568	0.077464377129568
82	P	0.096319693947338	0.076751210094164
83	N	0.058826417906749	0.077464377129568
84	R	0.076751210094164	0.096319693947338
85	G	0.155218559316276	0.155218559316276
86	P	0.162249332750104	0.162249332750104
87	F	0.294833386673922	0.294833386673922
88	D	0.370999991620780	0.370999991620780
89	L	0.437176164423455	0.437176164423455
90	R	0.461124663832148	0.461124663832148
91	S	0.552662518660995	0.552662518660995
92	A	0.726456731202899	0.650464310639198
93	L	0.650464310639198	0.726456731202899
94	W	0.798063748719515	0.726456731202899
95	R	0.778527007438170	0.778527007438170
96	Y	0.697773779366766	0.791008802141047
97	G	0.903891900523762	0.791008802141047
98	L	0.791008802141047	0.811496281315653
99	A	0.811496281315653	0.889957825728419
100	V	0.889957825728419	0.889957825728419
101	G	0.918289600710262	0.889957825728419
102	C	0.918289600710262	0.889957825728419
103	G	0.810989851333173	0.829939696117287
104	A	0.829939696117287	0.829939696117287
105	I	0.680641623987207	0.829939696117287
106	G	0.841167581502001	0.841167581502001
107	A	0.841167581502001	0.841167581502001
108	L	0.889665130059697	0.841167581502001
109	V	0.825431839320735	0.887583644919783
110	L	0.921565548229609	0.889665130059697
111	G	0.887583644919783	0.912612908827061
112	A	0.912612908827061	0.912612908827061
113	G	0.935534353041440	0.910495645590408
114	L	0.884936417406862	0.912612908827061
115	L	0.910495645590408	0.927701616737839
116	F	0.933932239050646	0.927701616737839
117	S	0.927701616737839	0.927701616737839
118	L	0.933932239050646	0.929466669706733
119	R	0.890332518785082	0.927701616737839
120	S	0.929466669706733	0.890332518785082
121	V	0.890332518785082	0.890332518785082
122	R	0.890332518785082	0.890332518785082
123	S	0.799488316213139	0.799488316213139
124	V	0.661963531182738	0.661963531182738
125	V	0.641227066283816	0.643737968855385
126	L	0.643737968855385	0.643737968855385
127	R	0.643737968855385	0.641227066283816
128	A	0.628687232296507	0.631235425251993
129	G	0.631235425251993	0.628687232296507
130	G	0.519728662036151	0.551739319959074
131	Q	0.551739319959074	0.534078575422592
132	Q	0.511288888720052	0.519728662036151
133	V	0.534078575422592	0.511288888720052
134	T	0.336958313474734	0.336958313474734
135	L	0.336958313474734	0.336958313474734
136	T	0.262596424223244	0.336779924504507
137	T	0.262596424223244	0.336779924504507
138	H	0.336779924504507	0.336779924504507
139	A	0.556529809491793	0.556529809491793
140	P	0.578962518212558	0.558844236663851
141	F	0.717631649826592	0.578962518212558
142	G	0.558844236663851	0.578962518212558
143	L	0.701843046271237	0.558844236663851
144	G	0.541560195639328	0.558844236663851
145	A	0.518791020621138	0.627809977486619
146	H	0.645199034927711	0.627809977486619
147	F	0.627809977486619	0.645199034927711
148	T	0.688175894187404	0.688175894187404
149	V	0.796123213326388	0.719474055063667
150	P	0.719474055063667	0.719474055063667
151	L	0.785278069635048	0.719474055063667
152	K	0.677457775395376	0.677457775395376
153	Q	0.677457775395376	0.677457775395376
154	V	0.495607842977619	0.608496270062562
155	S	0.608496270062562	0.495607842977619
156	C	0.414197880660370	0.461859986206285
157	M	0.461859986206285	0.461859986206285
158	A	0.430822719207047	0.430822719207047
159	H	0.625881990808119	0.461859986206285
160	R	0.430822719207047	0.601320266426149
161	G	0.601320266426149	0.606481811619568
162	E	0.606481811619568	0.601320266426149
163	V	0.606481811619568	0.601320266426149
164	P	0.592336119350903	0.592336119350903
165	A	0.406241603885907	0.406241603885907
166	M	0.329233820847910	0.406241603885907
167	L	0.301451068296670	0.406241603885907
168	P	0.427888816974300	0.427888816974300
169	L	0.545466461925876	0.545466461925876
170	K	0.747842211099530	0.747842211099530
171	V	0.906586873200643	0.862760785644447
172	K	0.914469383597273	0.862760785644447
173	G	0.862760785644447	0.862760785644447
174	R	0.828464422527060	0.828464422527060
175	R	0.764519441592924	0.764519441592924
176	F	0.566454468280820	0.623658573451503
177	Y	0.623658573451503	0.622378112832543
178	F	0.622378112832543	0.597734200149644
179	L	0.597734200149644	0.597734200149644
180	L	0.408721835095843	0.480347746780529
181	D	0.425703133016740	0.480347746780529
182	K	0.480347746780529	0.480347746780529
183	T	0.616786660789507	0.480347746780529
184	G	0.735957119618594	0.480347746780529
185	H	0.427115112722901	0.427115112722901
186	F	0.254645145502708	0.254645145502708
187	P	0.156018688951263	0.156018688951263
188	N	0.143690627382711	0.143690627382711
189	T	0.063257876488923	0.143690627382711
190	K	0.142231200820026	0.143690627382711
191	L	0.233409659033873	0.233409659033873
192	F	0.245247619616640	0.245247619616640
193	D	0.300598302803377	0.300598302803377
194	N	0.500000000000000	0.500000000000000
195	T	0.500000000000000	0.500000000000000
196	V	0.500000000000000	0.500000000000000
197	G	0.500000000000000	0.500000000000000
198	A	0.500000000000000	0.500000000000000
199	Y	0.500000000000000	0.500000000000000
200	R	0.500000000000000	0.500000000000000
201	S	0.500000000000000	0.500000000000000
202	L	0.500000000000000	0.500000000000000
