# Supplementary material for: Conserved degronome features governing quality control associated proteolysis
Source: Nat Commun. 2022 Dec 8;13:7588. doi: 10.1038/s41467-022-35298-y (PMC9732359; doi:10.1038/s41467-022-35298-y)
Supplement: Supplementary file 7 — Supplementary Data 5 [file 41467_2022_35298_MOESM7_ESM.zip › profile_A0PJW8.csv]

# Degron profile of A0PJW8
# logit: Predicted probability of a tile being a degron (PSI<2.2) assigned to central position
# smooth: Running median spanning 5 positions
resi	aa	logit	logit_smooth
1	M	0.500000000000000	0.500000000000000
2	A	0.500000000000000	0.500000000000000
3	N	0.500000000000000	0.500000000000000
4	E	0.500000000000000	0.500000000000000
5	V	0.500000000000000	0.500000000000000
6	Q	0.500000000000000	0.500000000000000
7	D	0.500000000000000	0.500000000000000
8	L	0.500000000000000	0.500000000000000
9	L	0.077787810213239	0.077787810213239
10	S	0.045502248724156	0.077787810213239
11	P	0.045502248724156	0.077787810213239
12	R	0.092949763191183	0.092949763191183
13	K	0.144045846294776	0.092949763191183
14	G	0.108022021054688	0.108022021054688
15	G	0.090274913675886	0.108022021054688
16	H	0.130521163229861	0.107281842926119
17	P	0.107281842926119	0.107281842926119
18	P	0.064561788403718	0.123199934657040
19	A	0.123199934657040	0.123199934657040
20	V	0.141859227048756	0.126218412026741
21	K	0.126218412026741	0.126218412026741
22	A	0.126218412026741	0.126218412026741
23	G	0.149867568710068	0.126218412026741
24	G	0.118059183340462	0.149867568710068
25	M	0.201783281506069	0.183573872847085
26	R	0.183573872847085	0.201783281506069
27	I	0.211009615549667	0.201783281506069
28	S	0.290488097369454	0.183573872847085
29	K	0.121135809760872	0.136245002136505
30	K	0.136245002136505	0.136245002136505
31	Q	0.121705466514206	0.136245002136505
32	E	0.156332165039764	0.136245002136505
33	I	0.187700552922982	0.126525750582171
34	G	0.126525750582171	0.126525750582171
35	T	0.119511010271533	0.119511010271533
36	L	0.047986397851748	0.086072184737154
37	E	0.086072184737154	0.054237508172695
38	R	0.054237508172695	0.054237508172695
39	H	0.054237508172695	0.059122964366823
40	T	0.059122964366823	0.059122964366823
41	K	0.098658186730521	0.061894407288505
42	K	0.061894407288505	0.098658186730521
43	T	0.150864091365913	0.098658186730521
44	G	0.177400632738519	0.150864091365913
45	F	0.083466127826063	0.177400632738519
46	E	0.212913071577190	0.212019562113049
47	K	0.235284289310851	0.212913071577190
48	T	0.212019562113049	0.235284289310851
49	S	0.351419801346504	0.346517522965330
50	A	0.346517522965330	0.351419801346504
51	I	0.362498847475678	0.362498847475678
52	A	0.513767069346035	0.362498847475678
53	N	0.411239906698389	0.411239906698389
54	V	0.314486741998613	0.513767069346035
55	A	0.600198459230511	0.411239906698389
56	K	0.558149964117804	0.433850844583974
57	I	0.384410507872839	0.539835142467002
58	Q	0.433850844583974	0.433850844583974
59	T	0.539835142467002	0.384410507872839
60	L	0.248577649177915	0.375723025886209
61	D	0.202645475087313	0.248577649177915
62	A	0.375723025886209	0.248577649177915
63	L	0.218739559278286	0.283141377885515
64	N	0.283141377885515	0.283141377885515
65	D	0.283141377885515	0.266049782347374
66	A	0.266049782347374	0.283141377885515
67	L	0.250339794785013	0.266049782347374
68	E	0.288430355923017	0.266049782347374
69	K	0.179073590318919	0.288430355923017
70	L	0.426704931621423	0.343597252738058
71	N	0.395356423179680	0.395356423179680
72	Y	0.343597252738058	0.426704931621423
73	K	0.447434794240198	0.447434794240198
74	F	0.635925613194561	0.447434794240198
75	P	0.567710580250852	0.493871326956792
76	A	0.397247273147580	0.511330964680514
77	T	0.493871326956792	0.493871326956792
78	V	0.511330964680514	0.422750968920332
79	H	0.321310844007960	0.442814024338496
80	M	0.422750968920332	0.422750968920332
81	A	0.442814024338496	0.326116475345991
82	H	0.326116475345991	0.328816192704756
83	Q	0.196263183729150	0.328816192704756
84	K	0.328816192704756	0.328816192704756
85	P	0.405036476534073	0.364012243339932
86	T	0.364012243339932	0.364012243339932
87	P	0.386706596479961	0.364012243339932
88	A	0.355428351337407	0.364012243339932
89	L	0.283454469926223	0.386706596479961
90	E	0.396234198520859	0.396234198520859
91	K	0.513111296044104	0.513111296044104
92	V	0.699280396388324	0.699280396388324
93	V	0.833926061318230	0.832622556057479
94	P	0.844979467191222	0.832622556057479
95	L	0.832622556057479	0.832622556057479
96	K	0.832622556057479	0.832622556057479
97	R	0.813904629585761	0.813904629585761
98	I	0.686997479469431	0.686997479469431
99	Y	0.500000000000000	0.500000000000000
100	I	0.500000000000000	0.500000000000000
101	I	0.500000000000000	0.500000000000000
102	Q	0.500000000000000	0.500000000000000
103	Q	0.500000000000000	0.500000000000000
104	P	0.500000000000000	0.500000000000000
105	R	0.500000000000000	0.500000000000000
106	K	0.500000000000000	0.500000000000000
107	C	0.500000000000000	0.500000000000000
