# Supplementary material for: Conserved degronome features governing quality control associated proteolysis
Source: Nat Commun. 2022 Dec 8;13:7588. doi: 10.1038/s41467-022-35298-y (PMC9732359; doi:10.1038/s41467-022-35298-y)
Supplement: Supplementary file 7 — Supplementary Data 5 [file 41467_2022_35298_MOESM7_ESM.zip › profile_A0PJX0.csv]

# Degron profile of A0PJX0
# logit: Predicted probability of a tile being a degron (PSI<2.2) assigned to central position
# smooth: Running median spanning 5 positions
resi	aa	logit	logit_smooth
1	M	0.500000000000000	0.500000000000000
2	G	0.500000000000000	0.500000000000000
3	Q	0.500000000000000	0.500000000000000
4	C	0.500000000000000	0.500000000000000
5	L	0.500000000000000	0.500000000000000
6	R	0.500000000000000	0.500000000000000
7	Y	0.500000000000000	0.500000000000000
8	Q	0.500000000000000	0.500000000000000
9	M	0.300680954217344	0.300680954217344
10	H	0.208721832676081	0.300680954217344
11	W	0.299797214968234	0.300680954217344
12	E	0.465748485818122	0.353148917791625
13	D	0.354395309194719	0.354395309194719
14	L	0.353148917791625	0.356974254537018
15	E	0.487341355623730	0.356974254537018
16	E	0.356974254537018	0.356974254537018
17	Y	0.393634709040113	0.356974254537018
18	Q	0.255078815950446	0.255078815950446
19	A	0.154224526725209	0.255078815950446
20	L	0.157874543795595	0.255078815950446
21	T	0.380221000062672	0.380221000062672
22	F	0.663397040200688	0.663397040200688
23	L	0.681102522972071	0.681102522972071
24	T	0.800429637180300	0.681102522972071
25	R	0.777361535777827	0.777361535777827
26	N	0.670949054272917	0.800429637180300
27	E	0.805035905705750	0.777361535777827
28	I	0.863410153648368	0.805035905705750
29	L	0.760321458417964	0.835132462287630
30	C	0.854961806996690	0.835132462287630
31	I	0.835132462287630	0.760321458417964
32	H	0.696220047136063	0.696220047136063
33	D	0.658337279557411	0.658337279557411
34	T	0.574504847608513	0.658337279557411
35	F	0.616067535581907	0.658337279557411
36	L	0.828731916158901	0.673726276770488
37	K	0.804482884721247	0.673726276770488
38	L	0.673726276770488	0.673726276770488
39	C	0.424734547774120	0.424734547774120
40	P	0.307980735534848	0.424734547774120
41	P	0.294461283216140	0.424734547774120
42	G	0.610717532253841	0.558068866979628
43	K	0.610717532253841	0.558068866979628
44	Y	0.558068866979628	0.558068866979628
45	Y	0.251464813295863	0.251464813295863
46	K	0.247424967162198	0.247424967162198
47	E	0.229841226847744	0.229841226847744
48	A	0.156739241479763	0.229841226847744
49	T	0.179438670972662	0.229841226847744
50	L	0.325838169753653	0.325838169753653
51	T	0.352073808728688	0.352073808728688
52	M	0.414278205823488	0.352073808728688
53	D	0.434241644396776	0.414278205823488
54	Q	0.323571756378213	0.434241644396776
55	V	0.463874172705362	0.452992463927961
56	S	0.544547310438752	0.463874172705362
57	S	0.452992463927961	0.467793941335256
58	L	0.604817249964547	0.467793941335256
59	P	0.467793941335256	0.452992463927961
60	A	0.302899335814462	0.467793941335256
61	L	0.237640848149725	0.467793941335256
62	R	0.559432635940504	0.559432635940504
63	V	0.688440576474735	0.582993118835969
64	N	0.582993118835969	0.688440576474735
65	P	0.704497265657274	0.703361026656612
66	F	0.816663339020106	0.704497265657274
67	R	0.703361026656612	0.704497265657274
68	D	0.750458831646535	0.703361026656612
69	R	0.697924115328456	0.697924115328456
70	I	0.481811254564422	0.586788194529062
71	C	0.564474258610419	0.586788194529062
72	R	0.586788194529062	0.586788194529062
73	V	0.641586068289834	0.586788194529062
74	F	0.797362178863047	0.586788194529062
75	S	0.547313668114348	0.641586068289834
76	H	0.358992428759288	0.656466914529243
77	K	0.656466914529243	0.552697795167844
78	G	0.768910543276508	0.552697795167844
79	M	0.552697795167844	0.568303474986520
80	F	0.536481952376782	0.552697795167844
81	S	0.568303474986520	0.536481952376782
82	F	0.435658474221705	0.536481952376782
83	E	0.413342717547343	0.549775540635778
84	D	0.568303474986520	0.435658474221705
85	V	0.549775540635778	0.475740775160029
86	L	0.426464758640824	0.475740775160029
87	G	0.475740775160029	0.426464758640824
88	M	0.425436231456280	0.425436231456280
89	A	0.388859756132078	0.388859756132078
90	S	0.351000287764458	0.388859756132078
91	V	0.224480955007458	0.388859756132078
92	F	0.486447405454820	0.486447405454820
93	S	0.641172154925830	0.486447405454820
94	E	0.680841884939021	0.598832620005015
95	Q	0.394633983447921	0.598832620005015
96	A	0.598832620005015	0.598832620005015
97	C	0.549145932610792	0.598832620005015
98	P	0.649673510876195	0.649673510876195
99	S	0.666761028751080	0.666761028751080
100	L	0.704903821898564	0.666761028751080
101	K	0.688790452394137	0.688790452394137
102	I	0.525197506426295	0.704903821898564
103	E	0.782610018349484	0.688790452394137
104	Y	0.755817649789733	0.591507935244487
105	A	0.591507935244487	0.591507935244487
106	F	0.417065071210906	0.543174646100925
107	R	0.388893267379998	0.543174646100925
108	I	0.543174646100925	0.417065071210906
109	Y	0.563038601133325	0.405843390371786
110	D	0.405843390371786	0.405843390371786
111	F	0.161505721292248	0.161505721292248
112	N	0.161505721292248	0.161505721292248
113	E	0.052676592524256	0.078447250340216
114	N	0.078447250340216	0.052676592524256
115	G	0.040340429036955	0.040340429036955
116	F	0.040340429036955	0.040340429036955
117	I	0.040340429036955	0.040340429036955
118	D	0.047105718483824	0.047105718483824
119	E	0.156703106389059	0.096905133512369
120	E	0.096905133512369	0.156703106389059
121	D	0.202620552471291	0.202620552471291
122	L	0.454010946010421	0.454010946010421
123	Q	0.454010946010421	0.454010946010421
124	R	0.523780367541393	0.454010946010421
125	I	0.227321402517357	0.227321402517357
126	I	0.067357020657877	0.227321402517357
127	L	0.178532052316403	0.227321402517357
128	R	0.274610490424953	0.274610490424953
129	L	0.274610490424953	0.274610490424953
130	L	0.274610490424953	0.274610490424953
131	N	0.274610490424953	0.274610490424953
132	S	0.435286927199254	0.274610490424953
133	D	0.517946195060700	0.274610490424953
134	D	0.208712871397308	0.208712871397308
135	M	0.195749501137749	0.195749501137749
136	S	0.115812976178461	0.115812976178461
137	E	0.087847037999961	0.087847037999961
138	D	0.052371994680508	0.087847037999961
139	L	0.047770188086447	0.087847037999961
140	L	0.106186025289876	0.106186025289876
141	M	0.106186025289876	0.106186025289876
142	D	0.120079269560786	0.106186025289876
143	L	0.214487555496199	0.120079269560786
144	T	0.083189844800210	0.129222330755353
145	N	0.145638506525417	0.145638506525417
146	H	0.129222330755353	0.129222330755353
147	V	0.190647511123632	0.129222330755353
148	L	0.058969690909673	0.058969690909673
149	S	0.025779671575998	0.058969690909673
150	E	0.025779671575998	0.050284953565936
151	S	0.090470156221267	0.050284953565936
152	D	0.050284953565936	0.089131074793184
153	L	0.089131074793184	0.089131074793184
154	D	0.109804479442045	0.067137463717978
155	N	0.061636777218950	0.067137463717978
156	D	0.067137463717978	0.061636777218950
157	N	0.021519662289786	0.048237329305143
158	M	0.023160711507375	0.048237329305143
159	L	0.048237329305143	0.048237329305143
160	S	0.070824865088968	0.070824865088968
161	F	0.157655153745873	0.085861705544771
162	S	0.085861705544771	0.157655153745873
163	E	0.158204474789689	0.158204474789689
164	F	0.167613638471961	0.167613638471961
165	E	0.167613638471961	0.167613638471961
166	H	0.321696223620872	0.167613638471961
167	A	0.321696223620872	0.167613638471961
168	M	0.166854375111941	0.166854375111941
169	A	0.166854375111941	0.166854375111941
170	K	0.166854375111941	0.166854375111941
171	S	0.177683777572017	0.177683777572017
172	P	0.433833353760735	0.306580340881297
173	D	0.306580340881297	0.433833353760735
174	F	0.589986749329657	0.589986749329657
175	M	0.725507507607989	0.589986749329657
176	N	0.619532417116347	0.589986749329657
177	S	0.500000000000000	0.500000000000000
178	F	0.500000000000000	0.500000000000000
179	R	0.500000000000000	0.500000000000000
180	I	0.500000000000000	0.500000000000000
181	H	0.500000000000000	0.500000000000000
182	F	0.500000000000000	0.500000000000000
183	W	0.500000000000000	0.500000000000000
184	G	0.500000000000000	0.500000000000000
185	C	0.500000000000000	0.500000000000000
