# Supplementary material for: Conserved degronome features governing quality control associated proteolysis
Source: Nat Commun. 2022 Dec 8;13:7588. doi: 10.1038/s41467-022-35298-y (PMC9732359; doi:10.1038/s41467-022-35298-y)
Supplement: Supplementary file 7 — Supplementary Data 5 [file 41467_2022_35298_MOESM7_ESM.zip › profile_A0PJX2.csv]

# Degron profile of A0PJX2
# logit: Predicted probability of a tile being a degron (PSI<2.2) assigned to central position
# smooth: Running median spanning 5 positions
resi	aa	logit	logit_smooth
1	M	0.500000000000000	0.500000000000000
2	R	0.500000000000000	0.500000000000000
3	G	0.500000000000000	0.500000000000000
4	L	0.500000000000000	0.500000000000000
5	R	0.500000000000000	0.500000000000000
6	W	0.500000000000000	0.500000000000000
7	R	0.500000000000000	0.500000000000000
8	Y	0.500000000000000	0.500000000000000
9	T	0.366061693655701	0.403300188343731
10	R	0.279626738375373	0.403300188343731
11	L	0.403300188343731	0.366061693655701
12	P	0.472013761260443	0.279626738375373
13	S	0.264583269214638	0.264583269214638
14	Q	0.160674442511048	0.160674442511048
15	V	0.052580635217628	0.052580635217628
16	E	0.037433674729995	0.037433674729995
17	D	0.017508753644805	0.017508753644805
18	T	0.010018116991234	0.010018116991234
19	L	0.005355674118734	0.005355674118734
20	S	0.001642738308760	0.001642738308760
21	G	0.001110117343944	0.001110117343944
22	E	0.000637608351835	0.000637608351835
23	E	0.000396822805145	0.000396822805145
24	G	0.000133626649349	0.000396822805145
25	N	0.000285596495770	0.000396822805145
26	E	0.000700974890799	0.000285596495770
27	E	0.000589405775039	0.000285596495770
28	E	0.000156867910644	0.000216413407296
29	E	0.000133338383062	0.000216413407296
30	E	0.000216413407296	0.000216413407296
31	E	0.000462490765477	0.000462490765477
32	E	0.000988098955891	0.000804066444426
33	A	0.001110753016566	0.000804066444426
34	A	0.000804066444426	0.000988098955891
35	P	0.000700056157379	0.001036138770316
36	D	0.001036138770316	0.001036138770316
37	P	0.001823237700904	0.001823237700904
38	A	0.005396395176091	0.005396395176091
39	A	0.007969114016870	0.007969114016870
40	A	0.012746053164621	0.012746053164621
41	P	0.040535871927217	0.016021837007931
42	E	0.033635180986189	0.022968368745027
43	D	0.016021837007931	0.033635180986189
44	P	0.022968368745027	0.033635180986189
45	T	0.044924551573402	0.044924551573402
46	V	0.048579117291685	0.048579117291685
47	P	0.066251957404710	0.066251957404710
48	Q	0.097977122966834	0.081314580047187
49	L	0.081314580047187	0.097977122966834
50	T	0.113309965152534	0.113309965152534
51	E	0.182068046149106	0.182068046149106
52	A	0.203627741119064	0.203627741119064
53	S	0.379819649538289	0.261245365254265
54	Q	0.395254542343180	0.379819649538289
55	V	0.261245365254265	0.395254542343180
56	L	0.438704866683749	0.438704866683749
57	S	0.458613523365748	0.457260202755974
58	A	0.457260202755974	0.458613523365748
59	S	0.473240630054276	0.473240630054276
60	E	0.745153016837421	0.632542256802759
61	I	0.669445059542512	0.668099203011800
62	R	0.632542256802759	0.668099203011800
63	Q	0.668099203011800	0.668099203011800
64	L	0.668099203011800	0.632542256802759
65	S	0.519985236723225	0.519985236723225
66	F	0.450243389949090	0.450243389949090
67	H	0.418427739592799	0.450243389949090
68	F	0.379477033413977	0.450243389949090
69	P	0.678395288052344	0.508870331734355
70	P	0.508870331734355	0.643380270660451
71	R	0.643380270660451	0.678395288052344
72	V	0.769287786608203	0.768318746164070
73	T	0.768318746164070	0.768318746164070
74	G	0.841885812135188	0.768318746164070
75	H	0.742339104298885	0.742339104298885
76	P	0.727701671281478	0.727701671281478
77	W	0.606795956018997	0.606795956018997
78	S	0.475720682609672	0.582927292313540
79	L	0.446622398664048	0.475720682609672
80	V	0.582927292313540	0.475720682609672
81	F	0.450430413940669	0.582927292313540
82	C	0.603647198182418	0.603647198182418
83	T	0.650187091470144	0.632903408088764
84	S	0.632903408088764	0.650187091470144
85	R	0.792124402251229	0.769125497814657
86	D	0.769125497814657	0.769125497814657
87	G	0.782338653663356	0.769125497814657
88	F	0.673655754847620	0.673655754847620
89	S	0.645456817653379	0.645456817653379
90	L	0.358716793049714	0.358716793049714
91	Q	0.208483035339202	0.294933917435633
92	S	0.294933917435633	0.294933917435633
93	L	0.294933917435633	0.294933917435633
94	Y	0.226675625191690	0.294933917435633
95	R	0.332672825754071	0.332672825754071
96	R	0.529287353444327	0.529287353444327
97	M	0.530645424399746	0.530645424399746
98	E	0.679893812238384	0.658466806779062
99	G	0.658466806779062	0.679893812238384
100	C	0.796977875840897	0.679893812238384
101	S	0.808992878270553	0.658466806779062
102	G	0.529798632192766	0.529798632192766
103	P	0.375201617860267	0.375201617860267
104	V	0.217630568914483	0.217630568914483
105	L	0.163123843496538	0.217630568914483
106	L	0.106809191865159	0.217630568914483
107	V	0.297785676538571	0.297785676538571
108	L	0.511723528397921	0.330427329289039
109	R	0.330427329289039	0.377178737424852
110	D	0.377178737424852	0.511723528397921
111	Q	0.599462722027020	0.508007007932394
112	D	0.637785275421092	0.508007007932394
113	G	0.508007007932394	0.508007007932394
114	Q	0.354682930448440	0.354682930448440
115	I	0.264180298310293	0.300027880421555
116	F	0.300027880421555	0.300027880421555
117	G	0.197539198541638	0.300027880421555
118	A	0.300027880421555	0.300027880421555
119	F	0.461682785661755	0.461682785661755
120	S	0.467049881222153	0.467049881222153
121	S	0.570019928442809	0.570019928442809
122	S	0.766150308367873	0.695383192102399
123	A	0.860085615386606	0.695383192102399
124	I	0.695383192102399	0.695383192102399
125	R	0.552615315200488	0.552615315200488
126	L	0.552615315200488	0.552615315200488
127	S	0.366226662620796	0.368767563613103
128	K	0.238194435935757	0.368767563613103
129	G	0.368767563613103	0.368767563613103
130	F	0.523243407569916	0.523243407569916
131	Y	0.672196668566741	0.605300214966026
132	G	0.625608932201072	0.605300214966026
133	T	0.605300214966026	0.605300214966026
134	G	0.587013201064929	0.587013201064929
135	E	0.391394529016636	0.541781333907775
136	T	0.372396708191073	0.541781333907775
137	F	0.541781333907775	0.541781333907775
138	L	0.595866326673436	0.573686458726506
139	F	0.573686458726506	0.592231341983099
140	S	0.592231341983099	0.595866326673436
141	F	0.644271410234966	0.644271410234966
142	S	0.780096102661535	0.780096102661535
143	P	0.825897825315457	0.825897825315457
144	Q	0.862014979980679	0.825897825315457
145	L	0.860709599651964	0.825897825315457
146	K	0.724031583728815	0.724031583728815
147	V	0.582732387056705	0.722940916975511
148	F	0.582732387056705	0.704273967710117
149	K	0.722940916975511	0.691857518922651
150	W	0.704273967710117	0.691857518922651
151	T	0.691857518922651	0.691857518922651
152	G	0.666341518439615	0.666341518439615
153	S	0.519635806145626	0.519635806145626
154	N	0.519635806145626	0.519635806145626
155	S	0.364451417069974	0.364451417069974
156	F	0.251650483942006	0.350380871020270
157	F	0.252678583295959	0.290599165334636
158	V	0.350380871020270	0.252678583295959
159	K	0.290599165334636	0.288350828503788
160	G	0.234499202477071	0.288350828503788
161	D	0.288350828503788	0.278577853751252
162	L	0.234499202477071	0.234499202477071
163	D	0.278577853751252	0.234499202477071
164	S	0.225971849728050	0.225971849728050
165	L	0.144262784367650	0.144262784367650
166	M	0.144262784367650	0.144262784367650
167	M	0.069542946747169	0.144262784367650
168	G	0.129626308374143	0.144262784367650
169	S	0.280619616233428	0.280619616233428
170	G	0.594536983763940	0.280619616233428
171	S	0.280619616233428	0.280619616233428
172	G	0.371108106302906	0.280619616233428
173	R	0.227749770592602	0.268143910445619
174	F	0.227749770592602	0.227749770592602
175	G	0.268143910445619	0.227749770592602
176	L	0.208137629651097	0.208137629651097
177	W	0.208137629651097	0.208137629651097
178	L	0.165776760885495	0.208137629651097
179	D	0.208137629651097	0.208137629651097
180	G	0.208137629651097	0.208137629651097
181	D	0.228102853878627	0.208137629651097
182	L	0.305437418518232	0.211056458123335
183	F	0.166703696684047	0.211056458123335
184	R	0.211056458123335	0.210150088398699
185	G	0.210150088398699	0.166703696684047
186	G	0.096321863931484	0.096321863931484
187	S	0.043071077556393	0.096321863931484
188	S	0.049160633830757	0.096321863931484
189	P	0.104438983037212	0.104438983037212
190	C	0.304766065792143	0.141891403486672
191	P	0.222606735075878	0.141891403486672
192	T	0.141891403486672	0.141891403486672
193	F	0.123886425639395	0.123886425639395
194	N	0.096963417200955	0.123886425639395
195	N	0.115857956968648	0.123886425639395
196	E	0.196682960504902	0.196682960504902
197	V	0.282180418488776	0.282180418488776
198	L	0.484951498763547	0.282180418488776
199	A	0.351103688204489	0.351103688204489
200	R	0.267641151049665	0.351103688204489
201	Q	0.404438122472645	0.267641151049665
202	E	0.172634104852655	0.267641151049665
203	Q	0.244011841102235	0.404438122472645
204	F	0.446196127547399	0.446196127547399
205	C	0.725013049462189	0.500000000000000
206	I	0.743888949341356	0.500000000000000
207	Q	0.500000000000000	0.500000000000000
208	E	0.500000000000000	0.500000000000000
209	L	0.500000000000000	0.500000000000000
210	E	0.500000000000000	0.500000000000000
211	A	0.500000000000000	0.500000000000000
212	W	0.500000000000000	0.500000000000000
213	L	0.500000000000000	0.500000000000000
214	L	0.500000000000000	0.500000000000000
215	S	0.500000000000000	0.500000000000000
