# Supplementary material for: Conserved degronome features governing quality control associated proteolysis
Source: Nat Commun. 2022 Dec 8;13:7588. doi: 10.1038/s41467-022-35298-y (PMC9732359; doi:10.1038/s41467-022-35298-y)
Supplement: Supplementary file 7 — Supplementary Data 5 [file 41467_2022_35298_MOESM7_ESM.zip › profile_A0PJX4.csv]

# Degron profile of A0PJX4
# logit: Predicted probability of a tile being a degron (PSI<2.2) assigned to central position
# smooth: Running median spanning 5 positions
resi	aa	logit	logit_smooth
1	M	0.500000000000000	0.500000000000000
2	R	0.500000000000000	0.500000000000000
3	A	0.500000000000000	0.500000000000000
4	L	0.500000000000000	0.500000000000000
5	L	0.500000000000000	0.500000000000000
6	A	0.500000000000000	0.500000000000000
7	L	0.500000000000000	0.500000000000000
8	C	0.500000000000000	0.500000000000000
9	L	0.984268387214392	0.972497575820748
10	L	0.972497575820748	0.972497575820748
11	L	0.975739320289447	0.972497575820748
12	G	0.961207190600769	0.961207190600769
13	W	0.941811604799795	0.941811604799795
14	L	0.888258694910297	0.888258694910297
15	R	0.856665889509273	0.856665889509273
16	W	0.760845645873492	0.760845645873492
17	G	0.599688094367723	0.599688094367723
18	P	0.314028499041992	0.314028499041992
19	A	0.296693403180744	0.314028499041992
20	G	0.264996782957951	0.296693403180744
21	A	0.339546144898754	0.264996782957951
22	Q	0.164077901629063	0.246425093047217
23	Q	0.171428534605689	0.171428534605689
24	S	0.246425093047217	0.164077901629063
25	G	0.076239630136754	0.168104143693167
26	E	0.156941043020708	0.156941043020708
27	Y	0.168104143693167	0.115537262235557
28	C	0.110710215777488	0.155605897369082
29	H	0.115537262235557	0.155605897369082
30	G	0.155605897369082	0.118146056431496
31	W	0.177171510930692	0.118146056431496
32	V	0.118146056431496	0.155605897369082
33	D	0.091973277945468	0.177171510930692
34	V	0.200205836361318	0.200205836361318
35	Q	0.286890762932670	0.200205836361318
36	G	0.271731498510667	0.200205836361318
37	N	0.164946084821038	0.164946084821038
38	Y	0.095175692601757	0.095175692601757
39	H	0.065013300014541	0.065013300014541
40	E	0.061569060357025	0.061569060357025
41	G	0.018865427220216	0.041089798257368
42	F	0.037440165065320	0.037440165065320
43	Q	0.041089798257368	0.036307258533631
44	C	0.022684264232254	0.037440165065320
45	P	0.036307258533631	0.041089798257368
46	E	0.045813849608630	0.045813849608630
47	D	0.053445937418001	0.053445937418001
48	F	0.077569223495371	0.077569223495371
49	D	0.190404013452634	0.111800178953699
50	T	0.190404013452634	0.179681856750207
51	L	0.111800178953699	0.179681856750207
52	D	0.179681856750207	0.179681856750207
53	A	0.143406942488931	0.179681856750207
54	T	0.270085113303224	0.270085113303224
55	I	0.410172177831682	0.410172177831682
56	C	0.706645740376591	0.674264512120650
57	C	0.674264512120650	0.706645740376591
58	G	0.869281029312817	0.840581645476039
59	S	0.889770395221224	0.869281029312817
60	C	0.840581645476039	0.869281029312817
61	A	0.928300376803499	0.864870173134455
62	L	0.840581645476039	0.840581645476039
63	R	0.864870173134455	0.840581645476039
64	Y	0.772307886457130	0.798742351578191
65	C	0.798742351578191	0.772307886457130
66	C	0.586617108472305	0.633944061426328
67	A	0.633944061426328	0.586617108472305
68	A	0.566971047708546	0.566971047708546
69	A	0.381390127880929	0.446485799961330
70	D	0.446485799961330	0.381390127880929
71	A	0.302695085869804	0.302695085869804
72	R	0.241950521488445	0.241950521488445
73	L	0.084368678600769	0.084368678600769
74	E	0.058308223586151	0.058308223586151
75	Q	0.039946337516253	0.039946337516253
76	G	0.019093401506997	0.028936202392897
77	G	0.028936202392897	0.028936202392897
78	C	0.013748509977323	0.020402846777134
79	T	0.029192484765450	0.020402846777134
80	N	0.020402846777134	0.015569771124528
81	D	0.014384638248369	0.020402846777134
82	R	0.015569771124528	0.020402846777134
83	R	0.027097807895372	0.027097807895372
84	E	0.035721625550320	0.035721625550320
85	L	0.043254040093036	0.043254040093036
86	E	0.048369201239331	0.048369201239331
87	H	0.051219122742486	0.051219122742486
88	P	0.084618405457809	0.084618405457809
89	G	0.165770485161456	0.165770485161456
90	I	0.252589914257529	0.252589914257529
91	T	0.369184308491414	0.369184308491414
92	A	0.504715645174856	0.504715645174856
93	Q	0.783258051348044	0.766372455715034
94	P	0.766372455715034	0.783258051348044
95	V	0.812027559369093	0.800283957281123
96	Y	0.800283957281123	0.812027559369093
97	V	0.905640413475094	0.905640413475094
98	P	0.959546080747878	0.959546080747878
99	F	0.959546080747878	0.959546080747878
100	L	0.966433308425836	0.966433308425836
101	I	0.977696636334274	0.977696636334274
102	V	0.989767268094388	0.989767268094388
103	G	0.995702168790630	0.991108024913089
104	S	0.996097206496382	0.991108024913089
105	I	0.991108024913089	0.992431866273286
106	F	0.984931129205523	0.991713849657361
107	I	0.992431866273286	0.991108024913089
108	A	0.991713849657361	0.987370541878687
109	F	0.987370541878687	0.987557131226731
110	I	0.987370541878687	0.987557131226731
111	I	0.987557131226731	0.987557131226731
112	L	0.994102092833335	0.992613860400639
113	G	0.996318428042419	0.992613860400639
114	S	0.992613860400639	0.992613860400639
115	V	0.991415068930670	0.991415068930670
116	V	0.990703259783520	0.990703259783520
117	A	0.989439375912044	0.989439375912044
118	I	0.977075823466121	0.977075823466121
119	Y	0.951778806587475	0.951778806587475
120	C	0.847695855729576	0.847695855729576
121	C	0.715766234910927	0.769098443692546
122	T	0.769098443692546	0.754495328295429
123	C	0.754495328295429	0.715766234910927
124	L	0.624455946230990	0.624455946230990
125	R	0.453195875382219	0.578944784212710
126	P	0.578944784212710	0.453195875382219
127	K	0.421526197951723	0.440231665226577
128	E	0.440231665226577	0.421526197951723
129	P	0.328780321758152	0.379515077368773
130	S	0.364324536820827	0.364324536820827
131	Q	0.379515077368773	0.328780321758152
132	Q	0.275859904755936	0.275859904755936
133	P	0.259833711479643	0.263117833269901
134	I	0.230889596105264	0.259833711479643
135	R	0.263117833269901	0.259833711479643
136	F	0.178597362764409	0.263117833269901
137	S	0.276882501556638	0.276882501556638
138	L	0.458373409517440	0.418379275597647
139	R	0.418379275597647	0.458373409517440
140	S	0.539706128909617	0.539706128909617
141	Y	0.721230993478791	0.721230993478791
142	Q	0.851151583816201	0.724661573932240
143	T	0.739557747139566	0.724661573932240
144	E	0.724661573932240	0.724661573932240
145	T	0.587475428490189	0.587475428490189
146	L	0.587475428490189	0.587475428490189
147	P	0.391848872482826	0.441559664884005
148	M	0.391848872482826	0.391848872482826
149	I	0.441559664884005	0.391848872482826
150	L	0.279653870545078	0.309886785587117
151	T	0.296153006320042	0.309886785587117
152	S	0.309886785587117	0.309886785587117
153	T	0.419171996307108	0.309886785587117
154	S	0.416512958326414	0.311270960254061
155	P	0.275348560168724	0.311270960254061
156	R	0.311270960254061	0.275348560168724
157	A	0.269420045065988	0.269420045065988
158	P	0.154784527144496	0.154784527144496
159	S	0.088821838199096	0.088821838199096
160	R	0.087941106345957	0.087941106345957
161	Q	0.087941106345957	0.087941106345957
162	S	0.087068273081041	0.087941106345957
163	S	0.087941106345957	0.087068273081041
164	T	0.078988473836052	0.078988473836052
165	A	0.056689367825592	0.078988473836052
166	T	0.046685042736691	0.078988473836052
167	S	0.104981326576911	0.104981326576911
168	S	0.112336425066315	0.112336425066315
169	S	0.112336425066315	0.112336425066315
170	S	0.203996004083661	0.203996004083661
171	T	0.203996004083661	0.203996004083661
172	G	0.323790254241150	0.323790254241150
173	G	0.367576889241316	0.338189865251575
174	S	0.338189865251575	0.338189865251575
175	I	0.382821370534852	0.338189865251575
176	R	0.262588152025898	0.262588152025898
177	R	0.232348540022138	0.262588152025898
178	F	0.186218961748172	0.262588152025898
179	S	0.268689166418863	0.268689166418863
180	F	0.405725044603200	0.405725044603200
181	A	0.606288660453961	0.606288660453961
182	R	0.633873753982683	0.606288660453961
183	A	0.633873753982683	0.606288660453961
184	E	0.419558069672572	0.419558069672572
185	P	0.362832152546396	0.362832152546396
186	G	0.309683850573073	0.309683850573073
187	C	0.169492018819050	0.261068059935455
188	L	0.261068059935455	0.169492018819050
189	V	0.160489589464499	0.160489589464499
190	P	0.136064270214578	0.136064270214578
191	S	0.127378551165049	0.136064270214578
192	P	0.113660699983613	0.136064270214578
193	P	0.182587785547947	0.182587785547947
194	P	0.348542265304999	0.348542265304999
195	P	0.432756554162050	0.368330558486867
196	Y	0.471643044386969	0.368330558486867
197	T	0.368330558486867	0.368330558486867
198	T	0.239829674292371	0.239829674292371
199	S	0.239829674292371	0.239829674292371
200	H	0.239829674292371	0.239829674292371
201	S	0.219129416801512	0.239829674292371
202	I	0.381517312632083	0.381517312632083
203	H	0.576878636552083	0.576878636552083
204	L	0.732284466639377	0.576878636552083
205	A	0.612405999707362	0.576878636552083
206	Q	0.570518816252622	0.612405999707362
207	P	0.547987462312429	0.612405999707362
208	S	0.677290886404299	0.677290886404299
209	G	0.784363268085252	0.784363268085252
210	F	0.816975580297451	0.784363268085252
211	L	0.791480839946309	0.784363268085252
212	V	0.749541479702936	0.749541479702936
213	S	0.749541479702936	0.749541479702936
214	P	0.692314330707033	0.692314330707033
215	Q	0.692314330707033	0.692314330707033
216	Y	0.603131246830247	0.603131246830247
217	F	0.563650703934200	0.593529832367201
218	A	0.592213889140233	0.592213889140233
219	Y	0.593529832367201	0.563650703934200
220	P	0.397831468299061	0.397831468299061
221	L	0.226546820656176	0.245215992747157
222	Q	0.216389896975209	0.245215992747157
223	Q	0.245215992747157	0.226546820656176
224	E	0.361164595642957	0.217268198892686
225	P	0.217268198892686	0.217268198892686
226	P	0.069115952379907	0.101564096925690
227	L	0.101564096925690	0.071343361427652
228	P	0.061296766570205	0.071343361427652
229	G	0.071343361427652	0.101564096925690
230	K	0.500000000000000	0.500000000000000
231	S	0.500000000000000	0.500000000000000
232	C	0.500000000000000	0.500000000000000
233	P	0.500000000000000	0.500000000000000
234	D	0.500000000000000	0.500000000000000
235	F	0.500000000000000	0.500000000000000
236	S	0.500000000000000	0.500000000000000
237	S	0.500000000000000	0.500000000000000
238	S	0.500000000000000	0.500000000000000
