# Supplementary material for: Conserved degronome features governing quality control associated proteolysis
Source: Nat Commun. 2022 Dec 8;13:7588. doi: 10.1038/s41467-022-35298-y (PMC9732359; doi:10.1038/s41467-022-35298-y)
Supplement: Supplementary file 7 — Supplementary Data 5 [file 41467_2022_35298_MOESM7_ESM.zip › profile_A0PJX8.csv]

# Degron profile of A0PJX8
# logit: Predicted probability of a tile being a degron (PSI<2.2) assigned to central position
# smooth: Running median spanning 5 positions
resi	aa	logit	logit_smooth
1	M	0.500000000000000	0.500000000000000
2	F	0.500000000000000	0.500000000000000
3	S	0.500000000000000	0.500000000000000
4	L	0.500000000000000	0.500000000000000
5	P	0.500000000000000	0.500000000000000
6	S	0.500000000000000	0.500000000000000
7	L	0.500000000000000	0.500000000000000
8	P	0.500000000000000	0.500000000000000
9	S	0.804033388331064	0.610313783051536
10	W	0.610313783051536	0.610313783051536
11	L	0.624042115248382	0.610313783051536
12	P	0.556524791952968	0.556524791952968
13	G	0.400476882927545	0.556524791952968
14	L	0.440054476514102	0.556524791952968
15	P	0.596188170823069	0.464696273993869
16	S	0.596188170823069	0.464696273993869
17	L	0.464696273993869	0.464696273993869
18	E	0.464696273993869	0.464696273993869
19	W	0.451624853885287	0.464696273993869
20	G	0.451624853885287	0.464696273993869
21	S	0.472013120773389	0.472013120773389
22	S	0.472013120773389	0.472013120773389
23	L	0.472013120773389	0.472013120773389
24	L	0.681656476825012	0.513968389357518
25	D	0.618154856495095	0.618154856495095
26	S	0.513968389357518	0.618154856495095
27	L	0.775808673227537	0.618154856495095
28	L	0.569185652396342	0.748745735207017
29	Q	0.748745735207017	0.775808673227537
30	G	0.848448299883990	0.848448299883990
31	L	0.905185370068142	0.848448299883990
32	I	0.905185370068142	0.889703070475328
33	G	0.801248613786421	0.905185370068142
34	A	0.889703070475328	0.905185370068142
35	L	0.938095564968831	0.889703070475328
36	G	0.938095564968831	0.933579698493300
37	V	0.883787421188333	0.938095564968831
38	L	0.933579698493300	0.938095564968831
39	V	0.969865932626952	0.967080742849466
40	L	0.969706187429840	0.969706187429840
41	N	0.967080742849466	0.969865932626952
42	S	0.985132943234939	0.972136584834104
43	L	0.976089703979586	0.976089703979586
44	L	0.972136584834104	0.976089703979586
45	K	0.982648375712650	0.972136584834104
46	V	0.963430308592114	0.963430308592114
47	Y	0.875134115263743	0.875134115263743
48	F	0.777449680283453	0.777449680283453
49	F	0.631771235085342	0.715715861289465
50	V	0.700009181038407	0.700009181038407
51	G	0.715715861289465	0.631771235085342
52	C	0.532509868402616	0.532509868402616
53	A	0.258209646979621	0.258209646979621
54	N	0.258209646979621	0.258209646979621
55	D	0.104893400090935	0.104893400090935
56	P	0.068062598421723	0.068409226382096
57	Q	0.068409226382096	0.068062598421723
58	R	0.040678954098664	0.040678954098664
59	R	0.029611431823786	0.040678954098664
60	P	0.035903397179912	0.040678954098664
61	E	0.043912998710577	0.043912998710577
62	K	0.043912998710577	0.043912998710577
63	E	0.054728511397345	0.054728511397345
64	R	0.178734655414015	0.128154451063965
65	L	0.128154451063965	0.138721406460184
66	R	0.138721406460184	0.178734655414015
67	A	0.202913389214631	0.202784261124425
68	Q	0.202784261124425	0.202913389214631
69	W	0.359877276205094	0.359877276205094
70	A	0.545817460053260	0.490758732500687
71	S	0.490758732500687	0.545817460053260
72	L	0.759245736730908	0.759245736730908
73	E	0.781988776034288	0.781988776034288
74	T	0.781988776034288	0.781988776034288
75	V	0.861335033570532	0.861335033570532
76	H	0.904845179317609	0.899728562780808
77	L	0.912430913537355	0.904845179317609
78	A	0.899728562780808	0.904845179317609
79	G	0.925754601661705	0.904093799514963
80	L	0.904093799514963	0.904093799514963
81	A	0.833829443837971	0.904127508967851
82	L	0.904127508967851	0.904127508967851
83	F	0.940852590983135	0.919659714240886
84	L	0.919659714240886	0.928725606807979
85	T	0.928725606807979	0.928725606807979
86	V	0.928725606807979	0.928725606807979
87	V	0.947663098406836	0.947663098406836
88	G	0.976100358998440	0.950264420455406
89	S	0.976100358998440	0.950264420455406
90	R	0.950264420455406	0.950264420455406
91	V	0.950006121009617	0.950006121009617
92	A	0.910476865307186	0.915638270603790
93	A	0.910476865307186	0.910476865307186
94	L	0.915638270603790	0.910476865307186
95	V	0.886500814136640	0.910476865307186
96	V	0.886500814136640	0.911747196354053
97	L	0.911747196354053	0.911747196354053
98	E	0.912622826898649	0.912622826898649
99	F	0.947879521786434	0.942283959542918
100	S	0.952460336907204	0.947879521786434
101	L	0.942283959542918	0.947879521786434
102	R	0.961528529654208	0.942283959542918
103	A	0.909569357638687	0.909569357638687
104	V	0.847579069605083	0.847579069605083
105	S	0.711428811704430	0.711428811704430
106	T	0.567531126177577	0.678363342016703
107	L	0.678363342016703	0.567531126177577
108	L	0.460456053552062	0.511549377775685
109	S	0.511549377775685	0.460456053552062
110	L	0.406216132429371	0.406216132429371
111	G	0.266868869349476	0.266868869349476
112	K	0.242446649590871	0.260668354385695
113	G	0.260668354385695	0.260668354385695
114	S	0.245456705301988	0.260668354385695
115	Q	0.376747838557410	0.357756166352328
116	G	0.357756166352328	0.357756166352328
117	A	0.357756166352328	0.376747838557410
118	A	0.511356029273128	0.472121037909950
119	E	0.472121037909950	0.511356029273128
120	R	0.521872250016990	0.521872250016990
121	L	0.667137817597083	0.667137817597083
122	Q	0.726102853878075	0.726102853878075
123	L	0.832783918540351	0.803183412529598
124	Y	0.803183412529598	0.832783918540351
125	L	0.896550077004377	0.842252344937009
126	L	0.842252344937009	0.890992448259098
127	C	0.890992448259098	0.896550077004377
128	Q	0.935040133429758	0.896052952576493
129	Y	0.955397480697078	0.935040133429758
130	S	0.896052952576493	0.935040133429758
131	L	0.946097084359944	0.909775899997539
132	G	0.903314934646203	0.909775899997539
133	C	0.909775899997539	0.909775899997539
134	G	0.909775899997539	0.903314934646203
135	L	0.831998678914459	0.831998678914459
136	T	0.639087206831320	0.639087206831320
137	C	0.591997246370812	0.591997246370812
138	G	0.507032933626192	0.507032933626192
139	L	0.466449508138512	0.466449508138512
140	S	0.334081267627523	0.417232421490620
141	F	0.417232421490620	0.417232421490620
142	L	0.310732197165324	0.334081267627523
143	Q	0.528349756338072	0.417232421490620
144	E	0.321131073815954	0.467804181187540
145	G	0.467804181187540	0.507025000194350
146	A	0.507025000194350	0.507025000194350
147	P	0.718760396661606	0.576341524226690
148	H	0.576341524226690	0.576341524226690
149	R	0.718760396661606	0.576341524226690
150	T	0.508387643077617	0.576341524226690
151	L	0.508387643077617	0.579022190711380
152	N	0.579022190711380	0.579022190711380
153	L	0.707787307636927	0.707787307636927
154	L	0.857524649670951	0.857524649670951
155	L	0.902094511126092	0.891250968090800
156	S	0.891250968090800	0.902094511126092
157	L	0.934561258734749	0.909151987889194
158	G	0.909151987889194	0.909151987889194
159	L	0.923938662519991	0.909151987889194
160	A	0.874629249465203	0.904654273454640
161	T	0.904654273454640	0.904654273454640
162	L	0.904654273454640	0.874629249465203
163	L	0.844836525190668	0.844836525190668
164	G	0.757694884921419	0.771226896342531
165	L	0.771226896342531	0.771226896342531
166	G	0.753698738464896	0.771226896342531
167	A	0.866642489792427	0.788684168299324
168	R	0.788684168299324	0.851048435461195
169	R	0.851048435461195	0.851048435461195
170	L	0.907267939971240	0.788684168299324
171	H	0.749360692629754	0.810005411756633
172	R	0.749360692629754	0.749360692629754
173	H	0.810005411756633	0.749360692629754
174	V	0.694129563108041	0.749360692629754
175	C	0.750104170151478	0.694129563108041
176	R	0.692952922234969	0.694129563108041
177	L	0.692952922234969	0.750104170151478
178	Y	0.783605158459476	0.692952922234969
179	E	0.755790360110723	0.755790360110723
180	L	0.684579305250509	0.774284403805329
181	H	0.774284403805329	0.774284403805329
182	S	0.836303754372901	0.774284403805329
183	S	0.849130024717627	0.821892039276557
184	Q	0.726043041381105	0.821892039276557
185	R	0.821892039276557	0.821892039276557
186	Y	0.821892039276557	0.821892039276557
187	C	0.765867985250403	0.821892039276557
188	G	0.859996785693863	0.800500832656128
189	V	0.800500832656128	0.800500832656128
190	C	0.800500832656128	0.800500832656128
191	L	0.752083731371122	0.800500832656128
192	G	0.850725790563931	0.817842778910899
193	L	0.840004532372517	0.829705459398873
194	L	0.817842778910899	0.840004532372517
195	A	0.829705459398873	0.840004532372517
196	H	0.850763870015375	0.829705459398873
197	A	0.850763870015375	0.829705459398873
198	H	0.782932571327835	0.782932571327835
199	G	0.733815184101702	0.782932571327835
200	L	0.733815184101703	0.782932571327835
201	P	0.817343155529891	0.760056196596816
202	Q	0.829037816757880	0.817343155529891
203	L	0.760056196596816	0.828263714064250
204	L	0.828263714064250	0.829037816757880
205	G	0.845915092081052	0.842519683592105
206	R	0.884109622544872	0.842519683592105
207	A	0.842519683592105	0.842519683592105
208	L	0.779571721588579	0.836227493755784
209	A	0.779571721588579	0.836227493755784
210	I	0.836227493755784	0.836227493755784
211	A	0.871650256210769	0.836227493755784
212	F	0.860423844449908	0.860423844449908
213	A	0.801067394508542	0.871650256210769
214	V	0.909141566384129	0.909141566384129
215	G	0.949700553739069	0.909141566384129
216	D	0.924274135645284	0.909141566384129
217	L	0.857030994229287	0.857030994229287
218	A	0.709413758120107	0.774264367764272
219	A	0.691408637511313	0.709413758120107
220	V	0.774264367764272	0.691408637511313
221	A	0.649850859453716	0.649850859453716
222	L	0.604584056670139	0.604584056670139
223	I	0.472744240117974	0.604584056670139
224	N	0.405058878411956	0.572344909277283
225	Q	0.625715052327295	0.540580463706690
226	D	0.572344909277283	0.572344909277283
227	F	0.540580463706690	0.625715052327295
228	L	0.641772028683940	0.631522618866671
229	T	0.675361458889778	0.631522618866671
230	T	0.631522618866671	0.631522618866671
231	S	0.436757682650962	0.476960701768298
232	E	0.417096268931942	0.476960701768298
233	A	0.476960701768298	0.476960701768298
234	M	0.668009005237288	0.668009005237288
235	R	0.866026524439816	0.763211398704179
236	F	0.856925349191214	0.856925349191214
237	W	0.763211398704179	0.856925349191214
238	T	0.856925349191214	0.856925349191214
239	P	0.917556524345010	0.917556524345010
240	L	0.949947533504352	0.949947533504352
241	T	0.985359668521805	0.985359668521805
242	I	0.989577601966691	0.987833876195604
243	C	0.989577601966691	0.987833876195604
244	Y	0.987833876195604	0.987833876195604
245	T	0.961461361754009	0.961461361754009
246	L	0.878533716040832	0.893375797316891
247	L	0.868435013124790	0.878533716040832
248	V	0.893375797316891	0.868435013124790
249	I	0.804498975004731	0.814405109593554
250	Y	0.814405109593554	0.804498975004731
251	M	0.646898124639931	0.646898124639931
252	Q	0.463136150709495	0.483510442040018
253	E	0.483510442040018	0.463136150709495
254	E	0.460729079466321	0.460729079466321
255	Q	0.312607681288306	0.312607681288306
256	R	0.182574878806684	0.182574878806684
257	Q	0.182574878806684	0.182574878806684
258	H	0.091919884552271	0.091919884552271
259	P	0.055814396120250	0.091919884552271
260	G	0.062817010588130	0.091919884552271
261	L	0.120086643784358	0.120086643784358
262	Q	0.288453570981040	0.288453570981040
263	S	0.432423676692037	0.432423676692037
264	Q	0.553944332600610	0.432423676692037
265	V	0.465301386565770	0.465301386565770
266	Q	0.416248143026953	0.553944332600610
267	T	0.554083830425644	0.554083830425644
268	V	0.732004991972833	0.732004991972833
269	L	0.860352835368720	0.860352835368720
270	V	0.860352835368720	0.860352835368720
271	R	0.926168198870832	0.926168198870832
272	M	0.959293708087528	0.959293708087528
273	G	0.962717657316402	0.959293708087528
274	G	0.962717657316402	0.959293708087528
275	L	0.954871545225746	0.962717657316402
276	F	0.957592617005023	0.962717657316402
277	V	0.963264061684478	0.957592617005023
278	L	0.963264061684478	0.957592617005023
279	L	0.884856185335939	0.943549089882525
280	L	0.930463049385872	0.943549089882525
281	T	0.943549089882525	0.943549089882525
282	V	0.943549089882525	0.943549089882525
283	G	0.978265277686924	0.976235408876097
284	R	0.978265277686924	0.976235408876097
285	W	0.976235408876097	0.976235408876097
286	L	0.960142585429571	0.960142585429571
287	D	0.960142585429571	0.960142585429571
288	L	0.960142585429570	0.960142585429570
289	L	0.906493603653395	0.906493603653395
290	G	0.846271622212513	0.906493603653395
291	I	0.858449063617846	0.906493603653395
292	L	0.940774117785871	0.940774117785871
293	V	0.959412529184446	0.953175373611830
294	S	0.957311703443082	0.957311703443082
295	L	0.953175373611830	0.959412529184446
296	L	0.968547342038088	0.957311703443082
297	G	0.965460422204379	0.955490434010397
298	E	0.941360541491036	0.955490434010397
299	L	0.955490434010397	0.951944357646554
300	W	0.951944357646554	0.951944357646554
301	C	0.951944357646554	0.951944357646554
302	L	0.853061585051204	0.916012843690759
303	V	0.916012843690759	0.903113053108458
304	G	0.903113053108458	0.903113053108458
305	V	0.820723979436067	0.916012843690759
306	R	0.924968595252663	0.903113053108458
307	T	0.951952650313378	0.840531077875350
308	L	0.840531077875350	0.840531077875350
309	L	0.832587224751915	0.832587224751915
310	D	0.724731299214956	0.724731299214956
311	L	0.583584316005262	0.583584316005262
312	C	0.431257316992471	0.519718562775937
313	Q	0.519718562775937	0.431257316992471
314	I	0.350383017424414	0.417496600434712
315	Q	0.298204826115833	0.350383017424414
316	D	0.417496600434712	0.298204826115833
317	F	0.276156608901566	0.276156608901566
318	P	0.170339380802491	0.258809328782817
319	S	0.258809328782817	0.170339380802491
320	Q	0.156736344290190	0.156736344290190
321	R	0.096503429295747	0.096503429295747
322	P	0.089583023364040	0.089583023364040
323	P	0.083240552758527	0.089583023364040
324	V	0.077189990587687	0.089583023364040
325	S	0.143372326806959	0.099039529090228
326	T	0.099039529090228	0.099039529090228
327	P	0.099039529090228	0.099039529090228
328	S	0.092085163727588	0.099039529090228
329	Q	0.099039529090228	0.099039529090228
330	P	0.085927640791545	0.099039529090228
331	L	0.099582987631462	0.099039529090228
332	P	0.115135060932753	0.085927640791545
333	S	0.085618203221549	0.099582987631462
334	A	0.073720998471240	0.115135060932753
335	P	0.500000000000000	0.500000000000000
336	Q	0.500000000000000	0.500000000000000
337	S	0.500000000000000	0.500000000000000
338	Q	0.500000000000000	0.500000000000000
339	S	0.500000000000000	0.500000000000000
340	S	0.500000000000000	0.500000000000000
341	A	0.500000000000000	0.500000000000000
342	P	0.500000000000000	0.500000000000000
343	S	0.500000000000000	0.500000000000000
