# Supplementary material for: Conserved degronome features governing quality control associated proteolysis
Source: Nat Commun. 2022 Dec 8;13:7588. doi: 10.1038/s41467-022-35298-y (PMC9732359; doi:10.1038/s41467-022-35298-y)
Supplement: Supplementary file 7 — Supplementary Data 5 [file 41467_2022_35298_MOESM7_ESM.zip › profile_A0PJY2.csv]

# Degron profile of A0PJY2
# logit: Predicted probability of a tile being a degron (PSI<2.2) assigned to central position
# smooth: Running median spanning 5 positions
resi	aa	logit	logit_smooth
1	M	0.500000000000000	0.500000000000000
2	D	0.500000000000000	0.500000000000000
3	S	0.500000000000000	0.500000000000000
4	S	0.500000000000000	0.500000000000000
5	C	0.500000000000000	0.500000000000000
6	H	0.500000000000000	0.500000000000000
7	N	0.500000000000000	0.500000000000000
8	A	0.500000000000000	0.500000000000000
9	T	0.262716424804634	0.385630315571233
10	T	0.225258596630328	0.321826937481024
11	K	0.385630315571233	0.273499427979018
12	M	0.321826937481024	0.273499427979018
13	L	0.273499427979018	0.321826937481024
14	A	0.260700848350063	0.321826937481024
15	T	0.329730872658700	0.329730872658700
16	A	0.382759623478920	0.335689304892822
17	P	0.338131373027016	0.335689304892822
18	A	0.335689304892822	0.335689304892822
19	R	0.320296085131860	0.335689304892822
20	G	0.298168883743559	0.320296085131860
21	N	0.346699259157055	0.320296085131860
22	M	0.257421146311870	0.342997863972863
23	M	0.345465450935542	0.345465450935542
24	S	0.342997863972863	0.345465450935542
25	T	0.464123336712642	0.345465450935542
26	S	0.369075289001547	0.369075289001547
27	K	0.339632804475332	0.464123336712642
28	P	0.492506428630422	0.492506428630422
29	L	0.658763723057099	0.658763723057099
30	A	0.749144257073249	0.658763723057099
31	F	0.681771643298867	0.658763723057099
32	S	0.590192553785168	0.590192553785168
33	I	0.550384393143395	0.550384393143395
34	E	0.410069736063837	0.410069736063837
35	R	0.371400199713925	0.410069736063837
36	I	0.371400199713925	0.410069736063837
37	M	0.460342338875584	0.371400199713925
38	A	0.460342338875584	0.371400199713925
39	R	0.371400199713925	0.371400199713925
40	T	0.350332643394310	0.350332643394310
41	P	0.314295127319690	0.350332643394310
42	E	0.195310183918828	0.350332643394310
43	P	0.441321198893299	0.383992243975463
44	K	0.579026683118580	0.383992243975463
45	A	0.383992243975463	0.383992243975463
46	L	0.238593969385382	0.353012693519944
47	P	0.238593969385382	0.314472604117395
48	V	0.353012693519944	0.314472604117395
49	P	0.314472604117395	0.337228353179814
50	H	0.337228353179814	0.337228353179814
51	F	0.401223107915670	0.314472604117395
52	L	0.311567001512685	0.311567001512685
53	Q	0.289785737289840	0.289785737289840
54	G	0.238657534992135	0.238657534992135
55	A	0.152460346198382	0.189067464109948
56	L	0.174668451278180	0.189067464109948
57	P	0.189067464109948	0.189067464109948
58	K	0.228222624310382	0.189067464109948
59	G	0.340067118426247	0.189067464109948
60	E	0.179514133782692	0.179514133782692
61	P	0.104313371568359	0.179514133782692
62	K	0.112077224153995	0.179514133782692
63	H	0.253675645974805	0.167504519502841
64	S	0.190563338686444	0.190563338686444
65	L	0.167504519502841	0.253675645974805
66	H	0.262544623126847	0.262544623126847
67	L	0.434639556249395	0.434639556249395
68	N	0.463611197840962	0.463611197840962
69	S	0.737739622540159	0.737739622540159
70	S	0.849479478078836	0.835744945868184
71	I	0.835744945868184	0.849479478078836
72	P	0.889482688400351	0.889482688400351
73	C	0.908060513833432	0.889482688400351
74	M	0.901004791892387	0.889482688400351
75	I	0.808404335319132	0.808404335319132
76	P	0.694248677231585	0.741083807272487
77	F	0.741083807272487	0.708698581343464
78	V	0.708698581343464	0.696387819048777
79	P	0.696387819048777	0.696387819048777
80	V	0.580285669129179	0.580285669129179
81	A	0.551519701861341	0.566371429620078
82	Y	0.566371429620078	0.551519701861341
83	D	0.467520216490203	0.467520216490203
84	T	0.245882363131324	0.277247219635341
85	S	0.277247219635341	0.245882363131324
86	P	0.105436805958144	0.105436805958144
87	K	0.055488346993050	0.069396941503746
88	A	0.069396941503746	0.055488346993050
89	G	0.039595466704640	0.039595466704640
90	V	0.039595466704640	0.039595466704640
91	T	0.023260871941896	0.039595466704640
92	G	0.082163845817825	0.048374233906354
93	S	0.048374233906354	0.058718246621600
94	E	0.058718246621600	0.058718246621600
95	P	0.058718246621600	0.058718246621600
96	R	0.075100128139204	0.075100128139204
97	K	0.075100128139204	0.075100128139204
98	A	0.083652079636008	0.075100128139204
99	S	0.061644146151534	0.075100128139204
100	L	0.073852082662679	0.083652079636008
101	E	0.152443283983674	0.132606957967245
102	A	0.132606957967245	0.152443283983674
103	P	0.210297522818198	0.210297522818198
104	A	0.277703265647581	0.232475090973898
105	A	0.232475090973898	0.277703265647581
106	P	0.282770739010649	0.282770739010649
107	A	0.375105576356514	0.339070584536084
108	A	0.375105576356514	0.375105576356514
109	V	0.339070584536084	0.375105576356514
110	P	0.471912338667935	0.375105576356514
111	S	0.266827869008295	0.445791180255752
112	A	0.445791180255752	0.445791180255752
113	P	0.551849153596868	0.445791180255752
114	A	0.443216312691990	0.551849153596868
115	F	0.600585047112622	0.600585047112622
116	S	0.600585047112622	0.600585047112622
117	C	0.697144974570272	0.600585047112622
118	S	0.574443851553498	0.697144974570272
119	D	0.748963384594787	0.697144974570272
120	L	0.737724519221081	0.634087241586716
121	L	0.634087241586716	0.634087241586716
122	N	0.504683360527188	0.609347370381709
123	C	0.609347370381709	0.525017416679435
124	A	0.506046170274331	0.506046170274331
125	L	0.525017416679435	0.506046170274331
126	S	0.255988001019786	0.506046170274331
127	L	0.296876976899877	0.417959274990636
128	K	0.613471785897121	0.417959274990636
129	G	0.417959274990636	0.417959274990636
130	D	0.417959274990636	0.417959274990636
131	L	0.455096393463677	0.417959274990636
132	A	0.324300297412471	0.403721068127783
133	R	0.403721068127783	0.389622197158244
134	D	0.253610325173276	0.366859090147079
135	A	0.389622197158244	0.389622197158244
136	L	0.366859090147079	0.389622197158244
137	P	0.398712755023847	0.398712755023847
138	L	0.427098745636213	0.427098745636213
139	Q	0.616770850487019	0.593643915470559
140	Q	0.593643915470559	0.598820368105488
141	Y	0.669974779092851	0.616770850487019
142	K	0.598820368105488	0.669974779092851
143	L	0.763021429586863	0.669974779092851
144	V	0.724042625084404	0.724042625084404
145	R	0.582745823760030	0.724042625084404
146	P	0.754301966856394	0.700885277278425
147	R	0.637911307846270	0.700885277278425
148	V	0.700885277278425	0.700885277278425
149	V	0.792507513979016	0.684657140849325
150	N	0.625188255985072	0.684657140849325
151	H	0.684657140849325	0.684657140849325
152	S	0.684657140849325	0.684657140849325
153	S	0.671506964350213	0.684657140849325
154	F	0.766356018916494	0.766356018916494
155	H	0.878780708881917	0.771296999147785
156	A	0.842030671530109	0.771296999147785
157	M	0.771296999147785	0.771296999147785
158	G	0.599226848934504	0.599226848934504
159	A	0.485054630898640	0.485054630898640
160	L	0.397800280190399	0.474100239527374
161	C	0.359582516393907	0.397800280190399
162	Y	0.474100239527374	0.359582516393907
163	L	0.342174375688980	0.342174375688980
164	N	0.290836302583785	0.290836302583785
165	R	0.290836302583785	0.290836302583785
166	G	0.250732640680557	0.290836302583785
167	D	0.250732640680557	0.250732640680557
168	G	0.317412717565375	0.250732640680557
169	P	0.164133744240806	0.199351909566456
170	C	0.199351909566456	0.164133744240806
171	H	0.134238894891854	0.134238894891854
172	P	0.065554354055016	0.134238894891854
173	A	0.131040627892986	0.134238894891854
174	A	0.146409528801298	0.146409528801298
175	G	0.184918497101570	0.184918497101570
176	V	0.440047131148443	0.440047131148443
177	N	0.660112718858829	0.660112718858829
178	I	0.811055382819467	0.712637577610426
179	H	0.727781863909628	0.712637577610426
180	P	0.712637577610426	0.727781863909628
181	V	0.712637577610426	0.727781863909628
182	A	0.791512160950149	0.769328042864753
183	S	0.769328042864753	0.769328042864753
184	Y	0.789456798952381	0.769328042864753
185	F	0.669832181603685	0.684912300411267
186	L	0.684912300411267	0.669832181603685
187	S	0.501650411505978	0.657845711155389
188	S	0.485595014934210	0.657845711155389
189	P	0.657845711155389	0.657845711155389
190	L	0.679292704218452	0.657845711155389
191	H	0.679292704218452	0.657845711155389
192	P	0.548733187614886	0.548733187614886
193	Q	0.431119269616878	0.431119269616878
194	P	0.243435894188204	0.243435894188204
195	K	0.139026620098849	0.243435894188204
196	T	0.232749629870370	0.243435894188204
197	Y	0.340938184129545	0.319530393498404
198	L	0.509287699052803	0.340938184129545
199	A	0.319530393498404	0.348330204868822
200	E	0.348330204868822	0.400209765865056
201	R	0.517463925564008	0.400209765865056
202	N	0.400209765865056	0.425320409985153
203	K	0.425320409985153	0.517463925564008
204	L	0.576092600852284	0.425320409985153
205	V	0.533271893952660	0.425320409985153
206	V	0.397588676229513	0.397588676229513
207	P	0.209864610333292	0.397588676229513
208	A	0.269586688744317	0.397588676229513
209	V	0.441016343708664	0.441016343708664
210	E	0.577395495083535	0.462581771708150
211	K	0.618863145550308	0.462581771708150
212	Y	0.462581771708150	0.462581771708150
213	P	0.462581771708150	0.462581771708150
214	S	0.335438906504311	0.335438906504311
215	G	0.214516114686398	0.282789817873436
216	V	0.282789817873436	0.246186175451601
217	A	0.228663722932361	0.246186175451601
218	F	0.246186175451601	0.282789817873436
219	K	0.344211491963047	0.344211491963047
220	D	0.375077031390293	0.375077031390293
221	L	0.375077031390293	0.375077031390293
222	S	0.515029463475208	0.431905972031449
223	Q	0.500304937462193	0.431905972031449
224	A	0.431905972031449	0.431905972031449
225	Q	0.308356783290910	0.308356783290910
226	L	0.308356783290910	0.308356783290910
227	Q	0.180434928956485	0.308356783290910
228	H	0.304928147124138	0.308356783290910
229	Y	0.622507362408229	0.335076391380499
230	M	0.467460076813899	0.339900998885355
231	K	0.335076391380499	0.460699714375884
232	E	0.339900998885355	0.460699714375884
233	S	0.460699714375884	0.460699714375884
234	A	0.531876925876663	0.530519265647719
235	Q	0.530519265647719	0.530519265647719
236	L	0.535889969400094	0.530519265647719
237	L	0.519881921193702	0.519881921193702
238	S	0.384796761410866	0.384796761410866
239	E	0.172084146784022	0.384796761410866
240	K	0.291746815304569	0.384796761410866
241	I	0.417767309012972	0.322925076858733
242	A	0.436352626212550	0.340769446103861
243	F	0.322925076858733	0.340769446103861
244	K	0.340769446103861	0.322925076858733
245	T	0.189547509357907	0.189547509357907
246	S	0.089883968407354	0.165994343809426
247	D	0.108095887419133	0.152140852423188
248	F	0.165994343809426	0.108095887419133
249	S	0.152140852423188	0.108095887419133
250	R	0.076721716081125	0.103518739090124
251	G	0.103518739090124	0.103518739090124
252	S	0.103518739090124	0.103518739090124
253	P	0.110182608198465	0.103518739090124
254	N	0.164334590452567	0.110182608198465
255	A	0.101442964349646	0.164334590452567
256	K	0.278088202249737	0.200167593611615
257	P	0.248696518764298	0.200167593611615
258	K	0.200167593611615	0.248696518764298
259	V	0.179442245998233	0.248696518764298
260	F	0.330322615748097	0.330322615748097
261	T	0.479603864428861	0.462410187539888
262	C	0.462410187539888	0.479603864428861
263	E	0.570923556223040	0.538940123971697
264	V	0.538940123971697	0.570923556223040
265	C	0.682178142396743	0.667030782553813
266	G	0.667030782553813	0.682178142396743
267	K	0.799672810533416	0.682178142396743
268	V	0.702963156880391	0.667030782553813
269	F	0.577451274768080	0.593042391752532
270	N	0.593042391752532	0.593042391752532
271	A	0.577170216349694	0.593042391752532
272	H	0.668985390454189	0.593042391752532
273	Y	0.668985390454189	0.644714540879202
274	N	0.575733684542352	0.644714540879202
275	L	0.644714540879202	0.592698316394858
276	T	0.592698316394858	0.575733684542352
277	R	0.511525515487950	0.511525515487950
278	H	0.376831509340034	0.496594745150159
279	M	0.393170352542325	0.496594745150159
280	P	0.496594745150159	0.496594745150159
281	V	0.609436356795213	0.591367472826234
282	H	0.591367472826234	0.609436356795213
283	T	0.632337127369043	0.609554902787376
284	G	0.609554902787376	0.632337127369043
285	A	0.712589721012996	0.632337127369043
286	R	0.634682199655486	0.609554902787376
287	P	0.603069594615039	0.626712562567841
288	F	0.433031152106088	0.603069594615039
289	V	0.626712562567841	0.515088669720277
290	C	0.515088669720277	0.515088669720277
291	K	0.476195439862841	0.524602852451014
292	V	0.524602852451014	0.524602852451014
293	C	0.593429689529943	0.545965011515536
294	G	0.545965011515536	0.593429689529943
295	K	0.676768723152710	0.676768723152710
296	G	0.798184163323171	0.676768723152710
297	F	0.695477730009146	0.676768723152710
298	R	0.590803972861500	0.646737046072501
299	Q	0.458815765029354	0.646737046072501
300	A	0.646737046072501	0.594740947510351
301	S	0.686092758063536	0.646737046072501
302	T	0.594740947510351	0.657601411884199
303	L	0.662443341795360	0.657601411884199
304	C	0.657601411884199	0.594740947510351
305	R	0.593227686575285	0.593227686575285
306	H	0.423923370555704	0.423923370555704
307	K	0.366980401090915	0.403830533016056
308	I	0.403830533016056	0.403830533016056
309	I	0.342278147970627	0.396000915281073
310	H	0.455202034044754	0.396000915281073
311	T	0.396000915281073	0.342278147970627
312	Q	0.243571242174726	0.243571242174726
313	E	0.243571242174726	0.243571242174726
314	K	0.184096316977628	0.204355141282953
315	P	0.164802239382871	0.190753890421944
316	H	0.204355141282953	0.184096316977628
317	K	0.190753890421944	0.164802239382871
318	C	0.084123768358808	0.084185315415788
319	N	0.084185315415788	0.084185315415788
320	Q	0.083346352666007	0.084185315415788
321	C	0.089705961440381	0.089705961440381
322	G	0.147879597760835	0.147879597760835
323	K	0.256953233121390	0.232345174335064
324	A	0.243999005903908	0.243999005903908
325	F	0.232345174335064	0.243999005903908
326	N	0.257112478561443	0.232345174335064
327	R	0.178934300183928	0.232345174335064
328	S	0.228629534122042	0.257112478561443
329	S	0.395404700291069	0.305134554840316
330	T	0.305134554840316	0.363700969254072
331	L	0.416153986723837	0.395404700291069
332	N	0.363700969254072	0.363700969254072
333	T	0.446396256828175	0.363700969254072
334	H	0.289203660274081	0.363700969254072
335	T	0.303594082691300	0.430181138786849
336	R	0.430181138786849	0.430181138786849
337	I	0.562821648162681	0.539965877085881
338	H	0.673950246034492	0.539965877085881
339	A	0.539965877085881	0.562821648162681
340	G	0.538611325915146	0.638575581565850
341	Y	0.702616637464985	0.607091318545300
342	K	0.638575581565850	0.607091318545300
343	P	0.607091318545300	0.638575581565850
344	F	0.536062215519381	0.607091318545300
345	V	0.666773677950916	0.536062215519381
346	C	0.514464900086674	0.514464900086674
347	E	0.475572577303403	0.475572577303403
348	F	0.410616760516819	0.410616760516819
349	C	0.410616760516819	0.410616760516819
350	G	0.241994709650781	0.394023665765424
351	K	0.369572492649488	0.369572492649488
352	G	0.394023665765424	0.241994709650781
353	F	0.216347873167444	0.216347873167444
354	H	0.148597663367451	0.216347873167444
355	Q	0.092957799099018	0.153593469910766
356	K	0.251143036869899	0.148597663367451
357	G	0.153593469910766	0.138794894449013
358	N	0.108611182862905	0.138794894449013
359	Y	0.138794894449013	0.114448049460414
360	K	0.114448049460414	0.108611182862905
361	N	0.089366964645658	0.089366964645658
362	H	0.047182443969219	0.079039165859571
363	K	0.040657498953112	0.079039165859571
364	L	0.079039165859571	0.079039165859571
365	T	0.079039165859571	0.079039165859571
366	H	0.154162717747297	0.154162717747297
367	S	0.154162717747297	0.154162717747297
368	G	0.176505698175623	0.176505698175623
369	E	0.267410125203170	0.241973963953317
370	K	0.267410125203170	0.267410125203170
371	Q	0.241973963953317	0.267410125203170
372	F	0.293538721997981	0.292409421260485
373	K	0.292409421260485	0.292409421260485
374	C	0.305875509090079	0.293538721997981
375	N	0.273857887467191	0.305875509090079
376	I	0.391406777578508	0.391406777578508
377	C	0.595578415410745	0.595578415410745
378	N	0.670510246910488	0.670510246910488
379	K	0.802177264967417	0.802177264967417
380	A	0.816285911038571	0.816285911038571
381	F	0.816285911038571	0.816285911038571
382	H	0.835548003751063	0.826364797723765
383	Q	0.826364797723765	0.826364797723765
384	V	0.866087554379436	0.826364797723765
385	Y	0.762567784876889	0.762567784876889
386	N	0.683194887169510	0.683194887169510
387	L	0.683194887169510	0.683194887169510
388	T	0.533403780014990	0.533403780014990
389	F	0.467591915828204	0.467591915828204
390	H	0.307075587443132	0.414366689131155
391	M	0.258930756579577	0.307075587443132
392	H	0.414366689131155	0.295515525135981
393	T	0.295515525135981	0.294203854569437
394	H	0.280079521737557	0.294203854569437
395	N	0.294203854569437	0.280079521737557
396	D	0.183221741064286	0.262673866090714
397	K	0.262673866090714	0.183221741064286
398	K	0.125990531700244	0.125990531700244
399	P	0.111950611881362	0.111950611881362
400	F	0.059595172367624	0.111950611881362
401	T	0.098962283022477	0.111950611881362
402	C	0.148520188751381	0.148520188751381
403	P	0.148621204547527	0.148621204547527
404	T	0.148621204547527	0.148621204547527
405	C	0.394899143430479	0.257033664159936
406	G	0.257033664159936	0.394899143430479
407	K	0.408062878272967	0.394899143430479
408	G	0.433310287252463	0.291495273292199
409	F	0.278408345248205	0.304092675171636
410	C	0.291495273292199	0.304092675171636
411	R	0.304092675171636	0.304092675171636
412	N	0.356777346339179	0.340913373264356
413	F	0.340913373264356	0.356777346339179
414	D	0.377032488224004	0.356777346339179
415	L	0.463235665786504	0.376992977697522
416	K	0.313888539552600	0.376992977697522
417	K	0.376992977697522	0.313888539552600
418	H	0.244636127648917	0.274807933312927
419	V	0.274807933312927	0.274807933312927
420	R	0.209821374001833	0.274807933312927
421	K	0.386060337916822	0.292290222403477
422	L	0.292290222403477	0.324242787306206
423	H	0.471350343701917	0.324242787306206
424	D	0.324242787306206	0.324242787306206
425	S	0.301964061630956	0.324242787306206
426	S	0.360237423388361	0.301964061630956
427	L	0.283092403223335	0.283092403223335
428	G	0.117338692106855	0.117338692106855
429	L	0.094800389977578	0.094800389977578
430	A	0.077476609732104	0.077476609732104
431	R	0.043241362904364	0.043241362904364
432	T	0.023501884294350	0.039322775411865
433	P	0.039322775411865	0.033622075621263
434	A	0.033622075621263	0.028723107825199
435	G	0.028723107825199	0.032177655777945
436	E	0.013203323089437	0.028723107825199
437	P	0.032177655777945	0.014819776115625
438	G	0.014819776115625	0.013203323089437
439	T	0.011183502827522	0.011183502827522
440	E	0.009579246793456	0.009579246793456
441	P	0.008065993170099	0.009579246793456
442	P	0.008065993170099	0.009579246793456
443	P	0.009867259501341	0.009867259501341
444	P	0.013151059796694	0.013151059796694
445	L	0.041786526923481	0.041786526923481
446	P	0.041786526923481	0.041786526923481
447	Q	0.046736619700116	0.046736619700116
448	Q	0.083497642625274	0.083497642625274
449	P	0.127719905909399	0.127719905909399
450	P	0.127719905909399	0.127719905909399
451	M	0.127719905909399	0.127719905909399
452	T	0.244496186074104	0.148324630691769
453	L	0.244496186074104	0.148324630691769
454	P	0.148324630691769	0.148324630691769
455	P	0.148324630691769	0.148324630691769
456	L	0.124883183900328	0.148324630691769
457	Q	0.116189343321878	0.148324630691769
458	P	0.225144195065271	0.151289140339141
459	P	0.239778769355154	0.151289140339141
460	L	0.151289140339141	0.151289140339141
461	P	0.117623711752875	0.144621812523322
462	T	0.117623711752875	0.144621812523322
463	P	0.144621812523322	0.117623711752875
464	G	0.155069831741661	0.117623711752875
465	P	0.068779032183140	0.144621812523322
466	L	0.079443348711428	0.155069831741661
467	Q	0.500000000000000	0.500000000000000
468	P	0.500000000000000	0.500000000000000
469	G	0.500000000000000	0.500000000000000
470	L	0.500000000000000	0.500000000000000
471	H	0.500000000000000	0.500000000000000
472	Q	0.500000000000000	0.500000000000000
473	G	0.500000000000000	0.500000000000000
474	H	0.500000000000000	0.500000000000000
475	Q	0.500000000000000	0.500000000000000
