# Supplementary material for: Conserved degronome features governing quality control associated proteolysis
Source: Nat Commun. 2022 Dec 8;13:7588. doi: 10.1038/s41467-022-35298-y (PMC9732359; doi:10.1038/s41467-022-35298-y)
Supplement: Supplementary file 7 — Supplementary Data 5 [file 41467_2022_35298_MOESM7_ESM.zip › profile_A0PJZ0.csv]

# Degron profile of A0PJZ0
# logit: Predicted probability of a tile being a degron (PSI<2.2) assigned to central position
# smooth: Running median spanning 5 positions
resi	aa	logit	logit_smooth
1	M	0.500000000000000	0.500000000000000
2	K	0.500000000000000	0.500000000000000
3	L	0.500000000000000	0.500000000000000
4	F	0.500000000000000	0.500000000000000
5	G	0.500000000000000	0.500000000000000
6	F	0.500000000000000	0.500000000000000
7	R	0.500000000000000	0.500000000000000
8	S	0.500000000000000	0.500000000000000
9	R	0.546343399602264	0.500000000000000
10	R	0.619808072017210	0.500000000000000
11	G	0.463578313104178	0.463578313104178
12	Q	0.331518594685769	0.463578313104178
13	T	0.332727913302128	0.381883821674642
14	V	0.533102787267208	0.332727913302128
15	L	0.381883821674642	0.332727913302128
16	G	0.302125171756209	0.302125171756209
17	S	0.302125171756209	0.302125171756209
18	I	0.232751978169324	0.302125171756209
19	D	0.327393617128190	0.327393617128190
20	H	0.409904841652364	0.409904841652364
21	L	0.605170817702159	0.605170817702159
22	Y	0.620599520962236	0.605170817702159
23	T	0.624142113986880	0.605170817702159
24	G	0.469193737777442	0.557708730023369
25	S	0.401629496506106	0.469193737777442
26	G	0.557708730023369	0.469193737777442
27	Y	0.363652022476649	0.518773869857143
28	R	0.518773869857143	0.538797945908195
29	I	0.670596422300581	0.518773869857143
30	R	0.538797945908195	0.518773869857143
31	Y	0.388833344276722	0.538797945908195
32	S	0.435747814518746	0.538797945908195
33	E	0.556247370531498	0.556247370531498
34	L	0.681284154411487	0.556247370531498
35	Q	0.727194368567114	0.556247370531498
36	K	0.537916143816697	0.537916143816697
37	I	0.350326061239986	0.350326061239986
38	H	0.245304209467680	0.269911719165708
39	K	0.269911719165708	0.245304209467680
40	A	0.109208913862029	0.155676994065708
41	A	0.155676994065708	0.155676994065708
42	V	0.155676994065708	0.155597920684919
43	K	0.095752818519113	0.155676994065708
44	G	0.155597920684919	0.155676994065708
45	D	0.268570183572527	0.181220788593701
46	A	0.181220788593701	0.181339308943024
47	A	0.181339308943024	0.181339308943024
48	E	0.202229764747742	0.181220788593701
49	M	0.171202515421788	0.171202515421788
50	E	0.112894301823993	0.112894301823993
51	R	0.035955999584434	0.069178561744036
52	C	0.069178561744036	0.069178561744036
53	L	0.046828597018145	0.069178561744036
54	A	0.107648099773829	0.069949526843984
55	R	0.155886704732470	0.107648099773829
56	R	0.069949526843984	0.107648099773829
57	S	0.109934390568796	0.109934390568796
58	G	0.070436647739107	0.109934390568796
59	D	0.124568331216859	0.109934390568796
60	L	0.124568331216859	0.082230792086576
61	D	0.082230792086576	0.082230792086576
62	A	0.055291779174370	0.082230792086576
63	L	0.082230792086576	0.082230792086576
64	D	0.082170545752849	0.082230792086576
65	K	0.134862372003256	0.134862372003256
66	Q	0.160579684097136	0.160579684097136
67	H	0.288893191752699	0.288893191752699
68	R	0.499385522809355	0.346829199399525
69	T	0.346829199399525	0.413715734578388
70	A	0.445447524048189	0.413715734578388
71	L	0.413715734578388	0.413715734578388
72	H	0.390445428029510	0.445447524048189
73	L	0.547168981363907	0.547168981363907
74	A	0.686087001208555	0.686087001208555
75	C	0.801566941124282	0.791151293393974
76	A	0.791151293393974	0.801566941124282
77	S	0.868351373727988	0.868351373727988
78	G	0.924566742316538	0.877932833183056
79	H	0.944543254733172	0.878018386457085
80	V	0.877932833183056	0.878018386457085
81	K	0.878018386457085	0.877932833183056
82	V	0.783186391818364	0.825361720667688
83	V	0.825361720667688	0.818368835203320
84	T	0.730886650028683	0.783186391818364
85	L	0.818368835203320	0.818368835203320
86	L	0.692480148853878	0.818368835203320
87	V	0.858432660828246	0.818368835203320
88	N	0.906867308863040	0.740514048340566
89	R	0.740514048340566	0.740514048340566
90	K	0.740514048340566	0.740514048340566
91	C	0.489985999263811	0.489985999263811
92	Q	0.308883071480270	0.322936334965220
93	I	0.322936334965220	0.308883071480270
94	D	0.204252150699617	0.204252150699617
95	I	0.104050011653582	0.204252150699617
96	Y	0.113427572219090	0.204252150699617
97	D	0.247177039304752	0.219225225335607
98	K	0.219225225335607	0.247177039304752
99	E	0.267653931053893	0.267653931053893
100	N	0.279627640807867	0.267653931053893
101	R	0.312029958203922	0.279627640807867
102	T	0.263455876785117	0.279627640807867
103	P	0.397718012630404	0.263455876785117
104	L	0.156979757004315	0.156979757004315
105	I	0.058159273959460	0.156979757004315
106	Q	0.131661984819444	0.156979757004315
107	A	0.205226622517729	0.205226622517729
108	V	0.355658028896182	0.355658028896182
109	H	0.542652324762492	0.542652324762492
110	C	0.691252079830069	0.691252079830069
111	Q	0.806214256452395	0.737528885838803
112	E	0.901914681447649	0.737528885838803
113	E	0.737528885838803	0.737528885838803
114	A	0.598065514493950	0.598065514493950
115	C	0.549397017978223	0.549397017978223
116	A	0.549397017978222	0.549397017978222
117	V	0.361917760961453	0.361917760961453
118	I	0.309008962931149	0.310293018691787
119	L	0.180969548159125	0.310293018691787
120	L	0.310293018691787	0.310293018691787
121	E	0.424898485359485	0.391426072556693
122	H	0.391426072556693	0.424898485359485
123	G	0.516216215665328	0.424898485359485
124	A	0.534995160997396	0.414796024586015
125	N	0.414796024586015	0.414796024586015
126	P	0.247971865869961	0.247971865869961
127	N	0.140704729835832	0.140704729835832
128	L	0.096626349725611	0.140704729835832
129	K	0.096626349725611	0.140704729835832
130	D	0.167263590864185	0.167263590864185
131	I	0.243882901162052	0.243882901162052
132	Y	0.343637794365683	0.343637794365683
133	G	0.421138021026481	0.421138021026481
134	N	0.613548926649687	0.574778302136649
135	T	0.651307687152062	0.574778302136649
136	A	0.574778302136649	0.574778302136649
137	L	0.418441474102368	0.574778302136649
138	H	0.435529143860706	0.574778302136649
139	Y	0.606892389416039	0.502449990391782
140	A	0.587561667781599	0.502449990391782
141	V	0.502449990391782	0.502449990391782
142	Y	0.434012477308409	0.502449990391782
143	S	0.476800719545515	0.502449990391782
144	E	0.628725527253735	0.628725527253735
145	S	0.721635538607264	0.720539057372990
146	T	0.720539057372990	0.720539057372990
147	S	0.720539057372990	0.720539057372990
148	L	0.529630029769176	0.529630029769176
149	A	0.345015302872134	0.345015302872134
150	E	0.196817039579075	0.223706961155788
151	K	0.223706961155788	0.223706961155788
152	L	0.141953008482877	0.223706961155788
153	L	0.261250236508323	0.247226644279014
154	F	0.399168179981370	0.247226644279014
155	H	0.247226644279014	0.261250236508323
156	G	0.236425976435167	0.399168179981370
157	E	0.500000000000000	0.500000000000000
158	N	0.500000000000000	0.500000000000000
159	I	0.500000000000000	0.500000000000000
160	E	0.500000000000000	0.500000000000000
161	A	0.500000000000000	0.500000000000000
162	L	0.500000000000000	0.500000000000000
163	D	0.500000000000000	0.500000000000000
164	K	0.500000000000000	0.500000000000000
165	V	0.500000000000000	0.500000000000000
