# Supplementary material for: Conserved degronome features governing quality control associated proteolysis
Source: Nat Commun. 2022 Dec 8;13:7588. doi: 10.1038/s41467-022-35298-y (PMC9732359; doi:10.1038/s41467-022-35298-y)
Supplement: Supplementary file 7 — Supplementary Data 5 [file 41467_2022_35298_MOESM7_ESM.zip › profile_A0PJZ3.csv]

# Degron profile of A0PJZ3
# logit: Predicted probability of a tile being a degron (PSI<2.2) assigned to central position
# smooth: Running median spanning 5 positions
resi	aa	logit	logit_smooth
1	M	0.500000000000000	0.500000000000000
2	K	0.500000000000000	0.500000000000000
3	L	0.500000000000000	0.500000000000000
4	R	0.500000000000000	0.500000000000000
5	S	0.500000000000000	0.500000000000000
6	K	0.500000000000000	0.500000000000000
7	A	0.500000000000000	0.500000000000000
8	A	0.500000000000000	0.500000000000000
9	A	0.945327669649453	0.945327669649453
10	L	0.955749397711425	0.955749397711425
11	L	0.977292512500307	0.977292512500307
12	L	0.977292512500307	0.977292512500307
13	L	0.979980706486820	0.979980706486820
14	A	0.989243015017794	0.989243015017794
15	L	0.994572580247668	0.993347822880250
16	A	0.993347822880250	0.994572580247668
17	A	0.995644593659871	0.994572580247668
18	L	0.995049122836521	0.993347822880250
19	L	0.992440721836095	0.992440721836095
20	L	0.981424696531646	0.981424696531646
21	A	0.968095741416143	0.968095741416143
22	L	0.951972195758814	0.951972195758814
23	L	0.902654510464983	0.902654510464983
24	S	0.807521877548113	0.807521877548113
25	L	0.743975998826104	0.743975998826104
26	R	0.743975998826104	0.743975998826104
27	A	0.743975998826104	0.743975998826104
28	G	0.567989183676446	0.567989183676446
29	R	0.462027256535852	0.462027256535852
30	A	0.430226004648593	0.430226004648593
31	E	0.254640301811635	0.254640301811635
32	P	0.182447790935845	0.182447790935845
33	P	0.182447790935845	0.182447790935845
34	A	0.127228791821993	0.127228791821993
35	L	0.103012514463719	0.109704793270826
36	P	0.079482554892549	0.109626822499458
37	A	0.109704793270826	0.103012514463719
38	R	0.109626822499458	0.109626822499458
39	P	0.078579281326194	0.109704793270826
40	A	0.154187746423024	0.154187746423024
41	S	0.154187746423024	0.154187746423024
42	A	0.267791777809042	0.154187746423024
43	P	0.202118606616642	0.173584082717957
44	Q	0.141980021517165	0.202118606616642
45	R	0.173584082717957	0.202118606616642
46	H	0.253138530225068	0.191920196183139
47	P	0.210743802538156	0.191920196183139
48	A	0.191920196183139	0.191920196183139
49	P	0.141263977009472	0.141263977009472
50	V	0.110612279729871	0.141263977009472
51	P	0.110612279729871	0.141263977009472
52	A	0.215613178754828	0.150703018677110
53	R	0.202061496823906	0.168043941971517
54	W	0.150703018677110	0.192007770338095
55	P	0.168043941971517	0.168043941971517
56	G	0.192007770338095	0.150703018677110
57	P	0.141332479215385	0.141332479215385
58	G	0.127705522774348	0.141332479215385
59	A	0.127705522774348	0.140440008343223
60	L	0.156712490393528	0.140440008343223
61	P	0.140440008343223	0.140440008343223
62	G	0.140440008343223	0.140440008343223
63	A	0.081744393795073	0.090978529888054
64	S	0.081744393795073	0.090978529888054
65	P	0.090978529888054	0.090978529888054
66	G	0.112721352769779	0.111565215803010
67	V	0.124978490701840	0.111565215803010
68	R	0.111565215803010	0.111565215803010
69	R	0.053761464076295	0.104794750598479
70	R	0.067268029707517	0.067268029707517
71	R	0.104794750598479	0.067268029707517
72	P	0.067268029707517	0.072194024063645
73	P	0.072194024063645	0.089891502917762
74	R	0.089891502917762	0.072194024063645
75	P	0.089891502917762	0.074796927729875
76	R	0.066360923752465	0.074796927729875
77	P	0.074796927729875	0.074796927729875
78	R	0.074796927729875	0.074796927729875
79	A	0.123396117366461	0.074796927729875
80	G	0.069681463136193	0.076705742785278
81	R	0.076705742785278	0.123396117366461
82	R	0.155134418804316	0.155134418804316
83	G	0.172767294507515	0.172767294507515
84	A	0.209550748551052	0.209550748551052
85	A	0.209550748551052	0.209550748551052
86	R	0.209550748551052	0.209550748551052
87	L	0.156662442371535	0.156662442371535
88	E	0.079955183573109	0.089006795264606
89	K	0.089006795264606	0.089006795264606
90	L	0.089006795264606	0.089006795264606
91	A	0.083036289666327	0.089006795264606
92	R	0.182869981028919	0.144028020983889
93	R	0.144028020983889	0.144028020983889
94	P	0.144028020983889	0.182869981028919
95	G	0.210076640261746	0.210076640261745
96	E	0.210076640261745	0.210076640261746
97	P	0.282512783471662	0.210076640261746
98	R	0.261989692484718	0.210076640261745
99	S	0.097865402442695	0.233599542701787
100	F	0.142419896256653	0.233599542701787
101	Q	0.233599542701787	0.233599542701787
102	A	0.365135732443655	0.365135732443655
103	V	0.421788511006273	0.421788511006273
104	L	0.644461959908090	0.644461959908090
105	P	0.794858772884856	0.794858772884856
106	P	0.886022069309215	0.886022069309215
107	E	0.924735785735743	0.924735785735743
108	L	0.937801990409667	0.924735785735743
109	W	0.928349233557135	0.924735785735743
110	I	0.913916986578795	0.913916986578795
111	H	0.872824215567268	0.872824215567268
112	L	0.812813716067944	0.812813716067944
113	A	0.812813716067944	0.812813716067944
114	V	0.745729728880574	0.777201923898663
115	V	0.664526836567385	0.777201923898663
116	A	0.777201923898663	0.750253028567873
117	C	0.777201923898663	0.750253028567873
118	G	0.750253028567873	0.777201923898663
119	N	0.689361457131005	0.750253028567873
120	R	0.794540525154170	0.689361457131005
121	L	0.659945341343316	0.659945341343316
122	E	0.612619853294904	0.612619853294904
123	E	0.532284259568619	0.612619853294904
124	T	0.532284259568619	0.612619853294904
125	L	0.635330230781562	0.635330230781562
126	V	0.669685816706751	0.669685816706751
127	M	0.728383254624839	0.728383254624839
128	L	0.784680787733897	0.728383254624839
129	K	0.784680787733897	0.784680787733897
130	S	0.646500255305127	0.784680787733897
131	A	0.866409953745174	0.866409953745174
132	V	0.912460743081221	0.912460743081221
133	L	0.950650687046500	0.917043870908968
134	F	0.917043870908968	0.929565338756406
135	S	0.929565338756406	0.929565338756406
136	H	0.942515262227021	0.917043870908968
137	R	0.898203015861360	0.898203015861360
138	K	0.843084819311564	0.843084819311564
139	I	0.728646641436021	0.728646641436021
140	Q	0.686338048494254	0.706795090518432
141	F	0.706795090518432	0.686338048494254
142	H	0.547457846419413	0.547457846419413
143	I	0.354977816600078	0.354977816600078
144	F	0.240087635893148	0.353824171048377
145	T	0.353824171048377	0.240087635893148
146	E	0.202323676760490	0.202323676760490
147	D	0.202323676760490	0.202323676760490
148	S	0.103099495307048	0.189662028277832
149	L	0.189662028277832	0.119062646420481
150	K	0.119062646420481	0.103678908022749
151	P	0.103678908022749	0.103678908022749
152	E	0.101131407272329	0.101131407272329
153	F	0.048690751855195	0.048690751855195
154	D	0.024677493940188	0.048690751855195
155	K	0.042212609622480	0.048690751855195
156	Q	0.132445777377658	0.071888345132656
157	L	0.133706882984912	0.071888345132656
158	R	0.071888345132656	0.132445777377658
159	Q	0.071888345132656	0.133706882984912
160	W	0.145492103491107	0.089453055398414
161	P	0.145492103491107	0.145492103491107
162	D	0.089453055398414	0.145492103491107
163	S	0.174975241415635	0.174975241415635
164	Y	0.314119314185198	0.279948880890415
165	T	0.462165122169929	0.314119314185198
166	K	0.279948880890415	0.423173143034967
167	K	0.423173143034967	0.431325705723170
168	F	0.445632056037519	0.431325705723170
169	E	0.431325705723170	0.445632056037519
170	H	0.471554042487727	0.471554042487727
171	R	0.752766529303162	0.513345057306686
172	I	0.697147495502614	0.513345057306686
173	Y	0.513345057306686	0.513345057306686
174	P	0.470017033951796	0.470017033951796
175	I	0.464645568415547	0.464645568415547
176	T	0.345764923219277	0.464645568415547
177	F	0.359025041573042	0.445806260933740
178	S	0.479125947356365	0.445806260933740
179	V	0.445806260933740	0.479125947356365
180	G	0.583449694787655	0.479125947356365
181	N	0.562453515225982	0.445806260933740
182	P	0.411783415614400	0.411783415614400
183	Q	0.411783415614400	0.411783415614400
184	E	0.355709608827181	0.401251406482652
185	W	0.401251406482652	0.355709608827181
186	K	0.305628350973144	0.305628350973144
187	K	0.288817943020794	0.305628350973144
188	L	0.204419435259754	0.305628350973144
189	F	0.389674901015101	0.389674901015101
190	K	0.600600699352690	0.600600699352690
191	P	0.768712316510689	0.753805289691606
192	C	0.753805289691606	0.768712316510689
193	A	0.900940163718712	0.900940163718712
194	A	0.903386402547754	0.903386402547754
195	Q	0.949063473895117	0.903386402547754
196	R	0.949063473895117	0.903386402547754
197	L	0.832123455677566	0.832123455677566
198	F	0.818970671644324	0.818970671644324
199	L	0.705724867315192	0.767511264172517
200	P	0.738318622122450	0.767511264172517
201	V	0.767511264172517	0.767511264172517
202	I	0.834815421213965	0.834815421213965
203	L	0.876991259269508	0.859229740371692
204	K	0.929463007527794	0.859229740371692
205	D	0.859229740371692	0.859229740371692
206	V	0.766614084082750	0.766614084082750
207	D	0.467694708540013	0.638040582253304
208	S	0.443685935332288	0.638040582253304
209	L	0.638040582253304	0.638040582253304
210	L	0.658863239143686	0.638040582253304
211	Y	0.640574599800966	0.638040582253304
212	V	0.505819254729783	0.640574599800966
213	D	0.479924990078722	0.505819254729783
214	T	0.758959895676310	0.479924990078722
215	D	0.479924990078722	0.479924990078722
216	V	0.479924990078722	0.652620662277458
217	L	0.652620662277458	0.498442910033643
218	F	0.664460589406213	0.518869261993871
219	L	0.498442910033643	0.542975579595064
220	R	0.518869261993871	0.542975579595064
221	P	0.542975579595064	0.542975579595064
222	V	0.719481290653074	0.719481290653074
223	D	0.826569504229749	0.826569504229749
224	D	0.946858860999295	0.826569504229749
225	I	0.892344292999493	0.826569504229749
226	W	0.815231056870883	0.815231056870883
227	K	0.704787389116712	0.704787389116712
228	L	0.539705632062731	0.704787389116712
229	L	0.671226709190055	0.679607243291882
230	R	0.746681019224853	0.679607243291882
231	L	0.679607243291882	0.746681019224853
232	F	0.864556022296590	0.864556022296590
233	N	0.940024268664403	0.864556022296590
234	S	0.867439459320966	0.864556022296590
235	T	0.654828230049226	0.684475362199871
236	Q	0.684475362199871	0.654828230049226
237	L	0.398647880519083	0.418063368719513
238	A	0.418063368719513	0.398647880519083
239	A	0.361413709531109	0.361413709531109
240	M	0.221198100524781	0.236336146290250
241	A	0.236336146290250	0.236336146290250
242	P	0.227761869591496	0.236336146290250
243	E	0.368702644192135	0.368702644192135
244	H	0.500022294999985	0.383670578461264
245	E	0.520135002764982	0.486599862121007
246	I	0.383670578461264	0.486599862121007
247	P	0.486599862121007	0.486599862121007
248	K	0.486599862121007	0.404742898155903
249	I	0.404742898155903	0.404742898155903
250	G	0.373955408334879	0.404742898155903
251	W	0.373955408334879	0.404742898155903
252	Y	0.660333577033299	0.660333577033299
253	S	0.757389291358285	0.668807418376806
254	R	0.804351712320713	0.744605701690704
255	F	0.668807418376806	0.744605701690704
256	A	0.744605701690704	0.700418499411834
257	R	0.700418499411834	0.672656132307299
258	H	0.661973965397126	0.672656132307299
259	P	0.672656132307299	0.661973965397126
260	F	0.509253258396453	0.509253258396453
261	Y	0.311855121324614	0.509253258396453
262	G	0.435922551182817	0.509253258396453
263	S	0.518591677089472	0.518591677089472
264	A	0.519952618832943	0.518591677089472
265	G	0.570339331992348	0.519952618832943
266	V	0.493929583285858	0.570339331992348
267	N	0.629738833175650	0.570339331992348
268	S	0.669199203956266	0.578727367115290
269	G	0.538781053192623	0.629738833175650
270	V	0.578727367115290	0.662217004626895
271	M	0.662217004626895	0.617608169677922
272	L	0.662217004626895	0.662217004626895
273	M	0.617608169677922	0.662217004626895
274	N	0.663422790833726	0.663422790833726
275	L	0.683509569271251	0.670629028065060
276	T	0.719621035272008	0.683509569271251
277	R	0.670629028065060	0.703717594629085
278	I	0.729226625327124	0.719621035272008
279	R	0.703717594629085	0.703717594629085
280	S	0.762763509285498	0.703717594629085
281	T	0.592619453575533	0.592619453575533
282	Q	0.494410385371802	0.494410385371802
283	F	0.482387507452415	0.494410385371802
284	K	0.482387507452414	0.494410385371802
285	N	0.530786529865720	0.482387507452415
286	S	0.674923859408522	0.482387507452414
287	M	0.369269684394495	0.369269684394495
288	I	0.213339205771376	0.369269684394495
289	P	0.289704774230791	0.369269684394495
290	T	0.431140042874250	0.392805676413551
291	G	0.587126757311617	0.431140042874250
292	L	0.392805676413551	0.563143737568089
293	A	0.563143737568089	0.587126757311617
294	W	0.737746537452024	0.619348254641453
295	E	0.721877633955668	0.619348254641453
296	D	0.619348254641453	0.619348254641453
297	M	0.580461441752825	0.605465080834802
298	L	0.605465080834802	0.605465080834802
299	Y	0.546318505202470	0.605465080834802
300	P	0.661545749095614	0.635707762727694
301	L	0.679301535960533	0.635707762727694
302	Y	0.635707762727694	0.661545749095614
303	Q	0.635707762727694	0.679301535960533
304	K	0.696794842506417	0.635707762727694
305	Y	0.696794842506417	0.635707762727694
306	K	0.585038407216492	0.585038407216492
307	N	0.272762447634763	0.473568462383616
308	A	0.289274414679319	0.289274414679319
309	I	0.473568462383616	0.289274414679319
310	T	0.275294430509640	0.308784205333007
311	W	0.308784205333007	0.473568462383616
312	G	0.496401789617203	0.496401789617203
313	D	0.661417969328430	0.661417969328430
314	Q	0.661417969328430	0.661417969328430
315	D	0.794722818966727	0.728372739243319
316	L	0.794722818966727	0.728372739243319
317	L	0.728372739243319	0.728372739243319
318	N	0.430574047481212	0.545633655236092
319	I	0.545633655236092	0.545633655236092
320	I	0.532550525575129	0.545633655236092
321	F	0.722894389498422	0.722894389498422
322	Y	0.899002793158117	0.899002793158117
323	F	0.947438799558013	0.947438799558013
324	N	0.968410820269972	0.947438799558013
325	P	0.963235959142008	0.963235959142008
326	E	0.927891004291518	0.963235959142008
327	C	0.969807159782417	0.927891004291518
328	L	0.926014403726516	0.926014403726516
329	Y	0.914111646672723	0.914111646672723
330	V	0.860058445592205	0.860058445592205
331	F	0.751089409327821	0.751089409327821
332	P	0.446638824366585	0.674471999319254
333	C	0.523098399654813	0.674471999319254
334	Q	0.674471999319254	0.674471999319254
335	W	0.844427470830521	0.701960237108479
336	N	0.854067877093488	0.701960237108479
337	Y	0.701960237108479	0.701960237108479
338	R	0.576358633265218	0.576358633265218
339	P	0.387592818216141	0.408408426046478
340	D	0.352275085105407	0.387592818216141
341	H	0.408408426046478	0.352275085105407
342	C	0.197974333018500	0.247163825962082
343	M	0.247163825962082	0.197974333018500
344	Y	0.086909174806255	0.114533050542384
345	G	0.114533050542384	0.086909174806255
346	S	0.041129578232060	0.056872178710173
347	N	0.029179738305354	0.056872178710173
348	C	0.056872178710173	0.056872178710173
349	R	0.107666600403842	0.107666600403842
350	E	0.160267971647033	0.137988463517626
351	A	0.182549045066165	0.137988463517626
352	E	0.137988463517626	0.137988463517626
353	H	0.065340117293700	0.073339404736679
354	E	0.068341014555593	0.070135547696312
355	G	0.073339404736679	0.070135547696312
356	V	0.070135547696312	0.073339404736679
357	S	0.074167992611141	0.074167992611141
358	V	0.113898830324306	0.089505348633136
359	L	0.194445028842507	0.089505348633136
360	H	0.089505348633136	0.089505348633136
361	G	0.078832605940283	0.089505348633136
362	N	0.069629136305642	0.089505348633136
363	R	0.107366785307560	0.078832605940283
364	G	0.119119844643204	0.107366785307560
365	V	0.074220624574769	0.107366785307560
366	Y	0.130278629030619	0.086569186259965
367	H	0.086569186259965	0.086569186259965
368	D	0.058299187422744	0.097376551375422
369	D	0.097376551375422	0.097376551375422
370	K	0.198095211811497	0.151657387664442
371	Q	0.151657387664442	0.168974099002663
372	P	0.168974099002663	0.198095211811497
373	T	0.353812474290653	0.168974099002663
374	F	0.257292452781842	0.168974099002663
375	R	0.090916856744297	0.227671539933818
376	A	0.147724148583986	0.227671539933818
377	L	0.227671539933818	0.227671539933818
378	Y	0.524277302152974	0.368770899328798
379	E	0.518892860794443	0.368770899328798
380	A	0.368770899328798	0.503277465557702
381	I	0.352856423296744	0.503277465557702
382	R	0.503277465557702	0.464223295853047
383	D	0.503277465557702	0.464223295853047
384	F	0.464223295853047	0.464223295853047
385	P	0.413851889730496	0.413851889730496
386	F	0.361117482988806	0.413851889730496
387	Q	0.361117482988806	0.413851889730496
388	D	0.630243012541960	0.521395881051362
389	N	0.541407300406030	0.521395881051362
390	L	0.521395881051362	0.541407300406030
391	F	0.482300890590836	0.541407300406030
392	Q	0.777873594142490	0.638602736675513
393	S	0.638602736675513	0.777873594142490
394	M	0.795261709014996	0.777873594142490
395	Y	0.796147956527767	0.795261709014996
396	Y	0.708459776397651	0.796147956527767
397	P	0.830959364306828	0.830959364306828
398	L	0.913546424929941	0.830959364306828
399	Q	0.858434418085498	0.858434418085498
400	L	0.766415773033777	0.869803763139406
401	K	0.869803763139406	0.858434418085498
402	F	0.914722457424891	0.843557985948480
403	L	0.843557985948480	0.843557985948480
404	E	0.770670952244216	0.798060863975893
405	T	0.798060863975893	0.798060863975893
406	V	0.798060863975893	0.782007540441933
407	H	0.659973426629688	0.782007540441933
408	T	0.782007540441933	0.782007540441933
409	L	0.781076721839203	0.782007540441933
410	C	0.876686176046002	0.782007540441933
411	G	0.782007540441934	0.782007540441934
412	R	0.637923115484710	0.782007540441934
413	I	0.862029879564444	0.780117591496640
414	P	0.780117591496640	0.662331569128732
415	Q	0.662331569128732	0.732359801554775
416	V	0.647818589704525	0.662331569128732
417	F	0.732359801554775	0.647818589704525
418	L	0.578632908025836	0.599655527077917
419	K	0.479922439197967	0.599655527077917
420	Q	0.599655527077917	0.578632908025836
421	I	0.706173103497415	0.479922439197967
422	E	0.403952754037959	0.467611062598582
423	K	0.429130220395290	0.467611062598582
424	T	0.467611062598582	0.467611062598582
425	M	0.467611062598582	0.467611062598582
426	K	0.489023773695042	0.489023773695042
427	R	0.509114397760680	0.509114397760680
428	A	0.542533637331638	0.509114397760680
429	Y	0.686708287754599	0.542533637331638
430	E	0.448726380147420	0.542533637331638
431	K	0.546518630378994	0.503494758088134
432	H	0.503494758088134	0.480648054209355
433	V	0.480648054209355	0.500000000000000
434	I	0.480648054209355	0.500000000000000
435	I	0.500000000000000	0.500000000000000
436	H	0.500000000000000	0.500000000000000
437	V	0.500000000000000	0.500000000000000
438	G	0.500000000000000	0.500000000000000
439	P	0.500000000000000	0.500000000000000
440	N	0.500000000000000	0.500000000000000
441	Q	0.500000000000000	0.500000000000000
442	M	0.500000000000000	0.500000000000000
443	H	0.500000000000000	0.500000000000000
