# Supplementary material for: Conserved degronome features governing quality control associated proteolysis
Source: Nat Commun. 2022 Dec 8;13:7588. doi: 10.1038/s41467-022-35298-y (PMC9732359; doi:10.1038/s41467-022-35298-y)
Supplement: Supplementary file 7 — Supplementary Data 5 [file 41467_2022_35298_MOESM7_ESM.zip › profile_A0PK00.csv]

# Degron profile of A0PK00
# logit: Predicted probability of a tile being a degron (PSI<2.2) assigned to central position
# smooth: Running median spanning 5 positions
resi	aa	logit	logit_smooth
1	M	0.500000000000000	0.500000000000000
2	S	0.500000000000000	0.500000000000000
3	G	0.500000000000000	0.500000000000000
4	Q	0.500000000000000	0.500000000000000
5	L	0.500000000000000	0.500000000000000
6	E	0.500000000000000	0.500000000000000
7	R	0.500000000000000	0.500000000000000
8	C	0.500000000000000	0.500000000000000
9	E	0.052684040860557	0.052684040860557
10	R	0.020787736381836	0.046171891130227
11	E	0.038151613699634	0.038151613699634
12	W	0.046171891130227	0.029238696161923
13	H	0.029238696161923	0.038151613699634
14	E	0.029238696161923	0.029238696161923
15	L	0.046171891130227	0.029238696161923
16	E	0.025110221563593	0.029238696161923
17	G	0.015959656130463	0.029556076289728
18	E	0.029556076289728	0.029556076289728
19	F	0.029556076289728	0.029556076289728
20	Q	0.097477444443617	0.076275890420346
21	E	0.086276445934676	0.086276445934676
22	L	0.076275890420346	0.086276445934676
23	Q	0.117162297461686	0.086276445934676
24	E	0.062441690701308	0.117162297461686
25	T	0.178942624642178	0.141993967018099
26	H	0.141993967018099	0.141993967018099
27	R	0.141993967018099	0.142659474792479
28	I	0.142659474792479	0.142659474792479
29	Y	0.181210494229864	0.181210494229864
30	K	0.321151396665479	0.321151396665479
31	Q	0.321151396665479	0.321151396665479
32	K	0.321151396665479	0.321151396665479
33	L	0.454480272711693	0.454480272711693
34	E	0.607551715337683	0.607551715337683
35	E	0.697484631790763	0.607551715337683
36	L	0.681219318419129	0.607551715337683
37	A	0.512112394817720	0.566967735709839
38	A	0.377458900391502	0.566967735709839
39	L	0.566967735709839	0.566967735709839
40	Q	0.586613837177524	0.566967735709839
41	T	0.586613837177524	0.566967735709839
42	L	0.410703441820433	0.586613837177524
43	C	0.533697673236024	0.533697673236024
44	S	0.652727238626004	0.533697673236024
45	S	0.518908323667468	0.559190247861292
46	S	0.622812979438583	0.559190247861292
47	I	0.559190247861292	0.518908323667468
48	S	0.252321863108018	0.407279237773703
49	K	0.407279237773703	0.390533102814801
50	Q	0.390533102814801	0.390533102814801
51	K	0.390533102814801	0.390533102814801
52	K	0.287486013861991	0.390533102814801
53	H	0.431170528742622	0.411547581119279
54	L	0.411547581119279	0.411547581119279
55	K	0.430060580488572	0.411547581119279
56	D	0.373076474545948	0.391008812277904
57	L	0.359402740411644	0.391008812277904
58	K	0.391008812277904	0.391008812277904
59	L	0.428637959442043	0.428637959442043
60	T	0.494054870194498	0.494054870194498
61	L	0.508782741538908	0.494054870194498
62	Q	0.508982318530398	0.494054870194498
63	R	0.240564916409270	0.321403214624619
64	C	0.161699310721856	0.240564916409270
65	K	0.321403214624619	0.223847476555988
66	R	0.126435610560846	0.207477376094864
67	H	0.223847476555988	0.207477376094864
68	A	0.207477376094864	0.192845697617260
69	S	0.192845697617260	0.192845697617260
70	R	0.105018436327332	0.178677658649135
71	E	0.160558642544315	0.160558642544315
72	E	0.178677658649135	0.142570241540345
73	A	0.142570241540345	0.160558642544315
74	E	0.122739537719751	0.178677658649135
75	L	0.208864266828787	0.142570241540345
76	V	0.187571157778024	0.122739537719751
77	Q	0.097479236521126	0.104370022754948
78	Q	0.104370022754948	0.097479236521126
79	M	0.090623411699195	0.097479236521126
80	A	0.079829038592239	0.104370022754948
81	A	0.204896267239106	0.204896267239106
82	N	0.281793042397663	0.253569953177066
83	I	0.560817692995259	0.253569953177066
84	K	0.253569953177066	0.253569953177066
85	E	0.230533638267867	0.230533638267867
86	R	0.157125166889473	0.222033156730987
87	Q	0.198679378726060	0.222033156730987
88	D	0.222033156730987	0.222033156730987
89	V	0.304063592974089	0.232317459988419
90	F	0.232317459988419	0.232317459988419
91	F	0.264514152764767	0.232317459988419
92	D	0.142769590843634	0.155800720754205
93	M	0.122915133618778	0.155800720754205
94	E	0.155800720754205	0.155800720754205
95	A	0.243197224046725	0.243197224046725
96	Y	0.376148459415611	0.376148459415611
97	L	0.693857287966734	0.513229426523740
98	P	0.513229426523740	0.513229426523740
99	K	0.514591338248484	0.514591338248484
100	K	0.491755544800854	0.514591338248484
101	N	0.784343913047707	0.646432943485195
102	G	0.646432943485195	0.716428639024588
103	L	0.716428639024588	0.716428639024588
104	Y	0.778308463876750	0.646432943485195
105	L	0.616679456001345	0.634630096659796
106	N	0.593550640199034	0.634630096659796
107	L	0.634630096659796	0.634630096659796
108	V	0.775841796375258	0.775841796375258
109	L	0.873366819979693	0.873366819979693
110	G	0.896841477245840	0.873366819979693
111	N	0.901209116835277	0.873366819979693
112	V	0.817528128835023	0.817528128835023
113	N	0.760531347605109	0.789643503762544
114	V	0.614467437569444	0.760531347605109
115	T	0.789643503762544	0.713412409048251
116	L	0.710320704279917	0.710320704279917
117	L	0.713412409048251	0.710320704279917
118	S	0.555409222022401	0.555409222022401
119	N	0.452302156520270	0.452302156520270
120	Q	0.374070879924534	0.377606819922839
121	A	0.377606819922839	0.374070879924534
122	K	0.305098157304232	0.309678696366631
123	F	0.195322903524374	0.305098157304232
124	A	0.309678696366631	0.195322903524374
125	Y	0.183758723717205	0.195322903524374
126	K	0.183758723717205	0.280440152506546
127	D	0.280440152506546	0.280440152506546
128	E	0.479965761881299	0.479965761881299
129	Y	0.502811432870104	0.502811432870104
130	E	0.626552514679297	0.626552514679297
131	K	0.783688703166374	0.783688703166374
132	F	0.784611478611021	0.784611478611021
133	K	0.847945963433678	0.829143263792717
134	L	0.858188156635233	0.847945963433678
135	Y	0.829143263792717	0.858188156635233
136	L	0.922576163766731	0.922576163766731
137	T	0.972523914024837	0.961671684242559
138	I	0.961671684242559	0.972523914024837
139	I	0.985949381778441	0.985949381778441
140	L	0.987700516728153	0.987700516728153
141	L	0.987700516728153	0.987700516728153
142	L	0.993162500486032	0.989065461394966
143	G	0.993162500486032	0.989065461394966
144	A	0.989065461394966	0.989065461394966
145	V	0.988145152772023	0.988883311493378
146	A	0.988883311493378	0.988145152772023
147	C	0.986756816953129	0.986756816953129
148	R	0.973685035515232	0.973685035515232
149	F	0.907778461991551	0.907778461991551
150	V	0.750501481913690	0.870933897980920
151	L	0.731937318407281	0.813509555363103
152	H	0.870933897980920	0.813509555363103
153	Y	0.813509555363103	0.826975291598550
154	R	0.826975291598550	0.870933897980920
155	V	0.879761774216906	0.879761774216906
156	T	0.895410558235846	0.895410558235846
157	D	0.931183062584469	0.931183062584469
158	E	0.934814760665597	0.931183062584469
159	V	0.935727272388676	0.934814760665597
160	F	0.930632588157694	0.934814760665597
161	N	0.952336986010799	0.935727272388676
162	F	0.921063666575820	0.930632588157694
163	L	0.953089550423413	0.952336986010799
164	L	0.923343437110503	0.953089550423413
165	V	0.960405166831412	0.960405166831412
166	W	0.981260772437394	0.968461065721534
167	Y	0.981260772437394	0.970979727426040
168	Y	0.968461065721534	0.981260772437394
169	C	0.970979727426040	0.981260772437394
170	T	0.987536516550447	0.978703533002025
171	L	0.988549846027780	0.978703533002025
172	T	0.978703533002025	0.978703533002025
173	I	0.950995075908353	0.950995075908353
174	R	0.895872639559849	0.895872639559849
175	E	0.812901951737342	0.812901951737342
176	S	0.730298609745963	0.761015130925669
177	I	0.761015130925669	0.730298609745963
178	L	0.651548328650812	0.651548328650812
179	I	0.583036183087625	0.651548328650812
180	S	0.595778818216286	0.651548328650812
181	N	0.742725276431768	0.691475424579073
182	G	0.707442173905683	0.707442173905683
183	S	0.691475424579073	0.742725276431768
184	R	0.808015203413085	0.794165379037933
185	I	0.819406784339393	0.794165379037933
186	K	0.794165379037933	0.794165379037933
187	G	0.777888567439699	0.777888567439699
188	W	0.632389646910808	0.777888567439699
189	W	0.634927185883308	0.777888567439699
190	V	0.803775582106526	0.803775582106526
191	S	0.910542777470349	0.877034443701729
192	H	0.910542777470349	0.877034443701729
193	H	0.877034443701729	0.905035017677415
194	Y	0.856614818717158	0.905035017677415
195	V	0.905035017677415	0.905035017677415
196	S	0.959483454116251	0.923608028889026
197	T	0.923608028889026	0.923608028889026
198	F	0.923608028889026	0.923608028889026
199	L	0.857678281780920	0.857678281780920
200	S	0.827010684206122	0.827010684206122
201	G	0.770254355743352	0.770254355743352
202	V	0.725526242900418	0.759370206829198
203	M	0.756605144991019	0.756605144991019
204	L	0.759370206829198	0.744356345690166
205	T	0.744356345690166	0.744356345690166
206	W	0.730839858519470	0.730839858519470
207	P	0.730839858519470	0.730839858519470
208	N	0.609284815604963	0.609284815604963
209	G	0.552989220739704	0.609284815604963
210	P	0.601551117510350	0.609284815604963
211	I	0.623233364804326	0.601551117510350
212	Y	0.673871492432002	0.623233364804326
213	Q	0.574421045897774	0.623233364804326
214	K	0.713833777280993	0.673871492432002
215	F	0.557462862676230	0.713833777280993
216	R	0.751070709708281	0.751070709708281
217	N	0.876638812811502	0.876638812811502
218	Q	0.896613920303045	0.889461800183425
219	F	0.910739069465809	0.889461800183425
220	L	0.889461800183425	0.889461800183425
221	A	0.887971075757739	0.889461800183425
222	F	0.887971075757739	0.889461800183425
223	S	0.940149816284930	0.931066264354088
224	I	0.940455847741915	0.940149816284930
225	F	0.931066264354088	0.940455847741915
226	Q	0.967186234193674	0.967186234193674
227	S	0.982239257541326	0.967186234193674
228	C	0.980858227839264	0.967186234193674
229	V	0.961783140751295	0.961783140751295
230	Q	0.956759195194372	0.956759195194372
231	F	0.899528784509520	0.934958981283401
232	L	0.934958981283401	0.929897176126594
233	Q	0.929897176126594	0.929897176126594
234	Y	0.924757932090878	0.934946747535720
235	Y	0.934946747535720	0.934946747535720
236	Y	0.964285535685645	0.934946747535720
237	Q	0.947763047283400	0.947763047283400
238	R	0.928859006080651	0.947763047283400
239	G	0.963748022449067	0.928859006080651
240	C	0.914945213374810	0.914945213374810
241	L	0.766750110299265	0.793558868279904
242	Y	0.793558868279904	0.766750110299265
243	R	0.637875313385974	0.637875313385974
244	L	0.523112541890131	0.543454442953061
245	R	0.543454442953061	0.528902127277273
246	A	0.392016612662800	0.528902127277273
247	L	0.528902127277273	0.543454442953061
248	G	0.600209898081884	0.528902127277273
249	E	0.614576032655007	0.528902127277273
250	R	0.327628801931166	0.327628801931166
251	N	0.175461060226107	0.269280076541726
252	H	0.269280076541726	0.175461060226107
253	L	0.153251812413307	0.175461060226107
254	D	0.143651352632018	0.178103733149069
255	L	0.213023625646335	0.178103733149069
256	T	0.178103733149069	0.213023625646335
257	V	0.362074540099848	0.362074540099848
258	E	0.516135844874196	0.427741309370171
259	G	0.427741309370171	0.516135844874196
260	F	0.639000100104379	0.622773597146658
261	Q	0.624053526782778	0.624053526782778
262	S	0.622773597146658	0.639000100104379
263	W	0.861222498769177	0.839162807437377
264	M	0.861222498769177	0.851115226988504
265	W	0.839162807437377	0.861222498769177
266	R	0.851115226988504	0.861222498769177
267	G	0.949256372078586	0.949256372078586
268	L	0.978827664819394	0.970196477676785
269	T	0.975446682392481	0.972294853081856
270	F	0.970196477676785	0.972294853081856
271	L	0.972294853081856	0.972294853081856
272	L	0.970685821576409	0.970685821576409
273	P	0.977578141502791	0.972294853081856
274	F	0.953083885806187	0.972506378178465
275	L	0.972506378178465	0.972506378178465
276	F	0.987804292162117	0.972506378178465
277	C	0.971592990096506	0.974287258262067
278	G	0.976479520545494	0.974287258262067
279	H	0.974287258262067	0.971592990096506
280	F	0.953251764586229	0.974287258262067
281	W	0.953251764586229	0.953251764586229
282	Q	0.978177220387997	0.953251764586229
283	L	0.932306430590952	0.932306430590952
284	Y	0.932306430590952	0.932306430590952
285	N	0.880542119723563	0.880542119723563
286	A	0.821139842593223	0.867488056153268
287	V	0.867488056153268	0.821139842593223
288	T	0.777090399928736	0.777090399928736
289	L	0.517174300983114	0.517174300983114
290	F	0.464809080601727	0.503866185444727
291	E	0.503866185444727	0.464809080601727
292	L	0.236845411637604	0.292225985147011
293	S	0.261989390857124	0.292225985147011
294	S	0.292225985147011	0.292225985147011
295	H	0.364571639720789	0.364571639720789
296	E	0.385986732288459	0.385986732288459
297	E	0.514643021539645	0.410525104512279
298	C	0.514643021539645	0.514643021539645
299	R	0.410525104512279	0.514643021539645
300	E	0.693869217307658	0.549500842462335
301	W	0.549500842462335	0.693869217307658
302	Q	0.695031895163336	0.695031895163336
303	V	0.810659149662044	0.810659149662044
304	F	0.889932506543716	0.889932506543716
305	V	0.963581138393267	0.963581138393267
306	L	0.988520380565162	0.986033947638026
307	A	0.990172548537122	0.988520380565162
308	F	0.986033947638026	0.989253499063111
309	T	0.989854018495670	0.989854018495670
310	F	0.989253499063111	0.989854018495670
311	L	0.994693030020706	0.989854018495670
312	I	0.991080985115003	0.989253499063111
313	L	0.983640402058037	0.985127544476331
314	F	0.985127544476331	0.983640402058037
315	L	0.970795575939663	0.978810180117525
316	G	0.978810180117525	0.978240214211115
317	N	0.976829996007256	0.976829996007256
318	F	0.978240214211115	0.976829996007256
319	L	0.967242198802756	0.967242198802756
320	T	0.936780918191120	0.936780918191120
321	T	0.931850569681934	0.931850569681934
322	L	0.870391749057305	0.870391749057305
323	K	0.772136448553640	0.772136448553640
324	V	0.588632435956585	0.671274074507812
325	V	0.671274074507812	0.660569565356419
326	H	0.660569565356419	0.588632435956585
327	A	0.495455315161736	0.495455315161736
328	K	0.345744874364468	0.345744874364468
329	L	0.330119689770908	0.345744874364468
330	Q	0.310224597021930	0.345744874364468
331	K	0.500000000000000	0.500000000000000
332	N	0.500000000000000	0.500000000000000
333	R	0.500000000000000	0.500000000000000
334	G	0.500000000000000	0.500000000000000
335	K	0.500000000000000	0.500000000000000
336	T	0.500000000000000	0.500000000000000
337	K	0.500000000000000	0.500000000000000
338	Q	0.500000000000000	0.500000000000000
339	P	0.500000000000000	0.500000000000000
