# Supplementary material for: Conserved degronome features governing quality control associated proteolysis
Source: Nat Commun. 2022 Dec 8;13:7588. doi: 10.1038/s41467-022-35298-y (PMC9732359; doi:10.1038/s41467-022-35298-y)
Supplement: Supplementary file 7 — Supplementary Data 5 [file 41467_2022_35298_MOESM7_ESM.zip › profile_A0PK05.csv]

# Degron profile of A0PK05
# logit: Predicted probability of a tile being a degron (PSI<2.2) assigned to central position
# smooth: Running median spanning 5 positions
resi	aa	logit	logit_smooth
1	M	0.500000000000000	0.500000000000000
2	Q	0.500000000000000	0.500000000000000
3	L	0.500000000000000	0.500000000000000
4	Q	0.500000000000000	0.500000000000000
5	V	0.500000000000000	0.500000000000000
6	F	0.500000000000000	0.500000000000000
7	W	0.500000000000000	0.500000000000000
8	T	0.500000000000000	0.500000000000000
9	G	0.914447927530155	0.843093657591394
10	L	0.843093657591394	0.864505695842398
11	E	0.922216112268080	0.874862546155236
12	Y	0.864505695842398	0.864505695842398
13	T	0.874862546155236	0.864505695842398
14	C	0.834191968291312	0.834191968291312
15	R	0.767678525417631	0.834191968291312
16	L	0.739963121922585	0.834191968291312
17	L	0.840960739146362	0.840960739146362
18	G	0.934379019569674	0.851418160608049
19	I	0.851418160608049	0.881424863690630
20	T	0.944510388878902	0.881424863690630
21	T	0.881424863690630	0.881424863690630
22	A	0.881424863690630	0.881424863690630
23	A	0.726619526007880	0.726619526007880
24	V	0.713511952000854	0.713511952000854
25	L	0.712396224839752	0.713511952000854
26	I	0.712396224839753	0.712396224839753
27	G	0.751425038674434	0.712396224839752
28	V	0.528876378523699	0.654385713664250
29	G	0.506051819447389	0.592604992339262
30	T	0.654385713664250	0.542405947773294
31	E	0.592604992339262	0.566318652993817
32	T	0.542405947773294	0.566318652993817
33	F	0.566318652993817	0.542405947773294
34	L	0.460336292161671	0.542405947773294
35	Q	0.439100273123801	0.566318652993817
36	G	0.641909959660890	0.641909959660890
37	Q	0.663845416099897	0.663845416099897
38	F	0.830714201142869	0.830714201142869
39	K	0.900685318635530	0.900685318635530
40	S	0.941075341586856	0.900685318635530
41	L	0.922739299389997	0.900685318635530
42	A	0.886931851697558	0.904492547124097
43	F	0.836708892799921	0.904492547124097
44	Y	0.904492547124097	0.904492547124097
45	L	0.926070654778609	0.926070654778609
46	L	0.965083563039578	0.935329385275733
47	F	0.959598393585250	0.935329385275733
48	T	0.935329385275733	0.935329385275733
49	G	0.916209154965264	0.916209154965264
50	A	0.877189998820634	0.909716609807920
51	A	0.909716609807920	0.909716609807920
52	V	0.909716609807920	0.908470933926104
53	S	0.908470933926104	0.908470933926104
54	I	0.866373851460405	0.866373851460405
55	C	0.761010553199972	0.856103463178892
56	E	0.762000692413764	0.856103463178892
57	G	0.856103463178892	0.856103463178892
58	A	0.906164716176017	0.906164716176017
59	Y	0.941248444651876	0.941248444651876
60	F	0.954464651738573	0.954464651738573
61	V	0.958274604812203	0.954464651738573
62	A	0.954934683554720	0.954464651738573
63	Q	0.943539283141644	0.943539283141644
64	L	0.905690330081282	0.934290622413959
65	L	0.934290622413959	0.934290622413959
66	A	0.934290622413959	0.926325888818776
67	I	0.920549263169646	0.926325888818776
68	C	0.926325888818776	0.920549263169646
69	F	0.891986111855231	0.891986111855231
70	Q	0.707621864036604	0.797274293305090
71	C	0.680292600600310	0.707621864036604
72	Q	0.797274293305090	0.693123762163167
73	P	0.693123762163167	0.680292600600310
74	G	0.408358848404613	0.408358848404613
75	S	0.346517430123653	0.346517430123653
76	L	0.242211669145871	0.242211669145871
77	A	0.176694081338537	0.242211669145871
78	D	0.185306824273483	0.185306824273483
79	R	0.316531914524305	0.185306824273483
80	V	0.179033178929251	0.275093350664760
81	R	0.275093350664760	0.316531914524305
82	E	0.454799134121042	0.454799134121042
83	K	0.504469398456200	0.488379587878936
84	A	0.489741902123581	0.489741902123581
85	H	0.488379587878936	0.504469398456200
86	W	0.593715293690981	0.593715293690981
87	L	0.782050073559150	0.782050073559150
88	G	0.852014974148477	0.852014974148477
89	C	0.863810676720222	0.863810676720222
90	F	0.916971196997229	0.916971196997229
91	Q	0.973075014741054	0.973075014741054
92	K	0.974576342552702	0.974576342552702
93	F	0.981573080732178	0.980065480322950
94	L	0.983775695761508	0.980065480322950
95	A	0.980065480322950	0.981573080732178
96	Y	0.979958687164559	0.983775695761508
97	L	0.991836893282748	0.980065480322950
98	L	0.987890935283362	0.985631045221466
99	L	0.973762660219773	0.987890935283362
100	S	0.985631045221466	0.987890935283362
101	V	0.992737027771206	0.992047730958150
102	A	0.992047730958150	0.992047730958150
103	C	0.992452564643980	0.992047730958150
104	F	0.991417646683628	0.991417646683628
105	L	0.991288437735628	0.991288437735628
106	H	0.983932163591662	0.985154636266793
107	P	0.985154636266793	0.983932163591662
108	V	0.967767767259973	0.967767767259973
109	L	0.957805476583093	0.957805476583093
110	V	0.930125618450211	0.950219373728255
111	W	0.942242172308062	0.950219373728255
112	H	0.950219373728255	0.950219373728255
113	V	0.954125791199990	0.954125791199990
114	T	0.957518080824501	0.954125791199990
115	I	0.954826908601729	0.954125791199990
116	P	0.949496782763836	0.953942365062687
117	G	0.953942365062687	0.949496782763836
118	S	0.931174600825495	0.932134370805247
119	M	0.932134370805247	0.932134370805247
120	L	0.928364782328875	0.932134370805247
121	I	0.957597383433054	0.957597383433054
122	I	0.961358923494521	0.957597383433054
123	T	0.960950793190476	0.957597383433054
124	G	0.919328823412860	0.947475540723574
125	L	0.935340009237855	0.944465040544916
126	A	0.947475540723574	0.935340009237855
127	Y	0.944465040544916	0.935340009237855
128	F	0.924245366239920	0.924245366239920
129	L	0.859605040671986	0.859605040671986
130	L	0.786810181281971	0.786810181281971
131	S	0.689887785410566	0.689887785410566
132	K	0.651610503626095	0.651610503626095
133	R	0.586818136557890	0.651610503626095
134	K	0.563163866236978	0.586818136557890
135	K	0.663704829767135	0.583158700442821
136	R	0.583158700442821	0.563163866236978
137	K	0.428164804842974	0.428164804842974
138	A	0.253046724528530	0.253046724528530
139	A	0.093812639324069	0.149221801314984
140	P	0.087189777818724	0.141152103342445
141	E	0.149221801314984	0.093812639324069
142	V	0.141152103342445	0.087189777818724
143	L	0.080141008413816	0.080141008413816
144	A	0.072826959898351	0.072826959898351
145	S	0.067860937359422	0.071683960164840
146	P	0.071683960164840	0.067860937359422
147	E	0.059199513517073	0.067860937359422
148	Q	0.059199513517073	0.071683960164840
149	Y	0.112092161368091	0.112092161368091
150	T	0.180261494466378	0.112092161368091
151	D	0.115333864901910	0.112092161368091
152	P	0.065559108369590	0.065559108369590
153	S	0.041432289725978	0.041432289725978
154	S	0.041432289725978	0.041432289725978
155	S	0.037022184165604	0.037022184165604
156	A	0.032385013106514	0.035375726458371
157	V	0.035375726458371	0.032385013106514
158	S	0.012015262893092	0.021958693811239
159	T	0.010977001980890	0.021958693811239
160	T	0.021958693811239	0.021958693811239
161	G	0.043728398599995	0.043728398599995
162	S	0.044187791863598	0.044187791863598
163	G	0.079510502587449	0.054257400018291
164	D	0.085188811330621	0.054257400018291
165	T	0.054257400018291	0.071977401007574
166	E	0.039648273328815	0.067449041197036
167	Q	0.071977401007574	0.054257400018291
168	T	0.067449041197036	0.039648273328815
169	Y	0.039450740441273	0.039450740441273
170	T	0.039450740441273	0.039450740441273
171	F	0.033732140700601	0.039450740441273
172	H	0.044136877837410	0.044136877837410
173	G	0.084576997793025	0.084576997793025
174	A	0.146526658028720	0.146526658028720
175	L	0.358463143225505	0.358463143225505
176	K	0.552153493185891	0.533176551793347
177	E	0.567979694904700	0.533176551793347
178	G	0.533176551793347	0.533176551793347
179	P	0.515758264371157	0.518419291051522
180	S	0.363074996471798	0.518419291051522
181	S	0.518419291051522	0.518419291051522
182	L	0.727887266367460	0.518419291051522
183	F	0.672673289270361	0.518419291051522
184	I	0.452662636090992	0.592903831687257
185	H	0.470018334259333	0.592903831687257
186	M	0.592903831687257	0.592903831687257
187	K	0.644909534279191	0.644909534279191
188	S	0.644909534279191	0.644909534279191
189	I	0.644909534279191	0.644909534279191
190	L	0.690284566854600	0.644909534279191
191	K	0.690284566854601	0.644909534279191
192	G	0.523946455851908	0.523946455851908
193	T	0.314837315284353	0.314837315284353
194	K	0.265942613893543	0.265942613893543
195	K	0.160440626913815	0.265942613893543
196	P	0.170073603899268	0.221424571432842
197	S	0.277969216272304	0.170073603899268
198	A	0.221424571432842	0.170073603899268
199	L	0.079959172214685	0.186370807027268
200	Q	0.147614170775956	0.186370807027268
201	P	0.186370807027268	0.186370807027268
202	P	0.298563138662077	0.189413709391668
203	N	0.205837195574989	0.205837195574989
204	T	0.189413709391668	0.205837195574989
205	L	0.252263933284651	0.189413709391668
206	M	0.144282228994828	0.144282228994828
207	E	0.120799390114984	0.144282228994828
208	L	0.120799390114984	0.144282228994828
209	S	0.154507729781701	0.154507729781701
210	L	0.168533901626617	0.168533901626617
211	E	0.183556933137543	0.183556933137543
212	P	0.210852011132642	0.183556933137543
213	A	0.196041216212061	0.183556933137543
214	D	0.181229789487290	0.196041216212061
215	S	0.136937294698692	0.181229789487290
216	L	0.340537896952646	0.136937294698692
217	A	0.136294237311079	0.136294237311079
218	K	0.073100411832948	0.098270322380542
219	K	0.032229564570547	0.098270322380542
220	K	0.098270322380542	0.098270322380542
221	Q	0.179414183249262	0.161235141160197
222	V	0.161235141160197	0.179414183249262
223	H	0.439165489628087	0.376624196216007
224	F	0.571796385173596	0.376624196216007
225	E	0.376624196216007	0.439165489628087
226	D	0.329905114767477	0.495212718794986
227	N	0.495212718794986	0.437436018702903
228	L	0.560817146206503	0.437436018702903
229	V	0.437436018702903	0.437436018702903
230	R	0.389182242932908	0.412428202737986
231	I	0.412428202737986	0.389182242932908
232	V	0.245510743664376	0.245510743664376
233	P	0.080070325433061	0.102836929137668
234	S	0.102836929137668	0.102836929137668
235	L	0.102836929137668	0.102836929137668
236	A	0.126248706653228	0.102836929137668
237	E	0.042287343447912	0.042287343447912
238	G	0.021534458868791	0.021534458868791
239	L	0.011574963929104	0.011574963929104
240	D	0.003291352511616	0.003291352511616
241	D	0.001953919096061	0.002323177680867
242	G	0.002323177680867	0.002323177680867
243	D	0.002323177680867	0.001953919096061
244	S	0.000619092294375	0.000897932682693
245	E	0.000510087459569	0.000897932682693
246	P	0.000897932682693	0.000897932682693
247	E	0.001009405590753	0.001009405590753
248	E	0.001093792208033	0.001093792208033
249	T	0.004440698090629	0.004440698090629
250	T	0.007529000613648	0.007529000613648
251	S	0.008456712591310	0.008456712591310
252	D	0.014297858224193	0.013206666616965
253	T	0.013206666616965	0.014297858224193
254	T	0.027812675677168	0.027812675677168
255	P	0.027812675677168	0.027812675677168
256	I	0.085603460444595	0.085603460444595
257	I	0.233532242814994	0.233532242814994
258	P	0.361500956480170	0.358981650156531
259	P	0.358981650156531	0.358981650156531
260	P	0.358981650156531	0.361500956480170
261	Q	0.677947797899833	0.677947797899833
262	A	0.677947797899833	0.677947797899833
263	P	0.718723362417054	0.677947797899833
264	L	0.752428530490267	0.677947797899833
265	F	0.530216608745680	0.530216608745680
266	L	0.510158679336130	0.510158679336130
267	S	0.500000000000000	0.500000000000000
268	S	0.500000000000000	0.500000000000000
269	L	0.500000000000000	0.500000000000000
270	T	0.500000000000000	0.500000000000000
271	A	0.500000000000000	0.500000000000000
272	T	0.500000000000000	0.500000000000000
273	G	0.500000000000000	0.500000000000000
274	L	0.500000000000000	0.500000000000000
275	F	0.500000000000000	0.500000000000000
