# Supplementary material for: Conserved degronome features governing quality control associated proteolysis
Source: Nat Commun. 2022 Dec 8;13:7588. doi: 10.1038/s41467-022-35298-y (PMC9732359; doi:10.1038/s41467-022-35298-y)
Supplement: Supplementary file 7 — Supplementary Data 5 [file 41467_2022_35298_MOESM7_ESM.zip › profile_A0PK11.csv]

# Degron profile of A0PK11
# logit: Predicted probability of a tile being a degron (PSI<2.2) assigned to central position
# smooth: Running median spanning 5 positions
resi	aa	logit	logit_smooth
1	M	0.500000000000000	0.500000000000000
2	P	0.500000000000000	0.500000000000000
3	G	0.500000000000000	0.500000000000000
4	W	0.500000000000000	0.500000000000000
5	F	0.500000000000000	0.500000000000000
6	K	0.500000000000000	0.500000000000000
7	K	0.500000000000000	0.500000000000000
8	A	0.500000000000000	0.500000000000000
9	W	0.867857540720275	0.867857540720275
10	Y	0.890820343277118	0.890820343277118
11	G	0.905653750580505	0.905653750580505
12	L	0.926990682886786	0.922959002455119
13	A	0.922959002455119	0.926990682886786
14	S	0.928844423498323	0.928844423498323
15	L	0.962978672174913	0.962978672174913
16	L	0.982508178000782	0.982508178000782
17	S	0.989382574920332	0.982724134928801
18	F	0.987691890824356	0.987691890824356
19	S	0.982724134928801	0.989382574920332
20	S	0.992975048464729	0.992266441918349
21	F	0.992266441918349	0.992975048464729
22	I	0.994422623354131	0.992975048464729
23	L	0.993444711228011	0.992266441918349
24	I	0.988632079024445	0.993444711228011
25	I	0.989208905097617	0.989266946938947
26	V	0.994226764239737	0.989208905097617
27	A	0.989266946938947	0.989208905097617
28	L	0.985852450221029	0.986222898499254
29	V	0.985006759390980	0.985852450221029
30	V	0.986222898499254	0.985087062488345
31	P	0.985087062488345	0.985006759390980
32	H	0.982594962889887	0.982594962889887
33	W	0.962385338777573	0.962385338777573
34	L	0.927036285377874	0.927036285377874
35	S	0.849236565719945	0.886718027019638
36	G	0.886718027019638	0.849236565719945
37	K	0.675573628963286	0.696422196765598
38	I	0.696422196765598	0.696422196765598
39	L	0.696422196765598	0.696422196765598
40	C	0.681636887830354	0.696422196765598
41	Q	0.709065174063522	0.681636887830354
42	T	0.554426912629964	0.554426912629964
43	G	0.248697746348226	0.263161211932224
44	V	0.263161211932224	0.263161211932224
45	D	0.213341325416240	0.263161211932224
46	L	0.350820042497961	0.263161211932224
47	V	0.311605358444211	0.213341325416240
48	N	0.185112050259437	0.311605358444211
49	A	0.209080373893070	0.303716219688352
50	T	0.368405974814284	0.223812101650471
51	D	0.303716219688352	0.256088391083608
52	R	0.223812101650471	0.303716219688352
53	E	0.256088391083608	0.303716219688352
54	L	0.543887417047485	0.327581662001821
55	V	0.523547894446129	0.523547894446129
56	K	0.327581662001821	0.535678304138229
57	F	0.535678304138229	0.535678304138229
58	I	0.637225015248273	0.637225015248273
59	G	0.652121177093670	0.652121177093670
60	D	0.739293629728086	0.739293629728086
61	I	0.808426424298080	0.808426424298080
62	Y	0.873897851145106	0.808426424298080
63	Y	0.862837094962429	0.808426424298080
64	G	0.799198154558559	0.799198154558559
65	L	0.795712910566017	0.795712910566017
66	F	0.769962674773046	0.769962674773046
67	R	0.554163542821708	0.769962674773046
68	G	0.755419157083023	0.755419157083023
69	C	0.823704618396677	0.634381087507339
70	K	0.634381087507339	0.634381087507339
71	V	0.519544713698089	0.519544713698089
72	R	0.365613246174963	0.432560530622808
73	Q	0.432560530622808	0.365613246174963
74	C	0.272405022841827	0.272405022841827
75	G	0.272405022841827	0.272405022841827
76	L	0.259707255953874	0.272405022841827
77	G	0.485779376237868	0.485779376237868
78	G	0.523660777306343	0.485779376237868
79	R	0.497773152223650	0.497773152223650
80	Q	0.385214697625669	0.521763390189480
81	S	0.521763390189480	0.521763390189480
82	Q	0.668484071325441	0.521763390189480
83	F	0.542133776977790	0.521763390189480
84	T	0.473434277831411	0.485443287308306
85	I	0.473434277831411	0.485443287308306
86	F	0.485443287308306	0.485443287308306
87	P	0.604951596226336	0.517618153013094
88	H	0.517618153013094	0.604951596226336
89	L	0.686012897856343	0.686012897856343
90	V	0.701973532364415	0.701973532364415
91	K	0.813200448735360	0.777981233441466
92	E	0.777981233441466	0.813200448735360
93	L	0.875874652718968	0.866869371176446
94	N	0.866869371176446	0.867497296914042
95	A	0.867497296914042	0.875874652718968
96	G	0.935359825404008	0.935359825404008
97	L	0.961855204945464	0.961654672652414
98	H	0.961654672652414	0.961855204945464
99	V	0.965069419216007	0.965069419216007
100	M	0.972945273671637	0.972945273671637
101	I	0.991574106224752	0.987158498348094
102	L	0.987158498348094	0.991574106224752
103	L	0.994536829598309	0.994536829598309
104	L	0.994536829598309	0.994536829598309
105	L	0.997794222630482	0.997381374298651
106	F	0.997570536624901	0.997381374298651
107	L	0.997381374298651	0.997381374298651
108	A	0.997031854284596	0.997031854284596
109	L	0.994112851452547	0.994112851452547
110	A	0.993588650504371	0.993588650504371
111	L	0.990218354427529	0.990966952056950
112	A	0.990966952056950	0.990966952056950
113	L	0.990966952056950	0.990218354427529
114	V	0.978869727937036	0.978869727937036
115	S	0.973882646708673	0.975850940862654
116	M	0.975850940862654	0.973882646708673
117	G	0.968134819788474	0.968134819788474
118	F	0.965008875665822	0.965008875665822
119	A	0.950253694204767	0.950253694204767
120	I	0.946244321716809	0.946244321716809
121	L	0.939306566204785	0.939306566204785
122	N	0.909986542990637	0.909986542990637
123	M	0.909986542990637	0.909986542990637
124	I	0.909986542990637	0.909986542990637
125	Q	0.835580320827133	0.851047146256583
126	V	0.851047146256583	0.835580320827133
127	P	0.698058651727535	0.698058651727535
128	Y	0.587511351275695	0.587511351275695
129	R	0.587511351275695	0.587511351275695
130	A	0.548998073182151	0.587511351275695
131	V	0.742446395078641	0.596610072761258
132	S	0.791473979195277	0.732155867722035
133	G	0.596610072761258	0.742446395078641
134	P	0.732155867722035	0.750710050907002
135	G	0.750710050907002	0.732155867722035
136	G	0.813004621288977	0.732155867722035
137	I	0.655019013604000	0.655019013604000
138	C	0.570903071722778	0.648979786389830
139	L	0.648979786389830	0.648979786389830
140	W	0.648979786389830	0.648979786389830
141	N	0.694081425224602	0.694081425224602
142	V	0.849347113899192	0.849347113899192
143	L	0.890585881073746	0.890585881073746
144	A	0.956367184617856	0.945873962325116
145	G	0.972660854003678	0.953131436948518
146	G	0.945873962325116	0.953131436948518
147	V	0.953131436948518	0.948611798604386
148	V	0.948611798604386	0.946513782591365
149	A	0.919612804261272	0.946513782591365
150	L	0.946513782591365	0.946513782591365
151	A	0.946513782591365	0.931136582800704
152	I	0.898794107237725	0.946513782591365
153	A	0.931136582800704	0.931136582800704
154	S	0.950692791236090	0.931136582800704
155	F	0.927250144337326	0.931136582800704
156	V	0.933516885930151	0.927250144337326
157	A	0.892756190042342	0.892756190042342
158	A	0.795682719402434	0.795682719402434
159	V	0.691031389215070	0.787706349939194
160	K	0.787706349939194	0.691031389215070
161	F	0.691031389215070	0.691031389215070
162	H	0.591140426146938	0.691031389215070
163	D	0.729833557115801	0.591140426146938
164	L	0.571552327990918	0.571552327990918
165	T	0.309915158706351	0.345628896743780
166	E	0.256518186559223	0.345628896743780
167	R	0.345628896743780	0.345628896743780
168	I	0.366573194430165	0.361577374595384
169	A	0.361577374595384	0.361577374595384
170	N	0.361577374595384	0.366573194430165
171	F	0.472537762683131	0.472537762683131
172	Q	0.753500409628813	0.611745097672478
173	E	0.735080618639256	0.611745097672478
174	K	0.611745097672478	0.611745097672478
175	L	0.611745097672478	0.611745097672478
176	F	0.574000415678474	0.574000415678474
177	Q	0.533966820276064	0.533966820276064
178	F	0.348961908781487	0.348961908781487
179	V	0.279483731392617	0.295976953631769
180	V	0.171914329129074	0.295976953631769
181	V	0.295976953631769	0.295976953631769
182	E	0.591856647691454	0.591856647691454
183	E	0.757952019171082	0.709520793909643
184	Q	0.727984468951028	0.727984468951028
185	Y	0.709520793909643	0.727984468951028
186	E	0.764635661364128	0.709520793909643
187	E	0.634870354908173	0.634870354908173
188	S	0.555803351270420	0.555803351270420
189	F	0.423215667852840	0.497882740155109
190	W	0.345561345272403	0.497882740155109
191	I	0.497882740155109	0.497882740155109
192	C	0.679442983185554	0.563667981745235
193	V	0.738158675436315	0.679442983185554
194	A	0.563667981745235	0.738158675436315
195	S	0.808699194970762	0.808699194970762
196	A	0.926237713924237	0.926237713924237
197	S	0.955383839096630	0.926237713924237
198	A	0.951323337669246	0.926237713924237
199	H	0.923731473511025	0.923731473511025
200	A	0.923731473511025	0.923731473511025
201	A	0.882950922914110	0.882950922914110
202	N	0.803205127049839	0.871317415487538
203	L	0.871317415487538	0.871317415487538
204	V	0.851967940619661	0.871317415487538
205	V	0.898069457797792	0.871317415487538
206	V	0.882198727303912	0.868697260251981
207	A	0.777945914060146	0.868697260251981
208	I	0.868697260251981	0.835601747776348
209	S	0.835601747776348	0.832676199467479
210	Q	0.807225047602037	0.835601747776348
211	I	0.832676199467479	0.832676199467479
212	P	0.843577035891176	0.807225047602037
213	L	0.644828628584745	0.644828628584745
214	P	0.379347371082434	0.379347371082434
215	E	0.305479210642576	0.305479210642576
216	I	0.265978742342261	0.265978742342261
217	K	0.232846084427455	0.265978742342261
218	T	0.234804432392558	0.234804432392558
219	K	0.289837886137628	0.232846084427455
220	I	0.103209338525315	0.103209338525315
221	E	0.063380507916960	0.103209338525315
222	E	0.068322527590668	0.103209338525315
223	A	0.139474516838152	0.139474516838152
224	T	0.500000000000000	0.500000000000000
225	V	0.500000000000000	0.500000000000000
226	T	0.500000000000000	0.500000000000000
227	A	0.500000000000000	0.500000000000000
228	E	0.500000000000000	0.500000000000000
229	D	0.500000000000000	0.500000000000000
230	I	0.500000000000000	0.500000000000000
231	L	0.500000000000000	0.500000000000000
232	Y	0.500000000000000	0.500000000000000
