# Supplementary material for: Conserved degronome features governing quality control associated proteolysis
Source: Nat Commun. 2022 Dec 8;13:7588. doi: 10.1038/s41467-022-35298-y (PMC9732359; doi:10.1038/s41467-022-35298-y)
Supplement: Supplementary file 7 — Supplementary Data 5 [file 41467_2022_35298_MOESM7_ESM.zip › profile_A0ZSE6.csv]

# Degron profile of A0ZSE6
# logit: Predicted probability of a tile being a degron (PSI<2.2) assigned to central position
# smooth: Running median spanning 5 positions
resi	aa	logit	logit_smooth
1	M	0.500000000000000	0.500000000000000
2	E	0.500000000000000	0.500000000000000
3	E	0.500000000000000	0.500000000000000
4	R	0.500000000000000	0.500000000000000
5	A	0.500000000000000	0.500000000000000
6	Q	0.500000000000000	0.500000000000000
7	H	0.500000000000000	0.500000000000000
8	C	0.500000000000000	0.500000000000000
9	L	0.225578537618835	0.374035838914725
10	S	0.266785176724488	0.374035838914725
11	R	0.374035838914725	0.374035838914725
12	L	0.489884827773803	0.374035838914725
13	L	0.450926474568259	0.438914765241197
14	D	0.277557380313077	0.438914765241197
15	N	0.438914765241197	0.438848458513198
16	S	0.381479318779478	0.381479318779478
17	A	0.438848458513198	0.381479318779478
18	L	0.309765407059370	0.381479318779478
19	K	0.326238203645292	0.437230589679244
20	Q	0.457436274641986	0.435889564775511
21	Q	0.437230589679244	0.437230589679244
22	E	0.435889564775511	0.457436274641986
23	L	0.609846096767551	0.609846096767551
24	P	0.707428826377284	0.696386939491669
25	I	0.722900811650531	0.696386939491669
26	H	0.696386939491669	0.707428826377284
27	R	0.675537078453522	0.722900811650531
28	L	0.805777197841629	0.805777197841629
29	Y	0.893632273989860	0.893632273989860
30	F	0.939495214835861	0.939495214835861
31	T	0.980596096855547	0.980492089733250
32	A	0.980492089733250	0.980492089733250
33	R	0.986406604666276	0.980492089733250
34	R	0.972998602710670	0.979459627914529
35	V	0.961935094613682	0.979349657472637
36	L	0.979459627914529	0.977770061282411
37	F	0.979349657472637	0.977888253713517
38	V	0.977770061282411	0.979349657472637
39	F	0.977888253713517	0.979349657472637
40	F	0.985961861368553	0.983690834103611
41	A	0.988515689670262	0.985961861368553
42	T	0.983690834103611	0.988515689670262
43	G	0.991290030268120	0.991290030268120
44	I	0.992694003690987	0.992694003690987
45	F	0.992694003690987	0.992694003690987
46	C	0.993290858296159	0.992694003690987
47	L	0.993906176590046	0.992694003690987
48	C	0.988674078230289	0.988674078230289
49	M	0.982857220225037	0.982857220225037
50	G	0.980547617827518	0.982857220225037
51	I	0.980338015011383	0.980547617827518
52	I	0.985223240018142	0.980338015011383
53	L	0.967965911505209	0.967965911505209
54	I	0.902764875618805	0.921706862429611
55	L	0.921706862429611	0.902764875618805
56	S	0.782492204704476	0.820197541493564
57	A	0.820197541493564	0.820197541493564
58	R	0.706415861099464	0.782492204704476
59	S	0.846384076011387	0.732339963025188
60	T	0.732339963025188	0.706415861099464
61	Q	0.591838948298495	0.611101886817580
62	E	0.611101886817580	0.591838948298495
63	I	0.553422597178976	0.553422597178976
64	E	0.447364092967418	0.456583225615399
65	I	0.391055468306129	0.456583225615399
66	N	0.456583225615399	0.456583225615399
67	Y	0.488661829024631	0.473954426542709
68	T	0.473954426542709	0.488661829024631
69	R	0.626057530987272	0.626057530987272
70	I	0.661906575450998	0.626057530987272
71	C	0.661906575450998	0.626057530987272
72	A	0.432742395027532	0.619873501672140
73	N	0.619873501672140	0.444748907561254
74	C	0.444748907561254	0.444748907561254
75	A	0.444748907561254	0.444748907561254
76	K	0.463658911610263	0.444748907561254
77	L	0.299401895974227	0.299401895974227
78	R	0.271894613212053	0.271894613212053
79	E	0.095269890614035	0.095269890614035
80	N	0.095269890614035	0.095269890614035
81	A	0.079826692427485	0.095269890614035
82	S	0.149355088011896	0.098575554896597
83	N	0.098575554896597	0.140569869943577
84	F	0.153560569158754	0.140569869943577
85	D	0.140569869943577	0.140569869943577
86	K	0.139912519379386	0.153560569158754
87	E	0.206988061284542	0.206988061284542
88	C	0.460666652577108	0.398794288914791
89	T	0.518464604322355	0.398794288914791
90	C	0.398794288914791	0.460666652577108
91	S	0.384756452121454	0.488311607332975
92	I	0.542457243176252	0.488311607332975
93	P	0.488311607332975	0.542457243176252
94	F	0.765049691619923	0.723084174827435
95	Y	0.723084174827435	0.723084174827435
96	L	0.723084174827435	0.751349659363092
97	S	0.768035071831315	0.723084174827435
98	G	0.751349659363092	0.723084174827435
99	K	0.519332614762795	0.522060755475054
100	M	0.522060755475054	0.522060755475054
101	M	0.366641028867345	0.519332614762795
102	V	0.561298031593171	0.428985346793188
103	G	0.409088825362505	0.428985346793188
104	E	0.428985346793188	0.500000000000000
105	I	0.500000000000000	0.500000000000000
106	Q	0.500000000000000	0.500000000000000
107	E	0.500000000000000	0.500000000000000
108	T	0.500000000000000	0.500000000000000
109	R	0.500000000000000	0.500000000000000
110	L	0.500000000000000	0.500000000000000
111	T	0.500000000000000	0.500000000000000
112	L	0.500000000000000	0.500000000000000
113	H	0.500000000000000	0.500000000000000
