# Supplementary material for: Conserved degronome features governing quality control associated proteolysis
Source: Nat Commun. 2022 Dec 8;13:7588. doi: 10.1038/s41467-022-35298-y (PMC9732359; doi:10.1038/s41467-022-35298-y)
Supplement: Supplementary file 7 — Supplementary Data 5 [file 41467_2022_35298_MOESM7_ESM.zip › profile_A1A4F0.csv]

# Degron profile of A1A4F0
# logit: Predicted probability of a tile being a degron (PSI<2.2) assigned to central position
# smooth: Running median spanning 5 positions
resi	aa	logit	logit_smooth
1	M	0.500000000000000	0.500000000000000
2	K	0.500000000000000	0.500000000000000
3	V	0.500000000000000	0.500000000000000
4	V	0.500000000000000	0.500000000000000
5	G	0.500000000000000	0.500000000000000
6	N	0.500000000000000	0.500000000000000
7	Y	0.500000000000000	0.500000000000000
8	R	0.500000000000000	0.500000000000000
9	V	0.198799998338596	0.198799998338596
10	N	0.142953175771053	0.150324374967324
11	T	0.150324374967324	0.142953175771053
12	A	0.072731822335206	0.072731822335206
13	N	0.025726581860979	0.072731822335206
14	S	0.036287229476731	0.049495852839974
15	S	0.081868378611285	0.049495852839974
16	T	0.049495852839974	0.071918479226386
17	D	0.071918479226386	0.078654394070172
18	T	0.078654394070172	0.078654394070172
19	S	0.104027623336939	0.079483067049605
20	G	0.103013161272070	0.103013161272070
21	E	0.079483067049605	0.104027623336939
22	H	0.169765247424376	0.169765247424376
23	L	0.276438840602253	0.276438840602253
24	T	0.394493706446254	0.394493706446254
25	C	0.441597661466711	0.441597661466711
26	L	0.732574029949040	0.698719272722323
27	R	0.745121007870150	0.698719272722323
28	S	0.698719272722323	0.732574029949040
29	Q	0.698719272722323	0.745121007870150
30	L	0.813383000743890	0.698719272722323
31	F	0.873327822691634	0.698719272722323
32	V	0.647156852787038	0.647156852787038
33	A	0.510164614383727	0.510164614383727
34	Y	0.443218960595929	0.443218960595929
35	R	0.419476506670768	0.443218960595929
36	N	0.401098480976089	0.443218960595929
37	G	0.557163503397551	0.506257110836139
38	R	0.507619815026443	0.507619815026443
39	V	0.506257110836139	0.507619815026443
40	D	0.507619815026443	0.506257110836139
41	E	0.232036553298079	0.311379852833091
42	A	0.283315414355659	0.311379852833091
43	V	0.311379852833091	0.311379852833091
44	S	0.460402647659943	0.448473194380083
45	L	0.448473194380083	0.448473194380083
46	G	0.448473194380083	0.448473194380083
47	F	0.273605869227016	0.448473194380083
48	L	0.293262851813490	0.448473194380083
49	D	0.456345672855232	0.456345672855232
50	C	0.537020996717252	0.494022649775149
51	W	0.638472242809160	0.494022649775149
52	I	0.494022649775149	0.494022649775149
53	G	0.424682202264053	0.494022649775149
54	G	0.386832820718483	0.494022649775149
55	D	0.590935231902774	0.438726474615013
56	L	0.592252460408794	0.553719798331469
57	T	0.438726474615013	0.553719798331469
58	N	0.553719798331469	0.438726474615013
59	F	0.416230410044330	0.416230410044330
60	K	0.403494676919676	0.416230410044330
61	G	0.220220084476159	0.416230410044330
62	C	0.431976530055325	0.431976530055325
63	Y	0.481354904582062	0.481354904582062
64	L	0.790824433901107	0.789921149349705
65	T	0.789921149349705	0.789921149349705
66	N	0.789921149349705	0.790824433901107
67	Q	0.853299049838736	0.853299049838736
68	L	0.863720273150769	0.863720273150769
69	P	0.926256069101968	0.886072699419743
70	I	0.892508839353544	0.886072699419743
71	Q	0.886072699419743	0.886072699419743
72	I	0.780893400091130	0.780893400091130
73	F	0.657295085695133	0.670847727610369
74	T	0.486687354643917	0.670847727610369
75	A	0.670847727610369	0.670847727610369
76	I	0.818086683442523	0.818086683442523
77	F	0.829743656323462	0.829743656323462
78	D	0.915048567323887	0.841038516948947
79	M	0.841038516948947	0.841038516948947
80	N	0.841038516948947	0.841038516948947
81	T	0.829225770499140	0.841038516948947
82	D	0.796271024197178	0.841038516948947
83	V	0.870007463151844	0.833434259926960
84	I	0.904228696753178	0.834189722031693
85	I	0.833434259926960	0.870007463151844
86	L	0.834189722031693	0.834189722031693
87	S	0.904676025587664	0.834189722031693
88	Q	0.833501466491186	0.844468372346176
89	F	0.853423160898334	0.853423160898334
90	M	0.844468372346176	0.849908958144494
91	Y	0.911051112937079	0.849908958144494
92	Y	0.849908958144494	0.844468372346176
93	R	0.807066531314070	0.807066531314070
94	L	0.807066531314070	0.807066531314070
95	K	0.806216198419070	0.806216198419070
96	N	0.793329747827545	0.793329747827545
97	Q	0.779554363575114	0.779554363575114
98	K	0.635869367156941	0.701870879114719
99	K	0.685665749159516	0.685665749159516
100	K	0.701870879114719	0.635869367156941
101	M	0.561807149689729	0.561807149689729
102	I	0.372603690660126	0.405699284431739
103	F	0.240194884653400	0.405699284431739
104	Q	0.405699284431739	0.405699284431739
105	P	0.465233505706492	0.405699284431739
106	Q	0.504292669527240	0.405699284431739
107	L	0.382516069625871	0.465233505706492
108	F	0.382516069625871	0.445625771243629
109	K	0.528411247584437	0.425866989204319
110	D	0.445625771243629	0.425866989204319
111	S	0.425866989204319	0.445625771243629
112	I	0.284178052952394	0.445625771243629
113	T	0.447002881484715	0.447002881484715
114	R	0.653159324060585	0.583452963620182
115	E	0.606775711081729	0.584777356286799
116	K	0.583452963620182	0.606775711081729
117	V	0.584777356286799	0.606775711081729
118	R	0.705747086218198	0.705747086218198
119	L	0.803114493267641	0.803114493267641
120	S	0.874309138893873	0.855387116371538
121	L	0.855387116371538	0.874309138893873
122	W	0.922548235263565	0.903695667908251
123	G	0.903695667908251	0.922548235263565
124	V	0.965866821467958	0.965866821467958
125	L	0.967756757633469	0.965866821467958
126	C	0.970488943779935	0.965866821467958
127	P	0.500000000000000	0.500000000000000
128	V	0.500000000000000	0.500000000000000
129	Y	0.500000000000000	0.500000000000000
130	I	0.500000000000000	0.500000000000000
131	P	0.500000000000000	0.500000000000000
132	Y	0.500000000000000	0.500000000000000
133	S	0.500000000000000	0.500000000000000
134	F	0.500000000000000	0.500000000000000
135	R	0.500000000000000	0.500000000000000
