# Supplementary material for: Conserved degronome features governing quality control associated proteolysis
Source: Nat Commun. 2022 Dec 8;13:7588. doi: 10.1038/s41467-022-35298-y (PMC9732359; doi:10.1038/s41467-022-35298-y)
Supplement: Supplementary file 7 — Supplementary Data 5 [file 41467_2022_35298_MOESM7_ESM.zip › profile_A1A4G5.csv]

# Degron profile of A1A4G5
# logit: Predicted probability of a tile being a degron (PSI<2.2) assigned to central position
# smooth: Running median spanning 5 positions
resi	aa	logit	logit_smooth
1	M	0.500000000000000	0.500000000000000
2	E	0.500000000000000	0.500000000000000
3	H	0.500000000000000	0.500000000000000
4	K	0.500000000000000	0.500000000000000
5	D	0.500000000000000	0.500000000000000
6	D	0.500000000000000	0.500000000000000
7	D	0.500000000000000	0.500000000000000
8	D	0.500000000000000	0.500000000000000
9	D	0.011845552947545	0.013693954896341
10	D	0.007907678574793	0.013693954896341
11	V	0.013693954896341	0.013693954896341
12	S	0.023497468518173	0.023497468518173
13	F	0.048109852822205	0.048109852822205
14	A	0.071025758122720	0.071025758122720
15	K	0.141574430363774	0.141574430363774
16	W	0.248117199171862	0.248117199171862
17	M	0.566631722160288	0.566631722160288
18	S	0.738402935407576	0.566631722160288
19	S	0.764283629368784	0.566631722160288
20	F	0.521887578108565	0.521887578108565
21	W	0.352974739810582	0.352974739810582
22	G	0.212222624882622	0.212222624882622
23	H	0.191495056460021	0.191495056460021
24	S	0.159617141472817	0.159617141472817
25	W	0.152679641576174	0.152679641576174
26	R	0.114470872352151	0.114470872352151
27	E	0.069084723002621	0.074133179042346
28	E	0.074133179042346	0.069084723002621
29	D	0.044159002297962	0.058866440811163
30	Q	0.024553686447183	0.050811862307729
31	R	0.058866440811163	0.050811862307729
32	G	0.050811862307729	0.050811862307729
33	L	0.061643356005239	0.050811862307729
34	R	0.032450864998582	0.050811862307729
35	E	0.030148536441361	0.055155287635679
36	R	0.055155287635679	0.055155287635679
37	H	0.098862235258299	0.098862235258299
38	R	0.171468978822801	0.171468978822801
39	L	0.184850192871544	0.173676263199892
40	Q	0.173676263199892	0.184850192871544
41	A	0.343085451721742	0.191133734704894
42	T	0.191133734704894	0.260158883683314
43	S	0.260158883683314	0.342378938516225
44	H	0.342378938516225	0.342378938516225
45	R	0.475487199786146	0.416821250074381
46	K	0.416821250074381	0.475487199786146
47	T	0.530444788483480	0.509970398157007
48	S	0.530444788483480	0.509970398157007
49	L	0.509970398157007	0.530444788483480
50	P	0.477800047749014	0.530444788483480
51	C	0.648199063132295	0.592286548620327
52	P	0.610305090298216	0.592286548620327
53	L	0.592286548620327	0.592286548620327
54	P	0.573821111224785	0.573821111224785
55	V	0.416484830316009	0.549958222770626
56	L	0.531292303141271	0.531292303141271
57	P	0.549958222770626	0.416484830316009
58	R	0.356042200654435	0.412393632203749
59	I	0.412393632203749	0.374282090489235
60	P	0.320473578932999	0.356042200654435
61	S	0.374282090489235	0.320473578932999
62	S	0.241506436136187	0.287669079384978
63	D	0.287669079384978	0.241506436136187
64	C	0.119683031515171	0.119683031515171
65	H	0.034905600188639	0.037777372613932
66	P	0.037777372613932	0.034905600188639
67	R	0.020462778786745	0.023757954091428
68	R	0.018811464506442	0.023757954091428
69	H	0.023757954091428	0.023757954091428
70	S	0.037604259144692	0.037604259144692
71	H	0.040452204722380	0.040452204722380
72	E	0.077791021216079	0.053602766445544
73	D	0.053602766445544	0.077791021216079
74	Q	0.082224696670101	0.077791021216079
75	E	0.102110455924815	0.077936842830221
76	F	0.050042029010680	0.077994248846264
77	R	0.077936842830221	0.077936842830221
78	C	0.077994248846264	0.077936842830221
79	R	0.073861464674219	0.077994248846264
80	S	0.113528562333771	0.113528562333771
81	H	0.182392005533757	0.121884951550407
82	V	0.203980495452221	0.154543481454295
83	R	0.121884951550407	0.154543481454295
84	D	0.154543481454295	0.144875949642758
85	Y	0.089114293298517	0.121884951550407
86	R	0.144875949642758	0.090481522110762
87	K	0.090481522110762	0.089114293298517
88	Y	0.050272981914499	0.072704777371231
89	S	0.043055957131616	0.050272981914499
90	E	0.072704777371231	0.043055957131616
91	D	0.025716530813198	0.043055957131616
92	G	0.023880198393558	0.025716530813198
93	S	0.044114196363453	0.023880198393558
94	F	0.019756184702915	0.020930022234758
95	K	0.019756184702915	0.019756184702915
96	E	0.020930022234758	0.019756184702915
97	P	0.013137543075739	0.019756184702915
98	L	0.013137543075739	0.020930022234758
99	E	0.021394322864368	0.021394322864368
100	S	0.081773854557457	0.059934280515020
101	K	0.063341090759963	0.059934280515020
102	G	0.059934280515020	0.063341090759963
103	R	0.059934280515020	0.063341090759963
104	S	0.063341090759963	0.063341090759963
105	H	0.063341090759963	0.063341090759963
106	S	0.073696446512929	0.073325136978636
107	K	0.073325136978636	0.073325136978636
108	I	0.073325136978636	0.073696446512929
109	E	0.078657284137804	0.077107654960809
110	K	0.077107654960809	0.078657284137804
111	F	0.171918534478103	0.171918534478103
112	S	0.236029297797231	0.236029297797231
113	E	0.365985743574380	0.365985743574380
114	S	0.366171061402356	0.366171061402356
115	F	0.368711801057342	0.366171061402356
116	E	0.368711801057342	0.366171061402356
117	R	0.236366997361531	0.368711801057342
118	Q	0.350297461849425	0.350297461849425
119	L	0.412387767948174	0.350297461849425
120	C	0.273050627395215	0.412387767948174
121	F	0.413709515481292	0.413709515481292
122	R	0.481670090574778	0.413709515481292
123	T	0.441299435437453	0.413709515481292
124	K	0.195296311415420	0.297133285012924
125	R	0.297133285012924	0.297133285012924
126	S	0.297133285012924	0.297133285012924
127	A	0.301659421701880	0.297133285012924
128	S	0.116610562000802	0.116610562000802
129	L	0.081477192585077	0.081477192585077
130	G	0.036295490755461	0.036295490755461
131	P	0.019646223912171	0.020938759535077
132	E	0.020938759535077	0.019646223912171
133	S	0.012855487140061	0.019646223912171
134	R	0.019011281376585	0.020938759535077
135	K	0.035128570332239	0.031016592054934
136	E	0.031016592054934	0.031016592054934
137	R	0.045929507709756	0.035128570332239
138	N	0.014497895086982	0.038105176300685
139	E	0.038105176300685	0.042090401777223
140	R	0.042090401777223	0.042090401777223
141	E	0.071096682878380	0.067302709804552
142	C	0.076280118000562	0.067302709804552
143	L	0.067302709804552	0.071096682878380
144	R	0.067302709804552	0.076280118000562
145	M	0.176509574731885	0.076242364163651
146	E	0.102374623624957	0.076242364163651
147	I	0.076242364163651	0.076242364163651
148	K	0.076242364163651	0.076242364163651
149	S	0.076242364163651	0.076242364163651
150	R	0.125695898672489	0.076242364163651
151	K	0.082183153597751	0.076242364163651
152	K	0.048909927001523	0.048909927001523
153	V	0.043003754187735	0.043003754187735
154	E	0.016863819618192	0.016863819618192
155	E	0.016863819618192	0.016863819618192
156	E	0.009001425073605	0.009001425073605
157	R	0.007231256926287	0.007231256926287
158	S	0.004164215029146	0.005409231304195
159	S	0.004733670468833	0.005409231304195
160	R	0.005409231304195	0.005409231304195
161	K	0.008601220608328	0.006204640190928
162	E	0.006204640190928	0.008601220608328
163	E	0.009159139531280	0.009159139531280
164	H	0.029361104431187	0.029361104431187
165	G	0.089625387859689	0.047062585370750
166	E	0.049776478477916	0.047062585370750
167	A	0.047062585370750	0.047062585370750
168	H	0.035994119389117	0.047062585370750
169	M	0.028574585734148	0.047062585370750
170	A	0.500000000000000	0.500000000000000
171	P	0.500000000000000	0.500000000000000
172	L	0.500000000000000	0.500000000000000
173	F	0.500000000000000	0.500000000000000
174	E	0.500000000000000	0.500000000000000
175	K	0.500000000000000	0.500000000000000
176	G	0.500000000000000	0.500000000000000
177	P	0.500000000000000	0.500000000000000
178	E	0.500000000000000	0.500000000000000
