# Supplementary material for: Conserved degronome features governing quality control associated proteolysis
Source: Nat Commun. 2022 Dec 8;13:7588. doi: 10.1038/s41467-022-35298-y (PMC9732359; doi:10.1038/s41467-022-35298-y)
Supplement: Supplementary file 7 — Supplementary Data 5 [file 41467_2022_35298_MOESM7_ESM.zip › profile_A1A4S6.csv]

# Degron profile of A1A4S6
# logit: Predicted probability of a tile being a degron (PSI<2.2) assigned to central position
# smooth: Running median spanning 5 positions
resi	aa	logit	logit_smooth
1	M	0.500000000000000	0.500000000000000
2	G	0.500000000000000	0.500000000000000
3	L	0.500000000000000	0.500000000000000
4	Q	0.500000000000000	0.500000000000000
5	P	0.500000000000000	0.500000000000000
6	L	0.500000000000000	0.500000000000000
7	E	0.500000000000000	0.500000000000000
8	F	0.500000000000000	0.500000000000000
9	S	0.371756747593515	0.500000000000000
10	D	0.423679494234742	0.423679494234742
11	C	0.511985620980567	0.371756747593515
12	Y	0.242767464061284	0.423679494234742
13	L	0.272672683681889	0.340239762409304
14	D	0.473114688529399	0.340239762409304
15	S	0.340239762409304	0.388773365125560
16	P	0.524344812173546	0.388773365125560
17	W	0.388773365125560	0.388773365125560
18	F	0.267480959509133	0.388773365125560
19	R	0.472743731633470	0.267480959509133
20	E	0.242763535605381	0.258104009027665
21	R	0.258104009027665	0.242763535605381
22	I	0.096096958804913	0.188334216027614
23	R	0.186668896119161	0.186668896119161
24	A	0.188334216027614	0.178010632266393
25	H	0.178010632266393	0.178010632266393
26	E	0.093468085447986	0.162866633499133
27	A	0.093468085447986	0.162866633499133
28	E	0.162866633499133	0.145301809376994
29	L	0.242137128242698	0.145301809376994
30	E	0.145301809376994	0.162866633499133
31	R	0.135602024172638	0.185278945085705
32	T	0.228402340961238	0.145301809376994
33	N	0.185278945085705	0.135602024172638
34	K	0.095371263647922	0.121911874047318
35	F	0.121911874047318	0.121911874047318
36	I	0.096382866793786	0.121911874047318
37	K	0.128458368775249	0.128458368775249
38	E	0.128458368775249	0.128458368775249
39	L	0.343267408755021	0.343267408755021
40	I	0.372847077673786	0.372847077673786
41	K	0.419155569689418	0.419155569689418
42	D	0.479072650647818	0.419155569689418
43	G	0.479072650647818	0.419155569689418
44	K	0.329851943522024	0.329851943522024
45	N	0.312334379497718	0.329851943522024
46	L	0.325126234181049	0.329851943522024
47	I	0.588650947762210	0.325126234181049
48	A	0.483145263529088	0.326517789347409
49	A	0.297577410030457	0.477690265671801
50	T	0.326517789347409	0.477690265671801
51	K	0.477690265671801	0.477690265671801
52	S	0.693273714519348	0.693273714519348
53	L	0.746323229437133	0.693273714519348
54	S	0.799923761725802	0.693273714519348
55	V	0.680325839380761	0.680325839380761
56	A	0.662598596088992	0.662598596088992
57	Q	0.633242117156469	0.633242117156469
58	R	0.412859510290386	0.565129926929613
59	K	0.565129926929613	0.565129926929613
60	F	0.565129926929613	0.565129926929613
61	A	0.708292343783187	0.565129926929613
62	H	0.425945432937772	0.580952137443558
63	S	0.580952137443558	0.580952137443558
64	L	0.623368699362752	0.504871838315017
65	R	0.504871838315017	0.504871838315017
66	D	0.355806349423247	0.504871838315017
67	F	0.385831719146818	0.385831719146818
68	K	0.531902170268779	0.380746045183726
69	F	0.380746045183726	0.380746045183726
70	E	0.200256734851184	0.200256734851184
71	F	0.104008848510739	0.104008848510739
72	I	0.062478086072944	0.062478086072944
73	G	0.036862367942039	0.062478086072944
74	D	0.053886231728996	0.058433129286474
75	A	0.188318891846403	0.058433129286474
76	V	0.058433129286474	0.058433129286474
77	T	0.074741781773376	0.074741781773376
78	D	0.041442205874436	0.074741781773376
79	D	0.123942712782673	0.074741781773376
80	E	0.075526484515164	0.053866991622183
81	R	0.022518710259654	0.075526484515164
82	C	0.053866991622183	0.068591211629017
83	I	0.102268425466014	0.068591211629017
84	D	0.068591211629017	0.074663154112162
85	A	0.074663154112162	0.102268425466014
86	S	0.130385550230779	0.130385550230779
87	L	0.220479339650063	0.220479339650063
88	R	0.309847738799279	0.309847738799279
89	E	0.595002998101597	0.309847738799279
90	F	0.438746627452289	0.309847738799279
91	S	0.218452930065955	0.218452930065955
92	N	0.112433539154641	0.214744778773441
93	F	0.214744778773441	0.206636729760606
94	L	0.113423301431342	0.172534274153052
95	K	0.206636729760606	0.191696119540999
96	N	0.172534274153052	0.191696119540999
97	L	0.191696119540999	0.206636729760606
98	E	0.436960087547818	0.293466919826745
99	E	0.293466919826745	0.414626643212559
100	Q	0.414626643212559	0.414626643212559
101	R	0.474425111435472	0.293466919826745
102	E	0.217132609547009	0.229240007310361
103	I	0.129874140023313	0.229240007310361
104	M	0.229240007310361	0.229240007310361
105	A	0.432874090508295	0.276958494946858
106	L	0.276958494946858	0.361890829954264
107	S	0.361890829954264	0.432874090508295
108	V	0.649843466489773	0.502248052351722
109	T	0.535907063327502	0.535907063327502
110	E	0.502248052351722	0.635087213587900
111	T	0.766572619311631	0.535907063327502
112	L	0.635087213587900	0.521759325403718
113	I	0.521759325403718	0.521759325403718
114	K	0.337917152700469	0.337917152700469
115	P	0.200426212262449	0.320149608143934
116	L	0.320149608143934	0.202182724162752
117	E	0.172717494429649	0.202182724162752
118	K	0.202182724162752	0.320149608143934
119	F	0.429472335841453	0.202182724162752
120	R	0.412448665334153	0.202182724162752
121	K	0.176626894354670	0.176626894354670
122	E	0.057040516772202	0.062876642133585
123	Q	0.057040516772202	0.057040516772202
124	L	0.062876642133585	0.057040516772202
125	G	0.032574624026143	0.057040516772202
126	A	0.098763592213040	0.054903108234525
127	V	0.054903108234525	0.032574624026143
128	K	0.028478052694512	0.028478052694512
129	E	0.015357611705120	0.016450376145553
130	E	0.016450376145553	0.016450376145553
131	K	0.016450376145553	0.016450376145553
132	K	0.016803173551896	0.016450376145553
133	K	0.007165109450339	0.016256647985415
134	F	0.016256647985415	0.014618211560422
135	D	0.013287228692833	0.014618211560422
136	K	0.014618211560422	0.016256647985415
137	E	0.031040713003495	0.027131635660420
138	T	0.027131635660420	0.031040713003495
139	E	0.043793231970234	0.043793231970234
140	K	0.049764413944669	0.049764413944669
141	N	0.094495052714674	0.080721793454334
142	Y	0.080721793454334	0.081127279626542
143	S	0.081127279626542	0.094495052714674
144	L	0.150136202454625	0.150136202454625
145	I	0.186957140571787	0.186957140571787
146	D	0.274113591990506	0.260436998437072
147	K	0.260436998437072	0.260436998437072
148	H	0.366410957064286	0.274113591990506
149	L	0.234634604745039	0.260436998437072
150	N	0.278729440256391	0.278729440256391
151	L	0.193971024805104	0.234634604745039
152	S	0.311339898760007	0.193971024805104
153	A	0.181695053615648	0.181695053615648
154	K	0.058922808543527	0.133253961684501
155	K	0.133253961684501	0.133253961684501
156	K	0.075357192069333	0.075357192069333
157	D	0.133378066256605	0.133253961684501
158	S	0.070275972650130	0.075357192069333
159	H	0.139773440042926	0.070275972650130
160	L	0.047304451638433	0.047304451638433
161	Q	0.043806194231947	0.043806194231947
162	E	0.028763881882011	0.032781330197987
163	A	0.032781330197987	0.032781330197987
164	D	0.032104011513404	0.032781330197987
165	I	0.036542284183791	0.036542284183791
166	Q	0.124186689335483	0.115607665182445
167	V	0.197093514777151	0.115607665182445
168	E	0.115607665182445	0.124095665897645
169	Q	0.115607665182445	0.124095665897645
170	N	0.124095665897645	0.124095665897645
171	R	0.316763397728612	0.178232541094686
172	Q	0.178232541094686	0.316763397728612
173	H	0.428991696088216	0.386237782163502
174	F	0.386237782163502	0.386237782163502
175	Y	0.522690596487359	0.428991696088216
176	E	0.377111847736219	0.522690596487359
177	L	0.664562406491135	0.589106839993383
178	S	0.664562406491135	0.664562406491135
179	L	0.589106839993383	0.664562406491135
180	E	0.730119468287053	0.664562406491135
181	Y	0.730119468287053	0.590272069482351
182	V	0.590272069482351	0.590272069482351
183	C	0.454119727581621	0.454119727581621
184	K	0.311790452682338	0.426606897452031
185	L	0.426606897452031	0.425273833409087
186	Q	0.425273833409087	0.311790452682338
187	E	0.298148508088800	0.425273833409087
188	I	0.297008928608703	0.298148508088800
189	Q	0.556537524583097	0.297008928608703
190	E	0.293871359992098	0.293871359992098
191	R	0.171799591865274	0.279115887455686
192	K	0.162694354078052	0.171799591865274
193	K	0.279115887455686	0.171799591865274
194	F	0.170880524443693	0.279115887455686
195	E	0.294462390545298	0.294462390545298
196	F	0.575971460837752	0.335294360773187
197	V	0.381034654212603	0.381034654212603
198	E	0.335294360773187	0.569234755688317
199	P	0.569234755688317	0.569234755688317
200	M	0.695901964459056	0.695901964459056
201	L	0.710477898028671	0.710477898028671
202	S	0.829447812738799	0.818382862059924
203	F	0.818382862059924	0.818382862059924
204	F	0.894312441398270	0.818382862059924
205	Q	0.806897758563434	0.806897758563434
206	G	0.649438630066878	0.776730024587376
207	M	0.776730024587376	0.745875018216508
208	F	0.701463980933662	0.701463980933662
209	T	0.745875018216508	0.701463980933662
210	F	0.657212366086672	0.657212366086672
211	Y	0.643819290752806	0.643819290752806
212	H	0.325916734390385	0.325916734390385
213	Q	0.325916734390385	0.325916734390385
214	G	0.293640420079376	0.325916734390385
215	H	0.372167665756944	0.325916734390385
216	E	0.405592275814941	0.338706091193585
217	L	0.256120744343950	0.338706091193585
218	A	0.338706091193585	0.256120744343950
219	K	0.135974868211721	0.145867147232662
220	D	0.145867147232662	0.145867147232662
221	F	0.127521417011998	0.145867147232662
222	N	0.243859038227262	0.243859038227262
223	H	0.252840896329051	0.252840896329051
224	Y	0.389892357523234	0.302506822784867
225	K	0.506677248011676	0.302506822784867
226	M	0.302506822784867	0.302506822784867
227	E	0.263245023404757	0.302506822784867
228	L	0.290226043193862	0.290226043193862
229	Q	0.393590970605401	0.290226043193862
230	I	0.272619732861260	0.319762717331996
231	N	0.468859385780281	0.319762717331996
232	I	0.319762717331996	0.272619732861260
233	Q	0.170322920029491	0.180421728249255
234	N	0.180421728249255	0.180421728249255
235	T	0.136387880902346	0.170322920029491
236	R	0.215742619013551	0.136387880902346
237	N	0.077545789086806	0.134476968317392
238	R	0.134476968317392	0.077545789086806
239	F	0.041973674222290	0.041973674222290
240	E	0.030731568692198	0.041973674222290
241	G	0.028425681220563	0.041973674222290
242	T	0.045519129735007	0.042578982353951
243	R	0.045519129735007	0.045519129735007
244	S	0.042578982353951	0.045519129735007
245	E	0.077420066988632	0.077420066988632
246	V	0.102439384805745	0.077420066988632
247	E	0.088921812274248	0.077420066988632
248	E	0.039790669620854	0.071072382618206
249	L	0.057807739709589	0.057807739709589
250	M	0.071072382618206	0.039790669620854
251	N	0.036443835719565	0.036443835719565
252	K	0.036415804118257	0.036443835719565
253	I	0.034403982080390	0.036443835719565
254	R	0.062759139344694	0.045972143225473
255	Q	0.045972143225473	0.062759139344694
256	N	0.077437244592465	0.077437244592465
257	P	0.118866068711220	0.082729343901933
258	K	0.118296242054204	0.118296242054204
259	D	0.082729343901933	0.118296242054204
260	H	0.122435671504491	0.082729343901933
261	K	0.078303912232752	0.078303912232752
262	R	0.030584179135555	0.078303912232752
263	A	0.048182785262426	0.078303912232752
264	S	0.093440779966000	0.093440779966000
265	Q	0.183626180328893	0.183626180328893
266	F	0.310946278265317	0.306341925359625
267	T	0.306341925359625	0.307307579361115
268	A	0.336562266562709	0.310946278265317
269	E	0.307307579361115	0.307307579361115
270	G	0.336740598779189	0.307307579361115
271	Y	0.285700510785806	0.285700510785806
272	L	0.285700510785806	0.285700510785806
273	Y	0.253715042596912	0.285700510785806
274	V	0.407742683246701	0.253715042596912
275	Q	0.217878547944537	0.217878547944537
276	E	0.216021514689496	0.217878547944537
277	K	0.183364613170071	0.217878547944537
278	R	0.436460234359485	0.436460234359485
279	P	0.635958162563665	0.436460234359485
280	A	0.487537766596114	0.436460234359485
281	P	0.353146080637084	0.353146080637084
282	F	0.353146080637084	0.353146080637084
283	G	0.339507968845291	0.353146080637084
284	S	0.455890513460905	0.455890513460905
285	S	0.716441655218428	0.716441655218428
286	W	0.743027230612293	0.716441655218428
287	V	0.716441655218428	0.743027230612293
288	K	0.784845241906410	0.784845241906410
289	H	0.784845241906410	0.784845241906410
290	Y	0.801826649259976	0.784845241906410
291	C	0.671226510576752	0.800105489347861
292	M	0.834588843687826	0.801826649259976
293	Y	0.800105489347861	0.834588843687826
294	R	0.857545210675535	0.834588843687826
295	K	0.860897613972174	0.857545210675535
296	A	0.755191319335317	0.857545210675535
297	A	0.859423110849913	0.765013998847469
298	K	0.765013998847469	0.755191319335317
299	K	0.669678218211506	0.669678218211506
300	F	0.576693088274189	0.576693088274189
301	N	0.475299453106088	0.475299453106088
302	M	0.283460496180292	0.283460496180292
303	I	0.217040166665332	0.283460496180292
304	P	0.217040166665332	0.217040166665332
305	F	0.297932375015106	0.217040166665332
306	E	0.207255825949534	0.207255825949534
307	H	0.121721768674650	0.121721768674650
308	R	0.100021989809059	0.100021989809059
309	S	0.033020573596734	0.083573106599326
310	G	0.068385292860751	0.077230431402486
311	G	0.083573106599326	0.077230431402486
312	K	0.077230431402486	0.083573106599326
313	L	0.156104877685035	0.085370940961723
314	G	0.085370940961723	0.085370940961723
315	D	0.085370940961723	0.115246775558523
316	G	0.122045918309845	0.109374205000805
317	E	0.115246775558523	0.115246775558523
318	V	0.109374205000805	0.122045918309845
319	F	0.149121120016594	0.149121120016594
320	F	0.199939722193317	0.149121120016594
321	L	0.211347249093731	0.149121120016594
322	K	0.066547937910037	0.199939722193317
323	E	0.086172073314626	0.202506236655442
324	C	0.277523535934450	0.202506236655442
325	T	0.202506236655442	0.231914470754257
326	K	0.323055273686654	0.231914470754257
327	R	0.231914470754257	0.231914470754257
328	H	0.231914470754257	0.231914470754257
329	T	0.206010329660353	0.206010329660353
330	D	0.205119996108537	0.206010329660353
331	S	0.120333592480304	0.205119996108537
332	I	0.326648386144599	0.173925696339797
333	D	0.147815550162004	0.173925696339797
334	R	0.173925696339797	0.173925696339797
335	R	0.215104306067403	0.147815550162004
336	F	0.112646348124090	0.112726194598777
337	C	0.112726194598777	0.112726194598777
338	F	0.096506317956204	0.112726194598777
339	D	0.139105849318194	0.119210837715763
340	I	0.216021660335881	0.139105849318194
341	E	0.119210837715763	0.216021660335881
342	A	0.337203553469566	0.322825452986241
343	A	0.322825452986241	0.322825452986241
344	D	0.399226444025369	0.322825452986241
345	R	0.247073797693820	0.247073797693820
346	P	0.200519226325656	0.247073797693820
347	G	0.200519226325656	0.200519226325656
348	V	0.334153830461825	0.200519226325656
349	S	0.123971295194746	0.123971295194746
350	L	0.123971295194746	0.123971295194746
351	T	0.062092212389644	0.098936522480766
352	M	0.055003928000375	0.085836972030858
353	Q	0.098936522480766	0.085836972030858
354	A	0.085836972030858	0.098936522480766
355	F	0.179488646867769	0.154687429221571
356	S	0.352151231247999	0.179488646867769
357	E	0.154687429221571	0.183383885754914
358	E	0.183383885754914	0.183383885754914
359	E	0.183383885754914	0.154687429221571
360	R	0.143786567765769	0.143786567765769
361	K	0.077847704339423	0.079410926521016
362	Q	0.079410926521016	0.077847704339423
363	W	0.038788895847830	0.047430588940076
364	L	0.025820069827687	0.047430588940076
365	E	0.047430588940076	0.047430588940076
366	A	0.079810399558473	0.079810399558473
367	L	0.140060527198101	0.140060527198101
368	G	0.221005286075990	0.221005286075990
369	G	0.329446693784190	0.292489523136855
370	K	0.292489523136855	0.292489523136855
371	E	0.311761307410969	0.292489523136855
372	A	0.219190309568349	0.292489523136855
373	L	0.233255804136511	0.311761307410969
374	S	0.518959427780598	0.300281687688323
375	H	0.427667037803812	0.325452964102744
376	S	0.300281687688323	0.325452964102744
377	F	0.325452964102744	0.300281687688323
378	N	0.268131710209484	0.288750885900599
379	T	0.227079338669161	0.288750885900599
380	A	0.288750885900599	0.268131710209484
381	I	0.288750885900599	0.272504473381754
382	I	0.166241654083519	0.272504473381754
383	P	0.272504473381754	0.166241654083519
384	R	0.147956806367038	0.147956806367038
385	P	0.140682479599683	0.140682479599683
386	E	0.116434753370305	0.140682479599683
387	G	0.111574940681642	0.140682479599683
388	N	0.188377301596698	0.160519215350499
389	A	0.160519215350499	0.160519215350499
390	Q	0.160519215350499	0.160519215350499
391	L	0.160519215350499	0.160519215350499
392	D	0.195310644410099	0.174978169033552
393	K	0.174978169033552	0.195310644410099
394	M	0.286033652274180	0.286033652274180
395	G	0.586900118033189	0.586900118033189
396	F	0.652679032484599	0.652679032484599
397	T	0.744045000172016	0.715377315825200
398	I	0.801567631432408	0.715377315825200
399	I	0.715377315825200	0.744045000172016
400	R	0.574938384108729	0.715377315825200
401	K	0.744899423080188	0.715377315825200
402	C	0.700742615254854	0.744899423080188
403	I	0.760179362767258	0.744899423080188
404	S	0.768841790754690	0.700742615254854
405	A	0.470806060975925	0.470806060975925
406	V	0.448103954099424	0.448103954099424
407	E	0.231666104172062	0.308645087680342
408	T	0.217669256173269	0.308645087680342
409	R	0.308645087680342	0.308645087680342
410	G	0.338143675342639	0.312487214869360
411	I	0.351756169939079	0.312487214869360
412	N	0.312487214869360	0.323186405708838
413	D	0.255747871043456	0.312487214869360
414	Q	0.323186405708838	0.312487214869360
415	G	0.218761167702561	0.312645938384203
416	L	0.327848834976605	0.323186405708838
417	Y	0.312645938384203	0.327848834976605
418	R	0.418237725274521	0.327848834976605
419	V	0.467337726685630	0.418237725274521
420	V	0.317390544802476	0.467337726685630
421	G	0.524058808835311	0.524058808835311
422	V	0.805409432097758	0.805409432097758
423	S	0.817715745465184	0.817715745465184
424	S	0.899231418187511	0.885745596445454
425	K	0.899231418187511	0.885745596445454
426	V	0.885745596445454	0.885745596445454
427	Q	0.782184048165351	0.782184048165351
428	R	0.782184048165351	0.782184048165351
429	L	0.665029671010611	0.726391710043713
430	L	0.726391710043713	0.714255559887342
431	S	0.714255559887342	0.665029671010611
432	M	0.664762770064940	0.673107137217267
433	L	0.532360230759416	0.664762770064940
434	M	0.673107137217267	0.551315162983171
435	D	0.376353037651850	0.532360230759416
436	V	0.551315162983171	0.395332573437951
437	K	0.395332573437951	0.376353037651850
438	T	0.216352427086049	0.216352427086049
439	C	0.128129546078993	0.152789702048574
440	N	0.152789702048574	0.128129546078993
441	E	0.056541524905285	0.059416998047815
442	V	0.059416998047815	0.059416998047815
443	D	0.023545701514417	0.056541524905285
444	L	0.076022678529503	0.046510150073084
445	E	0.043508909122682	0.046510150073084
446	N	0.046510150073084	0.058248611812789
447	S	0.089441967250946	0.058248611812789
448	A	0.058248611812789	0.072327798884574
449	D	0.072327798884574	0.089441967250946
450	W	0.142853693409569	0.142853693409569
451	E	0.155122957276918	0.145376159843687
452	V	0.257253253906090	0.155122957276918
453	K	0.145376159843687	0.257253253906090
454	T	0.339043388082143	0.339043388082143
455	I	0.548482036347075	0.516442633905779
456	T	0.567217321848323	0.548482036347075
457	S	0.516442633905779	0.567217321848323
458	A	0.800582298721480	0.632787601493357
459	L	0.632787601493357	0.632787601493357
460	K	0.632787601493357	0.632787601493357
461	Q	0.462053899583875	0.632787601493357
462	Y	0.631204523531999	0.631204523531999
463	L	0.717997835909175	0.631204523531999
464	R	0.558372917774824	0.631204523531999
465	S	0.684047814718320	0.655499723878839
466	L	0.554153556379571	0.558372917774824
467	P	0.655499723878839	0.554153556379571
468	E	0.521966740569690	0.521966740569690
469	P	0.466840958314423	0.466840958314423
470	L	0.321708373549755	0.356802631645734
471	M	0.338576909085728	0.356802631645734
472	T	0.356802631645734	0.356802631645734
473	Y	0.467171647074635	0.356802631645734
474	E	0.427015070207597	0.356802631645734
475	L	0.327420317790149	0.427015070207597
476	H	0.350633769550739	0.427015070207597
477	G	0.484683576030419	0.350633769550739
478	D	0.455513384584866	0.350633769550739
479	F	0.308110757076197	0.308110757076197
480	I	0.201073327901364	0.201073327901364
481	V	0.125044808966526	0.134310686683981
482	P	0.076258206669066	0.125044808966526
483	A	0.134310686683981	0.123447025552568
484	K	0.123447025552568	0.123447025552568
485	S	0.093901209800351	0.134310686683981
486	G	0.143992045533507	0.143992045533507
487	S	0.406608260526453	0.266245128531241
488	P	0.283344428752717	0.283344428752717
489	E	0.266245128531241	0.285581192458693
490	S	0.285581192458693	0.285581192458693
491	R	0.445054846798188	0.413330180843867
492	V	0.413330180843867	0.413330180843867
493	N	0.413330180843867	0.445054846798188
494	A	0.569627832016076	0.460705341897686
495	I	0.598078752322794	0.486532725619127
496	H	0.460705341897686	0.566979088303189
497	F	0.486532725619127	0.552461252709618
498	L	0.566979088303189	0.486532725619127
499	V	0.552461252709618	0.486532725619127
500	H	0.396440906879432	0.552461252709618
501	K	0.366803332353507	0.396440906879432
502	L	0.578384287561377	0.366803332353507
503	P	0.358434935923998	0.366803332353507
504	E	0.358434935923998	0.470497619819032
505	K	0.493304395271704	0.358434935923998
506	N	0.470497619819032	0.358434935923998
507	K	0.308399748770683	0.329422826938003
508	E	0.219912541672141	0.329422826938003
509	M	0.329422826938003	0.308399748770683
510	L	0.345032016525550	0.308577637033053
511	D	0.181971273090610	0.329422826938003
512	I	0.308577637033053	0.345032016525550
513	L	0.437378612657649	0.395454153275929
514	V	0.395454153275929	0.437378612657649
515	K	0.470603291954993	0.470603291954993
516	H	0.485302640278170	0.485302640278170
517	L	0.607602874645968	0.485302640278170
518	T	0.487167136409717	0.487167136409717
519	N	0.286295971375190	0.526942567592257
520	V	0.601256011120374	0.487167136409717
521	S	0.526942567592257	0.374785195040389
522	N	0.374785195040389	0.438287895241865
523	H	0.374785195040389	0.374785195040389
524	S	0.438287895241865	0.374785195040389
525	K	0.364743726497154	0.364743726497154
526	Q	0.364743726497154	0.364743726497154
527	N	0.300391190857169	0.364743726497154
528	L	0.479973002741743	0.479973002741743
529	M	0.479973002741743	0.479973002741743
530	T	0.632962131536052	0.564419815885472
531	V	0.621713100030158	0.567105363974041
532	A	0.564419815885472	0.621713100030158
533	N	0.567105363974041	0.621713100030158
534	L	0.723024745609675	0.723024745609675
535	G	0.809706637256026	0.723629645142480
536	V	0.852660714389126	0.723629645142480
537	V	0.723629645142480	0.723629645142480
538	F	0.616317782543435	0.616317782543435
539	G	0.477027944111138	0.477027944111138
540	P	0.234934201485135	0.352252498159892
541	T	0.201903833069237	0.262118126910970
542	L	0.352252498159892	0.262118126910970
543	M	0.262118126910970	0.352252498159892
544	R	0.365724051119880	0.359064062680617
545	P	0.388459940967336	0.359064062680617
546	Q	0.359064062680617	0.359064062680617
547	E	0.130321370655036	0.292291695224991
548	E	0.271326858868904	0.292291695224991
549	T	0.292291695224991	0.272662200491547
550	V	0.432878953753126	0.272662200491547
551	A	0.272662200491547	0.272662200491547
552	A	0.165094026879642	0.272662200491547
553	L	0.271732662125957	0.272662200491547
554	M	0.428107119136744	0.428107119136744
555	D	0.580457036361862	0.580457036361862
556	L	0.580457036361862	0.580457036361862
557	K	0.830692267650471	0.830692267650471
558	F	0.901158040322444	0.835849432355463
559	Q	0.915857318534376	0.835849432355463
560	N	0.835849432355463	0.835849432355463
561	I	0.766991479343940	0.766991479343940
562	V	0.653853503531093	0.653853503531093
563	V	0.418960066049739	0.595803225736800
564	E	0.576307896509250	0.595803225736800
565	I	0.595803225736800	0.595803225736800
566	L	0.744981119212854	0.627823831356339
567	I	0.627823831356339	0.648925170463133
568	E	0.648925170463133	0.648925170463133
569	N	0.664481885514942	0.627823831356339
570	H	0.452610731058985	0.452610731058985
571	E	0.195060619715373	0.201916666457997
572	K	0.125619408706798	0.195060619715373
573	I	0.201916666457997	0.188439274735386
574	F	0.188439274735386	0.125619408706798
575	R	0.095067839789430	0.095067839789430
576	T	0.028771936236988	0.052937848263903
577	P	0.042018089793283	0.052937848263903
578	P	0.052937848263903	0.052937848263903
579	D	0.076850423172356	0.076850423172356
580	T	0.214095637402728	0.148336845416687
581	T	0.224175680456049	0.148336845416687
582	F	0.148336845416687	0.148336845416687
583	P	0.085270342183064	0.085270342183064
584	E	0.068414268187397	0.068414268187397
585	P	0.058152436552036	0.068414268187397
586	T	0.054485773171609	0.068414268187397
587	C	0.076807233397884	0.076807233397884
588	L	0.123956872428554	0.106314669228303
589	S	0.106314669228303	0.106314669228303
590	A	0.112653947090270	0.106314669228303
591	S	0.058994476417192	0.106314669228303
592	P	0.068691336951327	0.108040536728887
593	P	0.108040536728887	0.108040536728887
594	N	0.133263200588026	0.108040536728887
595	A	0.123052615878251	0.108040536728887
596	P	0.061978191823788	0.061978191823788
597	P	0.031430747854923	0.033827578718996
598	R	0.033827578718996	0.031430747854923
599	Q	0.028035515992574	0.031430747854923
600	S	0.026473950075425	0.033366778144046
601	K	0.033366778144046	0.033366778144046
602	R	0.033366778144046	0.033366778144046
603	Q	0.069075792526265	0.069075792526265
604	G	0.069075792526265	0.069075792526265
605	Q	0.129577191890176	0.129577191890176
606	R	0.232658941016548	0.182294852705951
607	T	0.182294852705951	0.232658941016548
608	K	0.312204389103900	0.312204389103900
609	R	0.421565805690204	0.421565805690204
610	P	0.592211609410357	0.435899304497285
611	V	0.435899304497285	0.544363634001490
612	A	0.611404831973309	0.544363634001490
613	V	0.544363634001490	0.435899304497285
614	Y	0.392890479268549	0.392890479268549
615	N	0.311993343582834	0.311993343582834
616	L	0.183121108383368	0.183121108383368
617	C	0.158693940817181	0.183121108383368
618	L	0.129376481243152	0.158693940817181
619	E	0.232341180858573	0.131083818747395
620	L	0.131083818747395	0.129376481243152
621	E	0.109474288690327	0.109474288690327
622	D	0.063639143962780	0.063639143962780
623	G	0.022041312370543	0.022041312370543
624	D	0.014000084963700	0.014000084963700
625	N	0.007583185296126	0.007583185296126
626	P	0.004028870808960	0.004028870808960
627	Y	0.002172180747365	0.003777608348888
628	P	0.003777608348888	0.003777608348888
629	S	0.002014379360006	0.003777608348888
630	K	0.006561781618261	0.006561781618261
631	E	0.006561781618261	0.006561781618261
632	D	0.008660893149709	0.008660893149709
633	T	0.031796214053951	0.031796214053951
634	P	0.039751512936039	0.031796214053951
635	T	0.046441528785902	0.031796214053951
636	S	0.023354108730077	0.027363146744544
637	S	0.027363146744544	0.027363146744544
638	L	0.023354108730077	0.027363146744544
639	D	0.041459240812357	0.041459240812357
640	S	0.070777946658379	0.070777946658379
641	L	0.133510043613994	0.133510043613994
642	S	0.157560467886993	0.157560467886993
643	S	0.272847863204546	0.192575524512541
644	P	0.239815698579070	0.192575524512541
645	S	0.192575524512541	0.192575524512541
646	P	0.168555618723188	0.168555618723188
647	V	0.084016552584174	0.121846406021304
648	T	0.121846406021304	0.105495866679452
649	T	0.105495866679452	0.084016552584174
650	A	0.030420634176453	0.030420634176453
651	V	0.028730145118140	0.028902404252721
652	P	0.022927840568393	0.028902404252721
653	G	0.028902404252721	0.028902404252721
654	P	0.052952504264486	0.052952504264486
655	P	0.109987571910169	0.052952504264486
656	G	0.081668564944630	0.052952504264486
657	P	0.042111292676911	0.042111292676911
658	D	0.031829400938130	0.031829400938130
659	K	0.019851950828884	0.025444023156240
660	N	0.011737783688542	0.025444023156240
661	H	0.025444023156240	0.019851950828884
662	L	0.025444023156240	0.025444023156240
663	L	0.015119147128331	0.025444023156240
664	A	0.034529037154113	0.034529037154113
665	D	0.054866048098809	0.054866048098809
666	G	0.063930425199121	0.063930425199121
667	G	0.121386229848176	0.121386229848176
668	S	0.229784250920114	0.183119184692510
669	F	0.242225600497341	0.183119184692510
670	G	0.183119184692510	0.183119184692510
671	D	0.099177353553818	0.099177353553818
672	W	0.055934420581123	0.094390679953115
673	A	0.049511984586609	0.094390679953115
674	S	0.094390679953115	0.094390679953115
675	T	0.121159586849674	0.121159586849674
676	I	0.215222405649761	0.187614513031548
677	P	0.318647412557219	0.215222405649761
678	G	0.187614513031548	0.318647412557219
679	Q	0.376904285786472	0.376904285786472
680	T	0.694540776741349	0.386850031597633
681	R	0.476686322575347	0.386850031597633
682	S	0.386850031597633	0.386850031597633
683	S	0.367939438356210	0.367939438356210
684	M	0.365400940333009	0.365400940333009
685	V	0.193807429585967	0.276600674369525
686	Q	0.222356064813460	0.276600674369525
687	W	0.276600674369525	0.276600674369525
688	L	0.295262458771981	0.277507403653456
689	N	0.292992943840281	0.277507403653456
690	P	0.277507403653456	0.277507403653456
691	Q	0.233543295934061	0.233543295934061
692	S	0.233543295934061	0.233543295934061
693	P	0.199121573196585	0.214103111548899
694	T	0.199121573196585	0.199121573196585
695	T	0.214103111548899	0.199121573196585
696	T	0.104695178197801	0.128469424916493
697	S	0.104695178197801	0.128469424916493
698	S	0.128469424916493	0.107768856740689
699	N	0.128469424916493	0.107768856740689
700	S	0.107768856740689	0.124422679376258
701	A	0.107768856740689	0.107768856740689
702	V	0.124422679376258	0.107768856740689
703	T	0.106722256444325	0.124422679376258
704	P	0.180864303506500	0.156570286121242
705	L	0.156570286121242	0.180864303506500
706	S	0.257524481317424	0.257524481317424
707	P	0.257524481317424	0.257524481317424
708	G	0.270939442763159	0.257524481317424
709	S	0.240051172392827	0.240051172392827
710	S	0.240051172392827	0.240051172392827
711	P	0.157731933981572	0.240051172392827
712	F	0.240051172392827	0.240051172392827
713	P	0.313211240441131	0.157731933981572
714	F	0.108196928266659	0.108196928266659
715	S	0.102641917553216	0.108196928266659
716	P	0.102641917553216	0.102641917553216
717	P	0.113943784387664	0.102641917553216
718	A	0.068750393306436	0.102641917553216
719	T	0.068750393306436	0.092648725608815
720	V	0.150257168470674	0.092648725608815
721	A	0.092648725608815	0.092648725608815
722	D	0.107246847907428	0.092648725608815
723	K	0.064869656644400	0.086276393905028
724	P	0.061386020336555	0.086276393905028
725	P	0.086276393905028	0.086276393905028
726	E	0.107027770904994	0.107027770904994
727	S	0.107027770904994	0.107027770904994
728	I	0.168168315812931	0.124461629075704
729	R	0.170287447744160	0.168168315812931
730	S	0.124461629075704	0.170287447744160
731	R	0.313509737638331	0.217581699291306
732	K	0.217581699291306	0.217581699291306
733	A	0.286475239674088	0.286475239674088
734	R	0.213325196026469	0.286475239674088
735	A	0.337409767404949	0.286475239674088
736	V	0.337409767404949	0.213325196026469
737	Y	0.200082225652403	0.200082225652403
738	P	0.117458817567822	0.200020000929198
739	C	0.200020000929198	0.200020000929198
740	E	0.188140724762083	0.188140724762083
741	A	0.314724317589011	0.200020000929198
742	E	0.176854387418700	0.199849477883988
743	H	0.288464777657196	0.199849477883988
744	S	0.199849477883988	0.176854387418700
745	S	0.152353973575411	0.199849477883988
746	E	0.174488888528717	0.174488888528717
747	L	0.317235044604684	0.152353973575411
748	S	0.142465426250643	0.167344359173541
749	F	0.126354019633325	0.167344359173541
750	E	0.167344359173541	0.167344359173541
751	I	0.244144279887856	0.232485643516070
752	G	0.232485643516070	0.232485643516070
753	A	0.232485643516070	0.244144279887856
754	I	0.246315377641100	0.232485643516070
755	F	0.246315377641100	0.232485643516070
756	E	0.128818365265695	0.128818365265695
757	D	0.100550935077081	0.128818365265695
758	V	0.105929707660333	0.105929707660333
759	Q	0.279389752431206	0.100550935077081
760	T	0.098555178872193	0.098555178872193
761	S	0.098555178872193	0.098555178872193
762	R	0.082628073869515	0.082628073869515
763	E	0.076736509256558	0.076736509256558
764	P	0.034086111301274	0.076736509256558
765	G	0.044409082991310	0.052551784338463
766	W	0.080601160756634	0.044409082991310
767	L	0.052551784338463	0.052551784338463
768	E	0.043473799677623	0.077878093084375
769	G	0.077878093084375	0.077878093084375
770	T	0.146713852911167	0.119295788612534
771	L	0.119295788612534	0.146713852911167
772	N	0.178779196877921	0.168870403164538
773	G	0.168870403164538	0.178779196877921
774	K	0.317523507127368	0.178779196877921
775	R	0.286049589744390	0.286049589744390
776	G	0.167407572043089	0.317523507127368
777	L	0.396853041426709	0.396853041426709
778	I	0.500000000000000	0.500000000000000
779	P	0.500000000000000	0.500000000000000
780	Q	0.500000000000000	0.500000000000000
781	N	0.500000000000000	0.500000000000000
782	Y	0.500000000000000	0.500000000000000
783	V	0.500000000000000	0.500000000000000
784	K	0.500000000000000	0.500000000000000
785	L	0.500000000000000	0.500000000000000
786	L	0.500000000000000	0.500000000000000
