# Supplementary material for: Conserved degronome features governing quality control associated proteolysis
Source: Nat Commun. 2022 Dec 8;13:7588. doi: 10.1038/s41467-022-35298-y (PMC9732359; doi:10.1038/s41467-022-35298-y)
Supplement: Supplementary file 7 — Supplementary Data 5 [file 41467_2022_35298_MOESM7_ESM.zip › profile_A1A4V9.csv]

# Degron profile of A1A4V9
# logit: Predicted probability of a tile being a degron (PSI<2.2) assigned to central position
# smooth: Running median spanning 5 positions
resi	aa	logit	logit_smooth
1	M	0.500000000000000	0.500000000000000
2	L	0.500000000000000	0.500000000000000
3	N	0.500000000000000	0.500000000000000
4	R	0.500000000000000	0.500000000000000
5	K	0.500000000000000	0.500000000000000
6	T	0.500000000000000	0.500000000000000
7	S	0.500000000000000	0.500000000000000
8	H	0.500000000000000	0.500000000000000
9	F	0.435591982496691	0.490846385331187
10	L	0.490846385331187	0.435591982496691
11	G	0.227560674273894	0.410757296123269
12	M	0.285892731759178	0.410757296123269
13	R	0.410757296123269	0.295708025398170
14	V	0.425088332195074	0.410757296123269
15	Q	0.295708025398170	0.425088332195074
16	S	0.440958700515288	0.425088332195074
17	E	0.441155566106274	0.313113661927333
18	L	0.313113661927333	0.313113661927333
19	E	0.122268576417618	0.184411973013026
20	H	0.184411973013026	0.122268576417618
21	L	0.102063567314994	0.102063567314994
22	S	0.090348502821420	0.090348502821420
23	E	0.028285411529542	0.032918304643302
24	L	0.032918304643302	0.032918304643302
25	R	0.032918304643302	0.032918304643302
26	R	0.055973049448857	0.051071879547036
27	E	0.051071879547036	0.055973049448857
28	A	0.091790987055159	0.055973049448857
29	G	0.066186500298834	0.051071879547036
30	K	0.036356495721726	0.066186500298834
31	D	0.044250212353488	0.053781976986920
32	R	0.090055805796830	0.050566762576095
33	S	0.053781976986920	0.050566762576095
34	S	0.050566762576095	0.053781976986920
35	V	0.050566762576095	0.053781976986920
36	H	0.102211669881177	0.084896755297218
37	G	0.084896755297218	0.102211669881177
38	S	0.173045313922464	0.173045313922464
39	A	0.193205788329166	0.193205788329166
40	A	0.326339881270398	0.292919200416872
41	R	0.292919200416872	0.326339881270398
42	T	0.450650600627503	0.329617973698115
43	R	0.453358242579195	0.358847520934253
44	A	0.329617973698115	0.450650600627503
45	S	0.358847520934253	0.453358242579195
46	V	0.476021837139424	0.476021837139424
47	R	0.527154822097150	0.476021837139424
48	T	0.527154822097150	0.493461025331220
49	Q	0.461351624066718	0.493461025331220
50	W	0.493461025331220	0.461351624066718
51	T	0.325044679185048	0.325044679185048
52	T	0.203976975240034	0.203976975240034
53	A	0.094496471404144	0.094496471404144
54	A	0.081475501247367	0.081475501247367
55	A	0.037837932174869	0.042814281869158
56	A	0.042814281869158	0.042814281869158
57	K	0.033907996823326	0.042814281869158
58	A	0.066697277788761	0.053649357762632
59	D	0.063169852688725	0.053649357762632
60	E	0.053649357762632	0.053649357762632
61	D	0.045494042557132	0.048106914223346
62	P	0.031957701896917	0.045494042557132
63	G	0.048106914223346	0.033820683880078
64	A	0.033820683880078	0.031957701896917
65	N	0.029857063003144	0.029857063003144
66	L	0.026997476159411	0.029857063003144
67	F	0.023813793080226	0.029857063003144
68	P	0.090390899027286	0.090390899027286
69	P	0.217479264628134	0.217479264628134
70	P	0.455436972861033	0.455436972861033
71	L	0.660834885182907	0.660834885182907
72	P	0.708430105388665	0.708430105388665
73	R	0.774145022012533	0.708430105388665
74	P	0.890315282092059	0.708430105388665
75	R	0.683482419954158	0.714260219343242
76	I	0.663394766988581	0.714260219343242
77	C	0.714260219343242	0.714260219343242
78	M	0.746248522157973	0.746248522157973
79	W	0.838801325239555	0.749126087839801
80	K	0.749126087839801	0.764227822048673
81	Y	0.764227822048673	0.792185321099494
82	L	0.849486698421751	0.769105095998081
83	D	0.792185321099494	0.769105095998081
84	V	0.769105095998081	0.769105095998081
85	H	0.623228518240578	0.623228518240578
86	S	0.510178835995591	0.510178835995591
87	M	0.354589533434322	0.354589533434322
88	H	0.253994784144349	0.253994784144349
89	Q	0.171721945477759	0.171721945477759
90	L	0.152621826683305	0.152621826683305
91	E	0.093743095564575	0.106201761537902
92	K	0.106201761537902	0.106201761537902
93	T	0.106201761537902	0.106201761537902
94	T	0.171538883002919	0.106201761537902
95	N	0.202612189971586	0.144583278552462
96	A	0.088417473911347	0.171538883002919
97	E	0.144583278552462	0.144583278552462
98	M	0.256032995540635	0.144583278552462
99	R	0.095159145592466	0.216285576561981
100	E	0.256032995540634	0.256032995540634
101	V	0.216285576561981	0.256032995540634
102	L	0.304726292439709	0.256032995540634
103	A	0.269263896590002	0.216285576561981
104	E	0.210522468166890	0.258838113474871
105	L	0.167007495400395	0.258838113474871
106	L	0.258838113474871	0.258838113474871
107	E	0.303737403322955	0.275241659947273
108	L	0.303737403322955	0.275241659947273
109	G	0.275241659947273	0.275241659947273
110	C	0.214634952269344	0.228493671590414
111	P	0.228493671590414	0.228493671590414
112	E	0.196136664484209	0.214634952269344
113	Q	0.443961527030338	0.196136664484209
114	S	0.175195625039820	0.196136664484209
115	L	0.175195625039820	0.371394169408136
116	R	0.408739928924855	0.371394169408136
117	D	0.371394169408136	0.391699780946638
118	A	0.457254432732257	0.408739928924855
119	I	0.391699780946638	0.457254432732257
120	T	0.587323787868043	0.587323787868043
121	L	0.834630199413483	0.834630199413483
122	D	0.910877404796466	0.904070977223568
123	L	0.942561164931387	0.904070977223568
124	F	0.904070977223568	0.910877404796466
125	C	0.889617250745224	0.904070977223568
126	H	0.937022995987662	0.901637659572888
127	A	0.901637659572888	0.893759303324644
128	L	0.893759303324644	0.893759303324644
129	I	0.892716858392555	0.893759303324644
130	F	0.892716858392555	0.892716858392555
131	C	0.905288939980558	0.892716858392555
132	R	0.824390371812337	0.824390371812337
133	Q	0.717524554272372	0.717524554272372
134	Q	0.612713041094383	0.642969128823651
135	G	0.642969128823651	0.642969128823651
136	F	0.642969128823651	0.612713041094383
137	S	0.606162783070188	0.606162783070188
138	L	0.481259171077065	0.521865290855190
139	E	0.482620359483114	0.482770606802141
140	Q	0.521865290855190	0.482620359483114
141	T	0.482770606802141	0.482770606802141
142	S	0.335804898898941	0.507248772089905
143	A	0.507248772089905	0.482770606802141
144	A	0.594798184638122	0.476152308026834
145	C	0.425514520202268	0.476152308026834
146	A	0.476152308026834	0.476152308026834
147	L	0.437201675381818	0.476152308026834
148	L	0.733678137311255	0.733678137311255
149	Q	0.785594521198530	0.756950784187594
150	D	0.785594521198530	0.785594521198530
151	L	0.756950784187594	0.785594521198530
152	H	0.826621527801572	0.756950784187594
153	K	0.746018047324576	0.746018047324576
154	A	0.592051011295943	0.668514010576115
155	C	0.668514010576115	0.592051011295943
156	I	0.381297130314090	0.381297130314090
157	A	0.158482289613546	0.381297130314090
158	T	0.246831129443418	0.381297130314090
159	P	0.531661855178075	0.394660451266569
160	L	0.394660451266569	0.511466584157757
161	G	0.511466584157757	0.531661855178075
162	N	0.674780483798401	0.515650151129373
163	V	0.630906065805288	0.515650151129373
164	E	0.515650151129373	0.577194886641774
165	E	0.471389502388980	0.577194886641774
166	C	0.577194886641774	0.577194886641774
167	Y	0.716147972771847	0.716147972771847
168	R	0.826562181669109	0.732251628004082
169	Y	0.732251628004082	0.732251628004082
170	F	0.732251628004082	0.788114139394512
171	T	0.854626898965972	0.788114139394512
172	S	0.788114139394512	0.854626898965972
173	V	0.874849223160977	0.854626898965972
174	L	0.911892504783109	0.855354695293795
175	F	0.845657756813328	0.855354695293795
176	C	0.855354695293795	0.855354695293795
177	H	0.845699777196177	0.845699777196177
178	G	0.865690323710632	0.845699777196177
179	V	0.632902179026841	0.845699777196177
180	R	0.762113986679396	0.767946305626195
181	R	0.856853815536096	0.762113986679396
182	P	0.767946305626195	0.762113986679396
183	P	0.502808225471399	0.502808225471399
184	F	0.237065968078759	0.237319322123447
185	S	0.151509278774626	0.237319322123447
186	I	0.237319322123447	0.237319322123447
187	D	0.436048782599551	0.357499236184877
188	L	0.357499236184877	0.357499236184877
189	F	0.492087183189401	0.357499236184877
190	K	0.340157808514890	0.357499236184877
191	E	0.232607009254718	0.360391144987162
192	E	0.381708186298789	0.360391144987162
193	Q	0.360391144987162	0.360391144987162
194	L	0.490018033949970	0.381708186298789
195	L	0.272414594050437	0.411051297302854
196	A	0.430973652703674	0.411051297302854
197	L	0.411051297302854	0.411051297302854
198	E	0.411051297302854	0.430973652703674
199	D	0.444050934017679	0.444050934017679
200	Y	0.599984654755931	0.599984654755931
201	V	0.829977429335894	0.829977429335894
202	V	0.833000788792646	0.829977429335894
203	N	0.833000788792646	0.829977429335894
204	T	0.821318224921483	0.821318224921483
205	Y	0.779314390608375	0.821318224921483
206	F	0.764935963551950	0.821318224921483
207	R	0.906246092461467	0.906246092461467
208	H	0.973072987570503	0.913186834402162
209	F	0.954758923663749	0.913186834402162
210	K	0.913186834402162	0.924438453760769
211	L	0.850554168001628	0.924438453760769
212	Y	0.924438453760769	0.924438453760769
213	K	0.928857808041790	0.924438453760769
214	Y	0.934073606914610	0.924438453760769
215	V	0.791224923956797	0.868402314283271
216	F	0.868402314283271	0.860228446462204
217	T	0.859571650062340	0.860228446462204
218	P	0.860228446462204	0.860228446462204
219	Q	0.868417230499753	0.859571650062340
220	V	0.858792259518869	0.858792259518869
221	R	0.840852298870060	0.840852298870060
222	L	0.809046835109871	0.821357214289343
223	D	0.821357214289343	0.809046835109871
224	L	0.713274658042120	0.713274658042120
225	S	0.530887579037495	0.530887579037495
226	L	0.487562316365665	0.530887579037495
227	T	0.513461820838522	0.530887579037495
228	Y	0.682417284677755	0.662816335268527
229	M	0.713894610621390	0.662816335268527
230	G	0.662816335268527	0.662816335268527
231	L	0.375276078995221	0.545857587451647
232	Q	0.545857587451647	0.375276078995221
233	P	0.268632709212667	0.270785800704976
234	P	0.270785800704976	0.268632709212667
235	K	0.101912086330884	0.101912086330884
236	L	0.095694626364726	0.095694626364726
237	W	0.033902314055011	0.033902314055011
238	P	0.013218297477087	0.017409509018842
239	E	0.017409509018842	0.013218297477087
240	S	0.008813304787001	0.009694231160379
241	E	0.005502058628392	0.008813304787001
242	T	0.009694231160379	0.006568269434029
243	E	0.006568269434029	0.005502058628392
244	K	0.004009910321741	0.004009910321741
245	E	0.001973421341328	0.002452398923633
246	E	0.001223880145905	0.002452398923633
247	S	0.002452398923633	0.002452398923633
248	K	0.004310712048878	0.003666408098802
249	E	0.003666408098802	0.004310712048878
250	M	0.005879455125077	0.005484979093584
251	E	0.005484979093584	0.005484979093584
252	E	0.005484979093584	0.005484979093584
253	Q	0.003347142918680	0.005484979093584
254	A	0.010870448121832	0.010870448121832
255	V	0.010870448121832	0.010870448121832
256	T	0.010988615395246	0.010988615395246
257	P	0.019700847067644	0.019700847067644
258	Q	0.041189349302512	0.023703425361349
259	K	0.023703425361349	0.034699483727951
260	E	0.034699483727951	0.034699483727951
261	E	0.034699483727951	0.032053892959387
262	L	0.032053892959387	0.032053892959387
263	E	0.015255531591280	0.015255531591280
264	T	0.007662604400190	0.009594388609163
265	V	0.007579929627864	0.009594388609163
266	A	0.009594388609163	0.009594388609163
267	P	0.020927945885612	0.020927945885612
268	P	0.023859251263873	0.023859251263873
269	E	0.067689720361492	0.067689720361492
270	P	0.191977249789238	0.120067173046247
271	E	0.120067173046247	0.191977249789238
272	P	0.225811997110837	0.225811997110837
273	S	0.333091359625337	0.314174032036137
274	H	0.373542754661564	0.333091359625337
275	I	0.314174032036137	0.352696355911361
276	H	0.352696355911361	0.371645307275835
277	V	0.371645307275835	0.371645307275835
278	L	0.637270889545490	0.621171795275380
279	R	0.621171795275380	0.637270889545490
280	A	0.729202142166726	0.645232064704252
281	Y	0.645232064704252	0.645325849452552
282	I	0.773589996056775	0.645325849452552
283	K	0.645325849452552	0.645232064704252
284	T	0.451933790994683	0.589650080704233
285	Q	0.589650080704233	0.451933790994683
286	V	0.437402878614458	0.437402878614458
287	N	0.238317077768140	0.430864156038183
288	K	0.352664519902171	0.352664519902171
289	E	0.430864156038183	0.238317077768140
290	L	0.200671459492948	0.200671459492948
291	E	0.066112718251052	0.130846603382243
292	Q	0.074944149625659	0.130846603382243
293	L	0.130846603382243	0.099666384940769
294	Q	0.133320207566452	0.122454878626262
295	G	0.099666384940769	0.122454878626262
296	L	0.122454878626262	0.099666384940769
297	V	0.078316814023440	0.078316814023440
298	E	0.078316814023440	0.078316814023440
299	E	0.046529582778531	0.078316814023440
300	R	0.137702819145261	0.084357986187240
301	L	0.147542425123468	0.086039740688229
302	K	0.084357986187240	0.137702819145261
303	A	0.086039740688229	0.111810904893516
304	S	0.189577380888165	0.086039740688229
305	E	0.111810904893516	0.111810904893516
306	E	0.083066251600214	0.189577380888165
307	R	0.228662534156084	0.228662534156084
308	L	0.228662534156084	0.228662534156084
309	S	0.228662534156084	0.228662534156084
310	S	0.118264911167905	0.209995609447661
311	K	0.209995609447661	0.209995609447661
312	L	0.166566561898501	0.209995609447661
313	T	0.272969069855062	0.272969069855062
314	A	0.357282533412406	0.357282533412406
315	L	0.451466750251601	0.357282533412406
316	E	0.365775202012427	0.357282533412406
317	R	0.224462261856225	0.224462261856225
318	P	0.179532218614331	0.179532218614331
319	F	0.171017071101241	0.179532218614331
320	Q	0.179532218614331	0.171017071101241
321	L	0.098946575273673	0.171017071101241
322	P	0.098946575273673	0.179532218614331
323	P	0.500000000000000	0.500000000000000
324	G	0.500000000000000	0.500000000000000
325	K	0.500000000000000	0.500000000000000
326	G	0.500000000000000	0.500000000000000
327	K	0.500000000000000	0.500000000000000
328	S	0.500000000000000	0.500000000000000
329	K	0.500000000000000	0.500000000000000
330	T	0.500000000000000	0.500000000000000
331	K	0.500000000000000	0.500000000000000
