# Supplementary material for: Conserved degronome features governing quality control associated proteolysis
Source: Nat Commun. 2022 Dec 8;13:7588. doi: 10.1038/s41467-022-35298-y (PMC9732359; doi:10.1038/s41467-022-35298-y)
Supplement: Supplementary file 7 — Supplementary Data 5 [file 41467_2022_35298_MOESM7_ESM.zip › profile_A1A4Y4.csv]

# Degron profile of A1A4Y4
# logit: Predicted probability of a tile being a degron (PSI<2.2) assigned to central position
# smooth: Running median spanning 5 positions
resi	aa	logit	logit_smooth
1	M	0.500000000000000	0.500000000000000
2	E	0.500000000000000	0.500000000000000
3	A	0.500000000000000	0.500000000000000
4	M	0.500000000000000	0.500000000000000
5	N	0.500000000000000	0.500000000000000
6	V	0.500000000000000	0.500000000000000
7	E	0.500000000000000	0.500000000000000
8	K	0.500000000000000	0.500000000000000
9	A	0.037121088202458	0.134212798938493
10	S	0.041882427095716	0.112154026654460
11	A	0.134212798938493	0.062469450394719
12	D	0.112154026654460	0.112154026654460
13	G	0.062469450394719	0.112154026654460
14	N	0.146028173615636	0.086372898590000
15	L	0.086372898590000	0.086372898590000
16	P	0.086372898590000	0.092046355558730
17	E	0.092046355558730	0.092046355558730
18	V	0.134346172001526	0.127640769565964
19	I	0.127640769565964	0.134346172001526
20	S	0.195325237537157	0.195325237537157
21	N	0.453028098890626	0.453028098890626
22	I	0.522791103149479	0.453028098890626
23	K	0.598386393563432	0.453028098890626
24	E	0.445005700580505	0.522791103149479
25	T	0.445005700580505	0.525614501990609
26	L	0.704294517508562	0.525614501990609
27	K	0.525614501990609	0.525614501990609
28	I	0.525614501990609	0.528339369824378
29	V	0.528339369824378	0.528339369824378
30	S	0.679859389598770	0.528339369824378
31	R	0.561417362111195	0.528339369824378
32	T	0.506540039486601	0.506540039486601
33	P	0.471913649518427	0.471913649518427
34	V	0.469190305856474	0.469190305856474
35	N	0.262383991170767	0.262383991170767
36	I	0.230365370360773	0.230365370360773
37	T	0.100034429127322	0.100034429127322
38	M	0.089278180874684	0.089278180874684
39	A	0.089278180874684	0.089278180874684
40	G	0.084129593292115	0.089278180874684
41	D	0.145126048267286	0.145126048267286
42	S	0.289072702189299	0.192534394482367
43	G	0.192534394482367	0.253934787627762
44	N	0.269460413462689	0.266451906240367
45	G	0.253934787627762	0.253934787627762
46	M	0.266451906240367	0.253934787627762
47	S	0.160792134352572	0.160792134352572
48	T	0.136328247294162	0.160792134352572
49	F	0.136328247294162	0.160792134352572
50	I	0.254005330825362	0.163511027895136
51	S	0.163511027895136	0.163511027895136
52	A	0.163511027895136	0.188513527320931
53	L	0.188513527320931	0.188513527320931
54	R	0.273822479926852	0.188513527320931
55	N	0.200461911567323	0.188513527320931
56	T	0.175672356093423	0.175672356093423
57	G	0.151946367046115	0.151946367046115
58	H	0.088379689558190	0.088379689558190
59	E	0.026610641056109	0.066614033501312
60	G	0.048849661760656	0.048849661760656
61	K	0.066614033501312	0.039142286814977
62	A	0.034577319332276	0.048849661760656
63	S	0.039142286814977	0.045236205994325
64	P	0.049353177868863	0.045236205994325
65	P	0.045236205994325	0.049353177868863
66	T	0.063332612582082	0.063332612582082
67	E	0.091487028372034	0.091487028372034
68	L	0.177127752943073	0.177127752943073
69	V	0.221618589485530	0.221618589485530
70	K	0.343319619117200	0.343319619117200
71	A	0.443208215999218	0.443208215999218
72	T	0.443208215999218	0.443208215999218
73	Q	0.483602342535416	0.483602342535416
74	R	0.542917193543711	0.542917193543711
75	C	0.687027148811308	0.617541844338908
76	A	0.792691658586312	0.617541844338908
77	S	0.617541844338908	0.687027148811308
78	Y	0.617541844338908	0.744934800186122
79	F	0.744934800186122	0.744934800186122
80	S	0.817218232538556	0.817218232538556
81	S	0.897512640006659	0.825891824851804
82	H	0.825891824851804	0.825891824851804
83	F	0.892003175631295	0.825891824851804
84	S	0.813868531527476	0.813868531527476
85	N	0.729277921121085	0.731430692550040
86	V	0.731430692550040	0.729277921121085
87	V	0.543245559998576	0.543245559998576
88	L	0.388961189042728	0.441263189810933
89	W	0.438569829153976	0.438569829153976
90	D	0.441263189810933	0.425490356308575
91	L	0.425490356308575	0.429500004380598
92	P	0.286092193026921	0.425490356308575
93	G	0.429500004380598	0.352673080909081
94	T	0.352673080909081	0.286092193026921
95	G	0.202200939321244	0.204643420395741
96	S	0.204643420395741	0.204643420395741
97	A	0.204643420395741	0.202200939321244
98	T	0.163470141703141	0.183321147053915
99	T	0.183321147053915	0.163470141703141
100	T	0.152327789249223	0.163470141703141
101	L	0.163226283890695	0.183321147053915
102	E	0.325271789597614	0.274455884833586
103	N	0.274455884833586	0.325271789597614
104	Y	0.350579485698911	0.325271789597614
105	L	0.483084964872106	0.350579485698911
106	M	0.275679770548757	0.412939075238264
107	E	0.412939075238264	0.483084964872106
108	M	0.586171807564021	0.586171807564021
109	Q	0.678159436747735	0.656674961014138
110	F	0.656674961014138	0.678159436747735
111	N	0.803480899006852	0.785102055896520
112	R	0.837500229735723	0.785102055896520
113	Y	0.785102055896520	0.785102055896520
114	D	0.642126961259924	0.785102055896520
115	F	0.690318509550555	0.785102055896520
116	I	0.795203048310906	0.769505610007986
117	M	0.795203048310906	0.769505610007986
118	V	0.769505610007986	0.795203048310906
119	A	0.658269984269704	0.795203048310906
120	S	0.805476183594505	0.805476183594505
121	A	0.852331672555817	0.852331672555817
122	Q	0.862326413407746	0.862326413407746
123	F	0.938949252556872	0.862326413407746
124	S	0.885850916842672	0.862326413407746
125	M	0.793974721268972	0.793974721268972
126	N	0.758719114324928	0.758719114324928
127	H	0.514237769864586	0.514237769864586
128	V	0.301252384882033	0.393351533821362
129	M	0.393351533821362	0.301252384882033
130	L	0.285441197119322	0.289862681274290
131	A	0.289862681274290	0.285441197119322
132	K	0.170786457905842	0.285441197119322
133	T	0.277886959887817	0.289862681274290
134	A	0.306984378256441	0.306984378256441
135	E	0.532010505920519	0.532010505920519
136	D	0.642626495134178	0.583969504723993
137	M	0.676176232348827	0.583969504723993
138	G	0.583969504723993	0.583969504723993
139	K	0.413291649976973	0.518856410310795
140	K	0.518856410310795	0.459575081383316
141	F	0.363728536758665	0.413291649976973
142	Y	0.459575081383316	0.459575081383316
143	I	0.257240457887180	0.459575081383316
144	V	0.531248452828536	0.531248452828536
145	W	0.693971375014958	0.603863174626357
146	T	0.603863174626357	0.603863174626357
147	K	0.603863174626357	0.664902023390936
148	L	0.664902023390936	0.642687375083666
149	D	0.798135430350859	0.642687375083666
150	M	0.642687375083666	0.642687375083666
151	D	0.373617324495039	0.373617324495039
152	L	0.333162148780503	0.333162148780503
153	S	0.212797297687149	0.322744806773859
154	T	0.204109792249504	0.318046386173642
155	G	0.322744806773859	0.318046386173642
156	A	0.318046386173642	0.322744806773859
157	L	0.335727907636088	0.322744806773859
158	P	0.521779152747640	0.335727907636088
159	E	0.294029499891373	0.375037883679232
160	V	0.397989472204788	0.397989472204788
161	Q	0.375037883679232	0.390308247626915
162	L	0.529935235527360	0.397989472204788
163	L	0.390308247626915	0.401817722549194
164	Q	0.401817722549194	0.401817722549194
165	I	0.506984245694379	0.390308247626915
166	R	0.335568892272314	0.359051651483223
167	E	0.359051651483223	0.359051651483223
168	N	0.359051651483223	0.359051651483223
169	V	0.261681173081113	0.359051651483223
170	L	0.395794132844710	0.358913189564137
171	E	0.358913189564137	0.358913189564137
172	N	0.146090073809962	0.395794132844710
173	L	0.500000000000000	0.500000000000000
174	Q	0.500000000000000	0.500000000000000
175	K	0.500000000000000	0.500000000000000
176	E	0.500000000000000	0.500000000000000
177	R	0.500000000000000	0.500000000000000
178	V	0.500000000000000	0.500000000000000
179	C	0.500000000000000	0.500000000000000
180	E	0.500000000000000	0.500000000000000
181	Y	0.500000000000000	0.500000000000000
