# Supplementary material for: Conserved degronome features governing quality control associated proteolysis
Source: Nat Commun. 2022 Dec 8;13:7588. doi: 10.1038/s41467-022-35298-y (PMC9732359; doi:10.1038/s41467-022-35298-y)
Supplement: Supplementary file 7 — Supplementary Data 5 [file 41467_2022_35298_MOESM7_ESM.zip › profile_A1A519.csv]

# Degron profile of A1A519
# logit: Predicted probability of a tile being a degron (PSI<2.2) assigned to central position
# smooth: Running median spanning 5 positions
resi	aa	logit	logit_smooth
1	M	0.500000000000000	0.500000000000000
2	K	0.500000000000000	0.500000000000000
3	R	0.500000000000000	0.500000000000000
4	R	0.500000000000000	0.500000000000000
5	Q	0.500000000000000	0.500000000000000
6	K	0.500000000000000	0.500000000000000
7	R	0.500000000000000	0.500000000000000
8	K	0.500000000000000	0.500000000000000
9	H	0.018431796979054	0.018431796979054
10	L	0.012465601859052	0.016165003640160
11	E	0.016165003640160	0.012465601859052
12	N	0.008666837545773	0.008666837545773
13	E	0.007581526063718	0.007581526063718
14	E	0.006220859801861	0.006220859801861
15	S	0.004994745540741	0.005579903540670
16	Q	0.003505187569356	0.005177937183458
17	E	0.005579903540670	0.004994745540741
18	T	0.005177937183458	0.004529283400742
19	A	0.002605240436433	0.005177937183458
20	E	0.004529283400742	0.005177937183458
21	K	0.005263952723302	0.004585679991237
22	G	0.005263952723302	0.005263952723302
23	G	0.004585679991237	0.005263952723302
24	G	0.005621563091734	0.005621563091734
25	M	0.011379856248806	0.011379856248806
26	S	0.018163867761951	0.011379856248806
27	K	0.015315454271840	0.015315454271840
28	S	0.009491306298828	0.016417193018941
29	Q	0.016417193018941	0.016417193018941
30	E	0.017584005117556	0.017584005117556
31	D	0.024906931089270	0.024906931089270
32	A	0.054475837412254	0.054475837412254
33	L	0.085520516241451	0.054475837412254
34	Q	0.055377585408556	0.055377585408556
35	P	0.042440641632327	0.085164524725470
36	G	0.085164524725470	0.085164524725470
37	S	0.085164524725471	0.085164524725471
38	T	0.085164524725471	0.085164524725471
39	R	0.109207625850683	0.109207625850683
40	V	0.294935699552283	0.109207625850683
41	A	0.204905007702153	0.127060267209271
42	K	0.073004129014217	0.147576578455304
43	G	0.127060267209271	0.147576578455304
44	W	0.147576578455304	0.147576578455304
45	S	0.186325502218508	0.186325502218508
46	Q	0.187988466703746	0.186325502218508
47	G	0.186325502218508	0.186325502218508
48	V	0.108611565281932	0.139295115632967
49	G	0.110079522616504	0.139295115632967
50	E	0.139295115632967	0.139295115632967
51	V	0.146509936251038	0.146509936251038
52	T	0.267158957867316	0.238929570099286
53	S	0.238929570099286	0.238929570099286
54	T	0.238929570099286	0.253872813424483
55	S	0.253872813424483	0.238929570099286
56	E	0.310369642066636	0.253872813424483
57	Y	0.221635976630387	0.262037897772390
58	C	0.262037897772390	0.310369642066636
59	S	0.537458354555430	0.537458354555430
60	C	0.581102981651617	0.581102981651617
61	V	0.596653473800478	0.581102981651617
62	S	0.596653473800478	0.596653473800478
63	S	0.525213149073388	0.596653473800478
64	S	0.692505740760175	0.692505740760175
65	R	0.783526271750071	0.692853941645827
66	K	0.692853941645827	0.740954014781483
67	L	0.740954014781483	0.740954014781483
68	I	0.755118792070959	0.692853941645827
69	H	0.674494582806323	0.674494582806323
70	S	0.377835808305022	0.377835808305022
71	G	0.377835808305022	0.377835808305022
72	I	0.340451727275183	0.340451727275183
73	Q	0.322615853340548	0.322615853340548
74	R	0.272835992979791	0.272835992979791
75	I	0.268576002172323	0.268576002172323
76	H	0.163500798737480	0.163500798737480
77	R	0.075447895968212	0.148580870364142
78	D	0.124500191384192	0.148580870364142
79	S	0.148580870364142	0.148580870364142
80	P	0.175578074708683	0.151384038806349
81	Q	0.151384038806349	0.151384038806349
82	P	0.151384038806349	0.151384038806349
83	Q	0.086691017882099	0.086691017882099
84	S	0.047894351465412	0.047894351465412
85	P	0.034075131453871	0.036582076186364
86	L	0.018424902815440	0.034075131453871
87	A	0.036582076186364	0.031265769785890
88	Q	0.031265769785890	0.031265769785890
89	V	0.031265769785890	0.036368548179406
90	Q	0.036368548179406	0.036368548179406
91	E	0.042514432146481	0.042514432146481
92	R	0.042514432146481	0.042514432146481
93	G	0.045681757263313	0.045681757263313
94	E	0.087621625854920	0.048634032932468
95	T	0.048634032932468	0.072578494619181
96	P	0.072578494619181	0.072578494619181
97	P	0.078186560329850	0.072578494619181
98	R	0.047381674297318	0.078186560329850
99	S	0.085358093322884	0.085358093322884
100	Q	0.139829396818498	0.130939757019811
101	H	0.130939757019811	0.139829396818498
102	V	0.256508187415191	0.256508187415191
103	S	0.361665268934786	0.361665268934786
104	L	0.361665268934786	0.361665268934786
105	S	0.516963132361776	0.516963132361776
106	S	0.682254021451293	0.665562461780550
107	Y	0.665562461780550	0.665562461780550
108	S	0.665562461780550	0.682254021451293
109	S	0.802060891661991	0.802060891661991
110	Y	0.857849332854716	0.827211168003087
111	K	0.857849332854716	0.827211168003087
112	T	0.827211168003087	0.827211168003087
113	C	0.706101650405825	0.706101650405825
114	V	0.579703304755150	0.579703304755150
115	S	0.441909962577818	0.441909962577818
116	S	0.330427156717877	0.359432242924219
117	L	0.271717788666414	0.330427156717877
118	C	0.359432242924219	0.330427156717877
119	V	0.234055318231986	0.359432242924219
120	N	0.397542724375427	0.397542724375427
121	K	0.530502416123877	0.517953615484942
122	E	0.549211076248319	0.517953615484942
123	E	0.517953615484942	0.530502416123877
124	R	0.497837748479142	0.517953615484942
125	G	0.628335954479341	0.497837748479142
126	M	0.453643987224483	0.453643987224483
127	K	0.437491883421799	0.437491883421799
128	I	0.265683910454502	0.300693568580532
129	Y	0.300693568580532	0.300693568580532
130	Y	0.256402385304535	0.300693568580532
131	M	0.505987558763197	0.505987558763197
132	Q	0.686462715519507	0.686462715519507
133	V	0.775807591383720	0.775807591383720
134	Q	0.820696107217312	0.785856472276113
135	M	0.857683435340032	0.785856472276113
136	N	0.785856472276113	0.785856472276113
137	K	0.645687674206507	0.645687674206507
138	G	0.376685728931239	0.376685728931239
139	V	0.166947631240065	0.215254618646505
140	A	0.118722844451270	0.166947631240065
141	V	0.215254618646505	0.118722844451270
142	S	0.084536963616841	0.111125702732585
143	W	0.090978403354935	0.090978403354935
144	E	0.111125702732585	0.084536963616841
145	T	0.082966100708970	0.090978403354935
146	E	0.082966100708970	0.082966100708970
147	E	0.099433418578601	0.082966100708970
148	T	0.052163101615380	0.052163101615380
149	L	0.046152522220702	0.046152522220702
150	E	0.040926479953619	0.040926479953619
151	S	0.023912284082452	0.023912284082452
152	L	0.007052219815645	0.020660954454403
153	E	0.020660954454403	0.020660954454403
154	K	0.020660954454403	0.020660954454403
155	Q	0.064578588304150	0.063921381673287
156	P	0.107345737009986	0.063921381673287
157	R	0.063921381673287	0.064578588304150
158	M	0.058367262734459	0.107345737009986
159	E	0.155492415729966	0.152774498057904
160	E	0.165731080233627	0.155492415729966
161	V	0.152774498057904	0.165731080233627
162	T	0.191900972353311	0.190016847313058
163	L	0.202966203916344	0.190016847313058
164	S	0.190016847313058	0.190016847313058
165	E	0.190016847313058	0.190016847313058
166	V	0.178599029286411	0.178599029286411
167	V	0.067385711217636	0.178599029286411
168	R	0.176701740637260	0.178599029286411
169	V	0.272121474434531	0.181430151642255
170	G	0.181430151642255	0.181430151642255
171	T	0.191289677359560	0.181430151642255
172	P	0.090812752007271	0.181430151642255
173	P	0.157997597546365	0.191289677359560
174	S	0.380439066858147	0.157997597546365
175	D	0.264751141268901	0.157997597546365
176	V	0.095457551700348	0.095457551700348
177	S	0.089096654371173	0.089096654371173
178	T	0.031878727904909	0.035698855050374
179	R	0.035698855050374	0.035324454377111
180	N	0.035324454377111	0.031878727904909
181	L	0.031543081226850	0.031543081226850
182	L	0.021524963708359	0.023269377027551
183	S	0.012471594906758	0.021524963708359
184	D	0.023269377027551	0.012471594906758
185	S	0.007956513122144	0.008572323293729
186	E	0.008572323293729	0.007956513122144
187	P	0.004885878937566	0.004885878937566
188	S	0.002605698583899	0.003540548603232
189	G	0.003540548603232	0.002605698583899
190	E	0.001908468783967	0.001908468783967
191	E	0.000583978781197	0.000583978781197
192	K	0.000583978781197	0.000583978781197
193	E	0.000583978781197	0.000583978781197
194	H	0.000583978781197	0.000583978781197
195	E	0.001908468783967	0.001443536549030
196	E	0.001908468783967	0.001908468783967
197	R	0.001443536549030	0.001908468783967
198	T	0.001908468783967	0.001908468783967
199	E	0.002823046638493	0.002823046638493
200	S	0.004960822535310	0.004960822535310
201	D	0.008937155107922	0.004960822535310
202	S	0.008937155107922	0.007308197155044
203	L	0.004163095232751	0.008937155107922
204	P	0.007308197155044	0.008937155107922
205	G	0.010782482155553	0.010782482155553
206	S	0.010782482155553	0.010782482155553
207	P	0.013058001044032	0.013058001044032
208	T	0.021265866928912	0.021265866928912
209	V	0.021494582010327	0.021265866928912
210	E	0.036014042352539	0.021265866928912
211	D	0.018329157919883	0.021494582010327
212	T	0.019301060849032	0.036014042352539
213	P	0.041685621269098	0.041685621269098
214	R	0.089348565406895	0.089348565406895
215	A	0.090241998313166	0.090241998313166
216	K	0.149306487182386	0.090241998313166
217	T	0.090631235261323	0.090241998313166
218	P	0.044309430757785	0.090631235261323
219	D	0.057544081420523	0.090631235261323
220	W	0.185843712777545	0.185843712777545
221	L	0.195885690138699	0.195885690138699
222	V	0.315142064015135	0.315142064015135
223	T	0.390774000302954	0.390774000302954
224	M	0.390774000302954	0.390774000302954
225	E	0.522070913153312	0.522070913153312
226	N	0.634343094616859	0.634343094616859
227	G	0.687702366308859	0.687702366308859
228	F	0.882542283320734	0.792325764570179
229	R	0.876383412327886	0.792325764570179
230	C	0.792325764570179	0.792325764570179
231	M	0.693429019325413	0.770893570509007
232	A	0.770893570509007	0.733016391751134
233	C	0.562249982851623	0.733016391751134
234	C	0.733016391751134	0.770893570509007
235	R	0.866698799747851	0.733016391751134
236	V	0.888077940674028	0.733016391751134
237	F	0.709135817741495	0.721244076059524
238	T	0.708971077487183	0.709135817741495
239	T	0.721244076059524	0.708971077487183
240	M	0.613500664848678	0.707326577310450
241	E	0.707326577310450	0.613500664848678
242	A	0.532274918663404	0.590665350790956
243	L	0.590665350790956	0.590665350790956
244	Q	0.590665350790956	0.532274918663404
245	E	0.326955621754887	0.326955621754887
246	H	0.164275492704742	0.266473475287244
247	V	0.266473475287244	0.266473475287244
248	Q	0.264342242596893	0.266473475287244
249	F	0.277252547802977	0.277252547802977
250	G	0.418729168588342	0.418729168588342
251	I	0.500257172477322	0.498894206802859
252	R	0.498894206802859	0.500257172477322
253	E	0.537738121109138	0.537738121109138
254	G	0.791956309929123	0.758940992003810
255	F	0.781173920880072	0.781173920880072
256	S	0.758940992003810	0.781173920880072
257	C	0.807226634847318	0.781173920880072
258	H	0.674036398528415	0.758940992003810
259	V	0.837087807083284	0.718438058881957
260	F	0.718438058881957	0.711874854280191
261	H	0.641317873097784	0.718438058881957
262	L	0.711874854280191	0.711874854280191
263	T	0.830935733817720	0.641317873097784
264	M	0.601617053663529	0.601617053663529
265	A	0.601617053663528	0.601617053663528
266	Q	0.350635481779425	0.350635481779425
267	L	0.333718166624344	0.333718166624344
268	T	0.228955520764233	0.228955520764233
269	G	0.127882848968769	0.127882848968769
270	N	0.063651003244012	0.063651003244012
271	M	0.020350463776048	0.020350463776048
272	E	0.018605506636679	0.018605506636679
273	S	0.007184763054739	0.007184763054739
274	E	0.003374041360716	0.003374041360716
275	S	0.002102046596664	0.002102046596664
276	T	0.000888720139889	0.000888720139889
277	Q	0.000664745527094	0.000697492159271
278	D	0.000697492159271	0.000664745527094
279	E	0.000504852091568	0.000504852091568
280	Q	0.000316537668464	0.000316537668464
281	E	0.000316537668464	0.000316537668464
282	E	0.000181745503475	0.000181745503475
283	E	0.000181745503475	0.000181745503475
284	N	0.000104346290706	0.000104346290706
285	G	0.000097307355835	0.000102971397065
286	N	0.000089643360815	0.000102971397065
287	E	0.000102971397065	0.000102971397065
288	K	0.000220085557435	0.000220085557435
289	E	0.000224885134281	0.000224885134281
290	E	0.000224885134281	0.000224885134281
291	E	0.000224885134281	0.000224885134281
292	E	0.000224885134281	0.000224885134281
293	K	0.000214322219839	0.000224885134281
294	P	0.000261545914104	0.000261545914104
295	E	0.000280228351072	0.000280228351072
296	A	0.000493386375312	0.000300495289261
297	K	0.000300495289261	0.000300495289261
298	E	0.000300495289261	0.000300495289261
299	E	0.000261607564690	0.000300495289261
300	E	0.000855571144009	0.000855571144009
301	G	0.001126416829496	0.001126416829496
302	Q	0.002242045606283	0.002242045606283
303	P	0.002844222982807	0.002844222982807
304	T	0.005332014111867	0.004349252715288
305	E	0.004349252715288	0.005332014111867
306	E	0.009091606287065	0.009091606287065
307	D	0.015730460498245	0.015730460498245
308	L	0.025042353478890	0.025042353478890
309	G	0.067021352630356	0.062069905625740
310	L	0.074727670445802	0.067021352630356
311	R	0.062069905625740	0.074727670445802
312	R	0.111116015075414	0.111116015075414
313	S	0.174136574955384	0.174136574955384
314	W	0.406965690853518	0.406965690853518
315	S	0.563066126343125	0.538455037196152
316	Q	0.720553810966728	0.563066126343125
317	C	0.538455037196152	0.563066126343125
318	P	0.592637439363363	0.538455037196152
319	G	0.279032813326338	0.279032813326338
320	C	0.279032813326338	0.279032813326338
321	V	0.221528203787076	0.279032813326338
322	F	0.500000000000000	0.500000000000000
323	H	0.500000000000000	0.500000000000000
324	S	0.500000000000000	0.500000000000000
325	P	0.500000000000000	0.500000000000000
326	K	0.500000000000000	0.500000000000000
327	D	0.500000000000000	0.500000000000000
328	R	0.500000000000000	0.500000000000000
329	N	0.500000000000000	0.500000000000000
330	S	0.500000000000000	0.500000000000000
