# Supplementary material for: Conserved degronome features governing quality control associated proteolysis
Source: Nat Commun. 2022 Dec 8;13:7588. doi: 10.1038/s41467-022-35298-y (PMC9732359; doi:10.1038/s41467-022-35298-y)
Supplement: Supplementary file 7 — Supplementary Data 5 [file 41467_2022_35298_MOESM7_ESM.zip › profile_A1A580.csv]

# Degron profile of A1A580
# logit: Predicted probability of a tile being a degron (PSI<2.2) assigned to central position
# smooth: Running median spanning 5 positions
resi	aa	logit	logit_smooth
1	M	0.500000000000000	0.500000000000000
2	S	0.500000000000000	0.500000000000000
3	Y	0.500000000000000	0.500000000000000
4	N	0.500000000000000	0.500000000000000
5	C	0.500000000000000	0.500000000000000
6	C	0.500000000000000	0.500000000000000
7	C	0.500000000000000	0.500000000000000
8	G	0.500000000000000	0.500000000000000
9	N	0.364953376320349	0.500000000000000
10	F	0.398140946013543	0.500000000000000
11	S	0.554119922847561	0.535442664612296
12	S	0.535442664612296	0.554119922847561
13	H	0.715524156747954	0.554119922847561
14	S	0.610373450786612	0.535442664612296
15	C	0.424513151297884	0.512677229938411
16	E	0.443010943405433	0.512677229938411
17	G	0.512677229938411	0.443010943405433
18	Y	0.588613933585990	0.443010943405433
19	L	0.366670093429994	0.366670093429994
20	C	0.304449188842794	0.304449188842794
21	Y	0.304449188842794	0.304449188842794
22	S	0.288769302119143	0.304449188842794
23	G	0.412761348805255	0.304449188842794
24	Y	0.271191856849876	0.393263603558445
25	S	0.393263603558445	0.404802364929934
26	R	0.404802364929934	0.401175910667264
27	G	0.424640224946084	0.404802364929934
28	G	0.401175910667264	0.404802364929934
29	S	0.419397889585307	0.401175910667264
30	S	0.294411736355348	0.296687629413171
31	Y	0.296687629413171	0.294411736355348
32	P	0.242610552453610	0.242610552453610
33	S	0.135900534511289	0.242610552453610
34	N	0.228074393100189	0.242610552453610
35	L	0.357952530441941	0.357952530441941
36	V	0.424435572699039	0.424435572699039
37	Y	0.473670764310513	0.473670764310513
38	S	0.492439183873966	0.473670764310513
39	T	0.645725565312175	0.492439183873966
40	E	0.472268039385537	0.494134609070129
41	P	0.563703973204267	0.563703973204267
42	L	0.494134609070129	0.563703973204267
43	I	0.697027953514721	0.574308369725898
44	S	0.697027953514721	0.594160701674699
45	Q	0.574308369725898	0.594160701674699
46	H	0.594160701674699	0.574613176505501
47	L	0.574613176505501	0.574613176505501
48	P	0.502523958561616	0.594160701674699
49	A	0.767743607237268	0.610147490780622
50	G	0.795459095645122	0.610147490780622
51	F	0.610147490780622	0.610147490780622
52	L	0.277562493583744	0.595079972636969
53	S	0.419205315111814	0.507541035638321
54	L	0.595079972636969	0.419205315111814
55	Q	0.507541035638321	0.500000000000000
56	G	0.303236492127248	0.500000000000000
57	L	0.500000000000000	0.500000000000000
58	S	0.500000000000000	0.500000000000000
59	G	0.500000000000000	0.500000000000000
60	D	0.500000000000000	0.500000000000000
61	L	0.500000000000000	0.500000000000000
62	L	0.500000000000000	0.500000000000000
63	G	0.500000000000000	0.500000000000000
64	N	0.500000000000000	0.500000000000000
65	P	0.500000000000000	0.500000000000000
