# Supplementary material for: Conserved degronome features governing quality control associated proteolysis
Source: Nat Commun. 2022 Dec 8;13:7588. doi: 10.1038/s41467-022-35298-y (PMC9732359; doi:10.1038/s41467-022-35298-y)
Supplement: Supplementary file 7 — Supplementary Data 5 [file 41467_2022_35298_MOESM7_ESM.zip › profile_A1A5B4.csv]

# Degron profile of A1A5B4
# logit: Predicted probability of a tile being a degron (PSI<2.2) assigned to central position
# smooth: Running median spanning 5 positions
resi	aa	logit	logit_smooth
1	M	0.500000000000000	0.500000000000000
2	Q	0.500000000000000	0.500000000000000
3	G	0.500000000000000	0.500000000000000
4	E	0.500000000000000	0.500000000000000
5	E	0.500000000000000	0.500000000000000
6	S	0.500000000000000	0.500000000000000
7	L	0.500000000000000	0.500000000000000
8	R	0.500000000000000	0.500000000000000
9	I	0.037195796293317	0.045797198846014
10	L	0.045797198846014	0.045797198846014
11	V	0.042342600506633	0.045797198846014
12	E	0.098991813391753	0.098991813391753
13	P	0.223495341758735	0.223495341758735
14	E	0.223495341758735	0.223495341758735
15	G	0.369470237449726	0.226168369252482
16	D	0.237752972906922	0.226168369252482
17	S	0.226168369252482	0.226168369252482
18	F	0.187321110348729	0.187321110348729
19	P	0.065802517239816	0.065802517239816
20	L	0.040085400151272	0.056862175026883
21	M	0.040085400151272	0.056862175026883
22	E	0.056862175026883	0.056862175026883
23	I	0.095038324435469	0.073856090198778
24	S	0.073856090198778	0.095038324435469
25	T	0.128329486630717	0.095038324435469
26	C	0.225725877965889	0.128329486630717
27	E	0.072339452397235	0.128329486630717
28	T	0.137057007396836	0.137057007396836
29	E	0.126003543690253	0.137057007396836
30	A	0.152605084580974	0.152605084580974
31	S	0.348506622186656	0.229291913839905
32	E	0.243825502607690	0.240986684462154
33	Q	0.229291913839905	0.240986684462154
34	W	0.240986684462154	0.240986684462154
35	D	0.175723613690725	0.240986684462154
36	Y	0.272952804625550	0.255190487818739
37	V	0.255190487818739	0.255190487818739
38	L	0.391697822360248	0.255190487818739
39	V	0.207758689632744	0.255190487818739
40	A	0.182272506179534	0.295235752079910
41	Q	0.295235752079910	0.207758689632744
42	R	0.295235752079910	0.295235752079910
43	H	0.206102230324131	0.295235752079910
44	T	0.359158166543860	0.229998222970049
45	Q	0.229998222970049	0.206102230324131
46	R	0.139128252277896	0.139128252277896
47	D	0.073536547539034	0.117492418666643
48	P	0.080008663543457	0.080008663543457
49	R	0.117492418666643	0.076500791174256
50	Q	0.076500791174256	0.076500791174256
51	A	0.042216686843008	0.075760761776483
52	R	0.071330655053708	0.075760761776483
53	Q	0.075760761776483	0.075760761776483
54	Q	0.087469719372513	0.077285589288025
55	Q	0.077285589288025	0.087469719372513
56	F	0.112456801828891	0.112456801828891
57	L	0.217847566044692	0.217711530061352
58	E	0.217711530061352	0.217847566044692
59	E	0.380450548124486	0.320545706554637
60	L	0.320545706554637	0.380450548124486
61	R	0.427147512146228	0.427147512146228
62	R	0.621969806607515	0.510318184925711
63	K	0.657996654997920	0.510318184925711
64	G	0.510318184925711	0.510318184925711
65	F	0.339771590711086	0.339771590711086
66	H	0.205253600373512	0.339771590711086
67	I	0.293322548248591	0.339771590711086
68	K	0.552160018896456	0.550811503985810
69	V	0.550811503985810	0.552160018896456
70	I	0.679849236113091	0.598072603372685
71	R	0.598072603372685	0.679849236113091
72	D	0.762652795683781	0.750734463104724
73	Q	0.820967645628746	0.750734463104724
74	K	0.750734463104724	0.750734463104724
75	Q	0.582676209802199	0.582676209802199
76	V	0.352354930768219	0.365913688816437
77	F	0.365913688816437	0.365913688816437
78	F	0.365913688816437	0.352354930768219
79	G	0.346238885281449	0.365913688816437
80	I	0.270664971617827	0.365913688816437
81	R	0.582462887887179	0.582462887887179
82	A	0.723560759356752	0.723560759356752
83	D	0.749712047293008	0.749712047293008
84	N	0.766473195007091	0.766473195007091
85	S	0.783353567909260	0.783353567909260
86	V	0.784277379487520	0.783353567909260
87	F	0.785198331977598	0.783353567909260
88	G	0.735152236752544	0.735152236752544
89	L	0.536799090105910	0.536799090105910
90	Y	0.381432093937347	0.392503733556672
91	R	0.275307733862865	0.392503733556672
92	T	0.392503733556672	0.392503733556672
93	L	0.499865935003213	0.392503733556672
94	L	0.459321661853507	0.392503733556672
95	L	0.349408869232316	0.349408869232316
96	E	0.260759941662075	0.260759941662075
97	P	0.211264307912450	0.211264307912450
98	E	0.211264307912450	0.211264307912450
99	G	0.159572040883821	0.177603275254514
100	P	0.177603275254514	0.159572040883821
101	A	0.153665113669591	0.153665113669591
102	P	0.089012167264675	0.089012167264675
103	H	0.049955630821601	0.077803802583277
104	A	0.053911114058603	0.077803802583277
105	E	0.077803802583277	0.077803802583277
106	L	0.144761047712243	0.144761047712243
107	A	0.229631088111436	0.229631088111436
108	A	0.285000029022728	0.285000029022728
109	P	0.319242379748255	0.319242379748255
110	T	0.417895170045857	0.417895170045857
111	T	0.476787952106092	0.476787952106092
112	I	0.632472370847788	0.602068879427905
113	P	0.602068879427905	0.632472370847788
114	V	0.842902482620696	0.758945368130244
115	T	0.829652987572343	0.827396945949040
116	T	0.758945368130244	0.829652987572343
117	S	0.827396945949040	0.829652987572343
118	L	0.905813903903406	0.905813903903406
119	R	0.941934480006635	0.905813903903406
120	I	0.960209671569578	0.905813903903406
121	R	0.903876135696367	0.903876135696367
122	I	0.897710542712243	0.897710542712243
123	V	0.829118272686598	0.829118272686598
124	N	0.829118272686598	0.829118272686598
125	F	0.827563933998327	0.829118272686598
126	V	0.854851744021179	0.827563933998327
127	V	0.703277284609095	0.703277284609095
128	M	0.557745194894335	0.557745194894335
129	N	0.385095749991251	0.520277482190387
130	N	0.520277482190387	0.385095749991251
131	K	0.234201511546622	0.234201511546622
132	T	0.082257219119160	0.175091103768760
133	S	0.175091103768760	0.145919850433547
134	A	0.145919850433547	0.086304355263613
135	G	0.086304355263613	0.086304355263613
136	E	0.026937045138281	0.029045169541517
137	T	0.013725048772349	0.029045169541517
138	F	0.029045169541517	0.029045169541517
139	E	0.065817863065116	0.041137261034309
140	D	0.041137261034309	0.049498263533347
141	L	0.049498263533347	0.053197205620072
142	M	0.053197205620072	0.053197205620072
143	K	0.078804580664674	0.078804580664674
144	D	0.087738356071679	0.087738356071679
145	G	0.239385821554794	0.144819456452264
146	V	0.251277199875376	0.182347088858908
147	F	0.144819456452264	0.203931588359639
148	E	0.182347088858908	0.182347088858908
149	A	0.203931588359639	0.144819456452264
150	R	0.093458462901463	0.128444436393693
151	F	0.068865542849013	0.128444436393693
152	P	0.128444436393693	0.128444436393693
153	L	0.217532471634526	0.170490925055944
154	H	0.257433766600073	0.178866992801574
155	K	0.170490925055944	0.217532471634526
156	G	0.178866992801574	0.257433766600073
157	E	0.317700330037359	0.290469379291088
158	G	0.290469379291088	0.302589700176107
159	R	0.429015959330996	0.317700330037359
160	L	0.302589700176107	0.305818295130402
161	K	0.354964003047334	0.354964003047334
162	K	0.305818295130402	0.354964003047334
163	T	0.432952495643115	0.398856924794696
164	W	0.466318234214954	0.432952495643115
165	A	0.398856924794696	0.466318234214954
166	R	0.516055750462216	0.516055750462216
167	W	0.545220714755510	0.516055750462216
168	R	0.654560102334625	0.516055750462216
169	H	0.335146557036077	0.398621045699464
170	M	0.234863062417373	0.398621045699464
171	F	0.398621045699464	0.335146557036077
172	R	0.414309564059579	0.285602113598575
173	E	0.220812994654186	0.398621045699464
174	Q	0.285602113598575	0.285602113598575
175	P	0.409094133877180	0.220812994654186
176	V	0.209062096602117	0.209062096602117
177	D	0.123302072066226	0.123302072066226
178	E	0.109524201678627	0.122391883589358
179	I	0.122391883589358	0.122391883589358
180	R	0.083911062893830	0.122391883589358
181	N	0.137551728310586	0.137551728310586
182	Y	0.324756345579515	0.324756345579515
183	F	0.493398496130219	0.493398496130219
184	G	0.661472631963117	0.661472631963117
185	E	0.694095322203674	0.694095322203674
186	K	0.895057859664295	0.895057859664295
187	V	0.918248057627796	0.916143183701232
188	A	0.916143183701232	0.918248057627796
189	L	0.946032834914030	0.946032834914030
190	Y	0.957155310411102	0.947319095297197
191	F	0.957155310411102	0.957155310411102
192	V	0.947319095297197	0.957155310411102
193	W	0.978110212681032	0.978110212681032
194	L	0.992522161487819	0.988520687974019
195	G	0.991712494812125	0.988520687974019
196	W	0.988520687974019	0.988520687974019
197	Y	0.988520687974019	0.988520687974019
198	T	0.988520687974019	0.988520687974019
199	Y	0.980502661863434	0.980502661863434
200	M	0.953158875724472	0.957296597631713
201	L	0.957296597631713	0.955091376857642
202	V	0.955091376857642	0.955091376857642
203	P	0.950750973977083	0.957296597631713
204	A	0.979470111641932	0.963161067873557
205	A	0.978384084599239	0.963161067873557
206	L	0.963161067873557	0.963161067873557
207	T	0.951342269207670	0.954754569044583
208	G	0.954754569044583	0.951342269207670
209	L	0.933470083741082	0.938924251836453
210	L	0.933470083741082	0.933470083741082
211	V	0.938924251836453	0.933470083741082
212	F	0.912151131815074	0.912151131815074
213	L	0.912151131815074	0.912151131815074
214	S	0.894303668889634	0.894303668889634
215	G	0.806032350688484	0.894303668889634
216	F	0.893254407698317	0.893254407698317
217	S	0.917138957679364	0.847435781497853
218	L	0.847435781497853	0.847435781497853
219	F	0.629275845621342	0.669583000563329
220	E	0.669583000563329	0.635222545751293
221	A	0.635222545751293	0.629275845621342
222	S	0.347322348053383	0.482188110490095
223	Q	0.395053814410598	0.395053814410598
224	I	0.482188110490095	0.347322348053383
225	S	0.199412657974010	0.336473946197266
226	K	0.336473946197266	0.336473946197266
227	E	0.336473946197266	0.336473946197266
228	I	0.289863224698283	0.336473946197266
229	C	0.533053232602517	0.441557344522997
230	E	0.441557344522997	0.533053232602517
231	A	0.597655128680175	0.533053232602517
232	H	0.548974414968914	0.441557344522997
233	D	0.230057019808058	0.254661328274091
234	I	0.243640983564834	0.254661328274091
235	L	0.254661328274091	0.253899556868112
236	M	0.391034212931833	0.254661328274091
237	C	0.253899556868112	0.268430690718983
238	P	0.268430690718983	0.341443288587241
239	L	0.370954557765175	0.341443288587241
240	G	0.341443288587241	0.370954557765175
241	D	0.474649353368231	0.370954557765175
242	H	0.643848106082027	0.341443288587241
243	S	0.337649595455348	0.337649595455348
244	R	0.215277364605702	0.226529258500295
245	R	0.226529258500295	0.226529258500295
246	Y	0.155701267627353	0.215277364605702
247	Q	0.288448097044874	0.226529258500295
248	R	0.209363066569987	0.248241275329916
249	L	0.248241275329916	0.288448097044874
250	S	0.553822943948357	0.537900066763440
251	E	0.537900066763440	0.553822943948357
252	T	0.556522491729642	0.556522491729642
253	C	0.686033758893205	0.556522491729642
254	T	0.790968034466823	0.556522491729642
255	F	0.522077687423803	0.522077687423803
256	A	0.484332992918577	0.484332992918577
257	K	0.303169291080179	0.303169291080179
258	L	0.148999425934659	0.303169291080179
259	T	0.150390826784155	0.303169291080179
260	H	0.344605822948281	0.344605822948281
261	L	0.470027665597007	0.470027665597007
262	F	0.507893954024722	0.507893954024722
263	D	0.556102677770167	0.556102677770167
264	N	0.577174511531596	0.577174511531596
265	D	0.675149488741438	0.675149488741438
266	G	0.768272194577332	0.684114371393274
267	T	0.684114371393274	0.768272194577332
268	V	0.800969037748542	0.800969037748542
269	V	0.880838943061476	0.800969037748542
270	F	0.828433133079629	0.828433133079629
271	A	0.723201468263855	0.880838943061476
272	I	0.899141943022695	0.899141943022695
273	F	0.954539029687034	0.954539029687034
274	M	0.987488514705236	0.983588398628101
275	A	0.983588398628101	0.987488514705236
276	L	0.991782270227432	0.987488514705236
277	W	0.992915116157406	0.987258050321525
278	A	0.987258050321525	0.987258050321525
279	T	0.978138042457925	0.978138042457925
280	V	0.971131078594550	0.971131078594550
281	F	0.946886160996880	0.946886160996880
282	L	0.921315580870170	0.921315580870170
283	E	0.893616810625282	0.921090061866634
284	I	0.921090061866634	0.913760171966493
285	W	0.913760171966493	0.909519209485713
286	K	0.909519209485713	0.913760171966493
287	R	0.898277898112375	0.909519209485713
288	Q	0.945345005761595	0.898277898112375
289	R	0.835233294072471	0.835982202403355
290	A	0.835982202403355	0.835982202403355
291	R	0.824464254980949	0.835982202403355
292	V	0.933117544167487	0.835982202403355
293	V	0.931366900871546	0.824464254980949
294	L	0.774007097581786	0.774007097581786
295	H	0.675906778539703	0.675906778539703
296	W	0.525998239512283	0.525998239512283
297	D	0.525998239512283	0.525998239512283
298	L	0.371251802333489	0.371251802333489
299	Y	0.216440289249137	0.277999888643216
300	V	0.277999888643216	0.233865582063553
301	W	0.216967652804005	0.216967652804005
302	D	0.233865582063553	0.216967652804005
303	E	0.130374243879509	0.211725075260908
304	E	0.207136281480571	0.211725075260908
305	Q	0.211725075260908	0.211725075260908
306	E	0.298905685554422	0.211725075260908
307	E	0.267062466492628	0.211725075260908
308	M	0.151752386999591	0.151752386999591
309	A	0.049819226526821	0.079587043909668
310	L	0.043828624028010	0.079587043909668
311	Q	0.079587043909668	0.079587043909668
312	L	0.220551892057650	0.220551892057650
313	I	0.347166875722353	0.328812891099493
314	N	0.328812891099493	0.347166875722353
315	C	0.596335090597968	0.596335090597968
316	P	0.703640208492704	0.596335090597968
317	D	0.629895000077998	0.596335090597968
318	Y	0.581042358536294	0.629895000077998
319	K	0.561022425438388	0.599113904027698
320	L	0.722391476348336	0.581042358536294
321	R	0.599113904027698	0.561022425438388
322	P	0.423322838074917	0.498395990502528
323	Y	0.483339917137422	0.498395990502528
324	Q	0.498395990502528	0.498395990502528
325	H	0.704130110511531	0.704130110511531
326	S	0.899455287054503	0.898083892861051
327	Y	0.898083892861051	0.899455287054503
328	L	0.946118366707982	0.904301571990102
329	R	0.904301571990102	0.942705100331843
330	S	0.942705100331843	0.946118366707982
331	T	0.973237532325304	0.969317986973439
332	V	0.969317986973439	0.973237532325304
333	I	0.985857570652049	0.985857570652049
334	L	0.990459738389692	0.990459738389692
335	V	0.994898959371947	0.994132751815198
336	L	0.994132751815198	0.994132751815198
337	T	0.994583415980342	0.994583415980342
338	L	0.992287880846044	0.994583415980342
339	L	0.994858807046678	0.994583415980342
340	M	0.995760649781100	0.993310685511848
341	I	0.993310685511848	0.993310685511848
342	C	0.992024266026696	0.992024266026696
343	L	0.992024266026696	0.992024266026696
344	M	0.992024266026696	0.992024266026696
345	I	0.991220602046731	0.992024266026696
346	G	0.994854146933914	0.991220602046731
347	M	0.991074028950587	0.991220602046731
348	A	0.990175563871081	0.991074028950587
349	H	0.992119579590062	0.990175563871081
350	V	0.986993998319135	0.986993998319135
351	L	0.979281016531111	0.979281016531111
352	V	0.968627017489797	0.974726128434806
353	V	0.974726128434806	0.974726128434806
354	Y	0.972523414869336	0.972523414869336
355	R	0.979086617929217	0.972523414869336
356	V	0.968875337753576	0.968875337753576
357	L	0.962072847774762	0.966526886105997
358	A	0.966526886105997	0.966526886105996
359	S	0.966526886105996	0.962072847774762
360	A	0.928897819593886	0.940366830508240
361	L	0.934700603892424	0.934700603892424
362	F	0.940366830508240	0.928897819593886
363	S	0.839468850583029	0.839468850583029
364	S	0.735623502842010	0.735623502842010
365	S	0.600875922080852	0.600875922080852
366	A	0.577446933978972	0.577446933978972
367	V	0.529595434046222	0.532317781580730
368	P	0.532317781580730	0.532317781580730
369	F	0.532317781580730	0.529595434046222
370	L	0.508158523326213	0.532317781580730
371	E	0.485322780384948	0.532317781580730
372	E	0.616568383996965	0.551385030709727
373	Q	0.619149362660720	0.551385030709727
374	V	0.551385030709727	0.575196000928395
375	T	0.551385030709727	0.575196000928395
376	T	0.575196000928395	0.575196000928395
377	A	0.730931585731939	0.590899556795027
378	V	0.610502901449558	0.610502901449558
379	V	0.590899556795027	0.730931585731939
380	V	0.810979720498660	0.810979720498660
381	T	0.883117567696353	0.883117567696353
382	G	0.943411996149726	0.943411996149726
383	A	0.952161060958930	0.952161060958930
384	L	0.975657429728010	0.975657429728010
385	V	0.983504732854812	0.975657429728010
386	H	0.980047913158533	0.975657429728010
387	Y	0.964484269098744	0.970078682559231
388	V	0.970078682559231	0.964484269098744
389	T	0.937819796000686	0.964484269098744
390	I	0.941506039321109	0.970078682559231
391	I	0.971576753175133	0.968777570216640
392	I	0.979381531119201	0.971576753175133
393	M	0.968777570216640	0.971576753175133
394	T	0.971576753175133	0.970095022792252
395	K	0.967630316200192	0.968777570216640
396	I	0.970095022792252	0.968296772995160
397	N	0.968296772995160	0.967630316200192
398	R	0.937882311715524	0.937882311715524
399	C	0.932690261155929	0.932690261155929
400	V	0.796226827709864	0.796226827709864
401	A	0.742700128916198	0.742700128916198
402	L	0.619969132305660	0.651196081246904
403	K	0.635168179085524	0.635168179085524
404	L	0.651196081246904	0.635168179085524
405	C	0.631457688027858	0.635168179085524
406	D	0.683526643496036	0.631457688027858
407	F	0.534716409768377	0.534716409768377
408	E	0.435750211768900	0.435750211768900
409	M	0.206339769793916	0.206339769793916
410	P	0.174820122792752	0.194283731849081
411	R	0.108473941809220	0.174820122792752
412	T	0.194283731849081	0.141293018323779
413	F	0.114860285598783	0.141293018323779
414	S	0.141293018323779	0.194283731849081
415	E	0.262110233835125	0.262110233835125
416	R	0.262110233835125	0.262110233835125
417	E	0.536195784465549	0.437299979827376
418	S	0.437299979827376	0.536195784465549
419	R	0.632035379686052	0.594957200084348
420	F	0.594957200084348	0.632035379686052
421	T	0.730795401038657	0.730795401038657
422	I	0.730795401038657	0.730795401038657
423	R	0.732940524405538	0.732940524405538
424	F	0.837498433292267	0.837498433292267
425	F	0.899244733174008	0.899244733174008
426	T	0.939563969677785	0.939563969677785
427	L	0.939563969677785	0.939563969677785
428	Q	0.964374269431631	0.964374269431631
429	F	0.967208247155713	0.967208247155713
430	F	0.980585173451950	0.980585173451950
431	T	0.980585173451950	0.980585173451950
432	H	0.982890394635092	0.982890394635092
433	F	0.982890394635092	0.982890394635092
434	S	0.984275456942857	0.982890394635092
435	S	0.991475924041698	0.982890394635092
436	L	0.979083545282661	0.983509910168235
437	I	0.982058645472039	0.982058645472039
438	Y	0.983509910168235	0.979083545282661
439	I	0.962010681283388	0.962010681283388
440	A	0.949842031355609	0.949842031355609
441	F	0.949842031355609	0.949842031355609
442	I	0.895993925752863	0.895993925752863
443	L	0.866898905635999	0.866898905635999
444	G	0.859952704209928	0.859952704209928
445	R	0.765728844590630	0.765728844590630
446	I	0.618776496711774	0.618776496711774
447	N	0.502879650660459	0.502879650660459
448	G	0.482793082617334	0.482793082617334
449	H	0.482793082617334	0.482793082617334
450	P	0.274159107959223	0.274159107959223
451	G	0.258458536064386	0.274159107959223
452	K	0.268678373069271	0.274159107959223
453	S	0.314194114067660	0.268678373069271
454	T	0.443738579595088	0.268678373069271
455	R	0.183637564586016	0.256897421117167
456	L	0.139997240050022	0.256897421117167
457	A	0.256897421117167	0.256897421117167
458	G	0.256897421117167	0.256897421117167
459	L	0.332942341581599	0.332942341581599
460	W	0.397657233735764	0.346153354272590
461	K	0.346153354272590	0.397657233735764
462	L	0.459462623397721	0.459462623397721
463	E	0.558396758213069	0.459462623397721
464	E	0.638021205760381	0.459462623397721
465	C	0.319220243259949	0.558396758213069
466	H	0.417870391912050	0.616904739791121
467	A	0.639511731094688	0.428672528478053
468	S	0.616904739791121	0.544815005511594
469	G	0.428672528478053	0.544815005511594
470	C	0.544815005511594	0.544815005511594
471	M	0.438785283838775	0.544815005511594
472	M	0.734933293305116	0.734933293305116
473	D	0.907684921212430	0.865932168380269
474	L	0.902057747071726	0.902057747071726
475	F	0.865932168380269	0.903119816637373
476	V	0.908153645814449	0.903119816637373
477	Q	0.903119816637373	0.903119816637373
478	M	0.919202226552563	0.903119816637373
479	A	0.877504018558944	0.899479646845262
480	I	0.899479646845262	0.899479646845262
481	I	0.856111358266536	0.889764829112642
482	M	0.904253420557763	0.889764829112642
483	G	0.889764829112642	0.880479469411954
484	L	0.880479469411954	0.880479469411954
485	K	0.712647054979019	0.853213338545488
486	Q	0.823112140506576	0.853213338545488
487	T	0.853213338545488	0.823112140506576
488	L	0.889834383362439	0.823112140506576
489	S	0.771286734389714	0.788100459230955
490	N	0.766360792474798	0.788100459230955
491	C	0.788100459230955	0.771286734389714
492	V	0.832592797319619	0.766360792474798
493	E	0.740532116077831	0.788100459230955
494	Y	0.740532116077831	0.832397533936730
495	L	0.832397533936730	0.740532116077831
496	V	0.841275787413851	0.832397533936730
497	P	0.738309970344506	0.841275787413851
498	W	0.841275787413851	0.841275787413851
499	V	0.878176033279453	0.841275787413851
500	T	0.846381475631935	0.841275787413851
501	H	0.763644269115748	0.763644269115748
502	K	0.763644269115748	0.763644269115748
503	C	0.651117979728979	0.651117979728979
504	R	0.428919192547235	0.512062366572320
505	S	0.321949514843311	0.428919192547235
506	L	0.512062366572320	0.321949514843311
507	R	0.310563869978001	0.310563869978001
508	A	0.221792534180410	0.221792534180410
509	S	0.123491161658174	0.123491161658174
510	E	0.099976690375478	0.099976690375478
511	S	0.063355797043391	0.073340478523553
512	G	0.073340478523553	0.073340478523553
513	H	0.073340478523553	0.063355797043391
514	L	0.038049733901281	0.040024685069891
515	P	0.040024685069891	0.040024685069891
516	R	0.040024685069891	0.038049733901281
517	D	0.035360595115277	0.040024685069891
518	P	0.028258172275410	0.040024685069891
519	E	0.080621633045656	0.080621633045656
520	L	0.141439822504773	0.141439822504773
521	R	0.290457483520796	0.141439822504773
522	D	0.231495984548988	0.214721284564757
523	W	0.119943101141072	0.214721284564757
524	R	0.214721284564757	0.214721284564757
525	R	0.167393128355574	0.214721284564757
526	N	0.289114202525444	0.289114202525444
527	Y	0.472015261545654	0.472015261545654
528	L	0.608953073422653	0.608953073422653
529	L	0.608953073422653	0.608953073422653
530	N	0.729491193146930	0.608953073422653
531	P	0.729491193146930	0.608953073422653
532	V	0.438775564265882	0.653650433417852
533	N	0.575174786708267	0.577301524057020
534	T	0.653650433417852	0.575174786708267
535	F	0.577301524057020	0.575174786708267
536	S	0.542644643557237	0.542644643557237
537	L	0.487138115582516	0.542644643557237
538	F	0.507228171408343	0.542644643557237
539	D	0.544871814847357	0.519468000632877
540	E	0.709161674094191	0.544871814847357
541	F	0.519468000632877	0.709161674094191
542	M	0.717999291716117	0.709161674094191
543	E	0.717999291716117	0.717999291716117
544	M	0.579420240722730	0.717999291716117
545	M	0.737170907699920	0.717999291716117
546	I	0.736113243135605	0.736113243135605
547	Q	0.717987582363563	0.737170907699920
548	Y	0.862096002084424	0.862096002084424
549	G	0.930376753992872	0.883073011208756
550	F	0.930376753992872	0.930376753992872
551	T	0.883073011208756	0.930376753992872
552	T	0.961110914306595	0.930376753992872
553	I	0.952754205539556	0.919336079997716
554	F	0.919336079997716	0.952754205539556
555	V	0.913171340117330	0.938192766421814
556	A	0.955384370208083	0.938192766421814
557	A	0.938192766421814	0.955384370208083
558	F	0.974172642736236	0.973896177132016
559	P	0.974172642736236	0.973896177132016
560	L	0.973896177132016	0.973896177132016
561	A	0.966969655319253	0.966969655319253
562	P	0.964303961795083	0.964303961795083
563	L	0.961022157059281	0.961022157059281
564	L	0.892477455353047	0.932296313172493
565	A	0.932296313172493	0.924086897908860
566	L	0.923703562228172	0.923703562228172
567	F	0.924086897908860	0.923703562228172
568	S	0.877413255654029	0.885799281342012
569	N	0.823802231216856	0.885799281342012
570	L	0.885799281342012	0.877413255654029
571	V	0.895869896953244	0.873216343549880
572	E	0.873216343549880	0.885799281342012
573	I	0.862105242870831	0.895869896953244
574	R	0.909815136532413	0.873216343549880
575	L	0.909815136532413	0.862105242870831
576	D	0.832825920553285	0.879666418105037
577	A	0.843136970018735	0.879666418105037
578	I	0.879666418105037	0.879666418105037
579	K	0.879666418105037	0.879666418105037
580	M	0.879666418105037	0.879666418105037
581	V	0.915421708447478	0.879666418105037
582	W	0.851542760574544	0.851542760574544
583	L	0.833670723299665	0.851542760574544
584	Q	0.766030877955645	0.833670723299665
585	R	0.860651569442455	0.766030877955645
586	R	0.715531797928273	0.715531797928273
587	L	0.715531797928273	0.715531797928273
588	V	0.668553468027274	0.668553468027274
589	P	0.575538732672745	0.611579837513224
590	R	0.611579837513224	0.599000050247497
591	K	0.599000050247497	0.575538732672745
592	A	0.423177631996800	0.599000050247497
593	K	0.575538732672745	0.575538732672745
594	D	0.702465611812220	0.556786310531191
595	I	0.556786310531191	0.556786310531191
596	G	0.403359269111447	0.446629271938879
597	T	0.446629271938879	0.446629271938879
598	W	0.417892070932026	0.446629271938879
599	L	0.531541455562974	0.531541455562974
600	Q	0.693343668238499	0.693343668238499
601	V	0.693343668238499	0.693343668238499
602	L	0.803521041817413	0.803521041817413
603	E	0.943372424270434	0.909435001431479
604	T	0.909435001431479	0.909435001431479
605	I	0.913320975691500	0.909435001431479
606	G	0.887381923656524	0.887381923656524
607	V	0.856824610041523	0.887381923656524
608	L	0.844532728029503	0.887381923656524
609	A	0.922995788749422	0.895602555412551
610	V	0.896111199433976	0.896111199433976
611	I	0.895602555412551	0.922995788749422
612	A	0.937917192183507	0.896111199433976
613	N	0.937277622197340	0.912387170792078
614	G	0.808202053880450	0.925554464630854
615	M	0.912387170792078	0.912387170792078
616	V	0.925554464630854	0.849058963419305
617	I	0.849058963419305	0.849058963419305
618	A	0.831807830580058	0.831807830580058
619	F	0.831807830580058	0.831807830580058
620	T	0.805543082197261	0.831807830580058
621	S	0.853884747797970	0.853884747797970
622	E	0.874136160520255	0.874136160520255
623	F	0.940839217669998	0.919412062222004
624	I	0.919412062222004	0.919412062222004
625	P	0.920521860507873	0.919412062222004
626	R	0.850501121583819	0.850501121583819
627	V	0.797587971068786	0.850501121583819
628	V	0.772006364487567	0.850501121583819
629	Y	0.862864960277700	0.855743269565414
630	K	0.855743269565414	0.855743269565414
631	Y	0.855743269565414	0.855743269565414
632	R	0.705911368572533	0.705911368572533
633	Y	0.483290082692818	0.523900009923848
634	S	0.523900009923848	0.507658608468747
635	P	0.507658608468747	0.507658608468747
636	C	0.507658608468747	0.507658608468747
637	L	0.232064212186089	0.358346107492630
638	K	0.218912635563635	0.233210115282375
639	E	0.358346107492630	0.232064212186089
640	G	0.233210115282375	0.218912635563635
641	N	0.175677582404497	0.233210115282375
642	S	0.175677582404497	0.233210115282375
643	T	0.266553899417555	0.185501871404119
644	V	0.253280642296455	0.185501871404119
645	D	0.185501871404119	0.194568959558338
646	C	0.108123317525758	0.194568959558338
647	L	0.194568959558338	0.194568959558338
648	K	0.296166247007012	0.296166247007012
649	G	0.486948807788027	0.486948807788027
650	Y	0.690921511980112	0.690921511980112
651	V	0.706739295392938	0.690921511980112
652	N	0.706739295392938	0.690921511980112
653	H	0.571249264316391	0.607916242649751
654	S	0.571249264316391	0.571249264316391
655	L	0.607916242649751	0.571249264316391
656	S	0.432298092745801	0.432298092745801
657	V	0.287581338414377	0.312162953615544
658	F	0.312162953615544	0.287581338414377
659	H	0.115839931695149	0.129728624966910
660	T	0.054897094637824	0.115839931695149
661	K	0.129728624966910	0.073542895363073
662	D	0.073542895363073	0.056616639328654
663	F	0.056616639328654	0.056616639328654
664	Q	0.030956751664508	0.030956751664508
665	D	0.018009401276851	0.018009401276851
666	P	0.008459475122339	0.008459475122339
667	D	0.007726556475692	0.008459475122339
668	G	0.007249312037593	0.008459475122339
669	I	0.013387498979271	0.013387498979271
670	E	0.022586552635190	0.022586552635190
671	G	0.047516650027007	0.044180656348534
672	S	0.044180656348534	0.047516650027007
673	E	0.051279653369428	0.051279653369428
674	N	0.051279653369429	0.051279653369429
675	V	0.099170494147117	0.099170494147117
676	T	0.192023858951489	0.099170494147117
677	L	0.199600491874197	0.133562505117207
678	C	0.094297809810522	0.133562505117207
679	R	0.133562505117207	0.133562505117207
680	Y	0.092478201411821	0.133562505117207
681	R	0.149957094341423	0.149957094341423
682	D	0.195994568128317	0.195994568128317
683	Y	0.364734930992406	0.195994568128317
684	R	0.251881024962769	0.195994568128317
685	N	0.160500854783745	0.160500854783745
686	P	0.085837771633203	0.160500854783745
687	P	0.098505885180001	0.160500854783745
688	D	0.167047436637272	0.167047436637272
689	Y	0.177933786263350	0.177933786263350
690	N	0.273720268240974	0.273720268240974
691	F	0.586208879724267	0.501055098433903
692	S	0.501055098433903	0.586208879724267
693	E	0.654566912771504	0.654566912771504
694	Q	0.720449722205150	0.720449722205150
695	F	0.850659030298370	0.850659030298370
696	W	0.891584521345797	0.891584521345797
697	F	0.968498780063275	0.968035647962737
698	L	0.968035647962737	0.968498780063275
699	L	0.987296849248913	0.987296849248913
700	A	0.987365044066267	0.987365044066267
701	I	0.993197700421598	0.993197700421598
702	R	0.993197700421598	0.993197700421598
703	L	0.994172555960003	0.993197700421598
704	A	0.993618623068676	0.993197700421598
705	F	0.989742912753665	0.989798111961033
706	V	0.989798111961033	0.989742912753665
707	I	0.988083752160150	0.988993896960830
708	L	0.988993896960830	0.988083752160150
709	F	0.985721366276847	0.988083752160150
710	E	0.984544830035798	0.987424562067641
711	H	0.991749447381378	0.987424562067641
712	V	0.987424562067641	0.987424562067641
713	A	0.987424562067641	0.988126056621810
714	L	0.988126056621810	0.987424562067641
715	C	0.989151564026853	0.987424562067641
716	I	0.987075712460858	0.987075712460858
717	K	0.971874570447541	0.971874570447541
718	L	0.902371870112475	0.970394790306236
719	I	0.970394790306236	0.962746571834370
720	A	0.962746571834370	0.933256186162378
721	A	0.933256186162378	0.933256186162378
722	W	0.919317183452621	0.919317183452621
723	F	0.911838374490025	0.911838374490025
724	V	0.858621802837910	0.858621802837910
725	P	0.702956606595816	0.702956606595816
726	D	0.702956606595816	0.702956606595816
727	I	0.682352112216320	0.682352112216320
728	P	0.664681851674520	0.664681851674520
729	Q	0.481145564376987	0.563054420549663
730	S	0.563054420549663	0.481145564376987
731	V	0.380234177866201	0.380234177866201
732	K	0.362427440328533	0.362427440328533
733	N	0.235219110319569	0.362427440328533
734	K	0.280785835552500	0.362427440328533
735	V	0.594735420814520	0.344385760624737
736	L	0.437484365303091	0.349273999593883
737	E	0.344385760624737	0.437484365303091
738	V	0.349273999593883	0.437484365303091
739	K	0.446669498677007	0.446669498677007
740	Y	0.483839520847485	0.483839520847485
741	Q	0.517348198482495	0.505325028658110
742	R	0.505325028658110	0.505325028658110
743	L	0.538966965064451	0.505325028658110
744	R	0.387450055424312	0.505325028658110
745	E	0.266466565643729	0.387450055424312
746	K	0.543116053161995	0.345131036281821
747	M	0.345131036281821	0.297074974588573
748	W	0.297074974588573	0.297074974588573
749	H	0.293936999995345	0.293936999995345
750	G	0.254355602469807	0.279534784207913
751	R	0.279534784207913	0.254355602469807
752	Q	0.135054322265341	0.213825264005696
753	R	0.126423639408345	0.196922460787457
754	L	0.213825264005696	0.135054322265341
755	G	0.196922460787457	0.126423639408345
756	G	0.121716575297026	0.121716575297026
757	V	0.095230105077793	0.118709553188180
758	G	0.076626493734722	0.118626035195653
759	A	0.118709553188180	0.110312881813221
760	G	0.118626035195653	0.110312881813221
761	S	0.110312881813221	0.110312881813221
762	R	0.104089887345252	0.104089887345252
763	P	0.049941507174146	0.101413503167964
764	P	0.078617015292108	0.101413503167964
765	M	0.101413503167964	0.101413503167964
766	P	0.118738739370434	0.118738739370434
767	A	0.249803386324399	0.213429847296798
768	H	0.213429847296798	0.249803386324399
769	P	0.305765727427539	0.305765727427539
770	T	0.322125090879172	0.305765727427539
771	P	0.305765727427539	0.305765727427539
772	A	0.343773854962179	0.322125090879172
773	S	0.235487770463867	0.343773854962179
774	I	0.500000000000000	0.500000000000000
775	F	0.500000000000000	0.500000000000000
776	S	0.500000000000000	0.500000000000000
777	A	0.500000000000000	0.500000000000000
778	R	0.500000000000000	0.500000000000000
779	S	0.500000000000000	0.500000000000000
780	T	0.500000000000000	0.500000000000000
781	D	0.500000000000000	0.500000000000000
782	V	0.500000000000000	0.500000000000000
