# Supplementary material for: Conserved degronome features governing quality control associated proteolysis
Source: Nat Commun. 2022 Dec 8;13:7588. doi: 10.1038/s41467-022-35298-y (PMC9732359; doi:10.1038/s41467-022-35298-y)
Supplement: Supplementary file 7 — Supplementary Data 5 [file 41467_2022_35298_MOESM7_ESM.zip › profile_A1A5C7.csv]

# Degron profile of A1A5C7
# logit: Predicted probability of a tile being a degron (PSI<2.2) assigned to central position
# smooth: Running median spanning 5 positions
resi	aa	logit	logit_smooth
1	M	0.500000000000000	0.500000000000000
2	A	0.500000000000000	0.500000000000000
3	I	0.500000000000000	0.500000000000000
4	D	0.500000000000000	0.500000000000000
5	R	0.500000000000000	0.500000000000000
6	R	0.500000000000000	0.500000000000000
7	R	0.500000000000000	0.500000000000000
8	E	0.500000000000000	0.500000000000000
9	A	0.043071077968553	0.043071077968553
10	A	0.024806980615713	0.024806980615713
11	G	0.024806980615713	0.024806980615713
12	G	0.010508884437418	0.024806980615713
13	G	0.025415250873881	0.013686029019428
14	P	0.013686029019428	0.010508884437418
15	G	0.007329173655609	0.007329173655609
16	R	0.005399391747292	0.007098442280734
17	Q	0.007098442280734	0.007098442280734
18	P	0.005792000433125	0.007098442280734
19	A	0.008839615781036	0.008839615781036
20	P	0.009927204435674	0.009927204435674
21	A	0.011147100441713	0.009927204435674
22	E	0.011147100441713	0.010644184744828
23	E	0.006584544567341	0.011147100441713
24	N	0.010644184744828	0.011147100441713
25	G	0.012089017251454	0.012089017251454
26	S	0.016014946578272	0.016014946578272
27	L	0.018788358270597	0.018788358270597
28	P	0.018788358270597	0.018788358270597
29	P	0.018788358270597	0.018788358270597
30	G	0.028478472406711	0.028478472406711
31	D	0.037168521618188	0.037168521618188
32	A	0.048378245481573	0.048378245481573
33	A	0.064670193726791	0.064670193726791
34	A	0.100904445838116	0.064670193726791
35	S	0.078212427792598	0.064670193726791
36	A	0.036970203686995	0.036970203686995
37	P	0.033018688169511	0.033018688169511
38	L	0.029476598150801	0.033018688169511
39	G	0.029476598150801	0.033018688169511
40	G	0.069400743483948	0.033711826026499
41	R	0.033711826026499	0.041701947450084
42	A	0.054712130288200	0.041701947450084
43	G	0.041701947450084	0.041701947450084
44	P	0.035669140767368	0.053590031214892
45	G	0.053590031214892	0.041701947450084
46	G	0.053590031214892	0.053590031214892
47	G	0.024979607114202	0.053590031214892
48	A	0.059851047436843	0.059851047436843
49	E	0.083223069159688	0.059851047436843
50	I	0.066742167556164	0.059851047436843
51	Q	0.042199625997703	0.042199625997703
52	P	0.042199625997703	0.042199625997703
53	L	0.037711057418730	0.042199625997703
54	P	0.042199625997703	0.042199625997703
55	P	0.059112107381247	0.054425113781614
56	L	0.065973304302534	0.059112107381247
57	H	0.054425113781614	0.065973304302534
58	P	0.138654205506695	0.112650373461244
59	G	0.112650373461244	0.120950942202950
60	G	0.120950942202950	0.120950942202950
61	G	0.165728827920620	0.120950942202950
62	P	0.114859030012361	0.157786419153084
63	H	0.157786419153084	0.157786419153084
64	P	0.212898576172400	0.114859030012361
65	S	0.109035889221647	0.157786419153084
66	C	0.101945175915317	0.200574096876783
67	C	0.200574096876783	0.200574096876783
68	S	0.384026853052185	0.384026853052185
69	A	0.607717604339702	0.607717604339702
70	A	0.793793875170657	0.693575760053136
71	A	0.693575760053136	0.693575760053136
72	A	0.784236557091953	0.693575760053136
73	P	0.681238751712862	0.681238751712862
74	S	0.617700537942183	0.617700537942183
75	L	0.501578692253934	0.617700537942183
76	L	0.516634793428267	0.581725794070826
77	L	0.667547165766993	0.581725794070826
78	L	0.581725794070826	0.667547165766993
79	D	0.679232270657166	0.667547165766993
80	Y	0.764242539132229	0.666344586593462
81	D	0.666344586593462	0.679232270657166
82	G	0.639815805722646	0.666344586593462
83	S	0.769433124661006	0.639815805722646
84	V	0.573193808955369	0.573193808955369
85	L	0.350845372754955	0.350845372754955
86	P	0.178646503867499	0.270086229112236
87	F	0.166965777289878	0.178646503867499
88	L	0.270086229112236	0.178646503867499
89	G	0.167715062810454	0.270086229112236
90	G	0.289588812670507	0.289588812670507
91	L	0.503209283426891	0.503209283426891
92	G	0.633339673820332	0.633339673820332
93	G	0.655518383132115	0.655518383132115
94	G	0.655518383132115	0.655518383132115
95	Y	0.693568221618138	0.693568221618138
96	Q	0.705777512836262	0.705777512836262
97	K	0.722187304431117	0.722187304431117
98	T	0.745066507729445	0.745066507729445
99	L	0.825901494821240	0.825901494821240
100	V	0.825901494821240	0.825901494821240
101	L	0.921407172881578	0.921407172881578
102	L	0.969297110506201	0.969297110506201
103	T	0.969297110506201	0.969297110506201
104	W	0.971487999018903	0.971487999018903
105	I	0.973634977484939	0.973075369749191
106	P	0.973075369749191	0.973075369749191
107	A	0.985249023921885	0.973075369749191
108	L	0.972642792165756	0.972642792165756
109	F	0.912432806367429	0.912432806367429
110	I	0.847245664150212	0.911114927533053
111	G	0.846538744142089	0.906757155626237
112	F	0.911114927533053	0.847245664150212
113	S	0.906757155626237	0.846538744142089
114	Q	0.704776973419945	0.721556078490602
115	F	0.721556078490602	0.704776973419945
116	S	0.642204076138562	0.642204076138562
117	D	0.431151126131599	0.431151126131599
118	S	0.431151126131599	0.431151126131599
119	F	0.424366857821089	0.431151126131599
120	L	0.610231024246421	0.431151126131599
121	L	0.474809949595384	0.474809949595384
122	D	0.406002332000340	0.474809949595384
123	Q	0.476190638273190	0.406002332000340
124	P	0.268926306113079	0.344101614962888
125	N	0.257501921611437	0.344101614962888
126	F	0.344101614962888	0.268926306113079
127	W	0.346572953796735	0.257501921611437
128	C	0.140130838860170	0.140130838860170
129	R	0.140130838860170	0.140130838860170
130	G	0.096212111267849	0.140130838860170
131	A	0.138701711721505	0.140130838860170
132	G	0.229367318912272	0.229367318912272
133	K	0.261455305068021	0.229367318912272
134	G	0.310895565502907	0.229367318912272
135	T	0.196218142274784	0.196218142274784
136	E	0.085256635583197	0.085256635583197
137	L	0.058939556949552	0.058939556949552
138	A	0.042042062709700	0.042042062709700
139	G	0.042042062709700	0.042042062709700
140	V	0.017559564141938	0.034334241432932
141	T	0.034334241432932	0.029048502867973
142	T	0.027721626427257	0.029048502867973
143	T	0.029048502867973	0.034334241432932
144	G	0.055355371591704	0.052070459170812
145	R	0.093542007103760	0.055355371591704
146	G	0.052070459170812	0.077568862872854
147	G	0.077568862872854	0.077568862872854
148	D	0.086375685035343	0.053074912802099
149	M	0.053074912802099	0.053074912802099
150	G	0.053074912802099	0.053074912802099
151	N	0.045002767271854	0.053074912802099
152	W	0.080112510547665	0.080112510547665
153	T	0.123853285020054	0.116966868699877
154	S	0.116966868699877	0.123853285020054
155	L	0.176958914048309	0.176958914048309
156	P	0.194668614752913	0.194668614752913
157	T	0.489213118970137	0.267720383515238
158	T	0.267720383515238	0.372423043846331
159	P	0.372423043846331	0.372423043846331
160	F	0.478620004827758	0.267720383515238
161	A	0.259523073499193	0.259523073499193
162	T	0.215695211890817	0.228823922950842
163	A	0.228823922950842	0.215695211890817
164	P	0.136400675347617	0.136400675347617
165	W	0.128473247451163	0.128473247451163
166	E	0.127254253622166	0.127254253622166
167	A	0.126045153214790	0.126045153214790
168	A	0.113696996313119	0.113696996313119
169	G	0.077707847635170	0.077707847635170
170	N	0.033175238851943	0.033175238851943
171	R	0.025018188636908	0.025018188636908
172	S	0.015562608281815	0.015562608281815
173	N	0.009209598176479	0.009209598176479
174	S	0.004723214541955	0.006977247490617
175	S	0.006977247490617	0.006977247490617
176	G	0.004843081934093	0.006977247490617
177	A	0.007395112412279	0.007395112412279
178	D	0.008306464965356	0.008249378760892
179	G	0.010448133505465	0.008249378760892
180	G	0.008249378760892	0.008249378760892
181	D	0.007020529758412	0.007020529758412
182	T	0.004434415092879	0.004434415092879
183	P	0.004181764332599	0.004181764332599
184	P	0.003164778509574	0.003164778509574
185	L	0.002094326697162	0.003164778509574
186	P	0.001354874900085	0.003164778509574
187	S	0.003320272348676	0.003320272348676
188	P	0.004387005440814	0.004387005440814
189	P	0.004602273233774	0.004602273233774
190	D	0.014636212562777	0.007289250597121
191	K	0.007289250597121	0.013680399574684
192	G	0.013680399574684	0.013680399574684
193	D	0.017301462527505	0.013680399574684
194	N	0.011369940633328	0.013680399574684
195	A	0.026094141726746	0.017301462527505
196	S	0.013213704969767	0.023683972017242
197	N	0.026549025779639	0.026094141726746
198	C	0.023683972017242	0.026549025779639
199	D	0.089931568910571	0.089931568910571
200	C	0.101598609696015	0.101598609696015
201	R	0.155092735974279	0.155092735974279
202	A	0.217332518391095	0.217332518391095
203	W	0.396713002327248	0.396713002327248
204	D	0.477475560623696	0.457439940385913
205	Y	0.457439940385913	0.457439940385913
206	G	0.457439940385913	0.472426941866737
207	I	0.472426941866737	0.472426941866737
208	R	0.753417815837265	0.624467950758134
209	A	0.655530628923817	0.655530628923817
210	G	0.624467950758134	0.655530628923817
211	L	0.728504735752300	0.655530628923817
212	V	0.403777123450230	0.714903251526968
213	Q	0.717965466817015	0.717965466817015
214	N	0.714903251526968	0.714903251526968
215	V	0.841905429501489	0.714903251526968
216	V	0.566591344252065	0.566591344252065
217	S	0.490110949746730	0.566591344252065
218	K	0.490110949746730	0.558197726200475
219	W	0.715717147197048	0.558197726200475
220	D	0.558197726200475	0.558197726200475
221	L	0.558197726200475	0.596165723293553
222	V	0.596165723293553	0.596165723293553
223	C	0.791169146033709	0.601163671276078
224	D	0.731641333752732	0.731641333752732
225	N	0.601163671276078	0.737963883198596
226	A	0.737963883198596	0.737963883198596
227	W	0.749195978591931	0.739172351936947
228	K	0.739172351936947	0.749195978591931
229	V	0.914183084872517	0.810858094996120
230	H	0.906276893362602	0.833780236094111
231	I	0.810858094996120	0.906276893362602
232	A	0.833780236094111	0.906276893362602
233	K	0.953344081952526	0.953344081952526
234	F	0.979644203171644	0.962853849531925
235	S	0.967372882470846	0.967372882470846
236	L	0.962853849531925	0.979644203171644
237	L	0.981006942521503	0.981006942521503
238	V	0.984041778766946	0.981006942521503
239	G	0.983001017401085	0.981006942521503
240	L	0.955505028773417	0.983001017401085
241	I	0.965631307703689	0.975519428658618
242	F	0.983785056350855	0.965631307703689
243	G	0.975519428658618	0.965631307703689
244	Y	0.952188423377808	0.954529406037586
245	L	0.954529406037586	0.952188423377808
246	I	0.950137524458836	0.950137524458836
247	T	0.894157841264606	0.923407519699238
248	G	0.923407519699238	0.894157841264606
249	C	0.873800806493376	0.873800806493376
250	I	0.742983100506966	0.867655679691034
251	A	0.725153125987312	0.867655679691034
252	D	0.867655679691034	0.867655679691034
253	W	0.876763199274527	0.867655679691034
254	V	0.876172916475801	0.874982049467424
255	G	0.776564246260150	0.876172916475801
256	R	0.874982049467424	0.876172916475801
257	R	0.949613838394500	0.949613838394500
258	P	0.956392971285086	0.956392971285086
259	V	0.956392971285086	0.956392971285086
260	L	0.971077496045226	0.971077496045226
261	L	0.992741544877815	0.982821845519370
262	F	0.992310604455697	0.992310604455697
263	S	0.982821845519370	0.992549327982132
264	I	0.993015192983779	0.992549327982132
265	I	0.992549327982132	0.993015192983779
266	F	0.995273058433467	0.995273058433467
267	I	0.996721184378222	0.995273058433467
268	L	0.997022838716345	0.995273058433467
269	I	0.994421576952789	0.994421576952789
270	F	0.993857979139884	0.993857979139884
271	G	0.985653415538273	0.991536782209322
272	L	0.991536782209322	0.985653415538273
273	T	0.983102305715987	0.983102305715987
274	V	0.977261828447908	0.977261828447908
275	A	0.977261828447908	0.977261828447908
276	L	0.954773357012223	0.954773357012223
277	S	0.919099221772890	0.919099221772890
278	V	0.912918094661320	0.919099221772890
279	N	0.858230236929878	0.919099221772890
280	V	0.937346613615048	0.912918094661320
281	T	0.937025672078984	0.894171952145427
282	M	0.894171952145427	0.894171952145427
283	F	0.789294469306679	0.850821882316927
284	S	0.850821882316927	0.850821882316927
285	T	0.829770019757051	0.850821882316927
286	L	0.901548210708927	0.862641589211890
287	R	0.868244496025612	0.868244496025612
288	F	0.862641589211890	0.882320843554477
289	F	0.882320843554477	0.882320843554477
290	E	0.937881772234246	0.910753672750535
291	G	0.949647247872081	0.937881772234246
292	F	0.910753672750535	0.949647247872081
293	C	0.950424902534419	0.950424902534419
294	L	0.970439102945729	0.955445324829285
295	A	0.955445324829285	0.955676833099947
296	G	0.973916974513788	0.959173389735216
297	I	0.955676833099947	0.959173389735216
298	I	0.959173389735216	0.959173389735216
299	L	0.959173389735216	0.959173389735216
300	T	0.983159041934184	0.963712617352315
301	L	0.980455920944766	0.963712617352315
302	Y	0.963712617352315	0.963712617352315
303	A	0.923171347556873	0.923171347556873
304	L	0.880991572486951	0.902261464331621
305	R	0.902261464331621	0.880991572486951
306	I	0.830285778433117	0.830285778433117
307	E	0.817847035115652	0.830285778433117
308	L	0.782343476092730	0.817847035115652
309	C	0.878613583511378	0.795718936372089
310	P	0.795718936372089	0.795718936372089
311	P	0.771894144080846	0.795718936372089
312	G	0.824633181051696	0.771894144080846
313	K	0.754400829121349	0.754400829121349
314	R	0.740055217846870	0.754400829121349
315	F	0.723207912047312	0.754400829121349
316	M	0.885860035443104	0.826053019973212
317	I	0.835249427847534	0.835249427847534
318	T	0.826053019973212	0.859123020303280
319	M	0.872712568880351	0.859123020303280
320	V	0.859123020303280	0.872712568880351
321	A	0.881551128654038	0.881551128654038
322	S	0.936506222659855	0.936506222659855
323	F	0.962521722273873	0.936506222659855
324	V	0.953858127405521	0.936506222659855
325	A	0.921156216694792	0.921156216694792
326	M	0.812687507347265	0.889651409337393
327	A	0.889651409337393	0.868047276951230
328	G	0.868047276951230	0.868047276951230
329	Q	0.825603231963248	0.878746928888119
330	F	0.878746928888119	0.870453318431693
331	L	0.920860893461521	0.870453318431693
332	M	0.870453318431693	0.870453318431693
333	P	0.663212659929639	0.760630122848805
334	G	0.760630122848805	0.730383381901385
335	L	0.660953765931332	0.730383381901385
336	A	0.730383381901385	0.760630122848805
337	A	0.870657841373616	0.815537902525539
338	L	0.870657841373616	0.815537902525539
339	C	0.815537902525539	0.856832891712126
340	R	0.815537902525539	0.856832891712126
341	D	0.856832891712126	0.856832891712126
342	W	0.934788824499351	0.932312063674836
343	Q	0.968196091512736	0.934788824499351
344	V	0.932312063674836	0.954485587522508
345	L	0.954485587522508	0.968196091512736
346	Q	0.969792130201992	0.967816541602926
347	A	0.969792130201992	0.969792130201992
348	L	0.967816541602926	0.969792130201992
349	I	0.981259882801906	0.981259882801906
350	I	0.994945023403087	0.994222072210989
351	C	0.994222072210989	0.994945023403087
352	P	0.997299504053265	0.995403632463036
353	F	0.995403632463036	0.995757096727276
354	L	0.995757096727276	0.996971323737506
355	L	0.997900273883834	0.995757096727276
356	M	0.996971323737506	0.995757096727276
357	L	0.990156760011032	0.990156760011032
358	L	0.980162736468592	0.980162736468592
359	Y	0.978538150547294	0.980162736468592
360	W	0.968393188802706	0.980162736468592
361	S	0.986183908044807	0.982892921186007
362	I	0.986257994347629	0.982892921186007
363	F	0.982892921186007	0.982892921186007
364	P	0.974046993244521	0.974046993244521
365	E	0.961874769347957	0.961874769347957
366	S	0.925322622760948	0.925322622760948
367	L	0.858868353887482	0.867864990208959
368	R	0.867864990208959	0.858868353887482
369	W	0.655665339315207	0.655665339315207
370	L	0.655665339315207	0.655665339315207
371	M	0.534402337431228	0.534402337431228
372	A	0.366749844827912	0.534402337431228
373	T	0.423680983704036	0.534402337431228
374	Q	0.706373883105388	0.706373883105388
375	Q	0.830441477884794	0.830329004231906
376	F	0.830441477884794	0.830329004231906
377	E	0.830329004231906	0.830329004231906
378	S	0.821984574146573	0.821984574146573
379	A	0.713048131985861	0.713048131985861
380	K	0.603876721147207	0.603876721147207
381	R	0.539421964354723	0.539421964354723
382	L	0.478895880991470	0.539421964354723
383	I	0.517991027085955	0.517991027085955
384	L	0.636587891812537	0.517991027085955
385	H	0.426520296756454	0.517991027085955
386	F	0.524073769095718	0.426520296756454
387	T	0.387317969173605	0.387317969173605
388	Q	0.280298069498877	0.280353657840409
389	K	0.171126785232572	0.280298069498877
390	N	0.280353657840409	0.171126785232572
391	R	0.163532959609386	0.163532959609386
392	M	0.067687573464959	0.110678721483523
393	N	0.061827825101267	0.067687573464959
394	P	0.110678721483523	0.061827825101267
395	E	0.053582518326517	0.061438066917486
396	G	0.031147996612022	0.053582518326517
397	D	0.061438066917486	0.045228796914581
398	I	0.038332424670155	0.038332424670155
399	K	0.045228796914581	0.038332424670155
400	G	0.024586238162014	0.038174296507832
401	V	0.030524605461624	0.038174296507832
402	I	0.038174296507832	0.038174296507832
403	P	0.047963372117028	0.047963372117028
404	E	0.086492906988445	0.086492906988445
405	L	0.096207251443522	0.086492906988445
406	E	0.167225956255042	0.096207251443522
407	K	0.085079229328776	0.143981814161372
408	E	0.143981814161372	0.167225956255042
409	L	0.263190948710204	0.263190948710204
410	S	0.298958826666100	0.263190948710204
411	R	0.263190948710204	0.283771957967867
412	R	0.283771957967867	0.298958826666100
413	P	0.540629155452615	0.516509278961912
414	K	0.516509278961912	0.540629155452615
415	K	0.584520825894329	0.584520825894329
416	V	0.601377369735020	0.584520825894329
417	C	0.739263596086062	0.601377369735020
418	I	0.544890081474053	0.692235946219090
419	V	0.692235946219090	0.739263596086062
420	K	0.804998282867536	0.770994367717605
421	V	0.782951193779413	0.782951193779413
422	V	0.770994367717605	0.804998282867536
423	G	0.879082748195100	0.879082748195100
424	T	0.929328671256198	0.929328671256198
425	R	0.929328671256198	0.929328671256198
426	N	0.938973901617128	0.929328671256198
427	L	0.923864369991574	0.923864369991574
428	W	0.923864369991574	0.923864369991574
429	K	0.910797698787255	0.910797698787255
430	N	0.856888072214864	0.898173887580882
431	I	0.868355362206121	0.868355362206121
432	V	0.898173887580882	0.868355362206121
433	V	0.868355362206121	0.898173887580882
434	L	0.913673325900011	0.909801588083635
435	C	0.909801588083635	0.909801588083635
436	V	0.916183616980622	0.909801588083635
437	N	0.856134838140217	0.909801588083635
438	S	0.871874640842109	0.916183616980622
439	L	0.932306560599805	0.900950073262753
440	T	0.926684897032617	0.900950073262753
441	G	0.900950073262753	0.900950073262753
442	Y	0.851960312806250	0.851960312806250
443	G	0.753898045233500	0.753898045233500
444	I	0.741565633154589	0.741565633154589
445	H	0.716767545655562	0.722226500360024
446	H	0.706897622366358	0.716767545655562
447	C	0.722226500360024	0.706897622366358
448	F	0.442755787031325	0.625643420810945
449	A	0.572685675135283	0.622106410652308
450	R	0.625643420810945	0.622106410652308
451	S	0.622106410652308	0.625643420810945
452	M	0.649224441702975	0.630708692017243
453	M	0.630708692017243	0.630708692017243
454	G	0.748501793183603	0.630708692017243
455	H	0.613132584083877	0.613132584083877
456	E	0.439168642259819	0.524868889733347
457	V	0.439168642259819	0.524868889733347
458	K	0.524868889733347	0.439168642259819
459	V	0.556829081207711	0.439168642259819
460	P	0.385731091844228	0.454161788253694
461	L	0.419559798730141	0.454161788253694
462	L	0.454161788253694	0.454161788253694
463	E	0.526657975095352	0.510622289007123
464	N	0.510622289007123	0.526657975095352
465	F	0.690440140824928	0.566710893982792
466	Y	0.566710893982792	0.670237862736606
467	A	0.738518423310300	0.690440140824928
468	D	0.670237862736606	0.738518423310300
469	Y	0.817924247151735	0.738518423310300
470	Y	0.803060312017328	0.803060312017328
471	T	0.684598041238178	0.817924247151735
472	T	0.858566977696232	0.858566977696232
473	A	0.934962227282379	0.891334209287404
474	S	0.904231710361578	0.904231710361578
475	I	0.891334209287404	0.914761847301738
476	A	0.914761847301738	0.914761847301738
477	L	0.973417072762351	0.972625756322219
478	V	0.973024235550052	0.973024235550052
479	S	0.972625756322219	0.973417072762351
480	C	0.974305124275708	0.974305124275708
481	L	0.985930798631760	0.985930798631760
482	A	0.990764607118064	0.985930798631760
483	M	0.987820693934225	0.985930798631760
484	C	0.977264026460008	0.977264026460008
485	V	0.974220632565875	0.974220632565875
486	V	0.938303376449164	0.938303376449164
487	V	0.870843733405012	0.936793242442794
488	R	0.926830214259303	0.936793242442794
489	F	0.936793242442794	0.936793242442794
490	L	0.936793242442794	0.936793242442794
491	G	0.957565615993126	0.957565615993126
492	R	0.957565615993126	0.957565615993126
493	R	0.966231414571263	0.957565615993126
494	G	0.969251622741655	0.957565615993126
495	G	0.949207785898572	0.959044225252608
496	L	0.930788400623633	0.949207785898572
497	L	0.959044225252608	0.938949509939121
498	L	0.938949509939121	0.938949509939121
499	F	0.891147108754731	0.953145985779267
500	M	0.953145985779267	0.953145985779267
501	I	0.972543510401373	0.968041921914231
502	L	0.968041921914231	0.972543510401373
503	T	0.986888529414837	0.986888529414837
504	A	0.986888529414838	0.986888529414837
505	L	0.986888529414837	0.986888529414837
506	A	0.986888529414837	0.986888529414837
507	S	0.969497526657364	0.977406679295437
508	L	0.969658337735363	0.969658337735363
509	L	0.977406679295437	0.969497526657364
510	Q	0.941401227852467	0.941401227852467
511	L	0.889651979714139	0.932457519857923
512	G	0.932457519857923	0.918366310965657
513	L	0.918366310965657	0.889651979714139
514	L	0.846746972975851	0.846746972975851
515	N	0.829171647279043	0.829171647279043
516	L	0.804903863296543	0.804903863296543
517	I	0.523254947565264	0.523254947565264
518	G	0.368778331990957	0.368778331990957
519	K	0.323739788287189	0.336390800594577
520	Y	0.277060278801245	0.323739788287189
521	S	0.336390800594577	0.277060278801245
522	Q	0.118829306779446	0.133677538025482
523	H	0.066975061260942	0.118829306779446
524	P	0.133677538025482	0.071871442015712
525	D	0.071871442015712	0.066975061260942
526	S	0.018655028797355	0.044871589447622
527	G	0.023156439520584	0.026420275999598
528	M	0.044871589447622	0.026420275999598
529	S	0.026420275999598	0.044871589447622
530	D	0.052355319803013	0.052355319803013
531	S	0.068451734655380	0.068451734655380
532	V	0.112966488453424	0.112966488453424
533	K	0.130306211352434	0.130306211352434
534	D	0.379013624286802	0.379013624286802
535	K	0.509997844708851	0.509997844708851
536	F	0.509997844708851	0.509997844708851
537	S	0.509997844708851	0.509997844708851
538	I	0.660403564206735	0.660403564206735
539	A	0.826840809891803	0.751165132995114
540	F	0.826840809891803	0.797132004055581
541	S	0.751165132995114	0.826840809891803
542	I	0.797132004055581	0.826840809891803
543	V	0.930590373713956	0.851945549391092
544	G	0.914903986703271	0.914903986703271
545	M	0.851945549391092	0.914903986703271
546	F	0.915327481312570	0.880648963823973
547	A	0.841518337204019	0.880648963823973
548	S	0.880648963823973	0.880648963823973
549	H	0.880648963823973	0.880648963823973
550	A	0.932370532190670	0.886675953099338
551	V	0.915772719819319	0.886675953099338
552	G	0.886675953099338	0.889412679051878
553	S	0.855934945489506	0.886675953099338
554	L	0.889412679051878	0.855934945489506
555	S	0.813147163554753	0.813147163554753
556	V	0.750885528688880	0.813147163554753
557	F	0.752924689892697	0.813147163554753
558	F	0.828187646262976	0.828187646262976
559	C	0.888849835805579	0.834971572166315
560	A	0.834971572166315	0.888849835805579
561	E	0.914857001320461	0.888849835805579
562	I	0.890393291100224	0.859976376256267
563	T	0.765764105083478	0.859976376256267
564	P	0.859976376256267	0.765764105083478
565	T	0.731390557994368	0.732460271598984
566	V	0.732460271598984	0.732460271598984
567	I	0.714181122828605	0.732460271598984
568	R	0.745136981349625	0.745136981349625
569	C	0.745136981349625	0.745136981349625
570	G	0.835869622468726	0.745136981349625
571	G	0.754285787143713	0.754285787143713
572	L	0.696566326696837	0.790514868504790
573	G	0.834606645887082	0.768950285940763
574	L	0.790514868504790	0.768950285940763
575	V	0.768950285940763	0.768950285940763
576	L	0.754363181940805	0.754363181940805
577	A	0.742113706541768	0.742113706541768
578	S	0.687447178151142	0.742113706541768
579	A	0.712046641577247	0.742113706541768
580	G	0.869431063341119	0.845666928281209
581	F	0.878287394974497	0.845666928281209
582	G	0.845666928281209	0.845666928281209
583	M	0.845666928281209	0.845666928281209
584	L	0.775989782750133	0.775989782750133
585	T	0.593957084206108	0.593957084206108
586	A	0.523767386954258	0.523767386954258
587	P	0.509055267288337	0.523767386954258
588	I	0.389798704924813	0.523767386954258
589	I	0.593950160137407	0.593950160137407
590	E	0.593950160137407	0.593950160137407
591	L	0.784238359168520	0.599223983893505
592	H	0.722643469161096	0.722643469161096
593	N	0.599223983893505	0.750676458834463
594	Q	0.750676458834463	0.750676458834463
595	K	0.833193670931522	0.833193670931522
596	G	0.916526872964906	0.839217871050236
597	Y	0.868739258002482	0.868739258002482
598	F	0.839217871050236	0.887080203692194
599	L	0.935888619975999	0.887080203692194
600	H	0.887080203692194	0.931924665616470
601	H	0.931924665616470	0.935888619975999
602	I	0.972323640193983	0.972323640193983
603	I	0.983906085947156	0.983906085947156
604	F	0.992482139146105	0.992482139146105
605	A	0.997194936759987	0.996976155806325
606	C	0.996976155806325	0.997194936759987
607	C	0.997224163335329	0.997224163335329
608	T	0.997224163335329	0.997224163335329
609	L	0.998405187167300	0.997809260154100
610	I	0.999084187100656	0.997809260154100
611	C	0.997809260154100	0.997809260154100
612	I	0.992274177897891	0.992274177897891
613	I	0.985661076258431	0.985661076258431
614	C	0.983722974141334	0.983722974141334
615	I	0.949526250151327	0.949526250151327
616	L	0.915330566659300	0.915330566659300
617	L	0.894546626548993	0.894546626548993
618	L	0.894546626548993	0.894546626548993
619	P	0.779815017172477	0.779815017172477
620	E	0.558760779641922	0.558760779641922
621	S	0.330408333460532	0.330408333460532
622	R	0.330408333460532	0.330408333460532
623	D	0.235083922100811	0.235083922100811
624	Q	0.106948520038267	0.106948520038267
625	N	0.045978344805911	0.045978344805911
626	L	0.014513819201825	0.016922085930458
627	P	0.008380654543880	0.016922085930458
628	E	0.016922085930458	0.016922085930458
629	N	0.029421467328714	0.027207923238118
630	I	0.031670085491171	0.029421467328714
631	S	0.027207923238118	0.031670085491171
632	N	0.045407618689472	0.045407618689472
633	G	0.088300731049941	0.088300731049941
634	E	0.186568641924123	0.094016725309419
635	H	0.094016725309419	0.116310568596435
636	Y	0.116310568596435	0.177732191191961
637	T	0.177732191191961	0.116310568596435
638	R	0.204377944427402	0.116310568596435
639	Q	0.087085953494906	0.087085953494906
640	P	0.051920934506161	0.066824364449453
641	L	0.059880331976695	0.066824364449453
642	L	0.066824364449453	0.066824364449453
643	P	0.189846533065649	0.189846533065649
644	H	0.289949723251059	0.289949723251059
645	K	0.307062829291664	0.289949723251059
646	K	0.307062829291664	0.302336006288025
647	G	0.245750659688142	0.302336006288025
648	E	0.302336006288025	0.245750659688142
649	Q	0.226421161098010	0.226421161098010
650	P	0.226421161098010	0.226421161098010
651	L	0.128074114580449	0.128074114580449
652	L	0.079500515846527	0.128074114580449
653	L	0.121797776525164	0.121797776525164
654	T	0.128241350301129	0.121797776525164
655	N	0.105518940567712	0.128241350301129
656	A	0.226683429366012	0.226683429366012
657	E	0.355031385613411	0.229684031683701
658	L	0.229684031683701	0.229684031683701
659	K	0.300935697032064	0.229684031683701
660	D	0.219482975992450	0.219482975992450
661	Y	0.155182649984728	0.155182649984728
662	S	0.107134260781814	0.107134260781814
663	G	0.082341080917032	0.082341080917032
664	L	0.053504543236219	0.082341080917032
665	H	0.044498500969373	0.064504059289300
666	D	0.132243890759973	0.053504543236219
667	A	0.064504059289300	0.059721843579237
668	A	0.040294861703684	0.059721843579237
669	A	0.059721843579237	0.043536579595766
670	A	0.043083651413031	0.043536579595766
671	G	0.043536579595766	0.043536579595766
672	D	0.068800816343019	0.043083651413031
673	T	0.030255428956169	0.043536579595766
674	L	0.021411210984736	0.048147765810576
675	P	0.061774115579089	0.048147765810576
676	E	0.048147765810576	0.048147765810576
677	G	0.048147765810576	0.061774115579089
678	A	0.500000000000000	0.500000000000000
679	T	0.500000000000000	0.500000000000000
680	A	0.500000000000000	0.500000000000000
681	N	0.500000000000000	0.500000000000000
682	G	0.500000000000000	0.500000000000000
683	M	0.500000000000000	0.500000000000000
684	K	0.500000000000000	0.500000000000000
685	A	0.500000000000000	0.500000000000000
686	M	0.500000000000000	0.500000000000000
