# Supplementary material for: Conserved degronome features governing quality control associated proteolysis
Source: Nat Commun. 2022 Dec 8;13:7588. doi: 10.1038/s41467-022-35298-y (PMC9732359; doi:10.1038/s41467-022-35298-y)
Supplement: Supplementary file 7 — Supplementary Data 5 [file 41467_2022_35298_MOESM7_ESM.zip › profile_A1A5D9.csv]

# Degron profile of A1A5D9
# logit: Predicted probability of a tile being a degron (PSI<2.2) assigned to central position
# smooth: Running median spanning 5 positions
resi	aa	logit	logit_smooth
1	M	0.500000000000000	0.500000000000000
2	S	0.500000000000000	0.500000000000000
3	S	0.500000000000000	0.500000000000000
4	P	0.500000000000000	0.500000000000000
5	D	0.500000000000000	0.500000000000000
6	G	0.500000000000000	0.500000000000000
7	P	0.500000000000000	0.500000000000000
8	S	0.500000000000000	0.500000000000000
9	F	0.034679534691172	0.034679534691172
10	P	0.028479073073178	0.028479073073178
11	S	0.028479073073178	0.028479073073178
12	G	0.024310624640762	0.028479073073178
13	P	0.028479073073178	0.028479073073178
14	L	0.042461463655594	0.028479073073178
15	S	0.028479073073178	0.028479073073178
16	G	0.019414579628142	0.019414579628142
17	G	0.014747907087103	0.019414579628142
18	A	0.014747907087103	0.019414579628142
19	S	0.031855774527627	0.027206923308081
20	P	0.027206923308081	0.031855774527627
21	S	0.064650006988988	0.064650006988988
22	G	0.121782100885347	0.073738533558396
23	D	0.121782100885347	0.102018737946867
24	E	0.073738533558396	0.121782100885347
25	G	0.102018737946867	0.102018737946867
26	F	0.139511363877531	0.073738533558396
27	F	0.061939169027307	0.102018737946867
28	P	0.061939169027307	0.126747472123550
29	F	0.126747472123550	0.126747472123550
30	V	0.214252583833762	0.214252583833762
31	L	0.214252583833762	0.214252583833762
32	E	0.292027858751481	0.292027858751481
33	R	0.352000631998204	0.292027858751481
34	R	0.379158060371572	0.292027858751481
35	D	0.198151037264207	0.198151037264207
36	S	0.101057930668450	0.101057930668450
37	F	0.070570624418609	0.070570624418609
38	L	0.022797946158672	0.022797946158672
39	G	0.011494856062386	0.011494856062386
40	G	0.003540952724835	0.005357655271388
41	G	0.003084004297994	0.005357655271388
42	P	0.005357655271388	0.005357655271388
43	G	0.006089315439233	0.006089315439233
44	P	0.022511324124233	0.020806524362239
45	E	0.020806524362239	0.020806524362239
46	E	0.020917889316396	0.020806524362239
47	P	0.010383972656524	0.015717746107054
48	E	0.012643636454880	0.012643636454880
49	D	0.015717746107054	0.012643636454880
50	L	0.011980512030529	0.012643636454880
51	A	0.013271189076673	0.013271189076673
52	L	0.008812574518283	0.013271189076673
53	Q	0.019272069889084	0.019272069889084
54	L	0.060419580529038	0.060419580529038
55	Q	0.173847318033466	0.173847318033466
56	Q	0.233017200982884	0.233017200982884
57	K	0.393727657382580	0.393727657382580
58	E	0.427258708998229	0.393727657382580
59	K	0.427258708998229	0.393727657382580
60	D	0.314874503542274	0.314874503542274
61	L	0.187415413442908	0.273228720681838
62	L	0.273228720681838	0.273228720681838
63	L	0.273228720681838	0.273228720681838
64	A	0.433579921139163	0.322624833003580
65	A	0.322624833003580	0.352777752001439
66	E	0.352777752001439	0.352777752001439
67	L	0.429612344349087	0.345051937368723
68	G	0.314430582708649	0.345051937368723
69	K	0.345051937368723	0.345051937368723
70	M	0.345051937368723	0.314430582708649
71	L	0.232287076556268	0.232287076556268
72	L	0.148044331137336	0.166672775427628
73	E	0.115553368103755	0.166672775427628
74	R	0.166672775427628	0.148044331137336
75	N	0.166672775427628	0.166672775427628
76	E	0.097175380709179	0.166672775427628
77	E	0.211019393353691	0.187969474876962
78	L	0.220995328389516	0.187969474876962
79	R	0.187969474876962	0.187969474876962
80	R	0.102082116246764	0.175930985727375
81	Q	0.061244529462117	0.102082116246764
82	L	0.175930985727375	0.102082116246764
83	E	0.102008942408590	0.133821866870247
84	T	0.133821866870247	0.133821866870247
85	L	0.133821866870247	0.133821866870247
86	S	0.133821866870247	0.133821866870247
87	A	0.081498277869753	0.133821866870247
88	Q	0.133821866870247	0.116701596164651
89	H	0.116701596164651	0.116701596164651
90	L	0.116701596164651	0.116701596164651
91	E	0.038807510972860	0.056151896482726
92	R	0.052842863007975	0.052842863007975
93	E	0.056151896482726	0.038807510972860
94	E	0.017855571237481	0.033026063480082
95	R	0.033026063480082	0.033026063480082
96	L	0.029152758374752	0.029152758374752
97	Q	0.033922755545304	0.029152758374752
98	Q	0.024033078539760	0.029152758374752
99	E	0.024033078539760	0.033922755545304
100	N	0.050005875562433	0.050005875562433
101	H	0.056488569062004	0.056488569062004
102	E	0.101138959814105	0.101138959814105
103	L	0.129055664167715	0.101138959814105
104	R	0.144230402480136	0.101138959814105
105	R	0.048980740237050	0.099534552351238
106	G	0.099534552351238	0.099534552351238
107	L	0.064351342728557	0.099534552351238
108	A	0.128174129279195	0.128174129279195
109	A	0.166632854471183	0.166632854471183
110	R	0.185406619912204	0.171227540983758
111	G	0.403372067506286	0.185406619912204
112	A	0.171227540983758	0.185406619912204
113	E	0.264565728293416	0.171227540983758
114	W	0.160662285419276	0.160662285419276
115	E	0.160662285419276	0.160662285419276
116	A	0.048454972666701	0.066085786625369
117	R	0.066085786625369	0.048454972666701
118	A	0.032042868926429	0.048454972666701
119	V	0.036285809352831	0.066085786625369
120	E	0.085555709588159	0.076005956006793
121	L	0.076005956006793	0.076005956006793
122	E	0.149540228157097	0.085555709588159
123	G	0.075724259466202	0.141756468589725
124	D	0.211418886865728	0.141756468589725
125	V	0.141756468589725	0.080786060437409
126	E	0.080786060437409	0.080786060437409
127	A	0.061982215018906	0.067880135491195
128	L	0.040129460511550	0.061982215018906
129	R	0.067880135491195	0.040129460511550
130	A	0.021769487855994	0.040129460511550
131	Q	0.034530860722559	0.041823075875158
132	L	0.041823075875158	0.034530860722559
133	G	0.041823075875158	0.034530860722559
134	E	0.024957227005017	0.032608852466586
135	Q	0.032608852466586	0.028783021502333
136	R	0.028783021502333	0.024957227005017
137	S	0.008975129830369	0.008975129830369
138	E	0.008975129830369	0.008975129830369
139	Q	0.008975129830369	0.008975129830369
140	Q	0.010479283633972	0.008975129830369
141	D	0.006870281962567	0.010479283633972
142	S	0.016899340461969	0.016899340461969
143	G	0.029072270513723	0.018289981625365
144	R	0.018289981625365	0.029072270513723
145	E	0.031420755002619	0.031420755002619
146	R	0.031420755002619	0.031420755002619
147	A	0.031420755002619	0.031420755002619
148	R	0.031420755002619	0.031420755002619
149	A	0.027135066495706	0.031420755002619
150	L	0.094895428753174	0.094895428753174
151	S	0.101624132488529	0.101624132488529
152	E	0.219413361751700	0.206679875013123
153	L	0.206679875013123	0.219413361751700
154	S	0.295133538866748	0.263657919613418
155	E	0.263657919613418	0.295133538866748
156	Q	0.354067707259558	0.319152700063764
157	N	0.384033824211265	0.319152700063764
158	L	0.319152700063764	0.319152700063764
159	R	0.234422727590466	0.319152700063764
160	L	0.234422727590466	0.234422727590466
161	S	0.329813464340714	0.234422727590466
162	Q	0.209383447374143	0.209383447374143
163	Q	0.131974136854325	0.196369696926405
164	L	0.196369696926405	0.196369696926405
165	A	0.131974136854325	0.150260576280398
166	Q	0.264732195642055	0.150260576280398
167	A	0.150260576280398	0.150260576280398
168	S	0.150260576280398	0.150260576280398
169	Q	0.051267162935147	0.092161127385380
170	T	0.092161127385380	0.068152441790888
171	E	0.052122467745870	0.068152441790888
172	Q	0.068152441790888	0.068152441790888
173	E	0.068152441790888	0.060416902220579
174	L	0.060416902220579	0.060416902220579
175	Q	0.050052043802579	0.059801174396265
176	R	0.038105328778173	0.059801174396265
177	E	0.059801174396265	0.059801174396265
178	L	0.059801174396265	0.059801174396265
179	D	0.071672008205023	0.071672008205023
180	A	0.110385489019860	0.110385489019860
181	L	0.141656094625056	0.141656094625056
182	R	0.350672475510486	0.224245122560679
183	G	0.260779633005749	0.247432713407064
184	Q	0.224245122560679	0.247432713407064
185	C	0.247432713407064	0.247432713407063
186	Q	0.247432713407063	0.247432713407063
187	A	0.247432713407063	0.247432713407064
188	Q	0.415132118679351	0.251401552507944
189	A	0.368985759331764	0.368985759331764
190	L	0.251401552507944	0.368985759331764
191	A	0.368985759331764	0.324893118327384
192	G	0.307492329992840	0.324893118327384
193	A	0.324893118327384	0.360242634250633
194	E	0.360242634250633	0.324893118327384
195	L	0.360242634250633	0.324893118327384
196	R	0.257558985881709	0.257558985881709
197	T	0.177530357599721	0.177530357599721
198	R	0.122449729251496	0.122449729251496
199	L	0.064135276613827	0.122449729251496
200	E	0.077479692461241	0.122449729251496
201	S	0.172662441619827	0.135628718385943
202	L	0.135628718385943	0.135674308773233
203	Q	0.214651538021432	0.135674308773233
204	G	0.135674308773233	0.135674308773233
205	E	0.135674308773233	0.135674308773233
206	N	0.125305693664358	0.125305693664358
207	Q	0.062229228390859	0.062229228390859
208	M	0.062229228390859	0.062229228390859
209	L	0.062229228390859	0.062229228390859
210	Q	0.075301464732397	0.062229228390859
211	S	0.038456543021081	0.075301464732397
212	R	0.081092528762110	0.081092528762110
213	R	0.111852554017192	0.111852554017192
214	Q	0.142258437386948	0.142258437386948
215	D	0.282000914809764	0.149165494261824
216	L	0.314730358618892	0.149165494261824
217	E	0.149165494261824	0.149165494261824
218	A	0.050850360281586	0.090096998581776
219	Q	0.090096998581776	0.053787765958634
220	I	0.053787765958634	0.050850360281586
221	R	0.047321871629099	0.047321871629099
222	G	0.033636025771635	0.033636025771635
223	L	0.021198091030300	0.031722456735006
224	R	0.031722456735006	0.031722456735006
225	E	0.018468005831412	0.031722456735006
226	E	0.058000299626186	0.044244809425426
227	V	0.044244809425426	0.044244809425426
228	E	0.048276115968026	0.044244809425426
229	K	0.024570566159806	0.024570566159806
230	G	0.024551434453863	0.024551434453863
231	E	0.018753819468114	0.018753819468114
232	G	0.005806557301031	0.018753819468114
233	R	0.010067113971099	0.018753819468114
234	L	0.032206667458424	0.032206667458424
235	Q	0.098205268423070	0.098205268423070
236	T	0.107119047564382	0.107119047564382
237	T	0.183985479620419	0.163831670851719
238	H	0.205104402849600	0.183985479620419
239	E	0.163831670851719	0.205104402849600
240	E	0.269127594597410	0.218513156371829
241	L	0.344474993772523	0.218513156371829
242	L	0.218513156371829	0.218513156371829
243	L	0.138270259886099	0.218513156371829
244	L	0.148143446594486	0.155051135654296
245	R	0.244231213226797	0.155051135654296
246	R	0.155051135654296	0.242294343819808
247	E	0.242294343819808	0.242294343819808
248	R	0.242294343819808	0.242294343819808
249	R	0.375380011395550	0.242294343819808
250	E	0.281903260589192	0.242294343819808
251	H	0.183978590033309	0.183978590033309
252	S	0.107151852328448	0.107151852328448
253	L	0.035376588447913	0.040042700367672
254	E	0.040042700367672	0.035376588447913
255	L	0.028399290635365	0.032175805979447
256	E	0.028399290635365	0.032175805979447
257	R	0.032175805979447	0.032175805979447
258	A	0.054719851370915	0.054719851370915
259	R	0.091597375487526	0.091597375487526
260	S	0.102961706891118	0.102961706891118
261	E	0.177381013348303	0.110192729522807
262	A	0.110192729522807	0.177381013348303
263	G	0.188798399406123	0.188798399406123
264	E	0.188798399406123	0.188798399406123
265	A	0.272225290097120	0.247478352521248
266	L	0.272225290097120	0.272225290097120
267	S	0.247478352521248	0.272225290097120
268	A	0.342012107998992	0.342012107998992
269	L	0.342012107998992	0.342012107998992
270	R	0.342012107998992	0.342012107998992
271	R	0.443121118617970	0.376647268170169
272	L	0.376647268170169	0.376647268170169
273	Q	0.376647268170169	0.376647268170169
274	R	0.220374437173451	0.220374437173451
275	R	0.130785201434038	0.199051864322784
276	V	0.139666034602394	0.139666034602394
277	S	0.199051864322784	0.130785201434038
278	E	0.108779061225710	0.108779061225710
279	L	0.053512824789140	0.060421238774422
280	E	0.060421238774422	0.053512824789140
281	E	0.016819820437257	0.030649606973184
282	E	0.030649606973184	0.030649606973184
283	S	0.028471313774434	0.028471313774434
284	R	0.032257088723804	0.028471313774434
285	L	0.023424952741298	0.028471313774434
286	Q	0.023424952741298	0.032257088723804
287	D	0.072781207276528	0.037119942295260
288	A	0.037119942295260	0.062925883349607
289	D	0.062925883349607	0.062925883349607
290	V	0.062925883349607	0.062925883349607
291	S	0.180156612370012	0.180156612370012
292	A	0.212390768856367	0.180156612370012
293	A	0.212257215677465	0.212257215677465
294	S	0.125436954202525	0.212390768856367
295	L	0.226027723914589	0.212257215677465
296	Q	0.226027723914589	0.152482474495453
297	S	0.106292284610275	0.152482474495453
298	E	0.152482474495453	0.106292284610275
299	L	0.050087866791850	0.050087866791850
300	A	0.046393794175763	0.046393794175763
301	H	0.029100473024249	0.029100473024249
302	S	0.022038583179201	0.022038583179201
303	L	0.016751955413886	0.016751955413886
304	D	0.011006712940678	0.011006712940678
305	D	0.005992220907897	0.010834371193850
306	G	0.007343490848228	0.007343490848228
307	D	0.010834371193850	0.005992220907897
308	Q	0.004388553428279	0.004388553428279
309	G	0.001791936064242	0.001791936064242
310	Q	0.001680633107330	0.001680633107330
311	G	0.001428871833579	0.001555299386890
312	A	0.000769455895530	0.001555299386890
313	D	0.001555299386890	0.001555299386890
314	A	0.003351573531146	0.003351573531146
315	P	0.004428318348081	0.004428318348081
316	G	0.007508076255530	0.007508076255530
317	D	0.007670591318337	0.007670591318337
318	T	0.010230899503502	0.010230899503502
319	P	0.011942973162521	0.011942973162521
320	T	0.014849289149866	0.014849289149866
321	T	0.014849289149866	0.014849289149866
322	R	0.029276756438580	0.023987089879018
323	S	0.023987089879018	0.023987089879018
324	P	0.023987089879018	0.029119833291400
325	K	0.029119833291400	0.029119833291400
326	T	0.048534620632024	0.048032307058905
327	R	0.048032307058905	0.048032307058905
328	K	0.048032307058905	0.048032307058905
329	A	0.040694130970002	0.040694130970002
330	S	0.023521746362224	0.025430605181922
331	S	0.012655035965642	0.025430605181922
332	P	0.025430605181922	0.025430605181922
333	Q	0.054528691996664	0.028679362500811
334	P	0.033927597942082	0.028679362500811
335	S	0.028679362500811	0.028679362500811
336	P	0.022732077755783	0.022732077755783
337	P	0.022732077755783	0.022732077755783
338	E	0.017556603731677	0.019120026449401
339	E	0.018916089599668	0.019120026449401
340	I	0.019120026449401	0.019120026449401
341	L	0.022418913414218	0.022418913414218
342	E	0.044611194010547	0.044611194010547
343	P	0.052074721002610	0.044611194010547
344	P	0.044611194010547	0.044611194010547
345	K	0.063157504252559	0.052074721002610
346	K	0.043550130387823	0.063157504252559
347	R	0.139023517550041	0.129679256537084
348	T	0.345720028389141	0.129679256537084
349	S	0.129679256537084	0.129679256537084
350	L	0.043550130387823	0.069573314569923
351	S	0.069573314569923	0.069573314569923
352	P	0.048076353651662	0.058114055254516
353	A	0.092002726781023	0.069573314569923
354	E	0.058114055254516	0.092002726781023
355	I	0.100396504028450	0.100396504028450
356	L	0.112637227356689	0.105842560954352
357	E	0.105842560954352	0.105842560954352
358	E	0.181921824800867	0.105842560954352
359	K	0.098462705416184	0.098462705416184
360	E	0.051758590639345	0.057636147156463
361	V	0.035555724676141	0.057636147156463
362	E	0.057636147156463	0.057636147156463
363	V	0.096278880618901	0.057636147156463
364	A	0.089508952369474	0.072010207731457
365	K	0.046058582653213	0.089508952369474
366	L	0.072010207731457	0.089508952369474
367	Q	0.142273917670280	0.091739009456475
368	D	0.091739009456475	0.142273917670280
369	E	0.248418268323747	0.151704540196125
370	I	0.151704540196125	0.237519994236152
371	S	0.237519994236152	0.237519994236152
372	L	0.255496304519614	0.231785791308480
373	Q	0.231785791308480	0.231785791308480
374	Q	0.155210075668974	0.155210075668974
375	A	0.053159870162208	0.155210075668974
376	E	0.102588952732859	0.155210075668974
377	L	0.174266978538571	0.152366158545447
378	Q	0.283991876233178	0.152366158545447
379	S	0.152366158545447	0.152366158545447
380	L	0.144911915241938	0.144911915241938
381	R	0.049238077955789	0.109770072177077
382	E	0.095387968772703	0.109770072177077
383	E	0.109770072177077	0.109770072177077
384	L	0.109770072177077	0.109770072177077
385	Q	0.165395751853732	0.109770072177077
386	R	0.057101160028628	0.057101160028628
387	Q	0.031761139480110	0.031761139480110
388	K	0.027125711816953	0.027125711816953
389	E	0.011096225342987	0.012601635902300
390	L	0.005935037692672	0.012601635902300
391	R	0.012601635902300	0.012601635902300
392	A	0.040089372096877	0.023405320164370
393	Q	0.023405320164370	0.025317548877216
394	E	0.025317548877216	0.028696360348476
395	D	0.028696360348476	0.028696360348476
396	P	0.056741949306954	0.052623423594395
397	G	0.059978877341120	0.052623423594395
398	E	0.052623423594395	0.052623423594395
399	A	0.030914838949337	0.030914838949337
400	L	0.014561885723394	0.014561885723394
401	H	0.006865474112286	0.014561885723394
402	S	0.009110692830059	0.014561885723394
403	A	0.026585328402704	0.026585328402704
404	L	0.041550524678378	0.041550524678378
405	S	0.045878895018966	0.045878895018966
406	D	0.072399487314978	0.072399487314978
407	R	0.203447682185431	0.106731947392188
408	D	0.106731947392188	0.106731947392188
409	E	0.106731947392188	0.106731947392188
410	A	0.099774283341911	0.106731947392188
411	V	0.172332357857756	0.135357849970820
412	N	0.135357849970820	0.135357849970820
413	K	0.135357849970820	0.135357849970820
414	A	0.110470428684445	0.135357849970820
415	L	0.211420814166237	0.211420814166237
416	E	0.297628575637823	0.297628575637823
417	L	0.458838142256147	0.458838142256147
418	S	0.735069419157069	0.458838142256147
419	L	0.564836591879207	0.458838142256147
420	Q	0.450920695782521	0.450920695782521
421	L	0.340965323837038	0.450920695782521
422	N	0.354325585710344	0.354325585710344
423	R	0.456549030613012	0.354325585710344
424	V	0.309001461938731	0.354325585710344
425	S	0.456645505635861	0.325452788476102
426	L	0.204342295021809	0.325452788476102
427	E	0.325452788476102	0.325452788476102
428	R	0.325452788476102	0.325452788476102
429	D	0.360691889964099	0.325452788476102
430	S	0.269295830104161	0.360691889964099
431	L	0.486072328931209	0.360691889964099
432	S	0.486072328931209	0.338507317939995
433	R	0.338507317939995	0.338507317939995
434	E	0.325442872236438	0.338507317939995
435	L	0.304558429840838	0.338507317939995
436	L	0.483505539879111	0.483505539879111
437	R	0.619771642823432	0.619771642823432
438	A	0.767296027423880	0.619771642823432
439	I	0.752615586241502	0.635906637257471
440	R	0.481781349256483	0.635906637257471
441	Q	0.635906637257471	0.635906637257471
442	K	0.481684271505557	0.635906637257471
443	V	0.665162613098915	0.635906637257471
444	A	0.676786774371971	0.506999867638824
445	L	0.506999867638824	0.506999867638824
446	T	0.322662829200624	0.322662829200624
447	Q	0.162482892643098	0.162482892643098
448	E	0.125352031784600	0.162482892643098
449	L	0.109178754158374	0.162482892643098
450	E	0.184684048434843	0.184684048434843
451	A	0.290639690161747	0.231568707882352
452	W	0.328474877319233	0.231568707882352
453	Q	0.231568707882352	0.231568707882352
454	D	0.128922752953703	0.215700471457089
455	D	0.118999072474110	0.215700471457089
456	M	0.215700471457089	0.215700471457089
457	Q	0.340747896177699	0.215766258568769
458	V	0.215766258568769	0.279935564874010
459	V	0.306605724574440	0.279935564874010
460	I	0.279935564874010	0.215766258568769
461	G	0.153360782427998	0.175335143658015
462	Q	0.156183525814107	0.175335143658015
463	Q	0.175335143658015	0.175335143658015
464	L	0.444199811341321	0.347005111758691
465	R	0.347005111758691	0.347005111758691
466	S	0.414104562741281	0.347005111758691
467	Q	0.293021031836605	0.293021031836605
468	R	0.229740390279710	0.229740390279710
469	Q	0.127783574371863	0.173569997553809
470	K	0.162325139878204	0.173569997553809
471	E	0.173569997553809	0.162325139878204
472	L	0.187078150832643	0.162325139878204
473	S	0.094302782249737	0.100994152479502
474	A	0.094302782249737	0.100994152479502
475	S	0.100994152479502	0.100994152479502
476	A	0.129993078571662	0.129993078571662
477	S	0.145259657189120	0.135366715700460
478	S	0.135366715700460	0.145259657189120
479	S	0.151944043738900	0.151944043738900
480	T	0.368334576588746	0.236870083045164
481	P	0.236870083045164	0.338919439854228
482	R	0.368334576588746	0.368334576588746
483	R	0.338919439854228	0.368334576588746
484	A	0.490609864196268	0.368334576588746
485	A	0.372396740911510	0.338919439854228
486	P	0.335260823818015	0.335260823818015
487	R	0.276046696650677	0.282334075477170
488	F	0.244771659010555	0.276046696650677
489	S	0.282334075477170	0.259216165880796
490	L	0.259216165880796	0.259216165880796
491	R	0.196915556311553	0.282334075477170
492	L	0.298059422922144	0.298059422922144
493	G	0.393954386678397	0.330827159722272
494	P	0.346279719046904	0.346279719046904
495	G	0.330827159722272	0.393954386678397
496	P	0.462603603821005	0.462603603821005
497	A	0.462603603821005	0.462603603821005
498	G	0.481533900220051	0.462603603821005
499	G	0.347855527104407	0.481533900220051
500	F	0.500000000000000	0.500000000000000
501	L	0.500000000000000	0.500000000000000
502	S	0.500000000000000	0.500000000000000
503	N	0.500000000000000	0.500000000000000
504	L	0.500000000000000	0.500000000000000
505	F	0.500000000000000	0.500000000000000
506	R	0.500000000000000	0.500000000000000
507	R	0.500000000000000	0.500000000000000
508	T	0.500000000000000	0.500000000000000
