# Supplementary material for: Conserved degronome features governing quality control associated proteolysis
Source: Nat Commun. 2022 Dec 8;13:7588. doi: 10.1038/s41467-022-35298-y (PMC9732359; doi:10.1038/s41467-022-35298-y)
Supplement: Supplementary file 7 — Supplementary Data 5 [file 41467_2022_35298_MOESM7_ESM.zip › profile_A1E959.csv]

# Degron profile of A1E959
# logit: Predicted probability of a tile being a degron (PSI<2.2) assigned to central position
# smooth: Running median spanning 5 positions
resi	aa	logit	logit_smooth
1	M	0.500000000000000	0.500000000000000
2	K	0.500000000000000	0.500000000000000
3	I	0.500000000000000	0.500000000000000
4	I	0.500000000000000	0.500000000000000
5	I	0.500000000000000	0.500000000000000
6	L	0.500000000000000	0.500000000000000
7	L	0.500000000000000	0.500000000000000
8	G	0.500000000000000	0.500000000000000
9	F	0.942680684636010	0.942680684636010
10	L	0.953582209575400	0.948773909154218
11	G	0.977955067309388	0.948773909154218
12	A	0.948773909154218	0.948773909154218
13	T	0.893547938633264	0.893547938633264
14	L	0.816460820559528	0.816460820559528
15	S	0.816460820559528	0.816460820559528
16	A	0.780759502893613	0.816460820559528
17	P	0.824880335420290	0.780759502893613
18	L	0.755725366706044	0.755725366706044
19	I	0.622185886606121	0.633429148437312
20	P	0.633429148437312	0.622185886606121
21	Q	0.584735460753588	0.584735460753588
22	R	0.524919658569710	0.524919658569710
23	L	0.252418157519676	0.492657365398814
24	M	0.388123135894145	0.492657365398814
25	S	0.492657365398814	0.475423246771478
26	A	0.682159361920796	0.475423246771478
27	S	0.475423246771478	0.475423246771478
28	N	0.455428654479325	0.455428654479325
29	S	0.438371582450734	0.438371582450734
30	N	0.401593405294569	0.401593405294569
31	E	0.319848384980698	0.319848384980698
32	L	0.187625822509505	0.319848384980698
33	L	0.223904061742288	0.272939359873928
34	L	0.351486807068811	0.272939359873928
35	N	0.272939359873928	0.351486807068811
36	L	0.413573539040723	0.413573539040723
37	N	0.450622670540714	0.450622670540714
38	N	0.606444983139337	0.606444983139337
39	G	0.641860841352791	0.606444983139337
40	Q	0.702399153544004	0.606444983139337
41	L	0.516409819360260	0.516409819360260
42	L	0.516409819360260	0.516409819360260
43	P	0.310788275949040	0.374671382759652
44	L	0.362417816160292	0.374671382759652
45	Q	0.374671382759652	0.374671382759652
46	L	0.605932194529565	0.605932194529565
47	Q	0.622285118894392	0.622285118894392
48	G	0.649397553081631	0.649397553081631
49	P	0.789511435193630	0.649397553081631
50	L	0.666286002431756	0.658063161594049
51	N	0.445521002536897	0.658063161594049
52	S	0.658063161594049	0.658063161594049
53	W	0.658063161594049	0.658063161594049
54	I	0.658063161594049	0.658063161594049
55	P	0.485911770052758	0.535641611729487
56	P	0.485911770052758	0.535641611729487
57	F	0.535641611729487	0.485911770052758
58	S	0.555977297820776	0.487520784666740
59	G	0.449922460817147	0.535641611729487
60	I	0.487520784666740	0.487520784666740
61	L	0.659483791861395	0.453943765053599
62	Q	0.453943765053599	0.453943765053599
63	Q	0.235890849534014	0.445290395052031
64	Q	0.405582984348770	0.405582984348770
65	Q	0.445290395052031	0.405582984348770
66	Q	0.283877395230296	0.425505534174541
67	A	0.425505534174541	0.445290395052031
68	Q	0.494864780569021	0.425505534174541
69	I	0.474792591296063	0.425505534174541
70	P	0.324873654612994	0.474792591296063
71	G	0.390251174950848	0.413791197897505
72	L	0.565812474749541	0.413791197897505
73	S	0.413791197897505	0.413791197897505
74	Q	0.413791197897505	0.565812474749541
75	F	0.588380943562447	0.539442826288608
76	S	0.588380943562447	0.539442826288608
77	L	0.539442826288608	0.588380943562447
78	S	0.519421775650149	0.588380943562447
79	A	0.704914638533346	0.539442826288608
80	L	0.728681915349474	0.531420031323056
81	D	0.531420031323056	0.697784051502080
82	Q	0.511335942121847	0.531420031323056
83	F	0.697784051502080	0.531420031323056
84	A	0.512281001928777	0.515011789440026
85	G	0.663667764046585	0.515011789440026
86	L	0.515011789440026	0.512281001928777
87	L	0.445318158793697	0.445318158793697
88	P	0.273033092788378	0.329261170117118
89	N	0.197004314728209	0.329261170117118
90	Q	0.329261170117118	0.329261170117118
91	I	0.498515574361304	0.329261170117118
92	P	0.395005038352078	0.329261170117118
93	L	0.329261170117118	0.329261170117118
94	T	0.329261170117118	0.329261170117118
95	G	0.242804601776615	0.242804601776615
96	E	0.136060036090822	0.185252727899187
97	A	0.185252727899187	0.178099534929313
98	S	0.178099534929313	0.178099534929313
99	F	0.178099534929313	0.178099534929313
100	A	0.153622794269276	0.153622794269276
101	Q	0.096431192571135	0.096431192571135
102	G	0.046062087649746	0.096431192571135
103	A	0.082338379650639	0.096431192571135
104	Q	0.098694514888311	0.098694514888311
105	A	0.263802662750200	0.212235307751567
106	G	0.212235307751567	0.212235307751567
107	Q	0.214068680229444	0.212235307751567
108	V	0.110248385373901	0.110248385373901
109	D	0.079040437544746	0.102951279847487
110	P	0.079040437544746	0.079434068742822
111	L	0.102951279847487	0.079040437544746
112	Q	0.079434068742822	0.079040437544746
113	L	0.073637966583698	0.073637966583698
114	Q	0.046686541261416	0.056313483009020
115	T	0.052185484146349	0.052185484146349
116	P	0.056313483009020	0.052185484146349
117	P	0.036353821617641	0.056313483009020
118	Q	0.114042679352632	0.093422109949001
119	T	0.185508531584516	0.114042679352632
120	Q	0.093422109949001	0.149305048118803
121	P	0.162023661662169	0.162023661662169
122	G	0.149305048118803	0.162023661662169
123	P	0.262218179753248	0.260108912264758
124	S	0.260108912264758	0.262218179753248
125	H	0.435912314639552	0.435912314639552
126	V	0.461539301495641	0.461539301495641
127	M	0.582839918575027	0.540156746355596
128	P	0.540156746355596	0.540156746355596
129	Y	0.540156746355596	0.540156746355596
130	V	0.442392332941782	0.491930203300498
131	F	0.491930203300498	0.462715493783740
132	S	0.462715493783740	0.462715493783740
133	F	0.442774402369618	0.491930203300498
134	K	0.525731435391322	0.462715493783740
135	M	0.548442441839445	0.525731435391322
136	P	0.426973420006329	0.548442441839445
137	Q	0.602797286133549	0.548442441839445
138	E	0.602797286133549	0.430665359790515
139	Q	0.430665359790515	0.544459084954760
140	G	0.408420267453936	0.490327766747883
141	Q	0.544459084954760	0.490327766747883
142	M	0.490327766747883	0.544459084954760
143	F	0.635052962358137	0.635052962358137
144	Q	0.684905666452818	0.684905666452818
145	Y	0.684905666452818	0.684905666452818
146	Y	0.823480606394591	0.823480606394591
147	P	0.823480606394591	0.823480606394591
148	V	0.823480606394591	0.823480606394591
149	Y	0.839867512941624	0.823480606394591
150	M	0.839867512941624	0.823480606394591
151	V	0.762901418481698	0.762912812103368
152	L	0.635176141276341	0.762901418481698
153	P	0.762912812103368	0.635176141276341
154	W	0.612390380982004	0.612390380982004
155	E	0.496132997104161	0.536701171961537
156	Q	0.536701171961537	0.496132997104161
157	P	0.366049566257289	0.366049566257289
158	Q	0.235321386594766	0.235321386594766
159	Q	0.158812104959997	0.158812104959997
160	T	0.100661538944854	0.100661538944854
161	V	0.060399354044935	0.065226805219061
162	P	0.065226805219061	0.060399354044935
163	R	0.031488632265639	0.060399354044935
164	S	0.049658192751859	0.062106306016501
165	P	0.089288220431598	0.049658192751859
166	Q	0.062106306016501	0.049658192751859
167	Q	0.039571728294837	0.062106306016501
168	T	0.039571728294837	0.039713327897598
169	R	0.076613556500039	0.039713327897598
170	Q	0.039713327897598	0.076613556500039
171	Q	0.083332128138354	0.083332128138354
172	Q	0.127297098079550	0.127297098079550
173	Y	0.151824938271064	0.151824938271064
174	E	0.162694360889297	0.162694360889297
175	E	0.282372206361307	0.243810363925520
176	Q	0.243810363925520	0.282372206361307
177	I	0.355711692078686	0.355711692078686
178	P	0.510230746863005	0.489722845163229
179	F	0.489722845163229	0.489722845163229
180	Y	0.489722845163229	0.510230746863005
181	A	0.661487106426755	0.580745342000541
182	Q	0.580745342000541	0.580745342000541
183	F	0.580745342000541	0.661487106426755
184	G	0.672225068629710	0.672225068629710
185	Y	0.731740859751579	0.731740859751579
186	I	0.731740859751579	0.731740859751579
187	P	0.762423137966303	0.731740859751579
188	Q	0.564941861015895	0.564941861015895
189	L	0.361875129452671	0.361875129452671
190	A	0.298920897815033	0.298920897815033
191	E	0.298920897815033	0.298920897815033
192	P	0.173929138832834	0.298920897815033
193	A	0.343482458434841	0.270535408271154
194	I	0.270535408271154	0.253935208211234
195	S	0.253935208211234	0.253935208211234
196	G	0.166756546107596	0.166756546107596
197	G	0.155666188552091	0.155666188552091
198	Q	0.083029696832292	0.154368354355911
199	Q	0.121741503753580	0.154368354355911
200	Q	0.154368354355911	0.154368354355911
201	L	0.178392976084520	0.154368354355911
202	A	0.178392976084520	0.154368354355911
203	F	0.083116835420574	0.122915127150358
204	D	0.049467687404624	0.122915127150358
205	P	0.122915127150358	0.122915127150358
206	Q	0.185317754620566	0.185317754620566
207	L	0.295983496636017	0.295983496636017
208	G	0.406631495805168	0.295983496636017
209	T	0.426189807988508	0.295983496636017
210	A	0.285563265157069	0.285563265157069
211	P	0.197591777717563	0.197591777717563
212	E	0.070339859462876	0.172302572229020
213	I	0.079962621042753	0.160914599953862
214	A	0.172302572229020	0.150181275968229
215	V	0.160914599953862	0.160914599953862
216	M	0.150181275968229	0.172302572229020
217	S	0.305135532287777	0.235409243608262
218	T	0.286103062987079	0.235409243608262
219	G	0.235409243608262	0.286103062987079
220	E	0.172152613553974	0.286103062987079
221	E	0.307727460191113	0.235409243608262
222	I	0.307727460191113	0.239455654488316
223	P	0.223214870694534	0.239455654488316
224	Y	0.239455654488316	0.223214870694534
225	L	0.184253042792592	0.195820310979708
226	Q	0.195820310979708	0.184253042792592
227	K	0.107440905849788	0.184253042792592
228	E	0.137349502871747	0.195820310979708
229	A	0.253922840975616	0.253922840975616
230	I	0.309491043650758	0.272953697649532
231	N	0.272953697649532	0.309491043650758
232	F	0.452133530697238	0.309491043650758
233	R	0.417567855329086	0.272953697649532
234	H	0.244927511603741	0.273783703133276
235	D	0.260117670863005	0.273783703133276
236	S	0.273783703133276	0.273783703133276
237	A	0.396387585561863	0.273783703133276
238	G	0.312643421928809	0.273783703133276
239	V	0.173987277100403	0.184129796994648
240	F	0.184129796994648	0.173987277100403
241	M	0.107771329865301	0.107771329865301
242	P	0.101675324832134	0.107771329865301
243	S	0.095956330399870	0.107771329865301
244	T	0.144187040241212	0.144187040241212
245	S	0.223184029601251	0.223184029601251
246	P	0.304317267926640	0.255411759931882
247	K	0.369067185555011	0.255411759931882
248	P	0.255411759931882	0.255411759931882
249	S	0.183870960372815	0.203477492525028
250	T	0.203477492525028	0.183870960372815
251	T	0.130589383095388	0.130589383095388
252	N	0.121718942119393	0.130589383095388
253	V	0.121718942119393	0.130589383095388
254	F	0.220057706504224	0.220057706504224
255	T	0.251267949293759	0.220057706504224
256	S	0.232279815046355	0.232279815046355
257	A	0.169677477881890	0.244006984038227
258	V	0.277405785169168	0.232279815046355
259	D	0.244006984038227	0.169677477881890
260	Q	0.154892002614768	0.154892002614768
261	T	0.117102981038710	0.117102981038710
262	I	0.068318860542674	0.068318860542674
263	T	0.019236980986657	0.019236980986657
264	P	0.017962488773879	0.018156334990106
265	E	0.018156334990106	0.017962488773879
266	L	0.007474761344529	0.016329615576304
267	P	0.004396878055432	0.016329615576304
268	E	0.016329615576304	0.010903051278164
269	E	0.019042633789939	0.016329615576304
270	K	0.010903051278164	0.019042633789939
271	D	0.500000000000000	0.500000000000000
272	K	0.500000000000000	0.500000000000000
273	T	0.500000000000000	0.500000000000000
274	D	0.500000000000000	0.500000000000000
275	S	0.500000000000000	0.500000000000000
276	L	0.500000000000000	0.500000000000000
277	R	0.500000000000000	0.500000000000000
278	E	0.500000000000000	0.500000000000000
279	P	0.500000000000000	0.500000000000000
