# Supplementary material for: Conserved degronome features governing quality control associated proteolysis
Source: Nat Commun. 2022 Dec 8;13:7588. doi: 10.1038/s41467-022-35298-y (PMC9732359; doi:10.1038/s41467-022-35298-y)
Supplement: Supplementary file 7 — Supplementary Data 5 [file 41467_2022_35298_MOESM7_ESM.zip › profile_A1IGU5.csv]

# Degron profile of A1IGU5
# logit: Predicted probability of a tile being a degron (PSI<2.2) assigned to central position
# smooth: Running median spanning 5 positions
resi	aa	logit	logit_smooth
1	M	0.500000000000000	0.500000000000000
2	A	0.500000000000000	0.500000000000000
3	K	0.500000000000000	0.500000000000000
4	H	0.500000000000000	0.500000000000000
5	G	0.500000000000000	0.500000000000000
6	A	0.500000000000000	0.500000000000000
7	D	0.500000000000000	0.500000000000000
8	E	0.500000000000000	0.500000000000000
9	P	0.011607161732119	0.011607161732119
10	S	0.008354329823113	0.008354329823113
11	S	0.003925735247165	0.003925735247165
12	R	0.003150549575325	0.003925735247165
13	S	0.003153058547053	0.003925735247165
14	G	0.005107925908260	0.004166293959164
15	S	0.004166293959164	0.004166293959164
16	P	0.004782832918470	0.004782832918470
17	D	0.004166293959164	0.004782832918470
18	R	0.005282557205718	0.005282557205718
19	E	0.005282557205718	0.005282557205718
20	G	0.009878176007549	0.009878176007549
21	R	0.017074969365704	0.017074969365704
22	A	0.018383442603933	0.018383442603933
23	S	0.022344571930473	0.022344571930473
24	E	0.024065729554414	0.024065729554414
25	D	0.051684928024629	0.051684928024629
26	R	0.118030657113717	0.118030657113717
27	S	0.174589023608605	0.174589023608605
28	L	0.284446842432991	0.231865338967498
29	L	0.231865338967498	0.284446842432991
30	H	0.344517341526688	0.303515425760343
31	Q	0.465798973133390	0.344517341526688
32	R	0.303515425760343	0.434205702367421
33	L	0.434205702367421	0.465798973133390
34	A	0.468520006853085	0.468520006853085
35	V	0.582167971294035	0.562161294663760
36	R	0.582167971294035	0.562161294663760
37	E	0.562161294663760	0.562161294663760
38	L	0.562161294663760	0.562161294663760
39	I	0.562161294663760	0.562161294663760
40	D	0.676673897479428	0.641542700223034
41	T	0.784672941274092	0.676673897479428
42	E	0.641542700223034	0.720642934518359
43	V	0.732609358754045	0.732609358754045
44	S	0.720642934518359	0.732609358754045
45	Y	0.745811756014549	0.732609358754045
46	L	0.836356930253345	0.720642934518359
47	H	0.576207617156487	0.745811756014549
48	M	0.576207617156487	0.743807972627825
49	L	0.745885462030711	0.743807972627825
50	Q	0.743807972627825	0.745885462030711
51	L	0.845115387881772	0.845115387881772
52	C	0.857368982631295	0.845115387881772
53	A	0.847239614940259	0.845115387881772
54	S	0.747214603985863	0.747214603985863
55	D	0.747214603985863	0.747214603985863
56	I	0.699749468985698	0.699749468985698
57	R	0.588438827886622	0.588438827886622
58	S	0.365237309027916	0.365237309027916
59	R	0.237614152313215	0.237614152313215
60	L	0.237614152313215	0.237614152313215
61	Q	0.088435850783542	0.202084774982577
62	Q	0.118797888278913	0.202084774982577
63	L	0.202084774982577	0.202084774982577
64	P	0.486347521935296	0.254820832916682
65	Q	0.317443514684833	0.317443514684833
66	G	0.254820832916682	0.317443514684833
67	D	0.410441123018877	0.254820832916682
68	L	0.243846645467215	0.243846645467215
69	D	0.079011937214018	0.243846645467215
70	V	0.159167974524654	0.173291065405670
71	L	0.294627224736727	0.173291065405670
72	F	0.173291065405670	0.265560374512509
73	S	0.296043779568979	0.294627224736727
74	N	0.265560374512509	0.296043779568979
75	I	0.323530346974829	0.323530346974829
76	D	0.507991296954583	0.506628621622354
77	D	0.506628621622354	0.507991296954583
78	I	0.794237425829081	0.507991296954583
79	I	0.709322249706497	0.506628621622354
80	K	0.393637208089764	0.394939250145334
81	V	0.394939250145334	0.393637208089764
82	N	0.375875635163553	0.375875635163553
83	S	0.303537275868486	0.347013507060780
84	R	0.177920478703548	0.347013507060780
85	F	0.347013507060780	0.329944580976940
86	L	0.515345778845007	0.329944580976940
87	H	0.329944580976940	0.329944580976940
88	D	0.121924849025395	0.121924849025395
89	L	0.077960857697733	0.077960857697733
90	Q	0.027677056793357	0.053439043504689
91	E	0.032045527114814	0.046055619180511
92	T	0.053439043504689	0.046055619180511
93	A	0.046055619180511	0.046055619180511
94	S	0.046295738020581	0.046055619180511
95	K	0.042204059760443	0.046055619180511
96	E	0.029975000681774	0.046295738020581
97	E	0.046756631323689	0.046756631323689
98	E	0.050472274702174	0.050472274702174
99	Q	0.097180750937270	0.097180750937270
100	V	0.260488388027953	0.166681277239252
101	Q	0.166681277239252	0.219352575115748
102	L	0.233446989400993	0.219352575115748
103	V	0.219352575115748	0.166681277239252
104	G	0.146103250161330	0.219352575115748
105	N	0.146103250161330	0.219352575115748
106	I	0.358937492508616	0.358937492508616
107	F	0.358937492508616	0.358937492508616
108	L	0.358937492508616	0.358937492508616
109	E	0.358937492508616	0.358937492508616
110	F	0.512328180839319	0.358937492508616
111	Q	0.345214483752941	0.358937492508616
112	E	0.345214483752941	0.512328180839319
113	E	0.546945347409225	0.546945347409225
114	L	0.709585552774365	0.546945347409225
115	E	0.595599488492937	0.546945347409225
116	Q	0.440795608216744	0.440795608216744
117	V	0.420754945134214	0.420754945134214
118	Y	0.387389074599757	0.387389074599757
119	K	0.237960929420846	0.387389074599757
120	V	0.293450483930080	0.387389074599757
121	Y	0.576112201020437	0.576112201020437
122	C	0.816430980039698	0.816430980039698
123	A	0.816430980039698	0.816430980039698
124	S	0.929632317625733	0.816430980039698
125	Y	0.877391217214041	0.816430980039698
126	D	0.809251191282816	0.829209559746655
127	Q	0.809251191282816	0.809251191282816
128	A	0.829209559746655	0.809251191282816
129	L	0.728571236045347	0.728571236045347
130	L	0.470935044202443	0.470935044202443
131	L	0.320295680197900	0.320295680197900
132	V	0.180628438892831	0.292857253326212
133	D	0.292857253326212	0.292857253326212
134	T	0.180813052877337	0.292857253326212
135	Y	0.322722973144682	0.322722973144682
136	R	0.357639813990714	0.322722973144682
137	K	0.480157062190753	0.322722973144682
138	E	0.312070727119133	0.312070727119133
139	P	0.154377074546779	0.165163251108874
140	E	0.165163251108874	0.165163251108874
141	L	0.165163251108874	0.165163251108874
142	Q	0.185174347023775	0.185174347023775
143	R	0.216209293292195	0.213665853901647
144	H	0.213665853901647	0.216209293292195
145	I	0.300440273052740	0.279121487170220
146	Q	0.279121487170220	0.300440273052740
147	G	0.383587598321922	0.383587598321922
148	I	0.473251027698856	0.386429041633679
149	V	0.541951303806744	0.405679993576222
150	E	0.386429041633679	0.405679993576222
151	A	0.405679993576222	0.405679993576222
152	V	0.323552905126746	0.386429041633679
153	V	0.454597369120512	0.405679993576222
154	P	0.290484098953311	0.453275919019378
155	Q	0.453275919019378	0.454597369120512
156	A	0.673218018035769	0.655296326581049
157	G	0.655296326581049	0.655296326581049
158	S	0.655296326581049	0.673218018035769
159	S	0.870827367420324	0.823616432133506
160	G	0.823616432133506	0.823616432133506
161	L	0.837243339302455	0.823616432133506
162	S	0.735679161656815	0.823616432133506
163	F	0.779393485962740	0.837243339302455
164	L	0.886306007605671	0.865270193380664
165	L	0.865270193380664	0.886306007605671
166	V	0.901624720240522	0.901624720240522
167	I	0.940711204633631	0.930969516043758
168	P	0.930969516043758	0.940711204633631
169	L	0.971024401401427	0.971024401401427
170	Q	0.971024401401427	0.971024401401427
171	R	0.984364401106794	0.971024401401427
172	I	0.968836701719874	0.968836701719874
173	T	0.939765804643430	0.949048160356648
174	R	0.944157832307385	0.944157832307385
175	Y	0.949048160356648	0.939765804643430
176	P	0.840061680429483	0.840061680429483
177	L	0.830570151994559	0.830570151994559
178	L	0.725130747336075	0.829810459134998
179	L	0.829810459134998	0.793438786264646
180	Q	0.793438786264646	0.725130747336075
181	K	0.485319857905873	0.533709730699753
182	I	0.533709730699753	0.514764791139170
183	L	0.514764791139170	0.514764791139170
184	E	0.429223946417507	0.514764791139170
185	N	0.604996108732422	0.429223946417507
186	T	0.409324291402895	0.409324291402895
187	V	0.386138307828449	0.386138307828449
188	P	0.386138307828449	0.386138307828449
189	D	0.386138307828449	0.386138307828449
190	A	0.418559310388832	0.386138307828449
191	S	0.302610047996309	0.386138307828449
192	A	0.282577043582913	0.406912292042910
193	Y	0.406912292042910	0.406912292042910
194	P	0.514875381395340	0.514875381395340
195	V	0.663545852144108	0.514875381395340
196	L	0.516221297812299	0.516221297812299
197	Q	0.385527973741856	0.580521720531953
198	R	0.681609693933816	0.580521720531953
199	A	0.580521720531953	0.580521720531953
200	V	0.583181307138611	0.580521720531953
201	S	0.474916841252945	0.515419596409740
202	A	0.515419596409740	0.498171083156881
203	L	0.498171083156881	0.474916841252945
204	Q	0.250486538023844	0.250486538023844
205	D	0.235455122994627	0.250486538023844
206	V	0.239361691292737	0.250486538023844
207	N	0.304903739859141	0.239361691292737
208	T	0.278322202715310	0.239361691292737
209	N	0.175744509982715	0.175744509982715
210	I	0.109056108142164	0.145368584976875
211	N	0.145368584976875	0.109056108142164
212	E	0.099999191563165	0.109056108142164
213	Y	0.107480478549429	0.145368584976875
214	K	0.185116435380562	0.185116435380562
215	M	0.187401020857396	0.187401020857396
216	R	0.227144727908161	0.215117107371427
217	K	0.215117107371427	0.215117107371427
218	E	0.370734500749943	0.215117107371427
219	V	0.142465848956005	0.215117107371427
220	A	0.161934825332978	0.269677459973799
221	S	0.387369272906870	0.269677459973799
222	K	0.269677459973799	0.345490021446587
223	Y	0.423897213184446	0.345490021446587
224	T	0.345490021446587	0.269677459973799
225	K	0.219281182769785	0.345490021446587
226	V	0.243243865943144	0.345490021446587
227	E	0.512632675997604	0.399577748358198
228	Q	0.430826539653134	0.430826539653134
229	L	0.399577748358198	0.512632675997604
230	T	0.575346053933863	0.430826539653134
231	L	0.532718716004427	0.415183874318328
232	R	0.399676417628193	0.432237387549219
233	E	0.415183874318328	0.432237387549219
234	R	0.432237387549219	0.432237387549219
235	L	0.456134602077162	0.456134602077162
236	A	0.593645367679259	0.456134602077162
237	R	0.598839987901593	0.456134602077162
238	I	0.428290209005656	0.428290209005656
239	N	0.428290209005656	0.428290209005656
240	T	0.287317637935910	0.428290209005656
241	H	0.287317637935910	0.428290209005656
242	T	0.568827881955644	0.375207680119739
243	L	0.550107017807701	0.478986420098439
244	S	0.375207680119739	0.550107017807701
245	K	0.478986420098439	0.478986420098439
246	K	0.615496652045059	0.462991718216677
247	T	0.425713672582242	0.462991718216677
248	T	0.462991718216677	0.425713672582242
249	R	0.328670273928542	0.357860643427050
250	L	0.357860643427050	0.328670273928542
251	S	0.294160169409585	0.328670273928542
252	Q	0.294160169409585	0.357860643427050
253	L	0.459006714251728	0.433407162709734
254	L	0.433407162709734	0.459006714251728
255	K	0.466779097099771	0.459006714251728
256	Q	0.466779097099771	0.433407162709734
257	E	0.332038260711195	0.332038260711195
258	A	0.187164130732163	0.187164130732163
259	G	0.103585291908162	0.118429550023081
260	L	0.062211912690935	0.103585291908162
261	I	0.118429550023081	0.062211912690935
262	P	0.034505219280040	0.034505219280040
263	R	0.009417965923502	0.018592873555755
264	T	0.018592873555755	0.011650534228710
265	E	0.011650534228710	0.011650534228710
266	D	0.011650534228710	0.011650534228710
267	K	0.010257563380416	0.011650534228710
268	E	0.024973191183870	0.012087516363223
269	F	0.012423001045136	0.012423001045136
270	D	0.012087516363223	0.022245538173750
271	D	0.023959254373119	0.022245538173750
272	L	0.022245538173750	0.023959254373119
273	E	0.040562618727508	0.040562618727508
274	E	0.105736939145944	0.105736939145944
275	R	0.287467269518929	0.287467269518929
276	F	0.301983723717392	0.301983723717392
277	Q	0.301983723717392	0.301983723717392
278	W	0.303134160079343	0.303134160079343
279	V	0.450725821794054	0.354848549245818
280	S	0.565694373149193	0.450725821794054
281	L	0.354848549245818	0.565694373149193
282	C	0.620320635621247	0.620320635621247
283	V	0.777402258357662	0.777402258357662
284	T	0.798884456662596	0.786347395285175
285	E	0.786347395285175	0.786347395285175
286	L	0.882268522496119	0.786347395285175
287	K	0.654140403403502	0.654140403403502
288	N	0.468044674872571	0.623059002154553
289	N	0.623059002154553	0.468044674872571
290	V	0.448065446268780	0.448065446268780
291	A	0.382898784736742	0.448065446268780
292	A	0.404704769768642	0.448065446268780
293	Y	0.558164815436781	0.558164815436781
294	L	0.792077541757965	0.791178239625856
295	D	0.791178239625856	0.792077541757965
296	N	0.812589683679392	0.812589683679392
297	L	0.822873675436825	0.812589683679392
298	Q	0.863262946560037	0.812589683679392
299	A	0.680040117063454	0.749894676088740
300	F	0.749894676088740	0.680040117063454
301	L	0.659661680933598	0.677766896325036
302	Y	0.677766896325036	0.677766896325036
303	F	0.358791039239279	0.677766896325036
304	R	0.695063955674279	0.677766896325036
305	P	0.709491452490899	0.427366837012904
306	H	0.427366837012904	0.427366837012904
307	E	0.379474556228381	0.379474556228381
308	Y	0.297542228125247	0.297542228125247
309	N	0.217650157124465	0.217650157124465
310	L	0.201615542305075	0.201615542305075
311	D	0.118623627340508	0.156526762739395
312	I	0.110876568684063	0.147629589942578
313	P	0.156526762739395	0.147629589942578
314	E	0.147629589942578	0.156526762739395
315	G	0.231842702745538	0.231842702745538
316	P	0.392157289649185	0.231842702745538
317	A	0.286776284991088	0.231842702745538
318	V	0.202113539665123	0.286776284991088
319	Q	0.202113539665123	0.286776284991088
320	Y	0.353343934136329	0.254040341964935
321	C	0.335202811129693	0.335202811129693
322	N	0.254040341964935	0.353343934136329
323	L	0.421286066433272	0.421286066433272
324	A	0.642738778425663	0.642738778425663
325	R	0.799048328288099	0.753381330660998
326	D	0.753381330660998	0.769960992127265
327	L	0.769960992127265	0.769960992127265
328	H	0.773760662535544	0.753381330660998
329	L	0.645740430260003	0.743635338811208
330	E	0.550539420345427	0.645740430260003
331	A	0.743635338811208	0.550539420345427
332	F	0.469894430731672	0.487409984345258
333	L	0.353211669066653	0.487409984345258
334	K	0.487409984345258	0.487409984345258
335	F	0.764400426713271	0.745347810918222
336	K	0.773751289948136	0.745347810918222
337	Q	0.745347810918222	0.764400426713271
338	R	0.569758642692867	0.773751289948136
339	L	0.812507225740773	0.752140345595590
340	E	0.850070830911309	0.752140345595590
341	G	0.752140345595590	0.797975518047706
342	L	0.752140345595590	0.752140345595590
343	V	0.797975518047706	0.752140345595590
344	W	0.665894929780430	0.752140345595590
345	Q	0.721779382359730	0.797975518047706
346	P	0.840820788490579	0.787297130081138
347	L	0.901936485808486	0.840820788490579
348	C	0.787297130081138	0.845683787375295
349	S	0.845683787375295	0.845683787375295
350	L	0.869927534225334	0.787297130081138
351	A	0.738506158774357	0.761831941587467
352	K	0.756766583915384	0.761831941587467
353	A	0.761831941587467	0.761831941587467
354	L	0.765725028982451	0.761831941587467
355	L	0.783799820279964	0.761831941587467
356	G	0.675543932385074	0.708979233687747
357	P	0.708979233687747	0.675543932385074
358	Q	0.549050848397868	0.549050848397868
359	N	0.379274659593856	0.549050848397868
360	L	0.483308130035279	0.483308130035279
361	I	0.650826061339194	0.431524124380891
362	K	0.431524124380891	0.431524124380891
363	K	0.430187222807998	0.430187222807998
364	R	0.187459133984611	0.397786699883816
365	L	0.247690655689602	0.291280921166961
366	D	0.397786699883816	0.247690655689602
367	K	0.291280921166961	0.247690655689602
368	L	0.229243173593076	0.229243173593076
369	L	0.129876165119457	0.215351684169798
370	D	0.121060280429937	0.143193326154235
371	F	0.215351684169798	0.143193326154235
372	E	0.143193326154235	0.143193326154235
373	R	0.208952609609083	0.175393471327396
374	V	0.096087822144265	0.175393471327396
375	E	0.175393471327396	0.175393471327396
376	E	0.277835335541829	0.171527285447832
377	K	0.171527285447832	0.175393471327396
378	L	0.160221243508902	0.171527285447832
379	L	0.260478677455795	0.160221243508902
380	E	0.097655689178369	0.109602955526341
381	V	0.097655689178369	0.097655689178369
382	G	0.109602955526341	0.097655689178369
383	S	0.081373923286648	0.109602955526341
384	V	0.142719115101671	0.142719115101671
385	T	0.238168214454438	0.236016888436856
386	Y	0.251072389258409	0.236016888436856
387	Q	0.236016888436856	0.238168214454438
388	E	0.131737241728082	0.244899526012618
389	E	0.244899526012618	0.244899526012618
390	A	0.263241522674904	0.263241522674904
391	A	0.272679833259080	0.272679833259080
392	R	0.272679833259080	0.272679833259080
393	H	0.292297056994040	0.292297056994040
394	T	0.434224213777353	0.430524835630103
395	Y	0.430524835630103	0.434224213777353
396	Q	0.501374196539911	0.501374196539911
397	A	0.501374196539911	0.501374196539911
398	L	0.766922513057690	0.631476856874121
399	N	0.695034905023350	0.695034905023350
400	S	0.631476856874121	0.695034905023350
401	L	0.747945876972785	0.685888428977514
402	L	0.685888428977514	0.683798213514870
403	V	0.665864812139178	0.685888428977514
404	A	0.683798213514870	0.685888428977514
405	E	0.799874536719743	0.706376604314863
406	L	0.830460336931150	0.799874536719743
407	P	0.706376604314863	0.830460336931150
408	Q	0.857246667422616	0.830460336931150
409	F	0.918576093119443	0.819496003113063
410	N	0.819496003113063	0.819496003113063
411	Q	0.690379454597665	0.765390718849075
412	L	0.726926042984796	0.765390718849075
413	V	0.765390718849075	0.765390718849075
414	M	0.901225800036108	0.830799264131577
415	Q	0.830799264131577	0.901225800036108
416	W	0.915206929615716	0.915206929615716
417	L	0.952264363790868	0.915211817713793
418	G	0.915211817713793	0.952264363790868
419	Q	0.962351941446916	0.952264363790868
420	I	0.962351941446916	0.936226397255898
421	M	0.936226397255898	0.936226397255898
422	C	0.811408623003757	0.877272259692317
423	T	0.843121839221728	0.843121839221728
424	F	0.877272259692317	0.811408623003757
425	V	0.772894338372029	0.790358690386099
426	T	0.625669750746628	0.790358690386099
427	L	0.790358690386099	0.776730740813196
428	Q	0.884742876633695	0.776730740813196
429	R	0.776730740813196	0.776730740813196
430	D	0.713937946227571	0.713937946227571
431	L	0.656066784079116	0.656066784079116
432	A	0.519967891954124	0.519967891954124
433	K	0.304734415526512	0.304734415526512
434	Q	0.204470051033998	0.276593401057443
435	V	0.276593401057443	0.204470051033998
436	L	0.199845760010243	0.204470051033998
437	Q	0.199845760010243	0.276593401057443
438	R	0.303079167676542	0.297966600325190
439	A	0.425161471903425	0.297966600325190
440	E	0.297966600325190	0.298917458828716
441	G	0.271595390934457	0.298917458828716
442	S	0.298917458828716	0.297966600325190
443	M	0.440722575542251	0.282012399413110
444	A	0.282012399413110	0.282012399413110
445	Q	0.107166226687627	0.111717419576161
446	L	0.099565439534919	0.111717419576161
447	P	0.111717419576161	0.111717419576161
448	H	0.160712888898445	0.160712888898445
449	H	0.264638739615919	0.264638739615919
450	H	0.309760001948349	0.309760001948349
451	V	0.457430000447773	0.309760001948349
452	P	0.488738165015166	0.309760001948349
453	E	0.309013096740558	0.309013096740558
454	P	0.195000750161828	0.259112229621565
455	A	0.136617389596578	0.196956236207207
456	F	0.259112229621565	0.196956236207207
457	R	0.196956236207207	0.196956236207207
458	K	0.197082570598176	0.196956236207207
459	L	0.187114937186049	0.187114937186049
460	V	0.118930171136585	0.168381898203763
461	E	0.111886557189382	0.168381898203763
462	D	0.168381898203763	0.168381898203763
463	A	0.309159234580094	0.173948988814150
464	L	0.282357405906578	0.267221525634537
465	G	0.173948988814150	0.267221525634537
466	R	0.267221525634537	0.263017489747371
467	T	0.263017489747371	0.173948988814150
468	S	0.098335123909842	0.173847934183124
469	N	0.060730065478575	0.173847934183124
470	Q	0.173847934183124	0.156619197972326
471	L	0.194665904166458	0.156619197972326
472	R	0.156619197972326	0.170620035691890
473	S	0.144251796339100	0.156619197972326
474	F	0.170620035691890	0.144251796339100
475	Q	0.139464560162602	0.139464560162602
476	E	0.119917344515417	0.128614137499366
477	T	0.103795068969352	0.128614137499366
478	F	0.128614137499366	0.119917344515417
479	E	0.139212944004414	0.103795068969352
480	K	0.073584724441432	0.105190129561721
481	V	0.058889924222429	0.105190129561721
482	Q	0.105190129561721	0.098195884014150
483	P	0.105704393386056	0.105190129561721
484	P	0.098195884014150	0.105704393386056
485	P	0.125413575169882	0.105704393386056
486	T	0.124219474625585	0.098195884014150
487	T	0.041761105456492	0.075704476338856
488	Q	0.075704476338856	0.074208335009015
489	P	0.074208335009015	0.074208335009015
490	L	0.074208335009015	0.074208335009015
491	L	0.074208335009015	0.074208335009015
492	P	0.103723274497152	0.103723274497152
493	G	0.203682291866127	0.203682291866127
494	S	0.361155832763900	0.358637580655232
495	E	0.358637580655232	0.361155832763900
496	R	0.373730411107429	0.373730411107429
497	Q	0.528233736491497	0.373730411107429
498	V	0.498980456413049	0.373730411107429
499	Q	0.310632491241718	0.310632491241718
500	A	0.153503430978679	0.310632491241718
501	L	0.167456489780537	0.310632491241718
502	L	0.333245443697179	0.333245443697179
503	S	0.463879111790108	0.463879111790108
504	R	0.581696016161957	0.581696016161957
505	Y	0.687295539632018	0.585452597419725
506	G	0.706600771379066	0.585452597419725
507	P	0.585452597419725	0.668265473514984
508	G	0.548383410510407	0.585452597419725
509	K	0.668265473514984	0.548383410510407
510	L	0.517443460531600	0.517443460531600
511	Y	0.301446955717994	0.303753820842580
512	Q	0.303753820842580	0.301446955717994
513	V	0.234132124131285	0.301446955717994
514	T	0.151485176433863	0.234132124131285
515	S	0.307298291937196	0.234132124131285
516	N	0.206879579830540	0.307298291937196
517	I	0.393262489262715	0.393262489262715
518	S	0.410046919065901	0.393262489262715
519	G	0.410046919065901	0.393262489262715
520	T	0.254431388092458	0.285232208014724
521	G	0.285232208014724	0.254431388092458
522	T	0.150324436276274	0.247393458754557
523	L	0.139016291661252	0.247393458754557
524	D	0.247393458754557	0.247393458754557
525	L	0.414042731885083	0.298701885375407
526	T	0.298701885375407	0.414042731885083
527	L	0.464418961933859	0.464418961933859
528	P	0.683013207955948	0.662896387252988
529	R	0.662896387252988	0.662896387252988
530	G	0.673563778762569	0.662896387252988
531	Q	0.658023935717775	0.658023935717775
532	I	0.338576808311571	0.508720008262984
533	V	0.508720008262984	0.341957972225863
534	A	0.341957972225863	0.338576808311571
535	I	0.279854552334132	0.279854552334132
536	L	0.140966860447078	0.161820422931596
537	Q	0.161820422931596	0.161820422931596
538	N	0.119162662861883	0.161820422931596
539	K	0.161820422931596	0.161820422931596
540	D	0.292961286401017	0.276594269446678
541	T	0.276594269446678	0.276594269446678
542	K	0.276594269446678	0.276594269446678
543	G	0.134734965265313	0.134734965265313
544	N	0.071776407383531	0.071776407383531
545	S	0.030179853769467	0.033491692210480
546	G	0.024865053361892	0.033491692210480
547	R	0.033491692210480	0.033491692210480
548	W	0.038143539917347	0.038143539917347
549	L	0.056594489506808	0.056594489506808
550	V	0.093154820907331	0.093154820907331
551	D	0.156690835587273	0.156690835587273
552	T	0.172798008478749	0.172798008478749
553	G	0.244223508842689	0.196339317383142
554	G	0.196339317383142	0.233513341481806
555	H	0.233513341481806	0.233513341481806
556	R	0.346604735897271	0.198181751952708
557	G	0.198181751952708	0.200587890033977
558	Y	0.198181751952708	0.200587890033977
559	V	0.200587890033977	0.200587890033977
560	P	0.351179167412321	0.351179167412321
561	A	0.477251293741949	0.477251293741949
562	G	0.673123615343834	0.673123615343834
563	K	0.698355751994246	0.682289059131612
564	L	0.682289059131612	0.682289059131612
565	Q	0.709520532161256	0.682289059131612
566	L	0.649708412203842	0.649708412203842
567	Y	0.380831843984435	0.462396289069596
568	H	0.403908849499179	0.430589967092779
569	V	0.462396289069596	0.430589967092779
570	V	0.430589967092779	0.462396289069596
571	P	0.479943764792951	0.462396289069596
572	S	0.545712186948723	0.479943764792951
573	A	0.325884494970363	0.479943764792951
574	E	0.496046147416933	0.325884494970363
575	E	0.293609982743708	0.293609982743708
576	L	0.184577273385316	0.184577273385316
577	R	0.094970391941663	0.094970391941663
578	R	0.049704680273262	0.058832999039205
579	Q	0.032032733787090	0.058832999039205
580	A	0.058832999039205	0.058832999039205
581	G	0.105093446715178	0.088213117086028
582	L	0.088213117086028	0.105093446715178
583	N	0.125294704066445	0.105093446715178
584	K	0.125294704066445	0.088213117086028
585	D	0.060864810340802	0.060864810340802
586	P	0.056664627563453	0.059213331269526
587	R	0.045183954695733	0.059213331269526
588	C	0.059213331269526	0.059213331269526
589	L	0.087885240239582	0.087885240239582
590	T	0.178531383555268	0.089527719665474
591	P	0.089527719665474	0.110281984981668
592	E	0.110281984981668	0.178531383555268
593	P	0.211146924768182	0.211146924768182
594	S	0.312820015346596	0.312820015346596
595	P	0.351261349054506	0.312820015346596
596	A	0.430117583843031	0.312820015346596
597	L	0.271622277047332	0.271622277047332
598	V	0.154798594107949	0.271622277047332
599	P	0.236015920157866	0.271622277047332
600	S	0.425267026437653	0.425267026437653
601	I	0.612656845583319	0.612656845583319
602	P	0.695454280283674	0.695454280283674
603	T	0.798114452329055	0.798114452329055
604	M	0.798114452329055	0.798114452329055
605	N	0.857531251941178	0.798114452329055
606	Q	0.845289082349005	0.833078489793356
607	V	0.797234576789727	0.833078489793356
608	I	0.833078489793356	0.833078489793356
609	A	0.833078489793356	0.797234576789727
610	A	0.710267229154604	0.756647901114089
611	Y	0.756647901114089	0.710267229154604
612	P	0.638414132788054	0.710267229154604
613	F	0.666884128829520	0.716197438370840
614	V	0.716197438370840	0.716197438370840
615	A	0.837088107101044	0.716197438370840
616	R	0.735457668171300	0.716197438370840
617	S	0.626278045296943	0.626278045296943
618	S	0.507974046352749	0.507974046352749
619	H	0.437009438520914	0.437009438520914
620	E	0.275947632534999	0.433304504500589
621	V	0.433304504500589	0.330625294033000
622	S	0.292650357534169	0.330625294033000
623	L	0.330625294033000	0.330625294033000
624	Q	0.430570833173851	0.330539246874758
625	A	0.286905779666414	0.330539246874758
626	G	0.330539246874758	0.312976250678313
627	Q	0.312976250678313	0.286905779666414
628	P	0.174364483750345	0.257509762583321
629	V	0.257509762583321	0.174364483750345
630	T	0.160892550880452	0.160892550880452
631	I	0.126609754064527	0.126609754064527
632	L	0.057683371429391	0.057683371429391
633	E	0.053382329079033	0.057683371429391
634	A	0.025703268172105	0.057683371429391
635	Q	0.064632564078875	0.064632564078875
636	D	0.069672780847968	0.069672780847968
637	K	0.142016597539182	0.085916829029608
638	K	0.142016597539182	0.085916829029608
639	G	0.085916829029608	0.085916829029608
640	N	0.072984036964740	0.072984036964740
641	P	0.032175996871404	0.041945611681521
642	E	0.041945611681521	0.037066318597984
643	W	0.031868875606641	0.037066318597984
644	S	0.037066318597984	0.041945611681521
645	L	0.055026000160304	0.055026000160304
646	V	0.096596362014631	0.096596362014631
647	E	0.162060191723214	0.162060191723214
648	V	0.178602416647245	0.178602416647245
649	N	0.215126912173323	0.196009034440049
650	G	0.196009034440049	0.215126912173323
651	Q	0.442416347506514	0.429468834425605
652	R	0.429468834425605	0.429468834425605
653	G	0.480183867463874	0.429468834425605
654	Y	0.346629709154761	0.417761138083253
655	V	0.276296324769918	0.346629709154761
656	P	0.417761138083253	0.310733790649647
657	S	0.296148860337893	0.310733790649647
658	G	0.310733790649647	0.417761138083253
659	F	0.504178305234814	0.504178305234814
660	L	0.674312721670244	0.674312721670244
661	A	0.791665613297391	0.791665613297391
662	R	0.791665613297391	0.791665613297391
663	A	0.812965175913907	0.791665613297391
664	R	0.718222114021496	0.812965175913907
665	S	0.849251895848604	0.812965175913907
666	P	0.827242365157581	0.718222114021496
667	V	0.500000000000000	0.500000000000000
668	L	0.500000000000000	0.500000000000000
669	W	0.500000000000000	0.500000000000000
670	G	0.500000000000000	0.500000000000000
671	W	0.500000000000000	0.500000000000000
672	S	0.500000000000000	0.500000000000000
673	L	0.500000000000000	0.500000000000000
674	P	0.500000000000000	0.500000000000000
675	S	0.500000000000000	0.500000000000000
