# Supplementary material for: Conserved degronome features governing quality control associated proteolysis
Source: Nat Commun. 2022 Dec 8;13:7588. doi: 10.1038/s41467-022-35298-y (PMC9732359; doi:10.1038/s41467-022-35298-y)
Supplement: Supplementary file 7 — Supplementary Data 5 [file 41467_2022_35298_MOESM7_ESM.zip › profile_A1KXE4.csv]

# Degron profile of A1KXE4
# logit: Predicted probability of a tile being a degron (PSI<2.2) assigned to central position
# smooth: Running median spanning 5 positions
resi	aa	logit	logit_smooth
1	M	0.500000000000000	0.500000000000000
2	N	0.500000000000000	0.500000000000000
3	P	0.500000000000000	0.500000000000000
4	V	0.500000000000000	0.500000000000000
5	Y	0.500000000000000	0.500000000000000
6	S	0.500000000000000	0.500000000000000
7	P	0.500000000000000	0.500000000000000
8	G	0.500000000000000	0.500000000000000
9	S	0.258251471384360	0.258251471384360
10	S	0.179154240376623	0.258251471384360
11	G	0.172186763091785	0.180916113739823
12	V	0.332533536588964	0.180916113739823
13	P	0.180916113739823	0.180916113739823
14	Y	0.180916113739823	0.180916113739823
15	A	0.158065786943516	0.180916113739823
16	N	0.213250815313217	0.213250815313217
17	A	0.213250815313217	0.213250815313217
18	K	0.336184518526693	0.300928239347546
19	G	0.300928239347546	0.300928239347546
20	I	0.461298757270683	0.336184518526693
21	G	0.275175625786127	0.354053241879886
22	Y	0.436058205903109	0.354053241879886
23	P	0.354053241879886	0.354053241879886
24	A	0.354053241879886	0.436058205903109
25	G	0.458841827115008	0.433244107137393
26	F	0.458841827115008	0.458841827115008
27	P	0.433244107137393	0.458841827115008
28	M	0.553730752877125	0.513407090379142
29	G	0.513407090379142	0.513407090379142
30	Y	0.582565050180867	0.513407090379142
31	A	0.406601543364872	0.439383813574762
32	A	0.390063320852083	0.439383813574762
33	A	0.439383813574762	0.439383813574762
34	A	0.642174523849451	0.439383813574762
35	P	0.449468297500211	0.439383813574762
36	A	0.420687297200815	0.420687297200815
37	Y	0.372072618262723	0.383382493182667
38	S	0.383382493182667	0.372072618262723
39	P	0.233874691315257	0.276886680137899
40	N	0.200954157348515	0.233874691315257
41	M	0.276886680137899	0.223538295393031
42	Y	0.223538295393031	0.200954157348515
43	P	0.191708649006625	0.223538295393031
44	G	0.174209976386245	0.191708649006625
45	A	0.229350064256872	0.174209976386245
46	N	0.148064802752400	0.148064802752400
47	P	0.128711694546989	0.143434924345234
48	T	0.116137020995387	0.128711694546989
49	F	0.143434924345234	0.116137020995387
50	Q	0.086457116569982	0.094999790401702
51	T	0.086457116569982	0.094999790401702
52	G	0.094999790401702	0.094999790401702
53	Y	0.191443802333963	0.161735902432544
54	T	0.161735902432544	0.191443802333963
55	P	0.280833182006530	0.278630726596140
56	G	0.314795310659889	0.278630726596140
57	T	0.278630726596140	0.278630726596140
58	P	0.172869007738975	0.184683242855401
59	Y	0.184683242855401	0.184683242855401
60	K	0.144855127973996	0.184683242855401
61	V	0.215657665112350	0.185473421156632
62	S	0.213118950481758	0.185473421156632
63	C	0.185473421156632	0.213118950481758
64	S	0.185473421156632	0.213118950481758
65	P	0.342715219944240	0.340257065283821
66	T	0.340257065283821	0.340257065283821
67	S	0.377632009687154	0.340257065283821
68	G	0.259528934753041	0.259528934753041
69	A	0.240116728043771	0.240116728043771
70	V	0.128160213136338	0.128160213136338
71	P	0.111069586216389	0.118727097634440
72	P	0.118727097634440	0.118727097634440
73	Y	0.110559950948374	0.118727097634440
74	S	0.128805095337213	0.128805095337213
75	S	0.152156803219019	0.152156803219019
76	S	0.234324701646265	0.234324701646265
77	P	0.412031762199083	0.326771739055513
78	N	0.326771739055513	0.326771739055514
79	P	0.326771739055514	0.381233106503835
80	Y	0.381233106503835	0.339421212642221
81	Q	0.420241990077119	0.381233106503835
82	T	0.339421212642221	0.420241990077119
83	A	0.470766496502458	0.420241990077119
84	V	0.430550605973481	0.430550605973481
85	Y	0.410935489693236	0.430930352023423
86	P	0.430930352023423	0.430930352023423
87	V	0.488375799926719	0.488375799926719
88	R	0.488375799926719	0.488375799926719
89	S	0.488375799926719	0.488375799926719
90	A	0.559393698597988	0.488375799926719
91	Y	0.536752605448898	0.488375799926719
92	P	0.465571837998631	0.465571837998631
93	Q	0.278616317447044	0.314779847387906
94	Q	0.184040148497565	0.314779847387906
95	S	0.314779847387906	0.304104210718468
96	P	0.318040104988866	0.304104210718468
97	Y	0.304104210718468	0.304104210718468
98	A	0.287342943609581	0.287342943609581
99	Q	0.218304575314999	0.287342943609581
100	Q	0.232574166688791	0.287342943609581
101	G	0.381664761947459	0.381664761947459
102	T	0.450839048947460	0.450839048947460
103	Y	0.521967296993603	0.481355715952282
104	Y	0.481355715952282	0.481355715952282
105	T	0.481355715952282	0.481355715952282
106	Q	0.366270547765165	0.481355715952282
107	P	0.445411278502846	0.481355715952282
108	L	0.639267796742172	0.639267796742172
109	Y	0.674333485933355	0.674333485933355
110	A	0.747002829864170	0.674333485933355
111	A	0.747002829864170	0.674333485933355
112	P	0.632931789877269	0.741263123450983
113	P	0.629422853916118	0.741263123450983
114	H	0.741263123450983	0.741263123450983
115	V	0.741263123450983	0.741263123450983
116	I	0.741263123450983	0.741263123450983
117	H	0.547467756310712	0.547467756310712
118	H	0.345691231726827	0.393016381224357
119	T	0.393016381224357	0.393016381224357
120	T	0.309619113241218	0.393016381224357
121	V	0.393016381224357	0.393016381224357
122	V	0.435073249755894	0.435073249755894
123	Q	0.549186199460764	0.435073249755894
124	P	0.552915227542621	0.435073249755894
125	N	0.340514348743522	0.370176598499364
126	G	0.370176598499364	0.370176598499364
127	M	0.316659614062142	0.370176598499364
128	P	0.482713117874671	0.370176598499364
129	A	0.439634896512938	0.316659614062142
130	T	0.281119527284485	0.281119527284485
131	V	0.163121117321208	0.185620148802652
132	Y	0.185620148802652	0.168561324087736
133	P	0.168561324087736	0.168561324087736
134	A	0.168561324087736	0.168561324087736
135	P	0.168561324087736	0.168561324087736
136	I	0.186909232065673	0.186909232065673
137	P	0.214712359851755	0.200372131484188
138	P	0.250984605900234	0.200372131484188
139	P	0.200372131484188	0.200372131484188
140	R	0.180996829572951	0.200372131484188
141	G	0.178773140748847	0.180996829572951
142	N	0.239134273648753	0.180996829572951
143	G	0.162218226117526	0.178773140748847
144	V	0.187194096835737	0.168302764201490
145	T	0.102630099963768	0.168302764201490
146	M	0.168302764201490	0.187194096835737
147	G	0.226101995987979	0.226101995987979
148	M	0.340779836040795	0.323925794768952
149	V	0.323925794768952	0.340779836040795
150	A	0.437477730679469	0.425673688112002
151	G	0.425673688112002	0.437477730679469
152	T	0.497769407298059	0.497769407298059
153	T	0.521958910706326	0.521958910706326
154	M	0.669850544012951	0.576969486569383
155	A	0.576969486569383	0.613441571100621
156	M	0.688845734816434	0.613441571100621
157	S	0.613441571100621	0.576969486569383
158	A	0.482024822385121	0.482024822385121
159	G	0.391935951961204	0.462923295831444
160	T	0.462923295831444	0.462923295831444
161	L	0.420176620787581	0.462923295831444
162	L	0.550020615312249	0.462923295831444
163	T	0.499342780378504	0.420176620787581
164	A	0.408570271838667	0.408570271838667
165	H	0.331190508348510	0.369043625436555
166	S	0.296224247840651	0.369043625436555
167	P	0.369043625436555	0.369043625436555
168	T	0.438877322911965	0.373787321227989
169	P	0.568830876610971	0.373787321227989
170	V	0.373787321227989	0.373787321227989
171	A	0.243125428743727	0.354859915754679
172	P	0.354859915754679	0.354859915754679
173	H	0.325965559102589	0.325965559102589
174	P	0.355042754755847	0.325965559102589
175	V	0.318758451369276	0.318758451369276
176	T	0.293879367904659	0.293879367904659
177	V	0.293879367904659	0.293879367904659
178	P	0.293879367904659	0.293879367904659
179	T	0.197908307679781	0.290535000805235
180	Y	0.258203937290131	0.290535000805235
181	R	0.290535000805235	0.290535000805235
182	A	0.396720412063350	0.396720412063349
183	P	0.568840564445892	0.396720412063349
184	G	0.396720412063349	0.396720412063349
185	T	0.356034432816291	0.396720412063349
186	P	0.230259604797505	0.396720412063349
187	T	0.500000000000000	0.500000000000000
188	Y	0.500000000000000	0.500000000000000
189	S	0.500000000000000	0.500000000000000
190	Y	0.500000000000000	0.500000000000000
191	V	0.500000000000000	0.500000000000000
192	P	0.500000000000000	0.500000000000000
193	P	0.500000000000000	0.500000000000000
194	Q	0.500000000000000	0.500000000000000
195	W	0.500000000000000	0.500000000000000
