# Supplementary material for: Conserved degronome features governing quality control associated proteolysis
Source: Nat Commun. 2022 Dec 8;13:7588. doi: 10.1038/s41467-022-35298-y (PMC9732359; doi:10.1038/s41467-022-35298-y)
Supplement: Supplementary file 7 — Supplementary Data 5 [file 41467_2022_35298_MOESM7_ESM.zip › profile_A1KZ92.csv]

# Degron profile of A1KZ92
# logit: Predicted probability of a tile being a degron (PSI<2.2) assigned to central position
# smooth: Running median spanning 5 positions
resi	aa	logit	logit_smooth
1	M	0.500000000000000	0.500000000000000
2	E	0.500000000000000	0.500000000000000
3	P	0.500000000000000	0.500000000000000
4	R	0.500000000000000	0.500000000000000
5	L	0.500000000000000	0.500000000000000
6	F	0.500000000000000	0.500000000000000
7	C	0.500000000000000	0.500000000000000
8	W	0.500000000000000	0.500000000000000
9	T	0.942574183581811	0.942574183581811
10	T	0.946012844525764	0.946012844525764
11	L	0.982859599465141	0.975716847928419
12	F	0.982859599465141	0.975716847928419
13	L	0.975716847928419	0.975716847928419
14	L	0.975716847928419	0.975716847928419
15	A	0.948130228915757	0.948130228915757
16	G	0.948130228915757	0.948130228915757
17	W	0.886955411220878	0.892267741015602
18	C	0.885854732009640	0.886955411220878
19	L	0.892267741015602	0.885854732009640
20	P	0.876213732626952	0.876803848213353
21	G	0.876803848213353	0.876213732626952
22	L	0.858810087416617	0.858810087416617
23	P	0.858147725105562	0.858810087416617
24	C	0.822935141135374	0.858147725105562
25	P	0.860089341020374	0.822935141135374
26	S	0.758368894544017	0.769236782609190
27	R	0.769236782609190	0.769236782609190
28	C	0.656881058606528	0.769236782609190
29	L	0.783375733010707	0.783375733010707
30	C	0.877955953600736	0.804998785190398
31	F	0.804998785190398	0.877955953600736
32	K	0.901225925551216	0.895250471692418
33	S	0.895250471692418	0.901225925551216
34	T	0.949722745158968	0.904151109595054
35	V	0.904220291974914	0.904220291974914
36	R	0.904151109595054	0.904220291974914
37	C	0.922846128957582	0.904151109595054
38	M	0.844036657362105	0.844036657362105
39	H	0.756686034635449	0.756686034635449
40	L	0.739473339516948	0.739473339516948
41	M	0.719021222014175	0.719021222014175
42	L	0.702476204212551	0.702476204212551
43	D	0.683021326881441	0.683021326881441
44	H	0.560918164153109	0.560918164153109
45	I	0.544842460527077	0.560918164153109
46	P	0.559738795267893	0.559738795267893
47	Q	0.613620101265716	0.544842460527077
48	V	0.424040325665010	0.424040325665010
49	P	0.424040325665010	0.424040325665010
50	Q	0.345622543668320	0.424040325665010
51	Q	0.344390547265749	0.424040325665010
52	T	0.454688413691697	0.454688413691697
53	T	0.454886421290524	0.454886421290524
54	V	0.454886421290524	0.454886421290524
55	L	0.514385666092605	0.454886421290524
56	D	0.397254782069042	0.440353248866480
57	L	0.440353248866480	0.440353248866480
58	R	0.440353248866480	0.411344361974491
59	F	0.392001907208197	0.440353248866480
60	N	0.411344361974491	0.440353248866480
61	R	0.458935355503608	0.458935355503608
62	I	0.610528841550707	0.458935355503608
63	R	0.464282392233640	0.464282392233640
64	E	0.303100087529807	0.464282392233640
65	I	0.620474971052775	0.450685888738996
66	P	0.450685888738996	0.377548529704518
67	G	0.376268167447756	0.377548529704518
68	S	0.377548529704518	0.377548529704518
69	A	0.377548529704518	0.376268167447756
70	F	0.362390730437799	0.377548529704518
71	K	0.344032241688675	0.377548529704518
72	K	0.477316733390847	0.477316733390847
73	L	0.749269978159366	0.520796969229975
74	K	0.537989033919557	0.532791773617094
75	N	0.520796969229975	0.537989033919557
76	L	0.532791773617094	0.537989033919557
77	N	0.551448393505008	0.540810228984977
78	T	0.671004963480728	0.540810228984977
79	L	0.540810228984977	0.551448393505008
80	L	0.540810228984977	0.575149992451349
81	L	0.717773271165778	0.575149992451349
82	N	0.575149992451349	0.607729526505331
83	N	0.607729526505331	0.607729526505331
84	N	0.607729526505331	0.607729526505331
85	H	0.502985609514817	0.607729526505331
86	I	0.704452261209666	0.575099774798076
87	R	0.575099774798076	0.502985609514817
88	K	0.352622832574957	0.352622832574957
89	I	0.352622832574957	0.352622832574957
90	S	0.142699428835556	0.282732307823353
91	R	0.142699428835556	0.282732307823353
92	N	0.282732307823353	0.282732307823353
93	A	0.482794520912067	0.482794520912067
94	F	0.599837732689846	0.580399952635227
95	E	0.580399952635227	0.599837732689846
96	G	0.689386999440265	0.689386999440265
97	L	0.815585385874635	0.780003790048914
98	E	0.789946785156817	0.780003790048914
99	N	0.780003790048914	0.780003790048914
100	L	0.722755229016243	0.757855975507210
101	L	0.653566027552223	0.722755229016243
102	Y	0.757855975507210	0.722755229016243
103	L	0.643602153976022	0.757855975507210
104	Y	0.794246556196706	0.757855975507210
105	L	0.905589565227541	0.794246556196706
106	Y	0.718451025157006	0.807344152051007
107	K	0.807344152051007	0.807344152051007
108	N	0.829756337677074	0.723978788843786
109	E	0.723978788843786	0.723978788843786
110	I	0.722887993296251	0.722887993296251
111	H	0.586886548131951	0.586886548131951
112	A	0.363753425115067	0.402034520229059
113	L	0.382873670071671	0.382873670071671
114	D	0.402034520229059	0.382873670071671
115	K	0.279729838710916	0.382873670071671
116	Q	0.436264229241858	0.402034520229059
117	T	0.358988719283859	0.436264229241858
118	F	0.512592958787076	0.492502786948978
119	K	0.492502786948978	0.512592958787076
120	G	0.609127703436470	0.597359970113015
121	L	0.721086295974694	0.609127703436470
122	I	0.597359970113015	0.721086295974694
123	S	0.847246806929270	0.823542280116526
124	L	0.823542280116526	0.823542280116526
125	E	0.823542280116526	0.823542280116526
126	H	0.896613507798895	0.823542280116526
127	L	0.727124970761515	0.823542280116526
128	Y	0.809551115510681	0.838386642386297
129	I	0.913513932825504	0.809551115510681
130	H	0.838386642386297	0.809551115510681
131	F	0.684129122323458	0.684129122323458
132	N	0.554246508649663	0.684129122323458
133	Q	0.400886304925818	0.604309183430512
134	L	0.685312015693905	0.554246508649663
135	E	0.604309183430512	0.400886304925818
136	M	0.288908593377094	0.305986731351131
137	L	0.305986731351131	0.289353834162188
138	Q	0.289189655338367	0.289353834162188
139	P	0.289353834162188	0.289353834162188
140	E	0.290476178475444	0.289189655338367
141	T	0.228554553560086	0.257303878400893
142	F	0.257303878400893	0.257303878400893
143	G	0.257303878400893	0.257303878400893
144	D	0.529973258570046	0.446977710129947
145	L	0.584795210200669	0.446977710129947
146	L	0.446977710129947	0.446977710129947
147	R	0.410004605106912	0.446977710129947
148	L	0.393419735240398	0.446977710129947
149	E	0.515768142043829	0.514399527098026
150	R	0.664343379722452	0.515768142043829
151	L	0.514399527098026	0.569146251078057
152	F	0.569146251078057	0.664343379722452
153	L	0.843286276608635	0.613954167468534
154	H	0.708848885479792	0.613954167468534
155	N	0.613954167468534	0.613954167468534
156	N	0.527055006291293	0.613954167468534
157	K	0.372332690558902	0.613954167468534
158	L	0.658775830362728	0.527055006291293
159	S	0.641499010171478	0.431736102832858
160	K	0.430399041747418	0.431736102832858
161	I	0.431736102832858	0.430399041747418
162	P	0.168133335591567	0.307467827438134
163	A	0.157880472134213	0.307467827438134
164	G	0.307467827438134	0.307467827438134
165	S	0.345393648086930	0.345393648086930
166	F	0.376491804493753	0.376491804493753
167	S	0.376491804493753	0.376491804493753
168	N	0.394485006891754	0.376491804493753
169	L	0.564873824724308	0.376491804493753
170	D	0.241669044804060	0.272690792866188
171	S	0.272690792866188	0.272690792866188
172	L	0.195088834742998	0.272690792866188
173	K	0.282338067138728	0.282338067138728
174	R	0.424984296995882	0.402825026053863
175	L	0.402825026053863	0.405580219101915
176	R	0.519933649060318	0.405580219101915
177	L	0.405580219101915	0.402825026053863
178	D	0.368343303866599	0.405580219101915
179	S	0.368343303866599	0.405580219101915
180	N	0.522788615827674	0.467238199524295
181	A	0.467238199524295	0.522788615827674
182	L	0.648143062039170	0.563467894006225
183	V	0.762324795314806	0.563467894006225
184	C	0.563467894006225	0.563467894006225
185	D	0.407167147183606	0.563467894006225
186	C	0.407167147183606	0.563467894006225
187	D	0.720804307597694	0.694202500741882
188	L	0.704321107930547	0.704321107930547
189	M	0.694202500741882	0.704321107930547
190	W	0.775603085845129	0.694202500741882
191	L	0.693043924607511	0.693043924607511
192	G	0.549873750630957	0.553733933219315
193	E	0.450622648260145	0.549873750630957
194	L	0.553733933219315	0.549873750630957
195	L	0.454489584901582	0.454489584901582
196	Q	0.627610537019664	0.454489584901582
197	G	0.452874501045967	0.452874501045967
198	F	0.403128607714260	0.403128607714260
199	A	0.295058897045507	0.295058897045507
200	Q	0.214708274436377	0.295058897045507
201	H	0.267729507603077	0.267729507603077
202	G	0.505570182048656	0.238079719133338
203	H	0.238079719133338	0.238079719133338
204	T	0.223570742309076	0.238079719133338
205	Q	0.209652593450702	0.223570742309076
206	A	0.274605044342297	0.223570742309076
207	A	0.179386224030161	0.250738845938478
208	A	0.250738845938478	0.250738845938478
209	T	0.281099884424288	0.250738845938478
210	C	0.215201508176088	0.281099884424288
211	E	0.281261287822187	0.281261287822187
212	Y	0.308173955310689	0.308173955310689
213	P	0.429015809904630	0.429015809904630
214	R	0.499834802506011	0.448836371227964
215	R	0.448836371227964	0.482473828237941
216	L	0.530872628780952	0.499834802506011
217	H	0.482473828237941	0.482473828237941
218	G	0.611273615398720	0.482473828237941
219	R	0.359902927817341	0.377659101524923
220	A	0.359902927817341	0.361580770246589
221	V	0.377659101524923	0.361580770246589
222	A	0.361580770246589	0.377659101524923
223	S	0.457355751051271	0.377659101524923
224	V	0.418860169532122	0.361580770246589
225	T	0.277278291817206	0.301519910817696
226	V	0.232239446292162	0.301519910817696
227	E	0.301519910817696	0.301519910817696
228	E	0.448899993840342	0.401577282591044
229	F	0.401577282591044	0.401577282591044
230	N	0.423716616618078	0.401577282591044
231	C	0.255932713032839	0.255932713032839
232	Q	0.226224410864558	0.226224410864558
233	S	0.136580966235203	0.136580966235203
234	P	0.072526716620191	0.072526716620191
235	R	0.072526716620191	0.072526716620191
236	I	0.072526716620191	0.072526716620191
237	T	0.188497061517291	0.095570552998780
238	F	0.095570552998780	0.095570552998780
239	E	0.117544810905326	0.095570552998780
240	P	0.059020081964336	0.059020081964336
241	Q	0.051168806799226	0.059020081964336
242	D	0.051702139897513	0.059020081964336
243	V	0.098598185893900	0.098598185893900
244	E	0.149305481233824	0.138729319662751
245	V	0.138729319662751	0.138729319662751
246	P	0.138729319662751	0.138729319662751
247	S	0.121586037100376	0.138729319662751
248	G	0.206433553362203	0.189419901582405
249	N	0.273028990101530	0.206433553362203
250	T	0.189419901582405	0.206433553362203
251	V	0.261177069661821	0.195806596869933
252	Y	0.141225975338528	0.189419901582405
253	F	0.195806596869933	0.141225975338528
254	T	0.118641064596957	0.118641064596957
255	C	0.118641064596957	0.118641064596957
256	R	0.071735432085557	0.118641064596957
257	A	0.172253576865800	0.172253576865800
258	E	0.348130697216077	0.348130697216077
259	G	0.511250190888953	0.437468709005340
260	N	0.555321718254849	0.437468709005340
261	P	0.437468709005340	0.437468709005340
262	K	0.248227294207194	0.248227294207194
263	P	0.205776924832741	0.205776924832741
264	E	0.148187565431806	0.197971790955044
265	I	0.138852331827451	0.176877931347415
266	I	0.197971790955044	0.176877931347415
267	W	0.176877931347415	0.197971790955044
268	I	0.348094538154354	0.197971790955044
269	H	0.278715122460278	0.185140365648119
270	N	0.185140365648119	0.185140365648119
271	N	0.107495696623058	0.185140365648119
272	H	0.125306403901148	0.185140365648119
273	S	0.212123192395958	0.125306403901148
274	L	0.199001273974685	0.125306403901148
275	D	0.088263754638844	0.088263754638844
276	L	0.076952433047410	0.076952433047410
277	E	0.071073256742522	0.071073256742522
278	D	0.034254487727085	0.034254487727085
279	D	0.021857168891475	0.021857168891475
280	T	0.020851723529852	0.021857168891475
281	R	0.019579776824762	0.021857168891475
282	L	0.036161256110685	0.029159296483863
283	N	0.029159296483863	0.036161256110685
284	V	0.109012137092325	0.065653744887691
285	F	0.065653744887691	0.088504446677034
286	D	0.088504446677034	0.109012137092325
287	D	0.164172100384941	0.164172100384941
288	G	0.297768897875186	0.182453365133410
289	T	0.194059375719672	0.182453365133410
290	L	0.182453365133410	0.182453365133410
291	M	0.056043241818166	0.064591528946244
292	I	0.064591528946244	0.056043241818166
293	R	0.029704427218316	0.056043241818166
294	N	0.027181329536885	0.064591528946244
295	T	0.088244119525774	0.088244119525774
296	R	0.151592573711819	0.151592573711819
297	E	0.275078107491416	0.269397709054741
298	S	0.360811272084823	0.269397709054741
299	D	0.269397709054741	0.269397709054741
300	Q	0.209191048285582	0.209191048285582
301	G	0.093444757157664	0.128757982756605
302	V	0.087205053504228	0.099518372185756
303	Y	0.128757982756605	0.093444757157664
304	Q	0.099518372185756	0.099518372185756
305	C	0.055539224910563	0.105953392827865
306	M	0.111665320049143	0.105953392827865
307	A	0.105953392827865	0.111665320049143
308	R	0.193374286755973	0.193374286755973
309	N	0.193374286755973	0.193374286755973
310	S	0.240751978380896	0.193374286755973
311	A	0.185792864258492	0.193374286755973
312	G	0.165440285602441	0.213363568347608
313	E	0.287562643630766	0.213363568347608
314	A	0.213363568347608	0.213363568347608
315	K	0.237930894308121	0.213363568347608
316	T	0.202818721734220	0.213363568347608
317	Q	0.190812874786571	0.237930894308121
318	S	0.358325935618175	0.321873551838257
319	A	0.321873551838257	0.321873551838257
320	M	0.321873551838257	0.358325935618175
321	L	0.371819199650027	0.371819199650027
322	R	0.467050787270277	0.416611143291560
323	Y	0.416611143291560	0.467050787270277
324	S	0.585965589659620	0.585965589659620
325	S	0.704769493378118	0.704769493378118
326	L	0.840443370297077	0.770968186044425
327	P	0.829351227601316	0.770968186044425
328	A	0.770968186044425	0.770968186044425
329	K	0.673750262984762	0.673750262984762
330	P	0.354584619915717	0.354584619915717
331	S	0.339845407111116	0.339845407111116
332	F	0.145821124753343	0.339845407111116
333	V	0.225477518291793	0.339845407111116
334	I	0.353548404168871	0.345192804439907
335	Q	0.372126624493792	0.345192804439907
336	P	0.345192804439907	0.345192804439907
337	Q	0.302795955545951	0.345192804439907
338	D	0.315376318400788	0.345192804439907
339	T	0.353969974514799	0.353969974514799
340	E	0.356473668365691	0.353969974514799
341	V	0.357725304679982	0.353969974514799
342	L	0.157897706425570	0.194222784943338
343	I	0.128824633116866	0.194222784943338
344	G	0.194222784943338	0.194222784943338
345	T	0.258160514931695	0.258160514931695
346	S	0.276052937851114	0.276052937851114
347	T	0.365817686232237	0.365817686232237
348	T	0.380844846024003	0.365817686232237
349	L	0.476634119074242	0.365817686232237
350	E	0.365378148845329	0.365378148845329
351	C	0.206659122948160	0.365378148845329
352	M	0.193792072618023	0.365378148845329
353	A	0.392941818736598	0.392941818736598
354	T	0.392941818736598	0.392941818736598
355	G	0.561743924770669	0.561743924770669
356	H	0.561743924770669	0.561743924770669
357	P	0.577685383919294	0.561743924770669
358	H	0.266810677329629	0.334601443847413
359	P	0.334601443847413	0.266810677329629
360	L	0.191452181422945	0.228262380882892
361	I	0.228262380882892	0.204530707888842
362	T	0.121550232776219	0.191452181422945
363	W	0.204530707888842	0.145276605752752
364	T	0.145276605752752	0.122987273621861
365	R	0.106502208579212	0.123073433360057
366	D	0.122987273621861	0.123073433360057
367	N	0.123073433360057	0.123073433360057
368	G	0.151108192000213	0.123073433360057
369	L	0.139104189516486	0.123073433360057
370	E	0.088752768738473	0.088752768738473
371	L	0.088752768738473	0.088752768738473
372	D	0.046879296644120	0.046879296644120
373	G	0.046393279650879	0.046879296644120
374	S	0.032966696498925	0.046879296644120
375	R	0.113589244170181	0.113589244170181
376	H	0.218533418334384	0.218533418334384
377	V	0.409988184978961	0.254442584115999
378	A	0.254442584115999	0.320464404341164
379	T	0.320464404341164	0.338213684317966
380	S	0.338213684317966	0.338213684317966
381	S	0.508314643447871	0.508314643447871
382	G	0.557849314792504	0.508314643447871
383	L	0.576496033664232	0.508314643447871
384	Y	0.386711387215940	0.386711387215940
385	L	0.386711387215940	0.386711387215940
386	Q	0.218477379766295	0.312353014254022
387	N	0.197291909197368	0.312353014254022
388	I	0.312353014254022	0.312353014254022
389	T	0.314705739820058	0.314705739820058
390	Q	0.424402696482890	0.407159232289905
391	R	0.512525943597727	0.407159232289905
392	D	0.407159232289905	0.407159232289905
393	H	0.239380355548453	0.239380355548453
394	G	0.117307399880740	0.163698248480805
395	R	0.125902430405393	0.125902430405393
396	F	0.163698248480805	0.117307399880740
397	T	0.067763835818359	0.118435526238092
398	C	0.067763835818359	0.103049496420961
399	H	0.118435526238092	0.103049496420961
400	A	0.103049496420961	0.118435526238092
401	N	0.220031370657265	0.220031370657265
402	N	0.243066579916166	0.243066579916166
403	S	0.342638882892367	0.277063423488979
404	H	0.277063423488979	0.294578580096289
405	G	0.294578580096289	0.342638882892367
406	T	0.456793277543895	0.433232814619565
407	V	0.471777515031798	0.433232814619565
408	Q	0.433232814619565	0.450250234004841
409	A	0.433232814619565	0.450250234004841
410	A	0.450250234004841	0.447410112710095
411	A	0.467384864963224	0.450250234004841
412	N	0.447410112710095	0.467384864963224
413	I	0.583895864971377	0.583895864971377
414	I	0.652350981733188	0.652350981733188
415	V	0.759911014007089	0.652350981733188
416	Q	0.652350981733188	0.652350981733188
417	A	0.633519674883418	0.633519674883418
418	P	0.570457369721321	0.570457369721321
419	P	0.351012814538819	0.466422530255542
420	Q	0.289092174620158	0.422699713147550
421	F	0.466422530255542	0.403218098409124
422	T	0.422699713147550	0.403218098409124
423	V	0.403218098409124	0.403218098409124
424	T	0.185310008214061	0.185310008214061
425	P	0.123981721402775	0.152187471559517
426	K	0.110583328669528	0.152187471559517
427	D	0.152187471559517	0.152187471559517
428	Q	0.264779083418048	0.183060180175862
429	V	0.183060180175862	0.191910898899130
430	V	0.191910898899130	0.264779083418048
431	L	0.306183241020299	0.191910898899130
432	E	0.293535764857145	0.254088554760033
433	E	0.190899795820358	0.254088554760033
434	H	0.254088554760033	0.214555942100654
435	A	0.152955920063960	0.190899795820358
436	V	0.214555942100654	0.190196251622121
437	E	0.190196251622121	0.152955920063960
438	W	0.104798749905983	0.104798749905983
439	L	0.055133927211403	0.072718567742063
440	C	0.025721655848522	0.072718567742063
441	E	0.072718567742063	0.072718567742063
442	A	0.217589588311675	0.217589588311675
443	D	0.305508156626329	0.296188793650879
444	G	0.415151166265540	0.305508156626329
445	N	0.296188793650879	0.305508156626329
446	P	0.408671607710133	0.296188793650879
447	P	0.260815542547214	0.260815542547214
448	P	0.124340527947104	0.124340527947104
449	V	0.062672560858225	0.124340527947104
450	I	0.097033106986988	0.124340527947104
451	V	0.141268022695208	0.141268022695208
452	W	0.218617650194747	0.218617650194747
453	T	0.386906196627828	0.288868131514751
454	K	0.313511334583195	0.306008999753321
455	T	0.288868131514751	0.313511334583195
456	G	0.306008999753321	0.306008999753321
457	G	0.358670763536165	0.288868131514751
458	Q	0.249002299215793	0.249002299215793
459	L	0.217358161922319	0.234277405351463
460	P	0.234277405351463	0.217358161922319
461	V	0.133828958621627	0.133828958621627
462	E	0.132566877809468	0.132566877809468
463	G	0.109174032335471	0.132566877809468
464	Q	0.109174032335471	0.132566877809468
465	H	0.233440225178330	0.233440225178330
466	T	0.302937559791584	0.233440225178330
467	V	0.489518543241807	0.244609742547948
468	L	0.203254661445397	0.244609742547948
469	S	0.244609742547948	0.244609742547948
470	S	0.188989183193647	0.244609742547948
471	G	0.332497818336146	0.332497818336146
472	T	0.378073602845741	0.332497818336146
473	L	0.415306841525835	0.332497818336146
474	R	0.247715514281560	0.247715514281560
475	I	0.231073539894739	0.231073539894739
476	D	0.117568094659913	0.117568094659913
477	R	0.061415730170033	0.101752739351631
478	A	0.101752739351631	0.101752739351631
479	A	0.061061448334396	0.101752739351631
480	Q	0.121349364144767	0.101752739351631
481	H	0.111933726902641	0.111933726902641
482	D	0.076070504789734	0.111933726902641
483	Q	0.115147311428040	0.111933726902641
484	G	0.060079263506252	0.113393653139204
485	Q	0.113393653139204	0.115147311428040
486	Y	0.182134154785481	0.120644796855201
487	E	0.120644796855201	0.160122473180914
488	C	0.160122473180914	0.160122473180914
489	Q	0.163045704043182	0.160122473180914
490	A	0.145564216376330	0.163045704043182
491	V	0.367607333270357	0.367607333270357
492	S	0.386511295431489	0.386511295431489
493	S	0.586957967438836	0.586957967438836
494	L	0.586957967438836	0.586957967438836
495	G	0.606624448203411	0.606624448203411
496	V	0.730871000977038	0.730871000977038
497	K	0.742555816865444	0.730871000977038
498	K	0.746659211677019	0.730871000977038
499	V	0.671201266327596	0.671201266327596
500	S	0.530206498293715	0.671201266327596
501	V	0.580709311371609	0.629576029980000
502	Q	0.722367190054313	0.629576029980000
503	L	0.629576029980000	0.722367190054313
504	T	0.793114651042461	0.793114651042461
505	V	0.807704925194409	0.807704925194409
506	K	0.818321001997425	0.815090873203981
507	P	0.815090873203981	0.815090873203981
508	K	0.829239881511751	0.815090873203981
509	A	0.804979510987162	0.804979510987162
510	L	0.690719268043092	0.690719268043092
511	A	0.547452596639251	0.547452596639251
512	V	0.394309348488577	0.394309348488577
513	F	0.391701665672357	0.391701665672358
514	T	0.391701665672358	0.391701665672358
515	Q	0.281664834603664	0.391701665672357
516	L	0.440299360039459	0.386819326884808
517	P	0.386819326884808	0.326440053680990
518	Q	0.326440053680990	0.326440053680990
519	D	0.169886742762636	0.253464234586401
520	T	0.253464234586401	0.169886742762636
521	S	0.136401446910183	0.146830395763964
522	V	0.146830395763964	0.146830395763964
523	E	0.145466295696733	0.145466295696733
524	V	0.228529633819180	0.146830395763964
525	G	0.145292320337895	0.197061583933429
526	K	0.197061583933429	0.197061583933429
527	N	0.197061583933429	0.197061583933429
528	I	0.270746687461099	0.197061583933429
529	N	0.174115146416592	0.174115146416592
530	I	0.151964437779170	0.151964437779170
531	S	0.088385912883984	0.146304591996222
532	C	0.125530136636045	0.146304591996222
533	H	0.146304591996222	0.146304591996222
534	A	0.315767635869796	0.315767635869796
535	Q	0.331049219932866	0.324940328133798
536	G	0.552632678213598	0.331049219932866
537	E	0.324940328133798	0.331049219932866
538	P	0.363888912117997	0.324940328133798
539	Q	0.138904809691120	0.138904809691120
540	P	0.108700211887088	0.114676485187021
541	I	0.114676485187021	0.114676485187021
542	I	0.099795269804900	0.114676485187021
543	T	0.155343390028033	0.132714830870977
544	W	0.167720928326348	0.155343390028033
545	N	0.132714830870977	0.167720928326348
546	K	0.210453261372167	0.191649304598082
547	E	0.191649304598082	0.195014454484165
548	G	0.195014454484165	0.210453261372167
549	V	0.347484081442259	0.195014454484165
550	Q	0.219965111130042	0.195014454484165
551	I	0.191072261825958	0.191072261825958
552	T	0.104557171393449	0.104557171393449
553	E	0.028626302489520	0.028626302489520
554	S	0.020881198586331	0.028626302489520
555	G	0.016814461827946	0.028626302489520
556	K	0.029236711632313	0.029236711632313
557	F	0.069626668840860	0.042482952388531
558	H	0.042482952388531	0.069626668840860
559	V	0.089168966219277	0.069626668840860
560	D	0.076849790350379	0.076849790350379
561	D	0.039526096784349	0.076849790350379
562	E	0.080855225410793	0.076849790350379
563	G	0.062359280564454	0.080855225410793
564	T	0.141160200367121	0.080855225410793
565	L	0.129058582107595	0.062359280564454
566	T	0.038125528060623	0.038125528060623
567	I	0.032809950913093	0.032809950913093
568	Y	0.014816773310380	0.032809950913093
569	D	0.031446830228899	0.032809950913093
570	A	0.101096241092879	0.101096241092879
571	G	0.101096241092879	0.101096241092879
572	F	0.192795442760259	0.192795442760259
573	P	0.287174830598399	0.208336684203141
574	D	0.208336684203141	0.208336684203141
575	Q	0.219266730666132	0.208336684203141
576	G	0.098640904664459	0.191153383797347
577	R	0.059455841636507	0.127092258811557
578	Y	0.191153383797347	0.127092258811557
579	E	0.127092258811557	0.191153383797347
580	C	0.265671209900582	0.191997737583269
581	V	0.191997737583269	0.265671209900582
582	A	0.322827033532637	0.322827033532637
583	R	0.490930097521223	0.453301412062302
584	N	0.453301412062302	0.490930097521223
585	S	0.622559432859839	0.622559432859839
586	F	0.740689433971122	0.740689433971122
587	G	0.756078041789650	0.756078041789650
588	L	0.845168330284656	0.774630324721346
589	A	0.852889531212095	0.774630324721346
590	V	0.774630324721346	0.845168330284656
591	T	0.774630324721346	0.852889531212095
592	N	0.866411792902587	0.850812030207236
593	M	0.882948728805692	0.850812030207236
594	F	0.850812030207236	0.850812030207236
595	L	0.767072695704585	0.800756892315491
596	T	0.800756892315491	0.767072695704585
597	V	0.724160905881758	0.724160905881758
598	T	0.617939704644027	0.617939704644027
599	A	0.321580835328573	0.355627018840626
600	I	0.189841122270876	0.355627018840626
601	Q	0.355627018840626	0.321580835328573
602	G	0.384910496671946	0.189841122270876
603	R	0.161268074419870	0.161268074419870
604	Q	0.092845882891648	0.107828677651791
605	A	0.091929275428066	0.107828677651791
606	G	0.107828677651791	0.092845882891648
607	D	0.183397346048700	0.091929275428066
608	D	0.083799726976683	0.092474690008537
609	F	0.052251796788394	0.092474690008537
610	V	0.092474690008537	0.092474690008537
611	E	0.110601674128815	0.110601674128815
612	S	0.110601674128815	0.110601674128815
613	S	0.186884580067766	0.110601674128815
614	I	0.085591647061061	0.110601674128815
615	L	0.110168741845816	0.186884580067766
616	D	0.233131807043399	0.233131807043399
617	A	0.553248829702881	0.235668539454509
618	V	0.344604492677392	0.344604492677392
619	Q	0.235668539454509	0.351905419128768
620	R	0.351905419128768	0.351905419128768
621	V	0.369419781640898	0.351905419128768
622	D	0.387284934774641	0.351905419128768
623	S	0.250773285755865	0.369419781640898
624	A	0.250773285755865	0.387284934774641
625	I	0.555816204117509	0.355547693428827
626	N	0.504871518345396	0.360507246886033
627	S	0.355547693428827	0.360507246886033
628	T	0.360507246886033	0.355547693428827
629	R	0.307535128489956	0.355547693428827
630	R	0.219217367227608	0.360507246886033
631	H	0.362228105087107	0.316388453491260
632	L	0.362228105087107	0.316388453491260
633	F	0.316388453491260	0.316388453491260
634	S	0.102023919576859	0.316388453491260
635	Q	0.212012555396482	0.316388453491260
636	K	0.335750758104751	0.335750758104751
637	P	0.380245315038784	0.344124162313813
638	H	0.344124162313813	0.380245315038784
639	T	0.476058330646117	0.455720985830498
640	S	0.476058330646117	0.455720985830498
641	S	0.455720985830498	0.455720985830498
642	D	0.275835236925976	0.291265083624099
643	L	0.291265083624099	0.275835236925976
644	L	0.182075513080470	0.275835236925976
645	A	0.167148904560410	0.291265083624099
646	Q	0.307276277768873	0.307276277768873
647	F	0.455832680183484	0.447865606799256
648	H	0.585567517482022	0.455832680183484
649	Y	0.447865606799256	0.549536251715866
650	P	0.549536251715866	0.585567517482022
651	R	0.749717244992903	0.549536251715866
652	D	0.632399359578246	0.549536251715866
653	P	0.529138994125203	0.529138994125203
654	L	0.409098045173411	0.409098045173411
655	I	0.301077838102111	0.409098045173411
656	V	0.319440312164746	0.319440312164746
657	E	0.448578070944829	0.301077838102111
658	M	0.212454340883954	0.254930251866643
659	A	0.254930251866643	0.254930251866643
660	R	0.242775253083544	0.254930251866643
661	A	0.546519936474484	0.546519936474484
662	G	0.566764543345079	0.566764543345079
663	E	0.566764543345079	0.566764543345079
664	I	0.566764543345079	0.566764543345079
665	F	0.452864463530251	0.452864463530251
666	E	0.452864463530251	0.452864463530251
667	H	0.372564277854358	0.452094771991496
668	T	0.452094771991496	0.418947826312051
669	L	0.418947826312051	0.372564277854358
670	Q	0.351534460206090	0.418947826312051
671	L	0.351534460206090	0.418947826312051
672	I	0.639505123892843	0.445681112119192
673	R	0.468348956309405	0.445681112119192
674	E	0.445681112119192	0.468348956309405
675	R	0.411743651288530	0.445681112119192
676	V	0.549491796981157	0.411743651288530
677	K	0.409197596127029	0.409197596127029
678	Q	0.217975622532593	0.221676266320054
679	G	0.221676266320054	0.217975622532593
680	L	0.080066599099954	0.080066599099954
681	T	0.073968566061658	0.080066599099954
682	V	0.073968566061658	0.080066599099954
683	D	0.194114850681000	0.073968566061658
684	L	0.150458454435683	0.093733806112188
685	E	0.049343878255175	0.150458454435683
686	G	0.093733806112188	0.150458454435683
687	K	0.160482010895918	0.102655514199172
688	E	0.201817226854354	0.108803169237670
689	F	0.102655514199172	0.108803169237670
690	R	0.108803169237670	0.108803169237670
691	Y	0.066809844404438	0.108803169237670
692	N	0.212049572287876	0.125300734159447
693	D	0.125300734159447	0.212049572287876
694	L	0.319157693506475	0.319157693506475
695	V	0.557974924295151	0.557974924295151
696	S	0.621654384081092	0.621654384081092
697	P	0.694235217186705	0.679065195798577
698	R	0.695391273181487	0.679065195798577
699	S	0.679065195798577	0.679065195798577
700	L	0.480260567267867	0.679065195798577
701	S	0.651590351299456	0.679065195798577
702	L	0.790933843900291	0.651590351299456
703	I	0.711920103322649	0.651590351299456
704	A	0.609916577613558	0.627832411350488
705	N	0.627832411350488	0.627832411350488
706	L	0.627832411350488	0.627832411350488
707	S	0.746022462069574	0.627832411350488
708	G	0.714016582808309	0.628633187085686
709	C	0.513215141520452	0.628633187085686
710	T	0.628633187085686	0.513215141520452
711	A	0.473975868250740	0.473975868250740
712	R	0.259866266835480	0.384527977511626
713	R	0.235878699343434	0.383238519047844
714	P	0.384527977511626	0.383238519047844
715	L	0.383238519047844	0.384527977511626
716	P	0.401154755863004	0.389676213828517
717	N	0.520919662836210	0.401154755863004
718	C	0.389676213828517	0.490115575437422
719	S	0.522285789543546	0.520919662836210
720	N	0.490115575437422	0.522086542618176
721	R	0.522285789543546	0.522086542618176
722	C	0.522086542618176	0.490115575437422
723	F	0.391108775250191	0.391108775250191
724	H	0.205401045512015	0.383582829173879
725	A	0.235159321585923	0.235159321585923
726	K	0.383582829173879	0.235159321585923
727	Y	0.235159321585923	0.235159321585923
728	R	0.196083397402875	0.330634250599490
729	A	0.366129868759626	0.235159321585923
730	H	0.330634250599490	0.221094933493214
731	D	0.221094933493214	0.221094933493214
732	G	0.114362858207145	0.163464204206744
733	T	0.108016029954755	0.135470681986887
734	C	0.163464204206744	0.114362858207145
735	N	0.135470681986887	0.112168543591754
736	N	0.099973015597108	0.135470681986887
737	L	0.112168543591754	0.135470681986887
738	Q	0.162064928367453	0.153529693717489
739	Q	0.153529693717489	0.162064928367453
740	P	0.308130610746403	0.308130610746403
741	T	0.523955123417906	0.473065556257731
742	W	0.571916599965392	0.523955123417906
743	G	0.473065556257731	0.571916599965392
744	A	0.680105637225043	0.680105637225043
745	A	0.834292073590692	0.694930232651983
746	L	0.712040320269205	0.712040320269205
747	T	0.694930232651983	0.751845239794334
748	A	0.751845239794334	0.751845239794334
749	F	0.860544822282825	0.751845239794334
750	A	0.868168196902400	0.751845239794334
751	R	0.624351032022152	0.733854377272771
752	L	0.624351032022152	0.707965184143481
753	L	0.733854377272771	0.624351032022152
754	Q	0.707965184143481	0.624351032022152
755	P	0.612939714810345	0.612939714810345
756	A	0.571069811723562	0.571069811723562
757	Y	0.539286893844973	0.539286893844973
758	R	0.321410955155832	0.420320119683748
759	D	0.420320119683748	0.336909360001286
760	G	0.336909360001286	0.336909360001286
761	I	0.336909360001286	0.336909360001286
762	R	0.186914710796376	0.298185053840505
763	A	0.298185053840505	0.274265253210664
764	P	0.274265253210664	0.235447737017988
765	R	0.235447737017988	0.235447737017988
766	G	0.161022335414014	0.218224164855558
767	L	0.140988637192664	0.218224164855558
768	G	0.218224164855558	0.218224164855558
769	L	0.409549988413417	0.218224164855558
770	P	0.224560391473555	0.218224164855558
771	V	0.185761399836149	0.185761399836149
772	G	0.136456256100200	0.185761399836149
773	S	0.167070169598786	0.185761399836149
774	R	0.258849934889537	0.258849934889537
775	Q	0.440643706388782	0.339755096151641
776	P	0.339755096151641	0.384474676933747
777	L	0.407627099840542	0.407627099840542
778	P	0.384474676933747	0.407627099840542
779	P	0.592701640565309	0.511528956158232
780	P	0.511528956158232	0.592701640565309
781	R	0.599111009898212	0.599111009898212
782	L	0.647136260374242	0.647136260374242
783	V	0.675949720954810	0.675949720954810
784	A	0.735055759702157	0.735055759702157
785	T	0.847703053338305	0.749712811002878
786	V	0.749712811002878	0.749712811002878
787	W	0.749712811002878	0.749712811002878
788	A	0.637845131636902	0.690771794116245
789	R	0.690771794116245	0.674314085478384
790	A	0.674314085478384	0.656113301175916
791	A	0.656113301175916	0.656113301175916
792	A	0.530765801198879	0.596676918492392
793	V	0.498618443515982	0.596676918492392
794	T	0.596676918492392	0.553134144986246
795	P	0.619741806122669	0.553134144986246
796	D	0.553134144986246	0.596676918492392
797	H	0.520937356781830	0.553134144986246
798	S	0.666197523925395	0.553134144986246
799	Y	0.551480252368339	0.664886386592074
800	T	0.664886386592074	0.666197523925395
801	R	0.751294910485184	0.664886386592074
802	M	0.768941693913648	0.705608583723616
803	L	0.653949189248630	0.705608583723616
804	M	0.705608583723616	0.705608583723616
805	H	0.705608583723616	0.705608583723616
806	W	0.806828053498371	0.705608583723616
807	G	0.676106254744021	0.676106254744021
808	W	0.565200760454443	0.672620856916106
809	F	0.565200760454443	0.565200760454443
810	L	0.672620856916106	0.565200760454443
811	E	0.537288118515650	0.537288118515650
812	H	0.431335149176027	0.486515030982272
813	D	0.486515030982272	0.467764314879230
814	L	0.467764314879230	0.431335149176027
815	D	0.309726913881490	0.421403911196199
816	H	0.421403911196199	0.309726913881490
817	T	0.284092475454470	0.284092475454470
818	V	0.284092475454470	0.284092475454470
819	P	0.174394150449754	0.174394150449754
820	A	0.155325956711726	0.174394150449754
821	L	0.114227837109275	0.155325956711726
822	S	0.217771225640764	0.155325956711726
823	T	0.111869270319804	0.217771225640764
824	A	0.288083943117401	0.270752452832919
825	R	0.272916194197822	0.270752452832919
826	F	0.270752452832919	0.272916194197822
827	S	0.270752452832919	0.272916194197822
828	D	0.412222304421034	0.270752452832919
829	G	0.366196879457728	0.270752452832919
830	R	0.196128915263290	0.196128915263290
831	P	0.108683278607759	0.108683278607759
832	C	0.092984163210259	0.095568484585638
833	S	0.066299040508096	0.095568484585638
834	S	0.095568484585638	0.092984163210259
835	V	0.095568484585638	0.095568484585638
836	C	0.082413242506581	0.095568484585638
837	T	0.212769705986326	0.209950001238609
838	N	0.220941066023953	0.212769705986326
839	D	0.209950001238609	0.212769705986326
840	P	0.252236076005764	0.217494875830684
841	P	0.184667705491353	0.209950001238609
842	C	0.217494875830684	0.184667705491353
843	F	0.121968428817051	0.121968428817051
844	P	0.064755367573142	0.064755367573142
845	M	0.044459059733512	0.044459059733512
846	N	0.033624058966920	0.044459059733512
847	T	0.042459042508616	0.044459059733512
848	R	0.087299379040096	0.087299379040096
849	H	0.121338613687958	0.121338613687958
850	A	0.121338613687958	0.121338613687958
851	D	0.121338613687958	0.121338613687958
852	P	0.100036821184537	0.121338613687958
853	R	0.197224932940427	0.197224932940427
854	G	0.233844520998419	0.233844520998419
855	T	0.320719998988451	0.318343197673690
856	H	0.335050723056823	0.318343197673690
857	A	0.318343197673690	0.318343197673690
858	P	0.302258695885312	0.318343197673690
859	C	0.230797205505027	0.318343197673690
860	M	0.424211676877846	0.424211676877846
861	L	0.581884615739623	0.581884615739623
862	F	0.612838577305755	0.610241753566929
863	A	0.676761998654529	0.610431671742743
864	R	0.610241753566929	0.610431671742743
865	S	0.610431671742743	0.610241753566929
866	S	0.520457827432344	0.560801254785907
867	P	0.560801254785907	0.520457827432344
868	A	0.493910886050733	0.493910886050733
869	C	0.396152663738270	0.396152663738270
870	A	0.373241328235977	0.373241328235977
871	S	0.137403170998447	0.170233368898857
872	G	0.114889621936809	0.170233368898857
873	R	0.170233368898857	0.170233368898857
874	P	0.262083557881691	0.262083557881691
875	S	0.303548941179268	0.262083557881691
876	A	0.356187625448103	0.262083557881691
877	T	0.205603694379601	0.205603694379601
878	V	0.129474723363270	0.197911058668945
879	D	0.197911058668945	0.192822045199887
880	S	0.163699859813505	0.169631901571731
881	V	0.192822045199887	0.192822045199887
882	Y	0.169631901571731	0.192822045199887
883	A	0.195482878623249	0.195482878623249
884	R	0.229690983308835	0.229690983308835
885	E	0.296095130283557	0.229690983308835
886	Q	0.458602025209429	0.273015525143405
887	I	0.198881343258401	0.273015525143405
888	N	0.273015525143405	0.273015525143405
889	Q	0.273015525143405	0.198881343258401
890	Q	0.148721826339511	0.195345975814547
891	T	0.146823576129287	0.148721826339511
892	A	0.195345975814547	0.148721826339511
893	Y	0.145383403298076	0.195345975814547
894	I	0.228586680173637	0.195345975814547
895	D	0.243089667125577	0.145383403298076
896	G	0.083042696417068	0.109663059153725
897	S	0.109663059153725	0.083042696417068
898	N	0.071182669919238	0.076691800517437
899	V	0.076691800517437	0.071182669919238
900	Y	0.070463317230965	0.071182669919238
901	G	0.070463317230965	0.070463317230965
902	S	0.076008848791910	0.070463317230965
903	S	0.041774093341877	0.046722785037413
904	E	0.041774093341877	0.046722785037413
905	R	0.046722785037413	0.046722785037413
906	E	0.046722785037413	0.046722785037413
907	S	0.095315921876226	0.046722785037413
908	Q	0.049894599779093	0.046722785037413
909	A	0.031691576678799	0.049894599779093
910	L	0.031691576678799	0.049894599779093
911	R	0.057924148659867	0.057924148659867
912	D	0.103548590999963	0.103548590999963
913	P	0.159446839166419	0.150922276513139
914	S	0.150922276513139	0.159446839166419
915	V	0.189680588619243	0.189680588619243
916	P	0.304281784667655	0.287197627137266
917	R	0.287197627137266	0.287197627137266
918	G	0.393997298811521	0.287197627137266
919	L	0.227298932859504	0.287197627137266
920	L	0.188141583183701	0.292004312826363
921	K	0.316795875259168	0.279974993984738
922	T	0.292004312826363	0.279974993984738
923	G	0.279974993984738	0.292004312826363
924	F	0.162348501856777	0.292004312826363
925	P	0.299900641686032	0.299900641686032
926	W	0.427223040635695	0.427223040635695
927	P	0.456099142340867	0.427223040635695
928	P	0.454747009120856	0.427223040635695
929	S	0.307452343286251	0.322521193497830
930	G	0.322521193497830	0.307452343286251
931	K	0.262539370387256	0.285839296377306
932	P	0.285839296377306	0.262539370387256
933	L	0.154033165044262	0.178016602316982
934	L	0.178016602316982	0.154033165044262
935	P	0.059077042280859	0.146196866532819
936	F	0.106025596685344	0.146196866532819
937	S	0.146196866532819	0.146196866532819
938	T	0.155936469152546	0.146196866532819
939	G	0.183981383977758	0.146196866532819
940	P	0.120717187810032	0.129700104804136
941	P	0.129700104804136	0.120717187810032
942	T	0.043557824857567	0.043557824857567
943	E	0.023667988161643	0.023667988161643
944	C	0.023667988161643	0.023667988161643
945	A	0.020406364910400	0.023667988161643
946	R	0.037463872569024	0.037463872569024
947	Q	0.067447398905251	0.067447398905251
948	E	0.105062912980707	0.067447398905251
949	Q	0.094547927616159	0.067447398905251
950	E	0.057845964371156	0.094547927616159
951	S	0.061447967897415	0.085960759971881
952	P	0.109563218257050	0.061447967897415
953	C	0.085960759971881	0.061447967897415
954	F	0.057310867222008	0.057310867222008
955	L	0.031334990930668	0.057310867222008
956	A	0.036420606447448	0.057310867222008
957	G	0.110072363755984	0.110072363755984
958	D	0.141268351449336	0.141268351449336
959	H	0.349945863395118	0.349945863395118
960	R	0.397818115212019	0.397818115212019
961	A	0.488173566205520	0.397818115212019
962	N	0.471853814323439	0.397818115212019
963	E	0.340148740774305	0.340148740774305
964	H	0.217167732415182	0.340148740774305
965	L	0.298089384092984	0.340148740774305
966	A	0.526590893342725	0.526590893342725
967	L	0.806145379725494	0.688907565611799
968	A	0.806270144186185	0.688907565611799
969	A	0.688907565611799	0.688907565611799
970	M	0.660488826724779	0.688907565611799
971	H	0.660488826724780	0.688907565611799
972	T	0.785230254580843	0.769147054286365
973	L	0.836078798291275	0.769147054286365
974	W	0.769147054286365	0.769147054286365
975	F	0.732965357042025	0.732965357042025
976	R	0.456163346769288	0.562185802270929
977	E	0.562185802270929	0.511329370499532
978	H	0.511329370499532	0.511329370499532
979	N	0.460567650623407	0.538632672781649
980	R	0.598044024051511	0.511329370499532
981	M	0.538632672781649	0.460567650623407
982	A	0.345643023430858	0.345643023430858
983	T	0.223344157871015	0.233585659150363
984	E	0.233585659150363	0.223344157871015
985	L	0.139540553692183	0.175981742929589
986	S	0.175981742929589	0.166859522863592
987	A	0.135810389879681	0.166859522863592
988	L	0.166859522863592	0.175981742929589
989	N	0.240437262423594	0.215044998775511
990	P	0.267063593957148	0.215044998775511
991	H	0.215044998775511	0.240437262423594
992	W	0.134623799288359	0.215044998775511
993	E	0.249552972191453	0.160356393005977
994	G	0.160356393005977	0.160356393005977
995	N	0.152581608601567	0.213307911328512
996	T	0.230004534840587	0.205344447930089
997	V	0.213307911328512	0.213307911328512
998	Y	0.205344447930089	0.213307911328512
999	Q	0.271708836340495	0.205344447930089
1000	E	0.165742260586246	0.205344447930089
1001	A	0.158588780439989	0.232492434862005
1002	R	0.232492434862005	0.232492434862005
1003	K	0.301650451831616	0.301650451831616
1004	I	0.525732796776028	0.525732796776028
1005	V	0.525732796776028	0.525732796776028
1006	G	0.529489617251783	0.525732796776028
1007	A	0.393956447130132	0.525732796776028
1008	E	0.431668191539985	0.529489617251783
1009	L	0.723747503581865	0.723747503581865
1010	Q	0.800426648390061	0.759594579011288
1011	H	0.759594579011288	0.759594579011288
1012	I	0.759594579011288	0.759594579011288
1013	T	0.725770776230022	0.744612985058811
1014	Y	0.744612985058811	0.744612985058811
1015	S	0.744612985058811	0.725770776230022
1016	H	0.542838915970631	0.637425858911505
1017	W	0.637425858911505	0.542838915970631
1018	L	0.414350263101472	0.436891870659860
1019	P	0.436695420944302	0.436695420944302
1020	K	0.436891870659860	0.436695420944302
1021	V	0.364331642098138	0.436695420944302
1022	L	0.515745934121268	0.398951683318289
1023	G	0.398951683318289	0.398951683318289
1024	D	0.334142992815587	0.398951683318289
1025	P	0.446241649707975	0.334142992815587
1026	G	0.305104712794099	0.305104712794099
1027	T	0.150162725071153	0.264641742383164
1028	R	0.264641742383164	0.232434427375681
1029	M	0.232434427375681	0.150162725071153
1030	L	0.131143369621994	0.131143369621994
1031	R	0.059918207550779	0.131143369621994
1032	G	0.125693801863394	0.131143369621994
1033	Y	0.185799596040091	0.185799596040091
1034	R	0.247817235773587	0.247817235773587
1035	G	0.247817235773587	0.247817235773587
1036	Y	0.398840853115311	0.397716371793548
1037	N	0.555929271880828	0.397716371793548
1038	P	0.397716371793548	0.397716371793548
1039	N	0.260082910881883	0.397716371793548
1040	V	0.378385015109023	0.378385015109023
1041	N	0.496993733726843	0.378385015109023
1042	A	0.365887398932118	0.396240210453242
1043	G	0.396240210453242	0.496993733726843
1044	I	0.515801651113622	0.515801651113622
1045	I	0.534822802783057	0.534822802783057
1046	N	0.609934211977686	0.609934211977686
1047	S	0.774634827060841	0.674362958811352
1048	F	0.766123450610806	0.725212686591117
1049	A	0.674362958811352	0.766123450610806
1050	T	0.725212686591117	0.766123450610806
1051	A	0.801596629103600	0.801596629103600
1052	A	0.915822596058572	0.801596629103600
1053	F	0.809138656395457	0.809138656395457
1054	R	0.638985504917457	0.819569971674016
1055	F	0.819569971674016	0.819569971674016
1056	G	0.895105362422211	0.874236800712047
1057	H	0.887723487870760	0.887723487870760
1058	T	0.874236800712047	0.893052162860132
1059	L	0.928146982653423	0.893052162860132
1060	I	0.893052162860132	0.893052162860132
1061	N	0.893052162860132	0.893052162860132
1062	P	0.818785192519758	0.887226560788201
1063	I	0.887226560788201	0.818785192519758
1064	L	0.760960416165226	0.818785192519758
1065	Y	0.707371766790223	0.818686713828551
1066	R	0.820303696486158	0.760960416165226
1067	L	0.818686713828551	0.707371766790223
1068	N	0.579801133356782	0.579801133356782
1069	A	0.338802390949364	0.579801133356782
1070	T	0.410495913061845	0.410495913061845
1071	L	0.606153054802467	0.391195617433470
1072	G	0.391195617433470	0.391195617433470
1073	E	0.389897964282342	0.389897964282342
1074	I	0.284676939868488	0.284676939868488
1075	S	0.258024259177991	0.284676939868488
1076	E	0.185110632315191	0.284676939868488
1077	G	0.349781628825016	0.349781628825016
1078	H	0.450261216711592	0.349781628825016
1079	L	0.447556927492485	0.349781628825016
1080	P	0.268227832165977	0.447556927492485
1081	F	0.326521215459783	0.447556927492485
1082	H	0.476760648647054	0.476760648647054
1083	K	0.476760648647054	0.476760648647054
1084	A	0.649740210048981	0.649740210048981
1085	L	0.752864956678947	0.649740210048981
1086	F	0.698181269407609	0.649740210048981
1087	S	0.618647705406520	0.618647705406520
1088	P	0.394984668215212	0.609938227966471
1089	S	0.609938227966471	0.394984668215212
1090	R	0.294913372599202	0.373625262739133
1091	I	0.247992944510471	0.373625262739133
1092	I	0.373625262739133	0.344017721965470
1093	K	0.477300681519177	0.344017721965470
1094	E	0.344017721965470	0.344017721965470
1095	G	0.175056235752958	0.344017721965470
1096	G	0.285027250070635	0.344017721965470
1097	I	0.467041440548023	0.398505380551869
1098	D	0.398505380551869	0.398505380551869
1099	P	0.511515380871103	0.398505380551869
1100	V	0.386952688405245	0.386952688405245
1101	L	0.275608815769718	0.386952688405245
1102	R	0.275608815769718	0.386952688405245
1103	G	0.567541243167541	0.567541243167541
1104	L	0.651914393549641	0.567541243167541
1105	F	0.752473525503828	0.651914393549641
1106	G	0.559316568560519	0.717477620644176
1107	V	0.717477620644176	0.752473525503828
1108	A	0.837987342356564	0.837987342356564
1109	A	0.850705245996355	0.840797745039252
1110	K	0.850705245996355	0.850705245996355
1111	W	0.840797745039252	0.850705245996355
1112	R	0.855858436744981	0.840797745039252
1113	A	0.644692782389036	0.709270806125180
1114	P	0.645940622087327	0.645940622087327
1115	S	0.709270806125180	0.644692782389036
1116	Y	0.568961920346070	0.639848745807468
1117	L	0.537149403909095	0.639848745807468
1118	L	0.639848745807468	0.639848745807468
1119	S	0.778805749674572	0.640034661820096
1120	P	0.640034661820096	0.669131524935218
1121	E	0.669131524935218	0.669131524935218
1122	L	0.669131524935218	0.669131524935218
1123	T	0.804648374861433	0.744883926291273
1124	Q	0.804648374861433	0.744883926291273
1125	R	0.744883926291273	0.744883926291273
1126	L	0.656034949641382	0.656034949641382
1127	F	0.633870922628679	0.633870922628679
1128	S	0.463879099355344	0.633870922628679
1129	A	0.504450327473639	0.587017222951303
1130	A	0.685137611647165	0.587017222951303
1131	Y	0.587017222951303	0.587017222951303
1132	S	0.587017222951303	0.685137611647165
1133	A	0.758241855169566	0.744021470348799
1134	A	0.855452085086833	0.744021470348799
1135	V	0.744021470348799	0.744021470348799
1136	D	0.626644260112225	0.626644260112225
1137	S	0.559264205361522	0.559264205361522
1138	A	0.527330556347347	0.527330556347347
1139	A	0.312409981175620	0.312409981175620
1140	T	0.220541333603146	0.261927155955043
1141	I	0.176217800670109	0.220541333603146
1142	I	0.261927155955043	0.197304667619406
1143	Q	0.197304667619406	0.197304667619406
1144	R	0.109145682797231	0.261927155955043
1145	G	0.297946594496950	0.227642834027278
1146	R	0.419856738827878	0.297946594496950
1147	D	0.227642834027278	0.309750643617588
1148	H	0.309750643617588	0.309750643617588
1149	G	0.323824884358046	0.286296954206330
1150	I	0.286296954206330	0.309750643617588
1151	P	0.269086376573037	0.320210998345605
1152	P	0.390482691983503	0.320210998345605
1153	Y	0.320210998345605	0.390482691983503
1154	V	0.539273161622194	0.523078786565811
1155	D	0.523078786565811	0.539273161622194
1156	F	0.686966632309839	0.686966632309839
1157	R	0.776353408430134	0.686966632309839
1158	V	0.812341262707437	0.776353408430134
1159	F	0.627807493628444	0.776353408430134
1160	C	0.787589506380274	0.714639341644631
1161	N	0.714639341644631	0.627807493628444
1162	L	0.419609165374353	0.595207942330499
1163	T	0.443353393461890	0.443353393461890
1164	S	0.595207942330499	0.419609165374353
1165	V	0.384353488911092	0.384353488911092
1166	K	0.249356466163896	0.283968830186235
1167	N	0.283968830186235	0.249356466163896
1168	F	0.166745297116210	0.166745297116210
1169	E	0.058637615930988	0.072803559824183
1170	D	0.072803559824183	0.058637615930988
1171	L	0.023432530085151	0.049549656485844
1172	Q	0.046091991276296	0.046091991276296
1173	N	0.049549656485844	0.027433096034991
1174	E	0.027433096034991	0.046091991276296
1175	I	0.027433096034991	0.037139830004438
1176	K	0.062614999861348	0.037139830004438
1177	D	0.037139830004438	0.059571142053583
1178	S	0.059571142053583	0.062614999861348
1179	E	0.192317514548178	0.152394975595811
1180	I	0.179938740760613	0.179938740760613
1181	R	0.152394975595811	0.184765566042267
1182	Q	0.184765566042267	0.179938740760613
1183	K	0.251250180609148	0.152394975595811
1184	L	0.110804617655081	0.184765566042267
1185	R	0.061964424109785	0.118542466702960
1186	K	0.212033646225599	0.118542466702960
1187	L	0.118542466702960	0.212033646225599
1188	Y	0.305596510463691	0.252181993173886
1189	G	0.299746843163269	0.299746843163269
1190	S	0.252181993173886	0.305596510463691
1191	P	0.309640258295683	0.309640258295683
1192	G	0.471945214715810	0.417075595991308
1193	D	0.417075595991308	0.417075595991308
1194	I	0.530705372905767	0.417075595991308
1195	D	0.407797661693024	0.407797661693024
1196	L	0.154828607643600	0.348670890246263
1197	W	0.165829260112245	0.312722030378127
1198	P	0.348670890246263	0.288114830895788
1199	A	0.312722030378127	0.312722030378127
1200	L	0.288114830895788	0.348670890246263
1201	M	0.351157476175002	0.351157476175002
1202	V	0.538823520882569	0.494604986885493
1203	E	0.494604986885493	0.494604986885493
1204	D	0.596846683189766	0.494604986885493
1205	L	0.401133961765223	0.430470660539672
1206	I	0.254829765312461	0.430470660539672
1207	P	0.430470660539672	0.430470660539672
1208	G	0.480872274214023	0.441861212665771
1209	T	0.441861212665771	0.480872274214023
1210	R	0.497210296448163	0.497210296448163
1211	V	0.520040211011037	0.520040211011037
1212	G	0.762947431999523	0.761766891425018
1213	P	0.866855082003527	0.761766891425018
1214	T	0.761766891425018	0.761766891425018
1215	L	0.745843484141428	0.761766891425018
1216	M	0.761079798286426	0.761766891425018
1217	C	0.819689751963116	0.819689751963116
1218	L	0.894151267418278	0.819689751963116
1219	F	0.894151267418278	0.819689751963116
1220	V	0.712290614086356	0.712290614086356
1221	T	0.712290614086356	0.712290614086356
1222	Q	0.592781864683915	0.608381404538506
1223	F	0.608381404538506	0.608381404538506
1224	Q	0.607081712842405	0.608381404538506
1225	R	0.670439186502441	0.608381404538506
1226	L	0.686863066649779	0.607081712842405
1227	R	0.401306660136770	0.401306660136770
1228	D	0.221547450191178	0.221547450191178
1229	G	0.124232866082598	0.163924003051254
1230	D	0.095907742167931	0.163924003051254
1231	R	0.163924003051254	0.163924003051254
1232	F	0.163924003051254	0.163924003051254
1233	W	0.176842090872508	0.163924003051254
1234	Y	0.144748748091102	0.144748748091102
1235	E	0.099550271416706	0.144748748091102
1236	N	0.086377248352838	0.144748748091102
1237	P	0.262202947013336	0.262202947013336
1238	G	0.322141483422044	0.322141483422044
1239	V	0.467334836572553	0.435295171758946
1240	F	0.604376381239805	0.435295171758946
1241	T	0.435295171758946	0.435295171758946
1242	P	0.264253062616354	0.307229493657665
1243	A	0.202931283048664	0.307229493657665
1244	Q	0.307229493657665	0.307229493657665
1245	L	0.512246475212468	0.512246475212468
1246	T	0.552686989028143	0.552686989028143
1247	Q	0.638110273870605	0.638110273870605
1248	L	0.638110273870605	0.638110273870605
1249	K	0.639368299603023	0.638110273870605
1250	Q	0.737918308383172	0.638110273870605
1251	A	0.623426880803907	0.623426880803907
1252	S	0.516957376492114	0.516957376492114
1253	L	0.467216856612052	0.467216856612052
1254	S	0.189162010735285	0.337382761353920
1255	R	0.187491061972253	0.200043557335951
1256	V	0.337382761353920	0.196612821655940
1257	L	0.200043557335951	0.200043557335951
1258	C	0.196612821655940	0.253774985917757
1259	D	0.311445045281238	0.253774985917757
1260	N	0.253774985917757	0.253774985917757
1261	G	0.294450372102465	0.253774985917757
1262	D	0.099929326070001	0.246912501869525
1263	S	0.159188777372285	0.246912501869525
1264	I	0.246912501869525	0.159188777372285
1265	Q	0.246912501869525	0.159188777372285
1266	Q	0.141290585688783	0.141290585688783
1267	V	0.111710785779122	0.141290585688783
1268	Q	0.126224801109791	0.141290585688783
1269	A	0.239686233710441	0.239686233710441
1270	D	0.261677652917027	0.246426736493839
1271	V	0.395520205488800	0.246426736493839
1272	F	0.246426736493839	0.261677652917027
1273	V	0.217571265468232	0.327417111449558
1274	K	0.361505992944476	0.314289847258057
1275	A	0.327417111449558	0.327417111449558
1276	E	0.314289847258057	0.327417111449558
1277	Y	0.331890947252883	0.327417111449558
1278	P	0.188570246728315	0.320585714849356
1279	Q	0.486300884351479	0.320585714849356
1280	D	0.320585714849356	0.192306211328870
1281	Y	0.192306211328870	0.192306211328870
1282	L	0.192306211328870	0.192306211328870
1283	N	0.112069627333640	0.192306211328870
1284	C	0.161930036115834	0.192306211328870
1285	S	0.266393140871539	0.263457786210839
1286	E	0.263457786210839	0.266393140871539
1287	I	0.454543338875355	0.454543338875355
1288	P	0.454543338875355	0.454543338875355
1289	K	0.454543338875355	0.454543338875355
1290	V	0.435940897427869	0.454543338875355
1291	D	0.397781872912066	0.435940897427869
1292	L	0.505386741576154	0.397781872912066
1293	R	0.241306111020704	0.397781872912066
1294	V	0.338038558811812	0.338038558811812
1295	W	0.489723897218615	0.338038558811812
1296	Q	0.320378677723169	0.338038558811812
1297	D	0.374367046259456	0.324255813496270
1298	C	0.324255813496270	0.324255813496270
1299	C	0.206114085142665	0.357920960338943
1300	A	0.492545962295381	0.357920960338943
1301	D	0.357920960338943	0.388017292372975
1302	C	0.388017292372975	0.388017292372975
1303	R	0.388017292372975	0.357920960338943
1304	S	0.244543574837420	0.271049740544319
1305	R	0.244543574837420	0.244543574837420
1306	G	0.271049740544319	0.244543574837420
1307	Q	0.188041293472012	0.188041293472012
1308	F	0.117453697786336	0.161688661989188
1309	R	0.092759636560021	0.117453697786336
1310	A	0.161688661989188	0.114737812910851
1311	V	0.114737812910851	0.114737812910851
1312	T	0.107244482072389	0.114737812910851
1313	Q	0.128477363446356	0.114737812910851
1314	E	0.111952460069224	0.128477363446356
1315	S	0.224005812437600	0.224005812437600
1316	Q	0.238307945514125	0.224005812437600
1317	K	0.224737602313283	0.224737602313283
1318	K	0.185915333446944	0.224737602313283
1319	R	0.240899956368238	0.185915333446944
1320	S	0.085092762920068	0.085092762920068
1321	A	0.079810229910621	0.085092762920068
1322	Q	0.044872103319404	0.079810229910621
1323	Y	0.109587273773468	0.079810229910621
1324	S	0.065993105835593	0.109587273773468
1325	Y	0.125769762160060	0.125769762160060
1326	P	0.132391791065624	0.132391791065624
1327	V	0.148566402615076	0.148566402615076
1328	D	0.233024970039492	0.210809352681126
1329	K	0.246876467163077	0.233024970039492
1330	D	0.210809352681126	0.233024970039492
1331	M	0.238015232791106	0.210809352681126
1332	E	0.142718360201556	0.142718360201556
1333	L	0.133150220358839	0.133150220358839
1334	S	0.042460615934211	0.055462912963275
1335	H	0.046879154556747	0.055462912963275
1336	L	0.055462912963275	0.055462912963275
1337	R	0.169021467177707	0.169021467177707
1338	S	0.268955516712967	0.175220745261237
1339	R	0.357552228224656	0.175220745261237
1340	Q	0.175220745261237	0.175220745261237
1341	Q	0.156079258035853	0.156079258035853
1342	D	0.107788676794380	0.115315119893921
1343	K	0.115315119893921	0.107788676794380
1344	I	0.087521263296333	0.087521263296333
1345	Y	0.080092005239364	0.087521263296333
1346	V	0.075429299161562	0.087521263296333
1347	G	0.122131332433842	0.122131332433842
1348	E	0.195003696608035	0.195003696608035
1349	D	0.243679349034001	0.243679349034001
1350	A	0.247678165530994	0.247678165530994
1351	R	0.399749837646836	0.379344121975229
1352	N	0.399749837646836	0.379344121975229
1353	V	0.379344121975229	0.379344121975229
1354	T	0.260930082334113	0.260930082334113
1355	V	0.160384747992618	0.260930082334113
1356	L	0.112117460769231	0.260930082334113
1357	A	0.291269530140576	0.291269530140576
1358	K	0.451247611609253	0.403858778292896
1359	T	0.403858778292896	0.451247611609253
1360	K	0.539844502660874	0.539844502660874
1361	F	0.644736145306717	0.539844502660874
1362	S	0.566346251066462	0.539844502660874
1363	Q	0.425816194219161	0.469599150740585
1364	D	0.469599150740585	0.425816194219161
1365	F	0.303054132095245	0.303054132095245
1366	S	0.169035468015664	0.303054132095245
1367	T	0.179074416495476	0.303054132095245
1368	F	0.305203457525302	0.236281246455893
1369	A	0.320213048856196	0.305203457525302
1370	A	0.236281246455893	0.320213048856196
1371	E	0.367576345275444	0.367576345275444
1372	I	0.404640448490032	0.367576345275444
1373	Q	0.438428790752047	0.404640448490032
1374	E	0.278255381870051	0.404640448490032
1375	T	0.439741771029891	0.381144645317663
1376	I	0.381144645317663	0.322376977708022
1377	T	0.237089090726391	0.322376977708022
1378	A	0.322376977708022	0.322376977708022
1379	L	0.182045244740124	0.237089090726391
1380	R	0.322376977708022	0.322376977708022
1381	E	0.201358705481543	0.322376977708022
1382	Q	0.339217944764897	0.339217944764897
1383	I	0.491039929305062	0.346722058886412
1384	N	0.468225415299441	0.346722058886412
1385	K	0.346722058886412	0.346722058886412
1386	L	0.284127005211700	0.341794113798320
1387	E	0.341794113798320	0.284127005211700
1388	A	0.218415130816925	0.277722821021307
1389	R	0.114610442977270	0.277722821021307
1390	L	0.277722821021307	0.218415130816925
1391	R	0.310170236678511	0.264126224763102
1392	Q	0.143082978294384	0.264126224763102
1393	A	0.264126224763102	0.244483686436628
1394	G	0.244483686436628	0.233835292528386
1395	C	0.156720610087235	0.233835292528386
1396	T	0.233835292528386	0.233835292528386
1397	D	0.233835292528386	0.156720610087235
1398	V	0.139708001960290	0.139708001960290
1399	R	0.047279925602675	0.096255973516483
1400	G	0.047279925602675	0.096255973516483
1401	V	0.096255973516483	0.096255973516483
1402	P	0.115459114160059	0.096255973516483
1403	R	0.139987045057096	0.096255973516483
1404	K	0.054999985564531	0.084609934246889
1405	A	0.027966620252383	0.054999985564531
1406	E	0.084609934246889	0.051951209422510
1407	E	0.051951209422510	0.051951209422510
1408	R	0.051911892590195	0.084609934246889
1409	W	0.104168377465012	0.104168377465012
1410	M	0.121900404172108	0.121900404172108
1411	K	0.207751343852967	0.122445767411556
1412	E	0.122445767411556	0.122445767411556
1413	D	0.128918589987813	0.127810001553851
1414	C	0.083559531498658	0.127810001553851
1415	T	0.127810001553851	0.128918589987813
1416	H	0.303273248371141	0.248520937563413
1417	C	0.289709527677589	0.272717609960554
1418	I	0.248520937563413	0.289709527677589
1419	C	0.272717609960554	0.289709527677589
1420	E	0.404143934267554	0.404143934267554
1421	S	0.404143934267554	0.404143934267554
1422	G	0.734249109662800	0.699058839542409
1423	Q	0.734249109662800	0.699058839542409
1424	V	0.699058839542409	0.699058839542409
1425	T	0.646825378304523	0.646825378304523
1426	C	0.583301568878124	0.583301568878124
1427	V	0.368858293496660	0.463891546576635
1428	V	0.368858293496660	0.463891546576635
1429	E	0.463891546576635	0.463891546576635
1430	I	0.463891546576635	0.463891546576635
1431	C	0.493112360711850	0.463891546576635
1432	P	0.377064296066595	0.463891546576635
1433	P	0.400060512271323	0.400060512271323
1434	A	0.529363523022086	0.397758960039484
1435	P	0.397758960039484	0.397758960039484
1436	C	0.226493788439781	0.326828598525389
1437	P	0.147918773897318	0.276877942602689
1438	S	0.326828598525389	0.226493788439781
1439	P	0.276877942602689	0.276877942602689
1440	E	0.168538115384500	0.289101400405549
1441	L	0.289101400405549	0.289101400405549
1442	V	0.434447003821971	0.289101400405549
1443	K	0.403121600998047	0.289101400405549
1444	G	0.284238615241197	0.284238615241197
1445	T	0.210643640582021	0.263067034193605
1446	C	0.191826806265239	0.263067034193605
1447	C	0.263067034193605	0.263067034193605
1448	P	0.263067034193605	0.263067034193605
1449	V	0.383405516474912	0.263067034193605
1450	C	0.141940949259531	0.141940949259531
1451	R	0.088426905350979	0.088426905350979
1452	D	0.080422761626293	0.080422761626293
1453	R	0.062273895018656	0.080422761626293
1454	G	0.058317654814932	0.080422761626293
1455	M	0.500000000000000	0.500000000000000
1456	P	0.500000000000000	0.500000000000000
1457	S	0.500000000000000	0.500000000000000
1458	D	0.500000000000000	0.500000000000000
1459	S	0.500000000000000	0.500000000000000
1460	P	0.500000000000000	0.500000000000000
1461	E	0.500000000000000	0.500000000000000
1462	K	0.500000000000000	0.500000000000000
1463	R	0.500000000000000	0.500000000000000
