# Supplementary material for: Conserved degronome features governing quality control associated proteolysis
Source: Nat Commun. 2022 Dec 8;13:7588. doi: 10.1038/s41467-022-35298-y (PMC9732359; doi:10.1038/s41467-022-35298-y)
Supplement: Supplementary file 7 — Supplementary Data 5 [file 41467_2022_35298_MOESM7_ESM.zip › profile_A1L020.csv]

# Degron profile of A1L020
# logit: Predicted probability of a tile being a degron (PSI<2.2) assigned to central position
# smooth: Running median spanning 5 positions
resi	aa	logit	logit_smooth
1	M	0.500000000000000	0.500000000000000
2	P	0.500000000000000	0.500000000000000
3	S	0.500000000000000	0.500000000000000
4	L	0.500000000000000	0.500000000000000
5	V	0.500000000000000	0.500000000000000
6	V	0.500000000000000	0.500000000000000
7	S	0.500000000000000	0.500000000000000
8	G	0.500000000000000	0.500000000000000
9	I	0.338682400781002	0.338682400781002
10	M	0.163524209345859	0.301713686538136
11	E	0.301713686538136	0.246229928210802
12	R	0.246229928210802	0.234240025820019
13	N	0.218251472703851	0.234240025820019
14	G	0.234240025820019	0.218251472703851
15	G	0.119420741388537	0.119420741388537
16	F	0.092995361386065	0.119420741388537
17	G	0.119420741388537	0.092995361386065
18	E	0.075568711969267	0.075568711969267
19	L	0.048746460981451	0.048746460981451
20	G	0.042705904283400	0.042705904283400
21	C	0.042705904283400	0.042705904283400
22	F	0.040781387856647	0.042705904283400
23	G	0.095550290671391	0.074638990526613
24	G	0.207928932308161	0.074638990526613
25	S	0.074638990526613	0.074638990526613
26	A	0.050620828752409	0.050620828752409
27	K	0.050620828752409	0.050620828752409
28	D	0.029712458965272	0.050620828752409
29	R	0.047351723392940	0.047351723392940
30	G	0.054962213529101	0.047351723392940
31	L	0.027917964202912	0.054962213529101
32	L	0.066611105664780	0.066611105664780
33	E	0.103812137822960	0.081411138952030
34	D	0.178723656810606	0.081411138952030
35	E	0.081411138952030	0.103812137822960
36	R	0.079811955780756	0.178723656810606
37	A	0.245870101233280	0.245870101233280
38	L	0.326679039008087	0.326679039008087
39	Q	0.546608107590833	0.326679039008087
40	L	0.546608107590832	0.546608107590832
41	A	0.326679039008087	0.546608107590833
42	L	0.613553502797835	0.613553502797835
43	D	0.706033790253828	0.654231844210676
44	Q	0.706033790253828	0.654231844210676
45	L	0.654231844210676	0.654231844210676
46	C	0.567201716501609	0.567201716501609
47	L	0.461229853316693	0.461229853316693
48	L	0.440918395845019	0.440918395845019
49	G	0.297955505403997	0.297955505403997
50	L	0.297955505403997	0.297955505403997
51	G	0.145881930448119	0.164015875239946
52	E	0.164015875239946	0.145881930448119
53	P	0.096063721727937	0.096063721727937
54	P	0.041013868411683	0.041013868411683
55	A	0.019740944291150	0.019740944291150
56	P	0.008039301952524	0.008039301952524
57	T	0.003250921879584	0.003250921879584
58	A	0.003250921879584	0.003250921879584
59	G	0.001310834444083	0.002797863455190
60	E	0.001310834444083	0.002797863455190
61	D	0.002797863455190	0.002797863455190
62	G	0.002797863455190	0.002797863455190
63	G	0.004034431249290	0.003036361696137
64	G	0.003036361696137	0.003036361696137
65	G	0.003036361696137	0.003683237649734
66	G	0.003683237649734	0.003683237649734
67	G	0.003683237649734	0.003683237649734
68	G	0.004139056827957	0.004139056827957
69	A	0.006116028579056	0.006116028579056
70	P	0.011232956213676	0.011232956213676
71	A	0.012611264562373	0.012611264562373
72	Q	0.020310654429278	0.020310654429278
73	P	0.022777157607882	0.022777157607882
74	A	0.025535383010053	0.025535383010053
75	A	0.028617837356743	0.028617837356743
76	P	0.032060142273527	0.032060142273527
77	P	0.035901202695121	0.035901202695121
78	Q	0.035901202695121	0.035901202695121
79	P	0.051019859632570	0.035901202695121
80	A	0.035901202695121	0.035901202695121
81	P	0.033167137431932	0.047190786304340
82	P	0.047190786304340	0.035901202695121
83	P	0.047190786304340	0.039203475495502
84	P	0.033167137431932	0.047190786304340
85	P	0.039203475495502	0.047190786304340
86	A	0.055632534064128	0.055632534064128
87	A	0.072659260574241	0.072659260574241
88	P	0.072659260574241	0.072659260574241
89	P	0.072659260574241	0.072659260574241
90	A	0.101625717409650	0.101625717409650
91	A	0.109364682417362	0.109364682417362
92	P	0.127440840002039	0.127440840002039
93	T	0.127440840002039	0.127440840002039
94	A	0.136846215740556	0.127440840002039
95	A	0.098946515539068	0.098946515539068
96	P	0.070683629701161	0.098946515539068
97	A	0.082961988530276	0.082961988530276
98	A	0.115524077519958	0.082961988530276
99	Q	0.082961988530276	0.082961988530276
100	T	0.064985664611730	0.069801187348352
101	P	0.058220779328202	0.064985664611730
102	Q	0.069801187348352	0.058220779328202
103	P	0.057624289334641	0.057624289334641
104	P	0.024297895911723	0.034706088627731
105	T	0.034706088627731	0.034706088627731
106	A	0.026879440990114	0.034706088627731
107	P	0.040569999256713	0.040569999256713
108	K	0.068540280343484	0.068540280343484
109	G	0.081994582801887	0.081994582801887
110	A	0.164865296192731	0.164865296192731
111	S	0.270287808402657	0.217214438366894
112	D	0.291204444479773	0.251958795210812
113	A	0.217214438366894	0.251958795210812
114	K	0.251958795210812	0.251958795210812
115	L	0.136122618855337	0.251958795210812
116	C	0.258306557615233	0.258306557615233
117	A	0.284977198620306	0.284977198620306
118	L	0.497578508931868	0.365171976956081
119	Y	0.432093495701860	0.432093495701860
120	K	0.365171976956081	0.483979703023073
121	E	0.535094552817489	0.441090355531807
122	A	0.483979703023073	0.441090355531807
123	E	0.441090355531807	0.441090355531807
124	L	0.298101438094658	0.298101438094658
125	R	0.210999947953643	0.210999947953643
126	L	0.111195167725186	0.111195167725186
127	K	0.096594098371122	0.096594098371122
128	G	0.095286719508257	0.096594098371122
129	S	0.086720716534277	0.096594098371122
130	S	0.220003576736521	0.163434079077747
131	N	0.163434079077747	0.163434079077747
132	T	0.255975051985386	0.163434079077747
133	T	0.154786450300532	0.154786450300532
134	E	0.088791563573288	0.091853604492238
135	C	0.052957239489179	0.091853604492238
136	V	0.091853604492238	0.088791563573288
137	P	0.141022160371001	0.091853604492238
138	V	0.086132736574078	0.141022160371001
139	P	0.160990877173503	0.160990877173503
140	T	0.292020938957863	0.235737712361516
141	S	0.235737712361516	0.247655601210418
142	E	0.247655601210418	0.247655601210418
143	H	0.345997453494672	0.235737712361516
144	V	0.199434021231740	0.206449206682013
145	A	0.189988570957498	0.206449206682013
146	E	0.206449206682013	0.206449206682013
147	I	0.236986067280794	0.236986067280794
148	V	0.256230520011948	0.256230520011948
149	G	0.294864841848929	0.294864841848929
150	R	0.439960072947963	0.439960072947963
151	Q	0.596189543084981	0.481634962938602
152	G	0.626950555773213	0.481634962938602
153	C	0.481634962938602	0.514032336680789
154	K	0.433576338008272	0.481634962938602
155	I	0.514032336680789	0.433576338008272
156	K	0.344377553415184	0.433576338008272
157	A	0.347788769801369	0.514032336680789
158	L	0.589480846113066	0.556491759328890
159	R	0.556491759328890	0.578924936517298
160	A	0.578924936517298	0.589480846113066
161	K	0.607185081309701	0.607185081309701
162	T	0.621458647126050	0.607185081309701
163	N	0.652631779902262	0.607185081309701
164	T	0.410968014273446	0.410968014273446
165	Y	0.298171849025761	0.298171849025761
166	I	0.165798631985278	0.165798631985278
167	K	0.082505119054582	0.165798631985278
168	T	0.124442136575244	0.165798631985278
169	P	0.177900575864362	0.177900575864362
170	V	0.256617346950835	0.256617346950835
171	R	0.367996270879175	0.356877592649142
172	G	0.425963334045399	0.356877592649142
173	E	0.356877592649142	0.356877592649142
174	E	0.256969095762282	0.256969095762282
175	P	0.154892007850786	0.154892007850786
176	V	0.100399843098970	0.100399843098970
177	F	0.052286391967134	0.099656687915363
178	M	0.099656687915363	0.073777126860166
179	V	0.073777126860166	0.073777126860166
180	T	0.069454296505156	0.099656687915363
181	G	0.108059367471347	0.108059367471347
182	R	0.185460400525058	0.185460400525058
183	R	0.299675301985501	0.224213835802233
184	E	0.224213835802233	0.256528912608047
185	D	0.256528912608047	0.256528912608047
186	V	0.273236570413529	0.224213835802233
187	A	0.199989744376398	0.199989744376398
188	T	0.152467256808613	0.179226270406724
189	A	0.179226270406724	0.152467256808613
190	R	0.142229190247386	0.152467256808613
191	R	0.142131793720809	0.179226270406724
192	E	0.222948343328653	0.222948343328653
193	I	0.333233374287205	0.333233374287205
194	I	0.600630655128187	0.600630655128187
195	S	0.642281824676524	0.612192245244018
196	A	0.612192245244018	0.612192245244018
197	A	0.657082085869574	0.612192245244018
198	E	0.609593848036532	0.609593848036532
199	H	0.609593848036532	0.609593848036532
200	F	0.534466922147637	0.609593848036532
201	S	0.653427639528597	0.534466922147637
202	M	0.480813992394204	0.480813992394204
203	I	0.255902694619880	0.296783479860896
204	R	0.296783479860896	0.296783479860896
205	A	0.296783479860896	0.296783479860896
206	S	0.391198277701846	0.391198277701846
207	R	0.458351897239831	0.458351897239831
208	N	0.572384247645731	0.458351897239831
209	K	0.467844844598179	0.458351897239831
210	S	0.427676848131391	0.427676848131391
211	G	0.378782577753688	0.378782577753688
212	A	0.360062621624141	0.360062621624141
213	A	0.307124458830240	0.307124458830240
214	F	0.214505044512942	0.284813466948984
215	G	0.201254002568305	0.284813466948984
216	V	0.284813466948984	0.284813466948984
217	A	0.336657257693473	0.336657257693473
218	P	0.522886915320889	0.522886915320889
219	A	0.541797011126722	0.541797011126722
220	L	0.727303366260770	0.701036533157879
221	P	0.701036533157879	0.701036533157879
222	G	0.765174238154667	0.727303366260770
223	Q	0.597155233679311	0.701036533157879
224	V	0.772433556679495	0.749013645776315
225	T	0.682294705981504	0.749013645776315
226	I	0.749013645776315	0.772433556679495
227	R	0.856881889053428	0.786716617765199
228	V	0.786716617765199	0.786716617765199
229	R	0.786716617765199	0.856881889053428
230	V	0.880956325233242	0.880956325233242
231	P	0.943476886292063	0.880956325233242
232	Y	0.931868098171053	0.880956325233242
233	R	0.872079822146033	0.872079822146033
234	V	0.864083297872813	0.864083297872813
235	V	0.702458821108156	0.728649061530779
236	G	0.728649061530779	0.728649061530779
237	L	0.614194164283261	0.702458821108156
238	V	0.750247240558135	0.678259880131153
239	V	0.624168959940350	0.678259880131153
240	G	0.678259880131153	0.679492258483639
241	P	0.712570503719243	0.678259880131153
242	K	0.679492258483639	0.678259880131153
243	G	0.534249108025598	0.534249108025598
244	A	0.382956809115673	0.453530845584380
245	T	0.453530845584380	0.382956809115673
246	I	0.259510544156369	0.259510544156369
247	K	0.172028803776596	0.259510544156369
248	R	0.174186395973319	0.259510544156369
249	I	0.362241097690990	0.362241097690990
250	Q	0.576350399853229	0.576350399853229
251	Q	0.593307791310833	0.576350399853229
252	Q	0.621234192384030	0.587857064317119
253	T	0.572015103660662	0.587857064317119
254	N	0.587857064317119	0.572015103660662
255	T	0.259339675086399	0.286075843618704
256	Y	0.286075843618704	0.259339675086399
257	I	0.156555654869701	0.156555654869701
258	I	0.071921453494309	0.156555654869701
259	T	0.125284267617379	0.152878829408152
260	P	0.224832612326967	0.152878829408152
261	S	0.152878829408152	0.224832612326967
262	R	0.266548057831109	0.257246919853389
263	D	0.316538590797889	0.257246919853389
264	R	0.257246919853389	0.257246919853389
265	D	0.197115387102051	0.197115387102051
266	P	0.092971477005349	0.092971477005349
267	V	0.036668696170065	0.056535753298575
268	F	0.029002089141476	0.036668696170065
269	E	0.056535753298575	0.033257401518017
270	I	0.033257401518017	0.033257401518017
271	T	0.033257401518017	0.056535753298575
272	G	0.077891415456780	0.077891415456780
273	A	0.077891415456780	0.077891415456780
274	P	0.088448970133155	0.077891415456780
275	G	0.061505293000583	0.072563264991546
276	N	0.072563264991546	0.061505293000583
277	V	0.023475742896388	0.040615938986312
278	E	0.040615938986312	0.040615938986312
279	R	0.021926606148369	0.040615938986312
280	A	0.043194236289448	0.043194236289448
281	R	0.068273992331011	0.068273992331011
282	E	0.092415771021452	0.092415771021452
283	E	0.114458828442276	0.114458828442276
284	I	0.147369713384725	0.114458828442276
285	E	0.141425390617699	0.141425390617699
286	T	0.083466657969360	0.147369713384725
287	H	0.244113195826704	0.208273978869504
288	I	0.359927522786414	0.244113195826704
289	A	0.208273978869504	0.296812822260395
290	V	0.296812822260395	0.359927522786414
291	R	0.368396302234367	0.296812822260395
292	T	0.446286980020565	0.296812822260395
293	G	0.185189500864186	0.239002254566679
294	K	0.239002254566679	0.212025979237771
295	I	0.134390531642986	0.198908556210888
296	L	0.212025979237771	0.198908556210888
297	E	0.198908556210888	0.198908556210888
298	Y	0.198908556210888	0.198908556210888
299	N	0.099165220785093	0.099165220785093
300	N	0.092582547382589	0.092582547382589
301	E	0.079003011823128	0.079003011823128
302	N	0.053661982891053	0.068736222356056
303	D	0.068736222356056	0.053661982891053
304	F	0.042595571908772	0.045996501034133
305	L	0.045996501034133	0.042595571908772
306	A	0.040282283074773	0.040282283074773
307	G	0.023671334635086	0.040282283074773
308	S	0.031922042500358	0.040282283074773
309	P	0.067128568922434	0.067128568922434
310	D	0.111383360169258	0.073187140385972
311	A	0.073187140385972	0.111383360169258
312	A	0.162407343079014	0.111383360169258
313	I	0.170467885532308	0.140895193374126
314	D	0.105562128414662	0.162407343079014
315	S	0.140895193374126	0.170467885532308
316	R	0.189534942086171	0.177477902548495
317	Y	0.177477902548495	0.177477902548495
318	S	0.177477902548495	0.189534942086171
319	D	0.246084557490371	0.246084557490371
320	A	0.299258185808938	0.246084557490371
321	W	0.247040048121592	0.247040048121592
322	R	0.120476984287362	0.299258185808938
323	V	0.339891548555873	0.325455113337739
324	H	0.339891548555873	0.339891548555873
325	Q	0.325455113337739	0.339891548555873
326	P	0.342420929018430	0.342420929018430
327	G	0.359725255869231	0.359725255869231
328	C	0.509134963409229	0.359725255869231
329	K	0.401379662809697	0.370903038488677
330	P	0.252952775274775	0.370903038488677
331	L	0.370903038488677	0.280207321682713
332	S	0.207222529072189	0.280207321682713
333	T	0.280207321682713	0.370903038488677
334	F	0.462068731198230	0.367153163077410
335	R	0.433115648099590	0.367153163077410
336	Q	0.367153163077410	0.367153163077410
337	N	0.367153163077410	0.367153163077410
338	S	0.317517485000169	0.367153163077410
339	L	0.482773620719764	0.317517485000169
340	G	0.198917105151496	0.198917105151496
341	C	0.198917105151496	0.198917105151496
342	I	0.156608991677827	0.156608991677827
343	G	0.156608991677827	0.156608991677827
344	E	0.089919713710100	0.123424304781254
345	C	0.116149614593927	0.123424304781254
346	G	0.123424304781254	0.123424304781254
347	V	0.131881140959554	0.131881140959554
348	D	0.131881140959554	0.131881140959554
349	S	0.131881140959554	0.131881140959554
350	G	0.051520420316504	0.051520420316504
351	F	0.024026024372992	0.031401347280366
352	E	0.024026024372992	0.024026024372992
353	A	0.031401347280366	0.024026024372992
354	P	0.009990504624731	0.024026024372992
355	R	0.024332425617114	0.024332425617114
356	L	0.010935808031454	0.024332425617114
357	G	0.036886894526139	0.028140937221669
358	E	0.028140937221669	0.028140937221669
359	Q	0.028140937221669	0.028140937221669
360	G	0.026127935927232	0.028140937221669
361	G	0.080708686715117	0.080708686715117
362	D	0.117909949039454	0.085644744923060
363	F	0.117909949039454	0.085644744923060
364	G	0.085644744923060	0.085644744923060
365	Y	0.079456642950036	0.085644744923060
366	G	0.079456642950036	0.085644744923060
367	G	0.204069832708021	0.173614262924022
368	Y	0.173614262924022	0.204069832708021
369	L	0.207597064231467	0.207597064231467
370	F	0.242266292709402	0.225891499850758
371	P	0.242266292709402	0.242266292709402
372	G	0.225891499850758	0.242266292709402
373	Y	0.400548714331518	0.400548714331518
374	G	0.400548714331518	0.400548714331518
375	V	0.400548714331518	0.400548714331518
376	G	0.601141897933634	0.400548714331518
377	K	0.516526682447434	0.400548714331518
378	Q	0.246124971205232	0.246124971205232
379	D	0.150133764124301	0.189404933420789
380	V	0.172071773513284	0.172071773513284
381	Y	0.189404933420789	0.172071773513284
382	Y	0.102916964020975	0.189404933420789
383	G	0.221834655039577	0.221834655039577
384	V	0.248704308479008	0.248704308479008
385	A	0.349519681078217	0.301133539744316
386	E	0.301133539744316	0.301133539744316
387	T	0.301133539744316	0.301133539744316
388	S	0.331085318195224	0.301133539744316
389	P	0.187160780770750	0.187160780770750
390	P	0.140316976833754	0.140316976833754
391	L	0.087023220638473	0.096790815766217
392	W	0.096790815766217	0.087023220638473
393	A	0.059737201052485	0.087023220638473
394	G	0.049223072591648	0.096790815766217
395	Q	0.133285798280206	0.133285798280206
396	E	0.222250976871115	0.222250976871115
397	N	0.348077582530939	0.348077582530939
398	A	0.385809207658648	0.348077582530939
399	T	0.424964747301671	0.348077582530939
400	P	0.325576479094761	0.325576479094761
401	T	0.196002825488397	0.208084850498492
402	S	0.165732475325012	0.208084850498492
403	V	0.208084850498492	0.208084850498492
404	L	0.221660838543913	0.221660838543913
405	F	0.331580753705708	0.331580753705708
406	S	0.384736241258543	0.337555779409409
407	S	0.337555779409409	0.382151923804604
408	A	0.382151923804604	0.384736241258543
409	S	0.406898190934339	0.406898190934339
410	S	0.454371838622804	0.406898190934339
411	S	0.473261933908163	0.406898190934339
412	S	0.392676485773884	0.392676485773884
413	S	0.206476793392653	0.206476793392653
414	S	0.105842601649522	0.105842601649522
415	S	0.091416048657429	0.091416048657429
416	A	0.070690072597956	0.075790328566419
417	K	0.070690072597956	0.075790328566419
418	A	0.075790328566419	0.075790328566419
419	R	0.081286017630313	0.075790328566419
420	A	0.081286017630313	0.081286017630313
421	G	0.069944749889393	0.081286017630313
422	P	0.084491725176106	0.084491725176106
423	P	0.085341143836849	0.085341143836849
424	G	0.085341143836849	0.085341143836849
425	A	0.085341143836849	0.085341143836849
426	H	0.069613008232786	0.069613008232786
427	R	0.049270725782584	0.049270725782584
428	S	0.026835267960974	0.049270725782584
429	P	0.040504263958629	0.049270725782584
430	A	0.064126827843326	0.057445853048123
431	T	0.057445853048123	0.064126827843326
432	S	0.118714025663275	0.117504564180396
433	A	0.131526201936791	0.117587397946433
434	G	0.117504564180396	0.117587397946433
435	P	0.117587397946433	0.117504564180396
436	E	0.095006466557219	0.095006466557219
437	L	0.081921580270308	0.081921580270308
438	A	0.073532345457553	0.073532345457553
439	G	0.035800512551640	0.055396098012706
440	L	0.030271635609048	0.042230538214130
441	P	0.055396098012706	0.042230538214130
442	R	0.042230538214130	0.042230538214130
443	R	0.042230538214130	0.055396098012706
444	P	0.088359699277900	0.078108809051428
445	P	0.144443979090319	0.088359699277900
446	G	0.078108809051428	0.114813569564589
447	E	0.114813569564589	0.114813569564589
448	P	0.114813569564589	0.078108809051428
449	L	0.049608688352202	0.049608688352202
450	Q	0.044368559796592	0.049608688352202
451	G	0.031508585311347	0.049608688352202
452	F	0.053611036972085	0.053611036972085
453	S	0.067082489818290	0.067082489818290
454	K	0.077998575130641	0.077998575130641
455	L	0.086849591406915	0.086849591406915
456	G	0.111310527916301	0.086849591406915
457	G	0.100240300385381	0.086849591406915
458	G	0.042910652665530	0.049816219749336
459	G	0.049816219749336	0.042910652665530
460	L	0.033496660066131	0.042870478141637
461	R	0.028920694990872	0.042870478141637
462	S	0.042870478141637	0.042870478141637
463	P	0.074944536474161	0.064756736895923
464	G	0.064756736895923	0.074944536474161
465	G	0.146115119950559	0.114995435128592
466	G	0.114995435128592	0.115441141815621
467	R	0.146661454084738	0.115441141815621
468	D	0.115441141815621	0.114995435128592
469	C	0.105916998437720	0.115441141815621
470	M	0.099914136546101	0.115441141815621
471	V	0.119890613467393	0.119890613467393
472	C	0.164349341463576	0.164349341463576
473	F	0.328275048254698	0.328275048254698
474	E	0.524332631105062	0.524332631105062
475	S	0.553430431694736	0.553430431694736
476	E	0.648410155404395	0.648410155404395
477	V	0.736136259237715	0.648410155404395
478	T	0.651960166856077	0.648410155404395
479	A	0.497005020820324	0.558837696017591
480	A	0.521195926942438	0.521195926942438
481	L	0.558837696017591	0.521195926942438
482	V	0.521195926942438	0.558837696017591
483	P	0.740371374255521	0.620796415095215
484	C	0.620796415095215	0.740371374255521
485	G	0.820742253015359	0.767163466717263
486	H	0.767163466717263	0.820742253015359
487	N	0.847505093011941	0.830111901980533
488	L	0.830111901980533	0.847505093011941
489	F	0.890184776674339	0.847505093011941
490	C	0.873864249417962	0.830111901980533
491	M	0.699908656674530	0.747508461939689
492	E	0.747508461939689	0.699908656674530
493	C	0.650858382626518	0.650858382626518
494	A	0.552033487633376	0.552033487633376
495	V	0.492796455961333	0.492796455961333
496	R	0.412840617253369	0.412840617253369
497	I	0.375358044171011	0.375358044171011
498	C	0.214681772034174	0.236621178177885
499	E	0.225013838204831	0.236621178177885
500	R	0.236621178177885	0.236621178177885
501	T	0.367918857036052	0.367918857036052
502	D	0.424648788416398	0.367918857036052
503	P	0.378128489375033	0.367918857036052
504	E	0.304381275356449	0.304381275356449
505	C	0.290788681632433	0.290788681632433
506	P	0.156702193253777	0.290788681632433
507	V	0.124363184371424	0.290788681632433
508	C	0.334956089987521	0.334956089987521
509	H	0.334956089987521	0.334956089987521
510	I	0.503534181140283	0.500000000000000
511	T	0.791308123574634	0.500000000000000
512	A	0.500000000000000	0.500000000000000
513	T	0.500000000000000	0.500000000000000
514	Q	0.500000000000000	0.500000000000000
515	A	0.500000000000000	0.500000000000000
516	I	0.500000000000000	0.500000000000000
517	R	0.500000000000000	0.500000000000000
518	I	0.500000000000000	0.500000000000000
519	F	0.500000000000000	0.500000000000000
520	S	0.500000000000000	0.500000000000000
