# Supplementary material for: Conserved degronome features governing quality control associated proteolysis
Source: Nat Commun. 2022 Dec 8;13:7588. doi: 10.1038/s41467-022-35298-y (PMC9732359; doi:10.1038/s41467-022-35298-y)
Supplement: Supplementary file 7 — Supplementary Data 5 [file 41467_2022_35298_MOESM7_ESM.zip › profile_A1L0T0.csv]

# Degron profile of A1L0T0
# logit: Predicted probability of a tile being a degron (PSI<2.2) assigned to central position
# smooth: Running median spanning 5 positions
resi	aa	logit	logit_smooth
1	M	0.500000000000000	0.500000000000000
2	E	0.500000000000000	0.500000000000000
3	T	0.500000000000000	0.500000000000000
4	P	0.500000000000000	0.500000000000000
5	A	0.500000000000000	0.500000000000000
6	A	0.500000000000000	0.500000000000000
7	A	0.500000000000000	0.500000000000000
8	A	0.500000000000000	0.500000000000000
9	P	0.371323258539617	0.500000000000000
10	A	0.424557634369197	0.500000000000000
11	G	0.707117781123967	0.707117781123967
12	S	0.817730087262899	0.817730087262899
13	L	0.866260727811202	0.839253268458829
14	F	0.894453939636354	0.839253268458829
15	P	0.839253268458829	0.866260727811202
16	S	0.811364569373635	0.868154284617499
17	F	0.868154284617499	0.868154284617499
18	L	0.929629256092023	0.929629256092023
19	L	0.929629256092023	0.929629256092023
20	L	0.955442398506385	0.955442398506385
21	A	0.975777201813225	0.955442398506385
22	C	0.975777201813225	0.959239321402531
23	G	0.942196943644093	0.966532344217924
24	T	0.959239321402531	0.959239321402531
25	L	0.966532344217924	0.943385385989826
26	V	0.943385385989826	0.943385385989826
27	A	0.905392077090649	0.905392077090649
28	A	0.905392077090649	0.905392077090649
29	L	0.793869174895707	0.872789930840154
30	L	0.854984585939862	0.872789930840154
31	G	0.872789930840154	0.872789930840154
32	A	0.940157596569671	0.934802081758090
33	A	0.934802081758090	0.934802081758090
34	H	0.934802081758090	0.934802081758090
35	R	0.940460063740174	0.934802081758090
36	L	0.932778725754057	0.932778725754057
37	G	0.914240708645707	0.914240708645707
38	L	0.906339282031137	0.906339282031137
39	F	0.720227709275399	0.762483919404417
40	Y	0.762483919404417	0.762483919404417
41	Q	0.762483919404417	0.762483919404417
42	L	0.723448747811046	0.762483919404417
43	L	0.805369511115042	0.762483919404417
44	H	0.805369511115042	0.723448747811046
45	K	0.703666482682359	0.703666482682359
46	V	0.703666482682359	0.703666482682359
47	D	0.488651876649437	0.488651876649437
48	K	0.226975891383024	0.226975891383024
49	A	0.118592729415979	0.199153005430855
50	S	0.199153005430855	0.139742265546156
51	V	0.139742265546156	0.139742265546156
52	R	0.095931734752899	0.143723353937362
53	H	0.143723353937362	0.143723353937362
54	G	0.250633084970066	0.174652685127415
55	G	0.174652685127415	0.250633084970066
56	E	0.341931804815002	0.267960359289378
57	N	0.372709103687907	0.341931804815002
58	V	0.267960359289378	0.341931804815002
59	A	0.384317609957453	0.372709103687907
60	A	0.283121919332032	0.384317609957453
61	V	0.406151216265986	0.406151216265986
62	L	0.563616804542987	0.563616804542987
63	R	0.761445571795886	0.761445571795886
64	A	0.810186649643141	0.810186649643141
65	H	0.933189088842649	0.930125691891082
66	G	0.967767802508401	0.930125691891082
67	V	0.930125691891082	0.930125691891082
68	R	0.891314431335331	0.895844583599019
69	F	0.878114462999697	0.891314431335331
70	I	0.895844583599019	0.878114462999697
71	F	0.820734902562194	0.846663082172069
72	T	0.782931034983499	0.846663082172069
73	L	0.846663082172069	0.846663082172069
74	V	0.905855135415680	0.905855135415680
75	G	0.955952907237364	0.939824516232680
76	G	0.939824516232680	0.939824516232680
77	H	0.958748664037003	0.939824516232680
78	I	0.877167822428165	0.877167822428165
79	S	0.767819786470957	0.768790285855314
80	P	0.768790285855314	0.767819786470957
81	L	0.713182421575063	0.729337598593389
82	L	0.729337598593389	0.729337598593389
83	V	0.630298634356233	0.729337598593389
84	A	0.793622809334591	0.793622809334591
85	C	0.896628042825214	0.793622809334591
86	E	0.800838519077347	0.793622809334591
87	K	0.666312263552259	0.732084954611272
88	L	0.682984225730638	0.682984225730638
89	G	0.732084954611272	0.666312263552259
90	I	0.455048850444648	0.455048850444648
91	R	0.431163423502053	0.431163423502053
92	V	0.310045119759066	0.323078623719270
93	V	0.310045119759066	0.323078623719270
94	D	0.323078623719270	0.323078623719270
95	T	0.608355939712555	0.569104808617353
96	R	0.669081884186040	0.569104808617353
97	H	0.569104808617353	0.569104808617353
98	E	0.466120866727461	0.466120866727461
99	V	0.344809520881427	0.423162124505980
100	T	0.423162124505980	0.345511741235227
101	A	0.345511741235227	0.345511741235227
102	V	0.250378755174103	0.423162124505980
103	F	0.556643341488590	0.465300990980142
104	A	0.553943939727462	0.465300990980142
105	A	0.465300990980142	0.553943939727462
106	D	0.449359957902777	0.518002647012294
107	A	0.707949563899137	0.518002647012294
108	M	0.518002647012294	0.644475835944434
109	A	0.644475835944434	0.644475835944434
110	R	0.644475835944434	0.566067161762275
111	L	0.566067161762275	0.566067161762275
112	S	0.543504767007760	0.543504767007760
113	G	0.495169897756070	0.543504767007760
114	T	0.495169897756070	0.506837861167627
115	V	0.597390337925706	0.495169897756070
116	G	0.506837861167627	0.495169897756070
117	V	0.340646802501424	0.441623089894715
118	A	0.441623089894715	0.425651959264289
119	A	0.425651959264289	0.340646802501424
120	V	0.238356159851544	0.416446753623416
121	T	0.240346331319279	0.416446753623416
122	A	0.416446753623416	0.339303803651319
123	G	0.416446753623416	0.416446753623416
124	P	0.339303803651319	0.416446753623416
125	G	0.536685549056020	0.390397048915170
126	L	0.390397048915170	0.339303803651319
127	T	0.292782701667209	0.292782701667209
128	N	0.292782701667209	0.292782701667209
129	T	0.183002625729578	0.249932695166456
130	V	0.249932695166456	0.249932695166456
131	T	0.249932695166456	0.249932695166456
132	A	0.289092671973704	0.289092671973704
133	V	0.323604196404833	0.323604196404833
134	K	0.349753279652817	0.349753279652817
135	N	0.368245675412298	0.368245675412298
136	A	0.519956070826170	0.519956070826170
137	Q	0.719496647486311	0.678781689237924
138	M	0.826580411639698	0.678781689237924
139	A	0.678781689237924	0.678781689237924
140	Q	0.612439059371780	0.612439059371780
141	S	0.612439059371780	0.612439059371780
142	P	0.532094608875935	0.605862660123705
143	I	0.546731066928711	0.605862660123705
144	L	0.605862660123705	0.605862660123705
145	L	0.701780243726224	0.701780243726224
146	L	0.827331570020851	0.701780243726224
147	G	0.746161258189836	0.701780243726224
148	G	0.655200640745504	0.689640828689042
149	A	0.689640828689042	0.689640828689042
150	A	0.626860052425306	0.689640828689042
151	S	0.708068124883799	0.689640828689042
152	T	0.691180971412477	0.626860052425306
153	L	0.523633258995250	0.523633258995250
154	L	0.417940832858239	0.417940832858239
155	Q	0.394592824458342	0.394592824458342
156	N	0.301119816338825	0.394592824458342
157	R	0.344615096517248	0.394592824458342
158	G	0.445972061079927	0.396116877620974
159	A	0.396116877620974	0.445972061079927
160	L	0.552030203586493	0.552030203586493
161	Q	0.694881705302457	0.552030203586493
162	A	0.566715092877130	0.552030203586493
163	V	0.371771477942507	0.566715092877130
164	D	0.546470024336046	0.566715092877130
165	Q	0.709190138027393	0.680608656961668
166	L	0.680608656961668	0.709190138027393
167	S	0.840417491645857	0.840417491645857
168	L	0.873261583646162	0.862153821852268
169	F	0.862153821852268	0.871444302613505
170	R	0.871444302613505	0.871444302613505
171	P	0.904028607231981	0.871444302613505
172	L	0.856318653548932	0.904028607231981
173	C	0.927882419358523	0.927882419358523
174	K	0.959644502686050	0.927882419358523
175	F	0.931773353977645	0.927882419358523
176	C	0.872211932812398	0.880905479007649
177	V	0.880905479007649	0.872211932812398
178	S	0.870982083017708	0.870982083017708
179	V	0.841731105409513	0.863495841223351
180	R	0.863495841223351	0.863495841223351
181	R	0.863495841223351	0.846932948822665
182	V	0.809554293101191	0.846932948822665
183	R	0.846932948822665	0.809554293101191
184	D	0.784208382363632	0.784208382363632
185	I	0.772937387409785	0.772937387409785
186	V	0.710116740237967	0.750384431089114
187	P	0.750384431089114	0.710116740237967
188	T	0.683876090159932	0.683876090159932
189	L	0.649121668411964	0.649121668411964
190	R	0.631629369028759	0.631629369028759
191	A	0.431878400779285	0.547810996799450
192	A	0.415997131457834	0.431878400779285
193	M	0.547810996799450	0.415997131457834
194	A	0.310290247252763	0.310290247252763
195	A	0.183167362460758	0.310290247252763
196	A	0.310290247252762	0.310290247252763
197	Q	0.453981204931431	0.310290247252762
198	S	0.430107588022773	0.380715219984034
199	G	0.286519328244206	0.380715219984034
200	T	0.380715219984034	0.325606234600775
201	P	0.298643940407576	0.298643940407576
202	G	0.325606234600775	0.298643940407576
203	P	0.164319580972754	0.294926441763676
204	V	0.214600908797079	0.294926441763676
205	F	0.294926441763676	0.294926441763676
206	V	0.439725855657948	0.400156696170430
207	E	0.400156696170430	0.439725855657948
208	L	0.604360081297054	0.604360081297054
209	P	0.738431240677144	0.738431240677144
210	V	0.833197987667073	0.833197987667073
211	D	0.918479746109898	0.871160808978515
212	V	0.924415573352235	0.871160808978515
213	L	0.871160808978515	0.871160808978515
214	Y	0.675067540048766	0.844783638338732
215	P	0.646926656176105	0.711190841949334
216	Y	0.844783638338732	0.711190841949334
217	F	0.711190841949334	0.711190841949334
218	M	0.780472973552157	0.769738009541829
219	V	0.662795034025937	0.711190841949334
220	Q	0.769738009541829	0.662795034025937
221	K	0.624938033007323	0.624938033007323
222	E	0.455393089585834	0.455393089585834
223	M	0.267492662862996	0.446630235830185
224	V	0.446630235830185	0.442907904588050
225	P	0.442907904588050	0.267492662862996
226	A	0.243398613607715	0.243398613607715
227	K	0.187511125734150	0.243398613607715
228	P	0.187511125734150	0.243398613607715
229	P	0.299005949217319	0.299005949217319
230	K	0.311499200023245	0.311499200023245
231	G	0.609463060344414	0.609463060344414
232	L	0.642393397908984	0.609463060344414
233	V	0.664314726971279	0.609463060344414
234	G	0.572032808504258	0.613395884441874
235	R	0.463536372096030	0.613395884441874
236	V	0.613395884441874	0.613395884441874
237	V	0.778111557553191	0.778111557553191
238	S	0.835063226115946	0.809892262710523
239	W	0.809892262710523	0.835063226115946
240	Y	0.913688708317831	0.883402848532243
241	L	0.913257794032956	0.883402848532243
242	E	0.883402848532243	0.896023487120834
243	N	0.883402848532243	0.896023487120834
244	Y	0.896023487120834	0.883402848532243
245	L	0.909147801079511	0.883402848532243
246	A	0.771106608293374	0.771106608293374
247	N	0.741165053806512	0.741165053806512
248	L	0.571587867094570	0.571587867094570
249	F	0.395796234897232	0.395796234897232
250	A	0.166792805170730	0.220248718938084
251	G	0.208625389122970	0.220248718938084
252	A	0.220248718938084	0.208625389122970
253	W	0.234607250245584	0.208625389122970
254	E	0.121792717262073	0.175125798128832
255	P	0.175125798128832	0.126596066033169
256	Q	0.117972644449360	0.121792717262073
257	P	0.126596066033169	0.117972644449360
258	E	0.061859695577725	0.074477996753610
259	G	0.047234797946972	0.061859695577725
260	P	0.074477996753610	0.061539199782844
261	L	0.061539199782844	0.047234797946972
262	P	0.027376554547159	0.046806688006140
263	L	0.043279395179365	0.046806688006140
264	D	0.046806688006140	0.046806688006140
265	I	0.083205986332026	0.083205986332026
266	P	0.089682285654532	0.089682285654532
267	Q	0.156225702010244	0.156225702010244
268	A	0.282229844445118	0.194242664382864
269	S	0.440987232255049	0.282229844445118
270	P	0.194242664382864	0.366046558800144
271	Q	0.366046558800144	0.366046558800144
272	Q	0.366046558800144	0.366046558800144
273	V	0.536032468441923	0.379758286588215
274	Q	0.379758286588215	0.469207958613081
275	R	0.469207958613081	0.469207958613081
276	C	0.474585411080343	0.442630970965150
277	V	0.442630970965150	0.469207958613081
278	E	0.402988423162992	0.474585411080343
279	I	0.598701393339206	0.598701393339206
280	L	0.708610879904431	0.708610879904431
281	S	0.818002895690864	0.802265314605178
282	R	0.831975013359027	0.802265314605178
283	A	0.802265314605178	0.802265314605178
284	K	0.789937010002785	0.789937010002785
285	R	0.683643450110454	0.789937010002785
286	P	0.608627221252663	0.789937010002785
287	L	0.835766966390758	0.716481061184689
288	M	0.824435133375615	0.716481061184689
289	V	0.716481061184689	0.716481061184689
290	L	0.682337600780168	0.682337600780168
291	G	0.668076740098061	0.681009616362543
292	S	0.621233406474128	0.668076740098061
293	Q	0.681009616362543	0.621233406474128
294	A	0.497213251356272	0.523102086767891
295	L	0.523102086767891	0.523102086767891
296	L	0.523102086767891	0.497213251356272
297	T	0.440371670507921	0.440371670507921
298	P	0.361542631714786	0.440371670507921
299	T	0.270022051158276	0.361542631714786
300	S	0.454846826562161	0.344196144746939
301	A	0.323862855775405	0.344196144746939
302	D	0.344196144746939	0.344196144746939
303	K	0.445513650875341	0.323862855775405
304	L	0.244339505464642	0.244339505464642
305	R	0.226908926106465	0.244339505464642
306	A	0.197924520358412	0.244339505464642
307	A	0.317931378977837	0.317931378977837
308	V	0.462786547239983	0.462786547239983
309	E	0.618082831187714	0.499258818042893
310	T	0.499258818042893	0.601317926618008
311	L	0.601317926618008	0.611146819563604
312	G	0.706401615107185	0.611146819563604
313	V	0.611146819563604	0.611146819563604
314	P	0.611146819563604	0.611146819563604
315	C	0.491938678594543	0.611146819563604
316	F	0.597146061059718	0.611146819563604
317	L	0.620201197006452	0.620201197006452
318	G	0.682590218195894	0.620201197006452
319	G	0.696510784319851	0.620201197006452
320	M	0.492160072597352	0.580171513412384
321	A	0.580171513412384	0.580171513412384
322	R	0.407866135617199	0.505493841395007
323	G	0.603553149501506	0.526924358083564
324	L	0.505493841395007	0.505493841395007
325	L	0.526924358083564	0.505493841395007
326	G	0.390126821941965	0.390126821941965
327	R	0.326935568400372	0.337611098737845
328	N	0.337611098737845	0.326935568400372
329	H	0.267746487871392	0.267746487871392
330	P	0.229559753626770	0.267746487871392
331	L	0.253117583014889	0.267746487871392
332	H	0.354876902866823	0.253117583014889
333	I	0.354876902866823	0.256092115515701
334	R	0.216338187420169	0.281378329228867
335	E	0.256092115515701	0.256092115515701
336	N	0.281378329228867	0.256092115515701
337	R	0.197867074867620	0.280675364612641
338	S	0.280675364612641	0.281378329228867
339	A	0.483092790909303	0.458975125686475
340	A	0.458975125686475	0.471207100419963
341	L	0.596501789794231	0.471207100419963
342	K	0.471207100419963	0.471207100419963
343	K	0.384394371581896	0.523723052170400
344	A	0.523723052170400	0.523723052170400
345	D	0.702712545432798	0.637416974837290
346	V	0.778641243979941	0.702712545432798
347	I	0.637416974837290	0.702712545432798
348	V	0.728010981452136	0.701784360340588
349	L	0.701784360340588	0.701784360340588
350	A	0.701784360340588	0.713966182308886
351	G	0.713966182308886	0.713966182308886
352	T	0.820898794364392	0.738476537740917
353	V	0.738476537740917	0.820898794364392
354	C	0.859074941279546	0.849060880650580
355	D	0.859074941279546	0.849060880650580
356	F	0.849060880650580	0.849060880650580
357	R	0.767370132911091	0.767370132911091
358	L	0.654333153282443	0.671085684962430
359	S	0.606692098110902	0.655488211492345
360	Y	0.671085684962430	0.655488211492345
361	G	0.655488211492345	0.671085684962430
362	R	0.694329776481876	0.694329776481876
363	V	0.742284697122768	0.742284697122768
364	L	0.921463117740258	0.887305932507596
365	S	0.914591482030448	0.887305932507596
366	H	0.887305932507596	0.887305932507596
367	S	0.818902902061828	0.818902902061828
368	S	0.782003636613714	0.782003636613714
369	K	0.690945097967151	0.690945097967151
370	I	0.629306452455729	0.629306452455729
371	I	0.474598262807420	0.474598262807420
372	I	0.443410309182949	0.474598262807420
373	V	0.443410309182949	0.474598262807420
374	N	0.599459980000059	0.524105168541425
375	R	0.524105168541425	0.524105168541425
376	N	0.524105168541425	0.524105168541425
377	R	0.355007525830544	0.524105168541425
378	E	0.543077553827458	0.521714582626858
379	E	0.521714582626858	0.514794902305753
380	M	0.514794902305753	0.514794902305753
381	L	0.329457167286397	0.329457167286397
382	L	0.196721500836861	0.221688137017227
383	N	0.221688137017227	0.196721500836861
384	S	0.131610581578081	0.196721500836861
385	D	0.189920148828799	0.221688137017227
386	I	0.270366708574950	0.270366708574950
387	F	0.373252746539213	0.270366708574950
388	W	0.439549947323858	0.270366708574950
389	K	0.206741597614651	0.206741597614651
390	P	0.191314109995855	0.191314109995855
391	Q	0.086929697658734	0.183162633112231
392	E	0.107152571771476	0.183162633112231
393	A	0.183162633112231	0.183162633112231
394	V	0.433462813578932	0.262672731149138
395	Q	0.413840743292403	0.262672731149138
396	G	0.262672731149138	0.379391800177196
397	D	0.252602429235838	0.292233168403312
398	V	0.379391800177196	0.262672731149138
399	G	0.292233168403312	0.292233168403312
400	S	0.252799060195023	0.379391800177196
401	F	0.525422760246664	0.292233168403312
402	V	0.454271106421164	0.269564594077481
403	L	0.269564594077481	0.330432289623249
404	K	0.269564594077481	0.330432289623249
405	L	0.330432289623249	0.330432289623249
406	V	0.661630869537180	0.584566805128441
407	E	0.584566805128441	0.584566805128441
408	G	0.612701615241033	0.584566805128441
409	L	0.441540463418686	0.455913994384004
410	Q	0.455913994384004	0.455913994384004
411	G	0.455913994384004	0.441540463418686
412	Q	0.203863311942133	0.203863311942133
413	T	0.134892613398348	0.134892613398348
414	W	0.134892613398348	0.134892613398348
415	A	0.089794971753060	0.134892613398348
416	P	0.089794971753060	0.089794971753060
417	D	0.138029045139755	0.089794971753060
418	W	0.040859395304909	0.057309990380945
419	V	0.047451221911379	0.057309990380945
420	E	0.057309990380945	0.047451221911379
421	E	0.058486961367438	0.047451221911379
422	L	0.034072921346786	0.034072921346786
423	R	0.016170157086520	0.028904350766598
424	E	0.013359647572509	0.028904350766598
425	A	0.028904350766598	0.018288127996047
426	D	0.060377013233706	0.018288127996047
427	R	0.018288127996047	0.021541155320723
428	Q	0.010194141084657	0.021541155320723
429	K	0.021541155320723	0.021541155320723
430	E	0.044944924470185	0.028824288747028
431	Q	0.036306235817809	0.036306235817809
432	T	0.028824288747028	0.044944924470185
433	F	0.081018712040747	0.081018712040747
434	R	0.081018712040747	0.081018712040747
435	E	0.139976532874064	0.139880427378708
436	K	0.139880427378708	0.139976532874064
437	A	0.248759227889457	0.217912046801743
438	A	0.217912046801743	0.248759227889457
439	M	0.292051023291029	0.292051023291029
440	P	0.432608742927023	0.388409235245631
441	V	0.410320375953617	0.410320375953617
442	A	0.388409235245631	0.432608742927023
443	Q	0.525123077869973	0.525123077869973
444	H	0.639928147797858	0.639928147797858
445	L	0.779802674872623	0.697169585878591
446	N	0.831113289974520	0.697169585878591
447	P	0.697169585878591	0.697169585878591
448	V	0.467742518417413	0.535210138667163
449	Q	0.511063056608160	0.511063056608160
450	V	0.535210138667163	0.467742518417413
451	L	0.443695815908467	0.443695815908467
452	Q	0.301687132774727	0.301687132774727
453	L	0.241221045147285	0.301687132774727
454	V	0.144730268722444	0.301687132774727
455	E	0.302784749914467	0.302784749914467
456	E	0.489754884163872	0.489754884163872
457	T	0.489754884163872	0.489754884163872
458	L	0.639510891941486	0.489754884163872
459	P	0.342069148877102	0.342069148877102
460	D	0.173029610622422	0.173029610622422
461	N	0.146354698815268	0.146354698815268
462	S	0.043620561636711	0.129255226187444
463	I	0.047594967851752	0.129255226187444
464	L	0.129255226187444	0.129255226187444
465	V	0.163520839014999	0.129255226187444
466	V	0.163520839014999	0.155664502258417
467	D	0.113236784745413	0.163520839014999
468	G	0.155664502258417	0.163520839014999
469	G	0.284533691445555	0.284533691445555
470	D	0.485008654639872	0.421244673923616
471	F	0.616271026585580	0.421244673923616
472	V	0.421244673923616	0.421244673923616
473	G	0.247730756370167	0.247730756370167
474	T	0.172427756630329	0.172427756630329
475	A	0.084561611097297	0.172427756630329
476	A	0.135771362220378	0.172427756630329
477	H	0.280769906394508	0.280769906394508
478	L	0.357781188332638	0.357781188332638
479	V	0.688216289292358	0.394106387939800
480	Q	0.689384920209240	0.422394809417031
481	P	0.394106387939800	0.422394809417031
482	R	0.422394809417031	0.394106387939800
483	G	0.353531390948679	0.394106387939800
484	P	0.353531390948679	0.368651033269834
485	L	0.454335484160199	0.353531390948679
486	R	0.368651033269834	0.353531390948679
487	W	0.239099057364510	0.257154570819623
488	L	0.257154570819623	0.257154570819623
489	D	0.220976106005516	0.257154570819623
490	P	0.362688104254103	0.285089484505313
491	G	0.285089484505313	0.362688104254103
492	A	0.392939974835164	0.364113126320179
493	F	0.365376356438315	0.365376356438315
494	G	0.364113126320179	0.381905434515288
495	T	0.394410299055690	0.365376356438315
496	L	0.381905434515288	0.379097656962900
497	G	0.199138468217031	0.381905434515288
498	V	0.379097656962900	0.381905434515288
499	G	0.403775397337318	0.403775397337318
500	A	0.627255451998779	0.559739216665332
501	G	0.687666563392795	0.588371459415871
502	F	0.559739216665332	0.588371459415871
503	A	0.588371459415871	0.559739216665332
504	L	0.414039907891817	0.414039907891817
505	G	0.315803476738392	0.315803476738392
506	A	0.259527875877540	0.315803476738392
507	K	0.259527875877540	0.315803476738392
508	L	0.478626240908056	0.478626240908056
509	C	0.545678537861955	0.545678537861955
510	R	0.749029741325665	0.647726525825001
511	P	0.749029741325665	0.647726525825001
512	D	0.647726525825001	0.647726525825001
513	A	0.328476732392411	0.328476732392411
514	E	0.328476732392411	0.328476732392411
515	V	0.328476732392411	0.328476732392411
516	W	0.492233124799395	0.328476732392411
517	C	0.280639999725724	0.296094188213351
518	L	0.296094188213351	0.296094188213351
519	F	0.280509770473337	0.296094188213351
520	G	0.462856413802132	0.462856413802132
521	D	0.778279559617052	0.621515617761476
522	G	0.621515617761476	0.621515617761476
523	A	0.842381091956574	0.621515617761476
524	F	0.610335698943339	0.610335698943339
525	G	0.444343856923443	0.482022939821603
526	Y	0.482022939821603	0.457911370484655
527	S	0.457911370484655	0.444343856923443
528	L	0.327859361850324	0.457911370484655
529	I	0.410223124617255	0.457911370484655
530	E	0.567494459593809	0.567494459593809
531	F	0.779409520602179	0.690747414718695
532	D	0.709916509284653	0.709916509284653
533	T	0.690747414718695	0.759015157457913
534	F	0.816285639604982	0.759015157457913
535	V	0.759015157457913	0.816285639604982
536	R	0.855429452493278	0.816285639604982
537	H	0.843039735267495	0.759015157457913
538	K	0.666062264172779	0.733772363517054
539	I	0.733772363517054	0.666062264172779
540	P	0.424373646366213	0.644159378629181
541	V	0.644159378629181	0.589275310539525
542	M	0.575141765082576	0.575141765082576
543	A	0.589275310539525	0.575141765082576
544	L	0.459630062618003	0.575141765082576
545	V	0.421091600986004	0.578704903035919
546	G	0.578704903035919	0.459630062618003
547	N	0.592998589651359	0.435713031371707
548	D	0.435713031371707	0.435713031371707
549	A	0.342761686140769	0.342761686140769
550	G	0.220073280815851	0.242393607044302
551	W	0.242393607044302	0.220073280815851
552	T	0.181405918509634	0.181405918509634
553	Q	0.105514578186707	0.115007190257827
554	I	0.115007190257827	0.115007190257827
555	S	0.115007190257827	0.115007190257827
556	R	0.140754952386824	0.140754952386824
557	E	0.206362949867087	0.206362949867087
558	Q	0.265423285354377	0.265423285354377
559	V	0.369681104587309	0.265423285354377
560	P	0.322281601071642	0.322281601071642
561	S	0.262327083177302	0.322281601071642
562	L	0.419977521309238	0.322281601071642
563	G	0.303840687848182	0.414521621021348
564	S	0.430388073515261	0.414521621021348
565	N	0.414521621021348	0.414521621021348
566	V	0.381324647194139	0.422335567933055
567	A	0.536279099533100	0.422335567933055
568	C	0.422335567933055	0.447798008281371
569	G	0.447798008281371	0.447798008281371
570	L	0.498785227390151	0.447798008281371
571	A	0.393960417628875	0.494350380452676
572	Y	0.563916258482712	0.498785227390151
573	T	0.494350380452676	0.506523487311808
574	D	0.698359908201044	0.506523487311808
575	Y	0.506523487311808	0.506523487311808
576	H	0.506523487311808	0.506523487311808
577	K	0.408197489962461	0.408197489962461
578	A	0.408197489962461	0.408197489962461
579	A	0.408197489962461	0.408197489962461
580	M	0.513600114484288	0.513600114484288
581	G	0.533986304886009	0.531265117448590
582	L	0.531265117448590	0.531265117448590
583	G	0.709876935207491	0.531265117448590
584	A	0.447941768406305	0.447941768406305
585	R	0.373855845516404	0.373855845516404
586	G	0.266634810250342	0.266634810250342
587	L	0.128972818583312	0.128972818583312
588	L	0.100175286055129	0.128972818583312
589	L	0.112082841950697	0.125022974831195
590	S	0.221622596774492	0.125022974831195
591	R	0.125022974831195	0.221622596774492
592	E	0.243737723337852	0.243737723337852
593	N	0.330381579617295	0.245792002264898
594	E	0.330204938450252	0.245792002264898
595	D	0.245792002264898	0.245792002264898
596	Q	0.175517337019920	0.175517337019920
597	V	0.094656403191742	0.094656403191742
598	V	0.048841343165830	0.065860874422982
599	K	0.045234826097336	0.065860874422982
600	V	0.065860874422982	0.065860874422982
601	L	0.117000782666386	0.077045224172893
602	H	0.077045224172893	0.099044299465745
603	D	0.099044299465745	0.117000782666386
604	A	0.191680907136416	0.179289595744876
605	Q	0.179289595744876	0.179289595744876
606	Q	0.179289595744876	0.179289595744876
607	Q	0.179289595744876	0.179289595744876
608	C	0.283225468759434	0.179289595744876
609	R	0.155276374893613	0.179289595744876
610	D	0.166113041820534	0.257682299591297
611	G	0.257682299591297	0.257682299591297
612	H	0.585760610648430	0.465575470695101
613	P	0.465575470695101	0.504636252119187
614	V	0.504636252119187	0.504636252119187
615	V	0.527465143522264	0.465575470695101
616	V	0.376805516414545	0.413014414262296
617	N	0.413014414262296	0.413014414262296
618	I	0.413014414262296	0.413014414262296
619	L	0.413014414262296	0.413014414262296
620	I	0.413014414262296	0.413014414262296
621	G	0.394917805876215	0.413014414262296
622	R	0.609871657697784	0.500000000000000
623	T	0.529403937960729	0.500000000000000
624	D	0.500000000000000	0.500000000000000
625	F	0.500000000000000	0.500000000000000
626	R	0.500000000000000	0.500000000000000
627	D	0.500000000000000	0.500000000000000
628	G	0.500000000000000	0.500000000000000
629	S	0.500000000000000	0.500000000000000
630	I	0.500000000000000	0.500000000000000
631	A	0.500000000000000	0.500000000000000
632	V	0.500000000000000	0.500000000000000
