# Supplementary material for: Conserved degronome features governing quality control associated proteolysis
Source: Nat Commun. 2022 Dec 8;13:7588. doi: 10.1038/s41467-022-35298-y (PMC9732359; doi:10.1038/s41467-022-35298-y)
Supplement: Supplementary file 7 — Supplementary Data 5 [file 41467_2022_35298_MOESM7_ESM.zip › profile_A1L157.csv]

# Degron profile of A1L157
# logit: Predicted probability of a tile being a degron (PSI<2.2) assigned to central position
# smooth: Running median spanning 5 positions
resi	aa	logit	logit_smooth
1	M	0.500000000000000	0.500000000000000
2	A	0.500000000000000	0.500000000000000
3	H	0.500000000000000	0.500000000000000
4	Y	0.500000000000000	0.500000000000000
5	K	0.500000000000000	0.500000000000000
6	T	0.500000000000000	0.500000000000000
7	E	0.500000000000000	0.500000000000000
8	Q	0.500000000000000	0.500000000000000
9	D	0.621180033702465	0.621180033702465
10	D	0.653683791456607	0.653683791456607
11	W	0.742902083439797	0.742902083439797
12	L	0.834310028566483	0.834310028566483
13	I	0.844588893943272	0.844588893943272
14	I	0.907662813402180	0.907662813402180
15	Y	0.947826221316834	0.947826221316834
16	L	0.961691048714636	0.961691048714636
17	K	0.980708307490120	0.980708307490120
18	Y	0.994765793608656	0.994765793608656
19	L	0.998594539285542	0.998451886789013
20	L	0.998594539285542	0.998451886789013
21	F	0.998451886789013	0.998451886789013
22	V	0.995842090386492	0.995842090386492
23	F	0.988881712432154	0.988881712432154
24	N	0.984386596677634	0.986753712207289
25	F	0.976294407796542	0.986753712207289
26	F	0.986753712207289	0.984386596677634
27	F	0.987780704579507	0.981414417343914
28	W	0.981414417343914	0.981414417343914
29	V	0.979563690248651	0.979563690248651
30	G	0.950968906111083	0.960846477481179
31	G	0.958600868881632	0.960846477481179
32	A	0.960846477481179	0.960846477481179
33	A	0.969015896674971	0.966329925569508
34	V	0.969179166216390	0.966329925569508
35	L	0.966329925569508	0.966329925569508
36	A	0.898149431056173	0.898149431056173
37	V	0.807633773457751	0.807633773457751
38	G	0.711149622900020	0.807633773457751
39	I	0.711149622900020	0.807633773457751
40	W	0.849342305227259	0.849342305227259
41	T	0.896161860618001	0.875509343613293
42	L	0.875509343613293	0.875509343613293
43	V	0.875509343613293	0.875509343613293
44	E	0.875509343613293	0.875509343613293
45	K	0.875509343613293	0.875509343613293
46	S	0.804842779391749	0.845078681268420
47	G	0.845078681268420	0.804842779391749
48	Y	0.730374171690175	0.756243505884530
49	L	0.718778866179547	0.730374171690175
50	S	0.756243505884530	0.718778866179547
51	V	0.669595892184313	0.717542981852480
52	L	0.543049203198900	0.717542981852480
53	A	0.717542981852480	0.717542981852480
54	S	0.823469042685380	0.823469042685380
55	S	0.904732586559448	0.904732586559448
56	T	0.959346633759032	0.959346633759032
57	F	0.965219065197812	0.965035574327176
58	A	0.965035574327176	0.965035574327176
59	A	0.971322518891398	0.965035574327176
60	S	0.937563928578936	0.954268726053860
61	A	0.931650733283339	0.954268726053860
62	Y	0.954268726053860	0.954268726053860
63	I	0.972665660045933	0.972665660045933
64	L	0.981656965970532	0.979937360546643
65	I	0.989043380722235	0.979937360546643
66	F	0.979937360546643	0.979937360546643
67	A	0.967836965100974	0.979937360546643
68	G	0.978639705074380	0.979937360546643
69	V	0.988515182319493	0.981490615526366
70	L	0.981490615526366	0.981490615526366
71	V	0.982826818900630	0.981490615526366
72	M	0.955061943868677	0.955061943868677
73	V	0.932808641243851	0.933149541118267
74	T	0.932808641243851	0.933149541118267
75	G	0.933149541118267	0.933149541118267
76	F	0.957491001493130	0.933149541118267
77	L	0.944763034766493	0.933149541118267
78	G	0.915408412111632	0.915408412111632
79	F	0.844496317150807	0.844496317150807
80	G	0.706545779837914	0.739017894217544
81	A	0.719918157437912	0.736904063723862
82	I	0.739017894217544	0.736904063723862
83	L	0.736904063723862	0.739017894217544
84	W	0.789271734006951	0.775355052155393
85	E	0.776303230910914	0.776303230910914
86	R	0.775355052155393	0.789271734006951
87	K	0.879949873761589	0.879949873761589
88	G	0.880524606966641	0.880524606966641
89	C	0.948222164797434	0.948222164797434
90	L	0.965559097333627	0.959155232954756
91	S	0.959155232954756	0.960018605630528
92	T	0.962190345304588	0.962190345304588
93	Y	0.960018605630528	0.962190345304588
94	F	0.987433274910815	0.986949201488482
95	C	0.992012221411299	0.987433274910815
96	L	0.986949201488482	0.992012221411299
97	L	0.994706607435908	0.992388101598286
98	L	0.995014568502911	0.992388101598286
99	V	0.992388101598286	0.994021167161759
100	I	0.989956454326676	0.994021167161759
101	F	0.994021167161759	0.992388101598286
102	L	0.994487857047732	0.991631613028310
103	V	0.991631613028310	0.991631613028310
104	E	0.987587666577799	0.987587666577799
105	L	0.986343109062069	0.986343109062069
106	V	0.985197102112369	0.985197102112369
107	A	0.983956493123034	0.983956493123034
108	G	0.970746023524693	0.970746023524693
109	V	0.946195642519772	0.946472519997163
110	L	0.946472519997163	0.946195642519772
111	A	0.903958100418502	0.903958100418502
112	H	0.733933006438296	0.733933006438296
113	V	0.733933006438296	0.733933006438296
114	Y	0.733933006438296	0.733933006438296
115	Y	0.603966445181147	0.620495648840473
116	Q	0.534149934184594	0.620495648840473
117	R	0.620495648840473	0.603966445181147
118	L	0.643013359192786	0.534149934184594
119	S	0.432015579106550	0.432015579106550
120	D	0.400741266234716	0.408589252844483
121	E	0.385417737621415	0.400741266234716
122	L	0.408589252844483	0.385417737621415
123	K	0.328738788194607	0.328738788194607
124	Q	0.139713498324738	0.183039499930265
125	H	0.122525540156283	0.139713498324738
126	L	0.183039499930265	0.122525540156283
127	N	0.082708115977935	0.122525540156283
128	R	0.076802754975742	0.123950013948129
129	T	0.123950013948129	0.108507111079686
130	L	0.157062898502424	0.115450745009034
131	A	0.108507111079686	0.115450745009034
132	E	0.115450745009034	0.115450745009034
133	N	0.115450745009034	0.115450745009034
134	Y	0.197739764958445	0.117108839235998
135	G	0.117108839235998	0.159788591303935
136	Q	0.170253114288773	0.170253114288773
137	P	0.159788591303935	0.159788591303935
138	G	0.242871678580320	0.159788591303935
139	A	0.078627494577638	0.159788591303935
140	T	0.069792048498320	0.197123562988654
141	Q	0.197123562988654	0.132088827697343
142	I	0.222127116009873	0.132088827697343
143	T	0.132088827697343	0.169250544905086
144	A	0.091410007944617	0.169250544905086
145	S	0.169250544905086	0.169250544905086
146	V	0.184323296163456	0.184323296163456
147	D	0.324280063312162	0.319515080047362
148	R	0.385705824591512	0.324280063312162
149	L	0.319515080047362	0.324280063312162
150	Q	0.337264879402331	0.319515080047362
151	Q	0.165483662026229	0.165483662026229
152	D	0.163979574618785	0.163979574618785
153	F	0.137807150655059	0.163979574618785
154	K	0.163979574618785	0.163979574618785
155	C	0.054359658037471	0.163023595708967
156	C	0.185512157894677	0.163023595708967
157	G	0.163023595708967	0.108052895554083
158	S	0.100536253023083	0.117185161699259
159	N	0.108052895554083	0.117185161699259
160	S	0.117185161699259	0.117185161699259
161	S	0.314975863786436	0.314975863786436
162	A	0.333781168117289	0.333781168117289
163	D	0.499582982596695	0.439763527987261
164	W	0.538770884718943	0.439763527987261
165	Q	0.439763527987261	0.439763527987261
166	H	0.373455578878639	0.422453870143795
167	S	0.422453870143795	0.373455578878639
168	T	0.346122653084767	0.346122653084767
169	Y	0.285814955918489	0.301570576532729
170	I	0.301570576532729	0.301570576532729
171	L	0.245078163817712	0.301570576532729
172	L	0.525550679508569	0.301570576532729
173	R	0.322249859469429	0.245078163817712
174	E	0.204801228298755	0.277231445903970
175	A	0.192830658558210	0.277231445903970
176	E	0.277231445903970	0.249102226796901
177	G	0.378555733678552	0.249102226796901
178	R	0.249102226796901	0.249102226796901
179	Q	0.141438084784576	0.141438084784576
180	V	0.130084555585180	0.141438084784576
181	P	0.119515530945836	0.141438084784576
182	D	0.176642918384749	0.176642918384749
183	S	0.287343215963036	0.287343215963036
184	C	0.345348188201434	0.345348188201434
185	C	0.409930771745631	0.409930771745631
186	K	0.458824691566293	0.458824691566293
187	T	0.458824691566293	0.458824691566293
188	V	0.529996905717989	0.458824691566293
189	V	0.416190187253359	0.458824691566293
190	V	0.416190187253359	0.529996905717989
191	R	0.587868839130061	0.530863471316751
192	C	0.530863471316751	0.587868839130061
193	G	0.589294147597221	0.589294147597221
194	Q	0.607393845011646	0.607393845011646
195	R	0.607393845011646	0.607393845011646
196	A	0.722956163350864	0.607393845011646
197	H	0.467662560938346	0.467662560938346
198	P	0.280307833386088	0.280307833386088
199	S	0.147249349407046	0.231162463987446
200	N	0.204431748413840	0.231162463987446
201	I	0.231162463987446	0.231162463987446
202	Y	0.286763203069496	0.286763203069496
203	K	0.291196819959454	0.286763203069496
204	V	0.417025124412791	0.286763203069496
205	E	0.250738053132651	0.291196819959454
206	G	0.222640741839299	0.386343323428249
207	G	0.386343323428249	0.386343323428249
208	C	0.541861553725020	0.386343323428249
209	L	0.646594407143149	0.386343323428249
210	T	0.309936922309863	0.357877620963604
211	K	0.218564345838566	0.357877620963604
212	L	0.357877620963604	0.357877620963604
213	E	0.380418282594226	0.380418282594226
214	Q	0.667687575785293	0.667687575785293
215	F	0.799874653574659	0.753383320551120
216	L	0.799874653574659	0.753383320551120
217	A	0.753383320551120	0.753383320551120
218	D	0.734957857657807	0.753383320551120
219	H	0.674656492273984	0.734957857657807
220	L	0.817449191089003	0.734957857657807
221	L	0.643122122750997	0.817449191089003
222	L	0.842592357510437	0.842592357510437
223	M	0.876841202747796	0.859511631653434
224	G	0.859511631653434	0.859511631653434
225	A	0.859511631653434	0.859511631653434
226	V	0.821425109154943	0.859511631653434
227	G	0.949336122472809	0.918238177310459
228	I	0.965405904095454	0.918238177310459
229	G	0.918238177310459	0.918238177310459
230	V	0.899907164759840	0.910669069787223
231	A	0.890842795542544	0.910669069787223
232	C	0.910669069787223	0.910669069787223
233	L	0.931657536925846	0.931657536925846
234	Q	0.946909534729988	0.943797864381725
235	I	0.943797864381725	0.946909534729988
236	C	0.976596237067300	0.956703572042843
237	G	0.956703572042843	0.956703572042843
238	M	0.964243092286070	0.963125712733897
239	V	0.944634096026640	0.956703572042843
240	L	0.963125712733897	0.944634096026640
241	T	0.937537495293208	0.937537495293208
242	C	0.896052163660609	0.909683183781618
243	C	0.909683183781618	0.902379465561798
244	L	0.902379465561798	0.896052163660609
245	H	0.500000000000000	0.500000000000000
246	Q	0.500000000000000	0.500000000000000
247	R	0.500000000000000	0.500000000000000
248	L	0.500000000000000	0.500000000000000
249	Q	0.500000000000000	0.500000000000000
250	R	0.500000000000000	0.500000000000000
251	H	0.500000000000000	0.500000000000000
252	F	0.500000000000000	0.500000000000000
253	Y	0.500000000000000	0.500000000000000
