# Supplementary material for: Conserved degronome features governing quality control associated proteolysis
Source: Nat Commun. 2022 Dec 8;13:7588. doi: 10.1038/s41467-022-35298-y (PMC9732359; doi:10.1038/s41467-022-35298-y)
Supplement: Supplementary file 7 — Supplementary Data 5 [file 41467_2022_35298_MOESM7_ESM.zip › profile_A1L162.csv]

# Degron profile of A1L162
# logit: Predicted probability of a tile being a degron (PSI<2.2) assigned to central position
# smooth: Running median spanning 5 positions
resi	aa	logit	logit_smooth
1	M	0.500000000000000	0.500000000000000
2	E	0.500000000000000	0.500000000000000
3	T	0.500000000000000	0.500000000000000
4	V	0.500000000000000	0.500000000000000
5	N	0.500000000000000	0.500000000000000
6	E	0.500000000000000	0.500000000000000
7	P	0.500000000000000	0.500000000000000
8	E	0.500000000000000	0.500000000000000
9	T	0.019116539371054	0.072670738900634
10	G	0.025703881222320	0.068101959721648
11	E	0.072670738900634	0.038035942125008
12	V	0.068101959721648	0.038035942125008
13	S	0.038035942125008	0.044881463710261
14	K	0.027817883076065	0.042014243023548
15	D	0.044881463710261	0.042014243023548
16	A	0.042014243023548	0.042014243023548
17	V	0.057140415510090	0.044881463710261
18	I	0.033268598758185	0.057140415510090
19	V	0.073045036638513	0.073045036638513
20	K	0.180587182622861	0.180587182622861
21	Q	0.195358621732195	0.180587182622861
22	E	0.183014772451265	0.183014772451265
23	K	0.106145419907264	0.183014772451265
24	N	0.326025644408941	0.164581939797498
25	N	0.164581939797498	0.106145419907264
26	E	0.054585635514676	0.054585635514676
27	Y	0.026041160274517	0.030296450654986
28	C	0.028612658884513	0.028612658884513
29	L	0.030296450654986	0.028612658884513
30	Q	0.019069056319112	0.030296450654986
31	D	0.032752806784655	0.030910675203879
32	I	0.042215447140533	0.030910675203879
33	D	0.030910675203879	0.030910675203879
34	D	0.019698857762400	0.019698857762400
35	K	0.017192760715703	0.017192760715703
36	L	0.007581735460802	0.007581735460802
37	S	0.002724187977100	0.002724187977100
38	E	0.000726169671271	0.000795634497806
39	S	0.000393474336113	0.000726169671271
40	A	0.000795634497806	0.000393474336113
41	E	0.000310179933554	0.000356285323074
42	D	0.000310179933554	0.000310179933554
43	D	0.000356285323074	0.000310179933554
44	G	0.000188900493997	0.000188900493997
45	E	0.000050260304792	0.000050260304792
46	D	0.000025119529168	0.000025119529168
47	D	0.000025119529168	0.000025119529168
48	T	0.000012554297329	0.000014136603426
49	N	0.000010230288671	0.000014136603426
50	D	0.000014136603426	0.000014136603426
51	E	0.000024042308569	0.000024042308569
52	D	0.000045352837527	0.000045352837527
53	D	0.000056555147905	0.000056555147905
54	D	0.000078148680008	0.000078148680008
55	E	0.000158073433183	0.000158073433183
56	D	0.000291787756778	0.000291787756778
57	S	0.000354158841180	0.000354158841180
58	N	0.000379454183808	0.000379454183808
59	P	0.001424863015867	0.001424863015867
60	K	0.001424863015867	0.001424863015867
61	K	0.005335036309031	0.005335036309031
62	N	0.015884183720618	0.015884183720618
63	T	0.038121415511975	0.038121415511975
64	Q	0.038121415511975	0.038121415511975
65	A	0.129045976695614	0.129045976695614
66	P	0.217742273163887	0.217742273163887
67	L	0.274610799184393	0.249710491604491
68	E	0.353405451180614	0.274610799184393
69	L	0.249710491604491	0.346797695332837
70	M	0.346797695332837	0.353405451180614
71	A	0.450937985136793	0.352898943002153
72	E	0.467086302536550	0.434816520684677
73	F	0.352898943002153	0.450937985136793
74	L	0.434816520684677	0.455075686905206
75	R	0.455075686905206	0.455075686905206
76	A	0.455075686905206	0.455075686905206
77	E	0.640952138807762	0.455075686905206
78	M	0.472536309580201	0.462286435789056
79	A	0.359628463731273	0.472536309580201
80	R	0.462286435789056	0.472536309580201
81	E	0.706265126371381	0.487320066800865
82	Y	0.542825383510991	0.542825383510991
83	Q	0.487320066800865	0.642038733957046
84	L	0.642038733957046	0.642038733957046
85	A	0.733031814849790	0.733031814849790
86	K	0.906865647541352	0.839832262643493
87	K	0.918089132818113	0.839832262643493
88	L	0.839832262643493	0.839832262643493
89	C	0.805099327341417	0.805099327341417
90	Q	0.805099327341417	0.805099327341417
91	M	0.654327774671917	0.654327774671917
92	I	0.635543723390523	0.635543723390523
93	L	0.347636685573470	0.347636685573470
94	I	0.347636685573470	0.347636685573470
95	Y	0.347636685573470	0.347636685573470
96	E	0.244993035518445	0.273023283719147
97	P	0.243985997773364	0.273023283719147
98	E	0.273023283719147	0.273023283719147
99	N	0.291540979555875	0.291540979555875
100	P	0.339514447235605	0.291540979555875
101	E	0.339514447235605	0.291540979555875
102	A	0.135758254981639	0.135758254981639
103	K	0.042416789441622	0.111842054045075
104	E	0.037055465351366	0.111842054045075
105	F	0.111842054045075	0.111842054045075
106	F	0.217724561007229	0.217724561007229
107	T	0.421672590429152	0.345398115774848
108	L	0.345398115774848	0.369186520923085
109	I	0.369186520923085	0.421672590429152
110	E	0.507547624137991	0.394687839503633
111	E	0.436589728210297	0.436589728210297
112	M	0.394687839503633	0.436589728210297
113	L	0.550450103167459	0.394687839503633
114	L	0.273372887859057	0.273372887859057
115	M	0.156676491131858	0.156676491131858
116	E	0.084115917606292	0.084115917606292
117	K	0.035642847862495	0.035642847862495
118	T	0.010314823945557	0.024472780090988
119	Q	0.014197553989545	0.014197553989545
120	N	0.024472780090988	0.010314823945557
121	H	0.008267615672658	0.008267615672658
122	E	0.002541071451868	0.002541071451868
123	Q	0.000677266241536	0.000784331371549
124	D	0.000450426994484	0.000677266241536
125	G	0.000784331371549	0.000629063550935
126	E	0.000629063550935	0.000450426994484
127	N	0.000357309786330	0.000460185466643
128	S	0.000387248890444	0.000387248890444
129	D	0.000460185466643	0.000357309786330
130	E	0.000322765895907	0.000349811568991
131	D	0.000322765895907	0.000349811568991
132	S	0.000349811568991	0.000322765895907
133	S	0.000349811568991	0.000322765895907
134	G	0.000265650100861	0.000349811568991
135	E	0.000265650100861	0.000349811568991
136	S	0.000628864703282	0.000628864703282
137	K	0.000628864703282	0.000628864703282
138	G	0.000628864703282	0.000628864703282
139	E	0.000628864703282	0.000628864703282
140	S	0.001257501437618	0.000628864703282
141	D	0.001257501437618	0.000628864703282
142	E	0.000628864703282	0.000628864703282
143	E	0.000477597676063	0.000628864703282
144	L	0.000628864703282	0.000477597676063
145	S	0.000361121443844	0.000361121443844
146	D	0.000191465013465	0.000361121443844
147	E	0.000191465013465	0.000361121443844
148	S	0.500000000000000	0.500000000000000
149	S	0.500000000000000	0.500000000000000
150	D	0.500000000000000	0.500000000000000
151	E	0.500000000000000	0.500000000000000
152	G	0.500000000000000	0.500000000000000
153	E	0.500000000000000	0.500000000000000
154	D	0.500000000000000	0.500000000000000
155	G	0.500000000000000	0.500000000000000
156	S	0.500000000000000	0.500000000000000
