# Supplementary material for: Conserved degronome features governing quality control associated proteolysis
Source: Nat Commun. 2022 Dec 8;13:7588. doi: 10.1038/s41467-022-35298-y (PMC9732359; doi:10.1038/s41467-022-35298-y)
Supplement: Supplementary file 7 — Supplementary Data 5 [file 41467_2022_35298_MOESM7_ESM.zip › profile_A1L167.csv]

# Degron profile of A1L167
# logit: Predicted probability of a tile being a degron (PSI<2.2) assigned to central position
# smooth: Running median spanning 5 positions
resi	aa	logit	logit_smooth
1	M	0.500000000000000	0.500000000000000
2	K	0.500000000000000	0.500000000000000
3	E	0.500000000000000	0.500000000000000
4	L	0.500000000000000	0.500000000000000
5	Q	0.500000000000000	0.500000000000000
6	D	0.500000000000000	0.500000000000000
7	I	0.500000000000000	0.500000000000000
8	A	0.500000000000000	0.500000000000000
9	R	0.499330272900528	0.499330272900528
10	L	0.275729619566800	0.499330272900528
11	S	0.431366141222086	0.431366141222086
12	D	0.692625782039287	0.374790509461491
13	R	0.374790509461491	0.427367536924901
14	F	0.271664322834527	0.407822765726469
15	I	0.427367536924901	0.407822765726469
16	S	0.407822765726469	0.407822765726469
17	V	0.511850430334616	0.407822765726469
18	E	0.326919278403639	0.338610039942994
19	L	0.338610039942994	0.338610039942994
20	V	0.288835659277947	0.338610039942994
21	D	0.580854740983221	0.547704333864411
22	E	0.547704333864411	0.547704333864411
23	S	0.549054540021921	0.547704333864411
24	L	0.392002717552295	0.392002717552295
25	F	0.372993468237462	0.372993468237462
26	D	0.372993468237462	0.372993468237462
27	W	0.341184196318415	0.341184196318415
28	N	0.206281680684367	0.206281680684367
29	V	0.070776987103010	0.206281680684367
30	K	0.132248836798010	0.206281680684367
31	L	0.311628622253433	0.311628622253433
32	H	0.459596286930714	0.311628622253433
33	Q	0.472699546041700	0.311628622253433
34	V	0.306847025952480	0.306847025952480
35	D	0.306847025952480	0.306847025952480
36	K	0.251616065797779	0.285492690751321
37	D	0.285492690751321	0.251616065797779
38	S	0.118566016627606	0.126062322304239
39	V	0.126062322304239	0.118566016627606
40	L	0.057414370480619	0.057414370480619
41	W	0.054035198620103	0.054035198620103
42	Q	0.034321963784602	0.054035198620103
43	D	0.037482349933068	0.054035198620103
44	M	0.136913543515690	0.136913543515690
45	K	0.240178584015382	0.240178584015382
46	E	0.543004179098105	0.485227200853671
47	T	0.485227200853671	0.485227200853671
48	N	0.509425435802184	0.485227200853671
49	T	0.358493041826669	0.358493041826669
50	E	0.345241988993850	0.345241988993850
51	F	0.326938805325027	0.326938805325027
52	I	0.326938805325027	0.326938805325027
53	L	0.203962550635826	0.326938805325027
54	L	0.336775464035683	0.336775464035683
55	N	0.429163469057857	0.429163469057857
56	L	0.581491737487706	0.581491737487706
57	T	0.636556955961597	0.595556077414313
58	F	0.595556077414313	0.636556955961597
59	P	0.685553941746252	0.636556955961597
60	D	0.685553941746252	0.616941895426700
61	N	0.616941895426700	0.616941895426700
62	F	0.480511700219799	0.616941895426700
63	P	0.456409116237447	0.514182157318776
64	F	0.665364283794205	0.480511700219799
65	S	0.514182157318776	0.470851839622314
66	P	0.470851839622314	0.514182157318776
67	P	0.339425822506595	0.514182157318776
68	F	0.531765120564947	0.531765120564947
69	M	0.566075591940825	0.531765120564947
70	R	0.566075591940825	0.531765120564947
71	V	0.345492961099157	0.518100704032547
72	L	0.518100704032547	0.518100704032547
73	S	0.495268073778466	0.518100704032547
74	P	0.648310266475757	0.518100704032547
75	R	0.520129718845436	0.495268073778466
76	L	0.490858276349699	0.490858276349699
77	E	0.280630087466044	0.375248211056854
78	N	0.241454599683644	0.361233206780861
79	G	0.375248211056854	0.311638865495264
80	Y	0.361233206780861	0.311638865495264
81	V	0.311638865495264	0.361233206780861
82	L	0.206289498879976	0.361233206780861
83	D	0.364855200428933	0.349920526677844
84	G	0.500057107499752	0.364855200428933
85	G	0.349920526677844	0.443503205779817
86	A	0.443503205779817	0.500057107499752
87	I	0.520129671422425	0.520129671422425
88	C	0.520129671422425	0.520129671422425
89	M	0.553534264942026	0.520129671422425
90	E	0.420974879350372	0.487249435008846
91	L	0.279021392849871	0.487249435008846
92	L	0.487249435008846	0.487249435008846
93	T	0.685133422270765	0.685133422270765
94	P	0.744229108448406	0.685133422270765
95	R	0.801721389895568	0.685133422270765
96	G	0.532752132151758	0.532752132151758
97	W	0.465660193178443	0.532752132151758
98	S	0.497015652940187	0.532752132151758
99	S	0.721341888931358	0.497015652940187
100	A	0.597857690458750	0.574361628453820
101	Y	0.422017697336830	0.597857690458750
102	T	0.574361628453820	0.597857690458750
103	V	0.660812971439035	0.660812971439035
104	E	0.689046269768436	0.689046269768436
105	A	0.745610200528669	0.735493860524371
106	V	0.735493860524371	0.745610200528669
107	M	0.825837813334377	0.745610200528669
108	R	0.817200598443625	0.735493860524371
109	Q	0.733628681985524	0.733628681985524
110	F	0.594791776078210	0.594791776078210
111	A	0.523285166968482	0.594791776078210
112	A	0.409856611076213	0.594791776078210
113	S	0.711223445802744	0.670917868850504
114	L	0.763164108315175	0.670917868850504
115	V	0.670917868850504	0.670917868850504
116	K	0.561026163908606	0.592442752352318
117	G	0.592442752352318	0.561026163908606
118	Q	0.543612969524134	0.543612969524134
119	G	0.375400703588111	0.375400703588111
120	R	0.328753352552650	0.328753352552650
121	I	0.273396534620663	0.273396534620663
122	C	0.261850265815591	0.261850265815591
123	R	0.158834965019785	0.179956355765128
124	K	0.171425294679503	0.179956355765128
125	A	0.179956355765128	0.179956355765128
126	G	0.238484744808571	0.195489796993434
127	K	0.242425640625031	0.216533955355657
128	S	0.195489796993434	0.216533955355657
129	K	0.216533955355657	0.195489796993434
130	K	0.072300826708677	0.072300826708677
131	S	0.056218746362701	0.072300826708677
132	F	0.052865995119829	0.072300826708677
133	S	0.099600837114396	0.078327126027663
134	R	0.078327126027663	0.099600837114396
135	K	0.101048773837973	0.101048773837973
136	E	0.182998804216832	0.182998804216832
137	A	0.276392484274439	0.276392484274439
138	E	0.276392484274439	0.276392484274439
139	A	0.290577754927271	0.276392484274439
140	T	0.306313547179344	0.276392484274439
141	F	0.119468079651678	0.170292794210571
142	K	0.113407978230939	0.141327428387075
143	S	0.170292794210571	0.141327428387075
144	L	0.141327428387075	0.170292794210571
145	V	0.362129639062798	0.362129639062798
146	K	0.440998261476814	0.440998261476814
147	T	0.581464782790887	0.447215033171149
148	H	0.490386010075660	0.447215033171149
149	E	0.447215033171149	0.447215033171149
150	K	0.424752855907282	0.439208222983688
151	Y	0.439208222983688	0.439208222983688
152	G	0.281310332833538	0.439208222983688
153	W	0.500000000000000	0.500000000000000
154	V	0.500000000000000	0.500000000000000
155	T	0.500000000000000	0.500000000000000
156	P	0.500000000000000	0.500000000000000
157	P	0.500000000000000	0.500000000000000
158	V	0.500000000000000	0.500000000000000
159	S	0.500000000000000	0.500000000000000
160	D	0.500000000000000	0.500000000000000
161	G	0.500000000000000	0.500000000000000
