# Supplementary material for: Conserved degronome features governing quality control associated proteolysis
Source: Nat Commun. 2022 Dec 8;13:7588. doi: 10.1038/s41467-022-35298-y (PMC9732359; doi:10.1038/s41467-022-35298-y)
Supplement: Supplementary file 7 — Supplementary Data 5 [file 41467_2022_35298_MOESM7_ESM.zip › profile_A1L168.csv]

# Degron profile of A1L168
# logit: Predicted probability of a tile being a degron (PSI<2.2) assigned to central position
# smooth: Running median spanning 5 positions
resi	aa	logit	logit_smooth
1	M	0.500000000000000	0.500000000000000
2	Y	0.500000000000000	0.500000000000000
3	K	0.500000000000000	0.500000000000000
4	S	0.500000000000000	0.500000000000000
5	K	0.500000000000000	0.500000000000000
6	I	0.500000000000000	0.500000000000000
7	P	0.500000000000000	0.500000000000000
8	R	0.500000000000000	0.500000000000000
9	A	0.572059184266249	0.500000000000000
10	Q	0.473298788359390	0.473298788359390
11	N	0.306135031003346	0.306135031003346
12	Q	0.306135031003346	0.306135031003346
13	V	0.259263074133216	0.272900768292995
14	S	0.272900768292995	0.259263074133216
15	V	0.095708355501102	0.157730337100238
16	K	0.157730337100238	0.157730337100238
17	V	0.140626397981555	0.157730337100238
18	T	0.213511452185708	0.207165047988120
19	P	0.265284457985178	0.207165047988120
20	K	0.207165047988120	0.207165047988120
21	N	0.139845407675726	0.139845407675726
22	T	0.074962535970824	0.074962535970824
23	E	0.074962535970824	0.074962535970824
24	M	0.038824072120502	0.045071508214506
25	K	0.041083368032140	0.041083368032140
26	I	0.045071508214506	0.038824072120502
27	A	0.034092574593051	0.039464184152676
28	E	0.036900014838003	0.039464184152676
29	E	0.039464184152676	0.039464184152676
30	P	0.088668803858199	0.052356648984451
31	S	0.052356648984451	0.088668803858199
32	P	0.160067787740791	0.160067787740791
33	S	0.192278745233130	0.160067787740791
34	L	0.214099852313235	0.160067787740791
35	G	0.112024618887482	0.161868653602994
36	Q	0.055729259615127	0.161868653602994
37	T	0.161868653602994	0.161868653602994
38	L	0.251727530744100	0.185147836520698
39	E	0.185147836520698	0.251727530744100
40	W	0.254689328003520	0.254689328003520
41	L	0.270573752335076	0.270549907526291
42	R	0.430259703211390	0.270549907526291
43	K	0.270549907526291	0.270549907526291
44	E	0.196903898504503	0.196903898504503
45	L	0.196903898504503	0.196903898504503
46	S	0.195181024228967	0.196903898504503
47	E	0.195181024228967	0.196903898504503
48	M	0.442463028051620	0.288342780445077
49	Q	0.429515201192173	0.413657558959751
50	I	0.288342780445077	0.429515201192173
51	Q	0.413657558959751	0.429515201192173
52	D	0.446707729060357	0.446707729060357
53	Q	0.602563224334532	0.602563224334532
54	S	0.602563224334532	0.602563224334532
55	L	0.620418662425795	0.620418662425795
56	L	0.740062862696526	0.740062862696526
57	L	0.763494343356752	0.740062862696526
58	T	0.867952617668805	0.740062862696526
59	L	0.649555221356302	0.763494343356752
60	R	0.535592054477184	0.812563336484343
61	H	0.812563336484343	0.812563336484343
62	L	0.835238001952104	0.812563336484343
63	H	0.861514620508767	0.812563336484343
64	S	0.623348130050276	0.623348130050276
65	V	0.468351247093618	0.468351247093618
66	L	0.365261341796135	0.392764806197548
67	E	0.380279351830144	0.380279351830144
68	E	0.392764806197548	0.365261341796135
69	L	0.256042140597384	0.256042140597384
70	R	0.137595479431116	0.137595479431116
71	A	0.094384143417712	0.094452423066842
72	D	0.094452423066842	0.094452423066842
73	S	0.094452423066842	0.094384143417712
74	A	0.057639637487566	0.057639637487566
75	H	0.024023722748821	0.054003159248773
76	W	0.031398361851581	0.031398361851581
77	E	0.054003159248773	0.029490729646992
78	D	0.029490729646992	0.031398361851581
79	A	0.023379240222059	0.038197443411380
80	R	0.038197443411380	0.038197443411380
81	S	0.078966112869529	0.078966112869529
82	S	0.095197287840505	0.084670986464055
83	G	0.084670986464055	0.084670986464055
84	G	0.095266093856352	0.084670986464055
85	T	0.038648073928711	0.074450821810404
86	S	0.065444172784735	0.065444172784735
87	P	0.074450821810404	0.047217056166764
88	I	0.047217056166764	0.047217056166764
89	R	0.047217056166764	0.047217056166764
90	A	0.036113637581912	0.047217056166764
91	R	0.056742378557330	0.056742378557330
92	A	0.068392935120311	0.068392935120311
93	G	0.076244073504372	0.076244073504372
94	S	0.122205782945796	0.122205782945796
95	E	0.182690994810251	0.122320374774657
96	G	0.208220793395141	0.122320374774657
97	R	0.122320374774657	0.130058615267320
98	G	0.088970018910490	0.130058615267320
99	C	0.130058615267320	0.122320374774657
100	Q	0.145331604899752	0.130058615267320
101	P	0.113356782939945	0.145331604899752
102	V	0.241095425983580	0.241095425983580
103	C	0.373756461905304	0.373756461905304
104	S	0.528669074789555	0.373756461905304
105	R	0.528669074789555	0.373756461905304
106	G	0.373756461905304	0.373756461905304
107	L	0.282912714408459	0.282912714408459
108	A	0.197254350216547	0.267258408852685
109	Q	0.223205658619720	0.223205658619720
110	L	0.267258408852685	0.197254350216547
111	L	0.176199604964920	0.200167593611615
112	R	0.117554441357419	0.200167593611615
113	G	0.200167593611615	0.200167593611615
114	E	0.500000000000000	0.500000000000000
115	D	0.500000000000000	0.500000000000000
116	S	0.500000000000000	0.500000000000000
117	R	0.500000000000000	0.500000000000000
118	R	0.500000000000000	0.500000000000000
119	S	0.500000000000000	0.500000000000000
120	S	0.500000000000000	0.500000000000000
121	L	0.500000000000000	0.500000000000000
122	P	0.500000000000000	0.500000000000000
