# Supplementary material for: Conserved degronome features governing quality control associated proteolysis
Source: Nat Commun. 2022 Dec 8;13:7588. doi: 10.1038/s41467-022-35298-y (PMC9732359; doi:10.1038/s41467-022-35298-y)
Supplement: Supplementary file 7 — Supplementary Data 5 [file 41467_2022_35298_MOESM7_ESM.zip › profile_A1L170.csv]

# Degron profile of A1L170
# logit: Predicted probability of a tile being a degron (PSI<2.2) assigned to central position
# smooth: Running median spanning 5 positions
resi	aa	logit	logit_smooth
1	M	0.500000000000000	0.500000000000000
2	F	0.500000000000000	0.500000000000000
3	E	0.500000000000000	0.500000000000000
4	N	0.500000000000000	0.500000000000000
5	L	0.500000000000000	0.500000000000000
6	N	0.500000000000000	0.500000000000000
7	T	0.500000000000000	0.500000000000000
8	A	0.500000000000000	0.500000000000000
9	L	0.397582101645771	0.397582101645771
10	T	0.304990401635744	0.393836675014060
11	P	0.304990401635744	0.393836675014060
12	K	0.393836675014060	0.393836675014060
13	L	0.468916854906613	0.468916854906613
14	Q	0.468916854906613	0.468916854906613
15	A	0.526738978475125	0.468916854906613
16	S	0.509301554263336	0.468916854906613
17	R	0.418230997631904	0.441994115348066
18	S	0.394877776381617	0.441994115348066
19	F	0.441994115348066	0.418230997631904
20	P	0.441994115348066	0.394877776381617
21	H	0.388451099064941	0.388451099064941
22	L	0.252678804229600	0.310203310166531
23	S	0.310203310166531	0.310203310166531
24	K	0.237502867632695	0.290798502432600
25	P	0.369148675125860	0.290798502432600
26	V	0.290798502432600	0.290798502432600
27	A	0.290798502432600	0.290798502432600
28	P	0.142304936156137	0.142304936156137
29	G	0.100769051195402	0.100769051195402
30	S	0.081180470416047	0.081180470416047
31	A	0.034335580273211	0.034335580273211
32	P	0.026178102532697	0.026178102532697
33	L	0.023662277275533	0.023662277275533
34	G	0.021101995588467	0.023662277275533
35	S	0.023197380764976	0.023662277275533
36	G	0.036906884670978	0.036906884670978
37	E	0.071393332704958	0.071393332704958
38	P	0.071393332704958	0.071393332704958
39	G	0.071393332704958	0.071393332704958
40	G	0.058956287070969	0.063676216720044
41	P	0.063676216720044	0.063676216720044
42	G	0.037560087922891	0.063676216720044
43	L	0.088401523699433	0.083767377915107
44	W	0.083767377915107	0.087535328690123
45	V	0.087535328690123	0.088401523699433
46	G	0.238923785745967	0.218279265907458
47	S	0.218279265907458	0.238923785745967
48	S	0.258272328730152	0.258272328730152
49	Q	0.361102050830142	0.361102050830142
50	H	0.500012202499998	0.395132816461249
51	L	0.500012202499998	0.395132816461249
52	K	0.395132816461249	0.395132816461249
53	N	0.237233157533306	0.246050383169828
54	L	0.237233157533306	0.237233157533306
55	G	0.246050383169828	0.237233157533306
56	K	0.140229592474428	0.237233157533306
57	A	0.233565279744723	0.246050383169828
58	M	0.382902841797932	0.262884948419659
59	G	0.383091549783164	0.262884948419659
60	A	0.262884948419659	0.262884948419659
61	K	0.262884948419659	0.262884948419659
62	V	0.205144449166005	0.205144449166005
63	N	0.104562085870096	0.140765711819575
64	D	0.133789421350247	0.140765711819575
65	F	0.140765711819575	0.133789421350247
66	L	0.200510148052617	0.140765711819575
67	R	0.111959981345440	0.142925123992489
68	R	0.142925123992489	0.156706829012890
69	K	0.188133629915700	0.156706829012890
70	E	0.156706829012890	0.156706829012890
71	P	0.156706829012890	0.188133629915700
72	S	0.191474829428294	0.191474829428294
73	S	0.213857190375246	0.191474829428294
74	L	0.228640339760667	0.191474829428294
75	G	0.111243279757057	0.111243279757057
76	S	0.098590237946341	0.111243279757057
77	V	0.092959447502578	0.111243279757057
78	G	0.117699800610499	0.117699800610499
79	V	0.149427763959898	0.149427763959898
80	T	0.202321732032346	0.189641608283958
81	E	0.189641608283958	0.202321732032346
82	I	0.305383341094802	0.223111006509056
83	N	0.223111006509056	0.223111006509056
84	K	0.275287876739696	0.223111006509056
85	T	0.223111006509056	0.223111006509056
86	A	0.145488810175266	0.145488810175266
87	G	0.101164271023353	0.101164271023353
88	A	0.074925790297839	0.101164271023353
89	Q	0.089513096583503	0.089513096583503
90	L	0.127064993413246	0.074925790297839
91	A	0.039427951770250	0.089513096583503
92	S	0.059704304808845	0.117671430617527
93	G	0.117671430617527	0.103889721288257
94	T	0.198602574647066	0.103889721288257
95	D	0.103889721288257	0.103889721288257
96	A	0.071182997192635	0.071182997192635
97	A	0.034611654177489	0.040237820974413
98	P	0.040237820974413	0.034611654177489
99	E	0.021829398876374	0.034611654177489
100	A	0.030078476648454	0.040237820974413
101	W	0.055051724621201	0.038806741077475
102	L	0.066379578388106	0.055051724621201
103	E	0.038806741077475	0.066379578388106
104	D	0.075504560463287	0.075504560463287
105	E	0.110595654092920	0.079298166090936
106	R	0.079298166090936	0.098552155618343
107	S	0.098552155618343	0.110595654092920
108	V	0.263491771206506	0.098552155618343
109	L	0.127171117977408	0.098552155618343
110	Q	0.058858941600862	0.058858941600862
111	E	0.027517361236387	0.058858941600862
112	T	0.040209840596036	0.058858941600862
113	F	0.066512026421092	0.066512026421092
114	P	0.201707941753082	0.191438548712088
115	R	0.191438548712088	0.191438548712088
116	L	0.203473863703247	0.191438548712088
117	D	0.123751706455609	0.123751706455609
118	P	0.075024455157550	0.116284514759456
119	P	0.081620710482419	0.116284514759456
120	P	0.116284514759456	0.084443992905095
121	P	0.123136359620040	0.116284514759456
122	I	0.084443992905095	0.123136359620040
123	T	0.169333647331951	0.123136359620040
124	R	0.151197338733673	0.151197338733673
125	K	0.087475366715143	0.162419975332057
126	R	0.162419975332057	0.151197338733673
127	T	0.173892404920633	0.162419975332057
128	P	0.110136664120258	0.173892404920633
129	R	0.179651120781742	0.179651120781742
130	A	0.326155056185042	0.323757173947466
131	L	0.326155056185042	0.323757173947466
132	K	0.323757173947466	0.323757173947466
133	T	0.307352505194826	0.307352505194826
134	T	0.302777984005281	0.307352505194826
135	Q	0.254907233622513	0.307352505194826
136	D	0.365909266510125	0.365909266510125
137	M	0.560521590237564	0.490650884786413
138	L	0.541730630012929	0.490650884786413
139	I	0.490650884786413	0.490650884786413
140	S	0.490650884786413	0.490650884786413
141	S	0.369711588389006	0.490650884786413
142	Q	0.501105348199317	0.451464538786963
143	P	0.428939119143103	0.451464538786963
144	V	0.451464538786963	0.451464538786963
145	L	0.485971267978581	0.428939119143103
146	S	0.348244970353663	0.348244970353663
147	S	0.221437151405020	0.221437151405020
148	L	0.106141883834876	0.106141883834876
149	E	0.082379957105156	0.099237229132972
150	Y	0.076496072699742	0.099237229132972
151	G	0.099237229132972	0.082379957105156
152	T	0.106815933086287	0.076496072699742
153	E	0.033861961377774	0.033861961377774
154	P	0.018314772681014	0.022382257241381
155	S	0.022382257241381	0.019088658817744
156	P	0.019088658817744	0.019088658817744
157	G	0.010363940984289	0.019088658817744
158	Q	0.021895777099878	0.013236000422828
159	A	0.011790228841970	0.011790228841970
160	Q	0.013236000422828	0.013236000422828
161	D	0.006587206384130	0.013236000422828
162	S	0.019316056438093	0.019316056438093
163	A	0.019316056438093	0.019316056438093
164	P	0.023600567706224	0.019316056438093
165	T	0.014012987423322	0.022548609745924
166	A	0.022548609745924	0.022548609745924
167	Q	0.024392592950592	0.018451464840394
168	P	0.018451464840394	0.019504643009451
169	D	0.017022824992832	0.019504643009451
170	V	0.019504643009451	0.019504643009451
171	P	0.023829968374285	0.019714797623204
172	A	0.019714797623204	0.019806455434708
173	D	0.034361887520338	0.019806455434708
174	A	0.019806455434708	0.019714797623204
175	S	0.017455561916308	0.017455561916308
176	Q	0.010933149292557	0.015862120035975
177	P	0.007410680665663	0.010933149292557
178	E	0.015862120035975	0.007863605000786
179	A	0.007095055928971	0.007863605000786
180	T	0.007863605000786	0.010893946510216
181	M	0.010893946510216	0.010893946510216
182	E	0.039755076382807	0.022242602892024
183	R	0.027876443200005	0.022242602892024
184	E	0.022242602892024	0.022242602892024
185	E	0.018299211758854	0.022242602892024
186	R	0.012433360433332	0.022242602892024
187	G	0.036049138280486	0.029573128796733
188	K	0.029573128796733	0.036049138280486
189	V	0.053593067283868	0.036286497901669
190	L	0.036286497901669	0.053593067283868
191	P	0.100593727823810	0.071241360673384
192	N	0.080976708685389	0.080976708685389
193	G	0.071241360673384	0.100593727823810
194	E	0.200646707334157	0.200646707334157
195	V	0.321409275742303	0.321409275742303
196	S	0.403124505219373	0.321409275742303
197	L	0.403124505219373	0.321409275742303
198	S	0.165233568964745	0.165233568964745
199	V	0.095320121398799	0.102633762725806
200	P	0.102633762725806	0.095320121398799
201	D	0.067211063224373	0.087012517705750
202	L	0.051875466834328	0.067211063224373
203	I	0.087012517705750	0.067211063224373
204	H	0.050053173527497	0.051875466834328
205	K	0.090070716120023	0.069516455307137
206	D	0.047324945900495	0.050053173527497
207	S	0.069516455307137	0.047324945900495
208	Q	0.042413746474945	0.047324945900495
209	D	0.029046644518790	0.052308187972219
210	E	0.087680112991041	0.042413746474945
211	S	0.052308187972219	0.032224059533499
212	K	0.028419988669141	0.034112910932669
213	L	0.032224059533499	0.034112910932669
214	K	0.034112910932669	0.034112910932669
215	M	0.066002824966606	0.056662399117906
216	T	0.056662399117906	0.061121695767066
217	E	0.061121695767066	0.066002824966606
218	C	0.196600945198684	0.196600945198684
219	R	0.464613278317954	0.332532382424054
220	R	0.332532382424054	0.332532382424054
221	A	0.363114895243039	0.332532382424054
222	S	0.194040053188751	0.194040053188751
223	S	0.161823272634236	0.193453696430061
224	P	0.193453696430061	0.193453696430061
225	S	0.182788130819894	0.193453696430061
226	L	0.422613789521922	0.313127678437817
227	I	0.313127678437817	0.422613789521922
228	E	0.442516160693685	0.422613789521922
229	R	0.423865739918994	0.423865739918994
230	N	0.337562834400229	0.442516160693685
231	G	0.509185931295805	0.509185931295805
232	F	0.509185931295805	0.509185931295805
233	K	0.696319763300560	0.509185931295805
234	L	0.737796329473440	0.509185931295805
235	S	0.462328582405298	0.592976011044351
236	L	0.296943855617585	0.462328582405298
237	S	0.592976011044351	0.436677999831418
238	P	0.436677999831418	0.328120235451545
239	I	0.328120235451545	0.328120235451545
240	S	0.328120235451545	0.328120235451545
241	L	0.207214906520985	0.207214906520985
242	A	0.190707891798352	0.190707891798352
243	E	0.096345808902394	0.096345808902394
244	S	0.083093396714208	0.083093396714208
245	W	0.042611581399517	0.064835716261291
246	E	0.051790410850859	0.051790410850859
247	D	0.064835716261291	0.042611581399517
248	G	0.033283092304310	0.033283092304310
249	S	0.033283092304310	0.033283092304310
250	P	0.017996731476773	0.027289918659199
251	P	0.027289918659199	0.023841571008330
252	P	0.023841571008330	0.019007236086174
253	Q	0.019007236086174	0.019007236086174
254	A	0.005585829644836	0.012424723438932
255	R	0.007343114278937	0.012424723438932
256	T	0.012424723438932	0.012424723438932
257	S	0.017623790468063	0.012424723438932
258	S	0.015019653076184	0.015019653076184
259	L	0.008886288862481	0.017623790468063
260	D	0.019431559351055	0.019431559351055
261	N	0.041960990813799	0.041960990813799
262	E	0.045318878540198	0.045318878540198
263	G	0.067403870000569	0.067403870000569
264	P	0.500000000000000	0.500000000000000
265	H	0.500000000000000	0.500000000000000
266	P	0.500000000000000	0.500000000000000
267	D	0.500000000000000	0.500000000000000
268	L	0.500000000000000	0.500000000000000
269	L	0.500000000000000	0.500000000000000
270	S	0.500000000000000	0.500000000000000
271	F	0.500000000000000	0.500000000000000
272	E	0.500000000000000	0.500000000000000
