# Supplementary material for: Conserved degronome features governing quality control associated proteolysis
Source: Nat Commun. 2022 Dec 8;13:7588. doi: 10.1038/s41467-022-35298-y (PMC9732359; doi:10.1038/s41467-022-35298-y)
Supplement: Supplementary file 7 — Supplementary Data 5 [file 41467_2022_35298_MOESM7_ESM.zip › profile_A1L188.csv]

# Degron profile of A1L188
# logit: Predicted probability of a tile being a degron (PSI<2.2) assigned to central position
# smooth: Running median spanning 5 positions
resi	aa	logit	logit_smooth
1	M	0.500000000000000	0.500000000000000
2	S	0.500000000000000	0.500000000000000
3	A	0.500000000000000	0.500000000000000
4	N	0.500000000000000	0.500000000000000
5	G	0.500000000000000	0.500000000000000
6	A	0.500000000000000	0.500000000000000
7	V	0.500000000000000	0.500000000000000
8	W	0.500000000000000	0.500000000000000
9	G	0.595996109140219	0.595996109140219
10	R	0.646984563454486	0.595996109140219
11	V	0.609038675145022	0.595996109140219
12	R	0.421551121228362	0.609038675145022
13	S	0.497777387139807	0.609038675145022
14	R	0.711222476386202	0.639295461899471
15	L	0.711222476386202	0.639295461899471
16	R	0.639295461899471	0.639295461899471
17	A	0.589666413098648	0.620420080130828
18	F	0.589666413098648	0.589666413098648
19	P	0.620420080130828	0.589666413098648
20	E	0.354945221307973	0.434401777852551
21	R	0.384941346233659	0.434401777852551
22	L	0.434401777852551	0.434401777852551
23	A	0.466259106725068	0.434401777852551
24	A	0.445984049480589	0.434401777852551
25	C	0.360648947697252	0.360648947697252
26	G	0.331525449243005	0.360648947697252
27	A	0.298823730568519	0.360648947697252
28	E	0.460921309639314	0.460921309639314
29	A	0.578798014447117	0.460921309639314
30	A	0.609827261761402	0.460921309639314
31	A	0.454138731279197	0.454138731279197
32	Y	0.406671286285538	0.406671286285538
33	G	0.406671286285538	0.406671286285538
34	R	0.266243557850566	0.266243557850566
35	C	0.266243557850566	0.266243557850566
36	V	0.182701742749085	0.266243557850566
37	Q	0.295834768191136	0.295834768191136
38	A	0.391413099624098	0.295834768191136
39	S	0.343871471307804	0.295834768191136
40	T	0.287057646917370	0.287057646917370
41	A	0.104133314029898	0.287057646917370
42	P	0.223158801390440	0.246269723176768
43	G	0.299467469089096	0.223158801390440
44	G	0.246269723176768	0.223158801390440
45	R	0.171309700450968	0.171309700450968
46	L	0.113966646894379	0.163766688645752
47	S	0.163766688645752	0.120082056905815
48	K	0.101066116117469	0.120082056905815
49	D	0.120082056905815	0.163766688645752
50	F	0.172813446420805	0.172813446420805
51	C	0.209604236818614	0.209604236818614
52	A	0.259678214303567	0.259678214303567
53	R	0.426905964193649	0.426905964193649
54	E	0.563318957265887	0.457306015910275
55	F	0.457306015910275	0.508379150465777
56	E	0.508379150465777	0.563318957265887
57	A	0.573745298852964	0.573745298852964
58	L	0.767715480683112	0.573745298852964
59	R	0.625144812927456	0.573745298852964
60	S	0.494760834258119	0.584152193348787
61	C	0.446520683503687	0.584152193348787
62	F	0.584152193348787	0.494760834258119
63	A	0.584152193348787	0.446520683503687
64	A	0.362408644996720	0.500000000000000
65	A	0.428095345234768	0.500000000000000
66	A	0.500000000000000	0.500000000000000
67	K	0.500000000000000	0.500000000000000
68	K	0.500000000000000	0.500000000000000
69	T	0.500000000000000	0.500000000000000
70	L	0.500000000000000	0.500000000000000
71	E	0.500000000000000	0.500000000000000
72	G	0.500000000000000	0.500000000000000
73	G	0.500000000000000	0.500000000000000
74	C	0.500000000000000	0.500000000000000
