# Supplementary material for: Conserved degronome features governing quality control associated proteolysis
Source: Nat Commun. 2022 Dec 8;13:7588. doi: 10.1038/s41467-022-35298-y (PMC9732359; doi:10.1038/s41467-022-35298-y)
Supplement: Supplementary file 7 — Supplementary Data 5 [file 41467_2022_35298_MOESM7_ESM.zip › profile_A1L190.csv]

# Degron profile of A1L190
# logit: Predicted probability of a tile being a degron (PSI<2.2) assigned to central position
# smooth: Running median spanning 5 positions
resi	aa	logit	logit_smooth
1	M	0.500000000000000	0.500000000000000
2	D	0.500000000000000	0.500000000000000
3	D	0.500000000000000	0.500000000000000
4	A	0.500000000000000	0.500000000000000
5	D	0.500000000000000	0.500000000000000
6	P	0.500000000000000	0.500000000000000
7	E	0.500000000000000	0.500000000000000
8	E	0.500000000000000	0.500000000000000
9	R	0.011983411490060	0.029422597875664
10	N	0.014924365480982	0.029422597875664
11	Y	0.029422597875664	0.029422597875664
12	D	0.029422597875664	0.029422597875664
13	N	0.044349434124725	0.044349434124725
14	M	0.068609449625120	0.066406104796707
15	L	0.075534438350487	0.068609449625120
16	K	0.066406104796707	0.075534438350487
17	M	0.188814065982860	0.110202759487084
18	L	0.110202759487084	0.128304174608820
19	S	0.128304174608820	0.137727358758977
20	D	0.137727358758977	0.137727358758977
21	L	0.375157896203460	0.142261099905392
22	N	0.302890632227428	0.142261099905392
23	K	0.142261099905392	0.142261099905392
24	D	0.117213271713840	0.117213271713840
25	L	0.074803462769924	0.074803462769924
26	E	0.048238654758258	0.052065638475837
27	K	0.052065638475837	0.052065638475837
28	L	0.052065638475837	0.052065638475837
29	L	0.157831617598161	0.084285565557981
30	E	0.084285565557981	0.124637319120917
31	E	0.124637319120917	0.132459796281269
32	M	0.132459796281269	0.132459796281269
33	E	0.376934140060816	0.326285285824077
34	K	0.326285285824077	0.376934140060816
35	I	0.508661036083973	0.376934140060816
36	S	0.655289197677022	0.335865791539567
37	V	0.335865791539567	0.508661036083973
38	Q	0.288182932489158	0.545989125876230
39	A	0.545989125876230	0.545989125876230
40	T	0.781286849310702	0.781286849310702
41	W	0.781286849310702	0.781286849310702
42	M	0.870356943210198	0.781286849310702
43	A	0.878036461996141	0.781286849310702
44	Y	0.737205227125997	0.737205227125997
45	D	0.704528291988204	0.737205227125997
46	M	0.585684386484768	0.737205227125997
47	V	0.742154282962097	0.704528291988204
48	V	0.742154282962097	0.620411387823946
49	M	0.620411387823946	0.620411387823946
50	R	0.452168943389714	0.452168943389714
51	T	0.452168943389714	0.452168943389714
52	N	0.420515840086024	0.452168943389714
53	P	0.311418555256784	0.420515840086024
54	T	0.629634162703846	0.393549219594334
55	L	0.393549219594334	0.311418555256784
56	A	0.159796060117549	0.159796060117549
57	E	0.120387324501156	0.159796060117549
58	S	0.145322797366795	0.159796060117549
59	M	0.211818245796382	0.174151946227180
60	R	0.174151946227180	0.211818245796382
61	R	0.299129465173634	0.211863945634722
62	L	0.321295317608294	0.211863945634722
63	E	0.211863945634722	0.211863945634722
64	D	0.075911164562465	0.091466284446150
65	A	0.091466284446150	0.091466284446150
66	F	0.091466284446150	0.086686756741504
67	V	0.086686756741504	0.086686756741504
68	N	0.047678397626384	0.084155059331066
69	C	0.084155059331066	0.072854387175625
70	K	0.072854387175625	0.072854387175625
71	E	0.023449761093416	0.072854387175625
72	E	0.072854387175625	0.072854387175625
73	M	0.228023673446212	0.073842200451021
74	E	0.206026039373782	0.073842200451021
75	K	0.073842200451021	0.073842200451021
76	N	0.045134799616263	0.053187298746533
77	W	0.053187298746533	0.045134799616263
78	Q	0.031271997341442	0.045134799616263
79	E	0.035626903862744	0.053187298746533
80	L	0.500000000000000	0.500000000000000
81	L	0.500000000000000	0.500000000000000
82	H	0.500000000000000	0.500000000000000
83	E	0.500000000000000	0.500000000000000
84	T	0.500000000000000	0.500000000000000
85	K	0.500000000000000	0.500000000000000
86	Q	0.500000000000000	0.500000000000000
87	R	0.500000000000000	0.500000000000000
88	L	0.500000000000000	0.500000000000000
