# Supplementary material for: Conserved degronome features governing quality control associated proteolysis
Source: Nat Commun. 2022 Dec 8;13:7588. doi: 10.1038/s41467-022-35298-y (PMC9732359; doi:10.1038/s41467-022-35298-y)
Supplement: Supplementary file 7 — Supplementary Data 5 [file 41467_2022_35298_MOESM7_ESM.zip › profile_A1L1A6.csv]

# Degron profile of A1L1A6
# logit: Predicted probability of a tile being a degron (PSI<2.2) assigned to central position
# smooth: Running median spanning 5 positions
resi	aa	logit	logit_smooth
1	M	0.500000000000000	0.500000000000000
2	R	0.500000000000000	0.500000000000000
3	A	0.500000000000000	0.500000000000000
4	K	0.500000000000000	0.500000000000000
5	P	0.500000000000000	0.500000000000000
6	Q	0.500000000000000	0.500000000000000
7	S	0.500000000000000	0.500000000000000
8	P	0.500000000000000	0.500000000000000
9	L	0.290217506839951	0.290217506839951
10	P	0.213757456991746	0.213757456991746
11	R	0.176400369248910	0.176400369248910
12	N	0.129185642266499	0.159110413133308
13	P	0.137248823172709	0.159110413133308
14	V	0.159110413133308	0.159110413133308
15	P	0.171727078746273	0.159110413133308
16	A	0.173287499661604	0.159110413133308
17	W	0.109724083537141	0.109724083537141
18	S	0.052817541686193	0.109724083537141
19	P	0.089805226356786	0.109724083537141
20	P	0.146610761066825	0.110577759951685
21	T	0.110577759951685	0.110577759951685
22	T	0.121187588539513	0.110577759951685
23	T	0.038844838629536	0.055132226882146
24	T	0.055132226882146	0.055132226882146
25	D	0.055132226882146	0.038844838629536
26	P	0.021791832158060	0.021791832158060
27	M	0.016563392673320	0.021304925450138
28	L	0.009805909119186	0.017972955718304
29	E	0.021304925450138	0.017972955718304
30	K	0.017972955718304	0.017972955718304
31	D	0.021732603410847	0.021304925450138
32	A	0.017133260045991	0.021732603410847
33	A	0.031375947976957	0.031375947976957
34	G	0.099525665248667	0.099525665248667
35	G	0.196325509530559	0.130333856445736
36	D	0.130333856445736	0.130333856445736
37	F	0.130333856445736	0.196325509530559
38	P	0.281922561030159	0.261426723943906
39	A	0.261426723943906	0.281922561030159
40	N	0.570913005339408	0.457147179387475
41	L	0.505486877234821	0.505486877234821
42	V	0.457147179387475	0.570913005339408
43	L	0.675448899980616	0.675448899980616
44	Q	0.700581385854564	0.700581385854564
45	L	0.851747799235433	0.790508244383368
46	M	0.790508244383368	0.851747799235433
47	P	0.900379746268913	0.883354407109452
48	L	0.888221906638130	0.883354407109452
49	K	0.883354407109452	0.888221906638130
50	T	0.873002571144877	0.883354407109452
51	F	0.891384317103615	0.873002571144877
52	P	0.801216855981305	0.813726994036096
53	A	0.813726994036096	0.801216855981305
54	A	0.571725231651448	0.625122056012396
55	I	0.625122056012396	0.608814744928964
56	R	0.608814744928964	0.603365443192374
57	G	0.589183609563569	0.608814744928964
58	V	0.603365443192374	0.608814744928964
59	I	0.719566048565051	0.719566048565051
60	Q	0.736554273681459	0.736554273681459
61	S	0.860712618419109	0.822884592041791
62	E	0.822884592041791	0.860712618419109
63	L	0.882311894085289	0.862631376146682
64	N	0.862631376146682	0.882311894085289
65	Y	0.908469221822399	0.908469221822399
66	S	0.929934781166479	0.908469221822399
67	V	0.921293264575139	0.908469221822399
68	I	0.741835899916294	0.741835899916294
69	L	0.725814486484684	0.725814486484684
70	Q	0.603129001594262	0.692312332620869
71	W	0.692312332620869	0.692312332620869
72	V	0.671314726373187	0.692312332620869
73	V	0.828670906575293	0.736417315331062
74	T	0.736417315331062	0.766353320554782
75	M	0.846918711486798	0.766353320554782
76	D	0.766353320554782	0.750636117777273
77	P	0.750636117777273	0.750636117777273
78	E	0.615729139876229	0.615729139876229
79	P	0.567653289603218	0.567653289603218
80	V	0.530664193582647	0.530664193582647
81	L	0.360438758069851	0.360438758069851
82	S	0.346669948518149	0.346669948518149
83	W	0.284080211562507	0.346669948518149
84	T	0.284080211562507	0.288471444315558
85	F	0.375102744792080	0.288471444315558
86	S	0.288471444315558	0.375102744792080
87	G	0.399687833798493	0.399687833798493
88	V	0.595396467491078	0.595396467491078
89	P	0.617200505390126	0.617200505390126
90	C	0.636002660971485	0.617200505390126
91	G	0.653401247413052	0.636002660971485
92	M	0.506695919671806	0.636002660971485
93	G	0.656199265084891	0.621234319447248
94	E	0.505326256018850	0.554653704133792
95	K	0.621234319447248	0.554653704133792
96	L	0.554653704133792	0.554653704133792
97	F	0.402577649926555	0.554653704133792
98	I	0.598291047642821	0.483954531431484
99	R	0.412217429452711	0.483954531431484
100	R	0.483954531431484	0.519117595625116
101	L	0.519117595625116	0.519117595625116
102	S	0.682280947516728	0.682280947516728
103	C	0.857261468017391	0.857261468017391
104	E	0.928413225728820	0.857261468017391
105	Q	0.894422296196637	0.857261468017391
106	L	0.820915982291151	0.820915982291151
107	G	0.641088720218076	0.641088720218076
108	T	0.623428275311767	0.623428275311767
109	Y	0.591275692635174	0.591275692635174
110	M	0.420621402003963	0.439386114257896
111	C	0.401139986635864	0.439386114257896
112	I	0.439386114257896	0.439386114257896
113	A	0.699527642616461	0.439386114257896
114	T	0.716170377765589	0.464350428929975
115	N	0.435370087292457	0.593863870230430
116	S	0.464350428929975	0.464350428929975
117	K	0.593863870230430	0.464350428929975
118	K	0.460603339962659	0.464350428929975
119	Q	0.536164859741663	0.460603339962659
120	L	0.418588057224288	0.418588057224288
121	V	0.399164915859481	0.399164915859481
122	S	0.315140333080803	0.315140333080803
123	E	0.300263492252245	0.315140333080803
124	P	0.314960384934111	0.315140333080803
125	V	0.483479041294566	0.483479041294566
126	T	0.598904773980083	0.573778052668641
127	I	0.593710423501577	0.573778052668641
128	S	0.573778052668641	0.573778052668641
129	L	0.420106905726744	0.420106905726744
130	P	0.196070396018843	0.230351874777457
131	K	0.230351874777457	0.230351874777457
132	P	0.230351874777457	0.230351874777457
133	I	0.230351874777457	0.230351874777457
134	M	0.208834735023048	0.208834735023048
135	Q	0.130350339110584	0.130350339110584
136	P	0.058893581065889	0.058893581065889
137	T	0.030327036359757	0.030327036359757
138	E	0.013953060425258	0.030327036359757
139	A	0.016552351179294	0.030327036359757
140	E	0.032449841131727	0.032449841131727
141	P	0.037959593037625	0.032449841131727
142	M	0.035131020990851	0.032449841131727
143	E	0.023637414318051	0.023637414318051
144	P	0.019451656611280	0.019451656611280
145	D	0.017338877297670	0.019451656611280
146	P	0.017153606195138	0.019451656611280
147	T	0.035965665272142	0.035965665272142
148	L	0.058285279415894	0.058285279415894
149	S	0.075365143466618	0.075365143466618
150	L	0.152649730084402	0.152649730084402
151	S	0.183694396608997	0.183694396608997
152	G	0.324792603982658	0.324792603982658
153	G	0.409850607772760	0.409850607772760
154	S	0.512332808023518	0.512332808023518
155	A	0.715612415632774	0.652987782264404
156	I	0.823815905580464	0.697814234112248
157	G	0.652987782264404	0.697814234112248
158	L	0.697814234112248	0.652987782264404
159	L	0.481681143209663	0.652987782264404
160	A	0.532803888762885	0.697814234112248
161	A	0.739163145794825	0.739163145794825
162	G	0.884138308202925	0.852273567544137
163	I	0.903517068993942	0.852273567544137
164	L	0.852273567544137	0.884138308202925
165	G	0.809955176348269	0.900017833226130
166	A	0.900507354961214	0.900017833226130
167	G	0.900017833226130	0.900507354961214
168	A	0.907021370065283	0.907021370065283
169	L	0.941805376730340	0.941805376730340
170	I	0.964091598981097	0.941805376730340
171	A	0.970384414308084	0.941805376730340
172	G	0.941501213689235	0.958277944979980
173	M	0.941501213689235	0.949804307260338
174	C	0.958277944979980	0.941501213689235
175	F	0.949804307260338	0.941501213689235
176	I	0.925972131845350	0.925972131845350
177	I	0.916648494790871	0.916648494790871
178	I	0.843778439705290	0.843778439705290
179	Q	0.741093581448226	0.826047439005146
180	S	0.826047439005146	0.826047439005146
181	L	0.826047439005146	0.826047439005146
182	R	0.865378058879512	0.826047439005146
183	T	0.865378058879512	0.826047439005146
184	D	0.500000000000000	0.500000000000000
185	R	0.500000000000000	0.500000000000000
186	Q	0.500000000000000	0.500000000000000
187	R	0.500000000000000	0.500000000000000
188	I	0.500000000000000	0.500000000000000
189	G	0.500000000000000	0.500000000000000
190	I	0.500000000000000	0.500000000000000
191	C	0.500000000000000	0.500000000000000
192	S	0.500000000000000	0.500000000000000
