# Supplementary material for: Conserved degronome features governing quality control associated proteolysis
Source: Nat Commun. 2022 Dec 8;13:7588. doi: 10.1038/s41467-022-35298-y (PMC9732359; doi:10.1038/s41467-022-35298-y)
Supplement: Supplementary file 7 — Supplementary Data 5 [file 41467_2022_35298_MOESM7_ESM.zip › profile_A1L390.csv]

# Degron profile of A1L390
# logit: Predicted probability of a tile being a degron (PSI<2.2) assigned to central position
# smooth: Running median spanning 5 positions
resi	aa	logit	logit_smooth
1	M	0.500000000000000	0.500000000000000
2	P	0.500000000000000	0.500000000000000
3	V	0.500000000000000	0.500000000000000
4	S	0.500000000000000	0.500000000000000
5	T	0.500000000000000	0.500000000000000
6	S	0.500000000000000	0.500000000000000
7	L	0.500000000000000	0.500000000000000
8	H	0.500000000000000	0.500000000000000
9	Q	0.093321064352518	0.131386815118091
10	D	0.064053600421357	0.093321064352518
11	G	0.131386815118091	0.082295839491055
12	S	0.082295839491055	0.082295839491055
13	Q	0.082295839491055	0.082295839491055
14	E	0.082295839491055	0.082295839491055
15	R	0.083125186721511	0.082295839491055
16	P	0.046037349393318	0.046271801806533
17	V	0.042846476387583	0.046271801806533
18	S	0.046271801806533	0.046271801806533
19	L	0.068375086788543	0.068375086788543
20	T	0.088486948996804	0.088486948996804
21	S	0.088486948996804	0.088486948996804
22	T	0.144516677818594	0.119954135426882
23	T	0.128207977456952	0.128207977456952
24	S	0.119954135426882	0.128207977456952
25	S	0.147498168347705	0.119954135426882
26	S	0.092113881218693	0.110722649092108
27	G	0.110722649092108	0.092113881218693
28	S	0.090640972501948	0.090640972501948
29	S	0.053568638275367	0.053568638275367
30	C	0.031471231005291	0.031471231005291
31	D	0.026592509866916	0.026592509866916
32	S	0.026311008405893	0.026311008405893
33	R	0.026311008405893	0.026311008405893
34	S	0.026311008405893	0.026311008405893
35	A	0.015276063322122	0.024561887578923
36	M	0.024561887578923	0.024561887578923
37	E	0.020954426493577	0.020954426493577
38	E	0.025592862199047	0.023895657759595
39	P	0.015188425057749	0.020954426493577
40	S	0.023895657759595	0.020617167055912
41	S	0.018171831438189	0.018171831438189
42	S	0.020617167055912	0.018171831438189
43	E	0.015666047362950	0.015941978074654
44	A	0.012803102450090	0.015941978074654
45	P	0.015941978074654	0.015941978074654
46	A	0.029546678765308	0.029546678765308
47	K	0.050363036722236	0.050363036722236
48	N	0.063072721383091	0.063072721383091
49	G	0.067663404727307	0.067663404727307
50	A	0.119982054934207	0.103852106023865
51	G	0.103852106023865	0.115430583597754
52	S	0.138033606782308	0.115430583597754
53	L	0.115430583597754	0.108568692341735
54	R	0.108568692341735	0.108568692341735
55	S	0.072985459135366	0.077073307064051
56	R	0.062132238333148	0.077073307064051
57	H	0.077073307064051	0.077073307064051
58	L	0.099470492463473	0.082577228888959
59	P	0.082577228888959	0.099470492463473
60	N	0.190778787948214	0.157558300333839
61	S	0.306951669688069	0.190778787948214
62	N	0.157558300333839	0.217948999206480
63	N	0.228157796506690	0.217948999206480
64	N	0.217948999206480	0.163379175655643
65	S	0.163379175655643	0.163379175655643
66	S	0.133425638042040	0.153362775501834
67	S	0.133425638042040	0.153362775501834
68	W	0.153362775501834	0.153362775501834
69	L	0.162539581570634	0.162539581570634
70	N	0.266128238356391	0.266128238356391
71	V	0.266128238356391	0.266128238356391
72	K	0.313715693885336	0.313715693885336
73	G	0.383365829458484	0.383365829458484
74	P	0.432766262855385	0.432766262855385
75	L	0.483540666691576	0.432766262855385
76	S	0.534657191147954	0.432766262855385
77	P	0.304909873363553	0.304909873363553
78	F	0.165603668862159	0.234899867468167
79	N	0.234899867468167	0.181632347984305
80	S	0.162545059132567	0.181632347984305
81	R	0.181632347984305	0.216772901782657
82	A	0.216772901782657	0.216772901782657
83	A	0.379543427624494	0.245634025608368
84	A	0.245634025608368	0.360492342494901
85	G	0.360492342494901	0.360492342494901
86	P	0.554744148592863	0.360492342494901
87	A	0.335166457681767	0.406756360611599
88	H	0.406756360611599	0.539006306909514
89	H	0.539006306909514	0.539006306909514
90	K	0.648877588506194	0.539006306909514
91	L	0.619013716877241	0.557714396018924
92	S	0.431847294377194	0.619013716877241
93	Y	0.557714396018924	0.619013716877241
94	L	0.739870535231260	0.612796463861758
95	G	0.657655475688197	0.612796463861758
96	R	0.612796463861758	0.612796463861758
97	V	0.457339914634894	0.573648809146636
98	V	0.457538108090471	0.553547039267397
99	R	0.573648809146636	0.553547039267397
100	E	0.553547039267397	0.553547039267397
101	I	0.678905482498057	0.553547039267397
102	V	0.529825787808174	0.529825787808174
103	E	0.230640435996267	0.426907622970707
104	T	0.426907622970707	0.426907622970707
105	E	0.426907622970707	0.342758644919704
106	R	0.304023060805982	0.426907622970707
107	M	0.342758644919704	0.426907622970707
108	Y	0.451835187637270	0.342758644919704
109	V	0.451835187637270	0.342758644919704
110	Q	0.168292742090341	0.401989048888830
111	D	0.170413120735609	0.401989048888830
112	L	0.401989048888830	0.401989048888830
113	R	0.555380047073428	0.555380047073428
114	S	0.672273591942590	0.672273591942590
115	I	0.794691572925274	0.672273591942590
116	V	0.839736281103217	0.672273591942590
117	E	0.602014277433013	0.602014277433013
118	D	0.472792563851712	0.555506226288658
119	Y	0.452399477075764	0.555506226288658
120	L	0.555506226288658	0.555506226288658
121	L	0.555506226288658	0.555506226288658
122	K	0.685146372135568	0.555506226288658
123	I	0.672300508091531	0.555506226288658
124	I	0.461364422166795	0.461364422166795
125	D	0.223817897011233	0.461364422166795
126	T	0.316678346921694	0.461364422166795
127	P	0.612598881403356	0.373696045303491
128	G	0.477376136201663	0.373696045303491
129	L	0.373696045303491	0.477376136201663
130	L	0.373696045303491	0.373696045303491
131	K	0.541807062874079	0.373696045303491
132	P	0.305132896788119	0.373696045303491
133	E	0.146109544268917	0.305132896788119
134	Q	0.410734644187591	0.283568230311146
135	V	0.283568230311146	0.283568230311146
136	S	0.269759344502073	0.410734644187591
137	A	0.498687230516518	0.374530777867572
138	L	0.478265609836799	0.478265609836799
139	F	0.374530777867572	0.498687230516518
140	G	0.544044639422692	0.526879745107830
141	N	0.526879745107830	0.544044639422692
142	I	0.659842503471200	0.659842503471200
143	E	0.659842503471200	0.659842503471200
144	N	0.681224984085226	0.681224984085226
145	I	0.800585116534003	0.681224984085226
146	Y	0.779234375222110	0.681224984085226
147	A	0.484271890703675	0.485633622948335
148	L	0.485633622948335	0.484271890703675
149	N	0.384283620406309	0.440322234340272
150	S	0.440322234340272	0.440322234340272
151	Q	0.382891892259588	0.440322234340272
152	L	0.461607468977623	0.440322234340272
153	L	0.519409781263675	0.382891892259588
154	R	0.209682732264194	0.209682732264194
155	D	0.115251837195625	0.153272404766684
156	L	0.153272404766684	0.153272404766684
157	D	0.105741444854431	0.153272404766684
158	S	0.202666193701556	0.202666193701556
159	C	0.237759836022514	0.224162864482128
160	N	0.252654207736262	0.224162864482128
161	S	0.224162864482128	0.237759836022514
162	D	0.223216134710128	0.252654207736262
163	P	0.312328578275706	0.230549541475473
164	V	0.342847598083916	0.312328578275706
165	A	0.230549541475473	0.342847598083916
166	V	0.374814853551335	0.342847598083916
167	A	0.356150852861594	0.317796467394201
168	S	0.165127030697202	0.317796467394201
169	C	0.317796467394201	0.317796467394201
170	F	0.188848145648088	0.317796467394201
171	V	0.486754347357609	0.486754347357609
172	E	0.658889535864015	0.486754347357609
173	R	0.533834999069038	0.486754347357609
174	S	0.462654726628393	0.533496182100261
175	Q	0.466404073912939	0.475677846532495
176	E	0.533496182100261	0.466404073912939
177	F	0.475677846532495	0.466404073912939
178	D	0.309512074885713	0.309512074885713
179	I	0.293449150753029	0.293449150753029
180	Y	0.171510166654499	0.222433067679660
181	T	0.222433067679660	0.222433067679660
182	Q	0.209571384633289	0.222433067679660
183	Y	0.311358200867512	0.311358200867512
184	C	0.375528747378825	0.375528747378825
185	N	0.562450178113144	0.562450178113144
186	N	0.563791423209035	0.562450178113144
187	Y	0.723340050236508	0.562450178113144
188	P	0.424384189553679	0.504260031914825
189	N	0.406097096241976	0.504260031914825
190	S	0.504260031914825	0.424384189553679
191	V	0.543267112473904	0.406097096241976
192	A	0.255612373797227	0.255612373797227
193	A	0.167799897015392	0.214301838279417
194	L	0.189964020096339	0.189964020096339
195	T	0.214301838279417	0.176584649502347
196	E	0.162019016955933	0.189964020096339
197	C	0.176584649502347	0.214301838279417
198	M	0.335589213370958	0.335589213370958
199	R	0.485524960912062	0.335589213370958
200	D	0.373862339130601	0.335589213370958
201	K	0.195605445663775	0.195605445663775
202	Q	0.176137979894123	0.176137979894123
203	Q	0.095024069890951	0.163261125227605
204	A	0.056269969987955	0.163261125227605
205	K	0.163261125227605	0.122852857380421
206	F	0.185866214518307	0.122852857380421
207	F	0.122852857380421	0.163261125227605
208	R	0.122766830442319	0.185866214518307
209	D	0.218762793010788	0.218762793010788
210	R	0.358144586025982	0.339512059036961
211	Q	0.339512059036961	0.358144586025982
212	E	0.511391358482773	0.392024525565490
213	L	0.392024525565490	0.392024525565490
214	L	0.406152482526740	0.392024525565490
215	Q	0.387891631308930	0.392024525565490
216	H	0.389186866585684	0.406152482526740
217	S	0.525939042128095	0.525939042128095
218	L	0.676673956551735	0.622464820872867
219	P	0.622464820872867	0.676673956551735
220	L	0.752920866974797	0.737718873229711
221	G	0.830436891704881	0.752920866974797
222	S	0.737718873229711	0.752970721772778
223	Y	0.752970721772778	0.830436891704881
224	L	0.861232209346567	0.844418314141405
225	L	0.844418314141405	0.844418314141405
226	K	0.903809161993619	0.861232209346567
227	P	0.843552901157589	0.903809161993619
228	V	0.922584397745204	0.922584397745204
229	Q	0.922584397745204	0.922584397745204
230	R	0.967334021729798	0.922584397745204
231	I	0.964692545582028	0.922584397745204
232	L	0.900602642212106	0.907569421442425
233	K	0.907569421442425	0.900602642212106
234	Y	0.865119265873612	0.890531617094088
235	H	0.865119265873612	0.890531617094088
236	L	0.890531617094088	0.865119265873612
237	L	0.899125511397647	0.865119265873612
238	L	0.828416333884630	0.828416333884630
239	Q	0.719807653642897	0.719807653642897
240	E	0.420094885706735	0.420094885706735
241	I	0.181249939633702	0.181249939633702
242	A	0.105026555422908	0.105026555422908
243	K	0.048750601083586	0.081575465555054
244	H	0.081575465555054	0.048750601083586
245	F	0.026425389291554	0.026425389291554
246	D	0.024045600619050	0.024045600619050
247	E	0.021875312850559	0.021875312850559
248	E	0.013724492696980	0.013724492696980
249	E	0.011969176794760	0.011969176794760
250	D	0.007249200416706	0.011969176794760
251	G	0.011969176794760	0.007249200416706
252	F	0.006380815744472	0.006380815744472
253	E	0.005986191905691	0.006380815744472
254	V	0.004824093598382	0.006380815744472
255	V	0.009710686174789	0.009710686174789
256	E	0.026692544116062	0.026692544116062
257	D	0.075326246723614	0.075326246723614
258	A	0.148308464418250	0.148308464418250
259	I	0.408268204905646	0.408268204905646
260	D	0.612385042553144	0.612385042553144
261	T	0.632550515092375	0.612385042553144
262	M	0.704036227975076	0.612385042553144
263	T	0.410781393415609	0.502419761108679
264	C	0.380748046945169	0.502419761108679
265	V	0.502419761108679	0.502419761108679
266	A	0.685516659920063	0.503685825733703
267	W	0.657122359368232	0.538267271490442
268	Y	0.503685825733703	0.554187982490191
269	I	0.538267271490442	0.538267271490442
270	N	0.554187982490191	0.538267271490442
271	D	0.503555865050202	0.538267271490442
272	M	0.631120337364055	0.554187982490191
273	K	0.534820735359394	0.534820735359394
274	R	0.558807406124567	0.534820735359394
275	R	0.487781538010641	0.487781538010641
276	H	0.216351009701115	0.245095339153359
277	E	0.245095339153359	0.216351009701115
278	H	0.128267967812978	0.216351009701115
279	A	0.156459684047804	0.245095339153359
280	V	0.410798384732846	0.410798384732846
281	R	0.465501653029652	0.465501653029652
282	L	0.652857864109545	0.580324715237678
283	Q	0.580324715237678	0.652857864109545
284	E	0.717348050788089	0.689388014427709
285	I	0.689388014427709	0.697379914979909
286	Q	0.745083178615896	0.697379914979909
287	S	0.697379914979909	0.689388014427709
288	L	0.484141438488900	0.508338996691773
289	L	0.508338996691773	0.492081402138690
290	I	0.492081402138690	0.492081402138690
291	N	0.342697989899559	0.494502071598841
292	W	0.494502071598841	0.492081402138690
293	K	0.562990098938516	0.425180403174783
294	G	0.266474186781767	0.494502071598841
295	P	0.425180403174783	0.557788358452591
296	D	0.557788358452591	0.425180403174783
297	L	0.557788358452591	0.425180403174783
298	T	0.278216227869577	0.278216227869577
299	T	0.125217855864895	0.154277636048439
300	Y	0.154277636048439	0.154277636048439
301	G	0.146847125273081	0.154277636048439
302	E	0.164562787677210	0.164562787677210
303	L	0.307622403133101	0.307622403133101
304	V	0.360417624022830	0.360417624022830
305	L	0.548846354704881	0.524778677645103
306	E	0.524778677645103	0.524778677645103
307	G	0.540965985373878	0.524778677645103
308	T	0.480447375912259	0.480447375912259
309	F	0.234687910441220	0.435243812225674
310	R	0.304409186761671	0.433904182664336
311	V	0.435243812225674	0.433904182664336
312	H	0.433904182664336	0.435243812225674
313	R	0.456466288937442	0.456466288937442
314	V	0.456466288937442	0.456466288937442
315	R	0.732136462819812	0.627549285137165
316	N	0.643724155623964	0.627549285137165
317	E	0.627549285137165	0.627549285137165
318	R	0.476904539060932	0.627549285137165
319	T	0.613520117795358	0.627549285137165
320	F	0.636209058139675	0.636209058139675
321	F	0.767580756639954	0.636209058139675
322	L	0.755777024588454	0.636209058139675
323	F	0.631117718276298	0.670323769373546
324	D	0.599199588743272	0.670323769373546
325	K	0.670323769373546	0.631117718276298
326	T	0.728089016510840	0.599199588743272
327	L	0.553639292064630	0.569453929791152
328	L	0.569453929791152	0.569453929791152
329	I	0.569453929791152	0.553639292064630
330	T	0.546926685816378	0.546926685816378
331	K	0.526604729079607	0.526604729079607
332	K	0.359509625875579	0.459198701137654
333	R	0.459198701137654	0.459198701137654
334	G	0.416731898553935	0.416731898553935
335	D	0.589956782128187	0.416731898553935
336	H	0.394293710042055	0.394293710042055
337	F	0.357469861214411	0.357469861214411
338	V	0.214622374083354	0.350065488339571
339	Y	0.212785543424010	0.350065488339571
340	K	0.350065488339571	0.350065488339571
341	G	0.462137690262408	0.462137690262408
342	N	0.599370085128439	0.599370085128439
343	I	0.801139889472693	0.801139889472693
344	P	0.822307429222053	0.801139889472693
345	C	0.811056627162060	0.801139889472693
346	S	0.699038906080409	0.699038906080409
347	S	0.595068628198862	0.595068628198862
348	L	0.297873848746094	0.527894112316161
349	M	0.310340738801020	0.527894112316161
350	L	0.527894112316161	0.527894112316161
351	I	0.693541416510733	0.675003372104354
352	E	0.675003372104354	0.693541416510733
353	S	0.711847063257779	0.711847063257779
354	T	0.724045985790193	0.724045985790193
355	R	0.726224742921985	0.724916059723550
356	D	0.740913301980331	0.724916059723550
357	S	0.724916059723550	0.724916059723550
358	L	0.622921692832287	0.622921692832287
359	C	0.486650301003387	0.486650301003387
360	F	0.317706180602895	0.433329423256844
361	T	0.433329423256844	0.413679676810871
362	V	0.413679676810871	0.413679676810871
363	T	0.391693302375525	0.433329423256844
364	H	0.508159158157134	0.508159158157134
365	Y	0.673978453596787	0.673951905079218
366	K	0.808013943781663	0.673951905079218
367	H	0.673951905079218	0.673951905079218
368	S	0.612383352480224	0.612383352480224
369	K	0.443573638545882	0.443573638545882
370	Q	0.443573638545882	0.443573638545882
371	Q	0.443573638545882	0.443573638545882
372	Y	0.311616671680005	0.311616671680005
373	S	0.194236997129733	0.194236997129733
374	I	0.116044411143906	0.130612934494717
375	Q	0.130612934494717	0.130612934494717
376	A	0.099546805987381	0.130612934494717
377	K	0.179599325214845	0.179599325214845
378	T	0.190122113584203	0.190122113584203
379	V	0.215251931140402	0.215251931140402
380	E	0.242707909482568	0.242707909482568
381	E	0.273730830478225	0.242707909482568
382	K	0.262175537643447	0.262175537643447
383	R	0.158471364604868	0.273730830478225
384	N	0.277157902575073	0.277157902575073
385	W	0.388791707837423	0.388791707837423
386	T	0.558991586854550	0.388791707837423
387	H	0.418525195534250	0.388791707837423
388	H	0.250844110416237	0.418525195534250
389	I	0.386042831932887	0.418525195534250
390	K	0.541445121487783	0.541445121487783
391	R	0.605823643044768	0.590190848633696
392	L	0.590190848633696	0.605823643044768
393	I	0.787048839782253	0.605823643044768
394	L	0.613366198663405	0.591473094688965
395	E	0.591473094688965	0.591473094688965
396	N	0.558721099965093	0.590375282654284
397	H	0.590375282654284	0.558721099965093
398	H	0.400274586128066	0.400274586128066
399	A	0.288973520988729	0.333753748074343
400	T	0.316126718149465	0.316126718149465
401	I	0.333753748074343	0.316126718149465
402	P	0.316126718149465	0.316126718149465
403	Q	0.123776084120337	0.270106483719118
404	K	0.270106483719118	0.189060503436710
405	A	0.189060503436710	0.189060503436710
406	K	0.177804255750464	0.257757440450891
407	E	0.257757440450891	0.257757440450891
408	A	0.328812107632813	0.257757440450891
409	I	0.291722807474812	0.257757440450891
410	L	0.138297307135768	0.276538325810422
411	E	0.169243309505334	0.276538325810422
412	M	0.276538325810422	0.276538325810422
413	D	0.304319050513197	0.304319050513197
414	S	0.364000556930138	0.364000556930138
415	Y	0.377746067561234	0.364000556930138
416	Y	0.473351802043269	0.364000556930138
417	P	0.296008910959745	0.296008910959745
418	N	0.182227153390814	0.267905142569157
419	R	0.182227153390814	0.186594982958619
420	Y	0.267905142569157	0.186594982958619
421	R	0.186594982958619	0.267905142569157
422	C	0.360318722121293	0.360318722121293
423	S	0.527279065363669	0.360318722121293
424	P	0.391840503301539	0.360318722121293
425	E	0.271230334472730	0.287748097202626
426	R	0.287748097202626	0.271230334472730
427	L	0.202880061586906	0.202880061586906
428	K	0.119273567200569	0.119273567200569
429	K	0.117699219071022	0.117699219071022
430	A	0.110036523670732	0.110036523670732
431	W	0.072230460726420	0.110036523670732
432	S	0.058169033209700	0.110036523670732
433	S	0.110248876824192	0.110248876824192
434	Q	0.188886096975259	0.110248876824192
435	D	0.166071926382641	0.110248876824192
436	E	0.074196475261126	0.094989681962539
437	V	0.084010606248309	0.084010606248309
438	S	0.094989681962539	0.074196475261126
439	T	0.073142853126512	0.073142853126512
440	N	0.038324384911340	0.038324384911340
441	V	0.022366719356769	0.022366719356769
442	R	0.019075362753958	0.022366719356769
443	Q	0.020863449543717	0.022366719356769
444	G	0.038642509327165	0.038642509327165
445	R	0.070184753232490	0.070184753232490
446	R	0.076771718915076	0.076771718915076
447	Q	0.135112474984148	0.135112474984148
448	S	0.142894334551395	0.142894334551395
449	E	0.162410776535707	0.142894334551395
450	P	0.176014812497736	0.142894334551395
451	T	0.135743443008957	0.135743443008957
452	K	0.089026615950021	0.121737493222153
453	H	0.108628875095452	0.121737493222153
454	L	0.121737493222153	0.121737493222153
455	L	0.121737493222153	0.121737493222153
456	R	0.155661258517939	0.155661258517939
457	Q	0.184498942056725	0.184498942056725
458	L	0.229548883864427	0.229548883864427
459	N	0.345195168767034	0.282756459274999
460	E	0.329582312336137	0.282756459274999
461	K	0.282756459274999	0.282756459274999
462	A	0.256371390902975	0.256371390902975
463	R	0.121838533190714	0.121838533190714
464	A	0.073801147147740	0.073801147147740
465	A	0.073801147147740	0.073801147147740
466	G	0.047236942868255	0.047236942868255
467	M	0.025712272024673	0.032196007983185
468	K	0.018740374644782	0.032196007983185
469	G	0.032196007983185	0.030089836363757
470	K	0.034083273015832	0.030089836363757
471	G	0.030089836363757	0.030089836363757
472	R	0.027950179419645	0.027950179419645
473	R	0.022894543237328	0.027950179419645
474	E	0.020184662281631	0.022894543237328
475	S	0.028559157119299	0.020184662281631
476	E	0.016343673560983	0.017318334839025
477	S	0.017318334839025	0.017318334839025
478	S	0.017318334839025	0.017318334839025
479	R	0.019769724640154	0.019769724640154
480	S	0.025983541069612	0.019769724640154
481	S	0.020583446419347	0.020583446419347
482	R	0.019312411394676	0.025983541069612
483	R	0.033164886717447	0.033164886717447
484	P	0.033517193599407	0.033164886717447
485	S	0.033517193599407	0.033517193599407
486	G	0.031660246207039	0.033517193599407
487	R	0.034073962367339	0.034073962367339
488	S	0.046867665154453	0.046867665154453
489	P	0.046867665154453	0.046867665154453
490	T	0.084144016201039	0.046867665154453
491	S	0.046607444179129	0.046867665154453
492	T	0.043345728507818	0.084144016201039
493	E	0.097900384096312	0.097900384096312
494	K	0.097900384096312	0.097900384096312
495	R	0.125526667871735	0.125526667871735
496	M	0.199963468281825	0.125526667871735
497	S	0.175222043040574	0.175222043040574
498	F	0.125483992324510	0.175222043040574
499	E	0.194867029273896	0.125483992324510
500	S	0.121996339775930	0.121996339775930
501	I	0.104599853346835	0.104599853346835
502	S	0.092309701093219	0.092309701093219
503	S	0.083986479298558	0.083986479298558
504	L	0.046516614956213	0.046516614956213
505	P	0.038283698991044	0.038283698991044
506	E	0.029216603219563	0.029216603219563
507	V	0.015852280143182	0.015852280143182
508	E	0.015852280143182	0.015852280143182
509	P	0.014644219791670	0.014644219791670
510	D	0.004173372673361	0.013176990591828
511	P	0.007095913815542	0.007095913815542
512	E	0.013176990591828	0.007095913815542
513	A	0.007057605367632	0.010157668116566
514	G	0.010157668116566	0.010157668116566
515	S	0.029580492013598	0.010157668116566
516	E	0.010157668116566	0.013333953147919
517	Q	0.013333953147919	0.013333953147919
518	E	0.013333953147919	0.013333953147919
519	V	0.026328477828335	0.026328477828335
520	F	0.037572990662688	0.026328477828335
521	S	0.037572990662688	0.026328477828335
522	A	0.017935851917482	0.023840206541609
523	V	0.023840206541609	0.023840206541609
524	E	0.020336530567158	0.020336530567158
525	G	0.034897449814307	0.023840206541609
526	P	0.019210114037052	0.020336530567158
527	S	0.033342212018830	0.019210114037052
528	A	0.011478624272102	0.011478624272102
529	E	0.006176424483415	0.006176424483415
530	E	0.005254732043603	0.005254732043603
531	T	0.002465136470037	0.005254732043603
532	P	0.002465136470037	0.005254732043603
533	S	0.008021930309386	0.006103196630578
534	D	0.006103196630578	0.006693872941055
535	T	0.007250903558458	0.007250903558458
536	E	0.006693872941055	0.007250903558458
537	S	0.010211158662074	0.008901130902428
538	P	0.008901130902428	0.010211158662074
539	E	0.018836295323839	0.018836295323839
540	V	0.020060932042241	0.018836295323839
541	L	0.021738906069026	0.020060932042241
542	E	0.016522950470427	0.021738906069026
543	T	0.059401298645781	0.059401298645781
544	Q	0.105026302573995	0.105026302573995
545	L	0.133856215789023	0.120230741978788
546	D	0.188591350982050	0.133856215789023
547	A	0.120230741978788	0.133856215789023
548	H	0.168287256725786	0.120230741978788
549	Q	0.091613945071767	0.091613945071767
550	G	0.039004032297265	0.049936979467710
551	L	0.034127424417297	0.049936979467710
552	L	0.049936979467710	0.039004032297265
553	G	0.088544428318648	0.049936979467710
554	M	0.025192790384188	0.088105424759441
555	D	0.088105424759441	0.088544428318648
556	P	0.118368750300885	0.118368750300885
557	P	0.132569833154924	0.132569833154924
558	G	0.168931558256598	0.132569833154924
559	D	0.133713377670089	0.132569833154924
560	M	0.075923710900290	0.075923710900290
561	V	0.042343160907096	0.042343160907096
562	D	0.032484091829226	0.040251326573628
563	F	0.011034071999501	0.040251326573628
564	V	0.040251326573628	0.040251326573628
565	A	0.044450634525296	0.044450634525296
566	A	0.062934592042573	0.062934592042573
567	E	0.143019044052599	0.143019044052599
568	S	0.250331933380065	0.143019044052599
569	T	0.181690166490719	0.143019044052599
570	E	0.069548760224187	0.079072501546393
571	D	0.079072501546393	0.069548760224187
572	L	0.025703655834557	0.025703655834557
573	K	0.008803305844739	0.008803305844739
574	A	0.004137704067472	0.006661106542383
575	L	0.005066200567579	0.005066200567579
576	S	0.006661106542383	0.005066200567579
577	S	0.005044210367125	0.006116220423381
578	E	0.006116220423381	0.006661106542383
579	E	0.012983676028093	0.007366557307423
580	E	0.023709301022922	0.007366557307423
581	E	0.007366557307423	0.007366557307423
582	E	0.006646261741640	0.006646261741640
583	M	0.003120257757743	0.003120257757743
584	G	0.001663340141137	0.003120257757743
585	G	0.003120257757743	0.003120257757743
586	A	0.005845815405088	0.005845815405088
587	A	0.008630934996018	0.008630934996018
588	Q	0.012725982473321	0.012725982473321
589	E	0.021959909629348	0.021959909629348
590	P	0.062524698368114	0.062524698368114
591	E	0.179150911007720	0.067622228741143
592	S	0.067622228741143	0.081314102699367
593	L	0.081314102699367	0.104803704430863
594	L	0.125621344085791	0.104803704430863
595	P	0.104803704430863	0.125621344085791
596	P	0.139922626790225	0.139922626790225
597	S	0.264148586897751	0.264148586897751
598	V	0.434175730732569	0.341353950684523
599	L	0.341353950684523	0.434175730732569
600	D	0.493418072727157	0.493418072727157
601	Q	0.645374212683987	0.493418072727157
602	A	0.622918089608943	0.508484637957542
603	S	0.467895302875376	0.622918089608943
604	V	0.508484637957542	0.622918089608943
605	I	0.694570729925759	0.589962295195130
606	A	0.694570729925759	0.589962295195130
607	E	0.589962295195130	0.623122700151706
608	R	0.452451278810346	0.623122700151706
609	F	0.623122700151706	0.623122700151706
610	V	0.641830563884788	0.641830563884788
611	S	0.713478625447134	0.641830563884788
612	S	0.753441462935613	0.641830563884788
613	F	0.623122700151706	0.623122700151706
614	S	0.317980580168807	0.317980580168807
615	R	0.159577437496047	0.248541563720820
616	R	0.248541563720820	0.224211614570823
617	S	0.224211614570823	0.159577437496047
618	S	0.133960456976391	0.133960456976391
619	V	0.083163576088210	0.113578929223275
620	A	0.064176456172681	0.083163576088210
621	Q	0.113578929223275	0.064176456172681
622	E	0.049291238217017	0.049291238217017
623	D	0.049291238217017	0.049291238217017
624	S	0.039242322898366	0.049291238217017
625	K	0.039242322898366	0.049291238217017
626	S	0.071265002770182	0.071265002770182
627	S	0.115711393852207	0.071265002770182
628	G	0.071265002770182	0.071265002770182
629	F	0.063200137424446	0.071265002770182
630	G	0.068136786907694	0.071265002770182
631	S	0.112975754747034	0.112975754747034
632	P	0.203088151484628	0.203088151484628
633	R	0.302932922597625	0.302932922597625
634	L	0.464085530076284	0.464085530076284
635	V	0.464085530076284	0.464085530076284
636	S	0.619315196382782	0.464085530076284
637	R	0.552640161847757	0.464085530076284
638	S	0.333271922953380	0.398012653138757
639	S	0.398012653138757	0.333271922953380
640	S	0.275135242178552	0.296274697215703
641	V	0.296274697215703	0.275135242178552
642	L	0.227806359601957	0.227806359601957
643	S	0.227806359601957	0.227806359601957
644	L	0.175120857762773	0.186366767458550
645	E	0.186366767458550	0.186245708781614
646	G	0.186245708781614	0.175120857762773
647	S	0.147510370813292	0.175151270202535
648	E	0.147510370813292	0.147510370813292
649	K	0.175151270202535	0.147510370813292
650	G	0.111813206902099	0.111813206902099
651	L	0.032405158010909	0.032405158010909
652	A	0.032405158010909	0.032405158010909
653	R	0.032405158010909	0.032405158010909
654	H	0.055120998343335	0.055120998343335
655	G	0.110232298058013	0.102581482863491
656	S	0.102581482863491	0.110232298058013
657	A	0.272228194526689	0.272228194526689
658	T	0.284055977586719	0.272228194526689
659	D	0.308466729919859	0.272228194526689
660	S	0.119959337774454	0.159253337378973
661	L	0.159253337378973	0.142143016559592
662	S	0.080664191418243	0.142143016559592
663	C	0.142143016559592	0.159253337378973
664	Q	0.179766129792429	0.179766129792429
665	L	0.272059389435231	0.187158156514416
666	S	0.187158156514416	0.272059389435231
667	P	0.279734257211818	0.279734257211818
668	E	0.488134110865294	0.279734257211818
669	V	0.490865728859639	0.279734257211818
670	D	0.227574279686169	0.227574279686169
671	I	0.128346952506742	0.128346952506742
672	S	0.084004656447309	0.084004656447309
673	V	0.077903273045528	0.077903273045528
674	G	0.043035931159466	0.071226710920445
675	V	0.071226710920445	0.071226710920445
676	A	0.066794142957834	0.071226710920445
677	T	0.086139360578465	0.076749770221963
678	E	0.076749770221963	0.076749770221963
679	D	0.087167211770579	0.076749770221963
680	S	0.038339385389332	0.038339385389332
681	P	0.032776385579092	0.032776385579092
682	S	0.019484577681937	0.021853000718222
683	V	0.021853000718222	0.019484577681937
684	N	0.009807748997014	0.012793346901683
685	G	0.012793346901683	0.012793346901683
686	M	0.010777880439724	0.012793346901683
687	E	0.031349074192508	0.030631033443362
688	P	0.035843405179354	0.030631033443362
689	P	0.030631033443362	0.030631033443362
690	S	0.018240727492177	0.019652128433263
691	P	0.019652128433263	0.018240727492177
692	G	0.011618667333269	0.018240727492177
693	C	0.014601751865255	0.019345500599486
694	P	0.030509022759000	0.019345500599486
695	V	0.019345500599486	0.030509022759000
696	E	0.031379841057599	0.030509022759000
697	P	0.034687062416940	0.023694843668055
698	D	0.023694843668055	0.031379841057599
699	R	0.023694843668055	0.033853677198704
700	S	0.033853677198704	0.033853677198704
701	S	0.080095628025820	0.051439793368871
702	C	0.051439793368871	0.051439793368871
703	K	0.060593289746838	0.051439793368871
704	K	0.039209752356834	0.043150541778243
705	K	0.034308341902036	0.043150541778243
706	E	0.043150541778243	0.043150541778243
707	S	0.144945469003234	0.144945469003234
708	A	0.227896543967990	0.216993497992786
709	L	0.356708631618062	0.216993497992786
710	S	0.216993497992786	0.227896543967990
711	T	0.139953698962695	0.260025415918869
712	R	0.260025415918869	0.260025415918869
713	D	0.260025415918869	0.260025415918869
714	R	0.271520816921815	0.271520816921815
715	L	0.529180921036168	0.476512611398842
716	L	0.660531465293887	0.476512611398842
717	L	0.476512611398842	0.476512611398842
718	D	0.277656062640578	0.320515087365543
719	K	0.320515087365543	0.277656062640578
720	I	0.211266737412865	0.277656062640578
721	K	0.211133701563330	0.211266737412865
722	S	0.366017259845107	0.211133701563330
723	Y	0.211000727076276	0.211000727076276
724	Y	0.148711919876622	0.148711919876622
725	E	0.065684033516598	0.122731341768860
726	N	0.065350245392209	0.122731341768860
727	A	0.122731341768860	0.118248693723375
728	E	0.201947663119438	0.122731341768860
729	H	0.118248693723375	0.133052295155295
730	H	0.133052295155295	0.133052295155295
731	D	0.142061912706342	0.118248693723375
732	A	0.052052529918047	0.094034908039608
733	G	0.030743439895331	0.094034908039608
734	F	0.094034908039608	0.094034908039608
735	S	0.115701248985966	0.115701248985966
736	V	0.155816736135392	0.155816736135392
737	R	0.395608409355808	0.310969872923477
738	R	0.340401871214415	0.340401871214415
739	R	0.310969872923477	0.395608409355808
740	E	0.405725447260693	0.405725447260693
741	S	0.511040962408394	0.511040962408394
742	L	0.702153887322790	0.519214400675783
743	S	0.576506058364275	0.519214400675783
744	Y	0.519214400675783	0.544411704644356
745	I	0.387736151074670	0.525515015253602
746	P	0.544411704644356	0.525515015253602
747	K	0.525515015253602	0.525515015253602
748	G	0.525515015253602	0.544411704644356
749	L	0.782826570632834	0.603510875705648
750	V	0.740902338949300	0.740902338949300
751	R	0.603510875705648	0.740902338949300
752	N	0.740902338949300	0.603510875705648
753	S	0.584025143861754	0.584025143861754
754	I	0.426624830160712	0.426624830160712
755	S	0.426624830160712	0.426624830160712
756	R	0.282860982600691	0.307213107385309
757	F	0.307213107385309	0.282860982600691
758	N	0.119339609484774	0.119339609484774
759	S	0.063270818117815	0.102643620615918
760	L	0.096458973896175	0.096458973896175
761	P	0.102643620615918	0.088609885208617
762	R	0.088609885208617	0.088609885208617
763	P	0.075305112093388	0.075305112093388
764	D	0.057998663838063	0.057998663838063
765	P	0.053984899644474	0.053984899644474
766	E	0.027988693269878	0.037686142090753
767	P	0.037686142090753	0.034873140957633
768	V	0.034873140957633	0.031757390057765
769	P	0.031757390057765	0.031757390057765
770	P	0.028346639744088	0.031757390057765
771	V	0.026327574968516	0.031757390057765
772	G	0.033183591462554	0.033183591462554
773	S	0.055153854019589	0.055153854019589
774	K	0.064923017395240	0.064923017395240
775	R	0.107891955213638	0.107891955213638
776	Q	0.219820343453091	0.168578582666577
777	V	0.168578582666577	0.219820343453091
778	G	0.309459168119294	0.249043828654678
779	S	0.496246323021918	0.309459168119294
780	R	0.249043828654678	0.411919308963437
781	P	0.451775581623368	0.411919308963437
782	T	0.411919308963437	0.359671230781925
783	S	0.359671230781925	0.359671230781925
784	W	0.306763027557490	0.324141862732986
785	A	0.324141862732986	0.306763027557490
786	L	0.206028993631814	0.306763027557490
787	F	0.296369456994870	0.324141862732986
788	E	0.418018521984166	0.358258695826597
789	L	0.385611627523738	0.358258695826597
790	P	0.358258695826597	0.358258695826597
791	G	0.216283654368698	0.216283654368698
792	P	0.190002503273995	0.190002503273995
793	S	0.091476618481393	0.091476618481393
794	Q	0.065193042639531	0.070265789866767
795	A	0.070265789866767	0.065193042639531
796	V	0.038876605284428	0.038876605284428
797	K	0.034015365459669	0.034015365459669
798	G	0.022484865415708	0.034015365459669
799	D	0.015298202407275	0.034015365459669
800	P	0.036975042494583	0.036975042494583
801	P	0.046471450503971	0.039777304159687
802	P	0.039777304159687	0.039777304159687
803	I	0.042968281936432	0.039777304159687
804	S	0.035294801638863	0.035294801638863
805	D	0.012166952120333	0.035294801638863
806	A	0.025908045519948	0.035294801638863
807	E	0.056596467696354	0.056596467696354
808	F	0.101664208689636	0.101664208689636
809	R	0.213256065037099	0.213256065037099
810	P	0.387065087031757	0.213256065037099
811	S	0.298992924749525	0.213256065037099
812	S	0.136733357648607	0.214844037243000
813	E	0.192383668022232	0.192383668022232
814	I	0.214844037243000	0.192383668022232
815	V	0.182323742979224	0.192383668022232
816	K	0.279747815204007	0.182323742979224
817	I	0.135816523539809	0.135816523539809
818	W	0.099202383516144	0.114702589037875
819	E	0.114702589037875	0.099202383516144
820	G	0.099202383516144	0.099202383516144
821	M	0.076860414163107	0.099202383516144
822	E	0.120284795187372	0.076860414163107
823	S	0.048322505343561	0.048322505343561
824	S	0.024684150000108	0.024684150000108
825	G	0.019891813008292	0.019891813008292
826	G	0.009114151445993	0.009114151445993
827	S	0.003499436568343	0.009077936480765
828	P	0.005612267146821	0.005612267146821
829	G	0.009077936480765	0.005612267146821
830	K	0.004809047601682	0.006323512998285
831	G	0.006323512998285	0.006323512998285
832	P	0.011750489123290	0.006323512998285
833	G	0.005907335866569	0.011750489123290
834	Q	0.014551306793196	0.011943576882915
835	G	0.020621651390869	0.011943576882915
836	Q	0.011943576882915	0.014551306793196
837	A	0.011943576882915	0.020621651390869
838	N	0.029161042352555	0.029161042352555
839	G	0.056183200513785	0.056183200513785
840	F	0.138152346807061	0.138152346807061
841	D	0.261606454405241	0.143390591847456
842	L	0.211996220413678	0.192698573609845
843	H	0.143390591847456	0.192698573609845
844	E	0.192698573609845	0.185244805496295
845	P	0.129313169236628	0.178091851568183
846	L	0.185244805496295	0.185244805496295
847	F	0.178091851568183	0.185244805496295
848	I	0.260196836017965	0.260196836017965
849	L	0.277054362040815	0.260196836017965
850	E	0.436693125835350	0.260196836017965
851	E	0.191528030094310	0.191528030094310
852	H	0.112022126065622	0.191528030094310
853	E	0.180157508912011	0.180157508912011
854	L	0.240848976684924	0.145835111851555
855	G	0.145835111851555	0.145835111851555
856	A	0.100830422055580	0.100830422055580
857	I	0.052205323023959	0.052205323023959
858	T	0.024315168073163	0.041603807701954
859	E	0.024315168073163	0.038707757243018
860	E	0.041603807701954	0.038707757243018
861	S	0.038707757243018	0.038707757243018
862	A	0.065542415467875	0.040708723971803
863	T	0.030758287081232	0.038707757243018
864	A	0.040708723971803	0.030758287081232
865	S	0.019465873590838	0.019465873590838
866	P	0.007318333478111	0.013519351839574
867	E	0.007806268788773	0.013519351839574
868	S	0.013519351839574	0.013519351839574
869	S	0.019887238172265	0.019887238172265
870	S	0.024295305052855	0.021406525189560
871	P	0.021406525189560	0.024295305052855
872	T	0.039060357200981	0.039060357200981
873	E	0.039060357200981	0.039060357200981
874	G	0.042013765672451	0.039060357200981
875	R	0.028768934353015	0.042013765672451
876	S	0.088366084864137	0.049848351272733
877	P	0.083733626196939	0.083733626196939
878	A	0.049848351272733	0.088366084864137
879	H	0.089717604216803	0.089717604216803
880	L	0.165092274966257	0.155688512646581
881	A	0.155688512646581	0.155688512646581
882	R	0.155688512646581	0.165092274966257
883	E	0.314223992763516	0.298089440585654
884	L	0.298089440585654	0.298089440585654
885	K	0.298089440585654	0.298089440585654
886	E	0.333171639742560	0.298089440585654
887	L	0.291593758703591	0.291593758703591
888	V	0.260510019502644	0.260510019502644
889	K	0.124168018963151	0.124168018963151
890	E	0.062197715027428	0.124168018963151
891	L	0.103526602519406	0.124168018963151
892	S	0.255415139384624	0.168066374906715
893	S	0.183056906567667	0.183056906567667
894	S	0.168066374906715	0.255415139384624
895	T	0.397983175695232	0.183056906567667
896	Q	0.275029003469864	0.177899677879098
897	G	0.159021549700485	0.275029003469864
898	E	0.177899677879098	0.275029003469864
899	L	0.434196155612481	0.391250205434716
900	V	0.410580616710823	0.410580616710823
901	A	0.391250205434716	0.434196155612481
902	P	0.546983041887922	0.546983041887922
903	L	0.546983041887922	0.546983041887922
904	H	0.562847299065840	0.562847299065840
905	P	0.704111474972444	0.704111474972444
906	R	0.825594435895204	0.704111474972444
907	I	0.804725474153745	0.704111474972444
908	V	0.686874276624567	0.686874276624567
909	Q	0.581024789936282	0.686874276624567
910	L	0.658361906640146	0.658361906640146
911	S	0.693926406987184	0.581024789936282
912	H	0.409271524417222	0.581781788454932
913	V	0.409464604924616	0.548647728288327
914	M	0.581781788454932	0.409464604924616
915	D	0.548647728288327	0.409464604924616
916	S	0.321417618329051	0.326142023487824
917	H	0.207524112776664	0.321417618329051
918	V	0.326142023487824	0.308438903672560
919	S	0.308438903672560	0.308438903672560
920	E	0.291538812905275	0.326142023487824
921	R	0.417622074002831	0.308438903672560
922	V	0.340388401882425	0.340388401882425
923	K	0.270183489134421	0.405984338847788
924	N	0.405984338847788	0.405984338847788
925	K	0.541955094430461	0.523244991639057
926	V	0.523244991639057	0.541955094430461
927	Y	0.547323340702193	0.547323340702193
928	Q	0.566068667505013	0.566068667505013
929	L	0.822257932217955	0.703308620879613
930	A	0.801681493218447	0.703308620879613
931	R	0.703308620879613	0.703308620879613
932	Q	0.666071112114174	0.703308620879613
933	Y	0.703308620879613	0.681241266333706
934	S	0.681241266333706	0.681241266333706
935	L	0.681241266333706	0.681241266333706
936	R	0.649938850447600	0.681241266333706
937	I	0.711766171207639	0.649938850447600
938	K	0.586471228943821	0.586471228943821
939	S	0.495536731054672	0.586471228943821
940	N	0.436259076852843	0.495536731054672
941	K	0.611752367921554	0.495536731054672
942	P	0.456456280406742	0.456456280406742
943	V	0.624475544087803	0.456456280406742
944	M	0.336946963964390	0.336946963964390
945	A	0.307504269712200	0.326211014123870
946	R	0.271109384725694	0.307504269712200
947	P	0.326211014123870	0.291541307962275
948	P	0.291541307962275	0.271109384725694
949	L	0.229466058453715	0.254179371903544
950	Q	0.254179371903544	0.229466058453715
951	W	0.166935641832041	0.166935641832041
952	E	0.081592252409094	0.081592252409094
953	K	0.052754021901030	0.052754021901030
954	V	0.043412230317994	0.043412230317994
955	A	0.034518340978305	0.043412230317994
956	P	0.040790219720805	0.040790219720805
957	E	0.078609148336904	0.040790219720805
958	R	0.037166164041025	0.059908411168838
959	D	0.062943687009750	0.062943687009750
960	G	0.059908411168838	0.059908411168838
961	K	0.092903703866531	0.059908411168838
962	S	0.058704618973149	0.058704618973149
963	P	0.020563857836340	0.020563857836340
964	T	0.020563857836340	0.020563857836340
965	V	0.018332533209323	0.018332533209323
966	P	0.018332533209323	0.018332533209323
967	C	0.014498858967206	0.018332533209323
968	L	0.052404419450965	0.042464613580290
969	Q	0.052404419450965	0.042464613580290
970	E	0.042464613580290	0.042464613580290
971	E	0.040132537914462	0.040132537914462
972	A	0.035855604655248	0.035855604655248
973	G	0.033517719678563	0.033517719678563
974	E	0.021470837302810	0.023759333912650
975	P	0.023759333912650	0.021470837302810
976	L	0.012720278534289	0.021470837302810
977	G	0.011560074494398	0.023259034662200
978	G	0.023259034662200	0.023259034662200
979	K	0.039827392441026	0.039827392441026
980	G	0.119514039822545	0.119514039822545
981	K	0.171269561392912	0.120195465092839
982	R	0.120195465092839	0.171269561392912
983	K	0.291769861351875	0.171269561392912
984	P	0.217680313263527	0.217680313263527
985	V	0.120227385768624	0.253494770251329
986	L	0.253494770251329	0.253494770251329
987	S	0.403165405654022	0.403165405654022
988	L	0.467878218640448	0.403165405654022
989	F	0.517620742293780	0.403165405654022
990	D	0.395191526639228	0.409163704935787
991	Y	0.395000674657625	0.409163704935787
992	E	0.409163704935787	0.395191526639228
993	Q	0.409163704935787	0.395000674657625
994	L	0.256603993636444	0.256603993636444
995	M	0.147649148303988	0.147649148303988
996	A	0.128342184511863	0.128342184511863
997	Q	0.072679139474523	0.093381035328511
998	E	0.040258544266340	0.072679139474523
999	H	0.093381035328511	0.043044933198524
1000	S	0.043044933198524	0.043044933198524
1001	P	0.043044933198524	0.043044933198524
1002	P	0.068311393339333	0.043044933198524
1003	K	0.037562229829245	0.037562229829245
1004	P	0.021581451357781	0.021581451357781
1005	S	0.016313563753792	0.021581451357781
1006	S	0.019023966678608	0.021581451357781
1007	A	0.059368800191418	0.059368800191418
1008	G	0.098602053870389	0.098602053870389
1009	E	0.169699522206076	0.160195800318336
1010	M	0.160195800318336	0.160195800318336
1011	S	0.160195800318336	0.168281519570567
1012	P	0.168281519570567	0.168281519570567
1013	Q	0.226075438645376	0.226075438645376
1014	R	0.332506119057061	0.272479475305376
1015	F	0.332506119057061	0.332506119057061
1016	F	0.272479475305376	0.332506119057061
1017	F	0.348318065206600	0.348318065206600
1018	N	0.484869733300168	0.387530723082844
1019	P	0.387530723082844	0.387530723082844
1020	S	0.387530723082844	0.387530723082844
1021	A	0.387530723082844	0.387530723082844
1022	V	0.341440790399605	0.341440790399605
1023	S	0.266487265595745	0.266487265595745
1024	Q	0.173410368588474	0.173410368588474
1025	R	0.087122902773439	0.087122902773439
1026	T	0.048596909223246	0.087122902773439
1027	T	0.073229054580491	0.087122902773439
1028	S	0.091155330416847	0.073229054580491
1029	P	0.091155330416847	0.073229054580491
1030	G	0.064957468592979	0.071091353477920
1031	G	0.071091353477920	0.071091353477920
1032	R	0.071091353477920	0.065860446222667
1033	P	0.065860446222667	0.065860446222667
1034	S	0.061970443209384	0.061970443209384
1035	A	0.036158147296438	0.061970443209384
1036	R	0.036158147296438	0.061970443209384
1037	S	0.065502019599017	0.065502019599017
1038	P	0.076181922459188	0.076181922459188
1039	L	0.177626115863157	0.101110743065934
1040	S	0.195386737344843	0.177626115863157
1041	P	0.101110743065934	0.184121100569671
1042	T	0.184121100569671	0.184121100569671
1043	E	0.195807788893125	0.165507647041594
1044	T	0.102257691587379	0.184121100569671
1045	F	0.165507647041594	0.195807788893125
1046	S	0.241527825004317	0.165507647041594
1047	W	0.272537960364061	0.241527825004317
1048	P	0.158257800356988	0.245558706074741
1049	D	0.245558706074741	0.272537960364061
1050	V	0.319691185396825	0.317318446804440
1051	R	0.317318446804440	0.317318446804440
1052	E	0.466254993045906	0.317318446804440
1053	L	0.301595445699293	0.301595445699293
1054	C	0.117141934655972	0.140027018333651
1055	S	0.140027018333651	0.117141934655972
1056	K	0.081487645911707	0.117141934655972
1057	Y	0.101214810239267	0.109204181166799
1058	A	0.216616936117059	0.101214810239267
1059	S	0.109204181166799	0.101630711515299
1060	R	0.079107600643168	0.101630711515299
1061	D	0.101630711515299	0.079107600643168
1062	E	0.061007177169074	0.061007177169074
1063	A	0.033251497107825	0.035782044384869
1064	R	0.035782044384869	0.033251497107825
1065	R	0.028898933963489	0.028898933963489
1066	A	0.014400738123877	0.016965093001712
1067	G	0.010018821573026	0.014400738123877
1068	G	0.016965093001712	0.014400738123877
1069	G	0.012530185443646	0.016965093001712
1070	R	0.026663279172110	0.026663279172110
1071	P	0.045543546744052	0.037399390231922
1072	R	0.040232468758292	0.040232468758292
1073	G	0.037399390231922	0.040798024582953
1074	P	0.057855075232558	0.040232468758292
1075	P	0.040798024582953	0.037399390231922
1076	V	0.031286967284900	0.040798024582953
1077	N	0.032778743028714	0.040798024582953
1078	R	0.063157668741561	0.063157668741561
1079	S	0.096292574135765	0.063157668741561
1080	H	0.067135522213265	0.063157668741561
1081	S	0.053654031942546	0.067135522213265
1082	V	0.059922052053339	0.067135522213265
1083	P	0.123485189038658	0.068452987032094
1084	E	0.142180678951338	0.090859865965151
1085	N	0.068452987032094	0.123485189038658
1086	M	0.090859865965151	0.106682444457362
1087	V	0.136412174955529	0.106682444457362
1088	E	0.106682444457362	0.106758572170621
1089	P	0.106758572170621	0.108266797446863
1090	P	0.161000559428133	0.108266797446863
1091	L	0.108266797446863	0.124986789088850
1092	S	0.124986789088850	0.161000559428133
1093	G	0.318534913917039	0.283711354087635
1094	R	0.370759073565558	0.283711354087635
1095	V	0.283711354087635	0.291556057558404
1096	G	0.179641862770322	0.283711354087635
1097	R	0.291556057558404	0.283711354087635
1098	C	0.267964984711015	0.267964984711015
1099	R	0.317243845004967	0.267964984711015
1100	S	0.157534757463378	0.157534757463378
1101	L	0.123861823126625	0.123861823126625
1102	S	0.123861823126625	0.123861823126625
1103	T	0.069960625011311	0.080769905233935
1104	K	0.051352898264718	0.069960625011311
1105	R	0.080769905233935	0.069889116012091
1106	G	0.069889116012091	0.051352898264718
1107	R	0.044707400639428	0.044707400639428
1108	G	0.035558032224309	0.035558032224309
1109	G	0.027118279297842	0.027118279297842
1110	G	0.012454502930638	0.023144263694848
1111	E	0.023144263694848	0.019530372321659
1112	A	0.019530372321659	0.019121428582567
1113	A	0.019121428582567	0.019530372321659
1114	Q	0.017747452107350	0.019121428582567
1115	S	0.022034784156901	0.017747452107350
1116	P	0.017440655151485	0.017440655151485
1117	G	0.011597723024005	0.011597723024005
1118	P	0.011597723024005	0.011597723024005
1119	L	0.011597723024005	0.011597723024005
1120	P	0.011597723024005	0.011597723024005
1121	Q	0.009574207121476	0.011597723024005
1122	S	0.014582740978496	0.014582740978496
1123	K	0.027016350264437	0.027016350264437
1124	P	0.045209213939930	0.045209213939930
1125	D	0.053316322447078	0.051009027938371
1126	G	0.083758752340683	0.051009027938371
1127	G	0.051009027938371	0.053316322447078
1128	E	0.051009027938371	0.060090727323586
1129	T	0.060090727323586	0.060090727323586
1130	L	0.115180308025186	0.060090727323586
1131	Y	0.069534964302390	0.060090727323586
1132	V	0.038105955921309	0.069534964302390
1133	T	0.035655425154489	0.069534964302390
1134	A	0.073919480878476	0.073919480878476
1135	D	0.102261420606524	0.102261420606524
1136	L	0.204412338085160	0.204412338085160
1137	T	0.476754215079250	0.476754215079250
1138	L	0.605814484975578	0.476754215079250
1139	E	0.551640022642563	0.476754215079250
1140	D	0.289774920037666	0.289774920037666
1141	N	0.184052740533023	0.184052740533023
1142	R	0.144336526223568	0.184052740533023
1143	R	0.104613799015227	0.165768037431761
1144	V	0.305161940996067	0.164261874084030
1145	I	0.165768037431761	0.164261874084030
1146	V	0.164261874084030	0.164261874084030
1147	M	0.081664815082542	0.164261874084030
1148	E	0.135399465210926	0.164261874084030
1149	K	0.277733835709448	0.268185093991125
1150	G	0.268185093991125	0.268185093991125
1151	P	0.389534496293429	0.268185093991125
1152	L	0.253466940443605	0.253466940443605
1153	P	0.102577339383524	0.102577339383524
1154	S	0.053159601883168	0.053159601883168
1155	P	0.031874188656081	0.031874188656081
1156	T	0.016281154929446	0.025910458521558
1157	A	0.025910458521558	0.023419736385291
1158	G	0.020885136485768	0.023419736385291
1159	L	0.023419736385291	0.023419736385291
1160	E	0.027439723720764	0.020885136485768
1161	E	0.014796046972628	0.023419736385291
1162	S	0.014796046972628	0.024970930186166
1163	S	0.024970930186166	0.024970930186166
1164	G	0.035656886508250	0.035656886508250
1165	Q	0.064290820017629	0.064290820017629
1166	G	0.095172601036331	0.064290820017629
1167	P	0.095172601036331	0.095172601036331
1168	S	0.049121249796720	0.095172601036331
1169	S	0.133034414711263	0.109729091932387
1170	P	0.197829419094146	0.133034414711263
1171	V	0.109729091932387	0.187183670050696
1172	A	0.187183670050696	0.197829419094146
1173	L	0.219387663599370	0.219387663599370
1174	L	0.219387663599370	0.219387663599370
1175	G	0.270997526791446	0.235540340640827
1176	Q	0.349254587716120	0.270997526791446
1177	V	0.235540340640827	0.330969746540113
1178	Q	0.330969746540113	0.330969746540113
1179	D	0.349381454659486	0.235540340640827
1180	F	0.211146166903429	0.211146166903429
1181	Q	0.170560628592295	0.170560628592295
1182	Q	0.059123845511617	0.059123845511617
1183	S	0.018841073383096	0.020388185392438
1184	A	0.018841073383096	0.018841073383096
1185	E	0.020388185392438	0.018841073383096
1186	C	0.012996839102802	0.012996839102802
1187	Q	0.007082168336623	0.011985377057638
1188	P	0.011985377057638	0.007904445853070
1189	K	0.007904445853070	0.007082168336623
1190	E	0.004297158845928	0.004297158845928
1191	E	0.003960021662865	0.003960021662865
1192	G	0.003960021662865	0.003960021662865
1193	S	0.002980305058704	0.003960021662865
1194	R	0.004781207049296	0.002980305058704
1195	D	0.002257076566736	0.002980305058704
1196	P	0.002638340370814	0.004781207049296
1197	A	0.005279175653210	0.005279175653210
1198	D	0.006036905688872	0.006036905688872
1199	P	0.008322873823419	0.008322873823419
1200	S	0.026730079239009	0.022005678932401
1201	Q	0.037715695418449	0.022005678932401
1202	Q	0.022005678932401	0.026730079239009
1203	G	0.019282491070564	0.037715695418449
1204	R	0.068472379899526	0.068472379899526
1205	V	0.073894327461121	0.073894327461121
1206	R	0.073894327461121	0.073894327461121
1207	N	0.230727335383033	0.218706115735513
1208	L	0.218706115735513	0.218706115735513
1209	R	0.218706115735513	0.230727335383033
1210	E	0.340965548545046	0.340965548545046
1211	K	0.500000000000000	0.500000000000000
1212	F	0.500000000000000	0.500000000000000
1213	Q	0.500000000000000	0.500000000000000
1214	A	0.500000000000000	0.500000000000000
1215	L	0.500000000000000	0.500000000000000
1216	N	0.500000000000000	0.500000000000000
1217	S	0.500000000000000	0.500000000000000
1218	V	0.500000000000000	0.500000000000000
1219	G	0.500000000000000	0.500000000000000
