# Supplementary material for: Conserved degronome features governing quality control associated proteolysis
Source: Nat Commun. 2022 Dec 8;13:7588. doi: 10.1038/s41467-022-35298-y (PMC9732359; doi:10.1038/s41467-022-35298-y)
Supplement: Supplementary file 7 — Supplementary Data 5 [file 41467_2022_35298_MOESM7_ESM.zip › profile_A1L3X0.csv]

# Degron profile of A1L3X0
# logit: Predicted probability of a tile being a degron (PSI<2.2) assigned to central position
# smooth: Running median spanning 5 positions
resi	aa	logit	logit_smooth
1	M	0.500000000000000	0.500000000000000
2	A	0.500000000000000	0.500000000000000
3	F	0.500000000000000	0.500000000000000
4	S	0.500000000000000	0.500000000000000
5	D	0.500000000000000	0.500000000000000
6	L	0.500000000000000	0.500000000000000
7	T	0.500000000000000	0.500000000000000
8	S	0.500000000000000	0.500000000000000
9	R	0.572334763687286	0.572334763687286
10	T	0.644330489834485	0.572334763687286
11	V	0.581900748537482	0.572334763687286
12	H	0.271285444856507	0.313588006048632
13	L	0.313588006048632	0.313588006048632
14	Y	0.313588006048632	0.271285444856507
15	D	0.171294036856185	0.273345613428553
16	N	0.180724344663484	0.180724344663484
17	W	0.273345613428553	0.171294036856185
18	I	0.166775970665253	0.166775970665253
19	K	0.090037463102912	0.166775970665253
20	D	0.103057423513145	0.166775970665253
21	A	0.166821146463442	0.148168617083587
22	D	0.166821146463442	0.166821146463442
23	P	0.148168617083587	0.166821146463442
24	R	0.258181355997007	0.166821146463442
25	V	0.304938257088783	0.158472892895721
26	E	0.158472892895721	0.158472892895721
27	D	0.148046156207318	0.158472892895721
28	W	0.135447308030842	0.158472892895721
29	L	0.224343948629511	0.192428015139011
30	L	0.192428015139011	0.224343948629511
31	M	0.492552295888619	0.492552295888619
32	S	0.682068211173600	0.623509003031200
33	S	0.788827724757364	0.682068211173600
34	P	0.623509003031200	0.788827724757364
35	L	0.843504134173472	0.843504134173472
36	P	0.949162095850505	0.936773854363972
37	Q	0.941445872892713	0.936773854363972
38	T	0.936773854363972	0.941445872892713
39	I	0.936450177787664	0.941445872892713
40	L	0.943529561115220	0.943529561115220
41	L	0.944109182565167	0.944109182565167
42	G	0.944109182565167	0.944109182565167
43	F	0.973914084292634	0.944109182565167
44	Y	0.937597085538963	0.938847741430372
45	V	0.937597085538963	0.938847741430372
46	Y	0.938847741430372	0.938847741430372
47	F	0.966134409977498	0.938847741430372
48	V	0.954699433772719	0.938847741430372
49	T	0.865594943928922	0.865594943928922
50	S	0.731148920083702	0.795124770645559
51	L	0.795124770645559	0.731148920083702
52	G	0.661969919724302	0.661969919724302
53	P	0.490186432933152	0.513022911451987
54	K	0.513022911451987	0.490186432933152
55	L	0.258903912686726	0.259951351761751
56	M	0.259951351761751	0.258903912686726
57	E	0.162618698047271	0.181828753974368
58	N	0.153329956756512	0.162618698047271
59	R	0.181828753974368	0.162618698047271
60	K	0.151041044866707	0.181828753974368
61	P	0.323908706599608	0.323908706599608
62	F	0.362992889978993	0.323908706599608
63	E	0.511329477944339	0.354395677561636
64	L	0.306448919302304	0.362992889978993
65	K	0.354395677561636	0.511329477944339
66	K	0.641134903372311	0.641134903372311
67	A	0.820945488826183	0.820945488826183
68	M	0.878737934650601	0.878737934650601
69	I	0.935232862396548	0.935232862396548
70	T	0.969457905341845	0.944408827410418
71	Y	0.944408827410418	0.969457905341845
72	N	0.980568520675473	0.978948286085431
73	F	0.978948286085431	0.980568520675473
74	F	0.986698772583805	0.986698772583805
75	I	0.992146484139482	0.986698772583805
76	V	0.994420183352367	0.986698772583805
77	L	0.985513402292239	0.990593615554050
78	F	0.984235635282984	0.989187746992225
79	S	0.990593615554050	0.989187746992225
80	V	0.989187746992225	0.989187746992225
81	Y	0.991403404697515	0.989187746992225
82	M	0.979020112386254	0.980181021661256
83	C	0.980181021661256	0.979020112386254
84	Y	0.948363274696817	0.956382215850564
85	E	0.956382215850564	0.948363274696817
86	F	0.898208302474228	0.898208302474228
87	V	0.891018207968547	0.898208302474228
88	M	0.891018207968547	0.891018207968547
89	S	0.899578209789217	0.891018207968547
90	G	0.848091118010364	0.856325043973331
91	W	0.856325043973331	0.848091118010364
92	G	0.649767330019713	0.848091118010364
93	I	0.685708458817201	0.685708458817201
94	G	0.866323410437995	0.649767330019713
95	Y	0.634168846346923	0.637658713424833
96	S	0.637658713424833	0.634168846346923
97	F	0.539199699305549	0.625453163644453
98	R	0.558009766688285	0.558009766688285
99	C	0.625453163644453	0.539199699305549
100	D	0.417514815717126	0.489406213157644
101	I	0.489406213157644	0.489406213157644
102	V	0.366191406634222	0.472225819863019
103	D	0.589434561705832	0.489406213157644
104	Y	0.472225819863019	0.472225819863019
105	S	0.573680662400137	0.472225819863019
106	R	0.469164265192634	0.469164265192634
107	S	0.469164265192634	0.469164265192634
108	P	0.357540967986130	0.469164265192634
109	T	0.641303636462449	0.634903352426306
110	A	0.634903352426306	0.641303636462449
111	L	0.657038695933225	0.657038695933225
112	R	0.869043440301217	0.869043440301217
113	M	0.869043440301217	0.869043440301217
114	A	0.925368121785672	0.915501655503158
115	R	0.919949158172386	0.919949158172386
116	T	0.915501655503158	0.925368121785672
117	C	0.959704057809506	0.957331244153434
118	W	0.979575112175826	0.957331244153434
119	L	0.957331244153434	0.959704057809506
120	Y	0.957331244153434	0.957331244153434
121	Y	0.975041446494462	0.957331244153434
122	F	0.928480074401527	0.952788078003363
123	S	0.914494566290122	0.952788078003363
124	K	0.952788078003363	0.952788078003363
125	F	0.973888250523680	0.973888250523680
126	I	0.977478873838677	0.973942605260678
127	E	0.973942605260678	0.973942605260678
128	L	0.973942605260678	0.973942605260678
129	L	0.958838180209132	0.958838180209132
130	D	0.926931882588018	0.926931882588018
131	T	0.864885586344926	0.864885586344926
132	I	0.835473108446082	0.843412387346735
133	F	0.843412387346735	0.835473108446082
134	F	0.726760740827397	0.796888927295780
135	V	0.690201457704226	0.796005075752082
136	L	0.796888927295780	0.796005075752082
137	R	0.796005075752082	0.796005075752082
138	K	0.796005075752082	0.796888927295780
139	K	0.893811061870038	0.893811061870038
140	N	0.934200377443187	0.893811061870038
141	S	0.928723963846628	0.893811061870038
142	Q	0.882604003768837	0.882604003768837
143	V	0.812661309275302	0.812661309275302
144	T	0.720026667105583	0.795287228322732
145	F	0.735939074274503	0.777900675482218
146	L	0.795287228322732	0.777900675482218
147	H	0.777900675482218	0.795287228322732
148	V	0.880333928138845	0.880333928138845
149	F	0.903617252523845	0.903617252523845
150	H	0.948888629550844	0.948888629550844
151	H	0.975516905953043	0.970279443163978
152	T	0.977606738421548	0.970279443163978
153	I	0.970279443163978	0.970279443163978
154	M	0.967528510044121	0.967528510044121
155	P	0.937316214439442	0.962846837267478
156	W	0.962846837267478	0.949108359565753
157	T	0.949108359565753	0.937316214439442
158	W	0.924522333962674	0.924522333962674
159	W	0.895724889212465	0.917992447742337
160	F	0.857632119849067	0.895724889212465
161	G	0.917992447742337	0.857632119849067
162	V	0.806087459200169	0.857632119849067
163	K	0.736454399711188	0.806087459200169
164	F	0.859995774311364	0.802342397048209
165	A	0.769806328998946	0.793858385841607
166	A	0.802342397048209	0.793858385841607
167	G	0.793858385841607	0.785107750034327
168	G	0.785107750034327	0.785107750034327
169	L	0.608029452651207	0.674726015698027
170	G	0.674726015698027	0.674726015698027
171	T	0.598836060124007	0.609054611768982
172	F	0.729732855129033	0.674726015698027
173	H	0.609054611768982	0.684031449399108
174	A	0.684031449399108	0.729732855129033
175	L	0.750519028606276	0.750519028606276
176	L	0.856822871711013	0.856822871711013
177	N	0.931987419450138	0.879433693796775
178	T	0.879433693796775	0.931987419450138
179	A	0.943510687964711	0.931987419450138
180	V	0.966217039519836	0.943510687964711
181	H	0.920463740003270	0.943510687964711
182	V	0.952756488128295	0.942639687307221
183	V	0.942639687307221	0.920463740003270
184	M	0.914783762067603	0.914783762067603
185	Y	0.914783762067603	0.914783762067603
186	S	0.910956973544899	0.910956973544899
187	Y	0.895846856537220	0.897244908408693
188	Y	0.895846856537220	0.895846856537220
189	G	0.897244908408693	0.895846856537220
190	L	0.881980195859707	0.881980195859707
191	S	0.805129396658899	0.839726356980020
192	A	0.807483469358291	0.839726356980020
193	L	0.839726356980020	0.839726356980020
194	G	0.856999869074076	0.856999869074076
195	P	0.922284427491988	0.856999869074076
196	A	0.866003441988798	0.866003441988798
197	Y	0.778742202326738	0.889616466137582
198	Q	0.889616466137582	0.889616466137582
199	K	0.889616466137582	0.889616466137582
200	Y	0.890685347897161	0.889616466137582
201	L	0.869102697289032	0.889616466137582
202	W	0.869102697289032	0.890145163656412
203	W	0.890145163656412	0.890145163656412
204	K	0.947115490003110	0.929891917846470
205	K	0.961370057050880	0.947115490003110
206	Y	0.929891917846470	0.961370057050880
207	L	0.964105655102707	0.964105655102707
208	T	0.979831745305294	0.979831745305294
209	S	0.982798134918310	0.979831745305294
210	L	0.981082540565697	0.979831745305294
211	Q	0.969824303618810	0.974216009785008
212	L	0.970624942079344	0.974216009785008
213	V	0.974216009785008	0.974216009785008
214	Q	0.987892124650602	0.974216009785008
215	F	0.979222951082038	0.977157673633611
216	V	0.958587086780161	0.979222951082038
217	I	0.977157673633611	0.979222951082038
218	V	0.987643373906286	0.987576662420742
219	A	0.987576662420742	0.987576662420742
220	I	0.992341621824950	0.987576662420742
221	H	0.975367537628062	0.975367537628062
222	I	0.920665255509236	0.952817462971234
223	S	0.952817462971234	0.920665255509236
224	Q	0.910632866896542	0.911851974583199
225	F	0.911851974583199	0.910632866896542
226	F	0.824196756711296	0.837045388275949
227	F	0.837045388275949	0.824196756711296
228	M	0.780598323854357	0.824196756711296
229	E	0.748752187858644	0.780598323854357
230	D	0.837792745070688	0.780598323854357
231	C	0.756886800714605	0.833296297759410
232	K	0.833296297759410	0.837792745070688
233	Y	0.916872099208159	0.906311874766867
234	Q	0.923183818258596	0.906311874766867
235	F	0.906311874766867	0.906311874766867
236	P	0.838121305416811	0.906311874766867
237	V	0.856316512691560	0.906311874766867
238	F	0.912135835923014	0.912135835923014
239	A	0.974880940974546	0.973228972460969
240	C	0.973228972460969	0.974880940974546
241	I	0.986310090905698	0.986310090905698
242	I	0.987371037300402	0.987371037300402
243	M	0.993757396648704	0.993757396648704
244	S	0.993791127167966	0.993791127167966
245	Y	0.997165868661969	0.995548570757825
246	S	0.997426717221229	0.997071851666293
247	F	0.995548570757825	0.997165868661969
248	M	0.997071851666293	0.997207603364227
249	F	0.997624510921791	0.997071851666293
250	L	0.997207603364227	0.997071851666293
251	L	0.994743943238160	0.996273411145183
252	L	0.993566110892983	0.994743943238160
253	F	0.996273411145183	0.993635613610313
254	L	0.993635613610313	0.993566110892983
255	H	0.993251988380593	0.993251988380593
256	F	0.983487206085772	0.983487206085772
257	W	0.973361015728289	0.973361015728289
258	Y	0.954750150086772	0.954750150086772
259	R	0.954750150086772	0.954750150086772
260	A	0.905180947423039	0.905180947423039
261	Y	0.827312653897147	0.827312653897147
262	T	0.721624670994036	0.721624670994036
263	K	0.701765714976535	0.701765714976535
264	G	0.672966984367424	0.672966984367424
265	Q	0.466298061229479	0.466298061229479
266	R	0.250135609259758	0.250135609259758
267	L	0.163042161525778	0.224741170576341
268	P	0.224741170576341	0.182145842580912
269	K	0.182145842580912	0.163042161525778
270	T	0.092605016897528	0.092605016897528
271	V	0.086900421448071	0.092605016897528
272	K	0.048027564205800	0.092605016897528
273	N	0.500000000000000	0.500000000000000
274	G	0.500000000000000	0.500000000000000
275	T	0.500000000000000	0.500000000000000
276	C	0.500000000000000	0.500000000000000
277	K	0.500000000000000	0.500000000000000
278	N	0.500000000000000	0.500000000000000
279	K	0.500000000000000	0.500000000000000
280	D	0.500000000000000	0.500000000000000
281	N	0.500000000000000	0.500000000000000
