# Supplementary material for: Conserved degronome features governing quality control associated proteolysis
Source: Nat Commun. 2022 Dec 8;13:7588. doi: 10.1038/s41467-022-35298-y (PMC9732359; doi:10.1038/s41467-022-35298-y)
Supplement: Supplementary file 7 — Supplementary Data 5 [file 41467_2022_35298_MOESM7_ESM.zip › profile_A1L3X4.csv]

# Degron profile of A1L3X4
# logit: Predicted probability of a tile being a degron (PSI<2.2) assigned to central position
# smooth: Running median spanning 5 positions
resi	aa	logit	logit_smooth
1	M	0.500000000000000	0.500000000000000
2	D	0.500000000000000	0.500000000000000
3	L	0.500000000000000	0.500000000000000
4	S	0.500000000000000	0.500000000000000
5	C	0.500000000000000	0.500000000000000
6	S	0.500000000000000	0.500000000000000
7	C	0.500000000000000	0.500000000000000
8	A	0.500000000000000	0.500000000000000
9	T	0.397309505753043	0.500000000000000
10	G	0.304749174685610	0.414069278668446
11	G	0.584748206313536	0.414069278668446
12	S	0.414069278668446	0.414069278668446
13	C	0.531537200062896	0.414069278668446
14	T	0.399851359957058	0.399851359957058
15	C	0.276667180129324	0.291991396016852
16	A	0.291991396016852	0.291991396016852
17	S	0.240605876833201	0.291991396016852
18	S	0.334743692330037	0.334743692330037
19	C	0.402224465124772	0.402224465124772
20	K	0.470899397712214	0.456249590039554
21	C	0.588302070085518	0.456249590039554
22	K	0.456249590039554	0.456249590039554
23	E	0.438981189900400	0.438981189900400
24	Y	0.278817699066464	0.438981189900400
25	K	0.335912861052096	0.438981189900400
26	C	0.448167666128791	0.448167666128791
27	T	0.448167666128791	0.448167666128791
28	S	0.448167666128791	0.448167666128791
29	C	0.580377712778351	0.448167666128791
30	K	0.422700296366609	0.538750510400040
31	K	0.538750510400040	0.580377712778351
32	N	0.606019868148058	0.587899804469830
33	C	0.587899804469830	0.587899804469830
34	C	0.649972604317776	0.606019868148058
35	S	0.521615973118454	0.633920087080506
36	C	0.633920087080506	0.633920087080506
37	C	0.680002610677262	0.549785642004220
38	P	0.549785642004220	0.625146542346024
39	M	0.494762679055618	0.549785642004220
40	G	0.625146542346024	0.500000000000000
41	C	0.500000000000000	0.500000000000000
42	A	0.500000000000000	0.500000000000000
43	K	0.500000000000000	0.500000000000000
44	C	0.500000000000000	0.500000000000000
45	A	0.500000000000000	0.500000000000000
46	Q	0.500000000000000	0.500000000000000
47	G	0.500000000000000	0.500000000000000
48	C	0.500000000000000	0.500000000000000
49	T	0.500000000000000	0.500000000000000
