# Supplementary material for: Conserved degronome features governing quality control associated proteolysis
Source: Nat Commun. 2022 Dec 8;13:7588. doi: 10.1038/s41467-022-35298-y (PMC9732359; doi:10.1038/s41467-022-35298-y)
Supplement: Supplementary file 7 — Supplementary Data 5 [file 41467_2022_35298_MOESM7_ESM.zip › profile_A1L429.csv]

# Degron profile of A1L429
# logit: Predicted probability of a tile being a degron (PSI<2.2) assigned to central position
# smooth: Running median spanning 5 positions
resi	aa	logit	logit_smooth
1	M	0.500000000000000	0.500000000000000
2	S	0.500000000000000	0.500000000000000
3	W	0.500000000000000	0.500000000000000
4	R	0.500000000000000	0.500000000000000
5	G	0.500000000000000	0.500000000000000
6	R	0.500000000000000	0.500000000000000
7	S	0.500000000000000	0.500000000000000
8	T	0.500000000000000	0.500000000000000
9	Y	0.663588902847363	0.663588902847363
10	Y	0.691036009487631	0.663588902847363
11	W	0.673591194459609	0.663588902847363
12	P	0.469719471055528	0.469719471055528
13	R	0.411013916988441	0.424837396566143
14	P	0.346360854551022	0.424837396566143
15	R	0.424837396566143	0.424837396566143
16	R	0.600602368912836	0.424837396566143
17	Y	0.529309703936920	0.424837396566143
18	V	0.355724205453542	0.355724205453542
19	Q	0.324167970318609	0.324167970318609
20	P	0.207194310240742	0.207194310240742
21	P	0.207194310240742	0.207194310240742
22	E	0.122082213830354	0.207194310240742
23	M	0.131151555632351	0.195029691784487
24	I	0.207232910202909	0.131151555632351
25	G	0.195029691784487	0.131151555632351
26	P	0.065371927716088	0.065371927716088
27	M	0.023005242980396	0.041705144199246
28	R	0.041705144199246	0.028554705728954
29	P	0.028554705728954	0.028554705728954
30	E	0.028554705728954	0.040525860570907
31	Q	0.059118073791918	0.028554705728954
32	F	0.040525860570907	0.028554705728954
33	S	0.017328804098474	0.017328804098474
34	D	0.013213648640961	0.013213648640961
35	E	0.008963101505283	0.008963101505283
36	V	0.004525903936323	0.004525903936323
37	E	0.002413312126007	0.004525903936323
38	P	0.002413312126007	0.004525903936323
39	A	0.005144564731499	0.002790272653317
40	T	0.005634306668540	0.004472447331864
41	P	0.002790272653317	0.005144564731499
42	E	0.004472447331864	0.005634306668540
43	E	0.008225666159091	0.004472447331864
44	G	0.007168519814977	0.007168519814977
45	E	0.003585973161128	0.007634222097080
46	P	0.007634222097080	0.007634222097080
47	A	0.010984762535519	0.010034644623778
48	T	0.010984762535519	0.010034644623778
49	Q	0.010034644623778	0.010034644623778
50	C	0.006799668273151	0.008935391441186
51	Q	0.008935391441186	0.008935391441186
52	D	0.008935391441186	0.006799668273151
53	P	0.005924693553760	0.005924693553760
54	A	0.005924693553760	0.005924693553760
55	A	0.005273270014350	0.005273270014350
56	A	0.005273270014350	0.005273270014350
57	Q	0.005216239175312	0.005273270014350
58	E	0.006925869228818	0.005216239175312
59	G	0.003273236542246	0.004943267614744
60	E	0.003273236542246	0.004943267614744
61	D	0.004943267614744	0.003802063778780
62	E	0.004943267614744	0.003802063778780
63	G	0.003802063778780	0.003802063778780
64	A	0.002636528918113	0.002636528918113
65	S	0.001235140964180	0.002636528918113
66	A	0.001642114113263	0.002636528918113
67	G	0.003079239217451	0.003079239217451
68	Q	0.004068849612777	0.004068849612777
69	G	0.006523220264043	0.006523220264043
70	P	0.007485921382319	0.007485921382319
71	K	0.011976716386977	0.010536833489189
72	P	0.011976716386977	0.010536833489189
73	E	0.010536833489189	0.010536833489189
74	A	0.008970321275895	0.009018411728172
75	H	0.006759459430357	0.008970321275895
76	S	0.009018411728172	0.008970321275895
77	Q	0.007401789095996	0.009018411728172
78	E	0.015589451108399	0.010582855508137
79	Q	0.010582855508137	0.012153478115356
80	G	0.017889677609309	0.012153478115356
81	H	0.012153478115356	0.010596930787938
82	P	0.010596930787938	0.010596930787938
83	Q	0.006555193627724	0.006555193627724
84	T	0.005175516150771	0.005175516150771
85	G	0.002593312996499	0.003412391795394
86	C	0.002125969972604	0.002593312996499
87	E	0.003412391795394	0.002593312996499
88	C	0.002125969972604	0.002125969972604
89	E	0.004220246514470	0.002125969972604
90	D	0.001960884974529	0.001960884974529
91	G	0.001960884974529	0.001960884974529
92	P	0.001806709518800	0.001806709518800
93	D	0.001418236014839	0.001594198366771
94	G	0.001594198366771	0.001418236014839
95	Q	0.000570604628555	0.000606018228732
96	E	0.000570604628555	0.000606018228732
97	M	0.000606018228732	0.000606018228732
98	D	0.000994832538771	0.000994832538771
99	P	0.002010389563289	0.001527318606051
100	P	0.002259654910597	0.001754023015993
101	N	0.001527318606051	0.001754023015993
102	P	0.001754023015993	0.001754023015993
103	E	0.001754023015993	0.001754023015993
104	E	0.001092096884357	0.001754023015993
105	V	0.001792214393544	0.001754023015993
106	K	0.001100269405420	0.001792214393544
107	T	0.002199103009778	0.002199103009778
108	P	0.002386683279666	0.002386683279666
109	E	0.500000000000000	0.500000000000000
110	E	0.500000000000000	0.500000000000000
111	G	0.500000000000000	0.500000000000000
112	E	0.500000000000000	0.500000000000000
113	K	0.500000000000000	0.500000000000000
114	Q	0.500000000000000	0.500000000000000
115	S	0.500000000000000	0.500000000000000
116	Q	0.500000000000000	0.500000000000000
117	C	0.500000000000000	0.500000000000000
