# Supplementary material for: Conserved degronome features governing quality control associated proteolysis
Source: Nat Commun. 2022 Dec 8;13:7588. doi: 10.1038/s41467-022-35298-y (PMC9732359; doi:10.1038/s41467-022-35298-y)
Supplement: Supplementary file 7 — Supplementary Data 5 [file 41467_2022_35298_MOESM7_ESM.zip › profile_A1L443.csv]

# Degron profile of A1L443
# logit: Predicted probability of a tile being a degron (PSI<2.2) assigned to central position
# smooth: Running median spanning 5 positions
resi	aa	logit	logit_smooth
1	M	0.500000000000000	0.500000000000000
2	A	0.500000000000000	0.500000000000000
3	S	0.500000000000000	0.500000000000000
4	N	0.500000000000000	0.500000000000000
5	G	0.500000000000000	0.500000000000000
6	A	0.500000000000000	0.500000000000000
7	Y	0.500000000000000	0.500000000000000
8	P	0.500000000000000	0.500000000000000
9	V	0.366838564379562	0.366838564379562
10	L	0.246672876167267	0.246672876167267
11	G	0.167867046741150	0.204510641461484
12	P	0.169399566489530	0.204510641461484
13	G	0.204510641461484	0.204510641461484
14	V	0.389808264386711	0.338966304369593
15	T	0.342351909097822	0.342351909097822
16	V	0.338966304369593	0.389808264386711
17	N	0.529896756272902	0.342351909097822
18	P	0.400574355891104	0.400574355891104
19	G	0.303875955985306	0.520316540221391
20	T	0.520316540221391	0.520316540221391
21	S	0.520316540221391	0.520316540221391
22	L	0.728312613661540	0.658599004025346
23	S	0.658599004025346	0.658599004025346
24	V	0.658599004025346	0.658599004025346
25	F	0.490197733583204	0.597978596075677
26	T	0.597978596075677	0.597978596075677
27	A	0.597978596075677	0.597978596075677
28	L	0.597978596075677	0.597978596075677
29	P	0.555663513100766	0.597978596075677
30	F	0.605466060230557	0.555663513100766
31	A	0.468271170037920	0.487223119668438
32	T	0.487223119668438	0.468271170037920
33	P	0.321390300871405	0.321390300871405
34	A	0.177259828213365	0.321390300871405
35	P	0.285894705971877	0.285894705971877
36	G	0.357464573879387	0.285894705971877
37	P	0.230409094749128	0.285894705971877
38	A	0.301797563769455	0.301797563769455
39	H	0.282901313078755	0.301797563769455
40	R	0.354093397974696	0.315492856688357
41	P	0.315492856688357	0.315492856688357
42	P	0.315492856688357	0.315492856688357
43	L	0.315492856688357	0.315492856688357
44	V	0.290759867931911	0.315492856688357
45	T	0.315492856688357	0.315492856688357
46	A	0.504630565107595	0.504630565107595
47	V	0.586021864333657	0.586021864333657
48	V	0.711549885384792	0.695710892774162
49	P	0.695710892774162	0.711549885384792
50	P	0.767492459875128	0.766518167324627
51	A	0.878877166283963	0.766518167324627
52	G	0.766518167324627	0.766518167324627
53	P	0.658140911638234	0.658140911638234
54	L	0.658140911638234	0.658140911638234
55	V	0.571450192732588	0.594978464257566
56	L	0.594978464257566	0.594978464257566
57	S	0.594978464257566	0.594978464257566
58	A	0.679578413666423	0.594978464257566
59	F	0.653554781310451	0.594978464257566
60	P	0.586495037197763	0.586495037197763
61	S	0.483898184723170	0.483898184723170
62	T	0.454733550310304	0.454733550310304
63	P	0.323847963416013	0.323847963416013
64	L	0.175151501359939	0.175151501359939
65	V	0.087653025777878	0.087653025777878
66	A	0.087653025777878	0.087653025777878
67	G	0.055881532217901	0.055881532217901
68	Q	0.037420369879322	0.040705986938613
69	D	0.033422408763026	0.040281266339040
70	G	0.040705986938613	0.037696327239423
71	R	0.040281266339040	0.037696327239423
72	G	0.037696327239423	0.037696327239423
73	P	0.034337312087067	0.037696327239423
74	S	0.037499056635758	0.037696327239423
75	G	0.051358616336688	0.051358616336688
76	A	0.061976389604497	0.061976389604497
77	G	0.097226200985520	0.097226200985520
78	A	0.188640337525832	0.141947974466169
79	S	0.237168378625086	0.188640337525832
80	N	0.141947974466169	0.237168378625086
81	V	0.271742551003055	0.237168378625086
82	F	0.249190760736239	0.249190760736239
83	V	0.220033627436574	0.271742551003055
84	Q	0.388869713623201	0.328341769390095
85	M	0.328341769390095	0.328341769390095
86	R	0.354672939771076	0.328341769390095
87	T	0.275716193750230	0.328341769390095
88	E	0.259935144357075	0.275716193750230
89	V	0.352049628616614	0.259935144357075
90	G	0.227185872437131	0.227185872437131
91	P	0.137236466207638	0.227185872437131
92	V	0.149107208988740	0.227185872437131
93	K	0.278843745496476	0.278843745496476
94	P	0.325688367621470	0.292305457628682
95	P	0.311570454860544	0.311570454860544
96	Q	0.292305457628682	0.311570454860544
97	A	0.468907428986932	0.311570454860544
98	Q	0.305593403757906	0.468907428986932
99	T	0.522339375119964	0.522339375119964
100	L	0.686904765274784	0.686904765274784
101	I	0.718121032856737	0.713732621792169
102	L	0.713732621792169	0.718121032856737
103	T	0.782591405379453	0.746807185079235
104	Q	0.782591405379453	0.746807185079235
105	A	0.746807185079235	0.782591405379453
106	P	0.708451347244015	0.782591405379453
107	L	0.831866995887077	0.759739419685172
108	V	0.887101541918333	0.759739419685172
109	W	0.759739419685172	0.759739419685172
110	Q	0.540078483452768	0.613253298217143
111	A	0.515955580714322	0.613253298217143
112	P	0.613253298217143	0.613253298217143
113	G	0.733995029090787	0.656500362598229
114	T	0.656500362598229	0.656500362598229
115	L	0.656500362598229	0.656500362598229
116	C	0.463726677397068	0.487868873698155
117	G	0.487868873698155	0.487868873698155
118	G	0.474723687353884	0.487868873698155
119	V	0.647906860323079	0.647906860323079
120	M	0.647906860323079	0.647906860323079
121	C	0.726532668439215	0.726532668439215
122	P	0.811759656866652	0.726532668439215
123	P	0.783811170338409	0.726532668439215
124	P	0.593341579219970	0.635336326411378
125	L	0.607793245095749	0.635336326411378
126	L	0.635336326411378	0.635336326411378
127	L	0.797151221299051	0.635336326411378
128	A	0.699681415245963	0.635336326411378
129	A	0.607707472424317	0.607707472424317
130	A	0.542128288723569	0.607707472424317
131	P	0.562411973182674	0.607707472424317
132	G	0.720557356832406	0.675524624139074
133	V	0.838010509241850	0.675524624139074
134	P	0.675524624139074	0.675524624139074
135	V	0.455880231626766	0.455880231626766
136	T	0.310762651911864	0.310762651911864
137	S	0.253172490582897	0.307253496093433
138	A	0.253172490582897	0.253172490582897
139	Q	0.307253496093433	0.253172490582897
140	V	0.230511866399605	0.230511866399605
141	V	0.230511866399605	0.230511866399605
142	G	0.117240253266176	0.230511866399605
143	G	0.236297900814977	0.162114221623856
144	T	0.153576866724032	0.153576866724032
145	Q	0.162114221623856	0.162114221623856
146	A	0.127610700672616	0.162114221623856
147	C	0.182960706104740	0.171013851523316
148	E	0.171013851523316	0.171013851523316
149	G	0.185179188966187	0.171013851523316
150	G	0.101751288856774	0.125247553631790
151	W	0.112967434392655	0.112967434392655
152	S	0.125247553631790	0.107444183665451
153	H	0.107444183665451	0.107444183665451
154	G	0.099825886554554	0.099825886554554
155	L	0.099825886554554	0.099825886554554
156	P	0.078137004050555	0.099825886554554
157	L	0.119891547294694	0.119891547294694
158	P	0.235042672222932	0.176329986178748
159	P	0.332773051512926	0.235042672222932
160	P	0.176329986178748	0.303541277730764
161	P	0.303541277730764	0.332773051512926
162	P	0.408075690018320	0.303541277730764
163	A	0.476952546626596	0.303541277730764
164	A	0.292072212222782	0.292072212222782
165	Q	0.268455201072854	0.268455201072854
166	V	0.134170818041454	0.221177285902214
167	A	0.182825005834403	0.221177285902214
168	P	0.221177285902214	0.221177285902214
169	I	0.221177285902214	0.221177285902214
170	V	0.398174891742995	0.332193127407918
171	S	0.398174891742995	0.332193127407918
172	P	0.332193127407918	0.332193127407918
173	G	0.234573186364270	0.289572951365931
174	N	0.289572951365931	0.234573186364270
175	A	0.204887294093577	0.204887294093577
176	R	0.137003130225993	0.137003130225993
177	P	0.096840010740797	0.096840010740797
178	W	0.038293384420870	0.042022557653121
179	P	0.022817046608974	0.042022557653121
180	Q	0.042022557653121	0.042022557653121
181	G	0.059559778360573	0.059559778360573
182	A	0.066469266026646	0.063216313809035
183	H	0.082361680442588	0.066469266026646
184	G	0.063216313809035	0.071283086324010
185	E	0.071283086324010	0.071283086324010
186	G	0.078455202969696	0.063216313809035
187	S	0.050115177568859	0.062766446415348
188	L	0.062766446415348	0.058109767321116
189	A	0.058109767321116	0.050115177568859
190	P	0.039185325749942	0.039185325749942
191	S	0.016338028272079	0.031682359841239
192	Q	0.015172890599598	0.031682359841239
193	A	0.031682359841239	0.031682359841239
194	K	0.050992088597051	0.050992088597051
195	A	0.056967852780263	0.050992088597051
196	R	0.053884108347085	0.050992088597051
197	P	0.029424036035663	0.053884108347085
198	D	0.040424435311899	0.046945631783559
199	D	0.079021837282689	0.040631230163906
200	S	0.046945631783559	0.046945631783559
201	C	0.040631230163906	0.060576767472543
202	K	0.060576767472543	0.060576767472543
203	P	0.068723117147608	0.068723117147608
204	K	0.101502979263331	0.101502979263331
205	S	0.171732677262567	0.171732677262567
206	V	0.183718619393669	0.183718619393669
207	Y	0.326822955251231	0.326822955251231
208	E	0.627103898112560	0.456330030552693
209	N	0.613226753401273	0.613226753401273
210	F	0.456330030552693	0.625822954097769
211	R	0.625822954097769	0.625822954097769
212	L	0.707151291211831	0.707151291211831
213	W	0.734284851557844	0.707151291211831
214	Q	0.748840837646073	0.707151291211831
215	H	0.653367539137832	0.734284851557844
216	Y	0.671640918500659	0.748840837646073
217	K	0.751765067746143	0.671640918500659
218	P	0.778872003483729	0.671640918500659
219	L	0.653397839060921	0.653397839060921
220	A	0.597606878738476	0.597606878738476
221	R	0.283200744970127	0.283200744970127
222	R	0.167853867619528	0.167853867619528
223	H	0.111511934922933	0.134225340869791
224	L	0.125007025222131	0.134225340869791
225	P	0.134225340869791	0.134225340869791
226	Q	0.141220656028835	0.141220656028835
227	S	0.237005741459195	0.236021271871994
228	P	0.236021271871994	0.237005741459195
229	D	0.321086700329271	0.321086700329271
230	T	0.471573738575007	0.412816849818626
231	E	0.412816849818626	0.471573738575007
232	A	0.526533069492528	0.526533069492528
233	L	0.526533069492528	0.526533069492528
234	S	0.585340743283893	0.585340743283893
235	C	0.604734407320884	0.604734407320884
236	F	0.741883224372859	0.741883224372859
237	L	0.805812957227612	0.805812957227612
238	I	0.899582330899633	0.899582330899633
239	P	0.905306527401385	0.905306527401385
240	V	0.940120958847240	0.905306527401385
241	L	0.915786801701738	0.905306527401385
242	R	0.854061130420839	0.897973718563193
243	S	0.897973718563193	0.854061130420839
244	L	0.847141739037603	0.847846380599774
245	A	0.847846380599774	0.847141739037603
246	R	0.630017243698663	0.630017243698663
247	R	0.324405052355480	0.324405052355480
248	K	0.299278865003886	0.324405052355480
249	P	0.319967842268612	0.319967842268612
250	T	0.331532461220929	0.319967842268612
251	M	0.297815094881205	0.319967842268612
252	T	0.342311244190354	0.297815094881205
253	L	0.294118568309610	0.294118568309610
254	E	0.268114606529850	0.268114606529850
255	E	0.163126554691757	0.263489844156924
256	G	0.263489844156924	0.263489844156924
257	L	0.259323740231389	0.263489844156924
258	W	0.307511320379126	0.263489844156924
259	Q	0.307511320379126	0.259323740231389
260	A	0.227958376842159	0.227958376842159
261	M	0.188106955438175	0.188106955438175
262	R	0.187275746421878	0.188106955438175
263	E	0.167084126193323	0.188106955438175
264	W	0.273785977710742	0.273785977710742
265	Q	0.428559265133387	0.428559265133387
266	H	0.448345414416543	0.434020153750702
267	T	0.434020153750702	0.434020153750702
268	S	0.589968202545853	0.434020153750702
269	N	0.402310233043454	0.433618390502088
270	F	0.402310233043454	0.433618390502088
271	D	0.433618390502088	0.402310233043454
272	R	0.433618390502088	0.424669272518615
273	M	0.267131503826336	0.433618390502088
274	I	0.424669272518615	0.424669272518615
275	F	0.562605972920777	0.424669272518615
276	Y	0.422100641670785	0.496880527975495
277	E	0.577114805016805	0.496880527975495
278	M	0.496880527975495	0.426967019526734
279	A	0.393443134200357	0.426967019526734
280	E	0.426967019526734	0.393443134200357
281	K	0.283904903342566	0.283904903342566
282	F	0.131445415349598	0.131445415349598
283	L	0.100555707719940	0.100555707719940
284	E	0.052319112249175	0.094484728857901
285	F	0.060965664838802	0.061394352971772
286	E	0.094484728857901	0.060965664838802
287	A	0.061394352971772	0.061394352971772
288	E	0.050604252629638	0.078905273454237
289	E	0.078905273454237	0.078905273454237
290	E	0.152491396857076	0.078905273454237
291	M	0.126507955102341	0.087355568515527
292	Q	0.067757465841778	0.087355568515527
293	I	0.087355568515527	0.067757465841778
294	Q	0.041726631122694	0.065404775799869
295	K	0.065404775799869	0.065404775799869
296	S	0.053950354218273	0.065404775799869
297	Q	0.157265993274933	0.157265993274933
298	W	0.216483023178701	0.187782869593946
299	M	0.290316287545377	0.216483023178701
300	K	0.187782869593946	0.216483023178701
301	G	0.235182686127712	0.187782869593946
302	P	0.113776435306430	0.119214128442934
303	Q	0.105762353935386	0.119214128442934
304	S	0.119214128442934	0.119214128442934
305	L	0.202725698613511	0.119214128442934
306	P	0.136600104493458	0.119214128442934
307	P	0.063592002540736	0.063592002540736
308	P	0.046455486222389	0.046455486222389
309	A	0.037599272093942	0.042075117154984
310	P	0.042075117154984	0.042075117154984
311	P	0.042075117154984	0.042075117154984
312	R	0.055195016036929	0.042075117154984
313	L	0.047306595960133	0.042075117154984
314	E	0.014947344919077	0.047306595960133
315	P	0.029543862280614	0.047306595960133
316	R	0.057561378145727	0.048466381295891
317	G	0.063447209892672	0.048466381295891
318	P	0.048466381295891	0.057561378145727
319	P	0.048466381295891	0.063447209892672
320	A	0.092714406264265	0.092714406264265
321	P	0.140868661465031	0.140868661465031
322	E	0.140868661465031	0.140868661465031
323	V	0.195342601054800	0.195342601054800
324	V	0.222159805508601	0.195342601054800
325	K	0.199725992294034	0.195342601054800
326	Q	0.141616044076444	0.141616044076444
327	P	0.127965821492866	0.127965821492866
328	V	0.127965821492866	0.127965821492866
329	Y	0.101315357685374	0.127965821492866
330	L	0.139981442169086	0.127965821492866
331	P	0.194189842186909	0.125010482773414
332	S	0.125010482773414	0.139981442169086
333	K	0.093228631877752	0.149003972989581
334	D	0.149003972989581	0.149003972989581
335	G	0.262814369505929	0.150886753102722
336	P	0.262814369505929	0.150886753102722
337	K	0.150886753102722	0.150886753102722
338	A	0.080246132590093	0.080246132590093
339	P	0.047716369795024	0.047716369795024
340	T	0.047716369795024	0.047716369795024
341	A	0.044189063161490	0.047716369795024
342	C	0.050249479568244	0.050249479568244
343	L	0.082553967276064	0.082553967276064
344	P	0.127443078468230	0.089790938368663
345	P	0.089790938368663	0.089790938368663
346	P	0.095665402428225	0.095665402428225
347	R	0.075162091961790	0.095665402428225
348	P	0.105013341262145	0.105013341262145
349	Q	0.111205733177086	0.105013341262145
350	R	0.160751373752797	0.105013341262145
351	P	0.092065633675112	0.092065633675112
352	A	0.043866098481641	0.055031219966689
353	E	0.043866098481641	0.055031219966689
354	T	0.055031219966689	0.047438836948067
355	K	0.055031219966689	0.055031219966689
356	A	0.047438836948067	0.055031219966689
357	H	0.059456769929315	0.055031219966689
358	L	0.055031219966689	0.055031219966689
359	P	0.062122790227839	0.055031219966689
360	P	0.042821962407644	0.048461937156291
361	P	0.035546513409977	0.048461937156291
362	R	0.048461937156291	0.048461937156291
363	P	0.058221260747305	0.058221260747305
364	Q	0.066023861850984	0.066023861850984
365	R	0.097651225158005	0.066023861850984
366	P	0.078615734626447	0.066023861850984
367	A	0.037169418093498	0.046713326592398
368	E	0.037169418093498	0.046713326592398
369	T	0.046713326592398	0.040219678721115
370	N	0.046713326592398	0.046713326592398
371	A	0.040219678721115	0.046713326592398
372	H	0.050505712270493	0.046713326592398
373	L	0.046713326592398	0.046713326592398
374	P	0.052792898895136	0.046713326592398
375	P	0.036278633666881	0.046713326592398
376	P	0.030079959586192	0.048461937156291
377	R	0.048461937156291	0.048461937156291
378	P	0.079110195584402	0.048461937156291
379	Q	0.084286257878699	0.048461937156291
380	R	0.041282126083950	0.041282126083950
381	P	0.022416075209013	0.024246630263891
382	A	0.024246630263891	0.024246630263891
383	E	0.024246630263891	0.024246630263891
384	T	0.024246630263891	0.024246630263891
385	K	0.016506376557355	0.024246630263891
386	V	0.025841353102813	0.025841353102813
387	P	0.050530470407699	0.027538002173353
388	E	0.050530470407699	0.050530470407699
389	E	0.027538002173353	0.050530470407699
390	I	0.054530600090284	0.054530600090284
391	P	0.074199705880402	0.065221294761916
392	P	0.065221294761916	0.074199705880402
393	E	0.123193156454957	0.074199705880402
394	V	0.183094414459900	0.070160600205772
395	V	0.070160600205772	0.123193156454957
396	Q	0.048491635426259	0.142933117142743
397	E	0.142933117142743	0.142933117142743
398	Y	0.353058720989502	0.168511432939209
399	V	0.168511432939209	0.192526500097930
400	D	0.192526500097930	0.232192901429114
401	I	0.232192901429114	0.192526500097930
402	M	0.309269247532257	0.192526500097930
403	E	0.165626974080580	0.165626974080580
404	E	0.054978197557435	0.077447301186044
405	L	0.059926144097025	0.059926144097025
406	L	0.077447301186044	0.054978197557435
407	G	0.027084819508645	0.027084819508645
408	S	0.013686089493832	0.015689197579841
409	H	0.015689197579841	0.013686089493832
410	P	0.005884321767322	0.006778386100063
411	G	0.003618206968175	0.006778386100063
412	D	0.006778386100063	0.005884321767322
413	T	0.006778386100063	0.003618206968175
414	G	0.003413222664760	0.003413222664760
415	E	0.001376411004242	0.002922438649498
416	P	0.001715825215404	0.001715825215404
417	E	0.002922438649498	0.001691400419744
418	G	0.001558380222963	0.001715825215404
419	Q	0.001691400419744	0.001901190101555
420	R	0.001901190101555	0.001901190101555
421	E	0.003504239060217	0.001901190101555
422	K	0.001992894065360	0.001901190101555
423	G	0.001514020675331	0.001514020675331
424	K	0.001318295183338	0.001514020675331
425	V	0.001172750342681	0.001514020675331
426	E	0.004146487709152	0.004146487709152
427	Q	0.005537075740991	0.004146487709152
428	P	0.005998424799623	0.004146487709152
429	Q	0.002787539694498	0.004121646933595
430	E	0.004121646933595	0.004121646933595
431	E	0.003307904512969	0.004121646933595
432	D	0.008179527252519	0.008179527252519
433	G	0.016167649114857	0.009544716825357
434	I	0.009544716825357	0.016167649114857
435	T	0.028239155819597	0.028239155819597
436	S	0.060257214354600	0.036332224823540
437	D	0.036332224823540	0.037095329945972
438	P	0.037095329945972	0.060257214354600
439	G	0.111953020794214	0.111953020794214
440	L	0.260669664886299	0.260669664886299
441	L	0.413650229269495	0.260669664886299
442	S	0.462639954532436	0.260669664886299
443	Y	0.195350589262713	0.195350589262713
444	I	0.107154934865590	0.195350589262713
445	D	0.183166328609000	0.195350589262713
446	K	0.433468879237130	0.433468879237130
447	L	0.476456630497113	0.476456630497113
448	C	0.531585763288183	0.476456630497113
449	S	0.507423681925263	0.476456630497113
450	Q	0.239427442116631	0.278661938272678
451	E	0.278661938272678	0.275642190280873
452	D	0.275642190280873	0.275642190280873
453	F	0.275642190280873	0.278661938272678
454	V	0.450805209502993	0.298255260551150
455	T	0.425303474005978	0.330924129372930
456	K	0.298255260551150	0.425303474005978
457	V	0.330924129372930	0.366343565381472
458	E	0.481643249249508	0.366343565381472
459	A	0.366343565381472	0.366343565381472
460	V	0.366343565381472	0.481643249249508
461	I	0.684862306476260	0.561666029465169
462	H	0.686037773775735	0.561666029465169
463	P	0.561666029465169	0.561666029465169
464	R	0.518605772559247	0.518605772559247
465	F	0.363496222009958	0.363496222009958
466	L	0.221578250375487	0.359246853382058
467	E	0.313885257437039	0.313885257437039
468	E	0.359246853382058	0.221578250375487
469	L	0.141126699461842	0.208101154851254
470	L	0.131040644973335	0.208101154851254
471	S	0.208101154851254	0.208101154851254
472	P	0.275048101268862	0.261212730910358
473	D	0.397814806908798	0.261212730910358
474	P	0.261212730910358	0.261212730910358
475	Q	0.147956710557216	0.261212730910358
476	M	0.147956710557216	0.147956710557216
477	D	0.362345230609277	0.147956710557216
478	F	0.147956710557216	0.147956710557216
479	L	0.078582782158865	0.078582782158865
480	A	0.046675763761650	0.047641470027283
481	L	0.032010347120363	0.047641470027283
482	S	0.047641470027283	0.047641470027283
483	Q	0.099557392646023	0.099557392646023
484	E	0.108058634002401	0.108058634002401
485	L	0.131441446937507	0.131441446937507
486	E	0.270918826918319	0.155046479605991
487	Q	0.155046479605991	0.155046479605991
488	E	0.155046479605991	0.155046479605991
489	E	0.203180160391246	0.155046479605991
490	G	0.072288647792773	0.079109518794082
491	L	0.068435753412485	0.079109518794082
492	T	0.079109518794082	0.079109518794082
493	L	0.219430213584225	0.219430213584225
494	A	0.219430213584225	0.219430213584225
495	Q	0.328711132267621	0.328711132267621
496	L	0.499255630549927	0.499255630549927
497	V	0.620830791152021	0.620830791152021
498	E	0.620830791152021	0.620830791152021
499	K	0.671247049074971	0.620830791152021
500	R	0.451060061299920	0.566151152340424
501	L	0.566151152340424	0.451060061299920
502	L	0.344330630731798	0.380460883971335
503	S	0.315873844688525	0.344330630731798
504	L	0.380460883971335	0.315873844688525
505	K	0.286298827925347	0.286298827925347
506	E	0.166630345171422	0.286298827925347
507	K	0.273137437427738	0.273137437427738
508	G	0.300550624865234	0.231419084888108
509	C	0.231419084888108	0.231419084888108
510	G	0.139441966623475	0.139441966623475
511	R	0.095715107344289	0.102495349973485
512	A	0.102495349973485	0.102495349973485
513	A	0.102495349973485	0.095715107344289
514	P	0.057082576012272	0.100598348457401
515	R	0.095391731906937	0.100598348457401
516	H	0.100598348457401	0.095391731906937
517	G	0.111703208687504	0.095391731906937
518	T	0.072631975766763	0.093374174625727
519	A	0.056133920385880	0.093374174625727
520	R	0.093374174625727	0.093374174625727
521	L	0.093374174625727	0.093374174625727
522	D	0.093374174625727	0.093374174625727
523	S	0.083919332938227	0.083919332938227
524	S	0.072647804129844	0.072647804129844
525	P	0.040046297286139	0.072647804129844
526	S	0.063419423461339	0.067393846942587
527	E	0.075950477495210	0.063419423461339
528	F	0.067393846942587	0.063419423461339
529	A	0.037027413532366	0.056034428930698
530	A	0.033725914443331	0.037027413532366
531	G	0.056034428930698	0.033725914443331
532	Q	0.028812267713632	0.028812267713632
533	E	0.024596284680640	0.026643298995885
534	A	0.026643298995885	0.026643298995885
535	A	0.024633467387128	0.026643298995885
536	R	0.045313837560408	0.034097280312736
537	E	0.041521612069004	0.041521612069004
538	V	0.034097280312736	0.041521612069004
539	P	0.046760633912894	0.039214770998314
540	D	0.035911582293353	0.039214770998314
541	P	0.039214770998314	0.046760633912894
542	Q	0.066376652687092	0.039214770998314
543	Q	0.046932390451855	0.039214770998314
544	R	0.032982870768494	0.046932390451855
545	V	0.028341156977027	0.035646401455440
546	S	0.048855981167016	0.035646401455440
547	V	0.035646401455440	0.048855981167016
548	E	0.050663395596929	0.050663395596929
549	T	0.089687296805470	0.050663395596929
550	S	0.054758044131356	0.050663395596929
551	P	0.050663395596929	0.050663395596929
552	P	0.050663395596929	0.050663395596929
553	Q	0.036047722261143	0.036047722261143
554	T	0.019832018871304	0.019832018871304
555	A	0.015066548377452	0.019832018871304
556	A	0.009585581763130	0.019832018871304
557	Q	0.027945383138277	0.027945383138277
558	D	0.029767346038131	0.027945383138277
559	P	0.030084684278652	0.029767346038131
560	Q	0.026848601391204	0.030084684278652
561	G	0.046544096585586	0.046544096585586
562	Q	0.060968823334500	0.053445683965327
563	G	0.064800296145379	0.053445683965327
564	R	0.053445683965327	0.053445683965327
565	V	0.025734666220515	0.025734666220515
566	R	0.014106043876253	0.025734666220515
567	T	0.023755758692392	0.025734666220515
568	G	0.033939800789354	0.033939800789354
569	M	0.060973196932881	0.060973196932881
570	A	0.138931813909307	0.138931813909307
571	R	0.247284523957337	0.247284523957337
572	S	0.247284523957337	0.247284523957337
573	E	0.328355923382966	0.247284523957337
574	D	0.209182770281160	0.209182770281160
575	P	0.109153100916572	0.119916721847481
576	A	0.108094686141864	0.109153100916572
577	V	0.119916721847481	0.109153100916572
578	L	0.089045376366257	0.115638711683468
579	L	0.130163802348059	0.119916721847481
580	G	0.115638711683468	0.130163802348059
581	C	0.138276118674236	0.138276118674236
582	Q	0.322790111452522	0.322790111452522
583	D	0.507145421008311	0.458794266957930
584	S	0.507145421008311	0.458794266957930
585	P	0.458794266957930	0.458794266957930
586	R	0.332049214953570	0.332049214953570
587	L	0.183619160259703	0.183619160259703
588	K	0.092364265317155	0.110472238770288
589	A	0.110472238770288	0.092364265317155
590	V	0.037219008529430	0.088848178783798
591	R	0.043216984250865	0.076539717643089
592	P	0.088848178783798	0.076539717643089
593	T	0.076539717643089	0.088848178783798
594	S	0.089737101179405	0.088848178783798
595	P	0.127936092248470	0.076539717643089
596	P	0.062244581485888	0.075345454174604
597	Q	0.050537885310251	0.062244581485888
598	D	0.075345454174604	0.050537885310251
599	H	0.034866457293860	0.036188440959438
600	R	0.032742926896971	0.034866457293860
601	P	0.036188440959438	0.032742926896971
602	T	0.018222949234325	0.032742926896971
603	C	0.022270503574617	0.036188440959438
604	P	0.047930585394852	0.042859719862841
605	G	0.042859719862841	0.047930585394852
606	L	0.083556697415126	0.083556697415126
607	G	0.134247126883711	0.083556697415126
608	T	0.098078707792185	0.083556697415126
609	K	0.054697131729844	0.063735484177074
610	D	0.063735484177074	0.057303835559849
611	A	0.054134667478269	0.057303835559849
612	L	0.057303835559849	0.057303835559849
613	G	0.063165097789031	0.054134667478269
614	L	0.048704469955712	0.048704469955712
615	P	0.026529704796894	0.037407372760444
616	G	0.037407372760444	0.037407372760444
617	E	0.028240130016472	0.037407372760444
618	S	0.054738196161242	0.054738196161242
619	P	0.124488767554938	0.054738196161242
620	V	0.098480664601119	0.054952315382615
621	K	0.042110291500824	0.054952315382615
622	E	0.054952315382615	0.042110291500824
623	S	0.030022729906487	0.030022729906487
624	H	0.020477267840317	0.027195071115636
625	G	0.015626320907646	0.020477267840317
626	L	0.027195071115636	0.020477267840317
627	A	0.015795361350821	0.017373160479447
628	K	0.034256177219956	0.017373160479447
629	G	0.017373160479447	0.017373160479447
630	S	0.013979879958593	0.034256177219956
631	S	0.035812372007903	0.035812372007903
632	E	0.059565873363125	0.059565873363125
633	E	0.092320874913173	0.092320874913173
634	T	0.186606020455081	0.113707858762567
635	E	0.172354624150941	0.119781819717041
636	L	0.113707858762567	0.162511590339458
637	P	0.119781819717041	0.162511590339458
638	G	0.162511590339458	0.162511590339458
639	M	0.173003416637403	0.173003416637403
640	V	0.184143703823471	0.184143703823471
641	Y	0.424823351355314	0.424823351355314
642	V	0.581256449128974	0.538539535787162
643	V	0.538539535787162	0.581256449128974
644	G	0.801013372864775	0.698056293175006
645	S	0.698056293175006	0.801013372864775
646	H	0.836326429190094	0.805687155205150
647	H	0.871110781102590	0.805687155205150
648	R	0.805687155205150	0.805687155205150
649	L	0.708578950640070	0.708578950640070
650	R	0.544171501923720	0.544171501923720
651	P	0.544171501923720	0.544171501923720
652	W	0.373057234920994	0.440421280373495
653	R	0.440421280373495	0.440421280373495
654	L	0.440421280373495	0.440421280373495
655	S	0.355650613138626	0.440421280373495
656	Q	0.490273014860455	0.471311471920965
657	S	0.626134247841266	0.471311471920965
658	P	0.471311471920965	0.471311471920965
659	V	0.412561748199382	0.412561748199382
660	P	0.384493495824725	0.384493495824725
661	S	0.192570202139282	0.192570202139282
662	S	0.192570202139282	0.192570202139282
663	G	0.087574661297799	0.087574661297799
664	L	0.075428020145056	0.075428020145056
665	L	0.075428020145056	0.075428020145056
666	S	0.058095100060966	0.075428020145056
667	P	0.081767338753519	0.081767338753519
668	G	0.089336907244847	0.089336907244847
669	G	0.096240310228933	0.089336907244847
670	R	0.096240310228933	0.096240310228933
671	G	0.083001076555335	0.096240310228933
672	P	0.106921285397080	0.083001076555335
673	Q	0.072532866372357	0.072532866372357
674	G	0.036988429117472	0.043945211782184
675	A	0.034946119230967	0.043945211782184
676	L	0.043945211782184	0.043945211782184
677	Q	0.043945211782184	0.043945211782184
678	S	0.102509014982819	0.095727964806784
679	P	0.095727964806784	0.102509014982819
680	S	0.106358770389004	0.106358770389004
681	A	0.122824685220428	0.114255438838057
682	Q	0.114255438838057	0.114255438838057
683	K	0.145751245791548	0.114255438838057
684	R	0.105687264652048	0.105687264652048
685	G	0.071663888016743	0.077207166300379
686	L	0.077207166300379	0.077207166300379
687	S	0.073112781112421	0.077207166300379
688	P	0.084920829644908	0.077207166300379
689	S	0.080453043980481	0.073112781112421
690	P	0.062983023982716	0.072872867389778
691	S	0.072872867389778	0.072872867389778
692	P	0.066174424459910	0.072872867389778
693	A	0.109836256282606	0.109304347421694
694	S	0.233679960423856	0.109304347421694
695	K	0.109304347421694	0.109304347421694
696	S	0.109304347421694	0.109304347421694
697	K	0.109304347421694	0.109304347421694
698	K	0.109304347421694	0.109304347421694
699	R	0.109304347421694	0.109304347421694
700	P	0.130885262484374	0.109304347421694
701	L	0.092323757595545	0.092323757595545
702	F	0.072479238719472	0.073217550673507
703	G	0.073217550673507	0.072479238719472
704	S	0.066489696785914	0.071310152379895
705	P	0.071310152379895	0.066489696785914
706	S	0.064745322255623	0.064745322255623
707	P	0.052594676108300	0.052594676108300
708	A	0.041901977546386	0.041901977546386
709	E	0.037443830703347	0.037443830703347
710	K	0.037443830703347	0.037443830703347
711	T	0.021969634675881	0.037443830703347
712	P	0.048223910064078	0.043123417549746
713	H	0.048223910064078	0.043123417549746
714	P	0.043123417549746	0.043123417549746
715	G	0.025219914791541	0.027317376871527
716	P	0.027317376871527	0.027317376871527
717	G	0.022373567640894	0.027317376871527
718	L	0.069672604541897	0.069672604541897
719	R	0.088822267142382	0.088822267142382
720	V	0.160323085319635	0.145174669693685
721	S	0.145174669693685	0.160323085319635
722	G	0.228362590132816	0.208380769151433
723	E	0.208380769151433	0.208380769151433
724	Q	0.208380769151433	0.208380769151433
725	S	0.208380769151433	0.208380769151433
726	L	0.258257965241877	0.208380769151433
727	A	0.146029837174133	0.146029837174133
728	W	0.136808700644663	0.136808700644663
729	G	0.078980455053426	0.103441370084488
730	L	0.074799652963946	0.103441370084488
731	G	0.103441370084488	0.103441370084488
732	G	0.159292022502505	0.103441370084488
733	P	0.134390780588775	0.103441370084488
734	S	0.072005929728967	0.072005929728967
735	Q	0.033916039565004	0.051002721345338
736	S	0.051002721345338	0.042194725488098
737	Q	0.032232388706971	0.033916039565004
738	K	0.042194725488098	0.034847934923649
739	R	0.024676203900639	0.034847934923649
740	K	0.034847934923649	0.042194725488098
741	G	0.043085105528640	0.043085105528640
742	D	0.047565401678851	0.044966355290524
743	P	0.044966355290524	0.047565401678851
744	L	0.052184706606677	0.052184706606677
745	A	0.056030308586066	0.056030308586066
746	S	0.093619361744610	0.093619361744610
747	R	0.098739799007086	0.098739799007086
748	R	0.500000000000000	0.500000000000000
749	K	0.500000000000000	0.500000000000000
750	K	0.500000000000000	0.500000000000000
751	K	0.500000000000000	0.500000000000000
752	R	0.500000000000000	0.500000000000000
753	H	0.500000000000000	0.500000000000000
754	C	0.500000000000000	0.500000000000000
755	S	0.500000000000000	0.500000000000000
756	Q	0.500000000000000	0.500000000000000
