# Supplementary material for: Conserved degronome features governing quality control associated proteolysis
Source: Nat Commun. 2022 Dec 8;13:7588. doi: 10.1038/s41467-022-35298-y (PMC9732359; doi:10.1038/s41467-022-35298-y)
Supplement: Supplementary file 7 — Supplementary Data 5 [file 41467_2022_35298_MOESM7_ESM.zip › profile_A1L453.csv]

# Degron profile of A1L453
# logit: Predicted probability of a tile being a degron (PSI<2.2) assigned to central position
# smooth: Running median spanning 5 positions
resi	aa	logit	logit_smooth
1	M	0.500000000000000	0.500000000000000
2	A	0.500000000000000	0.500000000000000
3	A	0.500000000000000	0.500000000000000
4	P	0.500000000000000	0.500000000000000
5	A	0.500000000000000	0.500000000000000
6	S	0.500000000000000	0.500000000000000
7	V	0.500000000000000	0.500000000000000
8	M	0.500000000000000	0.500000000000000
9	G	0.395470173479974	0.500000000000000
10	P	0.449690135940697	0.500000000000000
11	L	0.555745537223862	0.555745537223862
12	G	0.656953846334182	0.656953846334182
13	P	0.808893221729496	0.808893221729496
14	S	0.866304352063079	0.866304352063079
15	A	0.924087027686819	0.924087027686819
16	L	0.924087027686819	0.924087027686819
17	G	0.932444298422373	0.932444298422373
18	L	0.957272297785971	0.932444298422373
19	L	0.957272297785971	0.935341548413295
20	L	0.910206146332166	0.957272297785971
21	L	0.935341548413295	0.957272297785971
22	L	0.966691414770247	0.966691414770247
23	L	0.972689049154867	0.972689049154867
24	V	0.972689049154867	0.972689049154867
25	V	0.972689049154867	0.972689049154867
26	A	0.987704877534926	0.972689049154867
27	P	0.978768347451632	0.972689049154867
28	P	0.963603981295132	0.963603981295132
29	R	0.928586611382737	0.928586611382737
30	V	0.854717695932911	0.854717695932911
31	A	0.642578780040256	0.642578780040256
32	A	0.431551214285456	0.431551214285456
33	L	0.291160773298906	0.291160773298906
34	V	0.154053294634407	0.262229857154732
35	H	0.232018523956995	0.262229857154732
36	R	0.262229857154732	0.262229857154732
37	Q	0.439959838872530	0.262229857154732
38	P	0.424003183576298	0.262229857154732
39	E	0.246054731540551	0.269835530963773
40	N	0.210074180975630	0.246054731540551
41	Q	0.269835530963773	0.210074180975630
42	G	0.194458971406266	0.194458971406266
43	I	0.185194638871866	0.185194638871866
44	S	0.137479787157599	0.137479787157599
45	L	0.137479787157599	0.137479787157599
46	T	0.128037325683164	0.137479787157599
47	G	0.147306178790808	0.147306178790808
48	S	0.311563020536434	0.211581765769222
49	V	0.246709264437527	0.246709264437527
50	A	0.211581765769222	0.250741318301010
51	C	0.250741318301010	0.250741318301010
52	G	0.250741318301010	0.250741318301010
53	R	0.386010280972062	0.250741318301010
54	P	0.201920622629258	0.250741318301010
55	S	0.159100559431278	0.266184386171507
56	M	0.299111789794793	0.207002419328536
57	E	0.266184386171507	0.207002419328536
58	G	0.207002419328536	0.207002419328536
59	K	0.153119652525814	0.153119652525814
60	I	0.060722639615092	0.084466197587814
61	L	0.084466197587814	0.084466197587814
62	G	0.074603179065791	0.084466197587814
63	G	0.158118274510312	0.137663444693310
64	V	0.137663444693310	0.158118274510312
65	P	0.173686346641725	0.173686346641725
66	A	0.252514153505209	0.252514153505209
67	P	0.432454584388182	0.403689511182269
68	E	0.446968401024476	0.403689511182269
69	R	0.403689511182269	0.432454584388182
70	K	0.279791741909543	0.446968401024476
71	W	0.470779100786997	0.403689511182269
72	P	0.590822483885457	0.470779100786997
73	W	0.390303157509339	0.554162658324144
74	Q	0.585901480959156	0.585901480959156
75	V	0.554162658324144	0.585901480959156
76	S	0.713772082212391	0.713772082212391
77	V	0.874596899373891	0.796706676973087
78	H	0.830135994936322	0.796706676973087
79	Y	0.796706676973087	0.825791624779327
80	A	0.664325636076387	0.818085915525616
81	G	0.825791624779327	0.796706676973087
82	L	0.818085915525616	0.794517818354647
83	H	0.794517818354647	0.794517818354647
84	V	0.565538905069209	0.723512417769961
85	C	0.692637663598696	0.723512417769961
86	G	0.723512417769961	0.723512417769961
87	G	0.805419393350396	0.785421581305932
88	S	0.817910994014623	0.805419393350396
89	I	0.785421581305932	0.805419393350396
90	L	0.855934872736405	0.795123983830822
91	N	0.795123983830822	0.795123983830822
92	E	0.795123983830822	0.795123983830822
93	Y	0.785134722730483	0.795123983830822
94	W	0.809606570283707	0.809606570283707
95	V	0.858428146076202	0.812195386120986
96	L	0.896407849592722	0.812195386120986
97	S	0.812195386120986	0.812195386120986
98	A	0.666967376439020	0.684574351784322
99	A	0.458198103258063	0.684574351784322
100	H	0.684574351784322	0.684574351784322
101	C	0.780901522047508	0.780901522047508
102	F	0.807374950122614	0.780901522047508
103	H	0.785606658430289	0.780901522047508
104	R	0.517821202669792	0.598127519759919
105	D	0.462287293382188	0.598127519759919
106	K	0.598127519759919	0.560282055171994
107	N	0.674078561921778	0.598127519759919
108	I	0.560282055171994	0.674078561921778
109	K	0.689479334424811	0.674078561921778
110	I	0.702229082189932	0.635681007477683
111	Y	0.500321902455525	0.635681007477683
112	D	0.635681007477683	0.635681007477683
113	M	0.635681007477683	0.635681007477683
114	Y	0.856189575177172	0.856189575177172
115	V	0.885707382694112	0.856189575177172
116	G	0.880745086902931	0.856189575177172
117	L	0.742122917599703	0.766940768539770
118	V	0.766940768539770	0.742122917599703
119	N	0.620371738055435	0.742122917599703
120	L	0.465511087912039	0.766940768539770
121	R	0.775324734743937	0.620371738055435
122	V	0.798884572343590	0.568457545883344
123	A	0.568457545883344	0.580220950523850
124	G	0.568457545883344	0.568457545883344
125	N	0.580220950523850	0.568457545883344
126	H	0.442530010229821	0.568457545883344
127	T	0.442530010229821	0.580220950523850
128	Q	0.670748571425909	0.670572189461483
129	W	0.670748571425909	0.670572189461483
130	Y	0.670572189461483	0.670572189461483
131	E	0.503625661450200	0.656830071702409
132	V	0.455300077388722	0.580732493496185
133	N	0.656830071702409	0.580732493496185
134	R	0.580732493496185	0.656830071702409
135	V	0.658970011238135	0.658970011238135
136	I	0.767916415777768	0.658970011238135
137	L	0.794496677107522	0.661193675330292
138	H	0.623986406965715	0.719890185638141
139	P	0.661193675330292	0.661193675330292
140	T	0.719890185638141	0.623986406965715
141	Y	0.532581852114669	0.532581852114669
142	E	0.417868003152553	0.531516818917896
143	M	0.531516818917896	0.449476391490143
144	Y	0.449476391490143	0.429679206318713
145	H	0.429679206318713	0.429679206318713
146	P	0.406132996720825	0.429679206318713
147	I	0.369202876785900	0.429679206318713
148	G	0.564008808716246	0.413315636468699
149	G	0.546763005289119	0.546763005289119
150	D	0.413315636468699	0.564008808716246
151	V	0.569708448393160	0.569708448393160
152	A	0.641869647835399	0.638397338897803
153	L	0.638397338897803	0.641869647835399
154	V	0.753681128520024	0.641869647835399
155	Q	0.782599529554987	0.638397338897803
156	L	0.503747022352496	0.751767984516966
157	K	0.573136417247092	0.751767984516966
158	T	0.751767984516966	0.751767984516966
159	R	0.919250533108379	0.850170141210417
160	I	0.850170141210417	0.870782332164245
161	V	0.887450265249524	0.881290535736747
162	F	0.870782332164245	0.881290535736747
163	S	0.881290535736747	0.881290535736747
164	E	0.908038375796733	0.870782332164245
165	S	0.841615586903203	0.841615586903203
166	V	0.827309370801970	0.827309370801970
167	L	0.731211116235031	0.811309611402588
168	P	0.811309611402588	0.731211116235031
169	V	0.626228146012377	0.648598348020866
170	C	0.648598348020866	0.626228146012377
171	L	0.499679662543829	0.626228146012377
172	A	0.499679662543829	0.628748062280638
173	T	0.681006451232686	0.614578891700109
174	P	0.628748062280638	0.626974306342156
175	E	0.614578891700109	0.628748062280638
176	V	0.626974306342156	0.626974306342156
177	N	0.708169089242445	0.614578891700109
178	L	0.589937243095054	0.589937243095054
179	T	0.403849778833607	0.416588892572808
180	S	0.416588892572808	0.416588892572808
181	A	0.305514150544333	0.416588892572808
182	N	0.449780228649222	0.449780228649222
183	C	0.621215951580594	0.612309919523896
184	W	0.740713872030868	0.621215951580594
185	A	0.612309919523896	0.621215951580594
186	T	0.647504767695653	0.612309919523896
187	G	0.425036830630189	0.425036830630189
188	W	0.295664137566156	0.297945623928545
189	G	0.297945623928545	0.295664137566156
190	L	0.256963253164757	0.256963253164757
191	V	0.178894349644187	0.178894349644187
192	S	0.072271395052399	0.072271395052399
193	K	0.068819352033116	0.068819352033116
194	Q	0.052641376989027	0.059060863553561
195	G	0.030588167149206	0.052641376989027
196	E	0.059060863553561	0.052641376989027
197	T	0.028415039307923	0.031833750020328
198	S	0.067749091721477	0.034956722199461
199	D	0.031833750020328	0.034956722199461
200	E	0.034956722199461	0.067749091721477
201	L	0.068680296701217	0.068680296701217
202	Q	0.128120976867887	0.083773181963363
203	E	0.083773181963363	0.093213232903741
204	M	0.093213232903741	0.128120976867887
205	Q	0.261759764548775	0.261759764548775
206	L	0.360247817489517	0.360247817489517
207	P	0.377747534299163	0.377747534299163
208	L	0.695301673439044	0.695301673439044
209	I	0.881899446148667	0.849364298942971
210	L	0.873116576198241	0.873116576198241
211	E	0.849364298942971	0.881899446148667
212	P	0.913707075004126	0.913707075004126
213	W	0.913707075004126	0.913707075004126
214	C	0.919846025769024	0.913707075004126
215	H	0.913608712207931	0.919846025769024
216	L	0.962019978987769	0.919846025769024
217	L	0.953002453055129	0.913608712207931
218	Y	0.894359183570020	0.894359183570020
219	G	0.692518323332628	0.894359183570020
220	H	0.855076425445916	0.894359183570020
221	M	0.928778143268201	0.889885974340661
222	S	0.913595575344384	0.889885974340661
223	Y	0.889885974340661	0.889885974340661
224	I	0.850017347411861	0.850017347411861
225	M	0.601230221231014	0.639387923734200
226	P	0.620334267594344	0.639387923734200
227	D	0.639387923734200	0.639387923734200
228	M	0.650406906755640	0.639387923734200
229	L	0.679259741995052	0.639387923734200
230	C	0.570369857899610	0.573046471312307
231	A	0.573046471312307	0.570369857899610
232	G	0.569354574264241	0.569354574264241
233	D	0.510443773265731	0.510443773265731
234	I	0.284696352884911	0.284696352884911
235	L	0.261455484647740	0.261455484647740
236	N	0.261455484647740	0.261455484647740
237	A	0.190538835902366	0.190538835902366
238	K	0.086532164204840	0.086532164204840
239	T	0.042701237016578	0.071298075868169
240	V	0.029969779273899	0.071298075868169
241	C	0.071298075868169	0.071298075868169
242	E	0.207577548566434	0.071298075868169
243	G	0.171216971884812	0.129442482412604
244	D	0.059382064005530	0.129442482412604
245	S	0.129442482412604	0.099098889579671
246	G	0.087690884553696	0.098127227782199
247	G	0.099098889579671	0.099098889579671
248	P	0.098127227782199	0.099098889579671
249	L	0.112172809959497	0.112172809959497
250	V	0.128793023800285	0.128793023800285
251	C	0.191979685216186	0.191979685216186
252	E	0.390168300704499	0.390168300704499
253	F	0.491830577080414	0.491830577080414
254	N	0.663346060821019	0.663346060821019
255	R	0.816325186151964	0.816325186151964
256	S	0.854621354057612	0.846426086648532
257	W	0.931951502633992	0.846426086648532
258	L	0.846426086648532	0.846426086648532
259	Q	0.777139637558192	0.821181589289779
260	I	0.621499800501134	0.777139637558192
261	G	0.821181589289779	0.710800903245413
262	I	0.710800903245413	0.710800903245413
263	V	0.710800903245413	0.710800903245413
264	S	0.659433795198257	0.710800903245413
265	W	0.784370588267534	0.710800903245413
266	G	0.760772899959298	0.659433795198257
267	R	0.589968642814196	0.589968642814196
268	G	0.541072056651101	0.589968642814196
269	C	0.496867803472831	0.576821706496605
270	S	0.693375745014516	0.541072056651101
271	N	0.576821706496605	0.576821706496605
272	P	0.444234449765795	0.576821706496605
273	L	0.576821706496605	0.576821706496605
274	Y	0.407703741376519	0.576821706496605
275	P	0.611830164309965	0.611830164309965
276	G	0.731871924085931	0.679486008092854
277	V	0.783097910117204	0.731871924085931
278	Y	0.679486008092854	0.783097910117204
279	A	0.807619600987536	0.807619600987536
280	S	0.915063502075547	0.844088444944974
281	V	0.953162973258770	0.844088444944974
282	S	0.844088444944974	0.855952233965892
283	Y	0.712715682516622	0.844088444944974
284	F	0.855952233965892	0.843428060530133
285	S	0.818582150870843	0.818582150870843
286	K	0.843428060530133	0.818582150870843
287	W	0.758794794212969	0.758794794212969
288	I	0.685428600295917	0.687780779108637
289	C	0.687780779108637	0.685428600295917
290	D	0.523356329322190	0.574003878133814
291	N	0.574003878133814	0.523356329322190
292	I	0.417974090166206	0.417974090166206
293	E	0.246247028007739	0.286178552924133
294	I	0.286178552924133	0.265487699928682
295	T	0.265487699928682	0.246247028007739
296	P	0.183003210324822	0.183003210324822
297	T	0.171291020388972	0.179618813679752
298	P	0.114053410926639	0.179618813679752
299	A	0.179618813679752	0.179618813679752
300	Q	0.253001365728001	0.238114966513031
301	P	0.238114966513031	0.238114966513031
302	A	0.291575756730582	0.238114966513031
303	P	0.146639775352940	0.238114966513031
304	A	0.146639775352940	0.273080686371928
305	L	0.275256011035867	0.273080686371928
306	S	0.273080686371928	0.275256011035867
307	P	0.429773099214620	0.429773099214620
308	A	0.535703828415509	0.535703828415509
309	L	0.652863190000538	0.652863190000538
310	G	0.730841994816857	0.730841994816857
311	P	0.768930413429545	0.768930413429545
312	T	0.880309826013841	0.768930413429545
313	L	0.880309826013841	0.854252851713042
314	S	0.747466991715696	0.873348061503766
315	V	0.854252851713042	0.873348061503766
316	L	0.873348061503766	0.854252851713042
317	M	0.905502156094041	0.854252851713042
318	A	0.500000000000000	0.500000000000000
319	M	0.500000000000000	0.500000000000000
320	L	0.500000000000000	0.500000000000000
321	A	0.500000000000000	0.500000000000000
322	G	0.500000000000000	0.500000000000000
323	W	0.500000000000000	0.500000000000000
324	S	0.500000000000000	0.500000000000000
325	V	0.500000000000000	0.500000000000000
326	L	0.500000000000000	0.500000000000000
