# Supplementary material for: Conserved degronome features governing quality control associated proteolysis
Source: Nat Commun. 2022 Dec 8;13:7588. doi: 10.1038/s41467-022-35298-y (PMC9732359; doi:10.1038/s41467-022-35298-y)
Supplement: Supplementary file 7 — Supplementary Data 5 [file 41467_2022_35298_MOESM7_ESM.zip › profile_A1L4H1.csv]

# Degron profile of A1L4H1
# logit: Predicted probability of a tile being a degron (PSI<2.2) assigned to central position
# smooth: Running median spanning 5 positions
resi	aa	logit	logit_smooth
1	M	0.500000000000000	0.500000000000000
2	R	0.500000000000000	0.500000000000000
3	V	0.500000000000000	0.500000000000000
4	L	0.500000000000000	0.500000000000000
5	A	0.500000000000000	0.500000000000000
6	C	0.500000000000000	0.500000000000000
7	L	0.500000000000000	0.500000000000000
8	L	0.500000000000000	0.500000000000000
9	A	0.976406944025668	0.940467902547301
10	A	0.940467902547301	0.940467902547301
11	L	0.940467902547301	0.940467902547301
12	V	0.945662775743580	0.940467902547301
13	G	0.909050450329963	0.938654831209578
14	I	0.938654831209578	0.921228670599559
15	Q	0.921228670599559	0.909050450329963
16	A	0.756763349774704	0.756763349774704
17	V	0.555963660870824	0.555963660870824
18	E	0.464446718269950	0.464446718269950
19	R	0.432416848746558	0.432416848746558
20	L	0.234653910275498	0.319062846919102
21	R	0.224007142218552	0.234653910275498
22	L	0.319062846919102	0.224007142218552
23	A	0.148214431288500	0.224007142218552
24	D	0.169072787963570	0.169072787963570
25	G	0.237510461040334	0.169072787963570
26	P	0.094912129716940	0.237510461040334
27	H	0.237510461040334	0.237510461040334
28	G	0.363746755130640	0.237510461040334
29	C	0.247029516314741	0.237510461040334
30	A	0.186918820305516	0.186918820305516
31	G	0.084681435068138	0.186918820305516
32	R	0.075221240879459	0.186918820305516
33	L	0.243733216506256	0.243733216506256
34	E	0.243733216506256	0.243733216506256
35	V	0.277108280749666	0.277108280749666
36	W	0.377473391944490	0.286139007920708
37	H	0.562882624176696	0.286139007920708
38	G	0.286139007920708	0.286139007920708
39	G	0.140334052613896	0.230537290704579
40	R	0.140334052613896	0.140334052613896
41	W	0.230537290704579	0.140334052613896
42	G	0.073821066082850	0.141647708794466
43	T	0.206868566969472	0.141647708794466
44	V	0.141647708794466	0.073821066082850
45	C	0.039983926565073	0.071455371818474
46	D	0.045263741916006	0.071455371818474
47	D	0.071455371818474	0.071455371818474
48	G	0.147903373877637	0.137986309389853
49	W	0.164874747090020	0.147903373877637
50	D	0.137986309389853	0.164874747090020
51	L	0.185959936121447	0.172515389858370
52	R	0.172515389858370	0.172515389858370
53	D	0.186777079409362	0.185959936121447
54	A	0.097594299748028	0.186777079409362
55	A	0.257851557428041	0.257851557428041
56	V	0.344514277085964	0.257851557428041
57	A	0.344514277085964	0.344514277085964
58	C	0.245689743404206	0.344514277085964
59	R	0.550430247314975	0.444374571793842
60	Q	0.444374571793842	0.476347309550093
61	L	0.476347309550093	0.488000487015919
62	G	0.607395211424205	0.476347309550093
63	C	0.488000487015919	0.476347309550093
64	G	0.369959461038150	0.391496047093281
65	G	0.297044447888775	0.391496047093281
66	A	0.391496047093281	0.369959461038150
67	L	0.428146772494131	0.344104824362765
68	A	0.344104824362765	0.344104824362765
69	A	0.246098485263838	0.246098485263838
70	P	0.116114663813176	0.175756613228018
71	G	0.175756613228018	0.116114663813176
72	G	0.091245495399142	0.116114663813176
73	A	0.101434350782728	0.175756613228018
74	F	0.202945860364903	0.202945860364903
75	F	0.291215059972878	0.250827714635524
76	G	0.291215059972878	0.250827714635524
77	E	0.250827714635524	0.257156777177238
78	G	0.135417407817632	0.257156777177238
79	A	0.257156777177238	0.257156777177238
80	G	0.359757773513754	0.359757773513754
81	P	0.544070348250942	0.359757773513754
82	V	0.511996427261880	0.359757773513754
83	W	0.298014118311781	0.298014118311781
84	L	0.152720646869993	0.152720646869993
85	S	0.120392469996050	0.152720646869993
86	E	0.152720646869993	0.152720646869993
87	L	0.180310752030191	0.180310752030191
88	A	0.251918222358778	0.251918222358778
89	C	0.251918222358778	0.251918222358778
90	R	0.426701467694904	0.276156432994761
91	G	0.412032147395064	0.276156432994761
92	N	0.276156432994761	0.276156432994761
93	E	0.179610701880777	0.237267169439535
94	G	0.191078150770434	0.237267169439535
95	Q	0.237267169439535	0.201219104219486
96	L	0.246928095692274	0.201219104219486
97	G	0.201219104219486	0.201219104219486
98	L	0.161451924162832	0.201219104219486
99	C	0.161343840183594	0.201219104219486
100	H	0.341263151585248	0.341263151585248
101	H	0.511839204138282	0.511839204138282
102	R	0.646190420149755	0.618385206756707
103	G	0.722555868770380	0.618385206756707
104	W	0.618385206756707	0.618385206756707
105	K	0.331187706337046	0.331187706337046
106	A	0.246616040308126	0.246616040308126
107	H	0.176160803039694	0.176160803039694
108	I	0.091476903544451	0.176160803039694
109	C	0.137386457663531	0.176160803039694
110	S	0.201233272940059	0.201233272940059
111	H	0.272676184084374	0.201233272940059
112	E	0.378315698915080	0.201233272940059
113	E	0.188531559284975	0.188531559284975
114	D	0.185252533194207	0.188531559284975
115	A	0.166602028423794	0.185252533194207
116	G	0.240244674537138	0.166602028423794
117	V	0.160091435533064	0.160091435533064
118	V	0.086070726322166	0.086133563860642
119	C	0.086070726322166	0.086070726322166
120	A	0.086133563860642	0.086070726322166
121	G	0.075829392738950	0.086070726322166
122	Q	0.066667984521489	0.086133563860642
123	R	0.125051321112010	0.105342667476233
124	V	0.105342667476233	0.105342667476233
125	A	0.134755356664337	0.105342667476233
126	N	0.072036293783785	0.078782306494559
127	S	0.078782306494559	0.072036293783785
128	R	0.025929867147512	0.025929867147512
129	D	0.016135421906538	0.025929867147512
130	D	0.025929867147512	0.025929867147512
131	S	0.023936318119240	0.023936318119240
132	T	0.043070451490309	0.023936318119240
133	S	0.021942054822853	0.023936318119240
134	P	0.013632837318769	0.031693170611810
135	L	0.031693170611810	0.031693170611810
136	D	0.057926983035778	0.057926983035778
137	G	0.096710719287960	0.096710719287960
138	A	0.109516127542638	0.109516127542638
139	P	0.316143966089836	0.279887732405283
140	W	0.316143966089836	0.279887732405283
141	P	0.279887732405283	0.316143966089836
142	G	0.279887732405283	0.279887732405283
143	L	0.316143966089836	0.279887732405283
144	L	0.123784736965034	0.154294392526328
145	L	0.139620890808098	0.154294392526328
146	E	0.154294392526328	0.154294392526328
147	L	0.218321780503496	0.218321780503496
148	S	0.359116252529836	0.222444673283538
149	P	0.222444673283538	0.266242706090878
150	S	0.266242706090878	0.266242706090878
151	T	0.370659981532483	0.222444673283538
152	E	0.210407251290560	0.210407251290560
153	E	0.132727712420996	0.132727712420996
154	P	0.064758545945270	0.128929540619276
155	L	0.128929540619276	0.064758545945270
156	V	0.056217054891250	0.056217054891250
157	T	0.045121416239092	0.045121416239092
158	H	0.045121416239092	0.045121416239092
159	A	0.041777519159619	0.045121416239092
160	P	0.033079449587303	0.045121416239092
161	R	0.068146116697376	0.068146116697376
162	P	0.112990479767833	0.075055095675236
163	A	0.139188407675179	0.075055095675236
164	G	0.075055095675236	0.075055095675236
165	N	0.042935917403963	0.042935917403963
166	P	0.042488960550639	0.042488960550639
167	Q	0.033803615039822	0.033803615039822
168	N	0.029841932763578	0.029841932763578
169	A	0.029841932763578	0.029841932763578
170	S	0.026174967609665	0.028349548441137
171	R	0.028349548441137	0.028349548441137
172	K	0.028349548441137	0.028349548441137
173	K	0.035106537398373	0.035106537398373
174	S	0.043852554513244	0.043852554513244
175	P	0.051729561842311	0.051729561842311
176	R	0.059965427275992	0.059965427275992
177	P	0.089815909562449	0.063975897249404
178	K	0.063975897249404	0.089815909562449
179	Q	0.113791289618892	0.113791289618892
180	A	0.182723163938562	0.182723163938562
181	K	0.193385835827114	0.182723163938562
182	S	0.204515017750718	0.193385835827114
183	T	0.162739911460841	0.193385835827114
184	R	0.219132074178044	0.204515017750718
185	A	0.181051992134316	0.215462145306469
186	P	0.219132074178044	0.215462145306469
187	L	0.215462145306469	0.181051992134316
188	L	0.145942616318959	0.215462145306469
189	T	0.130615228286388	0.215462145306469
190	T	0.230397962741244	0.230397962741244
191	G	0.244143012115051	0.244143012115051
192	A	0.375080767642108	0.375080767642108
193	P	0.486824358449674	0.407439454634834
194	R	0.435996234758288	0.407439454634834
195	Q	0.407439454634834	0.407439454634834
196	E	0.237280646647828	0.237280646647828
197	R	0.151481810069620	0.232288046671742
198	L	0.160032020248909	0.232288046671742
199	R	0.232288046671742	0.232288046671742
200	L	0.329366216282541	0.232288046671742
201	V	0.232288046671742	0.277492988146566
202	S	0.277492988146566	0.293835966088109
203	G	0.400747716619236	0.293835966088109
204	P	0.293835966088109	0.400747716619236
205	H	0.552772106734409	0.552772106734409
206	R	0.694048631625799	0.552772106734409
207	C	0.565554568675319	0.552772106734409
208	A	0.477040679686202	0.477040679686202
209	G	0.268524586349369	0.315035517524891
210	R	0.188484549223923	0.315035517524891
211	L	0.315035517524891	0.315035517524891
212	E	0.315035517524891	0.315035517524891
213	V	0.353609009351783	0.353609009351783
214	W	0.463900934870210	0.353609009351783
215	H	0.562882624176696	0.353609009351783
216	G	0.286139007920708	0.286139007920708
217	G	0.140334052613896	0.230537290704579
218	R	0.140334052613896	0.140334052613896
219	W	0.230537290704579	0.140334052613896
220	G	0.073821066082850	0.141647708794466
221	T	0.206868566969472	0.141647708794466
222	V	0.141647708794466	0.073821066082850
223	C	0.039983926565073	0.071455371818474
224	D	0.045263741916006	0.071455371818474
225	D	0.071455371818474	0.071455371818474
226	G	0.147903373877637	0.137986309389853
227	W	0.164874747090020	0.147903373877637
228	D	0.137986309389853	0.147903373877637
229	L	0.185959936121447	0.137986309389853
230	R	0.114824673263798	0.125037784009151
231	D	0.125037784009151	0.125037784009151
232	A	0.063048904563765	0.125037784009151
233	A	0.177753786377810	0.177753786377810
234	V	0.246435135828310	0.177753786377810
235	A	0.246435135828310	0.246435135828310
236	C	0.168512053651032	0.246435135828310
237	R	0.432399948342049	0.332277583178108
238	E	0.332277583178108	0.361431430070700
239	L	0.361431430070700	0.372271911606141
240	G	0.490476376966574	0.361431430070700
241	C	0.372271911606141	0.361431430070700
242	G	0.267593623416833	0.267593623416833
243	G	0.208187225599753	0.211981829083911
244	A	0.187759852290212	0.208187225599753
245	L	0.211981829083911	0.208187225599753
246	A	0.158603058868151	0.187759852290212
247	A	0.218193196989862	0.158603058868151
248	P	0.100974264811160	0.154196080054442
249	G	0.154196080054442	0.100974264811160
250	G	0.079057790236461	0.100974264811160
251	A	0.088017528331442	0.154196080054442
252	R	0.178773372713987	0.178773372713987
253	F	0.259957984963423	0.178773372713987
254	G	0.219490179671300	0.178773372713987
255	P	0.102758127661199	0.102758127661199
256	G	0.044563412963147	0.085568605315027
257	A	0.085568605315026	0.085568605315027
258	G	0.085568605315027	0.085568605315027
259	P	0.165780998282370	0.085568605315027
260	V	0.109076238033227	0.085568605315027
261	W	0.079011790948350	0.079011790948350
262	M	0.033549196235557	0.033549196235557
263	D	0.025682778250592	0.033549196235557
264	D	0.027817636705843	0.033549196235557
265	V	0.044383465780428	0.044383465780428
266	G	0.066381223798959	0.056302155210396
267	C	0.092120379391261	0.056302155210396
268	G	0.056302155210396	0.056302155210396
269	G	0.053185259267835	0.053185259267835
270	G	0.023543843658879	0.033452681120977
271	E	0.017003381234594	0.033452681120977
272	Q	0.033452681120977	0.033452681120977
273	A	0.055590859160672	0.055590859160672
274	L	0.063979862216095	0.055590859160672
275	R	0.063979862216095	0.057274750506828
276	D	0.043915207995736	0.059928977810318
277	C	0.057274750506828	0.059928977810318
278	P	0.059928977810318	0.059928977810318
279	R	0.119240765853467	0.105432912496669
280	S	0.105432912496669	0.105432912496669
281	P	0.121041761915253	0.105432912496669
282	W	0.100895466456160	0.100895466456160
283	G	0.033155395513425	0.037539937338437
284	R	0.015636383244395	0.033155395513425
285	S	0.037539937338437	0.033155395513425
286	N	0.018034973113376	0.037539937338437
287	C	0.039009585366294	0.039009585366294
288	D	0.060290809296516	0.060290809296516
289	H	0.093391868269298	0.060290809296516
290	S	0.109151535383330	0.060290809296516
291	E	0.044688814956309	0.056442473127605
292	D	0.049964789511209	0.049964789511209
293	A	0.056442473127605	0.049964789511209
294	G	0.048384897916064	0.056442473127605
295	L	0.064678934181865	0.064678934181865
296	V	0.074855473204140	0.074855473204140
297	C	0.148700706291227	0.148700706291227
298	T	0.233357544470059	0.233357544470059
299	G	0.271953033521389	0.245388270082483
300	P	0.245388270082483	0.254133395798978
301	A	0.329723168350760	0.271953033521389
302	P	0.254133395798978	0.254133395798978
303	R	0.326986243234922	0.254133395798978
304	L	0.163547414715296	0.163547414715296
305	R	0.155471527360244	0.155471527360244
306	L	0.123349344914608	0.130555972007968
307	A	0.095203765371956	0.130555972007968
308	D	0.130555972007968	0.130555972007968
309	G	0.249184551113991	0.134394664891510
310	P	0.134394664891510	0.237510461040334
311	H	0.237510461040334	0.247029516314741
312	G	0.363746755130640	0.237510461040334
313	C	0.247029516314741	0.237510461040334
314	A	0.186918820305516	0.186918820305516
315	G	0.084681435068138	0.186918820305516
316	R	0.075221240879459	0.186918820305516
317	L	0.243733216506256	0.243733216506256
318	E	0.243733216506256	0.243733216506256
319	V	0.274923870650192	0.274923870650192
320	W	0.374908132728919	0.283911368419504
321	H	0.560191195808726	0.283911368419504
322	G	0.283911368419504	0.283911368419504
323	G	0.139020471315358	0.283911368419504
324	R	0.207663684960673	0.207663684960673
325	W	0.324793775058401	0.207663684960673
326	G	0.113450416828323	0.209454046549942
327	S	0.295160017581585	0.209454046549942
328	V	0.209454046549942	0.113450416828323
329	C	0.062677765841293	0.109965531885609
330	D	0.070733473149064	0.109965531885609
331	D	0.109965531885609	0.109965531885609
332	A	0.217943930148293	0.204457435254634
333	W	0.240682109995495	0.217943930148293
334	D	0.204457435254634	0.217943930148293
335	L	0.268346852496191	0.204457435254634
336	R	0.173934411870956	0.188286718003736
337	D	0.188286718003736	0.188286718003736
338	A	0.098470394750551	0.188286718003736
339	A	0.259752170269994	0.246435135828310
340	V	0.346755215559939	0.246435135828310
341	A	0.246435135828310	0.259752170269994
342	C	0.168512053651032	0.332277583178108
343	R	0.432399948342049	0.332277583178108
344	E	0.332277583178108	0.361431430070700
345	L	0.361431430070700	0.372271911606141
346	G	0.490476376966574	0.361431430070700
347	C	0.372271911606141	0.361431430070700
348	G	0.267593623416833	0.285875017291890
349	G	0.208187225599753	0.285875017291890
350	A	0.285875017291890	0.267593623416833
351	L	0.317801956842942	0.246098485263838
352	A	0.246098485263838	0.246098485263838
353	A	0.246098485263838	0.246098485263838
354	P	0.116114663813176	0.148037328691628
355	G	0.148037328691628	0.116114663813176
356	G	0.075631781644851	0.116114663813176
357	A	0.084238760602217	0.148037328691628
358	F	0.198529937836793	0.198529937836793
359	F	0.291254642518356	0.198529937836793
360	G	0.291254642518356	0.198529937836793
361	E	0.143366479603024	0.143366479603024
362	G	0.063809688731413	0.143366479603024
363	S	0.130922369057251	0.143366479603024
364	G	0.176944201525419	0.176944201525419
365	P	0.313451140136228	0.176944201525419
366	I	0.286431502624926	0.176944201525419
367	I	0.139728550852994	0.139728550852994
368	L	0.064513393817500	0.084432496368861
369	D	0.049760490612753	0.084432496368861
370	D	0.084432496368861	0.084432496368861
371	L	0.130198107682343	0.130198107682343
372	R	0.219486729421984	0.219486729421984
373	C	0.286381918501074	0.286381918501074
374	R	0.468694090385935	0.286381918501074
375	G	0.410275931500766	0.286381918501074
376	N	0.225083431477433	0.290582349861106
377	E	0.159477618740182	0.290582349861106
378	T	0.290582349861106	0.290582349861106
379	A	0.410596557619644	0.339733812844613
380	L	0.423397342987668	0.339733812844613
381	R	0.339733812844613	0.339733812844613
382	F	0.228207607212793	0.228207607212793
383	C	0.228066988249992	0.228207607212793
384	P	0.163394841890698	0.228207607212793
385	A	0.283300862146524	0.283300862146524
386	R	0.426044489307696	0.410350732291232
387	P	0.441822067053327	0.410350732291232
388	W	0.410350732291232	0.410350732291232
389	G	0.175370448771655	0.175370448771655
390	Q	0.089676094317129	0.089676094317129
391	H	0.060769087030850	0.060769087030850
392	D	0.029565499091303	0.057602316006095
393	C	0.042132674144750	0.057602316006095
394	H	0.057602316006095	0.050767137961370
395	H	0.083375204217728	0.050767137961370
396	R	0.050767137961370	0.050767137961370
397	E	0.020010561409681	0.039033651429945
398	D	0.039033651429945	0.039033651429945
399	A	0.036069958727558	0.039033651429945
400	G	0.061215878599998	0.061215878599998
401	A	0.089785670287194	0.089785670287194
402	V	0.096134489012046	0.096134489012046
403	C	0.144011027125288	0.096134489012046
404	D	0.117111337266820	0.117111337266820
405	G	0.094612024258750	0.144011027125288
406	M	0.155423986888310	0.155423986888310
407	P	0.311231058855245	0.238372985618527
408	L	0.238372985618527	0.238372985618527
409	G	0.295042498657935	0.238372985618527
410	Y	0.145626192324876	0.145626192324876
411	V	0.090869891326934	0.090869891326934
412	P	0.047061486165864	0.090869891326934
413	P	0.072692200723860	0.072692200723860
414	T	0.093945848299059	0.065159084339059
415	A	0.065159084339059	0.065159084339059
416	P	0.065159084339059	0.065159084339059
417	T	0.038489296403713	0.038489296403713
418	D	0.029499909509033	0.029499909509033
419	S	0.021092517691732	0.021092517691732
420	N	0.015269059515443	0.021092517691732
421	N	0.017915652960346	0.019096551204031
422	S	0.022632021464583	0.017915652960346
423	T	0.019096551204031	0.017915652960346
424	P	0.013305061964512	0.015616633424132
425	R	0.015616633424132	0.015616633424132
426	E	0.015616633424132	0.015616633424132
427	A	0.045564625754765	0.045564625754765
428	A	0.046042380890963	0.046042380890963
429	S	0.057350888459554	0.057350888459554
430	R	0.066084667678575	0.066084667678575
431	P	0.079897797269301	0.066084667678575
432	P	0.068039290932736	0.066084667678575
433	S	0.060977259334745	0.068039290932736
434	T	0.057357968798606	0.068039290932736
435	M	0.115098040234080	0.074187501921247
436	T	0.074187501921247	0.100195442303846
437	S	0.100195442303846	0.100195442303846
438	Q	0.100195442303846	0.080649129092459
439	A	0.080649129092459	0.080649129092459
440	P	0.080649129092459	0.080649129092459
441	G	0.080649129092459	0.080649129092459
442	T	0.097189737295968	0.080649129092459
443	A	0.096234795087996	0.080649129092459
444	G	0.056764141589518	0.093072998335396
445	V	0.056764141589518	0.093072998335396
446	S	0.093072998335396	0.093072998335396
447	P	0.172839529015336	0.172839529015336
448	P	0.252156861116349	0.185491762122920
449	P	0.185491762122920	0.185491762122920
450	A	0.203843914166758	0.185491762122920
451	S	0.160698115574882	0.160698115574882
452	P	0.117088699517092	0.117088699517092
453	T	0.091488707352359	0.091488707352359
454	V	0.067571075120287	0.067571075120287
455	L	0.051942203888208	0.060554483594109
456	W	0.060554483594109	0.060554483594109
457	E	0.060554483594109	0.060554483594109
458	P	0.065393470660365	0.065393470660365
459	G	0.096750139658711	0.096750139658711
460	P	0.103595302145803	0.103595302145803
461	E	0.203458987496287	0.203458987496287
462	A	0.301111247019718	0.203458987496287
463	G	0.236668326265277	0.203458987496287
464	S	0.110932410487528	0.110932410487528
465	P	0.050835100699438	0.093773712849074
466	Q	0.085330896155600	0.093773712849074
467	L	0.093773712849074	0.093773712849074
468	R	0.180162222092033	0.180162222092033
469	L	0.205427462545699	0.205427462545699
470	V	0.253995989248153	0.230381623593753
471	A	0.230381623593753	0.253995989248153
472	G	0.426550676444730	0.299242399626438
473	P	0.299242399626438	0.426550676444730
474	S	0.461417635473290	0.461417635473290
475	K	0.647727105394042	0.461417635473290
476	C	0.513417752701307	0.461417635473290
477	S	0.328301170464741	0.328301170464741
478	G	0.193578819035548	0.196834990191536
479	R	0.131851366495023	0.196834990191536
480	L	0.196834990191536	0.196834990191536
481	E	0.196834990191536	0.196834990191536
482	V	0.225704741535024	0.225704741535024
483	W	0.332035778898581	0.225704741535024
484	H	0.458448325093610	0.225704741535024
485	D	0.208552820091815	0.208552820091815
486	Q	0.116369764818544	0.208552820091815
487	R	0.148350791860783	0.148350791860783
488	W	0.242254880137966	0.148350791860783
489	G	0.078384628201316	0.148350791860783
490	T	0.182211594685207	0.123553514470846
491	V	0.123553514470846	0.078384628201316
492	C	0.034356542770093	0.074961314153597
493	D	0.031948159083953	0.074961314153597
494	D	0.074961314153597	0.074961314153597
495	S	0.130263011712634	0.130263011712634
496	W	0.191410811908171	0.161029217228484
497	D	0.161029217228484	0.161029217228484
498	M	0.215015861841065	0.161029217228484
499	R	0.134603690286668	0.146285314801825
500	D	0.146285314801825	0.146285314801825
501	S	0.074661587889438	0.146285314801825
502	A	0.205851752803481	0.205851752803481
503	V	0.281670655667296	0.205851752803481
504	V	0.228665733632102	0.205851752803481
505	C	0.112885114464641	0.190232039585225
506	R	0.190232039585225	0.125967570810265
507	E	0.125967570810265	0.112885114464641
508	L	0.101963304710767	0.101963304710767
509	G	0.101963304710767	0.101963304710767
510	C	0.088013461112998	0.088013461112998
511	G	0.088013461112998	0.088013461112998
512	G	0.064939412307705	0.064939412307705
513	P	0.029870412382925	0.034591293308863
514	Q	0.020271122727210	0.034591293308863
515	Q	0.034591293308863	0.034591293308863
516	P	0.045060122044046	0.045060122044046
517	D	0.047381021174252	0.045060122044046
518	P	0.047381021174252	0.045060122044046
519	A	0.036623102380494	0.040987692490898
520	A	0.036623102380494	0.040987692490898
521	G	0.040987692490898	0.040987692490898
522	R	0.092862624911791	0.092862624911791
523	F	0.180129191977868	0.180129191977868
524	G	0.309078754956173	0.208253141739205
525	W	0.208253141739205	0.208253141739205
526	G	0.208253141739205	0.245344207165304
527	A	0.345423755766725	0.245344207165304
528	G	0.245344207165304	0.298421183789081
529	P	0.298421183789081	0.345423755766725
530	I	0.489645785478067	0.298421183789081
531	W	0.402018639325199	0.298421183789081
532	L	0.266739940244144	0.266739940244144
533	D	0.216441564597912	0.216441564597912
534	D	0.146162949050666	0.216441564597912
535	V	0.184621088928286	0.216441564597912
536	G	0.257402797722713	0.212336561505576
537	C	0.314354219874447	0.212336561505576
538	V	0.212336561505576	0.212336561505576
539	G	0.175326808043089	0.175326808043089
540	T	0.083625334965774	0.127682488798873
541	E	0.056257470691941	0.127682488798873
542	A	0.127682488798873	0.127682488798873
543	S	0.199320089883454	0.199320089883454
544	L	0.224248549576473	0.199320089883454
545	S	0.224248549576473	0.199320089883454
546	D	0.145110325042496	0.145110325042496
547	C	0.096909700116523	0.145110325042496
548	P	0.101203510459377	0.145110325042496
549	A	0.151694814041353	0.151694814041353
550	A	0.276540454505808	0.210355755402795
551	P	0.251386510075817	0.210355755402795
552	W	0.210355755402795	0.210355755402795
553	G	0.075278338614589	0.121899227799751
554	K	0.039094454054107	0.075278338614589
555	H	0.121899227799751	0.075278338614589
556	N	0.061357209126462	0.097507390158800
557	C	0.115940104314829	0.115940104314829
558	A	0.097507390158800	0.115940104314829
559	H	0.123850653588073	0.115940104314829
560	N	0.143934163237640	0.097507390158800
561	E	0.060320435206231	0.067311850137200
562	D	0.067311850137200	0.061090891424589
563	V	0.061090891424589	0.061090891424589
564	G	0.043638520926026	0.061090891424589
565	V	0.097519369334119	0.043638520926026
566	T	0.032540877661439	0.043638520926026
567	C	0.026677663919713	0.049212841680623
568	T	0.049212841680623	0.049212841680623
569	G	0.061250051383701	0.053747621677445
570	P	0.053747621677445	0.061250051383701
571	P	0.088092410084759	0.088092410084759
572	G	0.095713269824466	0.095713269824466
573	L	0.122806395578606	0.122806395578606
574	D	0.139836748318919	0.138527071878728
575	S	0.138527071878728	0.139836748318919
576	I	0.165500653023261	0.165500653023261
577	S	0.285392862025685	0.285392862025685
578	D	0.309868776980353	0.285392862025685
579	P	0.285392862025685	0.309868776980353
580	F	0.468845310614641	0.336403873187491
581	S	0.468845310614641	0.336403873187491
582	W	0.336403873187491	0.353567621051770
583	S	0.336403873187491	0.336403873187491
584	W	0.353567621051770	0.336403873187491
585	I	0.118374829265593	0.336403873187491
586	P	0.141462180090252	0.353567621051770
587	G	0.394986926500775	0.394986926500775
588	L	0.590658544672380	0.394986926500775
589	G	0.396290515264015	0.394986926500775
590	R	0.331675569320985	0.331675569320985
591	D	0.125780635688944	0.212780898468159
592	R	0.212780898468159	0.143473260121172
593	D	0.143473260121172	0.125780635688944
594	A	0.076793889597240	0.093980565142517
595	W	0.084470042597340	0.084470042597340
596	L	0.093980565142517	0.082251814127446
597	P	0.052325807687431	0.082251814127446
598	G	0.082251814127446	0.082251814127446
599	E	0.076696279380495	0.082251814127446
600	L	0.220840302652253	0.209852900262029
601	A	0.209852900262029	0.220840302652253
602	T	0.394722360040673	0.313955923948731
603	K	0.347007969096437	0.313955923948731
604	P	0.313955923948731	0.313955923948731
605	S	0.313955923948731	0.313955923948731
606	A	0.236110820939513	0.313955923948731
607	S	0.278208243656517	0.278208243656517
608	V	0.404327520775677	0.267551153153396
609	T	0.267551153153396	0.267551153153396
610	A	0.231321558477442	0.267551153153396
611	S	0.219135479349921	0.267551153153396
612	V	0.267551153153396	0.231321558477442
613	L	0.267551153153396	0.219135479349921
614	E	0.216402797782308	0.241900714364757
615	K	0.175031043142157	0.216402797782308
616	T	0.241900714364757	0.175031043142157
617	T	0.137221899783607	0.137221899783607
618	T	0.129160063796009	0.129160063796009
619	K	0.107828314972092	0.108884439968923
620	A	0.108884439968923	0.107828314972092
621	P	0.063278707096827	0.104693794690589
622	G	0.032789702437483	0.104693794690589
623	K	0.104693794690589	0.104693794690589
624	M	0.174584789764961	0.164747020525335
625	P	0.174584789764961	0.164747020525335
626	K	0.164747020525335	0.167677529899410
627	S	0.134027743744835	0.164747020525335
628	T	0.167677529899410	0.164200420360910
629	K	0.134027743744835	0.164200420360910
630	K	0.164200420360910	0.167677529899410
631	W	0.180913941350943	0.164200420360910
632	V	0.191495774847657	0.164200420360910
633	T	0.137349096470017	0.147362223433544
634	K	0.147362223433544	0.137349096470017
635	N	0.134812368467114	0.137349096470017
636	A	0.116953651886907	0.147362223433544
637	K	0.182604927476314	0.182604927476314
638	R	0.262738007039786	0.182604927476314
639	P	0.243164593053672	0.182604927476314
640	T	0.140918544328638	0.140918544328638
641	T	0.088629552601569	0.093957255003164
642	Q	0.083147410781680	0.093957255003164
643	P	0.093957255003164	0.093957255003164
644	P	0.115607987246814	0.103081923635698
645	V	0.103081923635698	0.113420006172479
646	M	0.130129786558279	0.115607987246814
647	P	0.113420006172479	0.113420006172479
648	T	0.130819075108087	0.113420006172479
649	T	0.112325433736317	0.112325433736317
650	K	0.096156972227306	0.112325433736317
651	H	0.054486538720393	0.112325433736317
652	S	0.112976802971240	0.096156972227306
653	R	0.131561793462927	0.081588780739846
654	A	0.081588780739846	0.081588780739846
655	Q	0.051683814447065	0.060877946528239
656	S	0.060877946528239	0.060877946528239
657	P	0.060877946528239	0.060877946528239
658	P	0.072945941498260	0.072945941498260
659	D	0.092905442424987	0.092905442424987
660	L	0.151448513495255	0.144625735295691
661	T	0.152858676634148	0.144625735295691
662	S	0.144625735295691	0.144625735295691
663	Q	0.073299809104674	0.095188703996204
664	T	0.095188703996204	0.095188703996204
665	T	0.095188703996204	0.095188703996204
666	A	0.117807310822286	0.117807310822286
667	A	0.144939574693291	0.134305551062460
668	L	0.223775652043983	0.134305551062460
669	T	0.134305551062460	0.134305551062460
670	T	0.133039666058883	0.134305551062460
671	E	0.080964378233490	0.134305551062460
672	A	0.151392014204823	0.151392014204823
673	S	0.151392014204823	0.151392014204823
674	R	0.159938111315644	0.151392014204823
675	R	0.143387642730889	0.143387642730889
676	P	0.103894349213710	0.103894349213710
677	T	0.058728814663657	0.058728814663657
678	S	0.058728814663657	0.058728814663657
679	E	0.034217487590269	0.058728814663657
680	F	0.070402719432086	0.049842030520680
681	T	0.049842030520680	0.046165207632558
682	R	0.046165207632558	0.049842030520680
683	R	0.046165207632558	0.049842030520680
684	P	0.081583369310603	0.081583369310603
685	T	0.095560413576207	0.094619802526550
686	T	0.094619802526550	0.095560413576207
687	E	0.101258454345448	0.096949924809825
688	A	0.165561228749575	0.101258454345448
689	P	0.096949924809825	0.108821260355725
690	Q	0.115290718522998	0.115290718522998
691	R	0.108821260355725	0.115290718522998
692	W	0.175338093369265	0.175338093369265
693	T	0.201847280923169	0.175338093369265
694	S	0.175338093369265	0.175338093369265
695	H	0.162508181023868	0.201847280923169
696	T	0.293177592404355	0.223176371813072
697	T	0.223176371813072	0.223176371813072
698	A	0.267225330321299	0.223176371813072
699	T	0.184941353927361	0.184941353927361
700	L	0.184941353927361	0.184941353927361
701	T	0.103818779792165	0.103818779792165
702	P	0.103818779792165	0.103818779792165
703	Q	0.098463732464414	0.103818779792165
704	A	0.092906699801020	0.103818779792165
705	P	0.132218344847089	0.132218344847089
706	R	0.156077996176558	0.156077996176558
707	E	0.184775592002498	0.184775592002498
708	R	0.296357408007338	0.184775592002498
709	T	0.184775592002498	0.184775592002498
710	T	0.184775592002498	0.184775592002498
711	K	0.197454838034556	0.184775592002498
712	T	0.167778393079448	0.167778393079448
713	M	0.122528071035549	0.131625569049626
714	A	0.131625569049626	0.131625569049626
715	M	0.074633608234884	0.131625569049626
716	L	0.174432422426694	0.163761718893944
717	T	0.165264203055560	0.163761718893944
718	T	0.163761718893944	0.163761718893944
719	Q	0.100074040112243	0.105506416374482
720	G	0.105506416374482	0.105506416374482
721	P	0.105506416374482	0.105506416374482
722	Q	0.137684131603825	0.105506416374482
723	E	0.109263305590360	0.105506416374482
724	M	0.075411870962793	0.081210680095350
725	T	0.081210680095350	0.075411870962793
726	S	0.069171963696053	0.075411870962793
727	E	0.063512189956548	0.081210680095350
728	S	0.082739249736552	0.082739249736552
729	T	0.106592773406697	0.106592773406697
730	I	0.208673313693374	0.140950686536247
731	K	0.140950686536247	0.140950686536247
732	S	0.195449129259618	0.163926516617378
733	I	0.139064769915522	0.140950686536247
734	P	0.163926516617378	0.163926516617378
735	Q	0.101172154932281	0.163926516617378
736	A	0.285288839655863	0.163926516617378
737	S	0.253333114209682	0.161539891085793
738	L	0.161539891085793	0.161539891085793
739	E	0.066769383690064	0.070535565866751
740	P	0.070535565866751	0.066769383690064
741	S	0.060595302530943	0.060595302530943
742	A	0.017864380326022	0.020951250954669
743	E	0.020951250954669	0.019332872633174
744	I	0.019332872633174	0.017864380326022
745	P	0.014919490029199	0.014919490029199
746	E	0.007512470311228	0.007512470311228
747	G	0.003413030073136	0.007267465431673
748	S	0.007267465431673	0.007267465431673
749	P	0.007267465431673	0.007267465431673
750	E	0.007267465431673	0.007267465431673
751	S	0.005044980454920	0.007267465431673
752	P	0.008755023544936	0.007343841630363
753	K	0.007343841630363	0.008628790245788
754	D	0.008628790245788	0.008755023544936
755	P	0.015096455809931	0.015096455809931
756	A	0.020085218179446	0.015096455809931
757	P	0.015259853201863	0.015259853201863
758	S	0.010357995116218	0.015259853201863
759	P	0.017904879926460	0.015259853201863
760	S	0.013596061626486	0.017904879926460
761	V	0.029563658594797	0.029563658594797
762	S	0.056937021748612	0.056937021748612
763	T	0.115308820460280	0.115308820460280
764	T	0.207287565739217	0.186927627716443
765	G	0.186927627716443	0.207287565739217
766	E	0.336928347153110	0.268281742392946
767	S	0.384071957081615	0.268281742392946
768	G	0.268281742392946	0.268281742392946
769	L	0.217035104382106	0.217035104382106
770	F	0.121393481278010	0.121393481278010
771	R	0.098780276489257	0.121393481278010
772	V	0.104722941738394	0.121393481278010
773	R	0.156664063482439	0.156664063482439
774	L	0.231674851056062	0.231674851056062
775	A	0.284229140808451	0.284229140808451
776	D	0.299934055823671	0.284229140808451
777	G	0.515646719493935	0.284229140808451
778	P	0.245471779669888	0.299934055823671
779	N	0.228945790306456	0.256240761724032
780	R	0.352735832552700	0.256240761724032
781	C	0.256240761724032	0.256240761724032
782	A	0.281536097931409	0.256240761724032
783	G	0.136216807914480	0.256240761724032
784	R	0.121765228198096	0.281536097931409
785	L	0.354568348538444	0.354568348538444
786	E	0.354568348538444	0.354568348538444
787	V	0.395189604958768	0.395189604958768
788	W	0.584126276151135	0.395189604958768
789	H	0.676394833935984	0.395189604958768
790	A	0.394167628799410	0.394167628799410
791	G	0.209468066811593	0.337875379257824
792	R	0.217547668553642	0.217547668553642
793	W	0.337875379257824	0.217547668553642
794	G	0.119526670156007	0.219399648379746
795	T	0.307591797192630	0.219399648379746
796	V	0.219399648379746	0.119526670156007
797	C	0.066237875147745	0.074714675282542
798	D	0.074714675282542	0.074714675282542
799	D	0.062373753020881	0.074714675282542
800	N	0.130470825958363	0.121555885598932
801	W	0.145784110213048	0.130470825958363
802	D	0.121555885598932	0.145784110213048
803	L	0.266021721427798	0.170681859892551
804	R	0.170681859892551	0.170681859892551
805	D	0.184825829060301	0.184825829060301
806	A	0.096464220732979	0.184825829060301
807	T	0.255390979890976	0.255390979890976
808	V	0.341607369746731	0.341607369746731
809	A	0.381424937852787	0.346835918568066
810	C	0.346835918568066	0.346835918568066
811	W	0.534093518152982	0.346835918568066
812	E	0.341526318419794	0.346835918568066
813	L	0.341526318419794	0.521597944349139
814	G	0.638954447480118	0.504149412238715
815	C	0.521597944349139	0.504149412238715
816	G	0.504149412238715	0.504149412238715
817	K	0.376083735139798	0.376083735139798
818	V	0.346208336704582	0.363448955107680
819	R	0.363448955107680	0.346208336704582
820	P	0.178975731538493	0.244000531420208
821	R	0.244000531420208	0.178975731538493
822	V	0.114955839740740	0.147985750844374
823	G	0.147985750844374	0.114955839740740
824	K	0.075603192057815	0.114955839740740
825	T	0.084207213875716	0.147985750844374
826	H	0.165664435143403	0.165664435143403
827	Y	0.187368676811378	0.187368676811378
828	G	0.286464320367261	0.187368676811378
829	P	0.190976733458919	0.187368676811378
830	G	0.098567937326847	0.098567937326847
831	T	0.087953963650212	0.098567937326847
832	G	0.087953963650212	0.098567937326847
833	P	0.141064577456691	0.096986711936341
834	I	0.132811734934868	0.096986711936341
835	W	0.096986711936341	0.096986711936341
836	L	0.058416188581952	0.063684038323453
837	D	0.044990535735265	0.063684038323453
838	D	0.063684038323453	0.063684038323453
839	M	0.082538321744685	0.082538321744685
840	G	0.143228361112780	0.115054733369303
841	C	0.181078110261273	0.115054733369303
842	K	0.115054733369303	0.115054733369303
843	G	0.092998985006173	0.092998985006173
844	S	0.042156387735418	0.042156387735418
845	E	0.022891174052343	0.042156387735418
846	A	0.034226723348512	0.042156387735418
847	S	0.080053917200889	0.080053917200889
848	L	0.102798997406162	0.080053917200889
849	S	0.102798997406162	0.080053917200889
850	D	0.063037983302277	0.074695677847651
851	C	0.071437139132438	0.074695677847651
852	P	0.074695677847651	0.074695677847651
853	S	0.114739694057107	0.090184454851682
854	G	0.101393053870940	0.090184454851682
855	A	0.090184454851682	0.090184454851682
856	W	0.053842062781430	0.053842062781430
857	G	0.017092545784682	0.028800509436750
858	K	0.008616114006044	0.017092545784682
859	H	0.028800509436750	0.017092545784682
860	N	0.013771396138738	0.028800509436750
861	C	0.029938661010690	0.029938661010690
862	D	0.030257768618433	0.030257768618433
863	H	0.062145193420435	0.030257768618433
864	E	0.051764274356549	0.045550998402720
865	E	0.020416589676066	0.048685932489409
866	D	0.045550998402720	0.045550998402720
867	V	0.048685932489409	0.045550998402720
868	G	0.023175345339278	0.045550998402720
869	L	0.049225742141512	0.023175345339278
870	T	0.015860438559187	0.023175345339278
871	C	0.015860438559187	0.025226706484819
872	T	0.025226706484819	0.025226706484819
873	G	0.036902706966525	0.036902706966525
874	Y	0.053685229208631	0.053685229208631
875	T	0.183526344917532	0.117591452971352
876	D	0.117591452971352	0.117591452971352
877	Y	0.258733410880784	0.117591452971352
878	D	0.084966349595740	0.084966349595740
879	D	0.072414770559723	0.072414770559723
880	Y	0.046854173652606	0.064886957048324
881	P	0.046368404448626	0.046854173652606
882	P	0.064886957048324	0.046368404448626
883	W	0.022493083402916	0.041005445562860
884	T	0.011247213035167	0.029418404583416
885	W	0.041005445562860	0.029418404583416
886	D	0.029418404583416	0.041005445562860
887	P	0.054084987717770	0.048083074232855
888	T	0.079608969810031	0.054084987717770
889	S	0.048083074232855	0.056674945019498
890	R	0.056674945019498	0.056674945019498
891	E	0.066694514619856	0.048083074232855
892	D	0.042407255888998	0.042407255888998
893	L	0.032055520025875	0.042407255888998
894	A	0.027728416460873	0.041357945941813
895	K	0.046259719433378	0.041357945941813
896	G	0.041357945941813	0.043981186471259
897	T	0.043981186471259	0.044443112000028
898	T	0.044443112000028	0.044443112000028
899	T	0.074916943804841	0.074916943804841
900	A	0.107065612162274	0.107065612162274
901	G	0.322071046847291	0.183526942797545
902	V	0.214358421602723	0.194225371906286
903	P	0.183526942797545	0.214358421602723
904	G	0.194225371906286	0.214358421602723
905	H	0.255946111999306	0.235847987840192
906	T	0.268526690003498	0.235847987840192
907	L	0.235847987840192	0.235847987840192
908	P	0.187523702609146	0.199212562901906
909	W	0.158305016503131	0.187523702609146
910	R	0.199212562901906	0.158305016503131
911	T	0.127309834273288	0.158305016503131
912	T	0.127309834273288	0.191456574635569
913	R	0.191456574635569	0.191456574635569
914	R	0.308995344636856	0.215114888799302
915	P	0.323051328521476	0.308995344636856
916	G	0.215114888799302	0.308995344636856
917	S	0.377240082729608	0.215114888799302
918	S	0.206357569835243	0.206357569835243
919	S	0.107495251460544	0.107495251460544
920	P	0.107495251460544	0.107495251460544
921	A	0.082626261493455	0.082626261493455
922	I	0.077047558722236	0.077047558722236
923	R	0.067986478044543	0.067986478044543
924	R	0.041126908761087	0.067986478044543
925	L	0.041126908761087	0.065423906870824
926	P	0.069119817319919	0.065423906870824
927	D	0.065423906870824	0.069119817319919
928	T	0.116226801435586	0.116226801435586
929	G	0.116226801435586	0.116226801435586
930	S	0.175062617390990	0.116226801435586
931	K	0.095336152679389	0.116226801435586
932	D	0.162068673763254	0.095336152679389
933	G	0.082226079177423	0.082226079177423
934	Y	0.045996784066269	0.082226079177423
935	K	0.045996784066269	0.067288747282454
936	L	0.087984171239493	0.067288747282454
937	P	0.067288747282454	0.072216141310089
938	W	0.093344610373495	0.087984171239493
939	T	0.072216141310089	0.093344610373495
940	W	0.134275777726344	0.134275777726344
941	D	0.275805720822750	0.134275777726344
942	T	0.224320814350470	0.134275777726344
943	P	0.112132659530459	0.119277259665508
944	S	0.119277259665508	0.112132659530459
945	G	0.057737446815924	0.067931329381962
946	R	0.067931329381962	0.057737446815924
947	G	0.043214530651303	0.043214530651303
948	L	0.032672460144366	0.043214530651303
949	A	0.015826341318184	0.043214530651303
950	E	0.057001710638883	0.043248322960840
951	G	0.043248322960840	0.043248322960840
952	T	0.043248322960840	0.043702903233686
953	P	0.043702903233686	0.043702903233686
954	T	0.101978236560516	0.073708337842393
955	A	0.073708337842393	0.073708337842393
956	G	0.114387289166117	0.073708337842393
957	K	0.049410987365337	0.070123800496203
958	L	0.041064090222980	0.070123800496203
959	G	0.070123800496203	0.070123800496203
960	P	0.097163105016756	0.096208396599763
961	T	0.096208396599763	0.096208396599763
962	L	0.096208396599763	0.096208396599763
963	G	0.073734889774255	0.073734889774255
964	A	0.060916693107352	0.067972218024359
965	G	0.067972218024359	0.061694265148230
966	T	0.061694265148230	0.061694265148230
967	T	0.034174551957310	0.067972218024359
968	R	0.080818133797663	0.080818133797663
969	S	0.100400934166389	0.097496620406179
970	P	0.158427473357195	0.097496620406179
971	G	0.097496620406179	0.097496620406179
972	S	0.097496620406179	0.097496620406179
973	P	0.042141687705918	0.055563592488303
974	P	0.055563592488303	0.042141687705918
975	T	0.042141687705918	0.042141687705918
976	L	0.041702638414014	0.041702638414014
977	R	0.033146857787749	0.039410686646097
978	V	0.035669735493734	0.039410686646097
979	H	0.039410686646097	0.039410686646097
980	G	0.044092284668180	0.044092284668180
981	D	0.083694944026167	0.058107141833692
982	T	0.083694944026167	0.061770607469913
983	G	0.058107141833692	0.061770607469913
984	S	0.061770607469913	0.058107141833692
985	P	0.036433679870189	0.036433679870189
986	R	0.028926257603146	0.028926257603146
987	K	0.014630275493410	0.016431421298901
988	P	0.014641792181684	0.016431421298901
989	W	0.016431421298901	0.016431421298901
990	P	0.039404088994787	0.039404088994787
991	E	0.047430255054134	0.047430255054134
992	R	0.062426763971754	0.062426763971754
993	R	0.067023710655959	0.067023710655959
994	P	0.078720163516664	0.078720163516664
995	P	0.088578250870473	0.080561618494381
996	R	0.080561618494381	0.080561618494381
997	P	0.080561618494381	0.080561618494381
998	A	0.042818812162066	0.072289189663680
999	A	0.042818812162066	0.057836954576419
1000	T	0.072289189663680	0.042818812162066
1001	R	0.057836954576419	0.042818812162066
1002	T	0.041241714208443	0.048169943915586
1003	A	0.041241714208443	0.048169943915586
1004	P	0.048169943915586	0.048169943915586
1005	P	0.054428265977663	0.048169943915586
1006	T	0.063425170996573	0.048169943915586
1007	P	0.044804018996362	0.044804018996362
1008	S	0.028085834624182	0.028085834624182
1009	P	0.023719070629148	0.023719070629148
1010	G	0.018780520976684	0.018780520976684
1011	P	0.014111152435015	0.014111152435015
1012	S	0.009816474592874	0.014111152435015
1013	A	0.014111152435015	0.014111152435015
1014	S	0.030664880516038	0.030664880516038
1015	P	0.030664880516038	0.030664880516038
1016	G	0.035882798683107	0.030664880516038
1017	P	0.018261141282672	0.028131199870171
1018	P	0.021415075226275	0.028131199870171
1019	G	0.028131199870171	0.021415075226275
1020	P	0.035439806282213	0.028131199870171
1021	A	0.020657433208987	0.031280793206711
1022	L	0.031280793206711	0.031613740012075
1023	T	0.031613740012075	0.031613740012075
1024	S	0.031613740012075	0.031613740012075
1025	D	0.044480707016961	0.044480707016961
1026	S	0.051923589774985	0.051923589774985
1027	S	0.073276735627959	0.073276735627959
1028	R	0.164215309923640	0.159972015412907
1029	E	0.189429137186084	0.159972015412907
1030	L	0.159972015412907	0.159972015412907
1031	T	0.054994668765390	0.066655191293253
1032	P	0.065978341983918	0.066655191293253
1033	H	0.066655191293253	0.066655191293253
1034	S	0.125028825245009	0.066655191293253
1035	A	0.066655191293253	0.066655191293253
1036	L	0.080577283772100	0.066655191293253
1037	T	0.064583424148652	0.064583424148652
1038	S	0.056697354412880	0.056697354412880
1039	E	0.031332163358465	0.031332163358465
1040	A	0.031002087099795	0.031002087099795
1041	T	0.031002087099795	0.031002087099795
1042	S	0.024604484322218	0.024868193998428
1043	D	0.024868193998428	0.024604484322218
1044	A	0.017357288534004	0.017357288534004
1045	P	0.004677157806065	0.004824880180814
1046	D	0.003935220536260	0.004824880180814
1047	T	0.004824880180814	0.004824880180814
1048	S	0.008374425438804	0.007370234472446
1049	P	0.007370234472446	0.007370234472446
1050	P	0.007370234472446	0.007370234472446
1051	T	0.005855743202640	0.007370234472446
1052	P	0.009918340746229	0.007370234472446
1053	D	0.004063214128037	0.008936597027828
1054	P	0.008936597027828	0.009918340746229
1055	A	0.035430577123172	0.035430577123172
1056	S	0.063894816293097	0.063894816293097
1057	R	0.064551768627529	0.064551768627529
1058	T	0.075089185433183	0.064551768627529
1059	N	0.075089185433183	0.075089185433183
1060	P	0.038584826674893	0.075089185433183
1061	D	0.081068785749055	0.081068785749055
1062	L	0.178051401468574	0.178051401468574
1063	I	0.323765646923900	0.280651490946551
1064	L	0.280651490946551	0.280651490946551
1065	T	0.282863656179871	0.280651490946551
1066	S	0.237070884043477	0.237070884043477
1067	P	0.133156606745630	0.185541679606926
1068	D	0.162222836016155	0.185541679606926
1069	F	0.185541679606926	0.185541679606926
1070	A	0.437352240595188	0.227551474246649
1071	L	0.413690552741238	0.227551474246649
1072	S	0.227551474246649	0.263392926988008
1073	T	0.161376101170144	0.263392926988008
1074	P	0.263392926988008	0.263392926988008
1075	D	0.265519268371504	0.265519268371504
1076	S	0.265519268371504	0.265519268371504
1077	S	0.293415955164396	0.265519268371504
1078	V	0.158893399823816	0.158893399823816
1079	V	0.133403231850533	0.133403231850533
1080	P	0.065114107556475	0.065782715399842
1081	A	0.065782715399842	0.065782715399842
1082	L	0.055891922914480	0.065782715399842
1083	T	0.115706220538895	0.115706220538895
1084	P	0.182026550492082	0.182026550492082
1085	E	0.183659806991066	0.182026550492082
1086	P	0.297089174642029	0.182026550492082
1087	S	0.174010142017683	0.174010142017683
1088	P	0.104320119426876	0.107482771260302
1089	T	0.072928511764335	0.104320119426876
1090	P	0.107482771260302	0.072928511764335
1091	L	0.060863211015673	0.060863211015673
1092	P	0.060241380195807	0.060241380195807
1093	T	0.036322434582850	0.060241380195807
1094	L	0.052855544737452	0.060241380195807
1095	P	0.061609419884355	0.061609419884355
1096	K	0.062244436727966	0.061609419884355
1097	E	0.062244436727966	0.061609419884355
1098	L	0.061609419884355	0.061609419884355
1099	T	0.042460869232479	0.045689114036495
1100	S	0.038694370382776	0.045214850804893
1101	D	0.045689114036495	0.045214850804893
1102	P	0.045214850804893	0.045214850804893
1103	S	0.045214850804893	0.045689114036495
1104	T	0.052773791940975	0.047827540894084
1105	P	0.047827540894084	0.047827540894084
1106	S	0.081267896468873	0.047827540894084
1107	E	0.044968081686267	0.044968081686267
1108	V	0.026041105236824	0.044968081686267
1109	T	0.024075576384324	0.044968081686267
1110	S	0.077639601449861	0.046096384710115
1111	L	0.077639601449861	0.046096384710115
1112	S	0.046096384710115	0.046096384710115
1113	P	0.045618096004172	0.045618096004172
1114	T	0.027336455575055	0.045618096004172
1115	S	0.027628616983020	0.027628616983020
1116	E	0.047652962195843	0.027336455575055
1117	Q	0.024333758673857	0.024333758673857
1118	V	0.012179071704695	0.022637847670988
1119	P	0.022637847670988	0.012179071704695
1120	E	0.006124118338385	0.007355112241698
1121	S	0.006191013540434	0.006191013540434
1122	D	0.007355112241698	0.006191013540434
1123	T	0.006191013540434	0.007355112241698
1124	T	0.010669500610900	0.010669500610900
1125	P	0.018439120989204	0.011926698126429
1126	D	0.019953898404688	0.018439120989204
1127	L	0.011926698126429	0.019953898404688
1128	D	0.023644268965363	0.023644268965363
1129	T	0.040475673077020	0.023644268965363
1130	T	0.023644268965363	0.040475673077020
1131	P	0.077393210005935	0.076616272403251
1132	Y	0.076616272403251	0.077393210005935
1133	S	0.081345896356222	0.081345896356222
1134	S	0.094348281322019	0.081345896356222
1135	T	0.150510319929559	0.081345896356222
1136	V	0.045012948453823	0.074214022316168
1137	S	0.074214022316168	0.073466458658097
1138	E	0.073466458658097	0.072725833721320
1139	Y	0.062497660457015	0.072725833721320
1140	S	0.072725833721320	0.062497660457015
1141	R	0.037079837325233	0.039859139763768
1142	S	0.039859139763768	0.037079837325233
1143	P	0.034083440916409	0.034083440916409
1144	D	0.034083440916409	0.034083440916409
1145	P	0.020490949628559	0.030362774563865
1146	S	0.020711506815196	0.020711506815196
1147	P	0.030362774563865	0.020490949628559
1148	S	0.008958915316873	0.008958915316873
1149	P	0.007625184539391	0.008958915316873
1150	H	0.007148486454961	0.008958915316873
1151	P	0.010712379749451	0.010712379749451
1152	T	0.015392920221106	0.015392920221106
1153	T	0.025899839519408	0.015392920221106
1154	T	0.015392920221106	0.015392920221106
1155	P	0.013114021605450	0.025899839519408
1156	D	0.030846100556084	0.030846100556084
1157	P	0.031174569471291	0.031174569471291
1158	T	0.036862091370509	0.036862091370509
1159	M	0.062524421118033	0.049731030306305
1160	A	0.058599243809687	0.049731030306305
1161	P	0.049731030306305	0.058599243809687
1162	D	0.049731030306305	0.058599243809687
1163	P	0.081113470372154	0.081113470372154
1164	I	0.095018339372391	0.095018339372391
1165	T	0.151512510655962	0.151512510655962
1166	T	0.184661229755131	0.184661229755131
1167	L	0.295063816249112	0.184661229755131
1168	N	0.191305659713109	0.188182862761942
1169	P	0.163101540992404	0.191305659713109
1170	T	0.188182862761942	0.191305659713109
1171	V	0.282761764690334	0.188182862761942
1172	T	0.333344500217954	0.188182862761942
1173	P	0.172707865543597	0.172707865543597
1174	H	0.172707865543597	0.172707865543597
1175	F	0.172707865543597	0.172707865543597
1176	P	0.100999017343902	0.132451682400278
1177	T	0.107440143468174	0.113757449134307
1178	T	0.132451682400278	0.107440143468174
1179	P	0.113757449134307	0.107440143468174
1180	H	0.070717184954377	0.113757449134307
1181	P	0.070717184954377	0.113757449134307
1182	T	0.154169662796760	0.089771328721968
1183	T	0.145977797932320	0.103968025817640
1184	T	0.089771328721968	0.103968025817640
1185	P	0.103968025817640	0.103968025817640
1186	H	0.103968025817640	0.103968025817640
1187	P	0.147200534405870	0.147200534405870
1188	T	0.292500784906285	0.160834347445086
1189	T	0.245830370175033	0.160834347445086
1190	I	0.160834347445086	0.160834347445086
1191	T	0.138774981804108	0.138774981804109
1192	H	0.138774981804108	0.138774981804109
1193	S	0.138774981804109	0.138774981804108
1194	T	0.160834347445086	0.138774981804109
1195	M	0.131274164071055	0.138774981804109
1196	I	0.140916757485007	0.140916757485007
1197	P	0.121194668914731	0.131274164071055
1198	D	0.203104941631343	0.121194668914731
1199	P	0.112346783083262	0.121194668914731
1200	T	0.112346783083262	0.192905900146546
1201	T	0.192905900146546	0.192905900146546
1202	T	0.194613547962280	0.192905900146546
1203	P	0.204879955163637	0.192905900146546
1204	Q	0.146269557399554	0.146269557399554
1205	P	0.078409572857200	0.146269557399554
1206	F	0.130843421368072	0.146269557399554
1207	T	0.380128015788444	0.232627949862517
1208	T	0.380128015788444	0.232627949862517
1209	I	0.232627949862517	0.232627949862517
1210	T	0.203104941631343	0.232627949862517
1211	H	0.203104941631343	0.232627949862517
1212	S	0.232627949862517	0.232627949862517
1213	T	0.249345570702023	0.232627949862517
1214	M	0.249345570702023	0.232627949862517
1215	I	0.140916757485007	0.203104941631343
1216	P	0.121194668914731	0.140916757485007
1217	D	0.203104941631343	0.121194668914731
1218	P	0.112346783083262	0.121194668914731
1219	T	0.112346783083262	0.140088073706836
1220	T	0.150068456822376	0.120465700820143
1221	T	0.140088073706836	0.120465700820143
1222	P	0.120465700820143	0.120465700820143
1223	Q	0.084308904320527	0.084308904320527
1224	P	0.043722630832835	0.084308904320527
1225	F	0.051577559541971	0.084308904320527
1226	T	0.084659739304257	0.084659739304257
1227	T	0.104991923885741	0.103969149316632
1228	M	0.103969149316632	0.103969149316632
1229	Q	0.103969149316632	0.103969149316632
1230	P	0.103969149316632	0.103969149316632
1231	T	0.103969149316632	0.103969149316632
1232	T	0.119390216979231	0.103969149316632
1233	T	0.119390216979231	0.103969149316632
1234	P	0.068345745426978	0.068345745426978
1235	H	0.068345745426978	0.068345745426978
1236	S	0.068345745426978	0.068345745426978
1237	T	0.039809909962001	0.046205380605015
1238	T	0.046205380605015	0.046205380605015
1239	P	0.046205380605015	0.046205380605015
1240	H	0.046205380605015	0.046205380605015
1241	P	0.046205380605015	0.046205380605015
1242	T	0.088882100380040	0.088882100380040
1243	T	0.103968025817640	0.103968025817640
1244	T	0.103968025817640	0.103968025817640
1245	P	0.103968025817640	0.103968025817640
1246	H	0.103968025817640	0.103968025817640
1247	P	0.147200534405870	0.147200534405870
1248	T	0.292500784906285	0.160834347445086
1249	T	0.245830370175033	0.160834347445086
1250	I	0.160834347445086	0.160834347445086
1251	T	0.138774981804108	0.138774981804109
1252	H	0.138774981804108	0.138774981804109
1253	S	0.138774981804109	0.138774981804108
1254	T	0.160834347445086	0.138774981804109
1255	M	0.131274164071055	0.138774981804109
1256	I	0.140916757485007	0.140916757485007
1257	P	0.121194668914731	0.131274164071055
1258	D	0.203104941631343	0.121194668914731
1259	P	0.112346783083262	0.121194668914731
1260	T	0.112346783083262	0.140088073706836
1261	T	0.150068456822376	0.120465700820143
1262	T	0.140088073706836	0.120465700820143
1263	P	0.120465700820143	0.120465700820143
1264	Q	0.084308904320527	0.084308904320527
1265	P	0.043722630832835	0.084308904320527
1266	F	0.074844498173378	0.084308904320527
1267	T	0.120947122112280	0.120947122112280
1268	T	0.148579595202338	0.127944772525027
1269	M	0.127944772525027	0.127944772525027
1270	Q	0.127944772525027	0.127944772525027
1271	P	0.127944772525027	0.127944772525027
1272	T	0.148579595202338	0.138497185358919
1273	T	0.138497185358919	0.138497185358919
1274	M	0.169366744335807	0.138497185358919
1275	P	0.084884725106162	0.084884725106162
1276	H	0.084884725106162	0.084884725106162
1277	P	0.084884725106162	0.084884725106162
1278	T	0.058694595904188	0.067909328245610
1279	T	0.054322500312483	0.058694595904188
1280	T	0.067909328245610	0.057718542757211
1281	P	0.057718542757211	0.057718542757211
1282	H	0.057718542757211	0.057718542757211
1283	P	0.039547971624213	0.046689525540311
1284	T	0.046689525540311	0.046689525540311
1285	T	0.037178865451227	0.039547971624213
1286	T	0.046689525540311	0.039547971624213
1287	P	0.039547971624213	0.039547971624213
1288	H	0.039547971624213	0.039547971624213
1289	P	0.039547971624213	0.039547971624213
1290	T	0.046689525540311	0.039547971624213
1291	T	0.037178865451227	0.039547971624213
1292	T	0.046689525540311	0.039547971624213
1293	P	0.039547971624213	0.039547971624213
1294	H	0.039547971624213	0.046689525540311
1295	P	0.057718542757211	0.054322500312483
1296	T	0.067909328245610	0.054322500312483
1297	T	0.054322500312483	0.054322500312483
1298	T	0.032671951940260	0.032671951940260
1299	P	0.027612399817830	0.027612399817830
1300	H	0.027612399817830	0.027612399817830
1301	P	0.027612399817830	0.027612399817830
1302	T	0.032671951940260	0.027612399817830
1303	M	0.025938979594398	0.032671951940260
1304	T	0.051447143666703	0.043611163163792
1305	P	0.043611163163792	0.043611163163792
1306	D	0.043611163163792	0.043611163163792
1307	P	0.043611163163792	0.043611163163792
1308	T	0.051447143666703	0.043611163163792
1309	T	0.041009045826252	0.041009045826252
1310	T	0.024527032060104	0.024527032060104
1311	P	0.020701802223263	0.020701802223263
1312	Y	0.014011316815372	0.016621277113916
1313	P	0.014011316815372	0.016621277113916
1314	T	0.016621277113916	0.016621277113916
1315	T	0.027942854783418	0.027942854783418
1316	T	0.035177187851912	0.029741605153655
1317	P	0.029741605153655	0.029741605153655
1318	D	0.029741605153655	0.029741605153655
1319	P	0.029741605153655	0.029741605153655
1320	T	0.029741605153655	0.029741605153655
1321	T	0.008771670271927	0.008771670271927
1322	T	0.008771670271927	0.008771670271927
1323	P	0.008677133996863	0.008677133996863
1324	H	0.008583607759290	0.008583607759290
1325	P	0.008583607759290	0.008583607759290
1326	T	0.008583607759290	0.008583607759290
1327	T	0.028694057023447	0.028694057023447
1328	P	0.066082012024807	0.066082012024807
1329	D	0.066082012024807	0.066082012024807
1330	P	0.066082012024807	0.066082012024807
1331	S	0.106624880904041	0.106624880904041
1332	S	0.123126317329233	0.123126317329233
1333	T	0.196585594586719	0.196585594586719
1334	P	0.196585594586719	0.196585594586719
1335	V	0.196585594586719	0.196585594586719
1336	I	0.194864829631246	0.196585594586719
1337	T	0.348504758110474	0.348504758110474
1338	T	0.447273267565276	0.355902145881921
1339	V	0.490444878436177	0.447273267565276
1340	S	0.355902145881921	0.490444878436177
1341	L	0.509337281847023	0.506605153233163
1342	P	0.506605153233163	0.506605153233163
1343	T	0.547099856160897	0.506605153233163
1344	S	0.375823972128343	0.375823972128343
1345	L	0.230178756033238	0.375823972128343
1346	G	0.357166166769662	0.357166166769662
1347	T	0.402777868153310	0.253649145271325
1348	E	0.251585301706563	0.253649145271325
1349	L	0.253649145271325	0.253649145271325
1350	S	0.235761642775605	0.251585301706563
1351	S	0.254939887684162	0.235761642775605
1352	P	0.223409641238015	0.223409641238015
1353	T	0.223409641238015	0.223409641238015
1354	L	0.223409641238015	0.223409641238015
1355	A	0.290889856384045	0.256443762662169
1356	P	0.256443762662169	0.290889856384045
1357	T	0.356621151881821	0.356621151881821
1358	V	0.356621151881821	0.356621151881821
1359	K	0.359133173463200	0.359133173463200
1360	P	0.511489986817950	0.511489986817950
1361	S	0.554640140610764	0.511489986817950
1362	L	0.601859269648697	0.511489986817950
1363	H	0.406158801789536	0.406158801789536
1364	P	0.406158801789536	0.406158801789536
1365	Q	0.406158801789536	0.406158801789536
1366	L	0.421741078930457	0.406158801789536
1367	T	0.301865011851967	0.352961347513336
1368	F	0.314424139536686	0.352961347513336
1369	T	0.352961347513336	0.314424139536686
1370	A	0.352961347513336	0.335962923248261
1371	P	0.211302815734823	0.335962923248261
1372	A	0.335962923248261	0.335962923248261
1373	P	0.335962923248261	0.335962923248261
1374	H	0.356655172045338	0.335962923248261
1375	T	0.356655172045338	0.335962923248261
1376	S	0.239429013659925	0.239429013659925
1377	T	0.125269718326562	0.125269718326562
1378	S	0.124076793167991	0.124076793167991
1379	Q	0.089347523935259	0.124076793167991
1380	I	0.124076793167991	0.124076793167991
1381	P	0.178207110211053	0.124076793167991
1382	T	0.127752973089804	0.124076793167991
1383	L	0.119608472166288	0.119608472166288
1384	E	0.118462157186711	0.118462157186711
1385	P	0.102512735559701	0.108652875434080
1386	S	0.101511372718599	0.108652875434080
1387	P	0.108652875434080	0.102512735559701
1388	A	0.116697628584165	0.101511372718599
1389	L	0.060939218371772	0.085664960390656
1390	E	0.071655404142012	0.071655404142012
1391	S	0.085664960390656	0.071655404142012
1392	S	0.047999718690882	0.080735131465240
1393	P	0.080735131465240	0.080735131465240
1394	S	0.134497163768561	0.072067040794807
1395	R	0.072067040794807	0.080735131465240
1396	S	0.072067040794807	0.072067040794807
1397	S	0.106259911119826	0.072067040794807
1398	T	0.059520154649187	0.072067040794807
1399	A	0.100274868226753	0.060135017134591
1400	T	0.060135017134591	0.060135017134591
1401	S	0.030986135720114	0.062151042976253
1402	M	0.065675056322170	0.060135017134591
1403	D	0.062151042976253	0.049617248710981
1404	P	0.049617248710981	0.049617248710981
1405	L	0.042490147308512	0.045690556399724
1406	S	0.045690556399724	0.045216278905461
1407	T	0.045216278905461	0.042490147308512
1408	E	0.034382016907028	0.034382016907028
1409	D	0.034020939657152	0.034020939657152
1410	F	0.029065602609465	0.034020939657152
1411	K	0.015544985998086	0.034020939657152
1412	P	0.056030027207073	0.030953587586531
1413	P	0.065943551993144	0.030953587586531
1414	R	0.030953587586531	0.030953587586531
1415	S	0.026432801762305	0.030953587586531
1416	Q	0.022317148516334	0.030953587586531
1417	S	0.038644903668539	0.038644903668539
1418	P	0.079792848993854	0.040583981534331
1419	N	0.044816373863650	0.044816373863650
1420	L	0.040583981534331	0.050919631778801
1421	T	0.050919631778801	0.050919631778801
1422	P	0.059372981939025	0.059372981939025
1423	P	0.066984390906940	0.059372981939025
1424	P	0.066984390906940	0.066984390906940
1425	T	0.037432566389303	0.066984390906940
1426	H	0.068083093637878	0.068083093637878
1427	T	0.079948579394188	0.079948579394188
1428	P	0.157392174415149	0.079948579394188
1429	H	0.090437119989362	0.079948579394188
1430	S	0.077145511730272	0.077145511730272
1431	A	0.046849352071391	0.077145511730272
1432	S	0.046849352071391	0.077145511730272
1433	D	0.097990902783122	0.097990902783122
1434	L	0.167963031295126	0.136017296700959
1435	T	0.157718584085888	0.157718584085888
1436	V	0.136017296700959	0.157718584085888
1437	S	0.157718584085888	0.157718584085888
1438	P	0.175699763366973	0.157718584085888
1439	D	0.186853059795465	0.175699763366973
1440	P	0.137307026920571	0.186853059795465
1441	L	0.230180717604311	0.186853059795465
1442	L	0.230180717604311	0.146456195171496
1443	S	0.146456195171496	0.146456195171496
1444	P	0.126072604886419	0.126072604886419
1445	T	0.067081437189493	0.119007537378298
1446	A	0.119007537378298	0.119007537378298
1447	H	0.073582357613631	0.119007537378298
1448	P	0.119007537378298	0.119007537378298
1449	L	0.229917622706729	0.138429776206684
1450	D	0.138429776206684	0.138429776206684
1451	H	0.138429776206684	0.138429776206684
1452	P	0.108315480271480	0.108315480271480
1453	P	0.108315480271480	0.108315480271480
1454	L	0.108315480271480	0.108315480271480
1455	D	0.077606954953616	0.077606954953616
1456	P	0.055716286183857	0.060193419101588
1457	L	0.060193419101588	0.055716286183857
1458	T	0.032969110211002	0.054805418284713
1459	L	0.054805418284713	0.039073946634701
1460	G	0.039073946634701	0.039073946634701
1461	P	0.039073946634701	0.039073946634701
1462	T	0.049044690257982	0.039073946634701
1463	P	0.020333262463382	0.039073946634701
1464	G	0.034095592781260	0.049044690257982
1465	Q	0.062510297535942	0.057071312198938
1466	S	0.057071312198938	0.057071312198938
1467	P	0.068439700422899	0.057071312198938
1468	G	0.032170885206324	0.042558238098937
1469	P	0.042558238098937	0.042558238098937
1470	H	0.042558238098937	0.042558238098937
1471	G	0.036024719710139	0.042558238098937
1472	P	0.069746553165444	0.069746553165444
1473	C	0.096655513651810	0.096655513651810
1474	V	0.165105237548650	0.165105237548650
1475	A	0.229236530088851	0.229236530088851
1476	P	0.300403510364990	0.300403510364990
1477	T	0.476960961216263	0.326873497892558
1478	P	0.381153839705572	0.353148830986421
1479	P	0.326873497892558	0.381153839705572
1480	V	0.353148830986421	0.381153839705572
1481	R	0.440785050869519	0.440785050869519
1482	V	0.479782773838118	0.440785050869519
1483	M	0.479782773838118	0.479782773838118
1484	A	0.301409428068608	0.479782773838118
1485	C	0.488124873574699	0.488124873574699
1486	E	0.616635756760590	0.616635756760590
1487	P	0.699000532838369	0.699000532838369
1488	P	0.770262334888996	0.770262334888996
1489	A	0.770262334888996	0.770262334888996
1490	L	0.770262334888996	0.770262334888996
1491	V	0.495616172336060	0.526999341912192
1492	E	0.526999341912192	0.495616172336060
1493	L	0.407024201348472	0.407024201348472
1494	V	0.244265089365585	0.407024201348472
1495	A	0.341872389980769	0.407024201348472
1496	A	0.534476334694506	0.522839724200795
1497	V	0.554820639208749	0.522839724200795
1498	R	0.522839724200795	0.522839724200795
1499	D	0.522839724200795	0.522839724200795
1500	V	0.393796881923256	0.510772190361167
1501	G	0.510772190361167	0.486573433654540
1502	G	0.486573433654540	0.486573433654540
1503	Q	0.486573433654540	0.486573433654540
1504	L	0.307166145606261	0.307166145606261
1505	Q	0.250000731000983	0.250000731000983
1506	R	0.100895695059629	0.171616900211502
1507	L	0.100895695059630	0.100895695059630
1508	T	0.171616900211502	0.100895695059629
1509	Q	0.065197481252209	0.100895695059630
1510	V	0.090522146828777	0.108312070930353
1511	V	0.108312070930353	0.108312070930353
1512	E	0.139087139787618	0.139087139787618
1513	Q	0.139087139787618	0.139087139787618
1514	E	0.247526165309484	0.187324683257923
1515	R	0.364179581702310	0.247526165309484
1516	Q	0.187324683257923	0.299879593593532
1517	E	0.299879593593532	0.299879593593532
1518	R	0.319418470563923	0.218597360401370
1519	Q	0.202511026712394	0.299879593593532
1520	A	0.218597360401370	0.319418470563923
1521	L	0.453842875307624	0.340822518383813
1522	L	0.340822518383813	0.453842875307624
1523	L	0.524991980453406	0.524991980453406
1524	G	0.556950881217860	0.556950881217860
1525	L	0.595140702689006	0.595140702689006
1526	T	0.659385510903262	0.659385510903262
1527	Q	0.771206782019961	0.674970811796365
1528	L	0.734185186890833	0.674970811796365
1529	V	0.674970811796365	0.674970811796365
1530	E	0.674970811796365	0.674970811796365
1531	A	0.455253842776777	0.455253842776777
1532	A	0.203431664968447	0.293053602545522
1533	R	0.293053602545522	0.273405219722720
1534	G	0.273405219722720	0.273405219722720
1535	L	0.259751322311769	0.290944843565702
1536	G	0.290944843565702	0.273405219722720
1537	Q	0.290944843565702	0.259751322311769
1538	L	0.227967995022017	0.265721836887526
1539	G	0.227967995022017	0.265721836887526
1540	E	0.265721836887526	0.265721836887526
1541	A	0.265721836887526	0.265721836887526
1542	V	0.399104071965398	0.323394750537544
1543	K	0.470385375967321	0.387331429072171
1544	R	0.323394750537544	0.399104071965398
1545	L	0.387331429072171	0.387331429072171
1546	A	0.507511044934718	0.387331429072171
1547	E	0.317986745784415	0.430783323482792
1548	M	0.430783323482792	0.480009416834419
1549	A	0.528413418053197	0.430783323482792
1550	W	0.480009416834419	0.430783323482792
1551	T	0.353701676997455	0.369826821977871
1552	T	0.369826821977871	0.354802324841868
1553	S	0.354802324841868	0.353701676997455
1554	M	0.199235114585835	0.199235114585835
1555	P	0.104259849918269	0.104259849918269
1556	A	0.104259849918269	0.104259849918269
1557	P	0.042540407099786	0.042540407099786
1558	T	0.020362026070936	0.020362026070936
1559	T	0.011198101629566	0.017385137171351
1560	T	0.009431549421595	0.017385137171351
1561	T	0.017385137171351	0.011198101629566
1562	P	0.018731598773139	0.009504871605959
1563	E	0.009504871605959	0.017385137171351
1564	E	0.005610673169299	0.018731598773139
1565	E	0.500000000000000	0.500000000000000
1566	E	0.500000000000000	0.500000000000000
1567	R	0.500000000000000	0.500000000000000
1568	P	0.500000000000000	0.500000000000000
1569	L	0.500000000000000	0.500000000000000
1570	R	0.500000000000000	0.500000000000000
1571	G	0.500000000000000	0.500000000000000
1572	D	0.500000000000000	0.500000000000000
1573	V	0.500000000000000	0.500000000000000
