# Supplementary material for: Conserved degronome features governing quality control associated proteolysis
Source: Nat Commun. 2022 Dec 8;13:7588. doi: 10.1038/s41467-022-35298-y (PMC9732359; doi:10.1038/s41467-022-35298-y)
Supplement: Supplementary file 7 — Supplementary Data 5 [file 41467_2022_35298_MOESM7_ESM.zip › profile_A1L4K1.csv]

# Degron profile of A1L4K1
# logit: Predicted probability of a tile being a degron (PSI<2.2) assigned to central position
# smooth: Running median spanning 5 positions
resi	aa	logit	logit_smooth
1	M	0.500000000000000	0.500000000000000
2	E	0.500000000000000	0.500000000000000
3	E	0.500000000000000	0.500000000000000
4	E	0.500000000000000	0.500000000000000
5	S	0.500000000000000	0.500000000000000
6	G	0.500000000000000	0.500000000000000
7	E	0.500000000000000	0.500000000000000
8	E	0.500000000000000	0.500000000000000
9	L	0.006556175353249	0.007086904280003
10	G	0.002188253981839	0.007086904280003
11	L	0.007086904280003	0.007086904280003
12	D	0.013226006489841	0.013226006489841
13	R	0.041798813449820	0.041798813449820
14	S	0.070215562966738	0.070215562966738
15	T	0.097216440157738	0.097216440157738
16	P	0.220032347162774	0.197165783818717
17	K	0.197165783818717	0.197165783818717
18	D	0.197165783818717	0.197165783818717
19	F	0.359939811331482	0.197165783818717
20	H	0.130134639348827	0.197165783818717
21	F	0.230378770753697	0.137393346877526
22	Y	0.137393346877526	0.130134639348827
23	H	0.073733415915769	0.137393346877526
24	M	0.078300168010060	0.137393346877526
25	D	0.158079964578225	0.158079964578225
26	L	0.176753592144453	0.176753592144453
27	Y	0.446615384534071	0.388870647588343
28	D	0.446615384534071	0.388870647588343
29	S	0.388870647588343	0.388870647588343
30	E	0.163539052324206	0.163539052324206
31	D	0.060887651024888	0.060887651024888
32	R	0.045536952466339	0.060887651024888
33	L	0.031074839882450	0.052516645126999
34	H	0.064753261860446	0.045536952466339
35	L	0.052516645126999	0.052516645126999
36	F	0.033390641342775	0.061177907535447
37	P	0.061177907535447	0.061177907535447
38	E	0.100010658065087	0.100010658065087
39	E	0.248168783371075	0.248168783371075
40	N	0.378645342686420	0.248168783371075
41	T	0.409373252329703	0.248168783371075
42	R	0.174786785820903	0.228086352836724
43	M	0.228086352836724	0.174786785820903
44	R	0.161788008888509	0.161788008888509
45	K	0.075743866722065	0.087936533023576
46	V	0.052447785018037	0.087936533023576
47	V	0.087936533023576	0.087936533023576
48	Q	0.153402901173501	0.147257252768142
49	A	0.147257252768142	0.147257252768142
50	E	0.173288834839011	0.147257252768142
51	M	0.128069798553095	0.128069798553095
52	A	0.046538260372812	0.046538260372812
53	N	0.033071173777173	0.033071173777173
54	E	0.033071173777173	0.033071173777173
55	S	0.024021670554869	0.024021670554869
56	R	0.013142010638625	0.015333692472880
57	G	0.015333692472880	0.015333692472880
58	A	0.006302052128853	0.013142010638625
59	G	0.020331557396723	0.012572020778346
60	D	0.012572020778346	0.006302052128853
61	G	0.005920995802207	0.012572020778346
62	K	0.004291874560075	0.006358257814904
63	A	0.012641761778777	0.005920995802207
64	Q	0.006358257814904	0.006358257814904
65	R	0.003393279234071	0.008389576828257
66	D	0.008389576828257	0.008389576828257
67	L	0.011620234384998	0.011620234384998
68	Q	0.016488287117239	0.016488287117239
69	E	0.059282103441895	0.059282103441895
70	E	0.126103614527461	0.103714915404085
71	V	0.103714915404085	0.103714915404085
72	D	0.150488240364667	0.103714915404085
73	E	0.099279836587517	0.099279836587517
74	L	0.048576717185586	0.048576717185586
75	V	0.048576717185586	0.048576717185586
76	H	0.028465218266659	0.048576717185586
77	L	0.017903920552549	0.048576717185586
78	Y	0.056298000414756	0.028465218266659
79	G	0.072840558213567	0.025766996518065
80	L	0.022506632348651	0.056298000414756
81	E	0.025766996518065	0.072473223567222
82	D	0.079256658904202	0.025766996518065
83	D	0.072473223567222	0.025766996518065
84	H	0.022387002472124	0.022387002472124
85	E	0.012047565821843	0.012047565821843
86	L	0.005123038258778	0.006762191274052
87	G	0.006019241943452	0.006019241943452
88	D	0.006762191274052	0.006019241943452
89	E	0.003894825389837	0.006762191274052
90	F	0.006838648740267	0.006838648740267
91	V	0.010308966566565	0.010308966566565
92	D	0.034321800716660	0.031915771944995
93	E	0.031915771944995	0.031915771944995
94	N	0.031915771944995	0.031915771944995
95	I	0.029484574173368	0.031915771944995
96	P	0.033027590023533	0.033027590023533
97	R	0.054900431873887	0.054900431873887
98	T	0.149060045833576	0.110599541508117
99	G	0.123576029317100	0.123576029317100
100	V	0.110599541508117	0.149060045833576
101	S	0.190008841020813	0.190008841020813
102	E	0.305972662758047	0.190008841020813
103	Y	0.374842664092119	0.190008841020813
104	P	0.128306714566927	0.143407889598662
105	P	0.128306714566927	0.143407889598662
106	Y	0.143407889598662	0.128306714566927
107	M	0.151583789703128	0.128306714566927
108	M	0.119462333995207	0.119462333995207
109	K	0.068385410722023	0.073386792218937
110	R	0.073386792218937	0.073099891462878
111	R	0.064499893314119	0.073099891462878
112	D	0.073099891462878	0.073386792218937
113	P	0.090997653095694	0.090997653095694
114	A	0.181171861042567	0.090997653095694
115	R	0.113323348554673	0.090997653095694
116	E	0.060369569338711	0.060369569338711
117	Q	0.023937821364561	0.035036742801597
118	R	0.030935168780372	0.030935168780372
119	D	0.035036742801597	0.030935168780372
120	W	0.018953525809035	0.031045783816575
121	R	0.045289965490059	0.031045783816575
122	L	0.031045783816575	0.022215888493330
123	S	0.012880684696883	0.029052090437048
124	G	0.022215888493330	0.029052090437048
125	E	0.029052090437048	0.029052090437048
126	A	0.057130404670546	0.040729131727517
127	A	0.040729131727517	0.057130404670546
128	E	0.060352317576858	0.057130404670546
129	A	0.060352317576858	0.043068332657001
130	E	0.043068332657001	0.043068332657001
131	D	0.023396545400219	0.028559794950005
132	L	0.028559794950005	0.028559794950005
133	G	0.028559794950005	0.028559794950005
134	F	0.045118087141528	0.044415307205332
135	G	0.058220575356770	0.044415307205332
136	G	0.044415307205332	0.045118087141528
137	W	0.038889515901789	0.058220575356770
138	G	0.058330518736525	0.058330518736525
139	S	0.104275937396467	0.080335147156977
140	A	0.117952248055710	0.104275937396467
141	G	0.080335147156977	0.104275937396467
142	Q	0.166682466214909	0.117952248055710
143	C	0.103543945136820	0.166682466214909
144	Q	0.209163462491013	0.166682466214909
145	D	0.261270992105320	0.161459314977510
146	L	0.161459314977510	0.172010853448835
147	R	0.161459314977510	0.172010853448835
148	E	0.172010853448835	0.172010853448835
149	A	0.172010853448835	0.172010853448835
150	Y	0.215553106857290	0.172010853448835
151	R	0.146009690966481	0.146009690966481
152	Y	0.057611180185117	0.116420315262165
153	T	0.102900907031858	0.102900907031858
154	H	0.116420315262165	0.102900907031858
155	G	0.101211260630570	0.116420315262165
156	R	0.153034262241992	0.153034262241992
157	A	0.349259667347826	0.304188714893043
158	S	0.471011131900827	0.304188714893043
159	E	0.304188714893043	0.304188714893043
160	E	0.188717163322620	0.188717163322620
161	Y	0.071614860924696	0.071614860924696
162	E	0.041965132440637	0.041965132440637
163	C	0.019902453273103	0.019902453273103
164	Y	0.015185565553110	0.015185565553110
165	V	0.008137955646737	0.008137955646737
166	I	0.003823617837987	0.008137955646737
167	P	0.004688165523394	0.008137955646737
168	E	0.009968244980036	0.008560229158258
169	E	0.008689107942135	0.008689107942135
170	E	0.008560229158258	0.009968244980036
171	D	0.027332519323336	0.026934630645582
172	E	0.027332519323336	0.026934630645582
173	E	0.026934630645582	0.026934630645582
174	E	0.016145434033550	0.016145434033550
175	A	0.012776638261520	0.016145434033550
176	A	0.014151854590970	0.016145434033550
177	D	0.024656344387861	0.024656344387861
178	V	0.036078127531745	0.036078127531745
179	F	0.117177751578421	0.117177751578421
180	C	0.222722769634479	0.222722769634479
181	V	0.379849511513954	0.379849511513954
182	T	0.665940035854477	0.665940035854477
183	C	0.762123033244343	0.711098599038787
184	K	0.711098599038787	0.762123033244343
185	T	0.773774253524601	0.773774253524601
186	P	0.927468532869675	0.773774253524601
187	I	0.789366244171679	0.773774253524601
188	R	0.535202509182176	0.535202509182176
189	A	0.436034310836291	0.436034310836291
190	F	0.299449136150317	0.299449136150317
191	Q	0.195317174673449	0.195317174673449
192	K	0.140138598865644	0.143392967390818
193	V	0.090282310979473	0.143392967390818
194	F	0.143392967390818	0.143392967390818
195	D	0.286196113189100	0.143392967390818
196	E	0.143392967390818	0.158547779128076
197	H	0.225690072341168	0.158547779128076
198	K	0.158547779128076	0.143392967390818
199	E	0.054725820810648	0.133025596348315
200	H	0.071496050765972	0.071496050765972
201	E	0.133025596348315	0.054725820810648
202	V	0.049117678599195	0.063568397010710
203	I	0.026902430197662	0.063568397010710
204	P	0.063568397010710	0.049141069606258
205	L	0.100299018144885	0.049141069606258
206	N	0.049141069606258	0.063568397010710
207	E	0.030509751574828	0.100299018144885
208	A	0.100395985609795	0.100395985609795
209	L	0.100395985609795	0.100395985609795
210	E	0.154886417173957	0.100395985609795
211	S	0.078560807112795	0.100395985609795
212	A	0.059251188345780	0.078560807112795
213	K	0.113694588940291	0.078560807112795
214	D	0.060482616979513	0.113694588940291
215	E	0.132284287609857	0.113694588940291
216	I	0.132284287609857	0.104842579436538
217	H	0.104842579436538	0.132284287609857
218	K	0.054393475781487	0.132284287609857
219	N	0.169427413504983	0.162675934587057
220	M	0.293432972527441	0.169427413504983
221	Y	0.162675934587057	0.236594897287808
222	K	0.236594897287808	0.262538915398254
223	L	0.262538915398254	0.262538915398254
224	E	0.329732432980051	0.311048735317843
225	K	0.311048735317843	0.311048735317843
226	Q	0.339465449312963	0.329732432980051
227	I	0.301890371104752	0.339465449312963
228	I	0.370145618608720	0.339465449312963
229	E	0.423324847188828	0.301890371104752
230	M	0.195774535552946	0.195774535552946
231	E	0.129096671097364	0.195774535552946
232	N	0.118596967066646	0.195774535552946
233	F	0.304551249780519	0.304551249780519
234	A	0.486033679027161	0.464648511130037
235	N	0.508885541937505	0.464648511130037
236	H	0.464648511130037	0.464648511130037
237	L	0.196623318058364	0.196623318058364
238	E	0.196623318058364	0.196623318058364
239	E	0.114337588256456	0.196623318058364
240	V	0.295855102375589	0.196623318058364
241	F	0.285929977772001	0.168086919671336
242	I	0.168086919671336	0.168086919671336
243	T	0.131878149403678	0.131878149403678
244	V	0.099045784338168	0.099045784338168
245	E	0.085995893438614	0.099045784338168
246	E	0.038212347297303	0.099045784338168
247	N	0.114500889619853	0.085995893438614
248	F	0.114500889619853	0.070482409737566
249	G	0.070482409737566	0.070482409737566
250	K	0.041917514873151	0.041917514873151
251	Q	0.035869303108789	0.035869303108789
252	E	0.028364910118846	0.033678423619080
253	Q	0.009732243813342	0.033678423619080
254	N	0.033678423619080	0.033678423619080
255	F	0.102373949124524	0.042749609805222
256	E	0.076241847212978	0.076241847212978
257	S	0.042749609805222	0.099886555302821
258	H	0.099886555302821	0.099886555302821
259	Y	0.126213964205994	0.126213964205994
260	N	0.126213964205994	0.126213964205994
261	E	0.191730708024301	0.191730708024301
262	I	0.307996620236882	0.191730708024301
263	L	0.243622524705785	0.191730708024301
264	E	0.090053104081716	0.243622524705785
265	T	0.139802269311522	0.220685752137940
266	L	0.248615249395966	0.167176850080507
267	A	0.220685752137940	0.220685752137940
268	Q	0.167176850080507	0.248615249395966
269	K	0.322202225026340	0.220685752137940
270	Y	0.385001923447945	0.167176850080507
271	E	0.150043182404804	0.150043182404804
272	E	0.081381200710660	0.127008316597764
273	K	0.127008316597764	0.119463446921364
274	I	0.119463446921364	0.081381200710660
275	Q	0.039809007477643	0.060903645187925
276	A	0.030868388807641	0.039809007477643
277	L	0.060903645187925	0.037990852952922
278	G	0.037990852952922	0.037990852952922
279	E	0.027231466317014	0.060903645187925
280	K	0.083918826320987	0.083918826320987
281	K	0.216449494947198	0.091234888858695
282	K	0.181349228941666	0.169720903685600
283	E	0.091234888858695	0.181349228941666
284	K	0.169720903685600	0.169720903685600
285	L	0.221217502125130	0.169720903685600
286	E	0.131343273684958	0.221217502125130
287	A	0.243059559109097	0.221217502125130
288	L	0.297197446224464	0.204771829167673
289	Y	0.204771829167673	0.243059559109097
290	G	0.178086217658697	0.273183837137906
291	Q	0.301555177906528	0.273183837137906
292	L	0.273183837137906	0.273183837137906
293	V	0.287269806925171	0.287269806925171
294	S	0.256213179846242	0.273183837137906
295	C	0.361308093430630	0.256213179846242
296	G	0.209263031088801	0.209263031088801
297	E	0.209263031088801	0.209263031088801
298	N	0.186929694730624	0.186929694730624
299	L	0.148630383481105	0.171705997420344
300	D	0.160574723745446	0.160574723745446
301	T	0.171705997420344	0.148630383481105
302	C	0.065235680294438	0.065235680294438
303	K	0.038521429884291	0.065235680294438
304	E	0.036171324230415	0.065235680294438
305	L	0.073816421740206	0.073816421740206
306	M	0.130181758016916	0.073816421740206
307	E	0.097724184382957	0.073816421740206
308	T	0.032037408677606	0.095279799884273
309	I	0.058766998063623	0.058766998063623
310	E	0.095279799884273	0.058766998063623
311	E	0.031741079995845	0.061003808307468
312	M	0.061003808307468	0.095279799884273
313	C	0.187249300971640	0.061003808307468
314	H	0.103637278311983	0.075896299293128
315	E	0.036999888801293	0.103637278311983
316	E	0.075896299293128	0.077068289491049
317	K	0.121675976676916	0.077068289491049
318	V	0.077068289491049	0.121675976676916
319	D	0.179491234459682	0.134492625097927
320	F	0.318621088398361	0.134492625097927
321	I	0.134492625097927	0.153950804310521
322	K	0.094548238375897	0.153950804310521
323	D	0.153950804310521	0.153950804310521
324	A	0.193309800044500	0.193309800044500
325	V	0.282399121537471	0.282399121537471
326	A	0.438173168326434	0.438173168326434
327	M	0.462131438822257	0.462131438822257
328	A	0.618435748730038	0.462131438822257
329	D	0.467234256527976	0.462131438822257
330	R	0.288826719933385	0.303382593839369
331	L	0.303382593839369	0.303382593839369
332	G	0.303382593839369	0.303382593839369
333	K	0.377018985126271	0.303382593839369
334	F	0.169253950380573	0.252614869104398
335	L	0.252614869104398	0.183500340845775
336	K	0.183500340845775	0.183500340845775
337	T	0.183500340845775	0.246342681339343
338	K	0.293238035145197	0.183500340845775
339	T	0.246342681339343	0.197980423908912
340	D	0.090814332328984	0.197980423908912
341	V	0.197980423908912	0.130673339627601
342	E	0.130673339627601	0.090814332328984
343	I	0.038653041406866	0.038653041406866
344	S	0.019364627192787	0.037859151794930
345	A	0.020736504588826	0.020736504588826
346	Q	0.037859151794930	0.020736504588826
347	P	0.020432847209576	0.037118962618040
348	E	0.037118962618040	0.037118962618040
349	F	0.071610691688815	0.037118962618040
350	E	0.022106358954504	0.037118962618040
351	D	0.062924267104974	0.022106358954504
352	Q	0.018583482418232	0.022106358954504
353	T	0.017170915845720	0.026048978552394
354	L	0.026048978552394	0.026048978552394
355	D	0.041774676168274	0.037329545802173
356	F	0.037329545802173	0.041774676168274
357	S	0.063271628903724	0.063271628903724
358	D	0.068553080597119	0.068553080597119
359	V	0.092313192624337	0.092313192624337
360	E	0.170627599472502	0.170627599472502
361	Q	0.312218151495236	0.199555603065578
362	L	0.276230281964281	0.276230281964281
363	M	0.199555603065578	0.276230281964281
364	G	0.297753913801362	0.217822628793554
365	S	0.184957682430116	0.217822628793554
366	I	0.217822628793554	0.297753913801362
367	N	0.321400564676632	0.321400564676632
368	T	0.321400564676632	0.321400564676632
369	I	0.626808362312101	0.395178980801246
370	P	0.590852825742250	0.395178980801246
371	A	0.395178980801246	0.474826547388314
372	P	0.286144500597166	0.434548604684273
373	S	0.474826547388314	0.395178980801246
374	A	0.434548604684273	0.286144500597166
375	P	0.230446878650241	0.314221355205266
376	V	0.274036497788544	0.274036497788544
377	I	0.314221355205266	0.230446878650241
378	N	0.185359792786430	0.185359792786430
379	P	0.168319949870697	0.168319949870697
380	Q	0.141572079968380	0.168319949870697
381	V	0.162498237856221	0.168319949870697
382	P	0.248613159045983	0.225348070216856
383	N	0.225348070216856	0.248613159045983
384	S	0.368537427216408	0.348313323346407
385	A	0.354630790350067	0.354630790350067
386	T	0.348313323346407	0.368537427216408
387	G	0.402535809304953	0.402535809304953
388	S	0.598249235174740	0.598249235174740
389	S	0.736426461544086	0.598249235174740
390	V	0.620987853787300	0.598249235174740
391	R	0.490672494745877	0.490672494745877
392	V	0.377691477825545	0.460232709841760
393	C	0.380264196204226	0.380264196204226
394	W	0.460232709841760	0.380264196204226
395	S	0.326225446185071	0.390398855239468
396	L	0.390398855239468	0.460232709841760
397	Y	0.525769910568780	0.505668919574491
398	S	0.505668919574491	0.510879237655127
399	D	0.529837321604801	0.514645094759723
400	D	0.510879237655127	0.510879237655127
401	T	0.514645094759723	0.510879237655127
402	V	0.416071804504954	0.416071804504954
403	E	0.234214726399146	0.342780044126407
404	S	0.342780044126407	0.234214726399146
405	Y	0.203919906370584	0.203919906370584
406	Q	0.068857404793040	0.128893302459311
407	L	0.068857404793040	0.128893302459311
408	S	0.128893302459311	0.128893302459311
409	Y	0.201053667542912	0.128893302459311
410	R	0.158380968686449	0.128893302459311
411	P	0.100369431124686	0.100369431124686
412	V	0.088527196233864	0.088527196233864
413	Q	0.082243604593798	0.082243604593798
414	D	0.059729541229492	0.059729541229492
415	S	0.038022384851109	0.038223313080954
416	S	0.037823475005163	0.038022384851109
417	P	0.038223313080954	0.037823475005163
418	G	0.037673024008834	0.037823475005163
419	T	0.035384827508880	0.038223313080954
420	D	0.068550269178467	0.037673024008834
421	Q	0.039097109686664	0.039097109686664
422	A	0.024691371797187	0.048717459481723
423	E	0.048717459481723	0.048717459481723
424	F	0.081438059036356	0.081438059036356
425	T	0.124609865980120	0.124609865980120
426	V	0.143447763834379	0.143447763834379
427	T	0.274175519456050	0.274175519456050
428	V	0.274175519456050	0.274175519456050
429	K	0.374842947638288	0.374842947638288
430	E	0.549721857399313	0.549721857399313
431	T	0.629149082151298	0.549721857399313
432	Y	0.715245875797285	0.549721857399313
433	C	0.516082617683044	0.516082617683044
434	S	0.516082617683044	0.516082617683044
435	V	0.365893308344050	0.497000100997142
436	T	0.497000100997142	0.397308959796541
437	N	0.249608170332412	0.397308959796541
438	L	0.397308959796541	0.497000100997142
439	V	0.694551475556864	0.691344330541522
440	P	0.793194117029506	0.691344330541522
441	N	0.691344330541522	0.691344330541522
442	T	0.631263132296783	0.648581162771091
443	Q	0.648581162771091	0.631263132296783
444	Y	0.461954556593708	0.586332212881081
445	E	0.478153822555047	0.478153822555047
446	F	0.586332212881081	0.461954556593708
447	W	0.363224541580078	0.363224541580078
448	V	0.221375749366318	0.263837804757374
449	T	0.250653576268588	0.261720130703072
450	A	0.263837804757374	0.261720130703072
451	H	0.261720130703072	0.261720130703072
452	N	0.277568904303470	0.261720130703072
453	R	0.113012790467764	0.193193369887286
454	A	0.193193369887286	0.135899162916277
455	G	0.135899162916277	0.120874475146492
456	P	0.119281857789167	0.135899162916277
457	S	0.120874475146492	0.135899162916277
458	P	0.169804846779012	0.144205339768270
459	S	0.144205339768270	0.160940277220222
460	S	0.160940277220222	0.160940277220222
461	E	0.170479199931544	0.160003460373806
462	R	0.160003460373806	0.160003460373806
463	A	0.116556377004634	0.160003460373806
464	V	0.129169820429157	0.160003460373806
465	Y	0.262143056575615	0.262143056575615
466	M	0.419716403518575	0.419716403518575
467	T	0.445142618159757	0.433324173297697
468	A	0.447844145291160	0.433324173297697
469	P	0.433324173297697	0.445142618159757
470	S	0.433324173297697	0.447844145291160
471	P	0.590650019446072	0.433324173297697
472	P	0.559198059321186	0.433324173297697
473	I	0.426578255909045	0.426578255909045
474	I	0.408263675189479	0.408263675189479
475	K	0.208463334542673	0.208463334542673
476	T	0.130095566698967	0.208463334542673
477	K	0.130095566698967	0.208463334542673
478	E	0.230792303942151	0.230792303942151
479	I	0.360476979611168	0.360476979611168
480	R	0.574482827492329	0.574482827492329
481	S	0.718328840525010	0.574482827492329
482	C	0.712687192474816	0.574482827492329
483	E	0.411584123569156	0.425923155242526
484	E	0.425923155242526	0.411584123569156
485	A	0.356839879470900	0.411584123569156
486	V	0.318268287184011	0.373157072030578
487	L	0.604386581438045	0.356839879470900
488	I	0.373157072030578	0.373157072030578
489	C	0.319254154623239	0.373157072030578
490	W	0.444364379545339	0.319254154623239
491	E	0.199320332462784	0.319254154623239
492	S	0.302466922737465	0.444364379545339
493	G	0.566650637566446	0.518595788895350
494	N	0.518595788895350	0.518595788895350
495	L	0.518595788895350	0.518595788895350
496	N	0.247665772685129	0.247665772685129
497	P	0.232995394256337	0.232995394256337
498	V	0.160565357375788	0.160565357375788
499	D	0.081830817769703	0.160024539818782
500	S	0.160024539818782	0.126380879641158
501	Y	0.098587793154056	0.126380879641158
502	T	0.126380879641158	0.126380879641158
503	V	0.134199078667762	0.098587793154056
504	E	0.045224008144453	0.079361987848566
505	L	0.068269218355990	0.068269218355990
506	T	0.079361987848566	0.068269218355990
507	Q	0.036811032643272	0.079361987848566
508	A	0.115359992759710	0.079361987848566
509	E	0.116480255664865	0.041887868027128
510	S	0.041887868027128	0.041887868027128
511	P	0.041451348695808	0.041887868027128
512	E	0.041451348695808	0.041887868027128
513	A	0.113830625256252	0.049152979620399
514	S	0.049152979620399	0.087506470920938
515	G	0.094283073228971	0.087506470920938
516	V	0.087506470920938	0.087506470920938
517	T	0.073219872765095	0.094283073228971
518	E	0.180969171681720	0.112568967521669
519	S	0.112568967521669	0.129856605757814
520	V	0.129856605757814	0.180969171681720
521	V	0.307140101908398	0.307140101908398
522	G	0.381189452841131	0.362392024395454
523	I	0.362392024395454	0.381189452841131
524	P	0.585458485257447	0.391151432202718
525	T	0.433151146661785	0.433151146661785
526	C	0.391151432202718	0.458303063828870
527	E	0.458303063828870	0.433151146661785
528	S	0.477213651952168	0.391151432202718
529	V	0.348658245452621	0.458303063828870
530	V	0.352089092775573	0.477213651952168
531	Q	0.594047677294278	0.594047677294278
532	L	0.594047677294278	0.594047677294278
533	Q	0.748771014674624	0.748771014674624
534	P	0.834086532410142	0.771597473992262
535	G	0.771597473992262	0.834086532410142
536	R	0.878364813273199	0.863220398182102
537	S	0.931348082865929	0.863220398182102
538	Y	0.863220398182102	0.863220398182102
539	I	0.847698236458307	0.847698236458307
540	I	0.820167744013091	0.820167744013091
541	Y	0.647316695983276	0.665468346760640
542	V	0.628368043254610	0.665468346760640
543	R	0.665468346760640	0.665468346760640
544	A	0.817748045319701	0.817748045319701
545	L	0.817748045319701	0.817748045319701
546	N	0.817748045319701	0.817748045319701
547	M	0.598059807784567	0.598059807784567
548	G	0.383180102690012	0.383180102690012
549	G	0.272439356490489	0.272439356490489
550	P	0.179438400050422	0.179438400050422
551	S	0.179438400050422	0.179438400050422
552	V	0.179320849965507	0.179320849965507
553	R	0.152550339912443	0.163233521577619
554	S	0.163233521577619	0.156766965241763
555	E	0.156766965241763	0.156766965241763
556	P	0.110015931977880	0.163233521577619
557	A	0.220612525093202	0.220612525093202
558	T	0.411605302604137	0.411605302604137
559	V	0.470327873795772	0.436946302761443
560	H	0.625209638161725	0.436946302761443
561	T	0.436946302761443	0.436946302761443
562	I	0.404090884589313	0.404090884589313
563	G	0.253119499977280	0.404090884589313
564	S	0.373754694734592	0.404090884589313
565	Y	0.529934109577662	0.454344349606206
566	F	0.497584051302169	0.491585639467053
567	R	0.454344349606206	0.497584051302169
568	L	0.491585639467053	0.497584051302169
569	N	0.627549593662271	0.627549593662271
570	K	0.627549593662271	0.627549593662271
571	D	0.627549593662271	0.627549593662271
572	T	0.690271677200097	0.627549593662271
573	C	0.561295150553255	0.561295150553255
574	H	0.269732113576221	0.269732113576221
575	P	0.130023670404655	0.206497461456063
576	W	0.206497461456063	0.178063649754754
577	L	0.122842274659587	0.178063649754754
578	T	0.178063649754754	0.206497461456063
579	I	0.281532622885318	0.281532622885318
580	S	0.458269950912146	0.281532622885318
581	E	0.455557421050660	0.281532622885318
582	D	0.230286326604495	0.275400708852568
583	G	0.230427905471566	0.230427905471566
584	L	0.275400708852568	0.230286326604495
585	T	0.162510500168802	0.162510500168802
586	A	0.080709051012308	0.096305084031911
587	V	0.096305084031911	0.080709051012308
588	R	0.053457690064849	0.080709051012308
589	S	0.031404531006250	0.095922296468622
590	E	0.095922296468622	0.095922296468622
591	R	0.175117796813270	0.112725710507726
592	R	0.192686379097934	0.112725710507726
593	T	0.112725710507726	0.112725710507726
594	P	0.059093485375941	0.059093485375941
595	A	0.049195592728883	0.053608933459404
596	R	0.031674107420516	0.053608933459404
597	E	0.053608933459404	0.053608933459404
598	L	0.054166248098549	0.054166248098549
599	S	0.097170049346234	0.097170049346234
600	P	0.138053206390840	0.138053206390840
601	S	0.202008508066532	0.202008508066532
602	D	0.235050957398161	0.235050957398161
603	T	0.381370390030923	0.346153306743037
604	H	0.430367284563554	0.381370390030923
605	F	0.346153306743037	0.422486916035619
606	T	0.422486916035619	0.422486916035619
607	R	0.422486916035619	0.422486916035619
608	C	0.598290992364879	0.598290992364879
609	V	0.598290992364879	0.598290992364879
610	A	0.717497685830126	0.717497685830126
611	V	0.845749532327565	0.803930452011932
612	M	0.803930452011932	0.803930452011932
613	G	0.803930452011932	0.803930452011932
614	N	0.702893717949640	0.803930452011932
615	L	0.802023801304045	0.802023801304045
616	I	0.881449618984403	0.726666578175525
617	P	0.726666578175525	0.726666578175525
618	V	0.726666578175525	0.726666578175525
619	R	0.554308188143594	0.554308188143594
620	G	0.554308188143594	0.554308188143594
621	H	0.292432856002183	0.298976553450852
622	H	0.238867903767421	0.298976553450852
623	Y	0.298976553450852	0.292432856002183
624	W	0.298976553450852	0.238867903767421
625	E	0.094773683105830	0.175759078864794
626	V	0.175759078864794	0.175759078864794
627	E	0.118876261039537	0.175759078864794
628	V	0.175759078864794	0.175759078864794
629	D	0.175759078864794	0.175759078864794
630	E	0.252224382177047	0.252224382177047
631	H	0.277431094926687	0.252224382177047
632	L	0.292980794752970	0.252224382177047
633	D	0.204330680086047	0.204330680086047
634	Y	0.182713635039014	0.204330680086047
635	R	0.182713635039014	0.188500634827168
636	V	0.295851358791575	0.188500634827168
637	G	0.188500634827168	0.295851358791575
638	V	0.300129451634987	0.295851358791575
639	A	0.300129451634987	0.188500634827168
640	F	0.165833946782880	0.231204698027440
641	A	0.165833946782880	0.175720390916616
642	D	0.231204698027440	0.165833946782880
643	V	0.175720390916616	0.165833946782880
644	R	0.135505305909568	0.175720390916616
645	K	0.128601230656875	0.175720390916616
646	Q	0.268319776550494	0.176986695983748
647	E	0.176986695983748	0.229698175715757
648	D	0.257614463388262	0.257614463388262
649	L	0.229698175715757	0.257614463388262
650	G	0.267639220361836	0.267639220361836
651	A	0.441008331793854	0.318500441956738
652	N	0.332780576326726	0.332780576326726
653	C	0.318500441956738	0.441008331793854
654	L	0.480844609818394	0.480844609818394
655	S	0.551948825533152	0.551948825533152
656	W	0.682116950815489	0.682116950815489
657	C	0.811090675575341	0.711469520562681
658	M	0.711469520562681	0.729826575037838
659	R	0.778573318436220	0.778573318436220
660	H	0.729826575037838	0.729826575037838
661	T	0.854966936888879	0.729826575037838
662	F	0.678229378284503	0.729826575037838
663	A	0.677038439046836	0.681940977513079
664	S	0.797500177947901	0.678229378284503
665	S	0.681940977513079	0.677038439046836
666	R	0.514413560437951	0.514413560437951
667	H	0.431813050476499	0.431813050476499
668	K	0.415932424899932	0.415932424899932
669	Y	0.400416152388740	0.400416152388740
670	E	0.359577063312250	0.359577063312250
671	F	0.130574141670656	0.211865842506627
672	L	0.199458447155747	0.211865842506627
673	H	0.211865842506627	0.211865842506627
674	N	0.353704920792791	0.338983069350478
675	R	0.338983069350478	0.353704920792791
676	T	0.447873967418583	0.353704920792791
677	T	0.422410511883132	0.370942213778658
678	P	0.264204206915205	0.370942213778658
679	D	0.370942213778658	0.264204206915205
680	I	0.229313875216682	0.243826138700715
681	R	0.243826138700715	0.243826138700715
682	I	0.184424220741545	0.243826138700715
683	T	0.367215135799520	0.367215135799520
684	V	0.502599539077415	0.481380808561070
685	P	0.652492917808444	0.502599539077415
686	P	0.481380808561070	0.652492917808444
687	K	0.654037277895058	0.652492917808444
688	K	0.684700548441489	0.534869738700242
689	I	0.534869738700242	0.534869738700242
690	G	0.515929182578991	0.515929182578991
691	I	0.330461209432322	0.478392758039061
692	L	0.478392758039061	0.478392758039061
693	L	0.349732206660180	0.478392758039061
694	D	0.541756870826370	0.541756870826370
695	Y	0.722129917797086	0.686200678260710
696	E	0.686200678260710	0.686200678260710
697	H	0.798197467105180	0.706981456145289
698	S	0.492637862116930	0.686200678260710
699	K	0.706981456145289	0.542359876204618
700	L	0.542359876204618	0.492637862116930
701	S	0.367909387464825	0.542359876204618
702	F	0.250382090426587	0.542359876204618
703	F	0.556647726969697	0.556647726969697
704	N	0.556647726969697	0.556647726969697
705	V	0.688575697801534	0.688575697801534
706	D	0.793047943029800	0.793047943029800
707	L	0.793047943029800	0.793047943029800
708	S	0.867127671330216	0.793047943029800
709	Q	0.762195607498295	0.793047943029800
710	H	0.857576219759455	0.776498315101051
711	L	0.776498315101051	0.762195607498295
712	Y	0.516321544034996	0.715440688037877
713	T	0.715440688037877	0.715440688037877
714	F	0.715440688037877	0.715440688037877
715	S	0.844318956173552	0.715440688037877
716	C	0.710463289063454	0.797561034848388
717	Q	0.797561034848388	0.844318956173552
718	L	0.888618897478545	0.880958872557310
719	H	0.880958872557310	0.880958872557310
720	E	0.880958872557310	0.880958872557310
721	F	0.710490030008292	0.710490030008292
722	V	0.695914445805190	0.695914445805190
723	H	0.510069558317975	0.510069558317975
724	P	0.440437363787572	0.510069558317975
725	C	0.440437363787572	0.445761995079041
726	F	0.615775513750358	0.445761995079041
727	S	0.445761995079041	0.559899890953377
728	L	0.559899890953377	0.559899890953377
729	E	0.704931761626947	0.503561627258281
730	K	0.503561627258281	0.503561627258281
731	P	0.310205689598200	0.499783170013592
732	G	0.459239445775444	0.483441894486057
733	C	0.499783170013592	0.459239445775444
734	L	0.483441894486057	0.459239445775444
735	K	0.298617350681457	0.298617350681457
736	V	0.286425816570725	0.298617350681457
737	H	0.187218450057253	0.298617350681457
738	N	0.406251630998213	0.406251630998213
739	G	0.423203755614161	0.423203755614161
740	I	0.617275171511556	0.500000000000000
741	S	0.500000000000000	0.500000000000000
742	M	0.500000000000000	0.500000000000000
743	P	0.500000000000000	0.500000000000000
744	K	0.500000000000000	0.500000000000000
745	H	0.500000000000000	0.500000000000000
746	V	0.500000000000000	0.500000000000000
747	T	0.500000000000000	0.500000000000000
748	F	0.500000000000000	0.500000000000000
749	Y	0.500000000000000	0.500000000000000
