# Supplementary material for: Conserved degronome features governing quality control associated proteolysis
Source: Nat Commun. 2022 Dec 8;13:7588. doi: 10.1038/s41467-022-35298-y (PMC9732359; doi:10.1038/s41467-022-35298-y)
Supplement: Supplementary file 7 — Supplementary Data 5 [file 41467_2022_35298_MOESM7_ESM.zip › profile_A1L4L8.csv]

# Degron profile of A1L4L8
# logit: Predicted probability of a tile being a degron (PSI<2.2) assigned to central position
# smooth: Running median spanning 5 positions
resi	aa	logit	logit_smooth
1	M	0.500000000000000	0.500000000000000
2	N	0.500000000000000	0.500000000000000
3	W	0.500000000000000	0.500000000000000
4	F	0.500000000000000	0.500000000000000
5	G	0.500000000000000	0.500000000000000
6	S	0.500000000000000	0.500000000000000
7	N	0.500000000000000	0.500000000000000
8	F	0.500000000000000	0.500000000000000
9	F	0.523892295085686	0.523892295085686
10	R	0.578859897084185	0.578859897084185
11	C	0.578859897084185	0.578859897084185
12	P	0.585601394954007	0.578859897084185
13	E	0.566975454695322	0.585601394954007
14	D	0.633948226875155	0.595477197563488
15	L	0.595477197563488	0.633948226875155
16	S	0.777084179503954	0.652287607335551
17	L	0.778027149370388	0.652287607335551
18	L	0.652287607335551	0.652287607335551
19	N	0.652106465132827	0.652287607335551
20	I	0.637128367069593	0.652287607335551
21	Y	0.673808107959788	0.673808107959788
22	S	0.782522832007228	0.673808107959788
23	P	0.805190175710218	0.673808107959788
24	L	0.523710009082157	0.523710009082157
25	L	0.386971950870846	0.386971950870846
26	S	0.265916992431045	0.386971950870846
27	H	0.264854118416043	0.312310700314627
28	M	0.480405862128512	0.265916992431045
29	S	0.312310700314627	0.281072375720744
30	S	0.172259619586849	0.312310700314627
31	E	0.281072375720744	0.281072375720744
32	D	0.331669564392424	0.172259619586849
33	E	0.166468866538107	0.166468866538107
34	H	0.102823177453343	0.163487014329298
35	F	0.163487014329298	0.133516861084873
36	I	0.133516861084873	0.111689588715124
37	S	0.111689588715124	0.133516861084873
38	N	0.111689588715124	0.133516861084873
39	L	0.133670766885299	0.133670766885299
40	R	0.314280705322101	0.314280705322101
41	G	0.609960703429499	0.609960703429499
42	H	0.719745693968838	0.609960703429499
43	V	0.687302281644752	0.609960703429499
44	P	0.499975817500019	0.499975817500019
45	A	0.455794488300588	0.474692272941571
46	S	0.474692272941571	0.462710061662602
47	A	0.462710061662602	0.455794488300588
48	V	0.360021002357792	0.360021002357792
49	V	0.342710063727116	0.342889969841280
50	K	0.342710063727116	0.342710063727116
51	Q	0.342889969841280	0.342710063727116
52	P	0.236269071547815	0.342710063727116
53	V	0.268985580735478	0.342889969841280
54	R	0.379053855596103	0.379053855596103
55	G	0.381630163061122	0.381630163061122
56	A	0.381630163061122	0.381630163061122
57	S	0.424226574128075	0.418964727789905
58	G	0.424226574128075	0.424226574128075
59	R	0.418964727789905	0.424226574128075
60	T	0.441371191344348	0.418964727789905
61	T	0.412719980819359	0.412719980819359
62	I	0.237553949331122	0.363802329133585
63	T	0.179200238851710	0.317862749586203
64	A	0.363802329133585	0.317862749586203
65	I	0.317862749586203	0.320237648994454
66	V	0.320237648994454	0.320237648994454
67	Q	0.320237648994454	0.320237648994454
68	T	0.450636573654408	0.450636573654408
69	G	0.602541522384105	0.556741172389622
70	G	0.599920721036034	0.599920721036034
71	G	0.556741172389622	0.602541522384105
72	W	0.666078149458200	0.599920721036034
73	S	0.636858495278312	0.556741172389622
74	T	0.300953366589620	0.300953366589620
75	G	0.214076103216616	0.300953366589620
76	L	0.241574521923776	0.300953366589620
77	F	0.390770179291272	0.390770179291272
78	S	0.576660610461493	0.576660610461493
79	V	0.770978932297301	0.731869027641355
80	C	0.877288810171543	0.770978932297301
81	R	0.731869027641355	0.836808967968498
82	D	0.836808967968498	0.877288810171543
83	R	0.904550380557430	0.901046718198371
84	R	0.952664177436933	0.901046718198371
85	I	0.901046718198371	0.904550380557430
86	C	0.879944874877133	0.921679848877978
87	F	0.921679848877978	0.901046718198371
88	C	0.928389364156549	0.879944874877133
89	G	0.822554782819751	0.873389975014901
90	L	0.873389975014901	0.873389975014901
91	F	0.873389975014901	0.873389975014901
92	C	0.928655986635293	0.886955732070112
93	P	0.936729184252889	0.886955732070112
94	M	0.886955732070112	0.886955732070112
95	C	0.840466036971185	0.840466036971185
96	L	0.829969382813121	0.829969382813121
97	E	0.696831448321164	0.696831448321164
98	C	0.635747888240340	0.635747888240340
99	D	0.598661778949813	0.599970969702931
100	I	0.599970969702931	0.599970969702931
101	A	0.599970969702931	0.599970969702931
102	R	0.777488048939316	0.663840134008145
103	H	0.663840134008145	0.697942237626911
104	Y	0.697942237626911	0.697942237626912
105	G	0.697942237626912	0.697942237626911
106	E	0.773809868487547	0.697942237626912
107	C	0.616990681097767	0.697942237626912
108	L	0.763215455838807	0.709051740161679
109	C	0.615478227857665	0.709051740161679
110	W	0.709051740161679	0.734880680565105
111	P	0.734880680565105	0.734880680565105
112	L	0.828482099007423	0.750647387807506
113	L	0.750647387807506	0.828482099007423
114	P	0.890187800225982	0.870502175886335
115	G	0.914351206377551	0.870502175886335
116	S	0.870502175886335	0.870502175886335
117	T	0.794264523530511	0.794264523530511
118	F	0.579901939984259	0.579901939984259
119	A	0.429260852217532	0.488211912310033
120	L	0.488211912310033	0.429260852217532
121	R	0.323742468024784	0.360266206842204
122	I	0.341582042883556	0.360266206842204
123	G	0.360266206842204	0.360266206842204
124	T	0.360266206842204	0.360266206842204
125	R	0.362789426021390	0.362789426021390
126	E	0.514081123091100	0.362789426021390
127	R	0.476199924676266	0.362789426021390
128	H	0.298394561493395	0.298394561493395
129	K	0.101643261650002	0.171951445501421
130	I	0.171951445501421	0.171951445501421
131	Q	0.160807349196651	0.171951445501421
132	G	0.237243866533083	0.237243866533083
133	T	0.344106460665648	0.343926250350128
134	L	0.343926250350128	0.344106460665648
135	C	0.594502084630790	0.594502084630790
136	E	0.685707226085145	0.685707226085145
137	D	0.800298768272897	0.800298768272897
138	W	0.839133027089027	0.827207771892131
139	L	0.827207771892131	0.838412093406520
140	A	0.838412093406520	0.839133027089027
141	V	0.933208526078245	0.915951080241985
142	H	0.956876517666060	0.920474597137400
143	C	0.915951080241985	0.933208526078245
144	C	0.920474597137400	0.956876517666060
145	W	0.961152716167403	0.939339386960349
146	A	0.981622103217817	0.939339386960349
147	F	0.939339386960349	0.939339386960349
148	S	0.939339386960349	0.939339386960349
149	I	0.922460242313657	0.922460242313657
150	C	0.912983113715783	0.913046534354310
151	Q	0.913046534354310	0.912983113715783
152	V	0.868625530358532	0.868625530358532
153	A	0.804612427864670	0.804612427864670
154	R	0.657387904099640	0.727246399269602
155	E	0.727246399269602	0.711854320378060
156	L	0.711854320378060	0.657387904099640
157	K	0.586481143237835	0.586481143237835
158	M	0.586481143237835	0.586481143237835
159	R	0.586481143237835	0.586481143237835
160	T	0.653541809541310	0.586481143237835
161	S	0.653541809541310	0.645547001526780
162	Q	0.566453095466847	0.653541809541310
163	V	0.645547001526780	0.645547001526780
164	Y	0.762316757823547	0.616793141783969
165	E	0.616793141783969	0.616793141783969
166	I	0.460403052604210	0.499674152546130
167	C	0.364500296309171	0.499674152546130
168	A	0.499674152546130	0.499674152546130
169	V	0.500000000000000	0.500000000000000
170	P	0.500000000000000	0.500000000000000
171	M	0.500000000000000	0.500000000000000
172	T	0.500000000000000	0.500000000000000
173	K	0.500000000000000	0.500000000000000
174	D	0.500000000000000	0.500000000000000
175	T	0.500000000000000	0.500000000000000
176	L	0.500000000000000	0.500000000000000
177	V	0.500000000000000	0.500000000000000
