# Supplementary material for: Conserved degronome features governing quality control associated proteolysis
Source: Nat Commun. 2022 Dec 8;13:7588. doi: 10.1038/s41467-022-35298-y (PMC9732359; doi:10.1038/s41467-022-35298-y)
Supplement: Supplementary file 7 — Supplementary Data 5 [file 41467_2022_35298_MOESM7_ESM.zip › profile_A1L4Q6.csv]

# Degron profile of A1L4Q6
# logit: Predicted probability of a tile being a degron (PSI<2.2) assigned to central position
# smooth: Running median spanning 5 positions
resi	aa	logit	logit_smooth
1	M	0.500000000000000	0.500000000000000
2	A	0.500000000000000	0.500000000000000
3	A	0.500000000000000	0.500000000000000
4	L	0.500000000000000	0.500000000000000
5	S	0.500000000000000	0.500000000000000
6	S	0.500000000000000	0.500000000000000
7	R	0.500000000000000	0.500000000000000
8	C	0.500000000000000	0.500000000000000
9	P	0.525992913946731	0.510326381430886
10	R	0.580911999842039	0.510326381430886
11	S	0.510326381430886	0.510326381430886
12	A	0.327751833699671	0.327751833699671
13	A	0.241548859749471	0.296603060658457
14	G	0.281002551433798	0.281002551433798
15	P	0.296603060658457	0.281002551433798
16	A	0.281002551433798	0.281002551433798
17	Y	0.230007960019832	0.281002551433798
18	L	0.274768924302267	0.281002551433798
19	Q	0.410155760496657	0.410155760496657
20	E	0.460430678373314	0.410155760496657
21	A	0.410155760496657	0.410155760496657
22	A	0.325069310655511	0.410155760496657
23	R	0.351275299800070	0.410155760496657
24	S	0.544791510686226	0.449503798913632
25	A	0.624494355958346	0.449503798913632
26	H	0.449503798913632	0.488448580814289
27	W	0.449503798913632	0.488448580814289
28	A	0.488448580814289	0.488448580814289
29	S	0.627074601594719	0.627074601594719
30	P	0.719114000882320	0.640813476811336
31	P	0.658105726604904	0.640813476811336
32	L	0.640813476811336	0.658105726604904
33	V	0.640813476811336	0.658105726604904
34	P	0.731988001028683	0.705048184172565
35	L	0.825585751792520	0.705048184172565
36	R	0.705048184172565	0.705048184172565
37	T	0.660773163182373	0.660773163182373
38	F	0.595577326701531	0.660773163182373
39	Q	0.634044685639878	0.660773163182373
40	S	0.792036049821638	0.634044685639878
41	S	0.686081435978928	0.634044685639878
42	L	0.561715937957915	0.619313166453657
43	F	0.619313166453657	0.561715937957915
44	S	0.332059701387836	0.332059701387836
45	S	0.209188948984680	0.209188948984680
46	G	0.130593405721293	0.130593405721293
47	S	0.044117084549132	0.044117084549132
48	F	0.027915419533587	0.035701753702113
49	H	0.021249684530230	0.027915419533587
50	S	0.035701753702113	0.021249684530230
51	R	0.019326750927633	0.021249684530230
52	E	0.019430352699615	0.035701753702113
53	E	0.035889921828318	0.035889921828318
54	E	0.038613241891105	0.038613241891105
55	E	0.050971156393974	0.050971156393974
56	E	0.061834394509942	0.061834394509942
57	G	0.062151418936791	0.062151418936791
58	V	0.094880391289578	0.063471866622650
59	S	0.073432454480286	0.073432454480286
60	L	0.063471866622650	0.081939358013196
61	L	0.081939358013196	0.081939358013196
62	R	0.116721290455727	0.116721290455727
63	T	0.281881378010017	0.281881378010017
64	A	0.367555939824869	0.367555939824869
65	L	0.655386527382211	0.655386527382211
66	V	0.824562358447777	0.796524585260915
67	G	0.838130548672328	0.796524585260915
68	Q	0.796524585260915	0.796524585260915
69	G	0.675718477330254	0.783009881444782
70	P	0.675718477330255	0.783009881444782
71	V	0.783009881444782	0.783009881444782
72	P	0.851428212436622	0.783009881444782
73	L	0.851428212436622	0.783009881444782
74	F	0.697543562899556	0.756026554295278
75	L	0.684683277329707	0.756026554295278
76	G	0.756026554295278	0.756026554295278
77	S	0.756026554295278	0.756026554295278
78	L	0.756026554295278	0.756026554295278
79	F	0.756026554295278	0.756026554295278
80	C	0.645034547605673	0.756026554295278
81	A	0.784748239467272	0.756026554295278
82	G	0.793509664561718	0.672852647880807
83	C	0.672852647880807	0.672852647880807
84	R	0.637389600944648	0.637389600944648
85	Q	0.637389600944648	0.637389600944648
86	G	0.502270586891596	0.502270586891596
87	P	0.313457699454982	0.313457699454982
88	S	0.294138943845019	0.294138943845019
89	V	0.180733119046188	0.216786014365059
90	W	0.162446892589754	0.216786014365059
91	S	0.216786014365059	0.216786014365059
92	C	0.259790437937403	0.259790437937403
93	G	0.391783934355658	0.391783934355658
94	E	0.543491915018834	0.543491915018834
95	P	0.614202166381229	0.614202166381229
96	V	0.696832734877072	0.696832734877072
97	P	0.696832734877072	0.696832734877072
98	R	0.696832734877072	0.696832734877072
99	R	0.539911468960164	0.539911468960164
100	I	0.499362182845962	0.499362182845962
101	W	0.383188597256506	0.499362182845962
102	V	0.411225234205577	0.499362182845962
103	T	0.567592305863273	0.506263789788895
104	A	0.587606040657294	0.567592305863273
105	S	0.506263789788895	0.587606040657294
106	V	0.693841859731984	0.640800165881356
107	T	0.693672199104240	0.640800165881356
108	P	0.640800165881356	0.640800165881356
109	S	0.584530955391970	0.584530955391970
110	P	0.415371291706553	0.415371291706553
111	R	0.172340024565782	0.239717567075950
112	Q	0.170786372934792	0.172340024565782
113	A	0.239717567075950	0.170786372934792
114	L	0.136128622102340	0.170786372934792
115	H	0.158339468589419	0.239717567075950
116	P	0.259029566909866	0.259029566909866
117	C	0.279408565198724	0.279408565198724
118	S	0.322417361712384	0.322417361712384
119	D	0.512597625823654	0.512398110558754
120	S	0.512398110558754	0.512597625823654
121	L	0.681493825516370	0.597099771130839
122	D	0.766111119333740	0.627834729243585
123	I	0.597099771130839	0.681493825516370
124	L	0.627834729243585	0.708929173991525
125	K	0.708929173991525	0.708929173991525
126	A	0.739197300970911	0.739197300970911
127	L	0.739197300970911	0.739197300970911
128	H	0.828190701269344	0.828190701269344
129	L	0.900065696348950	0.900065696348950
130	L	0.907066226671829	0.907066226671829
131	P	0.974793635486615	0.940860640653094
132	A	0.970053566863094	0.966416118456289
133	A	0.940860640653094	0.970053566863094
134	F	0.966416118456289	0.966416118456289
135	S	0.977685081286152	0.966238721887637
136	P	0.966238721887637	0.966238721887637
137	F	0.938425625557424	0.938425625557424
138	I	0.873345904569176	0.873345904569176
139	W	0.785889452816554	0.785889452816554
140	V	0.774047777908398	0.774047777908398
141	Q	0.724657082552768	0.724657082552768
142	V	0.551813085390933	0.551813085390933
143	F	0.397211517840767	0.415535015123594
144	A	0.415535015123594	0.397211517840767
145	E	0.387397879163259	0.387397879163259
146	P	0.162692493254475	0.162692493254475
147	S	0.070384199107115	0.070384199107115
148	N	0.018750551900013	0.018750551900013
149	K	0.008400666084121	0.008400666084121
150	E	0.006894008951660	0.006894008951660
151	S	0.002331549288743	0.002331549288743
152	R	0.000717547095143	0.000717547095143
153	G	0.000630920685524	0.000717547095143
154	E	0.000630920685524	0.000717547095143
155	N	0.000742190784155	0.000742190784155
156	D	0.000910642405600	0.000910642405600
157	G	0.000910642405600	0.000910642405600
158	G	0.001964382358806	0.001964382358806
159	E	0.500000000000000	0.500000000000000
160	E	0.500000000000000	0.500000000000000
161	R	0.500000000000000	0.500000000000000
162	E	0.500000000000000	0.500000000000000
163	S	0.500000000000000	0.500000000000000
164	A	0.500000000000000	0.500000000000000
165	N	0.500000000000000	0.500000000000000
166	I	0.500000000000000	0.500000000000000
167	Y	0.500000000000000	0.500000000000000
