# Supplementary material for: Conserved degronome features governing quality control associated proteolysis
Source: Nat Commun. 2022 Dec 8;13:7588. doi: 10.1038/s41467-022-35298-y (PMC9732359; doi:10.1038/s41467-022-35298-y)
Supplement: Supplementary file 7 — Supplementary Data 5 [file 41467_2022_35298_MOESM7_ESM.zip › profile_A1XBS5.csv]

# Degron profile of A1XBS5
# logit: Predicted probability of a tile being a degron (PSI<2.2) assigned to central position
# smooth: Running median spanning 5 positions
resi	aa	logit	logit_smooth
1	M	0.500000000000000	0.500000000000000
2	M	0.500000000000000	0.500000000000000
3	R	0.500000000000000	0.500000000000000
4	R	0.500000000000000	0.500000000000000
5	T	0.500000000000000	0.500000000000000
6	L	0.500000000000000	0.500000000000000
7	E	0.500000000000000	0.500000000000000
8	N	0.500000000000000	0.500000000000000
9	R	0.211763475931018	0.211763475931018
10	N	0.152970253882050	0.188909903606736
11	A	0.128434138790520	0.177544020479230
12	Q	0.188909903606736	0.152970253882050
13	T	0.177544020479230	0.144852390421633
14	K	0.144852390421633	0.144852390421633
15	Q	0.133267329914452	0.144852390421633
16	L	0.133267329914453	0.144852390421633
17	Q	0.154499417653581	0.154395131060283
18	T	0.154395131060283	0.154499417653581
19	A	0.300716247436665	0.154499417653581
20	V	0.209445184682968	0.209445184682968
21	S	0.141516853841788	0.234489658100917
22	N	0.234489658100917	0.234489658100917
23	V	0.342824991525092	0.342824991525092
24	E	0.342824991525092	0.342824991525092
25	K	0.361154526876724	0.361154526876724
26	H	0.533757111546616	0.533757111546616
27	F	0.581519789227249	0.581519789227249
28	G	0.581519789227249	0.581519789227249
29	E	0.585183378752117	0.585183378752117
30	L	0.706370769874340	0.643982372784361
31	C	0.765906775856246	0.706370769874340
32	Q	0.643982372784361	0.761076803412576
33	I	0.761076803412576	0.765906775856246
34	F	0.805686347378202	0.805686347378202
35	A	0.805811336105888	0.805811336105888
36	A	0.806663019524670	0.806663019524670
37	Y	0.856203586687877	0.806663019524670
38	V	0.838279798171106	0.806663019524670
39	R	0.722324177442735	0.722324177442735
40	K	0.665354342190518	0.665354342190518
41	T	0.518528207164535	0.518528207164535
42	A	0.498443302529837	0.518528207164535
43	R	0.499806265009696	0.499806265009696
44	L	0.581332591632114	0.498443302529837
45	R	0.473021848667163	0.473021848667163
46	D	0.229383736603516	0.262192104141781
47	K	0.262192104141781	0.253790764820019
48	A	0.207160879412707	0.253790764820019
49	D	0.253790764820019	0.262192104141781
50	L	0.368043326712870	0.368043326712870
51	L	0.368043326712870	0.368043326712870
52	V	0.398462602274485	0.368043326712870
53	N	0.262794941422339	0.277298299702959
54	E	0.159436176542110	0.262794941422339
55	I	0.277298299702959	0.257018318322547
56	N	0.257018318322547	0.257018318322547
57	A	0.233068032862824	0.277298299702959
58	Y	0.533219927226326	0.364383437373214
59	A	0.364383437373214	0.364383437373214
60	A	0.364383437373214	0.364383437373214
61	T	0.202653229435916	0.364383437373214
62	E	0.375734282259006	0.375734282259006
63	T	0.611915525726357	0.380576532630688
64	P	0.380576532630688	0.591349211059652
65	H	0.591349211059652	0.591349211059652
66	L	0.591349211059652	0.380576532630688
67	K	0.294660290300956	0.294660290300956
68	L	0.163482886984280	0.265344336279306
69	G	0.229320011305988	0.265344336279306
70	L	0.265344336279306	0.265344336279306
71	M	0.372309886293761	0.372309886293761
72	N	0.524305061479120	0.372309886293761
73	F	0.544715226767350	0.372309886293761
74	A	0.356767030952737	0.369052997715680
75	D	0.338235966474291	0.356767030952737
76	E	0.369052997715680	0.338235966474291
77	F	0.223163653745071	0.318008112315731
78	A	0.318008112315731	0.223163653745071
79	K	0.124721498887839	0.139095767416389
80	L	0.139095767416389	0.124721498887839
81	Q	0.104683185526576	0.104683185526576
82	D	0.063247226001982	0.104683185526576
83	Y	0.093677907583867	0.104683185526576
84	R	0.106128924499982	0.106128924499982
85	Q	0.202422053012922	0.113524245963101
86	A	0.113524245963101	0.151072210674852
87	E	0.151072210674852	0.151072210674852
88	V	0.243503559041375	0.113524245963101
89	E	0.089554694187170	0.151072210674852
90	R	0.083086767759869	0.156473166283161
91	L	0.254077202226350	0.148079578329057
92	E	0.156473166283161	0.156473166283161
93	A	0.148079578329057	0.167308288489440
94	K	0.245929330402145	0.167308288489440
95	V	0.167308288489440	0.245929330402145
96	V	0.261357602347422	0.261357602347422
97	E	0.296976750187873	0.296976750187873
98	P	0.556499486895028	0.467453768650274
99	L	0.523004654334398	0.523004654334398
100	K	0.467453768650274	0.556499486895028
101	T	0.590415723659901	0.523004654334398
102	Y	0.558959203737417	0.467453768650274
103	G	0.401855495743710	0.401855495743710
104	T	0.164507027116714	0.262657702186373
105	I	0.178249284204940	0.262657702186373
106	V	0.262657702186373	0.216773740508940
107	K	0.339628430982938	0.262657702186373
108	M	0.216773740508940	0.339628430982938
109	K	0.355464859110147	0.339628430982938
110	R	0.355464859110147	0.355464859110147
111	D	0.281062488507537	0.355464859110147
112	D	0.358114063527362	0.304482711469485
113	L	0.304482711469485	0.281062488507537
114	K	0.188315033819411	0.188315033819411
115	A	0.072446681188724	0.092283172851528
116	T	0.092283172851528	0.072446681188724
117	L	0.059912809864651	0.072446681188724
118	T	0.058708934801892	0.092283172851528
119	A	0.097961769313961	0.097961769313961
120	R	0.180117274294352	0.180117274294352
121	N	0.288546785152582	0.198053309595935
122	R	0.288546785152582	0.198053309595935
123	E	0.198053309595935	0.198053309595935
124	A	0.178396251923477	0.178396251923477
125	K	0.178396251923477	0.178396251923477
126	Q	0.110875247679351	0.110875247679351
127	L	0.102177800927850	0.102177800927850
128	T	0.090957232376630	0.090957232376630
129	Q	0.068528151899191	0.073066781804041
130	L	0.073066781804041	0.068528151899191
131	E	0.068085606847677	0.068085606847677
132	R	0.059799235225666	0.060100173705611
133	T	0.052957931100145	0.060100173705611
134	R	0.060100173705611	0.060100173705611
135	Q	0.105690919698218	0.105690919698218
136	R	0.113532143148085	0.112436625765575
137	N	0.112436625765575	0.112436625765575
138	P	0.112436625765575	0.112436625765575
139	S	0.076426142861095	0.076426142861095
140	D	0.076426142861095	0.076426142861095
141	R	0.071960157352888	0.071960157352888
142	H	0.042173964680745	0.071207829724473
143	V	0.071207829724473	0.071207829724473
144	I	0.071207829724473	0.071207829724473
145	S	0.071207829724473	0.071207829724473
146	Q	0.106023520929941	0.106023520929941
147	A	0.146194132922793	0.146194132922793
148	E	0.204781557420391	0.204781557420391
149	T	0.204781557420391	0.204781557420391
150	E	0.226544297449746	0.204781557420391
151	L	0.213644295296841	0.204781557420391
152	Q	0.146682283084022	0.146682283084022
153	R	0.078648459155577	0.090759889074773
154	A	0.078648459155577	0.080621284673952
155	A	0.090759889074773	0.080621284673952
156	M	0.080621284673952	0.090759889074773
157	D	0.222974209485792	0.140117011518351
158	A	0.140117011518351	0.140117011518351
159	S	0.140117011518351	0.140117011518351
160	R	0.080621284673952	0.140117011518351
161	T	0.162122575539295	0.124549243082951
162	S	0.124549243082951	0.122828056406700
163	R	0.084223260864766	0.122828056406700
164	H	0.122828056406700	0.103454224728669
165	L	0.050739301100621	0.084223260864766
166	E	0.103454224728669	0.079832350067815
167	E	0.079832350067815	0.079832350067815
168	T	0.075610155228852	0.096105782642752
169	I	0.102346932830538	0.079832350067815
170	N	0.096105782642752	0.091130950933635
171	N	0.050457064095816	0.091130950933635
172	F	0.091130950933635	0.080617342239676
173	E	0.080617342239676	0.080617342239676
174	R	0.045062063584299	0.091130950933635
175	Q	0.143353220044512	0.143353220044512
176	K	0.352595934813154	0.143353220044512
177	M	0.350104659132182	0.263506341779666
178	K	0.131876191700218	0.350104659132182
179	D	0.263506341779666	0.331919714125620
180	I	0.478675413595152	0.331919714125620
181	K	0.331919714125620	0.478675413595152
182	T	0.637926619401718	0.483865408818871
183	I	0.483865408818871	0.604446963029104
184	F	0.604446963029104	0.637926619401718
185	S	0.752779848889174	0.752779848889174
186	E	0.790922435657495	0.790922435657495
187	F	0.812232128807918	0.790922435657495
188	I	0.867439190248245	0.797750624530078
189	T	0.751880293519716	0.812232128807918
190	I	0.797750624530078	0.797750624530078
191	E	0.879945225607772	0.751880293519716
192	M	0.673931275482164	0.765570113326756
193	L	0.653544723624178	0.765570113326756
194	F	0.765570113326756	0.765570113326756
195	H	0.851872726079343	0.765570113326756
196	G	0.790672093178553	0.790672093178553
197	K	0.694824448106097	0.790672093178553
198	A	0.795864950644977	0.709436726357885
199	L	0.638585810417566	0.709436726357885
200	E	0.709436726357885	0.709436726357885
201	V	0.767719088247539	0.638585810417566
202	Y	0.618794282820123	0.618794282820123
203	T	0.408006173790577	0.565506086011601
204	A	0.565506086011601	0.462474418073977
205	A	0.462474418073977	0.408006173790577
206	Y	0.343792541104597	0.343792541104597
207	Q	0.175846364288799	0.175846364288799
208	N	0.061210973847654	0.061210973847654
209	I	0.053713056816823	0.058851970581680
210	Q	0.058851970581680	0.053713056816823
211	N	0.020315392516576	0.050562209043990
212	I	0.033795447493410	0.044727390410251
213	D	0.050562209043990	0.033795447493410
214	E	0.044727390410251	0.033795447493410
215	D	0.021004941612155	0.044727390410251
216	E	0.022725621543518	0.044727390410251
217	D	0.052194361833564	0.044732552952349
218	L	0.044732552952349	0.052194361833564
219	E	0.058630378072777	0.052194361833564
220	V	0.062557502277062	0.053698095030011
221	F	0.016117730749785	0.058630378072777
222	R	0.053698095030011	0.062557502277062
223	N	0.089952550158083	0.089952550158083
224	S	0.165119480238315	0.165119480238315
225	L	0.270974863548328	0.270974863548328
226	Y	0.582844482259704	0.270974863548328
227	A	0.270974863548328	0.568616676173301
228	P	0.568616676173301	0.568616676173301
229	D	0.568616676173301	0.464018694842895
230	Y	0.432190490644212	0.464018694842895
231	S	0.464018694842895	0.464018694842895
232	S	0.464018694842895	0.464018694842895
233	R	0.464018694842895	0.464018694842895
234	L	0.302876179348875	0.302876179348875
235	D	0.200616450317262	0.277557396354619
236	I	0.148085537849405	0.277557396354619
237	V	0.277557396354619	0.277557396354619
238	R	0.414957230240781	0.306539197978371
239	A	0.306539197978371	0.306539197978371
240	N	0.306539197978371	0.414957230240781
241	S	0.453682976968425	0.334566293838377
242	K	0.434929092799170	0.434929092799170
243	S	0.334566293838377	0.434929092799170
244	P	0.486771825099504	0.427915196824816
245	L	0.427915196824816	0.427915196824816
246	Q	0.427915196824816	0.427915196824816
247	R	0.409428206763622	0.409428206763622
248	S	0.299283289925274	0.352462925275225
249	L	0.352462925275225	0.299283289925274
250	S	0.291543069794033	0.299283289925274
251	A	0.287106316472458	0.352462925275225
252	K	0.407153316065062	0.303047968955018
253	C	0.446898880535417	0.407153316065062
254	V	0.303047968955018	0.430736638746801
255	S	0.430736638746801	0.430736638746801
256	G	0.430736638746801	0.430736638746801
257	T	0.587030246122738	0.434922484168990
258	G	0.449453534883724	0.434922484168990
259	Q	0.434922484168990	0.434922484168990
260	V	0.238648608180057	0.238648608180057
261	S	0.234750086181162	0.234750086181162
262	T	0.149865016760136	0.149865016760136
263	C	0.112577303213091	0.112577303213091
264	R	0.067884374233491	0.067884374233491
265	L	0.045931898587534	0.045931898587534
266	R	0.023246001701083	0.023246001701083
267	K	0.017751043903735	0.017751043903735
268	D	0.009694054229315	0.009694054229315
269	Q	0.002860683139483	0.003051144360432
270	Q	0.001644291995430	0.002860683139483
271	A	0.003051144360432	0.001644291995430
272	E	0.000951743647907	0.001503437766120
273	D	0.001503437766120	0.000951743647907
274	D	0.000809637990163	0.000809637990163
275	E	0.000430965908843	0.000430965908843
276	D	0.000262471908641	0.000301488078402
277	D	0.000301488078402	0.000301488078402
278	E	0.000259230074078	0.000301488078402
279	L	0.000524812548131	0.000524812548131
280	D	0.000803195655212	0.000803195655212
281	V	0.500000000000000	0.500000000000000
282	T	0.500000000000000	0.500000000000000
283	E	0.500000000000000	0.500000000000000
284	E	0.500000000000000	0.500000000000000
285	E	0.500000000000000	0.500000000000000
286	N	0.500000000000000	0.500000000000000
287	F	0.500000000000000	0.500000000000000
288	L	0.500000000000000	0.500000000000000
289	K	0.500000000000000	0.500000000000000
