# Supplementary material for: Conserved degronome features governing quality control associated proteolysis
Source: Nat Commun. 2022 Dec 8;13:7588. doi: 10.1038/s41467-022-35298-y (PMC9732359; doi:10.1038/s41467-022-35298-y)
Supplement: Supplementary file 7 — Supplementary Data 5 [file 41467_2022_35298_MOESM7_ESM.zip › profile_A1YPR0.csv]

# Degron profile of A1YPR0
# logit: Predicted probability of a tile being a degron (PSI<2.2) assigned to central position
# smooth: Running median spanning 5 positions
resi	aa	logit	logit_smooth
1	M	0.500000000000000	0.500000000000000
2	A	0.500000000000000	0.500000000000000
3	N	0.500000000000000	0.500000000000000
4	D	0.500000000000000	0.500000000000000
5	I	0.500000000000000	0.500000000000000
6	D	0.500000000000000	0.500000000000000
7	E	0.500000000000000	0.500000000000000
8	L	0.500000000000000	0.500000000000000
9	I	0.188277334124788	0.188277334124788
10	G	0.133618328456058	0.134268245177458
11	I	0.067293912694380	0.134268245177458
12	P	0.134268245177458	0.134268245177458
13	F	0.368282491586119	0.314960518705538
14	P	0.314960518705538	0.368282491586119
15	N	0.479153581672262	0.479153581672262
16	H	0.750650375122712	0.479153581672262
17	S	0.559709827067969	0.479153581672262
18	S	0.263878365326818	0.304336808952737
19	E	0.304336808952737	0.263878365326818
20	V	0.188209733435951	0.227237036560807
21	L	0.227237036560807	0.188209733435951
22	C	0.072920450365148	0.142130765851085
23	S	0.065387332320302	0.142130765851085
24	L	0.142130765851085	0.142130765851085
25	N	0.224031592067722	0.188095162473093
26	E	0.316730095289081	0.224031592067722
27	Q	0.188095162473093	0.316730095289081
28	R	0.407639615147887	0.407639615147887
29	H	0.431209749101215	0.431209749101215
30	D	0.431209749101215	0.431209749101215
31	G	0.446043876294517	0.431209749101215
32	L	0.578608935766279	0.431209749101215
33	L	0.402760243337379	0.439566785128246
34	C	0.327966722928000	0.402760243337379
35	D	0.439566785128246	0.402760243337379
36	V	0.327966722928000	0.439163871443237
37	L	0.439163871443237	0.439360565490296
38	L	0.439360565490296	0.439360565490296
39	V	0.613196562361873	0.564888933460604
40	V	0.693303390492901	0.564888933460604
41	Q	0.564888933460604	0.564888933460604
42	E	0.408656890751293	0.564888933460604
43	Q	0.423292555200978	0.564888933460604
44	E	0.733972504866592	0.564639976673484
45	Y	0.665043270689519	0.564639976673484
46	R	0.564639976673484	0.564639976673484
47	T	0.525715148612767	0.525715148612767
48	H	0.393939548194720	0.402723301075633
49	R	0.264359390914086	0.402723301075633
50	S	0.402723301075633	0.402723301075633
51	V	0.686957912230680	0.686957912230680
52	L	0.691579408204417	0.691579408204417
53	A	0.786434699616884	0.786434699616884
54	A	0.799842189952391	0.799842189952391
55	C	0.873739753369554	0.873739753369554
56	S	0.873739753369554	0.873739753369554
57	K	0.887352717273188	0.873739753369554
58	Y	0.846621196037532	0.860096126610821
59	F	0.848035296745870	0.848035296745870
60	K	0.860096126610821	0.846621196037532
61	K	0.800632602953040	0.800632602953040
62	L	0.765942498210609	0.765942498210609
63	F	0.711017995170850	0.711017995170850
64	T	0.565695746523643	0.711017995170850
65	A	0.692773547810867	0.711017995170850
66	G	0.803097586357824	0.692773547810867
67	T	0.803097586357824	0.730180780368621
68	L	0.556187144132697	0.730180780368621
69	A	0.730180780368621	0.589248853990933
70	S	0.589248853990933	0.587928673492498
71	Q	0.587928673492498	0.587928673492498
72	P	0.565630734932408	0.565630734932408
73	Y	0.543048334685088	0.543048334685088
74	V	0.451495677772373	0.451495677772373
75	Y	0.384633249681199	0.431398661985741
76	E	0.431398661985741	0.431398661985741
77	I	0.431398661985741	0.431398661985741
78	D	0.431398661985741	0.431398661985741
79	F	0.482148997798621	0.482148997798621
80	V	0.672603040120237	0.600917873761233
81	Q	0.819515405268539	0.622612961973290
82	P	0.600917873761233	0.622612961973290
83	E	0.622612961973290	0.622612961973290
84	A	0.539060079689310	0.622612961973290
85	L	0.779083949770428	0.636532469291097
86	A	0.636532469291097	0.654702705790253
87	A	0.777981252441373	0.676249753226978
88	I	0.654702705790253	0.676249753226978
89	L	0.676249753226978	0.695935222014634
90	E	0.695935222014634	0.695935222014634
91	F	0.845727311538404	0.845727311538404
92	A	0.906138873151858	0.845727311538404
93	Y	0.906138873151858	0.845727311538404
94	T	0.795297253700213	0.795297253700213
95	S	0.715224090836740	0.777285055171108
96	T	0.777285055171108	0.715224090836740
97	L	0.617765903547851	0.715224090836740
98	T	0.481183121003567	0.766846304038625
99	I	0.766846304038625	0.681305244465171
100	T	0.767819642070151	0.681305244465171
101	A	0.681305244465171	0.681305244465171
102	G	0.602449577988661	0.664949731438166
103	N	0.647818393495788	0.664949731438166
104	V	0.664949731438166	0.664949731438166
105	K	0.746984743131732	0.664949731438166
106	H	0.746984743131732	0.664949731438166
107	I	0.626374376855482	0.626374376855482
108	L	0.626374376855482	0.626374376855482
109	N	0.604743198836307	0.626374376855482
110	A	0.666865134760228	0.666865134760228
111	A	0.843517072859072	0.843517072859072
112	R	0.920555461421114	0.843517072859072
113	M	0.843517072859072	0.906978082705516
114	L	0.906978082705516	0.920555461421114
115	E	0.935571351071637	0.906978082705516
116	I	0.930553663598730	0.913107388530659
117	Q	0.803719791986123	0.927946378203142
118	C	0.913107388530659	0.913107388530659
119	I	0.927946378203142	0.857646805317156
120	V	0.857646805317156	0.857646805317156
121	N	0.825976525127542	0.825976525127542
122	V	0.704664503170730	0.704664503170730
123	C	0.489849044976421	0.489849044976421
124	L	0.455310863013055	0.455310863013055
125	E	0.236886138758684	0.236886138758684
126	I	0.202780788629552	0.202780788629552
127	M	0.083366696352980	0.083366696352980
128	E	0.025005154517095	0.025005154517095
129	P	0.007460243309350	0.007460243309350
130	G	0.004712922508056	0.004712922508056
131	G	0.002611090222577	0.002611090222577
132	D	0.000935187975528	0.000935187975528
133	G	0.000248959625652	0.000248959625652
134	G	0.000216739793270	0.000216739793270
135	E	0.000053215197953	0.000053215197953
136	E	0.000017684508022	0.000017684508022
137	D	0.000015395355184	0.000015395355184
138	D	0.000010398261926	0.000010398261926
139	K	0.000006873806058	0.000006873806058
140	E	0.000004543947211	0.000004543947211
141	D	0.000004543947211	0.000004543947211
142	D	0.000003003785643	0.000003003785643
143	D	0.000002280911872	0.000002280911872
144	D	0.000002280911872	0.000002280911872
145	D	0.000001985657637	0.000002280911872
146	E	0.000002280911872	0.000002280911872
147	D	0.000002620068357	0.000001985657637
148	D	0.000001595437435	0.000001832668599
149	D	0.000001595437435	0.000001832668599
150	D	0.000001832668599	0.000001832668599
151	E	0.000002105174418	0.000002105174418
152	E	0.000002418199971	0.000002418199971
153	D	0.000002777770230	0.000002777770230
154	E	0.000003190806025	0.000002777770230
155	E	0.000002777770230	0.000002777770230
156	E	0.000002777770230	0.000002777770230
157	E	0.000002777770230	0.000002777770230
158	E	0.000002777770230	0.000002777770230
159	E	0.000002777770230	0.000002777770230
160	E	0.000004891736907	0.000004891736907
161	E	0.000004891736907	0.000004891736907
162	E	0.000004891736907	0.000004891736907
163	D	0.000015920419768	0.000015920419768
164	D	0.000034030823470	0.000029625801434
165	D	0.000029625801434	0.000034030823470
166	D	0.000047612862912	0.000047612862912
167	D	0.000047612862912	0.000047612862912
168	T	0.000065792332453	0.000065792332453
169	E	0.000215265428824	0.000215265428824
170	D	0.000318684171067	0.000277443238476
171	F	0.000277443238476	0.000318684171067
172	A	0.000471764345218	0.000471764345218
173	D	0.000870598773222	0.000870598773222
174	Q	0.000870598773222	0.000870598773222
175	E	0.003536971024532	0.003536971024532
176	N	0.007052146009826	0.007052146009826
177	L	0.011153422932248	0.011153422932248
178	P	0.020741600712206	0.020499346840824
179	D	0.037631591546342	0.020499346840824
180	P	0.020499346840824	0.020741600712206
181	Q	0.014288623203507	0.028186937281506
182	D	0.028186937281506	0.028186937281506
183	I	0.028784072612381	0.028784072612381
184	S	0.049603135594619	0.028784072612381
185	C	0.031833971927685	0.031833971927685
186	H	0.018519298513463	0.040034215373266
187	Q	0.040034215373266	0.040034215373266
188	S	0.077798850516984	0.053907593822192
189	P	0.053907593822192	0.055018768186694
190	S	0.055018768186694	0.077798850516984
191	K	0.125079552522825	0.108389525820454
192	T	0.108389525820454	0.108389525820454
193	D	0.108389525820454	0.108389525820454
194	H	0.036460718536163	0.036460718536163
195	L	0.034269954200800	0.034269954200800
196	T	0.031656038071079	0.034069444698734
197	E	0.034069444698734	0.034069444698734
198	K	0.020317446773605	0.033755501655992
199	A	0.037303458885915	0.033755501655992
200	Y	0.033755501655992	0.033400776431039
201	S	0.016976550757310	0.033755501655992
202	D	0.033400776431039	0.033400776431039
203	T	0.056504183559574	0.033400776431039
204	P	0.028572554190458	0.034471632605045
205	R	0.034471632605045	0.044905931327444
206	D	0.044905931327444	0.034471632605045
207	F	0.047501658933063	0.034471632605045
208	P	0.033388865578998	0.033388865578998
209	D	0.014860863645047	0.033388865578998
210	S	0.016002429871338	0.033388865578998
211	F	0.057609111689748	0.043715964141843
212	Q	0.043715964141843	0.057609111689748
213	A	0.084009938300206	0.084009938300206
214	G	0.147528808129172	0.090854571991132
215	S	0.271989230419677	0.147528808129172
216	P	0.090854571991132	0.180108732927969
217	G	0.180108732927969	0.271989230419677
218	H	0.305335918516089	0.215656518281381
219	L	0.472255042010902	0.229583287741057
220	G	0.215656518281381	0.305335918516089
221	V	0.229583287741057	0.313279862455224
222	I	0.313279862455224	0.313279862455224
223	R	0.531306318006746	0.452375947388775
224	D	0.550169790192277	0.464321815250761
225	F	0.452375947388775	0.531306318006746
226	S	0.464321815250761	0.550169790192277
227	I	0.601668901194455	0.581925415735617
228	E	0.581925415735617	0.581925415735617
229	S	0.610119802645135	0.581925415735617
230	L	0.463854640261413	0.463854640261413
231	L	0.342754439044884	0.463854640261413
232	R	0.277166188771731	0.415401692915537
233	E	0.609677067285717	0.342754439044884
234	N	0.415401692915537	0.277166188771731
235	L	0.262062886333918	0.262062886333918
236	Y	0.158393706909842	0.261286736112042
237	P	0.261286736112042	0.231150016266232
238	K	0.231150016266232	0.158393706909842
239	A	0.137955317342056	0.137955317342056
240	N	0.137955317342056	0.137955317342056
241	I	0.129166930717604	0.137955317342056
242	P	0.180064210415178	0.180064210415178
243	D	0.340904758646892	0.180064210415178
244	R	0.252541976381524	0.180064210415178
245	R	0.142284338305336	0.161990713859425
246	P	0.088870658277881	0.161990713859425
247	S	0.161990713859425	0.161990713859425
248	L	0.227390265015770	0.161990713859425
249	S	0.239742341610221	0.227390265015770
250	P	0.143091648283234	0.239742341610221
251	F	0.269578956170130	0.269578956170130
252	A	0.593883018128002	0.446677983553133
253	P	0.535325086417025	0.446677983553133
254	D	0.446677983553133	0.470020160170795
255	F	0.321876865200517	0.446677983553133
256	F	0.470020160170795	0.321876865200517
257	P	0.263029319930326	0.321876865200517
258	H	0.304582573756236	0.387384446893719
259	L	0.490517114744819	0.322233381041668
260	W	0.387384446893719	0.387384446893719
261	P	0.322233381041668	0.490517114744819
262	G	0.512387187273174	0.387384446893719
263	D	0.641209252936906	0.354469619848292
264	F	0.354469619848292	0.354469619848292
265	G	0.213317934650862	0.274459349706610
266	A	0.213317934650862	0.213317934650862
267	F	0.274459349706610	0.213317934650862
268	A	0.091433397042211	0.091433397042211
269	Q	0.048362329019955	0.048362329019955
270	L	0.043247861599543	0.048362329019955
271	P	0.048362329019955	0.048362329019955
272	E	0.160391268408730	0.048613861408466
273	Q	0.048613861408466	0.112666168150024
274	P	0.112666168150024	0.149978340999871
275	M	0.149978340999871	0.128691924678656
276	D	0.161251521903723	0.128691924678656
277	S	0.128691924678656	0.128691924678656
278	G	0.112682272725517	0.112682272725517
279	P	0.067975492128593	0.112682272725517
280	L	0.074841635033963	0.112682272725517
281	D	0.222925432863434	0.165266530318035
282	L	0.226685752073615	0.165266530318035
283	V	0.165266530318035	0.165266530318035
284	I	0.070265503075155	0.079878966443815
285	K	0.079878966443815	0.075654508850986
286	N	0.075654508850986	0.070265503075155
287	R	0.058513216417087	0.058513216417087
288	K	0.040285670180562	0.058513216417087
289	I	0.040285670180562	0.040285670180562
290	K	0.066634014248129	0.040285670180562
291	E	0.031289960044504	0.031289960044504
292	E	0.015844846273055	0.015844846273055
293	E	0.006676923152055	0.006676923152055
294	K	0.006023650213970	0.006451268454992
295	E	0.006451268454992	0.006451268454992
296	E	0.005089307027193	0.006023650213970
297	L	0.010035913666044	0.005089307027193
298	P	0.004214679844493	0.004214679844493
299	P	0.003548791650603	0.004214679844493
300	P	0.003090834773661	0.004214679844493
301	P	0.009989783816662	0.009989783816662
302	P	0.031796496971292	0.027794971063507
303	P	0.031796496971292	0.031796496971292
304	P	0.027794971063507	0.031796496971292
305	F	0.069677976876917	0.069325398588552
306	P	0.069325398588552	0.069325398588552
307	N	0.069325398588552	0.069325398588552
308	D	0.041960674036846	0.069325398588552
309	F	0.088259815551949	0.079277557824927
310	F	0.088259815551949	0.079277557824927
311	K	0.079277557824927	0.079277557824927
312	D	0.071138105618750	0.071499194793326
313	M	0.071138105618750	0.071138105618750
314	F	0.071499194793326	0.071138105618750
315	P	0.064102748805428	0.071138105618750
316	D	0.068369796698634	0.071499194793326
317	L	0.230145864695149	0.090143478656611
318	P	0.131073487146929	0.090143478656611
319	G	0.090143478656611	0.090143478656611
320	G	0.056896736900395	0.087392707372492
321	P	0.087392707372492	0.056896736900395
322	L	0.030840980019441	0.030840980019441
323	G	0.028640528838433	0.030840980019441
324	P	0.025555694672149	0.030840980019441
325	I	0.060500281574317	0.056017642559226
326	K	0.056017642559226	0.060500281574317
327	A	0.115949958836071	0.115949958836071
328	E	0.120974383868387	0.120974383868387
329	N	0.253796067524925	0.253796067524925
330	D	0.429134794130788	0.285787838714853
331	Y	0.285787838714853	0.393757009079113
332	G	0.393757009079113	0.393757009079113
333	A	0.435836224631932	0.393757009079113
334	Y	0.290319862226433	0.393757009079113
335	L	0.449085448519896	0.398084875162699
336	N	0.334311199635723	0.398084875162699
337	F	0.398084875162699	0.449085448519896
338	L	0.610317800007433	0.610317800007433
339	S	0.854126543420512	0.741924500345099
340	A	0.741924500345099	0.763710077281791
341	T	0.763710077281791	0.763710077281791
342	H	0.839110139773693	0.741924500345099
343	L	0.719155687517963	0.763710077281791
344	G	0.719155687517963	0.719155687517963
345	G	0.846259803923435	0.719155687517963
346	L	0.628432044615033	0.628432044615033
347	F	0.340734696527246	0.358000201632680
348	P	0.358000201632680	0.358000201632680
349	P	0.299919082818595	0.358000201632680
350	W	0.443229305466848	0.358000201632680
351	P	0.410438891972425	0.299919082818595
352	L	0.239533796725746	0.389337228171583
353	V	0.282016206079143	0.282016206079143
354	E	0.389337228171583	0.253383538800950
355	E	0.253383538800950	0.253383538800950
356	R	0.143534555604819	0.253383538800950
357	K	0.153918161293432	0.153918161293432
358	L	0.255750726167379	0.153918161293432
359	K	0.128541538689472	0.231916647511809
360	P	0.261061888742843	0.231916647511809
361	K	0.231916647511809	0.231916647511809
362	A	0.160288232679907	0.238661548770869
363	S	0.238661548770869	0.238661548770869
364	Q	0.482175514007356	0.482175514007356
365	Q	0.637291177924850	0.530068352018043
366	C	0.737039553176817	0.594848933796360
367	P	0.530068352018043	0.594848933796360
368	I	0.594848933796360	0.566335162275647
369	C	0.566335162275647	0.566335162275647
370	H	0.566335162275647	0.594848933796360
371	K	0.666578365140358	0.629532633207202
372	V	0.629532633207202	0.665226673613090
373	I	0.665226673613090	0.666578365140358
374	M	0.698957285702731	0.685021995810231
375	G	0.685021995810231	0.685021995810231
376	A	0.734085972724572	0.685021995810231
377	G	0.578218037237532	0.578218037237532
378	K	0.479298503570227	0.479298503570227
379	L	0.463293429785614	0.463293429785614
380	P	0.409061702954424	0.409061702954424
381	R	0.188995714211698	0.188995714211698
382	H	0.097405816208660	0.122545562640522
383	M	0.057485418822418	0.122545562640522
384	R	0.122545562640522	0.122545562640522
385	T	0.146145355717173	0.146145355717173
386	H	0.266587926127809	0.266587926127809
387	T	0.280465034315375	0.280465034315375
388	G	0.296967071165852	0.296967071165852
389	E	0.443798452625196	0.298029827505960
390	K	0.298029827505960	0.325137565089103
391	P	0.401761104600678	0.401761104600678
392	Y	0.325137565089103	0.401761104600678
393	M	0.454840525875528	0.454840525875528
394	C	0.454840525875529	0.454840525875528
395	T	0.455038544440282	0.454840525875528
396	I	0.432475395162888	0.452734197351132
397	C	0.334994120732881	0.452734197351132
398	E	0.452734197351132	0.452734197351132
399	V	0.622420580657374	0.622420580657374
400	R	0.646446679663627	0.622420580657374
401	F	0.682562097122691	0.622420580657374
402	T	0.606505033154954	0.606505033154954
403	R	0.590795625047658	0.606420734059408
404	Q	0.606420734059408	0.590795625047658
405	D	0.416405564941068	0.457611632408435
406	K	0.323909573807964	0.416405564941068
407	L	0.457611632408435	0.323909573807964
408	K	0.272224398563967	0.272224398563967
409	I	0.165992030486233	0.165992030486233
410	H	0.103082691023364	0.134230360011418
411	M	0.088112596426692	0.134230360011418
412	R	0.134230360011418	0.134230360011418
413	K	0.239938133541643	0.239938133541643
414	H	0.503515234581867	0.503515234581867
415	T	0.686519891128596	0.556882639606570
416	G	0.556882639606570	0.556882639606570
417	E	0.681553622553650	0.556882639606570
418	R	0.454736200907226	0.487000787489374
419	P	0.487000787489374	0.487000787489374
420	Y	0.373081369885416	0.487000787489374
421	L	0.507526628909890	0.507526628909890
422	C	0.650845713792499	0.593939722111624
423	I	0.650845713792499	0.650845713792499
424	H	0.593939722111624	0.650845713792499
425	C	0.770078436013935	0.744621392139887
426	N	0.744621392139887	0.770078436013935
427	A	0.835443614753767	0.770078436013935
428	K	0.849198796973739	0.744621392139887
429	F	0.720707286899907	0.720707286899907
430	V	0.596906817664294	0.596906817664294
431	H	0.581078894821122	0.581273272662039
432	N	0.423663903725452	0.581078894821122
433	Y	0.581273272662039	0.542936269395031
434	D	0.482428893657505	0.482428893657505
435	L	0.542936269395031	0.542936269395031
436	K	0.422574333376491	0.482428893657505
437	N	0.569653006491341	0.433227884139945
438	H	0.433227884139945	0.422574333376491
439	M	0.275885291134547	0.415743953052976
440	R	0.379581125624817	0.397572020689165
441	I	0.415743953052976	0.397572020689165
442	H	0.397572020689165	0.415743953052976
443	T	0.431197615739426	0.429860960819849
444	G	0.429860960819849	0.431197615739426
445	V	0.562172198457356	0.562172198457356
446	R	0.736981944241511	0.619672924452337
447	P	0.710179421959769	0.710179421959769
448	Y	0.619672924452337	0.710179421959769
449	Q	0.738326614902821	0.619672924452337
450	C	0.583534174131791	0.583728228858322
451	E	0.583728228858322	0.583534174131791
452	F	0.581069625122319	0.581069625122319
453	C	0.478323999595704	0.502314400970484
454	Y	0.366950141463546	0.502314400970484
455	K	0.502314400970484	0.478323999595704
456	S	0.561429114534773	0.482454152469860
457	F	0.443769989529458	0.502314400970484
458	T	0.482454152469860	0.541709081092355
459	R	0.541709081092355	0.528506405805793
460	S	0.659996452808165	0.528506405805793
461	D	0.528506405805793	0.528506405805793
462	H	0.391781537168079	0.391781537168079
463	L	0.271181425175978	0.391781537168079
464	H	0.387879175714487	0.387879175714487
465	R	0.406062173527859	0.387879175714487
466	H	0.354968664779532	0.400474563610633
467	I	0.400474563610633	0.400474563610633
468	K	0.400474563610633	0.400474563610633
469	R	0.362154385575913	0.400474563610633
470	Q	0.550709285964254	0.400474563610633
471	S	0.550906864510444	0.362154385575913
472	C	0.330509018096711	0.330685741619423
473	R	0.330685741619423	0.330509018096711
474	M	0.301541344588052	0.301541344588052
475	A	0.253946206063789	0.253946206063789
476	R	0.170246031278934	0.253946206063789
477	P	0.210775733181421	0.253946206063789
478	R	0.328932430577448	0.328932430577448
479	R	0.364344794428218	0.349641528533124
480	G	0.412935550450177	0.349641528533124
481	R	0.349641528533124	0.364344794428218
482	K	0.332570317769927	0.383639235182030
483	P	0.383639235182030	0.383639235182030
484	A	0.487928828558867	0.487928828558867
485	A	0.622655522780284	0.536235507467971
486	W	0.594765558248494	0.536235507467971
487	R	0.536235507467971	0.536235507467971
488	A	0.447582859186159	0.447582859186159
489	A	0.447582859186159	0.447582859186159
490	S	0.389611219593429	0.447582859186159
491	L	0.453802646386009	0.447582859186159
492	L	0.453802646386009	0.389611219593429
493	F	0.252820509449082	0.252820509449082
494	G	0.206319603027396	0.206319603027396
495	P	0.138745627574277	0.206319603027396
496	G	0.154857154875668	0.206319603027396
497	G	0.218126352140657	0.218126352140657
498	P	0.279368238695059	0.218126352140657
499	A	0.368303416419783	0.218126352140657
500	P	0.208731615095690	0.208731615095690
501	D	0.106626397389307	0.163032125184536
502	K	0.072691783469167	0.147672757855346
503	A	0.163032125184536	0.116266497607865
504	A	0.147672757855346	0.147672757855346
505	F	0.116266497607865	0.163032125184536
506	V	0.228841202719038	0.147672757855346
507	M	0.208828836630811	0.170983012077421
508	P	0.139868469808840	0.208828836630811
509	P	0.170983012077421	0.208828836630811
510	A	0.436708092060852	0.276944042957508
511	L	0.383365486683660	0.276944042957508
512	G	0.276944042957508	0.276944042957508
513	E	0.276944042957508	0.276944042957508
514	V	0.201000161836817	0.211707151017094
515	G	0.201000161836817	0.211707151017094
516	G	0.211707151017094	0.211707151017094
517	H	0.372482881512388	0.267770576282204
518	L	0.372482881512388	0.267770576282204
519	G	0.267770576282204	0.267770576282204
520	G	0.141966849447223	0.244725133116741
521	A	0.179553093502137	0.189084903452457
522	A	0.244725133116741	0.189084903452457
523	V	0.189084903452457	0.225270413407137
524	C	0.225270413407137	0.244725133116741
525	L	0.293100543975641	0.293100543975641
526	P	0.418132307950685	0.418132307950685
527	G	0.418132307950685	0.418132307950685
528	P	0.538408752274628	0.538408752274628
529	S	0.654373989174152	0.538408752274628
530	P	0.567355979447455	0.538408752274628
531	A	0.501860716410203	0.501860716410203
532	K	0.308751697763482	0.308751697763482
533	H	0.254503868270148	0.286550598266622
534	F	0.254503868270148	0.286550598266622
535	L	0.286550598266622	0.286550598266622
536	A	0.499505707661024	0.383456248048852
537	A	0.520005798785991	0.499505707661024
538	P	0.383456248048852	0.499505707661024
539	K	0.578881144900252	0.423940822064848
540	G	0.391383564502128	0.391383564502128
541	A	0.423940822064848	0.391383564502128
542	L	0.386445129103738	0.386445129103738
543	S	0.386445129103738	0.386445129103738
544	L	0.161406802659999	0.161406802659999
545	Q	0.082604079304470	0.082604079304470
546	E	0.069057289321658	0.082604079304470
547	L	0.074521847372262	0.082604079304470
548	E	0.113829611484386	0.113829611484386
549	R	0.138065406161570	0.138065406161570
550	Q	0.196926433395113	0.155678694928464
551	F	0.196065664105607	0.155678694928464
552	E	0.155678694928464	0.155678694928464
553	E	0.095753938924732	0.155678694928464
554	T	0.123454841618692	0.155678694928464
555	Q	0.184577417873523	0.184577417873523
556	M	0.184577417873523	0.184577417873523
557	K	0.184577417873523	0.184577417873523
558	L	0.204745834563034	0.184577417873523
559	F	0.138075424168774	0.138075424168774
560	G	0.084672063745441	0.138075424168774
561	R	0.113339125055658	0.138075424168774
562	A	0.214603608938112	0.143419471538091
563	Q	0.169665732453548	0.169665732453548
564	L	0.143419471538091	0.172970151778309
565	E	0.172970151778309	0.172970151778309
566	A	0.294161564684874	0.213981129362670
567	E	0.213981129362670	0.213981129362670
568	R	0.213981129362670	0.294161564684874
569	N	0.306462585664442	0.306462585664442
570	A	0.434840513518607	0.323747216705834
571	G	0.434840513518607	0.323747216705834
572	G	0.323747216705834	0.375193523187337
573	L	0.168162909221378	0.375193523187337
574	L	0.375193523187337	0.375193523187337
575	A	0.375193523187337	0.375193523187337
576	F	0.562098287775053	0.562098287775053
577	A	0.593493742950158	0.579006397712112
578	L	0.665064479404270	0.593493742950158
579	A	0.579006397712112	0.665064479404270
580	E	0.758994325092727	0.758994325092727
581	N	0.886143616246351	0.778828998001846
582	V	0.778828998001846	0.778828998001846
583	A	0.778828998001846	0.778828998001846
584	A	0.709221332824940	0.709221332824940
585	A	0.394822308040761	0.394822308040761
586	R	0.311238323775182	0.322637123706123
587	P	0.322637123706123	0.322637123706123
588	Y	0.322637123706123	0.322637123706123
589	F	0.504500715936090	0.492471471520760
590	P	0.492471471520760	0.504500715936090
591	L	0.516668376140275	0.504500715936090
592	P	0.516668376140275	0.502037618719929
593	D	0.397070784338086	0.502037618719929
594	P	0.502037618719929	0.442664698788919
595	W	0.442664698788919	0.433951609769136
596	A	0.413991748031445	0.433951609769136
597	A	0.433951609769136	0.413991748031445
598	G	0.334894430468725	0.334894430468725
599	L	0.309327789368026	0.309327789368026
600	A	0.309327789368026	0.309327789368026
601	G	0.294780628947738	0.309327789368026
602	L	0.474144720062488	0.474144720062488
603	P	0.643997655714300	0.477403397840358
604	G	0.528535092163364	0.528203742333844
605	L	0.477403397840358	0.528535092163364
606	A	0.528203742333844	0.528203742333844
607	G	0.596909825274009	0.477403397840358
608	L	0.311543695179976	0.321957043988420
609	N	0.311543695179976	0.321957043988420
610	H	0.321957043988420	0.321957043988420
611	V	0.500000000000000	0.500000000000000
612	A	0.500000000000000	0.500000000000000
613	S	0.500000000000000	0.500000000000000
614	M	0.500000000000000	0.500000000000000
615	S	0.500000000000000	0.500000000000000
616	E	0.500000000000000	0.500000000000000
617	A	0.500000000000000	0.500000000000000
618	N	0.500000000000000	0.500000000000000
619	N	0.500000000000000	0.500000000000000
