# Supplementary material for: Conserved degronome features governing quality control associated proteolysis
Source: Nat Commun. 2022 Dec 8;13:7588. doi: 10.1038/s41467-022-35298-y (PMC9732359; doi:10.1038/s41467-022-35298-y)
Supplement: Supplementary file 7 — Supplementary Data 5 [file 41467_2022_35298_MOESM7_ESM.zip › profile_A1Z1Q3.csv]

# Degron profile of A1Z1Q3
# logit: Predicted probability of a tile being a degron (PSI<2.2) assigned to central position
# smooth: Running median spanning 5 positions
resi	aa	logit	logit_smooth
1	M	0.500000000000000	0.500000000000000
2	Y	0.500000000000000	0.500000000000000
3	P	0.500000000000000	0.500000000000000
4	S	0.500000000000000	0.500000000000000
5	N	0.500000000000000	0.500000000000000
6	K	0.500000000000000	0.500000000000000
7	K	0.500000000000000	0.500000000000000
8	K	0.500000000000000	0.500000000000000
9	K	0.072062954269275	0.095243454028418
10	V	0.088428888317715	0.095243454028418
11	W	0.095243454028418	0.095243454028418
12	R	0.104554929096671	0.104554929096671
13	E	0.149374817122134	0.149374817122134
14	E	0.182868846868947	0.182868846868947
15	K	0.308409436456980	0.182868846868947
16	E	0.213556516459689	0.182868846868947
17	R	0.141890895755598	0.159120154937321
18	L	0.159120154937321	0.141890895755598
19	L	0.106923804426295	0.106923804426295
20	K	0.053927561871493	0.083797221766339
21	M	0.029437267106436	0.083797221766339
22	T	0.083797221766339	0.083797221766339
23	L	0.230352858737811	0.229690146416647
24	E	0.255130056505123	0.230352858737811
25	E	0.229690146416647	0.255130056505123
26	R	0.323611903376665	0.255130056505123
27	R	0.341447916216393	0.318544284920589
28	K	0.190011679054112	0.318544284920589
29	E	0.318544284920589	0.197797649102735
30	Y	0.197797649102735	0.197797649102735
31	L	0.196068863890914	0.209047886337008
32	R	0.209047886337008	0.209047886337008
33	D	0.463774566856700	0.463774566856700
34	Y	0.601043189976733	0.601043189976733
35	I	0.734397963271317	0.601043189976733
36	P	0.707271348680452	0.601043189976733
37	L	0.595347077306910	0.595347077306910
38	N	0.595347077306910	0.595347077306910
39	S	0.561044760109115	0.561044760109115
40	I	0.390773671766844	0.458838186951173
41	L	0.310089772454708	0.390773671766844
42	S	0.458838186951173	0.310089772454708
43	W	0.270221582902366	0.270221582902366
44	K	0.143697296476302	0.143697296476302
45	E	0.135412292694292	0.135412292694292
46	E	0.039999299987231	0.039999299987231
47	M	0.029269848701690	0.029269848701690
48	K	0.017015639973688	0.017015639973688
49	G	0.006699945739938	0.006699945739938
50	K	0.003616770866030	0.003616770866030
51	G	0.003337983732343	0.003337983732343
52	Q	0.000970023030653	0.001810386289216
53	N	0.001040126043655	0.001810386289216
54	D	0.001810386289216	0.001810386289216
55	E	0.002906404999771	0.002906404999771
56	E	0.003294209373294	0.003294209373294
57	N	0.003294209373294	0.003294209373294
58	T	0.004104596672475	0.004104596672475
59	Q	0.004352605552040	0.004352605552040
60	E	0.010746193704939	0.008540215798056
61	T	0.011762883237491	0.010746193704939
62	S	0.008540215798056	0.011762883237491
63	Q	0.015989360298511	0.015989360298511
64	V	0.046044452319468	0.046044452319468
65	K	0.077555021566832	0.077555021566832
66	K	0.166042230275808	0.166042230275808
67	S	0.254251417971677	0.254251417971677
68	L	0.285038780463314	0.254251417971677
69	T	0.344274202454176	0.285038780463314
70	E	0.206061598880652	0.344274202454176
71	K	0.345719404083782	0.345719404083782
72	V	0.366680740925868	0.366680740925868
73	S	0.389439588413904	0.389439588413904
74	L	0.559663385919433	0.436283933875121
75	Y	0.436283933875121	0.436283933875121
76	R	0.568927387167451	0.436283933875121
77	G	0.259865605200908	0.436283933875121
78	D	0.298827812192070	0.568927387167451
79	I	0.601808355489291	0.559804997967407
80	T	0.732169075096558	0.601808355489291
81	L	0.559804997967407	0.601808355489291
82	L	0.609469596294611	0.559804997967407
83	E	0.504811721452857	0.504811721452857
84	V	0.318405167638104	0.412729118658300
85	D	0.346974338862004	0.412729118658300
86	A	0.412729118658300	0.412729118658300
87	I	0.725408172188556	0.645764499989350
88	V	0.709112000068992	0.645764499989350
89	N	0.645764499989350	0.645764499989350
90	A	0.423176670249695	0.423176670249695
91	A	0.227942521989368	0.279958653472109
92	N	0.279958653472109	0.279958653472109
93	A	0.279958653472109	0.279958653472109
94	S	0.279958653472109	0.279958653472109
95	L	0.193246721890960	0.193246721890960
96	L	0.158893072390685	0.193246721890960
97	G	0.184026948976342	0.193246721890960
98	G	0.234588789498070	0.212265345254056
99	G	0.212265345254056	0.212265345254056
100	G	0.212265345254056	0.212265345254056
101	V	0.294202417647694	0.212265345254056
102	D	0.204330694718217	0.204330694718217
103	G	0.179169927590200	0.179169927590200
104	C	0.157221968041828	0.179169927590200
105	I	0.157221968041828	0.179169927590200
106	H	0.316733168349496	0.316733168349496
107	R	0.429365020286767	0.363607363984813
108	A	0.363607363984813	0.429365020286767
109	A	0.548203460082928	0.434294263988802
110	G	0.434294263988802	0.548203460082928
111	P	0.549262727972293	0.549262727972293
112	C	0.751739541756275	0.549262727972293
113	L	0.599378347821606	0.549262727972293
114	L	0.357158794395765	0.452790698505732
115	A	0.452790698505732	0.357158794395765
116	E	0.277085675287377	0.277085675287377
117	C	0.239988020161343	0.239988020161343
118	R	0.162856146414204	0.239988020161343
119	N	0.217160860854921	0.217160860854921
120	L	0.285969852584327	0.203094264376668
121	N	0.190395902194668	0.203094264376668
122	G	0.203094264376668	0.190395902194668
123	C	0.120608210268447	0.190395902194668
124	D	0.152140440932742	0.191141164969534
125	T	0.191141164969534	0.152140440932742
126	G	0.203058056756208	0.191141164969534
127	H	0.105566215872812	0.191141164969534
128	A	0.218444702638772	0.163614701182943
129	K	0.112262239109918	0.163614701182943
130	I	0.163614701182943	0.196104686842700
131	T	0.196104686842700	0.196104686842700
132	C	0.208251361000092	0.208251361000092
133	G	0.472984009305374	0.472984009305374
134	Y	0.643782920403843	0.643782920403843
135	D	0.720443194722286	0.707324177992834
136	L	0.707324177992834	0.720443194722286
137	P	0.770554463399485	0.720443194722286
138	A	0.729224180825378	0.707324177992834
139	K	0.529274116495941	0.693646142829343
140	Y	0.693646142829343	0.693646142829343
141	V	0.633775653780959	0.633775653780959
142	I	0.711788713124242	0.693646142829343
143	H	0.518893335116240	0.699385495933184
144	T	0.699385495933184	0.701768448304520
145	V	0.716008341341096	0.699385495933184
146	G	0.701768448304520	0.699385495933184
147	P	0.591785107054022	0.605937199313091
148	I	0.605937199313091	0.591785107054022
149	A	0.489158679447780	0.489158679447780
150	R	0.346146324458812	0.346146324458812
151	G	0.129892045878286	0.129892045878286
152	H	0.064725935770021	0.113945254382239
153	I	0.113945254382239	0.088510245509473
154	N	0.084704225159477	0.088510245509473
155	G	0.088510245509473	0.113945254382239
156	S	0.154996298739943	0.107007102170694
157	H	0.134929959505035	0.107007102170694
158	K	0.107007102170694	0.128086997515403
159	E	0.099961641101534	0.128086997515403
160	D	0.128086997515403	0.107007102170694
161	L	0.203817974709724	0.128086997515403
162	A	0.105983705587163	0.203817974709724
163	N	0.219199199016970	0.219199199016970
164	C	0.387713285259447	0.241222406918794
165	Y	0.373822973169762	0.241222406918794
166	K	0.241222406918794	0.269885067713573
167	S	0.211047265162918	0.269885067713573
168	S	0.269885067713573	0.269885067713573
169	L	0.600922722822422	0.413386749667864
170	K	0.463746333456221	0.463746333456221
171	L	0.413386749667864	0.536567224905661
172	V	0.602358687446364	0.536567224905661
173	K	0.536567224905661	0.536567224905661
174	E	0.555475650091480	0.555475650091480
175	N	0.529764426478441	0.555475650091480
176	N	0.643980602825124	0.643980602825124
177	I	0.786441122151963	0.662187329850891
178	R	0.662187329850891	0.662187329850891
179	S	0.677630667996614	0.662187329850891
180	V	0.458268632659256	0.649671767474740
181	A	0.502468354947528	0.649671767474740
182	F	0.649671767474740	0.649671767474740
183	P	0.709487346696205	0.709487346696205
184	C	0.851895169304556	0.709487346696205
185	I	0.860392863154133	0.709487346696205
186	S	0.706010014831375	0.706010014831375
187	T	0.560981550553037	0.560981550553037
188	G	0.520640528312707	0.520640528312707
189	I	0.438706802153927	0.438706802153927
190	Y	0.438706802153927	0.438706802153927
191	G	0.416350098517382	0.438706802153927
192	F	0.630807973591502	0.546499940999397
193	P	0.566334744756202	0.546499940999397
194	N	0.546499940999397	0.546499940999397
195	E	0.488748807118625	0.546499940999397
196	P	0.488748807118625	0.543822847636979
197	A	0.720225500832742	0.488748807118625
198	A	0.543822847636979	0.508709693897384
199	V	0.283323662229497	0.510072179754054
200	I	0.508709693897384	0.510072179754054
201	A	0.510072179754054	0.510072179754054
202	L	0.600498887748982	0.600498887748982
203	N	0.641108636909133	0.641108636909133
204	T	0.711688273712979	0.711688273712979
205	I	0.757918996536533	0.711688273712979
206	K	0.733364530777021	0.711688273712979
207	E	0.562687950465406	0.562687950465406
208	W	0.562687950465406	0.562687950465406
209	L	0.240043900943615	0.240043900943615
210	A	0.217348756488836	0.240043900943615
211	K	0.231331089332270	0.240043900943615
212	N	0.435772482981062	0.435772482981062
213	H	0.588030095485315	0.529563147437737
214	H	0.529563147437737	0.588030095485315
215	E	0.670631053584079	0.670631053584079
216	V	0.868881668854509	0.670631053584079
217	D	0.862765200892716	0.727495443355008
218	R	0.657670708819552	0.727495443355008
219	I	0.727495443355008	0.727495443355008
220	I	0.585956249146887	0.727495443355008
221	F	0.769221589045096	0.744565724409339
222	C	0.744565724409339	0.769221589045096
223	V	0.846263282876146	0.846263282876146
224	F	0.943179837180171	0.901740585373084
225	L	0.901740585373084	0.937993922771057
226	E	0.945390733387870	0.937993922771057
227	V	0.937993922771057	0.917864887219007
228	D	0.917864887219007	0.917864887219007
229	F	0.813241461265155	0.813241461265155
230	K	0.572276517767387	0.630443478580718
231	I	0.608915788893506	0.608915788893506
232	Y	0.630443478580718	0.572276517767387
233	K	0.477271516830385	0.477271516830385
234	K	0.453189675198945	0.453189675198945
235	K	0.419112754687884	0.419112754687884
236	M	0.174545956889231	0.251298000870616
237	N	0.251298000870616	0.174545956889231
238	E	0.124733477079669	0.124733477079669
239	F	0.079848838058660	0.079848838058660
240	F	0.023885828156917	0.023885828156917
241	S	0.008049438271643	0.008049438271643
242	V	0.004917015277057	0.004917015277057
243	D	0.002612573958324	0.004715594950071
244	D	0.004715594950071	0.003416991434161
245	N	0.001805305414247	0.003416991434161
246	N	0.003416991434161	0.003416991434161
247	E	0.005599189556441	0.001805305414247
248	E	0.001727097162895	0.001727097162895
249	E	0.000462557874453	0.000462557874453
250	E	0.000462557874453	0.000462557874453
251	D	0.000135608206090	0.000247232120707
252	V	0.000155769159831	0.000235619809754
253	E	0.000247232120707	0.000235619809754
254	M	0.000235619809754	0.000247232120707
255	K	0.000252450791684	0.000252450791684
256	E	0.000252450791684	0.000252450791684
257	D	0.000252450791684	0.000252450791684
258	S	0.000414514397102	0.000414514397102
259	D	0.000666027757974	0.000666027757974
260	E	0.001331764569440	0.001331764569440
261	N	0.001331764569440	0.001331764569440
262	G	0.001331764569440	0.001331764569440
263	P	0.000508781528319	0.000811372741564
264	E	0.000811372741564	0.000811372741564
265	E	0.000811372741564	0.000811372741564
266	K	0.000931906378225	0.000859894771698
267	Q	0.000859894771698	0.000931906378225
268	S	0.001719080558883	0.001719080558883
269	V	0.002759975072969	0.001740546954531
270	E	0.001740546954531	0.001740546954531
271	E	0.002822149390444	0.002186663882105
272	M	0.001661306964362	0.002186663882105
273	E	0.002186663882105	0.002822149390444
274	E	0.006467444476080	0.005447583269408
275	Q	0.005447583269408	0.005965998370386
276	S	0.005965998370386	0.006031176871523
277	Q	0.010131113131281	0.006031176871523
278	D	0.006031176871523	0.010131113131281
279	A	0.017704727042118	0.013237254972159
280	D	0.025992066298570	0.017704727042118
281	G	0.013237254972159	0.019474891168988
282	V	0.019474891168988	0.025992066298570
283	N	0.040727173570681	0.025736908539740
284	T	0.043990859941455	0.025736908539740
285	V	0.025736908539740	0.038794009715432
286	T	0.016171031928280	0.038794009715432
287	V	0.038794009715432	0.038794009715432
288	P	0.053105773628490	0.040847654057151
289	G	0.060524340735816	0.040847654057151
290	P	0.040847654057151	0.045485270344330
291	A	0.038551370705151	0.040847654057151
292	S	0.045485270344330	0.038551370705151
293	E	0.023014643195325	0.023014643195325
294	E	0.007868061453108	0.007868061453108
295	A	0.003905054461834	0.006163315430042
296	V	0.004277039040640	0.006163315430042
297	E	0.006163315430042	0.004526538388794
298	D	0.007674078744486	0.004526538388794
299	C	0.004526538388794	0.004526538388794
300	K	0.002122696271119	0.004526538388794
301	D	0.001684678576361	0.004526538388794
302	E	0.005948778746286	0.005948778746286
303	D	0.010428786979481	0.005948778746286
304	F	0.008031416368756	0.005948778746286
305	A	0.003576687275812	0.005400702404735
306	K	0.004704892494822	0.005400702404735
307	D	0.005400702404735	0.005400702404735
308	E	0.005734167837917	0.005734167837917
309	N	0.006146454596266	0.006146454596266
310	I	0.006146454596266	0.006146454596266
311	T	0.011480302254307	0.011480302254307
312	K	0.022709941604820	0.018305320997908
313	G	0.020768239983269	0.018305320997908
314	G	0.018305320997908	0.018305320997908
315	E	0.009787946073136	0.017921559571176
316	V	0.017921559571176	0.017921559571176
317	T	0.015637964223735	0.015637964223735
318	D	0.021132748467515	0.015637964223735
319	H	0.008932984912397	0.008932984912397
320	S	0.004435992586112	0.004435992586112
321	V	0.003560410350749	0.004341708386110
322	R	0.004341708386110	0.004341708386110
323	D	0.003300303774758	0.003560410350749
324	Q	0.004554763647552	0.003300303774758
325	D	0.001339196590553	0.002676006351385
326	H	0.001324656412429	0.002340995506579
327	P	0.002676006351385	0.001858015708768
328	D	0.002340995506579	0.001858015708768
329	G	0.001858015708768	0.001858015708768
330	Q	0.000626277926015	0.001858015708768
331	E	0.001181090436522	0.001858015708768
332	N	0.002225698146897	0.002225698146897
333	D	0.004897893435503	0.004897893435503
334	S	0.005622085162306	0.004897893435503
335	T	0.005274136215898	0.005274136215898
336	K	0.003568324375323	0.005622085162306
337	N	0.007114437027469	0.007114437027469
338	E	0.008668847294923	0.008668847294923
339	I	0.009388671994550	0.009388671994550
340	K	0.016240893578621	0.016240893578621
341	I	0.034774059735429	0.034774059735429
342	E	0.097809856127812	0.058592485865361
343	T	0.058592485865361	0.058592485865361
344	E	0.058592485865361	0.058592485865361
345	S	0.036515374841990	0.058592485865361
346	Q	0.026694468785812	0.042223175025168
347	S	0.082358611262558	0.042223175025168
348	S	0.042223175025168	0.042223175025168
349	Y	0.044671082460605	0.042223175025168
350	M	0.017894551551262	0.028450482711760
351	E	0.028450482711760	0.017894551551262
352	T	0.016356661418188	0.017454639566710
353	E	0.014269570728173	0.017454639566710
354	E	0.017454639566710	0.017454639566710
355	L	0.031789517412597	0.031789517412597
356	S	0.062655993368800	0.036423629226924
357	S	0.102324701936734	0.036423629226924
358	N	0.036423629226924	0.036423629226924
359	Q	0.022664639717804	0.033195188654794
360	E	0.033195188654794	0.033195188654794
361	D	0.019124173687018	0.033195188654794
362	A	0.054743933589256	0.054743933589256
363	V	0.170385488435462	0.085022501358666
364	I	0.085022501358666	0.148623875677748
365	V	0.148623875677748	0.148623875677748
366	E	0.150012387733211	0.113254308208605
367	Q	0.113254308208605	0.113254308208605
368	P	0.064705021137474	0.113254308208605
369	E	0.100060920147979	0.100060920147979
370	V	0.113254308208605	0.064705021137474
371	I	0.056380232864902	0.056380232864902
372	P	0.031976515657377	0.031976515657377
373	L	0.009228876811777	0.009228876811777
374	T	0.004112714505022	0.004202046878913
375	E	0.004112714505022	0.004202046878913
376	D	0.004202046878913	0.004202046878913
377	Q	0.006055451067755	0.004202046878913
378	E	0.008939549194770	0.004202046878913
379	E	0.003983135049580	0.003983135049580
380	K	0.001126416829496	0.001126416829496
381	E	0.000662621221593	0.000662621221593
382	G	0.000356699112836	0.000563492496014
383	E	0.000299909443335	0.000563492496014
384	K	0.000563492496014	0.000563492496014
385	A	0.001693771571250	0.001560565186749
386	P	0.001560565186749	0.001693771571250
387	G	0.002054129970729	0.002054129970729
388	E	0.003368904162948	0.003368904162948
389	D	0.003572620326630	0.003572620326630
390	T	0.003572620326630	0.003572620326630
391	P	0.003572620326630	0.003572620326630
392	R	0.006206654562973	0.003572620326630
393	M	0.006580835181968	0.005927468845176
394	P	0.002690594943863	0.005927468845176
395	G	0.005927468845176	0.005927468845176
396	K	0.004507424766182	0.005927468845176
397	S	0.006217854200696	0.006217854200696
398	E	0.012498533184181	0.009376119768520
399	G	0.010529016377405	0.009376119768520
400	S	0.009376119768520	0.009376119768520
401	S	0.007401277321355	0.007401277321355
402	D	0.002471724424956	0.003564664272269
403	L	0.003564664272269	0.003564664272269
404	E	0.003564664272269	0.003564664272269
405	N	0.004634943277362	0.003726302913485
406	T	0.004278010570448	0.003726302913485
407	P	0.003726302913485	0.003726302913485
408	G	0.002832089932335	0.003473227634575
409	P	0.003473227634575	0.003473227634575
410	D	0.003275160362517	0.003275160362517
411	A	0.003760325023787	0.003471856037436
412	G	0.001850355937110	0.003471856037436
413	A	0.003471856037436	0.003471856037436
414	Q	0.003471856037436	0.003089285307179
415	D	0.002598574543762	0.003471856037436
416	E	0.003089285307179	0.003471856037436
417	A	0.500000000000000	0.500000000000000
418	K	0.500000000000000	0.500000000000000
419	E	0.500000000000000	0.500000000000000
420	Q	0.500000000000000	0.500000000000000
421	R	0.500000000000000	0.500000000000000
422	N	0.500000000000000	0.500000000000000
423	G	0.500000000000000	0.500000000000000
424	T	0.500000000000000	0.500000000000000
425	K	0.500000000000000	0.500000000000000
