# Supplementary material for: Conserved degronome features governing quality control associated proteolysis
Source: Nat Commun. 2022 Dec 8;13:7588. doi: 10.1038/s41467-022-35298-y (PMC9732359; doi:10.1038/s41467-022-35298-y)
Supplement: Supplementary file 7 — Supplementary Data 5 [file 41467_2022_35298_MOESM7_ESM.zip › profile_A2A288.csv]

# Degron profile of A2A288
# logit: Predicted probability of a tile being a degron (PSI<2.2) assigned to central position
# smooth: Running median spanning 5 positions
resi	aa	logit	logit_smooth
1	M	0.500000000000000	0.500000000000000
2	E	0.500000000000000	0.500000000000000
3	H	0.500000000000000	0.500000000000000
4	P	0.500000000000000	0.500000000000000
5	S	0.500000000000000	0.500000000000000
6	K	0.500000000000000	0.500000000000000
7	M	0.500000000000000	0.500000000000000
8	E	0.500000000000000	0.500000000000000
9	F	0.171530893541031	0.171530893541031
10	F	0.073244862273483	0.098150831031617
11	Q	0.064373956579910	0.098150831031617
12	K	0.098150831031617	0.098150831031617
13	L	0.193901433619615	0.193901433619615
14	G	0.206052126589338	0.206052126589338
15	Y	0.319463439429375	0.319463439429375
16	D	0.369634339301622	0.319463439429375
17	R	0.435735666038761	0.319463439429375
18	E	0.280395693501471	0.281497054719746
19	D	0.281497054719746	0.280395693501471
20	V	0.243014254664689	0.243014254664689
21	L	0.163518564346822	0.163518564346822
22	R	0.072932162109375	0.121706087565330
23	V	0.113235114867753	0.121706087565330
24	L	0.121706087565330	0.121706087565330
25	G	0.321029768353596	0.232332443177666
26	K	0.257967001303164	0.257967001303164
27	L	0.232332443177666	0.321029768353596
28	G	0.508034648317725	0.358452573996317
29	E	0.532194389762113	0.358452573996317
30	G	0.358452573996317	0.358452573996317
31	A	0.229166445827880	0.261954299175730
32	L	0.246715099979362	0.261954299175730
33	V	0.261954299175730	0.261954299175730
34	N	0.336217259775556	0.261954299175730
35	D	0.351979407940296	0.261954299175730
36	V	0.179377743602670	0.336217259775556
37	L	0.224279695376451	0.351979407940296
38	Q	0.352068101241407	0.273445524662412
39	E	0.379227688651158	0.273445524662412
40	L	0.273445524662412	0.273445524662412
41	I	0.197333075397722	0.213118018075340
42	R	0.213118018075340	0.213118018075340
43	T	0.163878214699806	0.197333075397722
44	G	0.297154121909868	0.174054845332505
45	S	0.174054845332505	0.163878214699806
46	R	0.121000071482672	0.174054845332505
47	P	0.154754553290618	0.154754553290618
48	G	0.213265235921712	0.134710580619907
49	A	0.134710580619907	0.154754553290618
50	L	0.125613913555907	0.160298121688604
51	E	0.185043660606084	0.160298121688604
52	H	0.160298121688604	0.170789230812843
53	P	0.214102209660766	0.170789230812843
54	A	0.170789230812843	0.170789230812843
55	A	0.160298121688604	0.214102209660766
56	P	0.265029482821122	0.265029482821122
57	R	0.265029482821122	0.265029482821122
58	L	0.333817735853274	0.265029482821122
59	V	0.184815868788692	0.184815868788692
60	P	0.164835675458900	0.184815868788692
61	R	0.154746497146157	0.165784197131949
62	G	0.209060426520147	0.164835675458900
63	S	0.165784197131949	0.154746497146157
64	C	0.148735882424304	0.148735882424304
65	G	0.134506923687251	0.134506923687251
66	V	0.109078485794855	0.109078485794855
67	P	0.046957888514345	0.046957888514345
68	D	0.028381926141683	0.046957888514345
69	S	0.040466987986709	0.046957888514345
70	A	0.068409647634659	0.040466987986709
71	Q	0.052816054378016	0.040466987986709
72	R	0.031018918061990	0.031018918061990
73	G	0.009866176664820	0.024033950864863
74	P	0.024033950864863	0.018194787656714
75	G	0.015341601148296	0.018194787656714
76	T	0.018194787656714	0.024033950864863
77	A	0.065124391800821	0.065124391800821
78	L	0.078753728765553	0.065124391800821
79	E	0.065124391800821	0.070200084084999
80	E	0.070200084084999	0.078753728765553
81	D	0.116187564753643	0.116187564753643
82	F	0.157971305083131	0.157971305083131
83	R	0.157971305083131	0.157971305083131
84	T	0.335634901277127	0.335634901277127
85	L	0.460083749207323	0.335634901277127
86	A	0.585696720746636	0.335634901277127
87	S	0.273300803304644	0.460083749207323
88	S	0.331226986535093	0.463149164607506
89	L	0.463149164607506	0.463149164607506
90	R	0.577952266218612	0.555522609307870
91	P	0.555522609307870	0.577952266218612
92	I	0.587043152809131	0.577952266218612
93	V	0.678943181011306	0.555522609307870
94	I	0.529558249617331	0.529558249617331
95	D	0.497206866555070	0.497206866555070
96	G	0.427797362167711	0.427797362167711
97	S	0.372292436436960	0.372292436436960
98	N	0.229372241658336	0.229372241658336
99	V	0.136720902825227	0.158513853146267
100	A	0.158513853146267	0.147398429666484
101	M	0.147398429666484	0.136720902825227
102	S	0.092047549835637	0.147196429539264
103	H	0.074033259615255	0.147196429539264
104	G	0.147196429539264	0.147196429539264
105	N	0.147196429539264	0.147196429539264
106	K	0.260024852151522	0.260024852151522
107	E	0.294587962445424	0.294587962445424
108	T	0.315098481428096	0.315098481428096
109	F	0.315098481428096	0.315098481428096
110	S	0.342820197241891	0.315098481428096
111	C	0.206796155733081	0.323811619761750
112	R	0.323811619761750	0.342820197241891
113	G	0.542015080962431	0.460407380294059
114	I	0.616797259155679	0.542015080962431
115	K	0.460407380294059	0.545283617759557
116	L	0.615912472375040	0.545283617759557
117	A	0.545283617759557	0.460407380294059
118	V	0.408952979564974	0.429953272833488
119	D	0.411597799690710	0.429953272833488
120	W	0.429953272833488	0.429953272833488
121	F	0.587323712731929	0.587323712731929
122	R	0.639608965657328	0.597841444910277
123	D	0.597841444910277	0.639608965657328
124	R	0.746587042531011	0.649405519576172
125	G	0.727837243549243	0.649405519576172
126	H	0.649405519576172	0.727837243549243
127	T	0.520661584831756	0.701040177816328
128	Y	0.811455326284067	0.649405519576172
129	I	0.701040177816328	0.541961903639517
130	K	0.541961903639517	0.541961903639517
131	V	0.354041932769067	0.482441820185595
132	F	0.482441820185595	0.482441820185595
133	V	0.423415833655115	0.482441820185595
134	P	0.511715800146173	0.482441820185595
135	S	0.543989832497769	0.423415833655115
136	W	0.370957572616979	0.370957572616979
137	R	0.256167049870742	0.256167049870742
138	K	0.125708717552862	0.236925845616727
139	D	0.236925845616727	0.164190377483861
140	P	0.164190377483861	0.125708717552862
141	P	0.056923431944414	0.056923431944414
142	R	0.031625090095532	0.056923431944414
143	A	0.039773737275386	0.056923431944414
144	D	0.065974932343463	0.062803280319681
145	T	0.062803280319681	0.062803280319681
146	P	0.070821331901087	0.065974932343463
147	I	0.044353592463755	0.070821331901087
148	R	0.148545997691038	0.105412357914867
149	E	0.105412357914867	0.113403281783654
150	Q	0.130110959821680	0.113403281783654
151	H	0.113403281783654	0.113403281783654
152	V	0.113403281783654	0.130110959821680
153	L	0.303833066781526	0.303833066781526
154	A	0.447817194422602	0.447817194422602
155	E	0.619346920261625	0.564544391430978
156	L	0.580460063395284	0.580460063395284
157	E	0.564544391430978	0.619346920261625
158	R	0.657474154868210	0.657474154868210
159	Q	0.675365205833000	0.657474154868210
160	A	0.675540263228645	0.657474154868210
161	V	0.535117431970834	0.535117431970834
162	L	0.510969934336844	0.535117431970834
163	V	0.478598861096511	0.510969934336844
164	Y	0.547268894766024	0.510969934336844
165	T	0.377582352311861	0.532731749929962
166	P	0.532731749929962	0.547268894766024
167	S	0.665008659469181	0.665008659469181
168	R	0.785822106253247	0.785822106253247
169	K	0.827597589060862	0.785822106253247
170	V	0.829737639587097	0.785822106253247
171	H	0.564544243930560	0.564544243930560
172	G	0.275338523836088	0.288502703708482
173	K	0.191461297657156	0.288502703708482
174	R	0.288502703708482	0.288502703708482
175	L	0.492698584057627	0.492698584057627
176	V	0.623522357610346	0.591372542675159
177	C	0.591372542675159	0.623522357610346
178	Y	0.723580510953642	0.653230796942478
179	D	0.653230796942478	0.696695336949459
180	D	0.751552443718179	0.696695336949459
181	R	0.696695336949459	0.692116372276896
182	Y	0.692116372276896	0.692116372276896
183	I	0.510116031874198	0.510116031874198
184	V	0.295306413947492	0.346986388651821
185	K	0.295306413947492	0.343578896419214
186	V	0.346986388651821	0.343578896419214
187	A	0.343578896419214	0.346986388651821
188	Y	0.511550294786112	0.435041902658203
189	E	0.624396934451407	0.435041902658203
190	Q	0.435041902658203	0.435041902658203
191	D	0.260828396114501	0.260828396114501
192	G	0.230803053390321	0.230803053390321
193	V	0.159554233380673	0.159554233380673
194	I	0.091435883457411	0.099803227775293
195	V	0.099803227775293	0.091435883457411
196	S	0.076943446717145	0.076943446717145
197	N	0.045938401795919	0.045938401795919
198	D	0.045938401795919	0.045938401795919
199	N	0.039753826183165	0.045938401795919
200	Y	0.065778165392029	0.050751725693450
201	R	0.050751725693450	0.050751725693450
202	D	0.058455673975283	0.050751725693450
203	L	0.027947262978841	0.050751725693450
204	Q	0.032307383389753	0.058455673975283
205	S	0.058716573608511	0.058716573608511
206	E	0.137994337257456	0.137994337257456
207	N	0.155326114151556	0.137994337257456
208	P	0.176191447497674	0.155326114151556
209	E	0.117615552156198	0.176191447497674
210	W	0.188371644684051	0.188371644684051
211	K	0.465932303819424	0.411217362938273
212	W	0.411217362938273	0.465932303819424
213	F	0.585806363071817	0.585806363071817
214	I	0.585806363071817	0.585806363071817
215	E	0.821526175351196	0.821526175351196
216	Q	0.908212871856370	0.889374484891662
217	R	0.902295377955321	0.889374484891662
218	L	0.889374484891662	0.896705368490047
219	L	0.814138583789980	0.889374484891662
220	M	0.896705368490047	0.868302390195817
221	F	0.868302390195817	0.814138583789980
222	S	0.749959745589443	0.749959745589443
223	F	0.555998631924128	0.555998631924128
224	V	0.521564801210817	0.521564801210817
225	N	0.371266351762028	0.371266351762028
226	D	0.317498216337129	0.317498216337129
227	R	0.317498216337129	0.317498216337129
228	F	0.157690647794739	0.157690647794739
229	M	0.118403087214962	0.118403087214962
230	P	0.071919722718225	0.071919722718225
231	P	0.055344730781786	0.055344730781786
232	D	0.025960579278112	0.035691221526848
233	D	0.015388809096284	0.035691221526848
234	P	0.035691221526848	0.035691221526848
235	L	0.068951266421757	0.051640360005286
236	G	0.051640360005286	0.051640360005286
237	R	0.051640360005286	0.063686522486984
238	H	0.063686522486984	0.063686522486984
239	G	0.074093884076389	0.074093884076389
240	P	0.092210803573994	0.092210803573994
241	S	0.160804281844403	0.160804281844403
242	L	0.245789069592082	0.160804281844403
243	S	0.265499630443415	0.160804281844403
244	N	0.140558029774391	0.155312241578427
245	F	0.155312241578427	0.140558029774391
246	L	0.089116814562086	0.092582533100717
247	S	0.071612934844179	0.092582533100717
248	R	0.092582533100717	0.092582533100717
249	K	0.192047767256865	0.111785377025294
250	P	0.179866352903312	0.168100741288371
251	K	0.111785377025294	0.177974044258280
252	P	0.168100741288371	0.168100741288371
253	P	0.177974044258280	0.167085732186915
254	E	0.167085732186915	0.167085732186915
255	P	0.074699656275447	0.074699656275447
256	S	0.070728055196359	0.074699656275447
257	W	0.062359957072729	0.074699656275447
258	Q	0.101739745874526	0.101739745874526
259	H	0.118723626022644	0.118723626022644
260	C	0.198316489228047	0.180349246472400
261	P	0.180349246472400	0.198316489228047
262	Y	0.345128168149442	0.345128168149442
263	G	0.463945136046166	0.463945136046166
264	K	0.620471989798236	0.592552283517293
265	K	0.606502906721936	0.606502906721936
266	C	0.592552283517293	0.620471989798236
267	T	0.731810527384371	0.606502906721936
268	Y	0.731810527384371	0.592552283517293
269	G	0.590928639887959	0.590928639887959
270	I	0.493843678630145	0.493843678630145
271	K	0.378136326867540	0.438747302171989
272	C	0.406046651554636	0.438747302171989
273	K	0.438747302171989	0.406046651554636
274	F	0.471988729998402	0.406046651554636
275	Y	0.405901473763738	0.405901473763738
276	H	0.384057709130813	0.405901473763738
277	P	0.403568259427952	0.405901473763738
278	E	0.523423916091397	0.479156112266225
279	R	0.479156112266225	0.479156112266225
280	P	0.544929696774553	0.479156112266225
281	H	0.271529761406454	0.271529761406454
282	H	0.184985494099844	0.185808862002412
283	A	0.185808862002412	0.184985494099844
284	Q	0.124518882799407	0.152238465948075
285	L	0.139341200108207	0.152238465948075
286	A	0.152238465948075	0.152238465948075
287	V	0.240260799357417	0.181400364757670
288	A	0.181400364757670	0.240260799357417
289	D	0.242386739013880	0.240260799357417
290	E	0.242533413071045	0.201564245481873
291	L	0.201564245481873	0.201564245481873
292	R	0.134594712999158	0.171402085387792
293	A	0.171402085387792	0.134594712999158
294	K	0.076849588869945	0.076849588869945
295	T	0.076849588869944	0.076849588869944
296	G	0.027261350946486	0.027261350946486
297	A	0.012941019657325	0.027261350946486
298	R	0.023632250550726	0.023632250550726
299	P	0.043509571236204	0.020166187350756
300	G	0.020166187350756	0.020166187350756
301	A	0.015955294197219	0.018217323943684
302	G	0.014054953269340	0.015955294197219
303	A	0.018217323943684	0.015360658733930
304	E	0.015360658733930	0.015360658733930
305	E	0.015360658733930	0.015360658733930
306	Q	0.009519486634596	0.012697559084587
307	R	0.008829250322907	0.012697559084587
308	P	0.012697559084587	0.012697559084587
309	P	0.012697559084587	0.012697559084587
310	R	0.012697559084587	0.012697559084587
311	A	0.018022838531105	0.018022838531105
312	P	0.018022838531105	0.018022838531105
313	G	0.037751553883282	0.037751553883282
314	G	0.054898107929506	0.037751553883282
315	S	0.063604601095855	0.037751553883282
316	A	0.034881673004535	0.054898107929506
317	G	0.034881673004535	0.063604601095855
318	A	0.073600401673018	0.073545971687663
319	R	0.082875018889814	0.073600401673018
320	A	0.073545971687663	0.082875018889814
321	A	0.085417535088895	0.085417535088895
322	P	0.188360742499579	0.181517322938434
323	R	0.206924633376045	0.181517322938434
324	E	0.181517322938434	0.188360742499579
325	P	0.181517322938434	0.181517322938434
326	F	0.240404562719682	0.181517322938434
327	A	0.163167554678572	0.163167554678572
328	H	0.153058206218104	0.153058206218104
329	S	0.111247261242303	0.111247261242303
330	L	0.048504819842570	0.111247261242303
331	P	0.101261519441066	0.111247261242303
332	P	0.113594391377378	0.113594391377378
333	A	0.215031635129755	0.215031635129755
334	R	0.377124231665474	0.215031635129755
335	G	0.259052039088798	0.215031635129755
336	S	0.177221758748804	0.259052039088798
337	P	0.166525623110254	0.177221758748804
338	D	0.271830066609737	0.177221758748804
339	L	0.165770306766619	0.201426786389537
340	A	0.201426786389537	0.271830066609737
341	A	0.357940352238467	0.357940352238467
342	L	0.357940352238467	0.357940352238467
343	R	0.491204444921655	0.389572373325283
344	G	0.560818624013612	0.389572373325283
345	S	0.389572373325283	0.491204444921655
346	F	0.272858509580628	0.389572373325283
347	S	0.585155955722069	0.362104075594399
348	R	0.362104075594399	0.362104075594399
349	L	0.282216488790692	0.362104075594399
350	A	0.375742756878728	0.282216488790692
351	F	0.194994618773500	0.194994618773500
352	S	0.160248273837436	0.194994618773500
353	D	0.176644537139976	0.176644537139976
354	D	0.287265877868063	0.176644537139976
355	L	0.154944643688808	0.197640747060711
356	G	0.238195078297130	0.197640747060711
357	P	0.197640747060711	0.173909534870168
358	L	0.138603061889132	0.173909534870168
359	G	0.173909534870168	0.173909534870168
360	P	0.101263352349335	0.173909534870168
361	P	0.174694170804850	0.174694170804850
362	L	0.299812535069365	0.294897787775097
363	P	0.421374594237275	0.299812535069365
364	V	0.294897787775097	0.421374594237275
365	P	0.509625125800940	0.421374594237275
366	A	0.480353088517859	0.294897787775097
367	C	0.271139807716497	0.294897787775097
368	S	0.294897787775097	0.294897787775097
369	L	0.197376671876941	0.294897787775097
370	T	0.364235339127619	0.342124076361282
371	P	0.342124076361282	0.342124076361282
372	R	0.379586106447585	0.342124076361282
373	L	0.305694355277444	0.305694355277444
374	G	0.281413716381534	0.281413716381534
375	G	0.194372765541510	0.216593911218288
376	P	0.139510605176259	0.194372765541510
377	D	0.216593911218288	0.139510605176259
378	W	0.111183105998140	0.111183105998140
379	V	0.085542706107676	0.111183105998140
380	S	0.085542706107676	0.085542706107676
381	A	0.140066932510074	0.085542706107676
382	G	0.079784218199734	0.140066932510074
383	G	0.177254079321738	0.177254079321738
384	R	0.194986321382294	0.194986321382294
385	V	0.221768094897412	0.194986321382294
386	P	0.326439163179988	0.194986321382294
387	G	0.123195641938534	0.123195641938534
388	P	0.076121915741143	0.103738916860382
389	L	0.070650590136570	0.103738916860382
390	S	0.103738916860382	0.103738916860382
391	L	0.132770275912461	0.107629322447387
392	P	0.146846691794268	0.107629322447387
393	S	0.107629322447387	0.107629322447387
394	P	0.034141050542561	0.080742730124790
395	E	0.072464687654230	0.080742730124790
396	S	0.080742730124790	0.072464687654230
397	Q	0.080742730124790	0.072464687654230
398	F	0.038221575732977	0.038221575732977
399	S	0.032675089148006	0.032675089148006
400	P	0.013411497547879	0.029168746957657
401	G	0.029168746957657	0.029168746957657
402	D	0.026973688042628	0.029168746957657
403	L	0.057732799815977	0.057732799815977
404	P	0.089644108614251	0.077234730983405
405	P	0.077234730983405	0.077234730983405
406	P	0.089149519703313	0.077234730983405
407	P	0.038095055085359	0.038095055085359
408	G	0.022230671442148	0.038095055085359
409	L	0.028028777426447	0.038095055085359
410	Q	0.039526460479009	0.038643030906235
411	L	0.065412096749349	0.038643030906235
412	Q	0.038643030906235	0.039526460479009
413	P	0.023089051180903	0.049644376209202
414	R	0.049644376209202	0.049644376209202
415	G	0.062138020897418	0.049644376209202
416	E	0.055651926228856	0.049644376209202
417	H	0.037496057793821	0.055651926228856
418	R	0.037496057793821	0.040511752484595
419	P	0.073491079659560	0.037496057793821
420	R	0.040511752484595	0.040511752484595
421	D	0.037440205067963	0.047050245270815
422	L	0.047050245270815	0.047050245270815
423	H	0.047050245270815	0.047050245270815
424	G	0.052589663589211	0.047050245270815
425	D	0.075943713630256	0.047050245270815
426	L	0.036701540885916	0.036701540885916
427	L	0.017342387012994	0.031374919848883
428	S	0.017342387012994	0.031374919848883
429	P	0.031374919848883	0.031374919848883
430	R	0.073675035923071	0.034762050562408
431	R	0.043682518658669	0.038913807093984
432	P	0.034762050562408	0.043682518658669
433	P	0.038913807093984	0.043682518658669
434	D	0.080383160999476	0.038913807093984
435	D	0.044459405966780	0.038913807093984
436	P	0.012226542791746	0.028519233543712
437	W	0.013178834855318	0.022604382225669
438	A	0.028519233543712	0.015947360522051
439	R	0.022604382225669	0.020156202722194
440	P	0.015947360522051	0.022604382225669
441	P	0.020156202722194	0.022604382225669
442	R	0.023629560298892	0.023629560298892
443	S	0.076278835611850	0.076278835611850
444	D	0.246528458837346	0.120453862054030
445	R	0.320829201748412	0.120453862054030
446	F	0.120453862054030	0.120453862054030
447	P	0.086638354407105	0.120453862054030
448	G	0.097383217487125	0.120453862054030
449	R	0.200864353446070	0.097383217487125
450	S	0.182718888504630	0.097383217487125
451	V	0.093842367081234	0.161249548623729
452	W	0.072610254245901	0.152646109674960
453	A	0.161249548623729	0.093842367081234
454	E	0.152646109674960	0.072610254245901
455	P	0.067940550134689	0.138753986480225
456	A	0.060888097604913	0.129922389139334
457	W	0.138753986480225	0.129922389139334
458	G	0.129922389139334	0.138753986480225
459	D	0.202957492691428	0.138753986480225
460	G	0.205406759604024	0.138079745500500
461	A	0.138079745500500	0.138079745500500
462	T	0.116591371105540	0.116591371105540
463	G	0.116591371105540	0.116591371105540
464	G	0.072013056522002	0.072013056522002
465	L	0.030635598739745	0.030635598739745
466	S	0.009079156175570	0.009079156175570
467	V	0.009079156175570	0.009079156175570
468	Y	0.009079156175570	0.009079156175570
469	A	0.014654138224639	0.012906737678438
470	T	0.012906737678438	0.014654138224639
471	E	0.015623475928298	0.015623475928298
472	D	0.022148339166672	0.020677944966232
473	D	0.035461162670545	0.022148339166672
474	E	0.020677944966232	0.030006011474798
475	G	0.041214747496053	0.032478766313894
476	D	0.030006011474798	0.032478766313894
477	A	0.032478766313894	0.041214747496053
478	R	0.045215039891920	0.044745466921766
479	A	0.044745466921766	0.045215039891920
480	R	0.122143743144162	0.122143743144162
481	A	0.342180385645936	0.342180385645936
482	R	0.469404500155746	0.469404500155746
483	I	0.624431803043310	0.523601901615054
484	A	0.523601901615054	0.624431803043310
485	L	0.669865887274134	0.624431803043310
486	Y	0.738193383254189	0.566365378153489
487	S	0.566365378153489	0.644753983632423
488	V	0.534518007872198	0.644753983632423
489	F	0.644753983632423	0.644753983632423
490	P	0.689854922864329	0.644753983632423
491	R	0.716707170105711	0.689854922864329
492	D	0.603956207761725	0.689854922864329
493	Q	0.698962192581049	0.603956207761725
494	V	0.512316248091054	0.512316248091054
495	D	0.258361576775262	0.395571112380508
496	R	0.395571112380508	0.277341504861192
497	V	0.277341504861192	0.258361576775262
498	M	0.093098250252300	0.205127858288000
499	A	0.184930561326481	0.205127858288000
500	A	0.205127858288000	0.205127858288000
501	F	0.357786305411585	0.357786305411585
502	P	0.531472712116760	0.531472712116760
503	E	0.575235765238365	0.575235765238365
504	L	0.835811665888874	0.835811665888874
505	S	0.898618689016183	0.844668172006492
506	D	0.898618689016183	0.844668172006492
507	L	0.844668172006492	0.862167131908626
508	A	0.827017452459837	0.844668172006492
509	R	0.862167131908626	0.827017452459837
510	L	0.755435705752038	0.827017452459837
511	I	0.784207094554066	0.784207094554066
512	L	0.885951277488090	0.784207094554066
513	L	0.757646036562898	0.793233835819737
514	V	0.793233835819737	0.867103435809869
515	Q	0.867103435809869	0.800784337471968
516	R	0.867103435809869	0.800784337471968
517	C	0.800784337471968	0.800784337471968
518	Q	0.778391972741509	0.778391972741509
519	S	0.500000000000000	0.500000000000000
520	A	0.500000000000000	0.500000000000000
521	G	0.500000000000000	0.500000000000000
522	A	0.500000000000000	0.500000000000000
523	P	0.500000000000000	0.500000000000000
524	L	0.500000000000000	0.500000000000000
525	G	0.500000000000000	0.500000000000000
526	K	0.500000000000000	0.500000000000000
527	P	0.500000000000000	0.500000000000000
