# Supplementary material for: Conserved degronome features governing quality control associated proteolysis
Source: Nat Commun. 2022 Dec 8;13:7588. doi: 10.1038/s41467-022-35298-y (PMC9732359; doi:10.1038/s41467-022-35298-y)
Supplement: Supplementary file 7 — Supplementary Data 5 [file 41467_2022_35298_MOESM7_ESM.zip › profile_A2A2V5.csv]

# Degron profile of A2A2V5
# logit: Predicted probability of a tile being a degron (PSI<2.2) assigned to central position
# smooth: Running median spanning 5 positions
resi	aa	logit	logit_smooth
1	M	0.500000000000000	0.500000000000000
2	S	0.500000000000000	0.500000000000000
3	E	0.500000000000000	0.500000000000000
4	P	0.500000000000000	0.500000000000000
5	D	0.500000000000000	0.500000000000000
6	T	0.500000000000000	0.500000000000000
7	S	0.500000000000000	0.500000000000000
8	S	0.500000000000000	0.500000000000000
9	G	0.018227989956358	0.022788024221099
10	F	0.012326936723229	0.022788024221099
11	S	0.022788024221099	0.022788024221099
12	G	0.070899703710156	0.049014501054276
13	S	0.049014501054276	0.070899703710156
14	V	0.162296519030194	0.162296519030194
15	E	0.263651753696410	0.233328413365737
16	N	0.233328413365737	0.235289573766588
17	G	0.235289573766588	0.263651753696410
18	T	0.289254120845892	0.289254120845892
19	F	0.290376236428200	0.290376236428200
20	L	0.290376236428200	0.290376236428200
21	E	0.353667872833970	0.353667872833970
22	L	0.353667872833970	0.353667872833970
23	F	0.353667872833970	0.353667872833970
24	P	0.322658589315571	0.353667872833970
25	T	0.337922278354342	0.353667872833970
26	S	0.403020313612359	0.337922278354342
27	L	0.400393104635594	0.337922278354342
28	S	0.212722081604423	0.336605947578673
29	T	0.134240496395183	0.212722081604423
30	S	0.336605947578673	0.212653471625476
31	V	0.212653471625476	0.187036730835671
32	D	0.102877622661016	0.212653471625476
33	P	0.187036730835671	0.212653471625476
34	S	0.282619439834607	0.282619439834607
35	S	0.445076692376457	0.424989313973996
36	G	0.424989313973996	0.445076692376457
37	H	0.557595483431348	0.554897243311099
38	L	0.554897243311099	0.557595483431348
39	S	0.717359163921696	0.717359163921696
40	N	0.735510336012096	0.735510336012096
41	V	0.912687975201752	0.912687975201752
42	Y	0.924801190812309	0.924801190812309
43	I	0.958512550639761	0.958512550639761
44	Y	0.977479251154264	0.977479251154264
45	V	0.986004477932833	0.986004477932833
46	S	0.991876608954688	0.991876608954688
47	I	0.991876608954688	0.991876608954688
48	F	0.995659428939164	0.995659428939164
49	L	0.998162479243834	0.998162479243834
50	S	0.998331754941263	0.998331754941263
51	L	0.998462493621316	0.998462493621316
52	L	0.998462493621316	0.998462493621316
53	A	0.998692290525967	0.998462493621316
54	F	0.998183722820580	0.998462493621316
55	L	0.999032373947287	0.998183722820580
56	L	0.997867404130224	0.997867404130224
57	L	0.996312644044560	0.996312644044560
58	L	0.996312644044560	0.996312644044560
59	L	0.996089746792910	0.996089746792910
60	I	0.990789297294357	0.994855752683209
61	I	0.991494575495594	0.991494575495594
62	A	0.994855752683209	0.990789297294357
63	L	0.990431101928055	0.990431101928055
64	Q	0.982173361352147	0.982173361352147
65	R	0.967026625604190	0.967026625604190
66	L	0.939799014758662	0.939799014758662
67	K	0.892585680716572	0.892585680716572
68	N	0.884493434680586	0.884493434680586
69	I	0.761737372756205	0.761737372756205
70	I	0.474107357881366	0.559819901598443
71	S	0.559819901598443	0.474107357881366
72	S	0.365248727175290	0.384105069018471
73	S	0.384105069018471	0.365248727175290
74	S	0.224136244609339	0.224136244609339
75	S	0.158749953683556	0.160197124128524
76	Y	0.131436907819807	0.158749953683556
77	P	0.160197124128524	0.131436907819807
78	E	0.085670379171513	0.085670379171513
79	Y	0.079182286922624	0.079982991614222
80	P	0.079982991614222	0.079982991614222
81	S	0.064517295646385	0.079182286922624
82	D	0.114702593099711	0.079982991614222
83	A	0.069231752447037	0.105256271774575
84	G	0.112563745002093	0.112563745002093
85	S	0.105256271774575	0.112563745002093
86	S	0.121574723925577	0.121574723925577
87	F	0.329221067526512	0.220884875410980
88	T	0.220884875410980	0.235326673426782
89	N	0.250118636634548	0.250118636634548
90	L	0.235326673426782	0.250118636634548
91	E	0.399173154127032	0.351232949293705
92	V	0.351232949293705	0.399173154127032
93	C	0.419939486642198	0.419939486642198
94	S	0.574949598862869	0.419939486642198
95	I	0.574949598862869	0.516255271941001
96	S	0.364804094920661	0.573609970047035
97	S	0.516255271941001	0.516255271941001
98	Q	0.573609970047035	0.500000000000000
99	R	0.500000000000000	0.500000000000000
100	S	0.500000000000000	0.500000000000000
101	T	0.500000000000000	0.500000000000000
102	F	0.500000000000000	0.500000000000000
103	S	0.500000000000000	0.500000000000000
104	N	0.500000000000000	0.500000000000000
105	L	0.500000000000000	0.500000000000000
106	S	0.500000000000000	0.500000000000000
107	S	0.500000000000000	0.500000000000000
