# Supplementary material for: Conserved degronome features governing quality control associated proteolysis
Source: Nat Commun. 2022 Dec 8;13:7588. doi: 10.1038/s41467-022-35298-y (PMC9732359; doi:10.1038/s41467-022-35298-y)
Supplement: Supplementary file 7 — Supplementary Data 5 [file 41467_2022_35298_MOESM7_ESM.zip › profile_A2A2Y4.csv]

# Degron profile of A2A2Y4
# logit: Predicted probability of a tile being a degron (PSI<2.2) assigned to central position
# smooth: Running median spanning 5 positions
resi	aa	logit	logit_smooth
1	M	0.500000000000000	0.500000000000000
2	F	0.500000000000000	0.500000000000000
3	A	0.500000000000000	0.500000000000000
4	S	0.500000000000000	0.500000000000000
5	C	0.500000000000000	0.500000000000000
6	H	0.500000000000000	0.500000000000000
7	C	0.500000000000000	0.500000000000000
8	V	0.500000000000000	0.500000000000000
9	P	0.694247932172323	0.639444407090391
10	R	0.754522737913410	0.694247932172323
11	G	0.639444407090391	0.729746621060792
12	R	0.729746621060792	0.729746621060792
13	R	0.744464696945220	0.644699432088987
14	T	0.644699432088987	0.644699432088987
15	M	0.627300033054483	0.627300033054483
16	K	0.511789434440893	0.537625680884601
17	M	0.511789434440893	0.518696363830189
18	I	0.537625680884601	0.518696363830189
19	H	0.518696363830189	0.537625680884601
20	F	0.728107029918676	0.679747197728478
21	R	0.712810252284322	0.679747197728478
22	S	0.679747197728478	0.679747197728478
23	S	0.546542184609898	0.579712407394281
24	S	0.546542184609898	0.579712407394281
25	V	0.579712407394281	0.546542184609898
26	K	0.595556024423124	0.579712407394281
27	S	0.422380607554735	0.579712407394281
28	L	0.579993005676655	0.579993005676655
29	S	0.443644399387971	0.579993005676655
30	Q	0.581320505083725	0.579993005676655
31	E	0.722870434822632	0.565901783017618
32	M	0.565901783017618	0.565901783017618
33	R	0.394497611951691	0.394497611951691
34	C	0.276442110947878	0.321407567979775
35	T	0.188737793285481	0.276442110947878
36	I	0.321407567979775	0.276442110947878
37	R	0.201353072247871	0.288152415735614
38	L	0.288152415735614	0.321102238856851
39	L	0.321102238856851	0.321102238856851
40	D	0.626488267333800	0.507147213142140
41	D	0.507147213142140	0.507147213142140
42	S	0.507147213142140	0.507147213142140
43	E	0.268968230251661	0.268968230251661
44	I	0.268968230251661	0.268968230251661
45	S	0.145579420668707	0.145579420668707
46	C	0.106658182223055	0.106658182223055
47	H	0.055389488913721	0.106658182223055
48	I	0.055104929398667	0.106658182223055
49	Q	0.179801744735635	0.179801744735635
50	R	0.471736605976283	0.308579352429824
51	E	0.308579352429824	0.455956752194643
52	T	0.455956752194643	0.455956752194643
53	K	0.455956752194643	0.455956752194643
54	G	0.573673264106058	0.455956752194643
55	Q	0.399348135448215	0.475854123953481
56	F	0.516358207337952	0.495959017986595
57	L	0.475854123953481	0.495959017986595
58	I	0.495959017986595	0.516358207337952
59	D	0.631443999397715	0.631443999397715
60	H	0.848634943771256	0.760975222483120
61	I	0.760975222483120	0.760975222483120
62	C	0.760975222483120	0.760975222483120
63	N	0.677893803565513	0.760975222483120
64	Y	0.797930657481683	0.760975222483120
65	Y	0.797930657481683	0.677893803565513
66	S	0.613771029250962	0.774300249631771
67	L	0.613771029250962	0.774300249631771
68	L	0.774300249631771	0.774300249631771
69	E	0.846367760634612	0.774300249631771
70	K	0.821889831772274	0.774300249631771
71	D	0.589554543126565	0.606145341360311
72	Y	0.606145341360311	0.589554543126565
73	F	0.337906203482693	0.337906203482693
74	G	0.217488589046115	0.217488589046115
75	I	0.204101128981843	0.204101128981843
76	R	0.128371219936147	0.204101128981843
77	Y	0.077929520336905	0.204101128981843
78	V	0.225719463835444	0.225719463835444
79	D	0.367448885237499	0.246773343400775
80	P	0.400219317170546	0.246773343400775
81	E	0.246773343400775	0.246773343400775
82	K	0.122115950020900	0.147821716309550
83	Q	0.147821716309550	0.138505782280099
84	R	0.078513992876299	0.138505782280099
85	H	0.138505782280099	0.138505782280099
86	W	0.147862280876575	0.138505782280099
87	L	0.087534540347859	0.147862280876575
88	E	0.150457663227213	0.150457663227213
89	P	0.238597680859708	0.238597680859708
90	N	0.339767694164427	0.339767694164427
91	K	0.355607119144678	0.339767694164427
92	S	0.392022463915198	0.339767694164427
93	I	0.336858875370069	0.336858875370069
94	F	0.285971616798658	0.285971616798658
95	K	0.259334778930756	0.285971616798658
96	Q	0.158551425267811	0.285971616798658
97	M	0.330487546136689	0.330487546136689
98	K	0.482517499648241	0.482517499648241
99	T	0.687119972264489	0.687119972264489
100	H	0.715362455943224	0.687119972264489
101	P	0.810813758676741	0.687119972264489
102	P	0.664958077159412	0.715362455943224
103	Y	0.664958077159412	0.770502092727492
104	T	0.784686905598338	0.706453623778922
105	M	0.770502092727492	0.706453623778922
106	C	0.706453623778922	0.706453623778922
107	F	0.594395997650699	0.682238679487127
108	R	0.551986345793556	0.682238679487127
109	V	0.682238679487127	0.682238679487127
110	K	0.704266959304226	0.704266959304226
111	F	0.850834315365351	0.704266959304226
112	Y	0.756472537128515	0.704266959304226
113	P	0.638194308073002	0.638194308073002
114	H	0.402386866577347	0.440664398221789
115	E	0.440664398221789	0.402386866577347
116	P	0.298881196822509	0.302049373956298
117	L	0.298881196822509	0.302049373956298
118	K	0.302049373956298	0.302049373956298
119	I	0.463044182124157	0.463044182124157
120	K	0.464399973632669	0.464399973632669
121	E	0.464399973632669	0.464399973632669
122	E	0.657110591196432	0.621232081720368
123	L	0.621232081720368	0.657110591196432
124	T	0.853293887349335	0.787465143165807
125	R	0.865796660599302	0.787465143165807
126	Y	0.787465143165807	0.787465143165807
127	L	0.662629478208049	0.787465143165807
128	L	0.662629478208049	0.787465143165807
129	Y	0.795604740570300	0.795604740570300
130	L	0.879656932258161	0.846823746568739
131	Q	0.905892611702815	0.879656932258161
132	I	0.846823746568739	0.905892611702815
133	K	0.911292568628010	0.911292568628010
134	R	0.947054883131379	0.911292568628010
135	D	0.943148381431148	0.911292568628010
136	I	0.898277508855424	0.898277508855424
137	F	0.897778261284534	0.897778261284534
138	H	0.835342151812197	0.835342151812197
139	G	0.574400537893851	0.642225190163134
140	R	0.642225190163134	0.642225190163134
141	L	0.519696274954601	0.642225190163134
142	L	0.665198824384419	0.665198824384419
143	C	0.775760645875223	0.759299866321231
144	S	0.839572974568455	0.759299866321231
145	F	0.759299866321231	0.775760645875223
146	S	0.730514243123175	0.836578309049994
147	D	0.836578309049994	0.836578309049994
148	A	0.920297117522656	0.865773332019042
149	A	0.908039518969469	0.865773332019042
150	Y	0.865773332019042	0.865773332019042
151	L	0.663420622655338	0.697545894185242
152	G	0.697545894185242	0.663420622655338
153	A	0.635519066244924	0.635519066244924
154	C	0.318055207272445	0.446723829114334
155	I	0.446723829114334	0.446723829114334
156	V	0.446723829114334	0.358664161815396
157	Q	0.358664161815396	0.358664161815396
158	A	0.185506810617305	0.185506810617305
159	E	0.070224155003127	0.070224155003127
160	L	0.041541608186071	0.046464094403732
161	G	0.046464094403732	0.041541608186071
162	D	0.022287722187341	0.022287722187341
163	Y	0.011137743398223	0.011304985536880
164	D	0.009486720634424	0.011304985536880
165	P	0.011304985536880	0.011137743398223
166	D	0.012241001182200	0.011304985536880
167	E	0.005764074528571	0.011304985536880
168	H	0.018519029869157	0.012241001182200
169	P	0.005732914717130	0.015289385442096
170	E	0.015289385442096	0.018519029869157
171	N	0.054862653719349	0.027710506921069
172	Y	0.027710506921069	0.051020338477180
173	I	0.051020338477180	0.054862653719349
174	S	0.055142159712006	0.055142159712006
175	E	0.104562750636840	0.104562750636840
176	F	0.158018027375073	0.140984794389443
177	E	0.140984794389443	0.158018027375073
178	I	0.266188251775214	0.266188251775214
179	F	0.266188251775214	0.266188251775214
180	P	0.330366005240038	0.266188251775214
181	K	0.211775970140577	0.266188251775214
182	Q	0.211775970140577	0.314207893932639
183	S	0.314207893932639	0.314207893932639
184	Q	0.314207893932639	0.314207893932639
185	K	0.332989635478670	0.314207893932639
186	L	0.483866692480907	0.314207893932639
187	E	0.302716835044182	0.302716835044182
188	R	0.155638938925173	0.198768510842578
189	K	0.110713512042421	0.198768510842578
190	I	0.198768510842578	0.179871536619329
191	V	0.224863224856499	0.179871536619329
192	E	0.179871536619329	0.188727188711113
193	I	0.179871536619329	0.179871536619329
194	H	0.188727188711113	0.179871536619329
195	K	0.095229832808332	0.179871536619329
196	N	0.134824842221297	0.188727188711113
197	E	0.197627463244221	0.134824842221297
198	L	0.242768541315043	0.134824842221297
199	R	0.082909836632461	0.120397555316622
200	G	0.090126663994583	0.112142148842505
201	Q	0.120397555316622	0.112142148842505
202	S	0.112142148842505	0.120397555316622
203	P	0.180396279790125	0.180396279790125
204	P	0.304872751249374	0.304872751249374
205	V	0.342636844496087	0.342636844496087
206	A	0.527002891530373	0.374654790295246
207	E	0.390011787543831	0.390011787543831
208	F	0.374654790295246	0.480870626628973
209	N	0.598187918692649	0.480870626628973
210	L	0.480870626628973	0.483600000057900
211	L	0.483600000057900	0.598187918692649
212	L	0.656045553002546	0.629153634223067
213	K	0.629153634223067	0.629153634223067
214	A	0.629153634223067	0.629153634223067
215	H	0.408608661839104	0.505677780933465
216	T	0.505677780933465	0.408608661839104
217	L	0.371166571603669	0.387412491103897
218	E	0.387412491103897	0.371166571603669
219	T	0.350859033495937	0.350859033495937
220	Y	0.213370058775181	0.213370058775181
221	G	0.067303139801254	0.071097135267029
222	V	0.071097135267029	0.067303139801254
223	D	0.059315432323767	0.059315432323767
224	P	0.042347396174258	0.042347396174258
225	H	0.042347396174258	0.042347396174258
226	P	0.023243879727911	0.042347396174258
227	C	0.040221759809546	0.042347396174258
228	K	0.071882266473117	0.071882266473117
229	D	0.077530156400243	0.077530156400243
230	S	0.077530156400243	0.077530156400243
231	T	0.084321768427616	0.084321768427616
232	G	0.157029469228178	0.157029469228178
233	T	0.211943770256939	0.211943770256939
234	T	0.234386722701262	0.214023989796856
235	T	0.214023989796856	0.234386722701262
236	F	0.240630399825283	0.240630399825283
237	L	0.364339949418811	0.364339949418811
238	G	0.661671589047739	0.661671589047739
239	F	0.785135502115094	0.769310675936051
240	T	0.769310675936051	0.769310675936051
241	A	0.769310675936051	0.769310675936051
242	A	0.723510159287834	0.723510159287834
243	G	0.709321899193240	0.723510159287834
244	F	0.722546633074142	0.722546633074142
245	V	0.739419686065550	0.722546633074142
246	V	0.619535026444748	0.739419686065550
247	F	0.801833650330559	0.801833650330559
248	Q	0.815118707643801	0.804360246356866
249	G	0.804360246356866	0.815118707643801
250	N	0.869013625691466	0.815118707643801
251	K	0.821275841196074	0.804360246356866
252	R	0.752332488875784	0.752332488875784
253	I	0.734919703391582	0.734919703391582
254	H	0.723017582253659	0.723017582253659
255	L	0.590692674045509	0.597211485152725
256	I	0.592010144356902	0.597211485152725
257	K	0.597211485152725	0.597211485152725
258	W	0.785603818706429	0.680148380110604
259	P	0.726156438155445	0.680148380110604
260	D	0.680148380110604	0.680148380110604
261	V	0.650120772766798	0.650120772766798
262	C	0.479905713732773	0.615267086938643
263	K	0.615267086938643	0.595744748041346
264	L	0.595744748041346	0.595744748041346
265	K	0.552450727346546	0.595744748041346
266	F	0.727190698471389	0.552450727346546
267	E	0.504384645101086	0.552450727346546
268	G	0.547607313309530	0.552668560872768
269	K	0.690852663824186	0.547607313309530
270	T	0.552668560872768	0.547607313309530
271	F	0.306401746399219	0.306401746399219
272	Y	0.306401746399219	0.306401746399219
273	V	0.181463969077345	0.223943501549328
274	I	0.223943501549328	0.223943501549328
275	G	0.188492937590740	0.223943501549328
276	T	0.431848189923928	0.431848189923928
277	Q	0.552324950939672	0.552324950939672
278	K	0.709731748699749	0.585199229833556
279	E	0.722785142767717	0.585199229833556
280	K	0.585199229833556	0.585199229833556
281	K	0.449014577141876	0.449014577141876
282	A	0.325753374953487	0.325753374953487
283	M	0.167853797780066	0.284397871974869
284	L	0.246655251054592	0.284397871974869
285	A	0.284397871974869	0.284397871974869
286	F	0.408838036727092	0.408838036727092
287	H	0.408838036727092	0.408838036727092
288	T	0.564972455780936	0.564972455780936
289	S	0.721282501323412	0.721282501323412
290	T	0.844612267021577	0.806796183511174
291	P	0.806796183511174	0.806796183511174
292	A	0.816784873440931	0.806796183511174
293	A	0.642101165806624	0.713719240795061
294	C	0.713719240795061	0.642101165806624
295	K	0.433754387976282	0.433754387976282
296	H	0.360482740659091	0.386989925537272
297	L	0.339685676555165	0.386989925537272
298	W	0.386989925537272	0.386989925537272
299	K	0.538469424056975	0.538469424056975
300	C	0.703814097694908	0.646090459729408
301	G	0.646090459729408	0.663118048573305
302	V	0.720308553907490	0.663118048573305
303	E	0.663118048573305	0.663118048573305
304	N	0.663118048573305	0.663118048573305
305	Q	0.646125532729219	0.646125532729219
306	A	0.492876297068813	0.494410527853994
307	F	0.311697138566568	0.492876297068813
308	Y	0.494410527853994	0.434341963904276
309	K	0.364760808014656	0.434341963904276
310	Y	0.434341963904276	0.434341963904276
311	A	0.434341963904276	0.434341963904276
312	K	0.572194946614243	0.572194946614243
313	S	0.627700220969327	0.584003213521921
314	S	0.646309835052609	0.604692090930885
315	Q	0.584003213521921	0.622775084231158
316	I	0.604692090930885	0.622775084231158
317	K	0.622775084231158	0.622775084231158
318	T	0.765909547723699	0.622775084231158
319	V	0.640522635561870	0.622775084231158
320	S	0.523295569348681	0.556787285293467
321	S	0.537968269415817	0.556787285293467
322	S	0.556787285293467	0.556787285293467
323	K	0.701244246388758	0.700058586649177
324	I	0.732959817927376	0.701244246388758
325	F	0.700058586649177	0.701244246388758
326	F	0.712282002737689	0.700058586649177
327	K	0.649283410642477	0.649283410642477
328	G	0.505809970985476	0.649283410642477
329	S	0.635752239476721	0.649283410642477
330	R	0.681719926694530	0.635752239476721
331	F	0.668801843096041	0.635752239476721
332	R	0.551496122278032	0.551496122278032
333	Y	0.507381783611487	0.507381783611487
334	S	0.484546558380426	0.484546558380426
335	G	0.224105505948828	0.332122716653525
336	K	0.273235023490938	0.332122716653525
337	V	0.332122716653525	0.302908989740181
338	A	0.332122716653525	0.321331798731869
339	K	0.302908989740181	0.321331798731869
340	E	0.321331798731869	0.302908989740181
341	V	0.288204578663026	0.288204578663026
342	V	0.201497753276357	0.201497753276357
343	E	0.126537195058555	0.140059501021981
344	A	0.140059501021981	0.128038177527538
345	S	0.128038177527538	0.126537195058555
346	S	0.047105224731816	0.072829639939352
347	K	0.064278095470730	0.072829639939352
348	I	0.072829639939352	0.072829639939352
349	Q	0.128635542631414	0.072829639939352
350	R	0.096033230300407	0.096033230300407
351	E	0.047093437638998	0.126168106425564
352	P	0.149123573970031	0.117557378138239
353	P	0.126168106425564	0.117557378138239
354	E	0.117557378138239	0.126168106425564
355	V	0.117557378138239	0.117557378138239
356	H	0.132287417832419	0.117557378138239
357	R	0.069667672028309	0.075069027047174
358	A	0.075069027047174	0.075069027047174
359	N	0.075013598908611	0.075069027047174
360	I	0.123776907300427	0.123776907300427
361	T	0.237931416509493	0.225644950543201
362	Q	0.225644950543201	0.225644950543201
363	S	0.323657387623044	0.237931416509493
364	R	0.205667333730147	0.310911170923971
365	S	0.310911170923971	0.323657387623044
366	S	0.459859451031497	0.459859451031497
367	H	0.585477590224732	0.510617001393482
368	S	0.585477590224732	0.510617001393482
369	L	0.510617001393482	0.510617001393482
370	N	0.372051322718633	0.506269313921036
371	K	0.353093302769416	0.467201346110446
372	Q	0.506269313921036	0.427044262421258
373	L	0.467201346110446	0.467201346110446
374	I	0.427044262421258	0.506269313921036
375	I	0.583371072902272	0.583371072902272
376	N	0.709304160834832	0.583371072902272
377	M	0.674688829656329	0.583371072902272
378	E	0.524710130938016	0.556470780490271
379	P	0.541885298513854	0.541885298513854
380	L	0.556470780490271	0.524710130938016
381	Q	0.438408323503797	0.438408323503797
382	P	0.277145157035930	0.277145157035930
383	L	0.097566691633934	0.097566691633934
384	L	0.029585175386078	0.029585175386078
385	P	0.021586405021617	0.029585175386078
386	S	0.026820138649401	0.029585175386078
387	P	0.039203986257287	0.035022398372987
388	S	0.082724059410199	0.035022398372987
389	E	0.035022398372987	0.035022398372987
390	Q	0.022083525801128	0.022083525801128
391	E	0.019690621457389	0.019690621457389
392	E	0.017906190003505	0.017906190003505
393	E	0.008181811758871	0.017906190003505
394	L	0.017906190003505	0.016899013672557
395	P	0.015260972753055	0.015260972753055
396	L	0.016899013672557	0.015260972753055
397	G	0.009771881717472	0.009771881717472
398	E	0.009771881717472	0.009771881717472
399	G	0.008413379674515	0.009771881717472
400	V	0.029210215699903	0.029210215699903
401	P	0.049801691939260	0.048244546487462
402	L	0.100748132013429	0.049801691939260
403	P	0.048244546487462	0.100748132013429
404	K	0.100748132013429	0.100748132013429
405	E	0.108267043637109	0.108267043637109
406	E	0.138369962742134	0.138369962742134
407	N	0.218586045988671	0.155706729801301
408	I	0.270072575436950	0.218586045988671
409	S	0.155706729801301	0.218586045988671
410	A	0.270072575436950	0.211406384732912
411	P	0.156603650331034	0.211406384732912
412	L	0.211406384732912	0.258680100551948
413	I	0.258680100551948	0.258680100551948
414	S	0.396061483096469	0.396061483096469
415	S	0.396061483096469	0.396061483096469
416	S	0.588666442277503	0.396061483096469
417	P	0.287524725665097	0.287524725665097
418	V	0.167837499280902	0.167837499280902
419	K	0.122573584005808	0.122573584005808
420	A	0.122573584005808	0.122573584005808
421	A	0.069213765897885	0.069213765897885
422	R	0.020538103448815	0.020538103448815
423	E	0.011894760861365	0.011894760861365
424	Y	0.006863430003668	0.006863430003668
425	E	0.003441995314012	0.004552814253918
426	D	0.003816359313169	0.004552814253918
427	P	0.004552814253918	0.003816359313169
428	P	0.004552814253918	0.003816359313169
429	S	0.002135048127093	0.002135048127093
430	E	0.000999943826456	0.002135048127093
431	E	0.000787927712051	0.001504673321485
432	E	0.002573791772183	0.001504673321485
433	D	0.001504673321485	0.002573791772183
434	K	0.005315587032484	0.005315587032484
435	I	0.010579650020994	0.007170246993628
436	K	0.007170246993628	0.010579650020994
437	E	0.015711389379306	0.015711389379306
438	E	0.026498800993921	0.026498800993921
439	P	0.075856578166845	0.075856578166845
440	L	0.101871190631928	0.101871190631928
441	T	0.143788723470171	0.143788723470171
442	I	0.251509641103185	0.176845108537384
443	S	0.304290737297092	0.251509641103185
444	E	0.176845108537384	0.299767426231330
445	L	0.299767426231330	0.304290737297092
446	V	0.583488922723904	0.583488922723904
447	Y	0.674705328037883	0.583488922723904
448	N	0.711568369545554	0.653108218900820
449	P	0.527454258950981	0.653108218900820
450	S	0.653108218900820	0.527454258950981
451	A	0.316092656142857	0.316092656142857
452	S	0.187645511701875	0.187645511701875
453	L	0.167422236965580	0.167422236965580
454	L	0.057892821489860	0.068348611476610
455	P	0.068348611476610	0.057892821489860
456	T	0.020739865378384	0.057892821489860
457	P	0.038601679597969	0.068348611476610
458	V	0.081509858890447	0.063256095267402
459	D	0.142227533494787	0.081509858890447
460	D	0.063256095267402	0.081509858890447
461	D	0.097815703270653	0.063256095267402
462	E	0.046760849206158	0.046760849206158
463	I	0.025447327763442	0.046760849206158
464	D	0.032081670151615	0.039937676160048
465	M	0.058017288375352	0.039937676160048
466	L	0.039937676160048	0.043819681381544
467	F	0.043819681381544	0.050009546898758
468	D	0.050009546898758	0.050009546898758
469	C	0.102047807012122	0.102047807012122
470	P	0.115469559232792	0.102047807012122
471	S	0.102047807012122	0.102047807012122
472	R	0.053420215985208	0.053420215985208
473	L	0.053420215985208	0.053420215985208
474	E	0.036167331587762	0.036167331587762
475	L	0.035977763298694	0.035977763298694
476	E	0.011337026589765	0.013239587400334
477	R	0.011337026589765	0.011337026589765
478	E	0.013239587400334	0.011337026589765
479	D	0.008980772261012	0.010998515646705
480	T	0.010998515646705	0.008980772261012
481	D	0.005124941294025	0.005124941294025
482	S	0.001571713191732	0.002170559114443
483	F	0.002170559114443	0.002170559114443
484	E	0.001418928505013	0.002170559114443
485	D	0.004603303315485	0.004603303315485
486	L	0.007988067105762	0.007988067105762
487	E	0.027763018433965	0.027763018433965
488	A	0.065522923980771	0.038291330631902
489	D	0.038291330631902	0.038291330631902
490	E	0.043735993892303	0.038291330631902
491	N	0.025584968554517	0.025721237850156
492	A	0.008003040978607	0.025721237850156
493	F	0.025721237850156	0.025584968554517
494	L	0.047439359328631	0.025721237850156
495	I	0.014990722797642	0.027806571973697
496	A	0.031506823987325	0.031506823987325
497	E	0.027806571973697	0.031506823987325
498	E	0.058155495572831	0.058155495572831
499	E	0.116599100284572	0.116599100284572
500	E	0.238133830686217	0.202999687702847
501	L	0.202999687702847	0.202999687702847
502	K	0.212563614701187	0.202999687702847
503	E	0.125638014445691	0.125638014445691
504	A	0.108882742949991	0.125638014445691
505	R	0.047402740861873	0.125638014445691
506	R	0.149997513178960	0.149997513178960
507	A	0.366072649302600	0.366072649302600
508	L	0.504199518745774	0.434557049966138
509	S	0.572509499199814	0.504199518745774
510	W	0.434557049966138	0.572509499199814
511	S	0.623998762362392	0.623998762362392
512	Y	0.757219070033299	0.757219070033299
513	D	0.812526989431634	0.757219070033299
514	I	0.761150167680307	0.761150167680307
515	L	0.715142072545590	0.777215343440100
516	T	0.793528395502620	0.766847569891028
517	G	0.777215343440100	0.766847569891028
518	H	0.766847569891028	0.766847569891028
519	I	0.624194385948625	0.756297435823281
520	R	0.756297435823281	0.756297435823281
521	V	0.641913556986368	0.756297435823281
522	N	0.794659119120324	0.781233344497347
523	P	0.781233344497347	0.781233344497347
524	L	0.781233344497347	0.794659119120324
525	V	0.857621102476705	0.857621102476705
526	K	0.931443365867185	0.897877615380924
527	S	0.905015248109883	0.897877615380924
528	F	0.897877615380924	0.897877615380924
529	S	0.860352822152677	0.897877615380924
530	R	0.871584093818811	0.897877615380924
531	L	0.941427805087932	0.941427805087932
532	L	0.972621138654557	0.972475584710862
533	V	0.972475584710862	0.972475584710862
534	V	0.972475584710862	0.972621138654557
535	G	0.985919504764320	0.983475468660808
536	L	0.983475468660808	0.983563836426469
537	G	0.983563836426469	0.985919504764320
538	L	0.991183256466203	0.991183256466203
539	L	0.994917354200888	0.994917354200888
540	L	0.994917354200888	0.994917354200888
541	F	0.994917354200888	0.994917354200888
542	V	0.995384194199117	0.994917354200888
543	F	0.986412695122214	0.989693390906689
544	P	0.989693390906689	0.989693390906689
545	L	0.974775479748224	0.986412695122214
546	L	0.990481778258832	0.974775479748224
547	L	0.965136865905249	0.965136865905249
548	L	0.965136865905249	0.965136865905249
549	L	0.936451341222524	0.941975081834842
550	L	0.936451341222524	0.936451341222524
551	E	0.941975081834842	0.936451341222524
552	S	0.933111309219341	0.933111309219341
553	G	0.904050430581911	0.910799488603930
554	I	0.910799488603930	0.904050430581911
555	D	0.854315237520155	0.854315237520155
556	L	0.742272272113994	0.742272272113994
557	S	0.607828951551671	0.607828951551671
558	F	0.412197013892725	0.412197013892725
559	L	0.176475910373714	0.410876712131178
560	C	0.410876712131178	0.328244543551195
561	E	0.285914072880647	0.309606211130565
562	I	0.328244543551195	0.328244543551195
563	R	0.309606211130565	0.328244543551195
564	Q	0.491701532086521	0.338517461595349
565	T	0.471297039614944	0.338517461595349
566	P	0.338517461595349	0.338517461595349
567	E	0.321650447526687	0.321650447526687
568	F	0.304081114477281	0.321650447526687
569	E	0.304081114477281	0.321650447526687
570	Q	0.392812213974783	0.342817462171764
571	F	0.373816124033037	0.342817462171764
572	H	0.342817462171764	0.373816124033037
573	Y	0.245040800140863	0.373816124033037
574	E	0.388656158857457	0.388656158857457
575	Y	0.560528374351012	0.524535680037896
576	Y	0.731645837820987	0.560528374351012
577	C	0.524535680037896	0.644345447535254
578	P	0.644345447535254	0.658940353191141
579	L	0.770034000388135	0.658940353191141
580	K	0.658940353191141	0.770034000388135
581	E	0.770998004875585	0.770998004875585
582	W	0.798359075269068	0.798359075269068
583	V	0.928348157305682	0.918405440313863
584	A	0.928348157305682	0.928348157305682
585	G	0.918405440313863	0.928348157305682
586	K	0.929428265127653	0.921348128499744
587	V	0.921348128499744	0.918405440313863
588	H	0.909186556088986	0.909186556088986
589	L	0.500000000000000	0.500000000000000
590	I	0.500000000000000	0.500000000000000
591	L	0.500000000000000	0.500000000000000
592	Y	0.500000000000000	0.500000000000000
593	M	0.500000000000000	0.500000000000000
594	L	0.500000000000000	0.500000000000000
595	G	0.500000000000000	0.500000000000000
596	C	0.500000000000000	0.500000000000000
597	S	0.500000000000000	0.500000000000000
