# Supplementary material for: Conserved degronome features governing quality control associated proteolysis
Source: Nat Commun. 2022 Dec 8;13:7588. doi: 10.1038/s41467-022-35298-y (PMC9732359; doi:10.1038/s41467-022-35298-y)
Supplement: Supplementary file 7 — Supplementary Data 5 [file 41467_2022_35298_MOESM7_ESM.zip › profile_A2A2Z9.csv]

# Degron profile of A2A2Z9
# logit: Predicted probability of a tile being a degron (PSI<2.2) assigned to central position
# smooth: Running median spanning 5 positions
resi	aa	logit	logit_smooth
1	M	0.500000000000000	0.500000000000000
2	R	0.500000000000000	0.500000000000000
3	K	0.500000000000000	0.500000000000000
4	L	0.500000000000000	0.500000000000000
5	L	0.500000000000000	0.500000000000000
6	S	0.500000000000000	0.500000000000000
7	F	0.500000000000000	0.500000000000000
8	G	0.500000000000000	0.500000000000000
9	R	0.800939102206938	0.727916769484875
10	R	0.727916769484875	0.727916769484875
11	L	0.788549904622822	0.727916769484875
12	G	0.664079592264864	0.664079592264864
13	Q	0.492621795608584	0.492621795608584
14	A	0.228811736607322	0.339342428129833
15	L	0.339342428129833	0.252257205024680
16	L	0.252257205024680	0.252257205024680
17	S	0.252257205024680	0.252257205024680
18	S	0.252257205024681	0.252257205024680
19	M	0.191197444867775	0.237008716191693
20	D	0.178874799266213	0.237008716191693
21	Q	0.237008716191693	0.237008716191693
22	E	0.406673694359498	0.237008716191693
23	Y	0.376019411810975	0.237008716191693
24	A	0.138164199091052	0.144554664069336
25	G	0.144554664069336	0.144554664069336
26	R	0.088431849945241	0.138164199091052
27	G	0.154153916184005	0.144554664069336
28	Y	0.115626549696475	0.154153916184005
29	H	0.197842310038070	0.197842310038070
30	I	0.352420020979074	0.352420020979074
31	R	0.505429781539984	0.389094604116992
32	D	0.389094604116992	0.389094604116992
33	W	0.389094604116992	0.505429781539984
34	E	0.508315198294385	0.508315198294385
35	L	0.661104096520712	0.515119159372654
36	R	0.708678192424708	0.515119159372654
37	K	0.515119159372654	0.515119159372654
38	I	0.329981453937581	0.329981453937581
39	H	0.228909628457571	0.279466850641697
40	R	0.252422599619629	0.252422599619629
41	A	0.279466850641697	0.250381279602777
42	A	0.250381279602777	0.250381279602777
43	I	0.250381279602777	0.250381279602777
44	K	0.160844325780466	0.250381279602777
45	G	0.221932163235026	0.221932163235026
46	D	0.362396564816216	0.220256981423196
47	A	0.220119864297583	0.220256981423196
48	A	0.220256981423196	0.220256981423196
49	E	0.220256981423196	0.220256981423196
50	V	0.300738102911828	0.220256981423196
51	E	0.274376375463050	0.220256981423196
52	H	0.084939752213258	0.156093941262532
53	C	0.156093941262532	0.156093941262532
54	L	0.108950396205875	0.156093941262532
55	T	0.294385575080055	0.156093941262532
56	R	0.268366981424926	0.219206890635934
57	R	0.129969172184466	0.219206890635934
58	F	0.219206890635934	0.134360257388618
59	R	0.134360257388618	0.129969172184466
60	D	0.119038224662360	0.119121993632659
61	L	0.119121993632659	0.119038224662360
62	D	0.078469601997228	0.119038224662360
63	V	0.071748280251591	0.119121993632659
64	R	0.125590512866811	0.125502843192186
65	D	0.125502843192186	0.125590512866811
66	R	0.199928745701336	0.140986118105975
67	K	0.140986118105975	0.196296154306841
68	D	0.196296154306841	0.199928745701336
69	R	0.374889141033371	0.256035334643279
70	T	0.256035334643279	0.256035334643279
71	V	0.342369232124224	0.342369232124224
72	L	0.247773936695180	0.342369232124224
73	H	0.342369232124224	0.342369232124224
74	L	0.490088018741068	0.490088018741068
75	A	0.603031652794882	0.603031652794882
76	C	0.733169454754409	0.733169454754409
77	A	0.847521101307690	0.847521101307690
78	H	0.906350787169564	0.906350787169564
79	G	0.947324307197385	0.906350787169564
80	R	0.951951445996394	0.906350787169564
81	V	0.840527548607763	0.840634559274374
82	Q	0.840634559274374	0.840527548607763
83	V	0.725815093458110	0.775957984227188
84	V	0.775957984227188	0.767544020161075
85	T	0.665585443709275	0.725815093458110
86	L	0.767544020161075	0.767544020161075
87	L	0.708430778763672	0.767544020161075
88	L	0.867423526888723	0.767544020161075
89	D	0.906860057805221	0.769416261808701
90	R	0.740497551665540	0.786143253467271
91	K	0.769416261808701	0.769416261808701
92	C	0.786143253467271	0.740497551665540
93	Q	0.631008978575582	0.646018593926922
94	I	0.646018593926922	0.631008978575582
95	N	0.495491849667333	0.495491849667333
96	I	0.307652111895407	0.495491849667333
97	C	0.307652111895407	0.495491849667333
98	D	0.572136074104861	0.538843566728647
99	R	0.538843566728647	0.572136074104861
100	L	0.603319742586303	0.603319742586303
101	N	0.617645315905498	0.603319742586303
102	R	0.653674172452688	0.617645315905498
103	T	0.598157010521581	0.617645315905498
104	P	0.633868416176434	0.598157010521581
105	L	0.328044466533897	0.328044466533897
106	M	0.148616001588124	0.328044466533897
107	K	0.300022701572100	0.300022701572100
108	A	0.389438646819790	0.300022701572100
109	V	0.294109452112392	0.389438646819790
110	H	0.516734961762083	0.516734961762083
111	C	0.668613172667645	0.668613172667645
112	Q	0.789437194914175	0.789437194914175
113	E	0.892316271196471	0.789437194914175
114	E	0.806145693838064	0.789437194914175
115	A	0.748951791274225	0.748951791274225
116	C	0.705218845102914	0.705218845102914
117	A	0.705218845102914	0.705218845102914
118	I	0.526722032048190	0.526722032048190
119	I	0.467367369763476	0.488917830269727
120	L	0.302430162728497	0.488917830269727
121	L	0.488917830269727	0.488917830269727
122	K	0.611047516787971	0.577639827677654
123	R	0.577639827677654	0.611047516787971
124	G	0.694088037215589	0.611047516787971
125	A	0.709843423666614	0.601145487289838
126	N	0.601145487289838	0.601145487289838
127	P	0.369996271281252	0.369996271281252
128	N	0.225792517408775	0.225792517408775
129	I	0.160022705039526	0.178877065614325
130	K	0.160022705039526	0.178877065614325
131	D	0.178877065614325	0.178877065614325
132	I	0.259007310952074	0.259007310952074
133	Y	0.361986849819518	0.361986849819518
134	G	0.440845866656175	0.440845866656175
135	N	0.632423622179599	0.537478607680747
136	T	0.616238945060574	0.537478607680747
137	A	0.537478607680747	0.537478607680747
138	L	0.301451249394058	0.480770993442135
139	H	0.316360332552901	0.460749035659336
140	Y	0.480770993442135	0.377206542361021
141	A	0.460749035659336	0.377206542361021
142	V	0.377206542361021	0.384805084808578
143	Y	0.315027052217577	0.384805084808578
144	N	0.384805084808578	0.384805084808578
145	E	0.537532955151514	0.486428889087258
146	G	0.640204197773149	0.486428889087258
147	T	0.486428889087258	0.486428889087258
148	S	0.486428889087258	0.486428889087258
149	L	0.370998430450432	0.370998430450432
150	A	0.370998430450432	0.370998430450432
151	E	0.215308157625381	0.243957066881277
152	R	0.243957066881277	0.243957066881277
153	L	0.189306226754088	0.243957066881277
154	L	0.332956771038475	0.332956771038475
155	S	0.553637077843042	0.478507831385193
156	H	0.493224049855834	0.478507831385193
157	H	0.478507831385193	0.478507831385193
158	A	0.218993796482662	0.218993796482662
159	N	0.147301672066222	0.192708735374051
160	I	0.192708735374051	0.182792600211083
161	E	0.182792600211083	0.147301672066222
162	A	0.091902245392903	0.159751491749591
163	L	0.091902245392903	0.159751491749591
164	N	0.159751491749591	0.159751491749591
165	K	0.247842794489629	0.247842794489629
166	E	0.272771352244920	0.272771352244920
167	G	0.383575901299170	0.272771352244920
168	N	0.383575901299170	0.364848248380625
169	T	0.234097070013121	0.364848248380625
170	P	0.364848248380625	0.335563623691018
171	L	0.335563623691018	0.252098722606480
172	L	0.198742831481094	0.335563623691018
173	F	0.252098722606480	0.335563623691018
174	A	0.349681709825291	0.349681709825291
175	I	0.614972980417052	0.548092369852210
176	N	0.548092369852210	0.614972980417052
177	S	0.740700700555911	0.740700700555911
178	R	0.841473217203357	0.841473217203357
179	R	0.921457477127554	0.841473217203357
180	Q	0.854811977986801	0.841473217203357
181	H	0.713154112614951	0.713154112614951
182	M	0.551111247480143	0.551111247480143
183	V	0.551111247480143	0.551111247480143
184	E	0.323592330788445	0.551111247480143
185	F	0.551111247480143	0.551111247480143
186	L	0.569627243651262	0.569627243651262
187	L	0.600866201972433	0.569627243651262
188	K	0.704088128025502	0.569627243651262
189	N	0.563097102810698	0.563097102810698
190	Q	0.486758364537272	0.540913837349958
191	A	0.540913837349958	0.540913837349958
192	N	0.394454040651144	0.486758364537272
193	I	0.550405523782521	0.398467216319024
194	H	0.398467216319024	0.394454040651144
195	A	0.302021188663304	0.398467216319024
196	V	0.302021188663304	0.398467216319024
197	D	0.483043142909795	0.483043142909795
198	N	0.688742307652684	0.688742307652684
199	F	0.746390452816583	0.746390452816583
200	K	0.803525163900399	0.746390452816583
201	R	0.826286029879888	0.746390452816583
202	T	0.715811249021728	0.739407940230202
203	A	0.649549102550327	0.715811249021728
204	L	0.739407940230202	0.715811249021728
205	I	0.624609512432845	0.739407940230202
206	L	0.769014525402023	0.769014525402023
207	A	0.895222018194880	0.886337609555587
208	V	0.886337609555587	0.893186673385544
209	Q	0.893186673385544	0.895222018194880
210	H	0.935733593597885	0.935733593597885
211	N	0.964357067924942	0.953144753629900
212	L	0.976425815006297	0.953144753629900
213	S	0.953144753629900	0.953144753629900
214	S	0.902144913497946	0.902144913497946
215	I	0.795627696372403	0.865924814838156
216	V	0.865924814838156	0.865924814838156
217	T	0.803265871306948	0.865924814838156
218	L	0.900092146778314	0.893126274151087
219	L	0.893126274151087	0.893126274151087
220	L	0.913301631957032	0.893126274151087
221	Q	0.838022623107886	0.838022623107886
222	Q	0.721113826574571	0.795448885784678
223	N	0.795448885784678	0.781129931101250
224	I	0.781129931101250	0.721113826574571
225	H	0.612743376548515	0.612743376548515
226	I	0.590838531238434	0.590838531238434
227	S	0.437285993331893	0.437285993331893
228	S	0.336703394753099	0.336703394753099
229	Q	0.134291218242610	0.136185848178604
230	D	0.077512215557137	0.136185848178604
231	M	0.136185848178604	0.136185848178604
232	F	0.196064801904201	0.182888497448272
233	G	0.182888497448272	0.196064801904201
234	Q	0.250005486040399	0.196064801904201
235	T	0.208165300376813	0.197964204605769
236	A	0.116128400792343	0.208165300376813
237	E	0.197964204605769	0.208165300376813
238	D	0.223982845486121	0.223982845486121
239	Y	0.366094122401078	0.278528117859039
240	A	0.438763081812617	0.320255497291417
241	F	0.278528117859039	0.320255497291417
242	C	0.320255497291417	0.320255497291417
243	C	0.320255497291417	0.320255497291417
244	D	0.486851204832868	0.486851204832868
245	L	0.592238854820580	0.592238854820580
246	R	0.592238854820580	0.592238854820580
247	S	0.758045271050544	0.592238854820580
248	I	0.630478290445965	0.592238854820580
249	Q	0.524481784844457	0.524481784844457
250	Q	0.357551523019463	0.378873374949260
251	Q	0.342674912786329	0.378873374949260
252	I	0.378873374949260	0.357551523019463
253	L	0.535029021647411	0.342674912786329
254	E	0.327006971611842	0.378873374949260
255	H	0.326831254071745	0.327006971611842
256	K	0.477015278418021	0.326831254071745
257	N	0.325862586286348	0.325862586286348
258	K	0.293589298852244	0.293589298852244
259	M	0.183754329008289	0.183754329008289
260	L	0.162169675025530	0.162169675025530
261	K	0.080646985590917	0.080646985590917
262	N	0.026106776352330	0.050996181255060
263	H	0.045079274140852	0.050996181255060
264	L	0.050996181255060	0.050996181255060
265	R	0.065373298778427	0.065373298778427
266	N	0.117079010157185	0.069718621461180
267	D	0.117079010157185	0.069718621461180
268	N	0.069718621461180	0.069718621461180
269	Q	0.022389096603517	0.043643636155726
270	E	0.018906302966504	0.038377218848111
271	T	0.043643636155726	0.022389096603517
272	A	0.038377218848111	0.019634778695345
273	A	0.019634778695345	0.023248587330979
274	M	0.019634778695345	0.023248587330979
275	K	0.023248587330979	0.023248587330979
276	P	0.042970972629921	0.042970972629921
277	E	0.057552085613901	0.057552085613901
278	N	0.058733718721448	0.058733718721448
279	L	0.092948082061340	0.092948082061340
280	K	0.159957864259730	0.101032997293054
281	K	0.127619735067546	0.101032997293054
282	R	0.101032997293054	0.101032997293054
283	K	0.074610937875979	0.074610937875979
284	K	0.074610937875979	0.074610937875979
285	R	0.051643834305332	0.074610937875979
286	K	0.066915787552922	0.066915787552922
287	K	0.099858588022402	0.066915787552922
288	L	0.052736906945214	0.066915787552922
289	K	0.067569837078137	0.052736906945214
290	K	0.042261994616372	0.042261994616372
291	R	0.042229683979217	0.042261994616372
292	K	0.035773474808391	0.042261994616372
293	E	0.068839430745380	0.060680191783825
294	G	0.060680191783825	0.068839430745380
295	A	0.104622313901715	0.074895817711836
296	K	0.132014871766975	0.074895817711836
297	A	0.074895817711836	0.074895817711836
298	E	0.046982333642752	0.046982333642752
299	H	0.029144391228581	0.029144391228581
300	N	0.025560881400334	0.025560881400334
301	L	0.025028889075468	0.025560881400334
302	K	0.025028889075468	0.025560881400334
303	V	0.035340731968721	0.033023444882260
304	A	0.053105709765877	0.033023444882260
305	S	0.033023444882260	0.035340731968721
306	E	0.029150437628602	0.033023444882260
307	E	0.049701931319228	0.029150437628602
308	K	0.027096759701657	0.027096759701657
309	Q	0.027096759701657	0.027096759701657
310	E	0.013784433496620	0.013784433496620
311	R	0.013494147301723	0.013494147301723
312	L	0.006771861178385	0.006771861178385
313	E	0.005100052312419	0.005100052312419
314	R	0.002555403367568	0.005100052312419
315	S	0.004442804211227	0.005100052312419
316	E	0.007121135104993	0.007121135104993
317	N	0.007550028175204	0.007550028175204
318	K	0.014073005096773	0.014073005096773
319	Q	0.018450787681987	0.014073005096773
320	P	0.016160246101994	0.014073005096773
321	Q	0.008175751528981	0.013356313147712
322	D	0.013356313147712	0.008175751528981
323	S	0.006231529897427	0.008175751528981
324	Q	0.003586976953067	0.009342574243066
325	S	0.009342574243066	0.009342574243066
326	Y	0.021728991579823	0.015083568855648
327	G	0.017500093238751	0.017500093238751
328	K	0.015083568855648	0.021728991579823
329	K	0.032567939726398	0.032567939726398
330	K	0.052018921760011	0.052018921760011
331	D	0.170996178017426	0.162805555099402
332	E	0.162805555099402	0.162805555099402
333	M	0.185270697283608	0.162805555099402
334	F	0.102051688696002	0.162805555099402
335	G	0.117894844912989	0.178266760984276
336	N	0.178266760984276	0.178266760984276
337	F	0.257094889244399	0.257094889244399
338	M	0.408140315873233	0.408140315873233
339	L	0.408140315873233	0.408140315873233
340	K	0.442003936389086	0.442003936389086
341	R	0.442003936389086	0.442003936389086
342	D	0.497354967173981	0.478296234442797
343	I	0.478296234442797	0.497354967173981
344	A	0.598090179961252	0.598090179961252
345	M	0.792487783852885	0.598090179961252
346	L	0.658355473855925	0.598090179961252
347	K	0.504081816818930	0.504081816818930
348	E	0.212852565992327	0.333073039867537
349	E	0.222890681456013	0.333073039867537
350	L	0.333073039867537	0.333011835497667
351	Y	0.518802092451816	0.333011835497667
352	A	0.333011835497667	0.333011835497667
353	I	0.189344277813367	0.189344277813367
354	K	0.127717988598065	0.127717988598065
355	N	0.068449593420950	0.127717988598065
356	D	0.118885215955330	0.127717988598065
357	S	0.323630333955938	0.190281736003162
358	L	0.434709304981936	0.216519478030776
359	R	0.190281736003162	0.216519478030776
360	K	0.216519478030776	0.190281736003162
361	E	0.175130402013216	0.183804946588098
362	K	0.094437645172805	0.183804946588098
363	K	0.183804946588098	0.183804946588098
364	Y	0.222995292073070	0.222995292073070
365	I	0.247932358076595	0.222995292073070
366	Q	0.401613084942025	0.243773249101540
367	E	0.220827967210621	0.243773249101540
368	I	0.243773249101540	0.243773249101540
369	K	0.213368744565273	0.243773249101540
370	S	0.468872410084200	0.349616563541350
371	I	0.349616563541350	0.349616563541350
372	T	0.349616563541350	0.349616563541350
373	E	0.236939571618691	0.236939571618691
374	I	0.206407081509483	0.236939571618691
375	N	0.233212717169415	0.236939571618691
376	A	0.498814894719274	0.233212717169415
377	N	0.279445554762261	0.233212717169415
378	F	0.191039947744779	0.191039947744779
379	E	0.119388183660224	0.167831760398106
380	K	0.091034948831351	0.167831760398106
381	S	0.167831760398106	0.141242333325371
382	V	0.262082718544931	0.163505306670235
383	R	0.141242333325371	0.167831760398106
384	L	0.163505306670235	0.213601155963992
385	N	0.213601155963992	0.171834571061005
386	E	0.295860202193667	0.213601155963992
387	E	0.171834571061005	0.295860202193667
388	M	0.384875687260693	0.379779984951170
389	I	0.398915053679830	0.379779984951170
390	T	0.379779984951170	0.379779984951170
391	K	0.248858368705246	0.365834383081300
392	K	0.365834383081300	0.248858368705246
393	V	0.195882738334044	0.248858368705246
394	A	0.133048089573097	0.334310118057098
395	Q	0.334310118057098	0.334310118057098
396	Y	0.451973181379077	0.334310118057098
397	S	0.402253503399762	0.334310118057098
398	Q	0.159496940863897	0.162352214458015
399	Q	0.129604709879465	0.162352214458015
400	L	0.162352214458015	0.162352214458015
401	N	0.181540386411005	0.162352214458015
402	D	0.196371109317563	0.162352214458015
403	L	0.136414481572184	0.146177634800604
404	K	0.146177634800604	0.146177634800604
405	A	0.085284227865490	0.136414481572184
406	E	0.149049494226483	0.100202857003036
407	N	0.098274033566565	0.098274033566565
408	A	0.100202857003036	0.098274033566565
409	R	0.032910774979389	0.080239921976439
410	L	0.038871166768804	0.038871166768804
411	N	0.080239921976439	0.035530348079439
412	S	0.035530348079439	0.035530348079439
413	K	0.035530348079439	0.035530348079439
414	L	0.016941982769595	0.035530348079439
415	E	0.031372868856595	0.034639095961448
416	K	0.071237294878013	0.034639095961448
417	E	0.034639095961448	0.034639095961448
418	K	0.039211888058012	0.034639095961448
419	H	0.012318088039384	0.026109311111518
420	N	0.026109311111518	0.016062728631328
421	K	0.015157641828403	0.016062728631328
422	E	0.016062728631328	0.016062728631328
423	R	0.016062728631328	0.016062728631328
424	L	0.029744304560111	0.029744304560111
425	E	0.031492532163231	0.031492532163231
426	A	0.043000660715403	0.043000660715403
427	E	0.082177483771669	0.082177483771669
428	V	0.092492101332047	0.092492101332047
429	E	0.114955123486079	0.114955123486079
430	S	0.144616096147047	0.144616096147047
431	L	0.374824109579928	0.144616096147047
432	H	0.305955848874758	0.288878717094322
433	S	0.118719459785931	0.288878717094322
434	N	0.288878717094322	0.207987403267459
435	L	0.207987403267459	0.207987403267459
436	A	0.207987403267459	0.238683351903193
437	T	0.238683351903193	0.238683351903193
438	A	0.506401257734162	0.252760350692188
439	I	0.370665407435979	0.252760350692188
440	N	0.252760350692188	0.252760350692188
441	E	0.228283453667513	0.252760350692188
442	Y	0.128798471469702	0.228283453667513
443	N	0.259316343494085	0.140733976131314
444	E	0.096647464544873	0.140733976131314
445	I	0.140733976131314	0.216461962437718
446	L	0.216461962437718	0.216461962437718
447	E	0.297220476869581	0.291463845196442
448	R	0.291463845196442	0.297220476869581
449	K	0.358756238802059	0.297220476869581
450	D	0.544609998139735	0.291463845196442
451	L	0.256643759239007	0.358756238802059
452	E	0.178648584535755	0.256643759239007
453	L	0.392497293188003	0.240900497655469
454	V	0.240900497655469	0.240900497655469
455	L	0.154161229928256	0.240900497655469
456	W	0.254986605706066	0.163381422792833
457	R	0.154057130016867	0.163381422792833
458	A	0.163381422792833	0.191265302791389
459	D	0.370146070896243	0.191265302791389
460	D	0.191265302791389	0.191265302791389
461	V	0.291762424426475	0.191265302791389
462	S	0.148181043349044	0.171966913242381
463	R	0.171966913242381	0.148181043349044
464	H	0.099544198470462	0.099544198470462
465	E	0.048985753595120	0.082306100659965
466	T	0.082306100659965	0.068804513116128
467	M	0.068804513116128	0.068804513116128
468	G	0.068804513116128	0.068804513116128
469	S	0.122332940522199	0.068804513116128
470	N	0.060893306406604	0.060893306406604
471	I	0.035889001776870	0.060893306406604
472	S	0.060871074837929	0.060893306406604
473	Q	0.101486564418400	0.101486564418400
474	L	0.165907456181056	0.101486564418400
475	T	0.101486564418400	0.101486564418400
476	D	0.064803014163047	0.135169912364219
477	K	0.135169912364219	0.135169912364219
478	N	0.144200481178339	0.135169912364219
479	E	0.166839138344613	0.135169912364219
480	L	0.107704500934824	0.144200481178339
481	L	0.115225825455676	0.115225825455676
482	T	0.194002369463995	0.115225825455676
483	E	0.107774775207217	0.182498640811401
484	Q	0.182498640811401	0.194002369463995
485	V	0.261639251883510	0.261639251883510
486	H	0.275355473997006	0.275355473997006
487	K	0.473644736755152	0.372925990051146
488	A	0.596411393957489	0.372925990051146
489	R	0.372925990051146	0.372925990051146
490	V	0.229851638990635	0.372925990051146
491	K	0.356742212608376	0.372925990051146
492	F	0.510349773926234	0.356742212608376
493	N	0.393393415872826	0.356742212608376
494	T	0.277705317628223	0.277865525275918
495	L	0.277865525275918	0.277705317628223
496	K	0.169418648126732	0.262082604441680
497	G	0.169418648126732	0.183481097724137
498	K	0.262082604441680	0.169418648126732
499	L	0.183481097724137	0.169418648126732
500	R	0.120363556451770	0.120363556451770
501	E	0.064585214191320	0.120363556451770
502	T	0.080874651945150	0.096499326187909
503	R	0.140528775413192	0.096499326187909
504	D	0.096499326187909	0.139125169386020
505	A	0.175480003260223	0.140528775413192
506	L	0.139125169386020	0.139125169386020
507	R	0.146332684141398	0.139125169386020
508	E	0.134647873548752	0.139125169386020
509	K	0.117436256322476	0.146332684141398
510	T	0.303345468743659	0.177125703657996
511	L	0.177125703657996	0.272621436246246
512	A	0.272621436246246	0.303345468743659
513	L	0.414186775162893	0.272621436246246
514	E	0.347081894362871	0.272621436246246
515	S	0.257744122991730	0.347081894362871
516	V	0.228960772719568	0.347081894362871
517	Q	0.358001226702144	0.358001226702144
518	L	0.389558999213570	0.389558999213570
519	D	0.562379368956442	0.389558999213570
520	L	0.392065013344119	0.389558999213570
521	K	0.231773765277060	0.283996746263119
522	Q	0.194540052546706	0.267917063638892
523	A	0.283996746263119	0.244003418297632
524	Q	0.267917063638892	0.267917063638892
525	H	0.244003418297632	0.267917063638892
526	R	0.273846970202737	0.244003418297632
527	I	0.145756711769856	0.213117850376660
528	K	0.213117850376660	0.145756711769856
529	E	0.098282755522523	0.098282755522523
530	M	0.062239432849929	0.081114563793757
531	K	0.081114563793757	0.063510818993413
532	Q	0.063510818993413	0.062239432849929
533	M	0.040488629275176	0.040488629275176
534	H	0.037667155688195	0.037667155688195
535	P	0.032388296990342	0.034286434297406
536	N	0.016175406994557	0.034286434297406
537	G	0.034286434297406	0.032388296990342
538	E	0.044667268272775	0.028475280586755
539	A	0.028475280586755	0.028475280586755
540	K	0.027884367329870	0.027884367329870
541	E	0.024069044201822	0.024069044201822
542	S	0.016134002260454	0.016134002260454
543	Q	0.014983192966456	0.014983192966456
544	S	0.010169287524389	0.010498779771983
545	I	0.007379955779106	0.010498779771983
546	G	0.010498779771983	0.010498779771983
547	K	0.036261956401271	0.031359579905697
548	Q	0.032021712451006	0.032021712451006
549	N	0.031359579905697	0.033751172793214
550	S	0.057354632892127	0.033751172793214
551	S	0.033751172793214	0.039228495631705
552	E	0.066399226634341	0.039228495631705
553	E	0.039228495631705	0.038030764358633
554	R	0.015660854082005	0.039228495631705
555	I	0.038030764358633	0.039228495631705
556	R	0.073025150833055	0.073025150833055
557	Q	0.138228766996379	0.104004769611020
558	R	0.104004769611020	0.104004769611020
559	E	0.111299957711328	0.111299957711328
560	L	0.103583666950299	0.111299957711328
561	E	0.274381028313897	0.149050213375234
562	N	0.274381028313897	0.149050213375234
563	L	0.149050213375234	0.149050213375234
564	L	0.095497999234714	0.097378221381010
565	L	0.095497999234714	0.095497999234714
566	E	0.097378221381010	0.095497999234714
567	R	0.054287830827778	0.070283712895996
568	Q	0.070283712895996	0.054287830827778
569	L	0.019714627940547	0.031971106885095
570	E	0.027038985028718	0.027038985028718
571	D	0.031971106885095	0.019714627940547
572	A	0.009991810973285	0.010818996899828
573	R	0.010818996899828	0.010818996899828
574	K	0.009830480172430	0.010818996899828
575	E	0.034010069096282	0.025233748142348
576	G	0.025233748142348	0.031738291963558
577	D	0.054033696869447	0.034010069096282
578	N	0.031738291963558	0.054033696869447
579	K	0.058028466119478	0.058028466119478
580	E	0.058028466119478	0.058028466119478
581	I	0.074587326142422	0.074587326142422
582	V	0.123068442931995	0.078729064036104
583	I	0.078729064036104	0.105616197254805
584	N	0.105616197254805	0.105616197254805
585	I	0.105616197254805	0.105616197254805
586	H	0.182180405875960	0.105616197254805
587	R	0.138827478186506	0.138827478186506
588	D	0.078729064036104	0.182180405875960
589	C	0.218535069748247	0.138827478186506
590	L	0.205119775996818	0.079929833978498
591	E	0.079929833978498	0.079929833978498
592	N	0.023911532296902	0.032243196809283
593	G	0.032243196809283	0.023911532296902
594	K	0.012816192753860	0.012816192753860
595	E	0.011226015044245	0.012816192753860
596	D	0.006004824879396	0.012816192753860
597	L	0.022204065056881	0.011226015044245
598	L	0.020827880516406	0.008902203180248
599	E	0.008902203180248	0.019224534844115
600	E	0.008902203180248	0.019224534844115
601	R	0.019224534844115	0.019224534844115
602	N	0.020153134009357	0.020153134009357
603	K	0.036392783862013	0.036392783862013
604	E	0.109994699505742	0.066506498924044
605	L	0.189062042740475	0.066506498924044
606	M	0.066506498924044	0.104744898624244
607	N	0.034519588756383	0.104744898624244
608	E	0.104744898624244	0.104744898624244
609	Y	0.276865613437099	0.246656486735988
610	N	0.246656486735988	0.276865613437099
611	Y	0.416740979543758	0.303175871797010
612	L	0.303175871797010	0.303175871797010
613	K	0.416740979543758	0.303175871797010
614	E	0.179213600670787	0.179213600670787
615	K	0.120394871786161	0.174735227315233
616	L	0.174735227315233	0.174735227315233
617	L	0.174735227315233	0.120394871786161
618	Q	0.116574953226012	0.116574953226012
619	Y	0.087169911587584	0.092507945718444
620	E	0.085977947474244	0.092507945718444
621	K	0.092507945718444	0.092507945718444
622	E	0.155678501707589	0.155678501707589
623	K	0.257347063318019	0.173458957359246
624	A	0.174241989186843	0.173458957359246
625	E	0.173458957359246	0.173458957359246
626	R	0.093438849452089	0.093438849452089
627	E	0.060266123984013	0.065065301599005
628	V	0.020824039638114	0.065065301599005
629	I	0.065065301599005	0.065065301599005
630	V	0.111804967332679	0.098761613552948
631	R	0.098761613552948	0.111354884670422
632	E	0.111354884670422	0.111804967332679
633	F	0.160954942941804	0.160954942941804
634	Q	0.239561247095231	0.215857868365456
635	E	0.215857868365456	0.239561247095231
636	E	0.472551628249584	0.279596463603672
637	L	0.344424700414276	0.279596463603672
638	V	0.279596463603672	0.279596463603672
639	D	0.185397535569145	0.185397535569145
640	H	0.108019259601164	0.174197590313598
641	L	0.174197590313598	0.163453092720954
642	K	0.087559903905687	0.163453092720954
643	K	0.163453092720954	0.163453092720954
644	F	0.163453092720954	0.163453092720954
645	S	0.204653795199702	0.163453092720954
646	M	0.121631017888893	0.149053441335658
647	S	0.075103933251988	0.149053441335658
648	E	0.149053441335658	0.130209466733665
649	S	0.206897568544952	0.149053441335658
650	P	0.130209466733665	0.206897568544952
651	L	0.244295870824628	0.213844615096927
652	E	0.213844615096927	0.213844615096927
653	G	0.214762586580693	0.213844615096927
654	T	0.120251775929834	0.120251775929834
655	S	0.049589579120419	0.120251775929834
656	H	0.050107321170380	0.120251775929834
657	C	0.153942731591509	0.153942731591509
658	H	0.155371866435103	0.153942731591509
659	I	0.177915049419752	0.153942731591509
660	N	0.097968620486199	0.155371866435103
661	L	0.151363257886057	0.177915049419752
662	D	0.181949646550507	0.181949646550507
663	E	0.292437101934140	0.292437101934140
664	T	0.435737276488564	0.397918940289278
665	W	0.397918940289278	0.397918940289278
666	T	0.412438257095187	0.397918940289278
667	S	0.272092202451518	0.303016043417441
668	K	0.272092202451518	0.272092202451518
669	K	0.303016043417441	0.272092202451518
670	K	0.164370477597891	0.184306726862753
671	L	0.184306726862753	0.184306726862753
672	F	0.184306726862753	0.174036638910991
673	Q	0.174036638910991	0.174036638910991
674	V	0.102908143619129	0.102908143619129
675	E	0.061155934231378	0.068998280513955
676	I	0.036047927624065	0.068998280513955
677	Q	0.068998280513955	0.068998280513955
678	P	0.078182899799165	0.071484230603962
679	E	0.078182899799165	0.071484230603962
680	E	0.071484230603962	0.071484230603962
681	K	0.071484230603962	0.071484230603962
682	H	0.045712823912033	0.071484230603962
683	E	0.050126873173194	0.071484230603962
684	E	0.157641852953333	0.084184703258513
685	F	0.084184703258513	0.157641852953333
686	R	0.157657897413407	0.157657897413407
687	K	0.292624190575709	0.292624190575709
688	V	0.363719997031348	0.363719997031348
689	F	0.632863798433501	0.632863798433501
690	E	0.648936982905991	0.646865206201317
691	L	0.677851046219735	0.648936982905991
692	I	0.646865206201317	0.677851046219735
693	S	0.746449204480381	0.746449204480381
694	L	0.762346754323673	0.762346754323673
695	L	0.762346754323673	0.762346754323673
696	N	0.762346754323673	0.762346754323673
697	Y	0.639441040976781	0.639441040976781
698	T	0.429544779243614	0.585945326733846
699	A	0.585945326733846	0.429544779243614
700	D	0.301895146779538	0.301895146779538
701	Q	0.285230367028891	0.285230367028891
702	I	0.186391068059660	0.186391068059660
703	R	0.065427236831139	0.065427236831139
704	K	0.020945389753161	0.032033813455809
705	K	0.032033813455809	0.020945389753161
706	N	0.018960016677732	0.019981030101373
707	R	0.014246668394732	0.019981030101373
708	E	0.019981030101373	0.019981030101373
709	L	0.037036568327349	0.030062046542995
710	E	0.037813886654379	0.037036568327349
711	E	0.030062046542995	0.037036568327349
712	E	0.051203435885913	0.037813886654379
713	A	0.031816357139059	0.049810785075622
714	T	0.049810785075622	0.051203435885913
715	G	0.062623340848538	0.062623340848538
716	Y	0.111948314359558	0.111948314359558
717	K	0.148353432445429	0.122385984638589
718	K	0.122385984638589	0.148353432445429
719	C	0.313348905753993	0.313348905753993
720	L	0.386727163596537	0.386727163596537
721	E	0.574098227247656	0.574098227247656
722	M	0.672381410546787	0.672381410546787
723	T	0.713563976280164	0.672381410546787
724	I	0.723297286720506	0.672381410546787
725	N	0.464335646990404	0.476625463026226
726	M	0.314841899241468	0.464335646990404
727	L	0.476625463026226	0.361917546193516
728	N	0.361917546193516	0.361917546193516
729	A	0.326487551080412	0.361917546193516
730	F	0.476523255370285	0.326487551080412
731	A	0.313944478364731	0.313944478364731
732	N	0.184482410185878	0.184482410185878
733	E	0.172695562505708	0.172695562505708
734	D	0.172695562505708	0.172695562505708
735	F	0.123055680574076	0.123055680574076
736	S	0.035986896197297	0.062324023329321
737	C	0.041610838266590	0.041610838266590
738	H	0.062324023329321	0.039479746303857
739	G	0.032449890424816	0.039479746303857
740	D	0.039479746303857	0.039479746303857
741	L	0.025240738078557	0.039479746303857
742	N	0.084104696577021	0.084104696577021
743	T	0.256603739927876	0.245527028056733
744	D	0.256603739927876	0.245527028056733
745	Q	0.245527028056733	0.249808485558133
746	L	0.160432526255392	0.249808485558133
747	K	0.249808485558133	0.249808485558133
748	M	0.293410075517644	0.277831621657729
749	D	0.433943749382225	0.293410075517644
750	I	0.277831621657729	0.309358106287180
751	L	0.475371083375967	0.309358106287180
752	F	0.309358106287180	0.309358106287180
753	K	0.309358106287180	0.422008894333540
754	K	0.476996450821296	0.422008894333540
755	L	0.422008894333540	0.422008894333540
756	K	0.487276917163904	0.422008894333540
757	Q	0.266203939188027	0.406298267625152
758	K	0.406298267625152	0.266203939188027
759	F	0.161761299044455	0.161761299044455
760	D	0.111945906529350	0.111945906529350
761	D	0.103180047859395	0.111945906529350
762	L	0.108760652514376	0.108760652514376
763	M	0.114604519006516	0.103180047859395
764	A	0.060995985154042	0.108760652514376
765	E	0.099605937361155	0.114604519006516
766	K	0.169752461276301	0.146788138044240
767	E	0.146788138044240	0.147472253452462
768	A	0.147472253452462	0.169752461276301
769	V	0.298121744940546	0.175704923696572
770	S	0.444830762217173	0.175704923696572
771	S	0.175704923696572	0.175704923696572
772	K	0.101072060703048	0.135129291602953
773	C	0.049970918500736	0.135129291602953
774	V	0.135129291602953	0.135129291602953
775	N	0.237418775437968	0.237418775437968
776	L	0.368945130506327	0.237418775437968
777	A	0.305349495583624	0.237418775437968
778	K	0.128907257238814	0.305349495583624
779	D	0.217532022274929	0.305349495583624
780	N	0.343089008192620	0.341631590908871
781	E	0.356487471494451	0.341631590908871
782	V	0.341631590908871	0.341631590908871
783	L	0.187028302629097	0.214703829946280
784	H	0.214703829946280	0.198831110456978
785	Q	0.198831110456978	0.187028302629097
786	E	0.157251391296272	0.176506563018336
787	L	0.102029389124662	0.176506563018336
788	L	0.176506563018336	0.176506563018336
789	S	0.302554784429606	0.193439903808075
790	M	0.302554784429606	0.193439903808075
791	G	0.193439903808075	0.193439903808075
792	K	0.193439903808075	0.193439903808075
793	V	0.113251529401949	0.115436683572077
794	Q	0.115436683572077	0.113251529401949
795	E	0.102018311956901	0.102018311956901
796	K	0.053938560666584	0.053938560666584
797	C	0.027816196929285	0.051009925897685
798	E	0.041255863450696	0.041255863450696
799	K	0.051009925897685	0.039215544137105
800	L	0.039215544137105	0.039215544137105
801	E	0.024251406000772	0.024767292619882
802	K	0.013554622912813	0.024767292619882
803	D	0.024767292619882	0.024767292619882
804	K	0.076729630196795	0.065358891740239
805	K	0.065358891740239	0.075633763662989
806	M	0.075633763662989	0.076729630196795
807	L	0.118454042259480	0.076372655053519
808	E	0.125944279951965	0.118454042259480
809	E	0.076372655053519	0.118454042259480
810	K	0.178049459424315	0.125944279951965
811	V	0.116533732504965	0.116533732504965
812	L	0.199249211957611	0.173838913292356
813	N	0.116533732504965	0.173838913292356
814	L	0.173838913292356	0.173838913292356
815	K	0.192628194524272	0.173838913292356
816	T	0.067954680488655	0.192628194524272
817	H	0.192628194524272	0.192628194524272
818	M	0.239081161301049	0.239081161301049
819	E	0.239081161301049	0.239081161301049
820	K	0.239081161301049	0.239081161301049
821	D	0.133684531816492	0.133684531816492
822	M	0.100454488894717	0.100454488894717
823	V	0.093305529858535	0.093305529858535
824	E	0.093305529858535	0.093305529858535
825	L	0.092384846727865	0.092384846727865
826	G	0.051417213386371	0.063414803094495
827	K	0.063414803094495	0.055662938533521
828	V	0.055662938533521	0.055662938533521
829	Q	0.034649027112800	0.059466039062418
830	E	0.071913594891637	0.055662938533521
831	Y	0.059466039062418	0.059466039062418
832	K	0.052815926810539	0.059466039062418
833	S	0.082246698555340	0.059466039062418
834	E	0.055302788647760	0.082246698555340
835	L	0.136172771926974	0.082246698555340
836	D	0.087583671842964	0.087583671842964
837	E	0.050395116042141	0.097518243700430
838	R	0.097518243700430	0.087583671842964
839	A	0.097518243700430	0.071821005980822
840	M	0.034593424290235	0.076996097770302
841	Q	0.071821005980822	0.076996097770302
842	A	0.076996097770302	0.076996097770302
843	I	0.214441036051523	0.118219152122375
844	E	0.118219152122375	0.201857603114885
845	K	0.201857603114885	0.214441036051523
846	L	0.288999285281030	0.201857603114885
847	E	0.316153826915814	0.201857603114885
848	E	0.177820173465425	0.199331974935404
849	I	0.199331974935404	0.177820173465425
850	H	0.134127125919794	0.134127125919794
851	L	0.106349984602636	0.134127125919794
852	Q	0.051173937380231	0.106349984602636
853	K	0.150015802447432	0.097042137240428
854	Q	0.097042137240428	0.097042137240428
855	A	0.050136294475216	0.147285073029938
856	E	0.147285073029938	0.099528462333415
857	Y	0.192688175803120	0.099528462333415
858	E	0.099528462333415	0.099528462333415
859	K	0.048742246562872	0.048742246562872
860	Q	0.021179005420507	0.029936475652088
861	L	0.023159627828495	0.029936475652088
862	E	0.029936475652088	0.029936475652088
863	Q	0.032364620059920	0.032364620059920
864	L	0.048709114056672	0.043787847111676
865	N	0.077565026345034	0.048709114056672
866	K	0.043787847111676	0.048709114056672
867	D	0.069942690355859	0.069942690355859
868	N	0.043787847111676	0.047779599565166
869	T	0.085287588632018	0.069942690355859
870	A	0.047779599565166	0.085287588632018
871	S	0.141039886973610	0.085287588632018
872	L	0.143674337174489	0.087547051545784
873	K	0.042727514065015	0.087547051545784
874	K	0.087547051545784	0.087547051545784
875	K	0.055199827457406	0.087547051545784
876	E	0.158033428328937	0.158033428328937
877	L	0.182380966057596	0.182380966057596
878	T	0.291908348208060	0.240532478856856
879	L	0.251458965026816	0.240532478856856
880	K	0.240532478856856	0.240532478856856
881	D	0.202262163941989	0.213766793162421
882	V	0.202262163941989	0.213766793162421
883	E	0.213766793162421	0.213766793162421
884	C	0.261393376058308	0.245922203701445
885	K	0.516253698605513	0.245922203701445
886	F	0.245922203701445	0.245922203701445
887	S	0.138834185324775	0.138834185324775
888	K	0.127658597540157	0.138834185324775
889	M	0.135641313281283	0.135641313281283
890	K	0.240955640155872	0.135641313281283
891	T	0.096550784120925	0.135641313281283
892	A	0.259103612043097	0.111146111655133
893	Y	0.111146111655133	0.096550784120925
894	E	0.070755561040912	0.070755561040912
895	D	0.065900920124086	0.065900920124086
896	V	0.062365596272569	0.062365596272569
897	T	0.038925595640528	0.061469743302430
898	T	0.031991126704466	0.061469743302430
899	E	0.061469743302430	0.061469743302430
900	L	0.073645851992296	0.072624103523877
901	E	0.099484310432665	0.073645851992296
902	E	0.072624103523877	0.099484310432665
903	Y	0.203989460181858	0.203989460181858
904	K	0.325883018697015	0.214439669875894
905	E	0.258096366882032	0.214439669875894
906	A	0.214439669875894	0.258096366882032
907	F	0.212603979590207	0.258096366882032
908	A	0.319878452678425	0.273530507354550
909	V	0.273530507354550	0.319878452678425
910	A	0.396082845959603	0.319878452678425
911	L	0.396082845959603	0.396082845959603
912	K	0.263173901428392	0.396082845959603
913	A	0.435437763561015	0.435437763561015
914	N	0.575958008684655	0.435437763561015
915	S	0.510641767695651	0.435437763561015
916	S	0.358352272051266	0.358352272051266
917	M	0.185301990320264	0.185301990320264
918	S	0.111701217245195	0.111701217245195
919	E	0.088095861214449	0.111701217245195
920	K	0.094770036166373	0.111701217245195
921	I	0.119928548793993	0.119928548793993
922	T	0.159214287725825	0.159214287725825
923	K	0.327037945497937	0.327037945497937
924	S	0.327037945497937	0.327037945497937
925	D	0.329448288767687	0.327037945497937
926	K	0.235467243688336	0.329448288767687
927	K	0.366527102167589	0.366527102167589
928	I	0.653151583072367	0.458605322452080
929	A	0.750247557223979	0.458605322452080
930	V	0.458605322452080	0.458605322452080
931	I	0.441320126371501	0.441320126371501
932	S	0.324786785917869	0.441320126371501
933	T	0.341662985859220	0.441320126371501
934	K	0.609639805155954	0.487438876057367
935	L	0.487438876057367	0.609639805155954
936	F	0.635866521531549	0.615772490048615
937	M	0.615772490048615	0.615772490048615
938	E	0.710431051937773	0.615772490048615
939	K	0.589946634058633	0.589946634058633
940	E	0.416721701953098	0.573049128363553
941	R	0.573049128363553	0.573049128363553
942	M	0.530171713068240	0.530171713068240
943	E	0.642870604884195	0.530171713068240
944	Y	0.508315340754973	0.508315340754973
945	F	0.319869948465344	0.319869948465344
946	L	0.135162941828067	0.187913072869788
947	S	0.187913072869788	0.187913072869788
948	T	0.123501532611559	0.187913072869788
949	L	0.315579172472353	0.266457977125647
950	P	0.266457977125647	0.279432364138540
951	M	0.279432364138540	0.279432364138540
952	R	0.535297285768326	0.276407466501338
953	P	0.276407466501338	0.276407466501338
954	D	0.139553915505074	0.139553915505074
955	P	0.139553915505074	0.139553915505074
956	E	0.113996706524292	0.121200684531747
957	L	0.112897277290304	0.113996706524292
958	P	0.121200684531747	0.112897277290304
959	C	0.085212705883522	0.104229585253819
960	V	0.104229585253819	0.097959810273584
961	E	0.078811428768272	0.097959810273584
962	N	0.097959810273584	0.104229585253819
963	L	0.170028843313242	0.170028843313242
964	N	0.294406397633483	0.294406397633483
965	S	0.596719133226212	0.401006634508814
966	I	0.401006634508814	0.410223727048270
967	E	0.426131754793509	0.410223727048270
968	L	0.410223727048270	0.410223727048270
969	N	0.333574588190226	0.426131754793509
970	R	0.639646427184673	0.639646427184673
971	K	0.707101581325507	0.707101581325507
972	Y	0.723466459715932	0.723466459715932
973	I	0.737058505637432	0.723466459715932
974	P	0.739171534478593	0.723466459715932
975	K	0.581940669829042	0.657948121852697
976	M	0.657948121852697	0.581940669829042
977	A	0.465325208862495	0.503033612775510
978	I	0.503033612775510	0.501503670466860
979	R	0.486777703483946	0.486777703483946
980	I	0.501503670466860	0.486777703483946
981	P	0.315540271993285	0.315540271993285
982	T	0.152281665417465	0.253355734085267
983	S	0.253355734085267	0.253355734085267
984	N	0.253355734085267	0.152281665417465
985	P	0.151814384244845	0.151814384244845
986	Q	0.127287993212535	0.127287993212535
987	T	0.118623840626881	0.118623840626881
988	S	0.111991022590096	0.111991022590096
989	N	0.034341532389065	0.111991022590096
990	N	0.072873232903275	0.111991022590096
991	C	0.127443762358040	0.127443762358040
992	K	0.215311060210111	0.215311060210111
993	N	0.271765212956832	0.271765212956832
994	S	0.465071561174279	0.465071561174279
995	L	0.536252589734651	0.536252589734651
996	T	0.682412785471842	0.682412785471842
997	E	0.725038727461593	0.725038727461593
998	L	0.738581418275514	0.738581418275514
999	L	0.878796406620604	0.878796406620604
1000	L	0.886593089569662	0.886593089569662
1001	R	0.939369820154872	0.886593089569662
1002	W	0.973468065563789	0.886593089569662
1003	A	0.500000000000000	0.500000000000000
1004	L	0.500000000000000	0.500000000000000
1005	A	0.500000000000000	0.500000000000000
1006	P	0.500000000000000	0.500000000000000
1007	I	0.500000000000000	0.500000000000000
1008	Y	0.500000000000000	0.500000000000000
1009	F	0.500000000000000	0.500000000000000
1010	L	0.500000000000000	0.500000000000000
1011	L	0.500000000000000	0.500000000000000
