# Supplementary material for: Conserved degronome features governing quality control associated proteolysis
Source: Nat Commun. 2022 Dec 8;13:7588. doi: 10.1038/s41467-022-35298-y (PMC9732359; doi:10.1038/s41467-022-35298-y)
Supplement: Supplementary file 7 — Supplementary Data 5 [file 41467_2022_35298_MOESM7_ESM.zip › profile_A2A368.csv]

# Degron profile of A2A368
# logit: Predicted probability of a tile being a degron (PSI<2.2) assigned to central position
# smooth: Running median spanning 5 positions
resi	aa	logit	logit_smooth
1	M	0.500000000000000	0.500000000000000
2	S	0.500000000000000	0.500000000000000
3	Q	0.500000000000000	0.500000000000000
4	D	0.500000000000000	0.500000000000000
5	Q	0.500000000000000	0.500000000000000
6	E	0.500000000000000	0.500000000000000
7	S	0.500000000000000	0.500000000000000
8	P	0.500000000000000	0.500000000000000
9	R	0.038980549787211	0.048475841771353
10	C	0.026542784091420	0.048475841771353
11	T	0.048475841771353	0.048475841771353
12	H	0.052326599114654	0.052326599114654
13	D	0.059643176106850	0.059643176106850
14	Q	0.064982093689254	0.064982093689254
15	H	0.100473126071119	0.100473126071119
16	L	0.100473126071119	0.100473126071119
17	Q	0.197991864557718	0.116106372427119
18	T	0.116106372427119	0.122433898670101
19	F	0.122433898670101	0.126588729928462
20	S	0.144822552649294	0.126588729928462
21	E	0.126588729928462	0.144822552649294
22	T	0.330896256239617	0.319140416545160
23	Q	0.348954086756711	0.319140416545160
24	S	0.319140416545160	0.330896256239617
25	L	0.234412582376469	0.319140416545160
26	E	0.384020452023072	0.261455169900544
27	V	0.261455169900544	0.234412582376469
28	A	0.151558219428944	0.261455169900544
29	Q	0.152969219913478	0.261455169900544
30	V	0.371454439247224	0.371454439247224
31	S	0.523391584607680	0.523391584607680
32	K	0.543422612524203	0.523391584607680
33	A	0.543422612524203	0.543320950772359
34	L	0.387835629771735	0.543320950772359
35	E	0.543320950772359	0.475839807438867
36	K	0.372255719678700	0.475839807438867
37	T	0.475839807438867	0.475839807438867
38	L	0.626565809580769	0.455428825608572
39	L	0.455428825608572	0.455428825608572
40	S	0.387358311415489	0.455428825608572
41	S	0.387358311415489	0.387358311415489
42	S	0.491852133839310	0.387358311415489
43	H	0.326939764742978	0.387358311415489
44	P	0.326939764742979	0.347080081436665
45	L	0.387358311415489	0.326939764742979
46	V	0.347080081436665	0.326939764742979
47	P	0.257742592497975	0.257742592497975
48	G	0.184888726512631	0.207876338734746
49	K	0.176174073952938	0.184888726512631
50	L	0.207876338734746	0.176174073952938
51	K	0.130931934981776	0.130931934981776
52	E	0.122613258012375	0.122613258012375
53	A	0.122613258012375	0.122613258012375
54	P	0.122613258012375	0.122613258012375
55	A	0.044932694612036	0.095936636778719
56	A	0.086247009577946	0.094081348140916
57	K	0.095936636778719	0.086247009577946
58	A	0.094081348140916	0.094081348140916
59	E	0.052384503634726	0.095936636778719
60	S	0.098738069050100	0.098738069050100
61	P	0.234536393469758	0.199793825540894
62	L	0.199793825540894	0.199793825540894
63	E	0.227049679873431	0.227049679873431
64	V	0.193136318635978	0.227049679873431
65	P	0.284235286859619	0.284235286859619
66	Q	0.340757501796803	0.340757501796803
67	S	0.418021847612332	0.418021847612332
68	F	0.558481558747841	0.558481558747841
69	C	0.561175253769643	0.558481558747841
70	S	0.603340137685838	0.561175253769643
71	S	0.447408658972838	0.561175253769643
72	S	0.585118962803779	0.452664595866792
73	I	0.452664595866792	0.447408658972838
74	A	0.358393758150272	0.377106454481829
75	V	0.377106454481829	0.358393758150272
76	T	0.232286828677952	0.232286828677952
77	T	0.085059393710178	0.085059393710178
78	T	0.066342336547217	0.066342336547217
79	S	0.066342336547217	0.066342336547217
80	S	0.066342336547217	0.066342336547217
81	S	0.053361248257051	0.053361248257051
82	E	0.024910276298252	0.024910276298252
83	S	0.011809965417278	0.011809965417278
84	D	0.004007250151337	0.004007250151337
85	E	0.002279457507974	0.002279457507974
86	A	0.001128133287614	0.001128133287614
87	S	0.001115882145260	0.001115882145260
88	S	0.000948640993006	0.000948640993006
89	N	0.000948640993006	0.000948640993006
90	Q	0.000948640993006	0.000948640993006
91	E	0.001651264420211	0.000948640993006
92	E	0.000948640993006	0.000948640993006
93	E	0.000948640993006	0.001360770402638
94	D	0.001669383639850	0.000948640993006
95	S	0.001360770402638	0.000948640993006
96	P	0.000680543723852	0.000786637074379
97	S	0.000578510472944	0.000680543723852
98	S	0.000786637074379	0.000680543723852
99	S	0.000676424288454	0.000786637074379
100	E	0.002006589858099	0.002006589858099
101	D	0.002968049538543	0.002968049538543
102	T	0.006323143726165	0.006323143726165
103	S	0.006323143726165	0.006323143726165
104	D	0.007748456384503	0.007748456384503
105	P	0.016966587016976	0.007895881856604
106	R	0.008552076454864	0.007895881856604
107	N	0.007895881856604	0.008552076454864
108	V	0.007447489372350	0.008552076454864
109	P	0.021802231498510	0.021802231498510
110	A	0.051887667397758	0.051887667397758
111	D	0.091852170572322	0.091852170572322
112	A	0.159670948150764	0.159670948150764
113	L	0.393326767092125	0.376985461910387
114	D	0.376985461910387	0.393326767092125
115	Q	0.511689312164230	0.511689312164230
116	K	0.665168363738647	0.665168363738647
117	V	0.686375182778259	0.680768247432594
118	A	0.735154368749565	0.686375182778259
119	F	0.680768247432594	0.735154368749565
120	L	0.872626564020070	0.804824429718122
121	V	0.837422992718934	0.837422992718934
122	N	0.804824429718122	0.872626564020070
123	F	0.886089363841553	0.877542402617831
124	M	0.888249280209220	0.886089363841553
125	L	0.877542402617831	0.886089363841553
126	H	0.895345820567256	0.877542402617831
127	K	0.875748087388968	0.875748087388968
128	C	0.780529508839624	0.780529508839624
129	Q	0.699079634759130	0.699079634759130
130	M	0.405063739112583	0.564805562310919
131	K	0.563465021053163	0.563465021053163
132	K	0.564805562310919	0.468554200918104
133	P	0.448601448653685	0.563465021053163
134	I	0.468554200918104	0.564805562310919
135	T	0.624760430250903	0.624760430250903
136	K	0.782388781366395	0.624760430250903
137	A	0.678577173221747	0.624760430250903
138	D	0.533484808357988	0.533484808357988
139	M	0.275368998674181	0.275368998674181
140	L	0.187916717026735	0.237401041938790
141	K	0.197073280432470	0.222214634400375
142	I	0.237401041938790	0.220331054890744
143	I	0.222214634400375	0.220331054890744
144	I	0.220331054890744	0.222080638144903
145	K	0.146816433582222	0.222080638144903
146	D	0.222080638144903	0.222080638144903
147	D	0.517632967081613	0.434978580844293
148	E	0.572733854287800	0.500515479817369
149	S	0.434978580844293	0.500515479817369
150	H	0.500515479817369	0.434978580844293
151	F	0.329850791854426	0.329850791854426
152	S	0.121879435382725	0.127745629891196
153	E	0.068465414386649	0.127745629891196
154	I	0.127745629891196	0.127745629891196
155	L	0.144005232212543	0.144005232212543
156	L	0.336099716838146	0.336099716838146
157	R	0.642255586128446	0.642255586128446
158	A	0.770345652164101	0.701703748701519
159	S	0.701703748701519	0.701703748701519
160	E	0.702843653795022	0.702843653795022
161	H	0.541722978674438	0.702843653795022
162	L	0.778334054605601	0.702843653795022
163	E	0.746266090731882	0.541722978674438
164	M	0.473344819439124	0.473344819439124
165	I	0.449290813007175	0.449290813007175
166	F	0.274263218987475	0.274263218987475
167	G	0.207452645189343	0.274263218987475
168	L	0.209255677607469	0.274263218987475
169	D	0.317883213977931	0.284839652634186
170	V	0.317883213977931	0.317883213977931
171	V	0.284839652634186	0.317883213977931
172	E	0.545671425215146	0.357795871012500
173	V	0.376467306745606	0.357795871012500
174	D	0.357795871012500	0.376467306745606
175	P	0.357795871012500	0.376467306745606
176	T	0.600044188440310	0.429518653694976
177	T	0.429518653694976	0.556488689026739
178	H	0.738913317885257	0.580234996829293
179	C	0.556488689026739	0.580234996829293
180	Y	0.580234996829293	0.708815704308616
181	G	0.708815704308616	0.708815704308616
182	L	0.711916957233819	0.708815704308616
183	F	0.711916957233819	0.711916957233819
184	I	0.687311280184782	0.711916957233819
185	K	0.765799571732666	0.765799571732666
186	L	0.858678869767576	0.765799571732666
187	G	0.849308950708080	0.765799571732666
188	L	0.726320894824957	0.726320894824957
189	T	0.468108087813466	0.523236654690398
190	Y	0.523236654690398	0.468108087813466
191	D	0.306357155198748	0.306357155198748
192	G	0.287292888480024	0.287292888480024
193	M	0.144052927365590	0.144052927365590
194	L	0.144052927365590	0.144052927365590
195	S	0.083047362038869	0.083047362038869
196	G	0.083047362038869	0.083047362038869
197	E	0.083047362038869	0.083047362038869
198	K	0.144052927365590	0.144052927365590
199	G	0.165216885453759	0.165216885453759
200	V	0.446358273776817	0.446358273776817
201	P	0.645200612165919	0.477575662967888
202	K	0.694334328923769	0.609206056417403
203	T	0.477575662967888	0.645200612165919
204	G	0.609206056417403	0.694334328923769
205	L	0.807612213027361	0.807612213027361
206	L	0.931797550501937	0.931797550501937
207	I	0.956129310332712	0.931797550501937
208	I	0.964511101735380	0.931797550501937
209	V	0.923366846551148	0.927899792332624
210	L	0.918338481666618	0.927899792332624
211	G	0.927899792332624	0.927899792332624
212	V	0.939836951341381	0.927899792332624
213	I	0.954316154929858	0.927899792332624
214	F	0.864564718996911	0.864564718996911
215	M	0.661103186895509	0.661103186895509
216	K	0.354875261373846	0.354875261373846
217	G	0.315427533307770	0.348555791424270
218	N	0.348555791424270	0.315427533307770
219	R	0.140528003627962	0.288908262618133
220	A	0.269431886696572	0.269431886696572
221	T	0.288908262618133	0.140528003627962
222	E	0.136677366841044	0.137321944489845
223	E	0.137321944489845	0.136677366841044
224	E	0.096661903422243	0.136677366841044
225	V	0.079027649480175	0.137321944489845
226	W	0.162162177821636	0.162162177821636
227	E	0.296948916183715	0.194313741858652
228	V	0.281337491776177	0.194313741858652
229	L	0.194313741858652	0.269725761124805
230	N	0.183611554295250	0.269725761124805
231	L	0.269725761124805	0.269725761124805
232	T	0.409537945891653	0.409537945891653
233	G	0.693001718684423	0.693001718684423
234	V	0.729360121830726	0.717738060306695
235	Y	0.717738060306695	0.717738060306695
236	S	0.770045469765265	0.717738060306695
237	G	0.529930315722788	0.529930315722788
238	K	0.337775922469340	0.409579819512833
239	K	0.409579819512833	0.409579819512833
240	H	0.357058170895233	0.409579819512833
241	F	0.507864713787926	0.507864713787926
242	I	0.735372551216468	0.507864713787926
243	F	0.622283504124613	0.507864713787926
244	G	0.472908717875684	0.525652668911247
245	E	0.309583648112400	0.525652668911247
246	P	0.525652668911247	0.525652668911247
247	R	0.667156173232239	0.525652668911247
248	M	0.667156173232239	0.525652668911247
249	L	0.516297272387229	0.516297272387229
250	I	0.350054314932217	0.350054314932217
251	T	0.314122640717587	0.315298432578860
252	K	0.315298432578860	0.315298432578860
253	D	0.259078750922602	0.315298432578860
254	F	0.513250509230444	0.494649131787289
255	V	0.533713160039313	0.513250509230444
256	K	0.494649131787289	0.513250509230444
257	E	0.526034929905155	0.494649131787289
258	K	0.420285433904285	0.420285433904285
259	Y	0.220273228820751	0.220273228820751
260	L	0.218401484569790	0.218401484569790
261	E	0.129016235902102	0.201229526153051
262	Y	0.201229526153051	0.141971455231240
263	Q	0.141971455231240	0.141971455231240
264	Q	0.094766443397578	0.161236795132319
265	V	0.161236795132319	0.161236795132319
266	A	0.161236795132319	0.161236795132319
267	N	0.275869896924071	0.275869896924071
268	S	0.292494317945853	0.292494317945853
269	D	0.303509141059022	0.292494317945853
270	P	0.364625416451758	0.292494317945853
271	A	0.219824620677019	0.303509141059022
272	R	0.247828600991274	0.247828600991274
273	Y	0.304699118907673	0.219824620677019
274	E	0.195027145368821	0.195027145368821
275	F	0.195027145368821	0.195027145368821
276	L	0.149174749151294	0.195027145368821
277	W	0.150567497547700	0.195027145368821
278	G	0.261813927985489	0.261813927985489
279	P	0.282328517601366	0.282328517601366
280	R	0.325291794611494	0.293278359227964
281	A	0.296412254254190	0.296412254254190
282	K	0.293278359227964	0.296412254254190
283	A	0.575909420758620	0.294409619555765
284	E	0.294409619555765	0.293278359227964
285	T	0.293278359227964	0.294409619555765
286	S	0.263280587085309	0.294409619555765
287	K	0.367117386291796	0.367117386291796
288	M	0.391507000820430	0.391507000820430
289	K	0.504195963996345	0.417385832533542
290	V	0.471839975836369	0.417385832533542
291	L	0.417385832533542	0.471839975836369
292	E	0.368600202685345	0.471839975836369
293	F	0.637735741985073	0.596783610085873
294	V	0.596783610085873	0.614732685770362
295	A	0.614732685770362	0.628588523997023
296	K	0.628588523997023	0.628588523997023
297	V	0.677688077647540	0.628588523997023
298	H	0.654650835120143	0.628588523997023
299	G	0.526428431320243	0.622117654942506
300	S	0.353147978925329	0.526428431320243
301	Y	0.622117654942506	0.519530670173736
302	P	0.519530670173736	0.353147978925329
303	H	0.266873999320580	0.420413438471553
304	S	0.266873999320580	0.286237918450527
305	F	0.420413438471553	0.266873999320580
306	P	0.286237918450527	0.266873999320580
307	S	0.175974131370290	0.175974131370290
308	Q	0.139534251390270	0.139534251390270
309	Y	0.085166539539210	0.085166539539210
310	A	0.029947331945972	0.042702305576125
311	E	0.037709469447122	0.042702305576125
312	A	0.042702305576125	0.037709469447122
313	L	0.045917928352930	0.038576452745733
314	K	0.030641537520988	0.042702305576125
315	E	0.038576452745733	0.045917928352930
316	E	0.500000000000000	0.500000000000000
317	E	0.500000000000000	0.500000000000000
318	E	0.500000000000000	0.500000000000000
319	R	0.500000000000000	0.500000000000000
320	A	0.500000000000000	0.500000000000000
321	R	0.500000000000000	0.500000000000000
322	A	0.500000000000000	0.500000000000000
323	R	0.500000000000000	0.500000000000000
324	I	0.500000000000000	0.500000000000000
