# Supplementary material for: Conserved degronome features governing quality control associated proteolysis
Source: Nat Commun. 2022 Dec 8;13:7588. doi: 10.1038/s41467-022-35298-y (PMC9732359; doi:10.1038/s41467-022-35298-y)
Supplement: Supplementary file 7 — Supplementary Data 5 [file 41467_2022_35298_MOESM7_ESM.zip › profile_A2A3K4.csv]

# Degron profile of A2A3K4
# logit: Predicted probability of a tile being a degron (PSI<2.2) assigned to central position
# smooth: Running median spanning 5 positions
resi	aa	logit	logit_smooth
1	M	0.500000000000000	0.500000000000000
2	A	0.500000000000000	0.500000000000000
3	A	0.500000000000000	0.500000000000000
4	G	0.500000000000000	0.500000000000000
5	V	0.500000000000000	0.500000000000000
6	L	0.500000000000000	0.500000000000000
7	P	0.500000000000000	0.500000000000000
8	Q	0.500000000000000	0.500000000000000
9	N	0.407561683171395	0.407561683171395
10	E	0.266256172302226	0.266256172302226
11	Q	0.190006986466690	0.190006986466690
12	P	0.160477796663377	0.160477796663377
13	Y	0.126753223300409	0.126753223300409
14	S	0.120233053188504	0.126753223300409
15	T	0.110362892157418	0.126753223300409
16	L	0.151898265201810	0.133443820844172
17	V	0.133443820844172	0.151898265201810
18	N	0.225971505158347	0.225971505158347
19	N	0.324066424817971	0.268285941412983
20	S	0.282048535650501	0.282048535650501
21	E	0.268285941412983	0.282048535650501
22	C	0.284632980976727	0.268285941412983
23	V	0.185946837666514	0.195993045903250
24	A	0.195993045903250	0.185946837666514
25	N	0.099336863906535	0.099336863906535
26	M	0.061374798504734	0.076861913411097
27	K	0.065472961759609	0.076861913411097
28	G	0.076861913411097	0.076861913411097
29	N	0.125982066155038	0.125982066155038
30	L	0.202448591414394	0.129717227098974
31	E	0.129717227098974	0.129717227098974
32	R	0.129717227098974	0.129717227098974
33	P	0.084104304489569	0.084104304489569
34	T	0.062311998682779	0.084104304489569
35	P	0.045503651157369	0.084104304489569
36	K	0.086754161500352	0.086754161500352
37	Y	0.119382749357325	0.119382749357325
38	T	0.155569702114116	0.143271095435137
39	K	0.143271095435137	0.155569702114116
40	V	0.372269862186291	0.293565505030709
41	G	0.318429999961960	0.307061729244728
42	E	0.293565505030709	0.318429999961960
43	R	0.307061729244728	0.318429999961960
44	L	0.439483334047765	0.439483334047765
45	R	0.505092221429091	0.483534955389430
46	H	0.486265286163403	0.486265286163403
47	V	0.483534955389430	0.505092221429091
48	I	0.598958557564481	0.518018816005026
49	P	0.518018816005026	0.598958557564481
50	G	0.695352205396115	0.678071351909709
51	H	0.750365194100176	0.678071351909709
52	M	0.678071351909709	0.678071351909709
53	A	0.547442280381694	0.672034817697963
54	C	0.579101689515910	0.579101689515910
55	S	0.672034817697963	0.547442280381694
56	M	0.531147808697520	0.531147808697520
57	A	0.490660561405556	0.490660561405556
58	C	0.394175456674477	0.405723081951132
59	G	0.405723081951132	0.394175456674477
60	G	0.349922260048102	0.349922260048102
61	R	0.305177294893725	0.322613307414638
62	A	0.278581467246390	0.322613307414638
63	C	0.322613307414638	0.305177294893725
64	K	0.322613307414638	0.278581467246390
65	Y	0.153832497710394	0.153832497710394
66	E	0.120250519135023	0.120250519135023
67	N	0.046596427712201	0.088269126376864
68	P	0.056288093293962	0.088269126376864
69	A	0.088269126376864	0.088269126376864
70	R	0.154465266389592	0.088269126376864
71	W	0.123074868787886	0.106773110853987
72	S	0.061990180734450	0.106773110853987
73	E	0.106773110853987	0.106773110853987
74	Q	0.106773110853987	0.106773110853987
75	E	0.172335488694737	0.172335488694737
76	Q	0.207902770155191	0.207902770155191
77	A	0.379453067142433	0.379453067142433
78	I	0.459377443194658	0.379453067142433
79	K	0.443273955303923	0.379453067142433
80	G	0.167327669666456	0.361157039442391
81	V	0.137496897830253	0.361157039442391
82	Y	0.361157039442391	0.361157039442391
83	S	0.535116322470884	0.535116322470884
84	S	0.711027417998327	0.711027417998327
85	W	0.800427600461577	0.711027417998327
86	V	0.800427600461577	0.711027417998327
87	T	0.680052819574712	0.717088301984719
88	D	0.657099075189804	0.680052819574712
89	N	0.717088301984719	0.657099075189804
90	I	0.597805695291945	0.597805695291945
91	L	0.330163368732075	0.597805695291945
92	A	0.480784980239846	0.480784980239846
93	M	0.634982087010342	0.335252089951663
94	A	0.335252089951663	0.335252089951663
95	R	0.218031476240092	0.335252089951663
96	P	0.323157375621736	0.335252089951663
97	S	0.507365634624437	0.507365634624437
98	S	0.725505561943726	0.507365634624437
99	E	0.725505561943726	0.507365634624437
100	L	0.412847644541111	0.412847644541111
101	L	0.345831642823585	0.412847644541111
102	E	0.396418250103179	0.412847644541111
103	K	0.501356024175373	0.482371477385379
104	Y	0.482371477385379	0.482371477385379
105	H	0.541693723667327	0.501356024175373
106	I	0.471902671780548	0.541693723667327
107	I	0.645293384387825	0.616531172095098
108	D	0.749222054641422	0.635346779933176
109	Q	0.616531172095098	0.645293384387825
110	F	0.635346779933176	0.749222054641422
111	L	0.860699953136475	0.838685619127030
112	S	0.838685619127030	0.838685619127030
113	H	0.849440824516063	0.838685619127030
114	G	0.828432529019158	0.828432529019158
115	I	0.719019726991940	0.719019726991940
116	K	0.516530201098196	0.617764201040511
117	T	0.617764201040511	0.516530201098196
118	I	0.501398458853386	0.501398458853386
119	I	0.367180027995644	0.367180027995644
120	N	0.274846724533161	0.360809226430311
121	L	0.274846724533161	0.360809226430311
122	Q	0.360809226430311	0.274846724533161
123	R	0.360809226430311	0.274846724533161
124	P	0.180298465843738	0.269269697139333
125	G	0.165488064663550	0.180298465843738
126	E	0.269269697139333	0.165488064663550
127	H	0.094129694934137	0.094129694934137
128	A	0.044974649867961	0.044974649867961
129	S	0.032956421880946	0.032956421880946
130	C	0.017817330003818	0.025095444714551
131	G	0.014646742906170	0.025095444714551
132	N	0.025095444714551	0.025095444714551
133	P	0.029707893268753	0.029707893268753
134	L	0.065515611700674	0.065515611700674
135	E	0.186610208217743	0.078018649634087
136	Q	0.153177354700326	0.094074968865642
137	E	0.078018649634087	0.107815370798909
138	S	0.094074968865642	0.107815370798909
139	G	0.107815370798909	0.107815370798909
140	F	0.193802909426051	0.148185355192951
141	T	0.148185355192951	0.148185355192951
142	Y	0.200743332624680	0.193802909426051
143	L	0.091798175073081	0.200743332624680
144	P	0.263863699971957	0.263863699971957
145	E	0.402109982572770	0.402109982572770
146	A	0.686409191382164	0.686409191382164
147	F	0.791202982832176	0.791202982832176
148	M	0.799041059181384	0.791202982832176
149	E	0.799041059181384	0.791202982832176
150	A	0.748327012732567	0.772785718686224
151	G	0.772785718686224	0.748327012732567
152	I	0.630565535474982	0.748327012732567
153	Y	0.500896526539209	0.650895856130892
154	F	0.751637134599695	0.630565535474982
155	Y	0.650895856130892	0.629860086256088
156	N	0.629860086256088	0.650895856130892
157	F	0.581329561485677	0.650895856130892
158	G	0.707485616613091	0.707485616613091
159	W	0.787352338206044	0.710877751019011
160	K	0.831968266860524	0.743027837793917
161	D	0.710877751019011	0.744067424077571
162	Y	0.743027837793917	0.743027837793917
163	G	0.744067424077571	0.710877751019011
164	V	0.456315529557732	0.614072163154772
165	A	0.614072163154772	0.614072163154772
166	S	0.592207668173075	0.609302655437621
167	L	0.644248942837158	0.614072163154772
168	T	0.609302655437621	0.644248942837158
169	T	0.713285241520681	0.713285241520681
170	I	0.834231680458497	0.834231680458497
171	L	0.844514500480535	0.844514500480535
172	D	0.898127763593166	0.879552633266168
173	M	0.906650582452286	0.879552633266168
174	V	0.879552633266168	0.879552633266168
175	K	0.807404218968956	0.807404218968956
176	V	0.627851713706271	0.726307141100782
177	M	0.611391258429443	0.627851713706271
178	T	0.726307141100782	0.627851713706271
179	F	0.615326265974720	0.634165913878121
180	A	0.634165913878121	0.726307141100782
181	L	0.788997757957016	0.716206003613059
182	Q	0.799678156227373	0.766624434267520
183	E	0.716206003613059	0.766624434267520
184	G	0.766624434267520	0.716206003613059
185	K	0.592894326546065	0.645289314716091
186	V	0.645289314716091	0.592894326546065
187	A	0.576346722639518	0.576346722639518
188	I	0.439957399561707	0.439957399561707
189	H	0.392905299083883	0.392905299083883
190	C	0.206634023157473	0.392905299083883
191	H	0.324951787297364	0.392905299083883
192	A	0.611687408941561	0.611687408941561
193	G	0.809228281114555	0.809228281114555
194	L	0.846658803100818	0.838672435834483
195	G	0.838672435834483	0.846658803100818
196	R	0.880005032309583	0.871255362632969
197	T	0.871255362632969	0.880005032309583
198	G	0.914563152889520	0.914563152889520
199	V	0.925689096587414	0.921147646957172
200	L	0.934123348036737	0.925689096587414
201	I	0.921147646957172	0.930294931979879
202	A	0.943410686047897	0.934123348036737
203	C	0.930294931979879	0.943410686047897
204	Y	0.946940928789716	0.943410686047897
205	L	0.953049633866042	0.930294931979879
206	V	0.909376819874912	0.924507372297888
207	F	0.924507372297888	0.909376819874912
208	A	0.898092256496399	0.905216470988610
209	T	0.905216470988610	0.905216470988610
210	R	0.905216470988610	0.905216470988610
211	M	0.935653480546029	0.905883021358829
212	T	0.939187015677749	0.905883021358829
213	A	0.905883021358829	0.905883021358829
214	D	0.862775465972017	0.862775465972017
215	Q	0.776586902667296	0.776586902667296
216	A	0.667468374440690	0.667468374440690
217	I	0.581639410214651	0.581639410214651
218	I	0.521742399994095	0.577832900169576
219	F	0.502764231837572	0.555386225329787
220	V	0.577832900169576	0.521742399994095
221	R	0.555386225329787	0.555386225329787
222	A	0.507168648748139	0.577832900169576
223	K	0.689597690153217	0.577826108808476
224	R	0.645441823762061	0.577826108808476
225	P	0.577826108808476	0.577826108808476
226	N	0.558106793095748	0.558106793095748
227	S	0.538202524832042	0.538202524832042
228	I	0.500374202430135	0.500374202430135
229	Q	0.500374202430135	0.500374202430135
230	T	0.500374202430135	0.500374202430135
231	R	0.319040356404371	0.481465301764249
232	G	0.481465301764249	0.481465301764249
233	Q	0.465253869331586	0.481465301764249
234	L	0.485712443179806	0.485712443179806
235	L	0.689863626490911	0.674813951497575
236	C	0.806906010326350	0.674813951497575
237	V	0.674813951497575	0.689863626490911
238	R	0.656558823080766	0.780333932766772
239	E	0.780333932766772	0.780333932766772
240	F	0.780333932766772	0.780333932766772
241	T	0.788470941274017	0.788470941274017
242	Q	0.891596130820042	0.813232011120632
243	F	0.891068068046914	0.813232011120632
244	L	0.813232011120632	0.813232011120632
245	T	0.813232011120632	0.813232011120632
246	P	0.803907913626980	0.803907913626980
247	L	0.655055802705466	0.737646126197464
248	R	0.737646126197464	0.655055802705466
249	N	0.586558721137509	0.655055802705466
250	I	0.632635183059281	0.632635183059281
251	F	0.668010779418696	0.586558721137509
252	S	0.569256397486037	0.569256397486037
253	C	0.545375640149996	0.569256397486037
254	C	0.545375640149996	0.545375640149996
255	D	0.726132708354902	0.545375640149996
256	P	0.545375640149996	0.545375640149996
257	K	0.506385017889631	0.673822730468735
258	A	0.691235056980484	0.673822730468735
259	H	0.673822730468735	0.691235056980484
260	A	0.692397430220490	0.691235056980484
261	V	0.708336590327658	0.673822730468735
262	T	0.582571779039450	0.669203874880971
263	L	0.483961127134837	0.669203874880971
264	P	0.669203874880971	0.669203874880971
265	Q	0.817227057305958	0.817227057305958
266	Y	0.899088435832917	0.845894004051022
267	L	0.886712623746519	0.885628726848962
268	I	0.845894004051022	0.885628726848962
269	R	0.885628726848962	0.845894004051022
270	Q	0.722750145344176	0.759862479945472
271	R	0.759862479945472	0.759862479945472
272	H	0.645048612799077	0.759862479945472
273	L	0.800660988262924	0.800660988262924
274	L	0.891046302052361	0.800660988262924
275	H	0.816640482496365	0.800660988262924
276	G	0.718770432996677	0.718770432996677
277	Y	0.681610416603050	0.681610416603050
278	E	0.627773655938175	0.681610416603050
279	A	0.632801857120453	0.681610416603050
280	R	0.764805767705806	0.764805767705806
281	L	0.859960656281293	0.778954452947267
282	L	0.778954452947267	0.778954452947267
283	K	0.778954452947267	0.847890213182066
284	H	0.847890213182066	0.847890213182066
285	V	0.922105498913498	0.865713801659132
286	P	0.865713801659132	0.922105498913498
287	K	0.954743613993042	0.954743613993042
288	I	0.969966112563394	0.954743613993042
289	I	0.982527767174667	0.954743613993042
290	H	0.937342903668612	0.951153884201823
291	L	0.937342903668612	0.937342903668612
292	V	0.951153884201823	0.937342903668612
293	C	0.912044872378722	0.912044872378722
294	K	0.828293018393928	0.859613376123658
295	L	0.859613376123658	0.846636589566606
296	L	0.846636589566606	0.828293018393928
297	L	0.822192494424729	0.826550291305748
298	D	0.773546565036723	0.822192494424729
299	L	0.826550291305748	0.773546565036723
300	A	0.705142670229346	0.705142670229346
301	E	0.412068632483878	0.441209420413235
302	N	0.426738308976685	0.426738308976685
303	R	0.441209420413235	0.412068632483878
304	P	0.194383761667283	0.194383761667283
305	V	0.088507799438154	0.088507799438154
306	M	0.042084575692993	0.062318385885688
307	M	0.062318385885688	0.062318385885688
308	K	0.062318385885688	0.062318385885688
309	D	0.051374775081129	0.062318385885688
310	V	0.103754739849610	0.077300528445799
311	S	0.077300528445799	0.096469714496592
312	E	0.136502469697264	0.096469714496592
313	G	0.096469714496592	0.077300528445799
314	P	0.055738584182461	0.055738584182461
315	G	0.038166083759046	0.040388698207990
316	L	0.038166083759046	0.040388698207990
317	S	0.040388698207990	0.040388698207990
318	A	0.046117286237931	0.040895062825005
319	E	0.040895062825005	0.046117286237931
320	I	0.067782794268693	0.067782794268693
321	E	0.113512261714918	0.113512261714918
322	K	0.203009481076905	0.203009481076905
323	T	0.216607482611388	0.203009481076905
324	M	0.407254274543300	0.203009481076905
325	S	0.154534339409504	0.154534339409504
326	E	0.146992416603618	0.154534339409504
327	M	0.074601096229798	0.154534339409504
328	V	0.208737600656132	0.195773074450148
329	T	0.195773074450148	0.208737600656132
330	M	0.313891556789433	0.208737600656132
331	Q	0.343462240186026	0.205473463738265
332	L	0.205473463738265	0.205473463738265
333	D	0.146724610719774	0.203361364966441
334	K	0.079137779474717	0.146724610719774
335	E	0.203361364966441	0.145106112242569
336	L	0.145106112242569	0.079137779474717
337	L	0.073182731507401	0.073182731507401
338	R	0.062253448507886	0.062253448507886
339	H	0.036162546065293	0.036162546065293
340	D	0.031250960423501	0.031250960423501
341	S	0.014385545934250	0.031250960423501
342	D	0.028678359392427	0.031250960423501
343	V	0.037008888080232	0.037008888080232
344	S	0.102460232581507	0.046448281343076
345	N	0.069395106779811	0.046448281343076
346	P	0.046448281343076	0.046448281343076
347	P	0.022065728984570	0.037633917371914
348	N	0.037633917371914	0.037633917371914
349	P	0.037633917371914	0.037633917371914
350	T	0.030089124563470	0.037633917371914
351	A	0.062768450086663	0.037633917371914
352	V	0.028835673064293	0.042746251456090
353	A	0.042746251456090	0.062768450086663
354	A	0.102816558663449	0.102816558663449
355	D	0.201221086027395	0.201221086027395
356	F	0.228616020084152	0.201221086027395
357	D	0.228616020084152	0.201221086027395
358	N	0.166786601509835	0.166786601509835
359	R	0.154465218065472	0.154465218065472
360	G	0.120764828283876	0.130806734013651
361	M	0.130806734013651	0.120764828283876
362	I	0.057749728619448	0.120764828283876
363	F	0.040722394202497	0.130806734013651
364	S	0.137612980780339	0.137612980780339
365	N	0.144655465138787	0.144655465138787
366	E	0.241867041017543	0.241867041017543
367	Q	0.302599012974663	0.302599012974663
368	Q	0.302599012974663	0.302599012974663
369	F	0.312849246848154	0.302599012974663
370	D	0.340471449281681	0.302599012974663
371	P	0.127073512273365	0.190286604808076
372	L	0.111184639715879	0.190286604808076
373	W	0.190286604808076	0.190286604808076
374	K	0.214654799989982	0.214654799989982
375	R	0.288093801970312	0.288093801970312
376	R	0.451746321535841	0.342512152987943
377	N	0.474474315115023	0.451746321535841
378	V	0.342512152987943	0.474474315115023
379	E	0.661956287780605	0.555042209710109
380	C	0.684740885293723	0.555042209710109
381	L	0.555042209710109	0.575246811793185
382	Q	0.404638764554329	0.556587395598099
383	P	0.575246811793185	0.556587395598099
384	L	0.556587395598099	0.575246811793185
385	T	0.668223923677761	0.575246811793185
386	H	0.717422936144361	0.564477752037243
387	L	0.426629876598173	0.564477752037243
388	K	0.564477752037243	0.426629876598173
389	R	0.287465639076173	0.291905671477928
390	R	0.287465639076173	0.291905671477928
391	L	0.291905671477928	0.287465639076173
392	S	0.343521182723493	0.287465639076173
393	Y	0.254742339616402	0.254742339616402
394	S	0.162549657459206	0.162549657459206
395	D	0.124979402757648	0.162549657459206
396	S	0.124979402757648	0.131521660335417
397	D	0.221553883171813	0.124979402757648
398	L	0.131521660335417	0.124979402757648
399	K	0.114656709447787	0.114656709447787
400	R	0.049535926949274	0.049535926949274
401	A	0.029050976803290	0.029050976803290
402	E	0.017172952231623	0.026686865204468
403	N	0.014634439484445	0.026686865204468
404	L	0.026686865204468	0.026686865204468
405	L	0.026972276562837	0.026972276562837
406	E	0.086410338926285	0.041037723058093
407	Q	0.041037723058093	0.045468837040529
408	G	0.052763394255040	0.052763394255040
409	E	0.045468837040529	0.052763394255040
410	T	0.073237906908672	0.073237906908672
411	P	0.205467545839619	0.182813611370291
412	Q	0.357281954740667	0.182813611370291
413	T	0.182813611370291	0.182813611370291
414	V	0.113771827394699	0.174116941036187
415	P	0.174116941036187	0.174116941036187
416	A	0.162632614133500	0.174116941036187
417	Q	0.217017763437805	0.217017763437805
418	I	0.308177072343907	0.289033802816140
419	L	0.289033802816140	0.308177072343907
420	V	0.310783280852185	0.310783280852185
421	G	0.478658669132037	0.478658669132037
422	H	0.648983340139933	0.520198916119624
423	K	0.520198916119624	0.578969875020332
424	P	0.578969875020332	0.642749593720647
425	R	0.642749593720647	0.642749593720647
426	Q	0.771468130640430	0.642749593720647
427	Q	0.771468130640430	0.642749593720647
428	K	0.604328561518612	0.604328561518612
429	L	0.452470382043853	0.522229501306473
430	I	0.522229501306473	0.462885955002937
431	S	0.462885955002937	0.452470382043853
432	H	0.344166087808439	0.344166087808439
433	C	0.344166087808439	0.344166087808439
434	Y	0.195549514367441	0.344166087808439
435	I	0.331080299753399	0.344166087808439
436	P	0.366412168908842	0.331080299753399
437	Q	0.366412168908842	0.331080299753399
438	S	0.150184108030243	0.166752666693183
439	P	0.096270587215609	0.166752666693183
440	E	0.166752666693183	0.166752666693183
441	P	0.240442688319110	0.166752666693183
442	D	0.175408390473472	0.166752666693183
443	L	0.109429832546353	0.118837703643002
444	H	0.057509866307300	0.118837703643002
445	K	0.118837703643002	0.118837703643002
446	E	0.127528659081789	0.127528659081789
447	A	0.214519961542526	0.214519961542526
448	L	0.388849957956279	0.388849957956279
449	V	0.525682567411337	0.525682567411337
450	R	0.546084797871584	0.546084797871584
451	S	0.706502788361692	0.547108481424374
452	T	0.547108481424374	0.626719131689923
453	L	0.676760091106282	0.676760091106282
454	S	0.626719131689923	0.676760091106282
455	F	0.688575093082651	0.676760091106282
456	W	0.771940673461398	0.626719131689923
457	S	0.508445169273256	0.508445169273256
458	Q	0.314401635341664	0.443976272008944
459	S	0.443976272008944	0.429484160829152
460	K	0.429484160829152	0.314401635341664
461	F	0.271211910563143	0.271211910563143
462	G	0.135804576850131	0.135804576850131
463	G	0.106190983519185	0.106190983519185
464	L	0.059785248403873	0.059785248403873
465	E	0.026568719423003	0.059785248403873
466	G	0.052641601405660	0.059785248403873
467	L	0.101143789048751	0.088655272101187
468	K	0.108185477324040	0.088655272101187
469	D	0.088655272101187	0.101143789048751
470	N	0.053186641069536	0.108185477324040
471	G	0.131392546547535	0.131392546547535
472	S	0.289439230794204	0.155618758520291
473	P	0.155618758520291	0.186875707359520
474	I	0.232340651133487	0.186875707359520
475	F	0.186875707359520	0.155618758520291
476	H	0.130530537409092	0.186875707359520
477	G	0.128101042022580	0.186875707359520
478	R	0.213366102735873	0.213366102735873
479	I	0.254794572410728	0.254794572410728
480	I	0.254794572410728	0.254794572410728
481	P	0.295568650754717	0.295568650754717
482	K	0.479797057962667	0.295568650754717
483	E	0.311787092413818	0.295568650754717
484	A	0.229318807760946	0.237303369253159
485	Q	0.121220202976534	0.229318807760946
486	Q	0.237303369253159	0.223829357755773
487	S	0.223829357755773	0.121220202976534
488	G	0.096731457383652	0.096731457383652
489	A	0.049973209162570	0.066088895451916
490	F	0.062544162667116	0.066088895451916
491	S	0.066088895451916	0.062544162667116
492	A	0.094837606868857	0.062544162667116
493	D	0.060635001763768	0.060635001763768
494	V	0.038612292314916	0.059350139825987
495	S	0.035679404146235	0.059350139825987
496	G	0.059350139825987	0.054645368804444
497	S	0.077026884962855	0.054645368804444
498	H	0.054645368804444	0.054645368804444
499	S	0.030008923049923	0.054645368804444
500	P	0.054645368804444	0.054645368804444
501	G	0.054645368804444	0.054645368804444
502	E	0.084042165367048	0.084042165367048
503	P	0.084042165367048	0.084042165367048
504	V	0.090012459337944	0.084042165367048
505	S	0.109805621137531	0.084042165367048
506	P	0.058067731307874	0.058067731307874
507	S	0.046352023409634	0.046352023409634
508	F	0.037126865079084	0.046352023409634
509	A	0.037126865079084	0.046352023409634
510	N	0.058900606593548	0.058900606593548
511	V	0.105169706150484	0.064570762260008
512	H	0.113144561961894	0.105169706150484
513	K	0.064570762260008	0.105315541964888
514	D	0.105315541964888	0.113144561961894
515	P	0.121641933838312	0.113707730774086
516	N	0.129904468423048	0.113707730774086
517	P	0.113707730774086	0.121641933838312
518	A	0.087974388509622	0.113707730774086
519	H	0.163339649790948	0.097419073277837
520	Q	0.097419073277837	0.097419073277837
521	Q	0.091914987448280	0.103735721279122
522	V	0.103735721279122	0.103735721279122
523	S	0.149000158832037	0.149000158832037
524	H	0.259956751810604	0.250806965833944
525	C	0.250806965833944	0.250806965833944
526	Q	0.282564628730939	0.250806965833944
527	C	0.214329045819971	0.214329045819971
528	K	0.160587209780343	0.214329045819971
529	T	0.171736357057229	0.195146585558497
530	H	0.277049831385278	0.182813089990014
531	G	0.195146585558497	0.182813089990014
532	V	0.182813089990014	0.182813089990014
533	G	0.141349839098451	0.141349839098451
534	S	0.092994481648252	0.107058416369895
535	P	0.107058416369895	0.092994481648252
536	G	0.070194859238581	0.070194859238581
537	S	0.063725657888585	0.067717885135350
538	V	0.067717885135350	0.067717885135350
539	R	0.063123755775501	0.067717885135350
540	Q	0.070415740407227	0.067717885135350
541	N	0.077022588877718	0.070415740407227
542	S	0.052280741285676	0.073028104310898
543	R	0.081364863031273	0.077022588877718
544	T	0.073028104310898	0.081364863031273
545	P	0.094369968213734	0.081364863031273
546	R	0.094369968213734	0.073028104310898
547	S	0.049374823507018	0.056927968877710
548	P	0.043415074217549	0.056927968877710
549	L	0.056927968877710	0.056927968877710
550	D	0.065601825199957	0.065601825199957
551	C	0.115965567246211	0.115965567246211
552	G	0.185938214237082	0.185938214237082
553	S	0.278117348821966	0.206353048068362
554	S	0.206483860079319	0.206353048068362
555	P	0.206353048068362	0.206353048068362
556	K	0.129880033444179	0.150773010179652
557	A	0.150773010179652	0.129880033444179
558	Q	0.080202874801646	0.080202874801646
559	F	0.080202874801646	0.080202874801646
560	L	0.051510818980576	0.063427831682932
561	V	0.063427831682932	0.059784051121386
562	E	0.032738441654483	0.059784051121386
563	H	0.059784051121386	0.059784051121386
564	E	0.069601093984314	0.043568005746140
565	T	0.043568005746140	0.057125657599285
566	Q	0.043568005746140	0.043568005746140
567	D	0.057125657599285	0.043568005746140
568	S	0.031408143987207	0.031408143987207
569	K	0.018268214017465	0.022793847552560
570	D	0.010794245018462	0.022793847552560
571	L	0.022793847552560	0.022793847552560
572	S	0.039059455628774	0.039059455628774
573	E	0.061320939328964	0.039059455628774
574	A	0.060694734200435	0.060694734200435
575	A	0.038651222515686	0.061320939328964
576	S	0.131288325222396	0.131288325222396
577	H	0.131288325222396	0.131288325222396
578	S	0.164380891953997	0.131288325222396
579	A	0.184318125744348	0.137379280769607
580	L	0.128622115033728	0.164380891953997
581	Q	0.137379280769607	0.184318125744348
582	S	0.230357727168771	0.230357727168771
583	E	0.331793817051977	0.331793817051977
584	L	0.431864692599117	0.431864692599117
585	S	0.482623318404408	0.482623318404408
586	A	0.514997734608817	0.500273179972818
587	E	0.500273179972818	0.500273179972818
588	A	0.500273179972818	0.500273179972818
589	R	0.500273179972818	0.500273179972818
590	R	0.571089992960235	0.513683709708859
591	I	0.513683709708859	0.571089992960235
592	L	0.775610402525512	0.571089992960235
593	A	0.593430939312565	0.513683709708859
594	A	0.455914115931654	0.593430939312565
595	K	0.405761498881204	0.486879497795084
596	A	0.669779555161906	0.455914115931654
597	L	0.486879497795084	0.453292151073395
598	A	0.453292151073395	0.453292151073395
599	N	0.306121485378655	0.306121485378655
600	L	0.110641373218557	0.110641373218557
601	N	0.110641373218557	0.110641373218557
602	E	0.087237993767180	0.087237993767180
603	S	0.077516380771836	0.087237993767180
604	V	0.077516380771836	0.077516380771836
605	E	0.104559527957382	0.077516380771836
606	K	0.034453715349969	0.077516380771836
607	E	0.041898875960608	0.050884116041778
608	E	0.098417105041316	0.050884116041778
609	L	0.050884116041778	0.059898007006860
610	K	0.059898007006860	0.059898007006860
611	R	0.059898007006860	0.059898007006860
612	K	0.106900755060909	0.059898007006860
613	V	0.052745881712825	0.088417515017266
614	E	0.088417515017266	0.088417515017266
615	M	0.099909697624703	0.088417515017266
616	W	0.088116392176290	0.088417515017266
617	Q	0.112890010502879	0.099909697624703
618	K	0.076746876380501	0.088116392176290
619	E	0.148644942426753	0.096100625326511
620	L	0.085005205530853	0.096100625326511
621	N	0.096100625326511	0.112631989079219
622	S	0.112631989079219	0.112631989079219
623	R	0.261984483639658	0.112631989079219
624	D	0.151427842236294	0.112631989079219
625	G	0.049190117491094	0.057046000055997
626	A	0.057046000055997	0.049190117491094
627	W	0.031073347404385	0.045329583957320
628	E	0.045329583957320	0.045329583957320
629	R	0.045094239260097	0.045329583957320
630	I	0.108091536460142	0.108091536460142
631	C	0.185452075486016	0.185452075486016
632	G	0.253067331398278	0.253067331398278
633	E	0.404024432374761	0.404024432374761
634	R	0.627497257436926	0.627497257436926
635	D	0.673680229571185	0.673680229571185
636	P	0.673680229571185	0.673680229571185
637	F	0.782423811323990	0.782423811323990
638	I	0.868422900411192	0.782423811323990
639	L	0.846823004607255	0.782423811323990
640	C	0.664060721844468	0.846823004607255
641	S	0.706950615482825	0.846823004607255
642	L	0.887568113394221	0.873388155963936
643	M	0.873388155963936	0.887568113394221
644	W	0.887940968056253	0.887568113394221
645	S	0.887940968056253	0.878522954769217
646	W	0.878522954769217	0.878522954769217
647	V	0.878522954769217	0.878522954769217
648	E	0.795580816819932	0.795580816819932
649	Q	0.695614102485556	0.695614102485556
650	L	0.567468248386977	0.567468248386977
651	K	0.258723382285566	0.283538598724447
652	E	0.283538598724447	0.258723382285566
653	P	0.090810630914266	0.130598010922727
654	V	0.130598010922727	0.124734575384685
655	I	0.124734575384685	0.124734575384685
656	T	0.124734575384685	0.124734575384685
657	K	0.110370269838338	0.124734575384685
658	E	0.126694950383468	0.110370269838338
659	D	0.076910516191380	0.097840318340585
660	V	0.097840318340585	0.097840318340585
661	D	0.086267870098098	0.089329341442148
662	M	0.119957766915203	0.089329341442148
663	L	0.089329341442148	0.086267870098098
664	V	0.026916172709285	0.062708510489850
665	D	0.032484710983778	0.062708510489850
666	R	0.062708510489850	0.062708510489850
667	R	0.178809957150331	0.178809957150331
668	A	0.450094827842318	0.450094827842318
669	D	0.474154817998993	0.450094827842318
670	A	0.508787217656689	0.450094827842318
671	A	0.393682471210127	0.393682471210127
672	E	0.207168479143372	0.233698752936461
673	A	0.123867327369679	0.207168479143372
674	L	0.233698752936461	0.206852322477875
675	F	0.206852322477875	0.206852322477875
676	L	0.196385449862189	0.233698752936461
677	L	0.288469057197987	0.288469057197987
678	E	0.603797245790854	0.603797245790854
679	K	0.665985739505350	0.665985739505350
680	G	0.734798367963548	0.734798367963548
681	Q	0.900663955626968	0.871917084359374
682	H	0.888457394078144	0.881199869351148
683	Q	0.871917084359374	0.881199869351148
684	T	0.881199869351148	0.871917084359374
685	I	0.870684817618059	0.871917084359374
686	L	0.739799722166645	0.881199869351148
687	C	0.902950438919454	0.901043010800139
688	V	0.901043010800139	0.902950438919454
689	L	0.924104651044903	0.924104651044903
690	H	0.964114828009003	0.954919610494781
691	C	0.954919610494781	0.954919610494781
692	I	0.975093582323787	0.954919610494781
693	V	0.950868784017590	0.950868784017590
694	N	0.941897801793276	0.941897801793276
695	L	0.832042880108241	0.832042880108241
696	Q	0.639160150492972	0.639160150492972
697	T	0.560378832863776	0.639160150492972
698	I	0.559035301787436	0.628048758515917
699	P	0.688395169243894	0.560378832863776
700	V	0.628048758515917	0.559035301787436
701	D	0.472054655428010	0.622824440968970
702	V	0.391521978396737	0.472054655428010
703	E	0.622824440968970	0.472054655428010
704	E	0.453160096906651	0.524304919315837
705	A	0.524304919315837	0.524304919315837
706	F	0.670724013003938	0.524304919315837
707	L	0.502867693555440	0.528741330849193
708	A	0.528741330849193	0.528741330849193
709	H	0.528741330849193	0.528741330849193
710	A	0.640408173214366	0.629453600370257
711	I	0.661166958597121	0.640408173214366
712	K	0.629453600370257	0.640408173214366
713	A	0.747409413655711	0.629453600370257
714	F	0.580581490414539	0.580581490414539
715	T	0.370170207993413	0.370170207993413
716	K	0.191281317622526	0.191281317622526
717	V	0.140764352338902	0.175929550437167
718	N	0.133172635606034	0.153645894246636
719	F	0.175929550437167	0.140764352338902
720	D	0.153645894246636	0.133172635606034
721	S	0.132512718628694	0.132512718628694
722	E	0.111778347528526	0.112320777436905
723	N	0.112320777436905	0.111778347528526
724	G	0.105542929898665	0.111778347528526
725	P	0.105542929898665	0.112320777436905
726	T	0.123476688387701	0.123476688387701
727	V	0.249128947890972	0.143407022335854
728	Y	0.143407022335854	0.249128947890972
729	N	0.265317355964291	0.265317355964291
730	T	0.267453592211773	0.267453592211773
731	L	0.544367344555772	0.396330132415001
732	K	0.463693724406061	0.421368364698726
733	K	0.396330132415001	0.437301143732707
734	I	0.421368364698726	0.421368364698726
735	F	0.437301143732707	0.396330132415001
736	K	0.300530605999949	0.322348136422757
737	H	0.271804986549880	0.307283704419319
738	T	0.322348136422757	0.300530605999949
739	L	0.307283704419319	0.271804986549880
740	E	0.105552991859476	0.105552991859476
741	E	0.086451948109218	0.086451948109218
742	K	0.078611155388716	0.078611155388716
743	R	0.038008103135890	0.038008103135890
744	K	0.017656438356620	0.038008103135890
745	M	0.014208628787559	0.038008103135890
746	T	0.500000000000000	0.500000000000000
747	K	0.500000000000000	0.500000000000000
748	D	0.500000000000000	0.500000000000000
749	G	0.500000000000000	0.500000000000000
750	P	0.500000000000000	0.500000000000000
751	K	0.500000000000000	0.500000000000000
752	P	0.500000000000000	0.500000000000000
753	G	0.500000000000000	0.500000000000000
754	L	0.500000000000000	0.500000000000000
