# Supplementary material for: Conserved degronome features governing quality control associated proteolysis
Source: Nat Commun. 2022 Dec 8;13:7588. doi: 10.1038/s41467-022-35298-y (PMC9732359; doi:10.1038/s41467-022-35298-y)
Supplement: Supplementary file 7 — Supplementary Data 5 [file 41467_2022_35298_MOESM7_ESM.zip › profile_A2A3L6.csv]

# Degron profile of A2A3L6
# logit: Predicted probability of a tile being a degron (PSI<2.2) assigned to central position
# smooth: Running median spanning 5 positions
resi	aa	logit	logit_smooth
1	M	0.500000000000000	0.500000000000000
2	S	0.500000000000000	0.500000000000000
3	S	0.500000000000000	0.500000000000000
4	P	0.500000000000000	0.500000000000000
5	N	0.500000000000000	0.500000000000000
6	P	0.500000000000000	0.500000000000000
7	E	0.500000000000000	0.500000000000000
8	D	0.500000000000000	0.500000000000000
9	V	0.006698582389764	0.006698582389764
10	P	0.004464010668026	0.004464010668026
11	R	0.004464010668026	0.004464010668026
12	R	0.004464010668026	0.004464010668026
13	P	0.004167564016725	0.004464010668026
14	E	0.004948980775532	0.004948980775532
15	P	0.005486347678089	0.005486347678089
16	E	0.008978195865129	0.008978195865129
17	P	0.016802891048090	0.009359975228075
18	S	0.009359975228075	0.010371301706553
19	S	0.011851206387258	0.011851206387258
20	S	0.010371301706553	0.011851206387258
21	N	0.018871530778060	0.018871530778060
22	K	0.040778653968763	0.040778653968763
23	K	0.073985144097352	0.073985144097352
24	K	0.079806218679454	0.079806218679454
25	K	0.079806218679454	0.079806218679454
26	K	0.111279989878736	0.111279989878736
27	R	0.111279989878736	0.111279989878736
28	K	0.203135585425042	0.190416630976471
29	W	0.190416630976471	0.203135585425042
30	L	0.266776063314186	0.266776063314186
31	R	0.420291459271553	0.420291459271553
32	Q	0.437397856095411	0.437397856095411
33	E	0.470821729904417	0.470821729904417
34	A	0.536629989312972	0.481316123696795
35	S	0.481515487893652	0.481316123696795
36	I	0.481316123696795	0.481316123696795
37	Q	0.426651794409764	0.426651794409764
38	A	0.315610519788837	0.315610519788837
39	L	0.315610519788837	0.315610519788837
40	T	0.282827322777217	0.315610519788837
41	R	0.344055513571844	0.341822892657916
42	A	0.408547219526057	0.341822892657916
43	G	0.341822892657916	0.341822892657916
44	H	0.291784588818154	0.291784588818154
45	G	0.179095808449478	0.179095808449478
46	A	0.119522389057227	0.119522389057227
47	L	0.119522389057227	0.119522389057227
48	Q	0.119522389057227	0.119522389057227
49	A	0.096263963914198	0.106540291692637
50	G	0.072630853614265	0.106540291692637
51	Q	0.106540291692637	0.106540291692637
52	N	0.127038473821122	0.127038473821122
53	H	0.127127060264730	0.127127060264730
54	E	0.191201884649729	0.191201884649729
55	A	0.264670004103625	0.264670004103625
56	L	0.264670004103625	0.264670004103625
57	N	0.422921220101824	0.422921220101824
58	N	0.422921220101824	0.422921220101824
59	F	0.492220137939092	0.492220137939092
60	Q	0.497614075609844	0.497614075609844
61	R	0.605090151388432	0.547113206599813
62	A	0.547113206599813	0.605090151388432
63	F	0.660043671949071	0.605090151388432
64	L	0.615314549265143	0.547113206599813
65	L	0.478794412956627	0.478794412956627
66	A	0.366579930499550	0.424473733693017
67	S	0.424473733693017	0.382762167945188
68	K	0.251228928891486	0.382762167945188
69	A	0.382762167945188	0.424473733693017
70	P	0.519175660355433	0.382762167945188
71	Q	0.448071255418689	0.382762167945188
72	T	0.347771213231430	0.347771213231430
73	R	0.313046657530680	0.313046657530680
74	D	0.229391574539159	0.311875438010916
75	T	0.311875438010916	0.311875438010916
76	P	0.264459560812148	0.306223188765512
77	V	0.417400780570509	0.311875438010916
78	L	0.306223188765512	0.389221441205021
79	Q	0.389221441205021	0.417400780570509
80	A	0.458749207915157	0.458749207915157
81	C	0.592062114227281	0.592062114227281
82	A	0.696410513662392	0.696410513662392
83	F	0.724897862935194	0.700935151561587
84	N	0.724897862935194	0.700935151561587
85	L	0.700935151561587	0.700935151561587
86	G	0.407194860553422	0.407194860553422
87	A	0.237097329811298	0.292462791421519
88	A	0.292462791421519	0.266549942457189
89	Y	0.266549942457189	0.237097329811298
90	V	0.146121113786677	0.207589370647215
91	E	0.207589370647215	0.160099970030975
92	T	0.074496627505423	0.160099970030975
93	G	0.160099970030975	0.160099970030975
94	D	0.160099970030975	0.160099970030975
95	P	0.321417487464065	0.294005218218065
96	A	0.294005218218065	0.294005218218065
97	R	0.294005218218065	0.294005218218065
98	G	0.205927848596102	0.205927848596102
99	L	0.114465323623703	0.114465323623703
100	E	0.114465323623703	0.114465323623703
101	L	0.068381523310604	0.114465323623703
102	L	0.083856499012680	0.114465323623703
103	L	0.183508078088383	0.130664213449702
104	R	0.196121271904491	0.130664213449702
105	A	0.130664213449702	0.176613740610880
106	H	0.130664213449702	0.130664213449702
107	P	0.176613740610880	0.130664213449702
108	E	0.109599381826225	0.130664213449702
109	E	0.139488962037502	0.109599381826225
110	K	0.041340852146021	0.041340852146021
111	A	0.020740118642148	0.030393495559710
112	Q	0.017779133564078	0.020740118642148
113	G	0.030393495559710	0.020740118642148
114	R	0.019861213520358	0.030393495559710
115	R	0.031057630769075	0.031057630769075
116	H	0.044230146962734	0.044230146962734
117	G	0.131519212540573	0.131519212540573
118	D	0.244546959326971	0.244546959326971
119	Q	0.372808500857602	0.343050226031775
120	C	0.343050226031775	0.372808500857602
121	F	0.409864938829712	0.409864938829712
122	N	0.633136334053006	0.409864938829712
123	V	0.547371772476826	0.528593623011254
124	A	0.391531300474767	0.547371772476826
125	L	0.528593623011254	0.547371772476826
126	A	0.557650668120384	0.557650668120384
127	Y	0.699461216691324	0.699461216691324
128	H	0.755827918413414	0.704041939343391
129	A	0.783639663579158	0.755827918413414
130	L	0.704041939343391	0.783639663579158
131	G	0.855866830280903	0.841162978766632
132	E	0.857716301180473	0.841162978766632
133	L	0.841162978766632	0.841162978766632
134	P	0.752562478625431	0.767467690403121
135	Q	0.752562478625431	0.752562478625431
136	A	0.767467690403121	0.752562478625431
137	L	0.698302474673517	0.698302474673517
138	A	0.670331274144206	0.695745402558174
139	W	0.652022772715762	0.695745402558174
140	Y	0.695745402558174	0.670331274144206
141	H	0.771984546997969	0.652022772715762
142	R	0.624456745912197	0.624456745912197
143	A	0.596613663500171	0.596613663500171
144	L	0.444794556238849	0.444794556238849
145	G	0.375912854098389	0.375912854098389
146	H	0.195108465709200	0.195108465709200
147	Y	0.101850165530831	0.101850165530831
148	Q	0.065661417514853	0.083832001366975
149	P	0.074403968356121	0.074403968356121
150	Q	0.083832001366975	0.074403968356121
151	G	0.074037048592074	0.074403968356121
152	D	0.089245227517960	0.074037048592074
153	Q	0.037938755506719	0.074037048592074
154	G	0.060158896241324	0.087033537002965
155	E	0.087033537002965	0.087033537002965
156	A	0.087033537002965	0.087033537002965
157	W	0.087033537002965	0.087033537002965
158	A	0.120982856198745	0.120982856198745
159	K	0.218895784976420	0.218895784976420
160	M	0.218895784976420	0.218895784976420
161	G	0.340961564482673	0.265738205301055
162	A	0.322773441496867	0.322773441496867
163	C	0.265738205301055	0.340961564482673
164	Y	0.542190438695083	0.423278474654251
165	Q	0.542190438695083	0.423278474654251
166	A	0.423278474654251	0.523364987880236
167	L	0.392009567367065	0.523364987880236
168	G	0.523364987880236	0.523364987880236
169	Q	0.578344470259943	0.523364987880236
170	P	0.626014723078815	0.523364987880236
171	E	0.439171590467531	0.439171590467531
172	L	0.374420952713361	0.374420952713361
173	A	0.256907581007078	0.256907581007078
174	A	0.256907581007078	0.256907581007078
175	H	0.256907581007078	0.256907581007078
176	C	0.241615059009360	0.256907581007078
177	L	0.340860512086793	0.258861562884710
178	Q	0.340860512086793	0.340860512086793
179	E	0.258861562884710	0.340860512086793
180	A	0.396287799843921	0.330447044738633
181	S	0.243792270615786	0.302608100126438
182	Q	0.330447044738633	0.330447044738633
183	A	0.302608100126438	0.302608100126438
184	Y	0.330623751488724	0.302608100126438
185	A	0.274056583279186	0.302608100126438
186	Q	0.197820357883614	0.330623751488724
187	E	0.334271026613000	0.334271026613000
188	R	0.517680557659881	0.517680557659881
189	Q	0.621657044191816	0.554017504666406
190	L	0.554017504666406	0.621657044191816
191	R	0.622958241057225	0.621657044191816
192	A	0.622958241057225	0.554017504666406
193	A	0.539425253776837	0.556661752059063
194	A	0.419127919716611	0.556661752059063
195	L	0.556661752059063	0.556661752059063
196	A	0.766864427799839	0.766864427799839
197	L	0.851355313203305	0.766864427799839
198	G	0.854065369400543	0.766864427799839
199	A	0.756999784759440	0.756999784759440
200	A	0.685822835040361	0.685822835040361
201	A	0.657442364662727	0.657442364662727
202	G	0.627702604631289	0.627702604631289
203	C	0.597155856731783	0.597155856731783
204	M	0.573663437163958	0.573663437163958
205	L	0.453244582762583	0.453244582762583
206	K	0.202121443312327	0.442588840917159
207	S	0.363620794375842	0.373818734002277
208	G	0.442588840917159	0.373818734002277
209	R	0.373818734002277	0.442588840917159
210	H	0.453423495583260	0.442588840917159
211	R	0.673349009651315	0.424315384038467
212	V	0.424315384038467	0.424315384038467
213	G	0.316026176493942	0.316026176493942
214	E	0.197397056458993	0.232938625156001
215	V	0.219641072827945	0.232938625156001
216	V	0.232938625156001	0.232938625156001
217	Q	0.430068276911670	0.313680984558909
218	V	0.461867320787504	0.313680984558909
219	L	0.313680984558909	0.313680984558909
220	E	0.313680984558909	0.313680984558909
221	K	0.211367891431952	0.263841378557386
222	S	0.263841378557386	0.263841378557386
223	R	0.263841378557386	0.211367891431952
224	R	0.184844525841384	0.226078645776064
225	L	0.125468887700546	0.226078645776064
226	A	0.226078645776064	0.184844525841384
227	E	0.243465530988317	0.195626991669593
228	R	0.114660871446027	0.226078645776064
229	S	0.195626991669593	0.243465530988317
230	T	0.326427265766954	0.326427265766954
231	E	0.456216971892885	0.326427265766954
232	R	0.381520273957739	0.326427265766954
233	R	0.222239501207401	0.222239501207401
234	L	0.222239501207401	0.222239501207401
235	L	0.149688477696553	0.222239501207401
236	G	0.365509869663426	0.287579947292644
237	H	0.287579947292644	0.365509869663426
238	L	0.411356674858040	0.408712327899195
239	Y	0.408712327899195	0.411356674858040
240	N	0.526271829964544	0.526271829964544
241	D	0.659207610464784	0.623235283228998
242	L	0.623235283228998	0.623235283228998
243	G	0.623235283228998	0.623235283228998
244	L	0.621954255422623	0.623235283228998
245	G	0.649077046112447	0.649077046112447
246	Y	0.763210833050865	0.674685682250569
247	S	0.677985297901250	0.674685682250569
248	Q	0.674685682250569	0.677985297901250
249	L	0.600137138213657	0.677985297901250
250	Q	0.786565203631290	0.785648511709689
251	L	0.785648511709689	0.786565203631290
252	F	0.901064755895449	0.817286278349939
253	P	0.817286278349939	0.878942339229065
254	L	0.878942339229065	0.878942339229065
255	A	0.887373967566294	0.878942339229065
256	V	0.870078848671703	0.887373967566294
257	E	0.931674395920272	0.920972571049852
258	A	0.920972571049852	0.931674395920272
259	F	0.961555456273584	0.931674395920272
260	L	0.957812208258087	0.920972571049852
261	Q	0.911725436399312	0.911725436399312
262	A	0.901832491056741	0.901832491056741
263	L	0.737349062602918	0.737349062602918
264	P	0.678530886303738	0.727883039588721
265	L	0.603006335216581	0.727883039588721
266	C	0.727883039588721	0.727883039588721
267	W	0.788002962691977	0.727883039588721
268	V	0.788912290944614	0.727883039588721
269	P	0.682178305005064	0.738575836325816
270	G	0.648566443321311	0.682178305005064
271	E	0.738575836325816	0.667964529386695
272	Q	0.532046094290936	0.648566443321311
273	A	0.667964529386695	0.567867904242346
274	T	0.567867904242346	0.532046094290936
275	V	0.468751191067826	0.468751191067826
276	L	0.261166333309343	0.359887919165740
277	R	0.202791730048553	0.359887919165740
278	N	0.359887919165740	0.359887919165740
279	L	0.359887919165740	0.359887919165740
280	G	0.437224964755690	0.437224964755690
281	M	0.593117799628852	0.437224964755690
282	A	0.522899558759486	0.437224964755690
283	H	0.383613501547371	0.383613501547371
284	N	0.309328646081555	0.309328646081555
285	A	0.204591472495717	0.243768192475496
286	L	0.120386223205651	0.204591472495717
287	G	0.243768192475496	0.184172045804794
288	N	0.156103627513100	0.156103627513100
289	Y	0.184172045804794	0.156103627513100
290	Q	0.123971732863135	0.138739240674973
291	E	0.123971732863135	0.123971732863135
292	A	0.138739240674973	0.123971732863135
293	R	0.092134641689550	0.123971732863135
294	E	0.134469021207618	0.092134641689550
295	F	0.081856291988044	0.092134641689550
296	H	0.081856291988044	0.099668719817664
297	Q	0.101029507837334	0.083166032049800
298	K	0.099668719817664	0.099668719817664
299	A	0.083166032049800	0.101029507837334
300	A	0.127237049106210	0.113612848283958
301	D	0.113612848283958	0.127237049106210
302	L	0.190445370795051	0.127237049106210
303	H	0.190445370795051	0.113612848283958
304	G	0.104078281377112	0.104078281377112
305	S	0.075330623088315	0.091773397636886
306	V	0.086979358252985	0.091773397636886
307	G	0.091773397636886	0.086979358252985
308	Q	0.133335023562138	0.091773397636886
309	R	0.086576515999093	0.133335023562138
310	W	0.159416520015800	0.159416520015800
311	E	0.159416520015800	0.159416520015800
312	Q	0.177550471829337	0.177550471829337
313	G	0.347904081831599	0.347904081831599
314	R	0.395667029199106	0.395667029199106
315	S	0.419034604504812	0.419034604504812
316	F	0.488235476730988	0.488235476730988
317	G	0.488235476730988	0.488235476730988
318	S	0.624223538573390	0.488235476730988
319	L	0.388086516559879	0.392140217725244
320	A	0.355720334536853	0.392140217725244
321	F	0.392140217725244	0.392140217725244
322	A	0.445821035351327	0.445821035351327
323	L	0.477808348858428	0.445821035351327
324	S	0.528939516764979	0.445821035351327
325	Q	0.393352579004188	0.393352579004188
326	L	0.300027767015545	0.300027767015545
327	G	0.253748925255252	0.300027767015545
328	D	0.238584055964767	0.253748925255252
329	H	0.324181207459974	0.238584055964767
330	K	0.216776725306937	0.216776725306937
331	A	0.216776725306937	0.216776725306937
332	A	0.216776725306937	0.216776725306937
333	R	0.203421692764368	0.216776725306937
334	D	0.253536797898845	0.216776725306937
335	N	0.181580923504293	0.240482734052202
336	Y	0.240482734052202	0.240482734052202
337	L	0.240482734052202	0.227022003255946
338	H	0.227022003255946	0.227022003255946
339	A	0.190624362413382	0.190624362413382
340	L	0.087522620149189	0.105186236608416
341	Q	0.105186236608416	0.105186236608416
342	A	0.093149928114774	0.105186236608416
343	A	0.134488428776082	0.134488428776082
344	R	0.153061819079925	0.134488428776082
345	D	0.171307772606284	0.134488428776082
346	S	0.092169386532251	0.131345535009244
347	G	0.103596592953002	0.103596592953002
348	D	0.131345535009244	0.092169386532251
349	M	0.044165876963577	0.054786208175120
350	K	0.036480726544190	0.044165876963577
351	G	0.054786208175120	0.039030060378591
352	Q	0.034477711658095	0.039030060378591
353	W	0.039030060378591	0.054786208175120
354	Q	0.090684694541989	0.090684694541989
355	A	0.109039415710121	0.109039415710121
356	C	0.165728594256647	0.165728594256647
357	E	0.300137177395656	0.300137177395656
358	G	0.348828686479199	0.300494013572517
359	L	0.300494013572517	0.343943385729588
360	G	0.343943385729588	0.343943385729588
361	A	0.495882945549970	0.300494013572517
362	A	0.198886309544890	0.198886309544890
363	A	0.198886309544890	0.198886309544890
364	A	0.198886309544890	0.198886309544890
365	R	0.225097083693495	0.225097083693495
366	L	0.322970801483645	0.322970801483645
367	G	0.522067018255995	0.501646034053547
368	Q	0.501646034053547	0.501646034053547
369	Y	0.556591188878011	0.501646034053547
370	D	0.369970493230107	0.473398232512528
371	Q	0.369970493230107	0.473398232512528
372	A	0.473398232512528	0.434633882398152
373	L	0.473398232512528	0.434633882398152
374	K	0.434633882398152	0.445009207637148
375	Y	0.396508841587601	0.445009207637148
376	Y	0.445009207637148	0.434633882398152
377	K	0.450344626963025	0.396508841587601
378	E	0.213651300997609	0.316047174033015
379	A	0.316047174033015	0.213651300997609
380	L	0.200191456060617	0.200191456060617
381	A	0.169410526155934	0.174834856356437
382	Q	0.156220155137202	0.169410526155934
383	C	0.174834856356437	0.156220155137202
384	Q	0.065649698797519	0.080254552122441
385	K	0.041952553991083	0.080254552122441
386	E	0.080254552122441	0.080254552122441
387	P	0.205839301053956	0.115101908571911
388	D	0.205839301053956	0.166059094107124
389	S	0.115101908571911	0.205839301053956
390	V	0.166059094107124	0.166059094107124
391	R	0.209389070892056	0.115101908571911
392	E	0.076160756087689	0.140442917638792
393	R	0.082847968303742	0.140442917638792
394	L	0.140442917638792	0.140442917638792
395	V	0.234930137585322	0.234930137585322
396	A	0.267526187628978	0.267526187628978
397	K	0.440866156234855	0.440866156234855
398	L	0.596980802747663	0.476870958466397
399	A	0.515964474143655	0.515964474143655
400	D	0.476870958466397	0.596980802747663
401	T	0.730295269248061	0.654862592310484
402	V	0.654862592310484	0.654862592310484
403	R	0.654862592310484	0.654862592310484
404	T	0.654862592310484	0.654862592310484
405	R	0.587896371448297	0.604708579761071
406	L	0.604708579761071	0.587896371448297
407	A	0.467481953825006	0.587896371448297
408	Q	0.419692150550984	0.604708579761071
409	V	0.731079454372896	0.614524812481730
410	G	0.731079454372896	0.644538495047198
411	L	0.614524812481730	0.644538495047198
412	V	0.644538495047198	0.614524812481730
413	Q	0.603877713866730	0.603877713866730
414	T	0.516496610278085	0.516496610278085
415	H	0.380230386166089	0.484321464257124
416	T	0.484321464257124	0.484321464257124
417	L	0.484321464257124	0.431772639243023
418	T	0.403294684709924	0.431772639243023
419	S	0.431772639243023	0.403294684709924
420	A	0.234182764490382	0.234182764490382
421	P	0.119387172268640	0.152769914840353
422	G	0.152769914840353	0.151360424247420
423	R	0.151360424247420	0.151360424247420
424	L	0.132430924457092	0.151360424247420
425	Q	0.156322026737336	0.132430924457092
426	A	0.053587092174725	0.053587092174725
427	P	0.040622093767832	0.041050254297299
428	G	0.041050254297299	0.041050254297299
429	G	0.028796233252502	0.041050254297299
430	A	0.041050254297299	0.041050254297299
431	S	0.050676518443288	0.041050254297299
432	Q	0.057240914617271	0.041050254297299
433	A	0.023851652688741	0.025799383698706
434	E	0.025799383698706	0.025025637899614
435	G	0.021124329602280	0.025025637899614
436	T	0.025025637899614	0.025799383698706
437	P	0.039997194219670	0.039997194219670
438	A	0.039997194219670	0.039997194219670
439	K	0.054727560547047	0.050709569015257
440	A	0.050709569015257	0.052021142367104
441	G	0.058748935850873	0.054727560547047
442	S	0.052021142367104	0.058748935850873
443	S	0.087247784468385	0.087247784468385
444	T	0.112242055674335	0.100100709807221
445	A	0.111157425893642	0.111157425893642
446	G	0.100100709807221	0.111157425893642
447	V	0.152178900530810	0.100100709807221
448	Q	0.098529944387333	0.098529944387333
449	H	0.042616032039172	0.042616032039172
450	R	0.032695597521972	0.034987639773260
451	S	0.019035278060712	0.032695597521972
452	S	0.034987639773260	0.020172681152693
453	S	0.020172681152693	0.019035278060712
454	G	0.009539496062898	0.009539496062898
455	W	0.009539496062898	0.009539496062898
456	E	0.006052011702792	0.006052011702792
457	D	0.006052011702792	0.006052011702792
458	E	0.005296601301329	0.005296601301329
459	E	0.004631358568800	0.004631358568800
460	F	0.004367536181508	0.004367536181508
461	E	0.002512030168713	0.002512030168713
462	E	0.001443675122525	0.002058986743307
463	G	0.002058986743307	0.002058986743307
464	H	0.001040839841415	0.002058986743307
465	Q	0.002222264722955	0.002222264722955
466	K	0.003522836442815	0.003522836442815
467	K	0.010392167381267	0.010392167381267
468	K	0.015309947102137	0.013991887153458
469	E	0.013991887153458	0.015309947102137
470	E	0.025976332440107	0.025976332440107
471	R	0.053933170196720	0.043013555359025
472	S	0.053933170196720	0.043013555359025
473	A	0.043013555359025	0.043013555359025
474	N	0.035521464842436	0.040443441794920
475	V	0.040443441794920	0.036608195189760
476	P	0.036608195189760	0.036608195189760
477	V	0.022615567956880	0.040443441794920
478	R	0.070389372199461	0.070389372199461
479	A	0.174758784098696	0.174758784098696
480	G	0.268324492285799	0.268324492285799
481	P	0.407914907326684	0.312606525212912
482	G	0.323038729966960	0.312606525212912
483	R	0.312606525212912	0.323038729966960
484	P	0.212359034050009	0.312606525212912
485	E	0.351035025636256	0.212359034050009
486	L	0.201044718933906	0.201044718933906
487	C	0.200916480264744	0.201044718933906
488	F	0.170047773858580	0.201044718933906
489	L	0.226102862139577	0.226102862139577
490	P	0.270370717090620	0.270370717090620
491	G	0.479380872692965	0.479380872692965
492	T	0.511553393131393	0.511553393131393
493	V	0.552001114349615	0.552001114349615
494	N	0.682162796307481	0.552001114349615
495	H	0.647179773705555	0.552001114349615
496	S	0.492661324545272	0.492661324545272
497	H	0.344450836809659	0.383314123777833
498	H	0.343220826397190	0.383314123777833
499	L	0.383314123777833	0.383314123777833
500	A	0.436654643190574	0.383314123777833
501	S	0.452515357321215	0.383314123777833
502	S	0.328866740715058	0.436654643190574
503	C	0.344274841325474	0.438811832523856
504	P	0.438811832523856	0.371716992956034
505	T	0.457597559319331	0.371716992956034
506	F	0.371716992956034	0.371716992956034
507	T	0.356842420097267	0.371716992956034
508	K	0.334943510818889	0.368246847922699
509	H	0.435345436324372	0.356842420097267
510	T	0.368246847922699	0.354649990303345
511	P	0.354649990303345	0.354649990303345
512	C	0.295788584417755	0.354649990303345
513	R	0.330727585902201	0.354649990303345
514	G	0.498773612459368	0.476984700757620
515	T	0.479712399487018	0.476984700757620
516	V	0.476984700757620	0.476984700757620
517	L	0.451218763669793	0.451218763669793
518	G	0.365728140760125	0.380942133298585
519	K	0.326500399583789	0.365728140760125
520	A	0.380942133298585	0.326500399583789
521	S	0.319879969047239	0.326500399583789
522	I	0.319706261904119	0.380942133298585
523	Y	0.538696757261225	0.495407216678011
524	S	0.495407216678011	0.495407216678011
525	P	0.518239675260330	0.495407216678011
526	G	0.494044401677336	0.494044401677336
527	P	0.494044401677336	0.494044401677336
528	R	0.468181849695711	0.468181849695711
529	A	0.351642255424269	0.351642255424269
530	H	0.315535453619593	0.315535453619593
531	L	0.161403093977087	0.161403093977087
532	P	0.107104476988246	0.128313623335700
533	F	0.128313623335700	0.128313623335700
534	V	0.090430942584997	0.128313623335700
535	G	0.185441542330919	0.174239507241148
536	P	0.185441542330919	0.185441542330919
537	G	0.174239507241148	0.185441542330919
538	P	0.259289513945446	0.259289513945446
539	P	0.378884614295830	0.356382555804781
540	R	0.356382555804781	0.356382555804781
541	A	0.356382555804781	0.356382555804781
542	E	0.190348488532746	0.190348488532746
543	Y	0.094391848485950	0.112847906024795
544	P	0.104891486612354	0.112847906024795
545	S	0.112847906024795	0.112847906024795
546	I	0.171136779680274	0.161568229489436
547	L	0.161568229489436	0.171136779680274
548	V	0.196533795521086	0.171136779680274
549	P	0.184813733960715	0.184813733960715
550	N	0.155936255927800	0.196533795521086
551	G	0.257721766893813	0.257721766893813
552	P	0.284256512815667	0.284256512815667
553	Q	0.284256512815667	0.284256512815667
554	A	0.299962306434610	0.284256512815667
555	N	0.107804203507148	0.107804203507148
556	R	0.060431100565445	0.076947329642709
557	S	0.066167810190655	0.076947329642709
558	S	0.076947329642709	0.076947329642709
559	R	0.101830738435428	0.101830738435428
560	W	0.130405790816918	0.130405790816918
561	P	0.159913655658855	0.143365285869350
562	R	0.159913655658855	0.159913655658855
563	E	0.143365285869350	0.159913655658855
564	S	0.185412744297592	0.159913655658855
565	L	0.152051307061977	0.152051307061977
566	S	0.212402067229858	0.152051307061977
567	R	0.134066008959927	0.134066008959927
568	S	0.125489321287049	0.125489321287049
569	R	0.051940396162944	0.125489321287049
570	Q	0.116000589786326	0.125489321287049
571	R	0.163372807535179	0.163372807535179
572	R	0.255889698909888	0.255889698909888
573	P	0.411802020492304	0.411802020492304
574	M	0.500000000000000	0.500000000000000
575	E	0.500000000000000	0.500000000000000
576	S	0.500000000000000	0.500000000000000
577	G	0.500000000000000	0.500000000000000
578	I	0.500000000000000	0.500000000000000
579	C	0.500000000000000	0.500000000000000
580	T	0.500000000000000	0.500000000000000
581	I	0.500000000000000	0.500000000000000
582	V	0.500000000000000	0.500000000000000
