# Supplementary material for: Conserved degronome features governing quality control associated proteolysis
Source: Nat Commun. 2022 Dec 8;13:7588. doi: 10.1038/s41467-022-35298-y (PMC9732359; doi:10.1038/s41467-022-35298-y)
Supplement: Supplementary file 7 — Supplementary Data 5 [file 41467_2022_35298_MOESM7_ESM.zip › profile_A2A3N6.csv]

# Degron profile of A2A3N6
# logit: Predicted probability of a tile being a degron (PSI<2.2) assigned to central position
# smooth: Running median spanning 5 positions
resi	aa	logit	logit_smooth
1	M	0.500000000000000	0.500000000000000
2	A	0.500000000000000	0.500000000000000
3	S	0.500000000000000	0.500000000000000
4	E	0.500000000000000	0.500000000000000
5	V	0.500000000000000	0.500000000000000
6	P	0.500000000000000	0.500000000000000
7	Y	0.500000000000000	0.500000000000000
8	A	0.500000000000000	0.500000000000000
9	S	0.412209167244531	0.412209167244531
10	G	0.334530045923246	0.334530045923246
11	M	0.306504587946116	0.334530045923246
12	P	0.306504587946116	0.306504587946116
13	I	0.567630835711018	0.306504587946116
14	K	0.277852835951339	0.306504587946116
15	K	0.311610710430470	0.277852835951339
16	I	0.207278799434481	0.207278799434481
17	G	0.138740532374092	0.140051898842817
18	H	0.108567152557160	0.138740532374092
19	R	0.140051898842817	0.114104372900871
20	S	0.098675996232078	0.108567152557160
21	V	0.114104372900871	0.098675996232078
22	D	0.059501559963751	0.098675996232078
23	S	0.076084314594764	0.076084314594764
24	S	0.140963047202194	0.070623414732422
25	G	0.070623414732422	0.076084314594764
26	G	0.070623414732422	0.079613602882650
27	T	0.079613602882650	0.079613602882650
28	T	0.140317653558889	0.130885889271899
29	S	0.130885889271899	0.140317653558889
30	S	0.142297916961114	0.142297916961114
31	A	0.200622266981831	0.200622266981831
32	L	0.338163773101950	0.338163773101950
33	K	0.340614612624691	0.340614612624691
34	G	0.424160584190735	0.424160584190735
35	A	0.496221451933050	0.496221451933050
36	I	0.624264308046173	0.554059283398549
37	Q	0.554059283398550	0.554059283398550
38	L	0.554059283398549	0.624264308046173
39	G	0.700070580373333	0.554059283398550
40	I	0.655413554950693	0.554059283398549
41	T	0.505825846335785	0.535051866395528
42	H	0.505825846335785	0.505825846335785
43	T	0.535051866395528	0.505825846335785
44	V	0.349953315799601	0.349953315799601
45	G	0.209131855265727	0.209131855265727
46	S	0.125289375608860	0.209131855265727
47	L	0.115058417164794	0.192680065063739
48	S	0.244186488009339	0.178856415210144
49	T	0.192680065063739	0.178856415210144
50	K	0.178856415210144	0.178856415210144
51	P	0.091714466296602	0.157265891224241
52	E	0.157265891224241	0.157265891224241
53	S	0.105526009246251	0.157265891224241
54	D	0.190076674893079	0.157265891224241
55	V	0.285818866965073	0.108970886674664
56	L	0.108970886674664	0.190076674893079
57	M	0.108970886674664	0.197608987219870
58	Q	0.197608987219870	0.197608987219870
59	D	0.327989336834121	0.327989336834121
60	F	0.517577965357993	0.517577965357993
61	H	0.613671809416226	0.613671809416226
62	M	0.613671809416226	0.613671809416226
63	V	0.645976188911598	0.613671809416226
64	E	0.447196096674683	0.447196096674683
65	S	0.300997060204977	0.316228591668190
66	I	0.185095195367494	0.316228591668190
67	F	0.316228591668190	0.300997060204977
68	F	0.483348195440934	0.316228591668190
69	P	0.298538770750776	0.316228591668190
70	S	0.326353982103802	0.298538770750776
71	E	0.257759049443110	0.298538770750776
72	G	0.180019776202573	0.326353982103802
73	S	0.398327968805247	0.257759049443110
74	N	0.344345612787831	0.240453045418969
75	L	0.240453045418969	0.240453045418969
76	T	0.240453045418969	0.240453045418969
77	P	0.154553273352735	0.240453045418969
78	A	0.286653654963441	0.274759217920173
79	H	0.274759217920173	0.286653654963441
80	H	0.400181827711769	0.400181827711769
81	Y	0.604385115733010	0.604385115733010
82	N	0.652145391645867	0.645812314711386
83	A	0.667632498221789	0.652145391645867
84	F	0.645812314711386	0.667632498221789
85	R	0.688788861854324	0.688788861854324
86	F	0.829501321952965	0.810513781738295
87	K	0.810513781738295	0.829501321952965
88	T	0.872915905025506	0.872915905025506
89	Y	0.922507743165506	0.907869783916840
90	A	0.931586350027449	0.922507743165506
91	P	0.907869783916840	0.931586350027449
92	V	0.937832193532295	0.931586350027449
93	A	0.937832193532295	0.920115756952853
94	F	0.913575545705123	0.929484954370604
95	R	0.920115756952853	0.920115756952853
96	Y	0.929484954370604	0.917233271919342
97	F	0.917233271919342	0.917233271919342
98	W	0.761865342009737	0.761865342009737
99	E	0.565773081354947	0.745126181139043
100	L	0.726307918349749	0.745126181139043
101	F	0.745126181139043	0.726307918349749
102	G	0.804848746445370	0.745126181139043
103	I	0.688214049128835	0.780921002225416
104	R	0.793534531283655	0.780921002225416
105	P	0.780921002225416	0.688214049128835
106	D	0.656096135145324	0.656096135145324
107	D	0.356123279120994	0.450215966885335
108	Y	0.450215966885334	0.450215966885335
109	L	0.450215966885335	0.450215966885334
110	Y	0.471537633302479	0.450215966885334
111	S	0.403892691764184	0.450215966885335
112	L	0.384700256586444	0.471537633302479
113	C	0.481975875899656	0.481975875899656
114	S	0.522587059182091	0.522587059182091
115	E	0.686542621195865	0.686542621195865
116	P	0.768156184179697	0.686542621195865
117	L	0.701370932831659	0.686542621195865
118	I	0.555590816679639	0.555590816679639
119	E	0.353156844518176	0.353156844518176
120	L	0.353156844518176	0.353156844518176
121	C	0.353156844518176	0.353156844518176
122	S	0.388509955398987	0.388509955398987
123	S	0.523788810892221	0.523788810892221
124	G	0.765653789202408	0.671707886207749
125	A	0.793551599350247	0.671707886207749
126	S	0.671707886207749	0.671707886207749
127	G	0.334345185681769	0.334345185681769
128	S	0.304232629349850	0.304232629349850
129	L	0.117871702649036	0.240451248291436
130	F	0.134571506252834	0.240451248291436
131	Y	0.240451248291436	0.240451248291436
132	V	0.350583934452283	0.350583934452283
133	S	0.402341387008990	0.356749588039746
134	S	0.356749588039746	0.402341387008990
135	D	0.486062039427151	0.486062039427151
136	D	0.574411240517423	0.486062039427151
137	E	0.592676483360750	0.486062039427151
138	F	0.422035359594001	0.422035359594001
139	I	0.183248799611418	0.183248799611418
140	V	0.137218822803240	0.137218822803240
141	K	0.050821007015394	0.137218822803240
142	T	0.090941652601919	0.137218822803240
143	V	0.158205267187423	0.158205267187423
144	R	0.257588156018403	0.257588156018403
145	H	0.395592690872185	0.395592690872185
146	K	0.681712903079621	0.473436848055960
147	E	0.682894678444061	0.473436848055960
148	A	0.473436848055960	0.473436848055960
149	E	0.285007338488796	0.473436848055960
150	F	0.422618313499294	0.473436848055960
151	L	0.556221637703307	0.523859659672649
152	Q	0.599415381569792	0.556221637703307
153	K	0.523859659672649	0.599415381569792
154	L	0.657211131527798	0.617335889765254
155	L	0.617335889765254	0.626321316163370
156	P	0.721664062341210	0.657211131527798
157	G	0.626321316163370	0.626321316163370
158	Y	0.712774895210503	0.626321316163370
159	Y	0.588984855657916	0.610923589286038
160	I	0.435401422605111	0.610923589286038
161	N	0.610923589286038	0.588984855657916
162	L	0.757800918159794	0.586029360661111
163	N	0.586029360661111	0.609626920890293
164	Q	0.415350521924325	0.609626920890293
165	N	0.609626920890293	0.609626920890293
166	P	0.781464662130970	0.609626920890293
167	R	0.609626920890293	0.609626920890293
168	T	0.628896468068380	0.628896468068380
169	L	0.590339899701460	0.628896468068380
170	L	0.744674232214065	0.725834878343894
171	P	0.725834878343894	0.744674232214065
172	K	0.754849993353598	0.754849993353598
173	F	0.771371993135257	0.754849993353598
174	Y	0.762775126422231	0.754849993353598
175	G	0.740932589732685	0.740932589732685
176	L	0.714213659473312	0.714213659473312
177	Y	0.662276404027182	0.680012400379696
178	C	0.680012400379696	0.680012400379696
179	V	0.549647838080157	0.680012400379696
180	Q	0.745111436001048	0.745111436001048
181	T	0.840955841314951	0.807412317417113
182	G	0.828352313290007	0.814784350736571
183	G	0.807412317417113	0.814784350736571
184	K	0.814784350736571	0.807412317417113
185	N	0.650060051159465	0.702265216085326
186	I	0.668419303919379	0.668419303919379
187	R	0.702265216085326	0.650060051159465
188	I	0.540371127075352	0.578909566688450
189	V	0.578909566688450	0.578909566688450
190	V	0.576242528963347	0.578909566688450
191	M	0.754131877171357	0.754131877171357
192	N	0.792740884728200	0.792740884728200
193	N	0.859185119369580	0.859185119369580
194	L	0.892377386129558	0.878721096480247
195	L	0.892377386129558	0.878721096480247
196	P	0.878721096480247	0.878721096480247
197	R	0.860357184591177	0.860357184591177
198	S	0.643578720332734	0.665465227844041
199	V	0.665465227844041	0.643578720332734
200	K	0.554960505490206	0.599688017547789
201	M	0.543046714285761	0.554960505490206
202	H	0.599688017547789	0.543046714285761
203	I	0.446344484378957	0.485332217251583
204	K	0.426243837754979	0.485332217251583
205	Y	0.485332217251583	0.485332217251583
206	D	0.485332217251583	0.485332217251583
207	L	0.504319760017676	0.485332217251583
208	K	0.422689671564502	0.437128179723139
209	G	0.437128179723139	0.422689671564502
210	S	0.322694736364178	0.322694736364178
211	T	0.294111075618029	0.294111075618029
212	Y	0.105138353143682	0.118521280873943
213	R	0.118521280873943	0.105138353143682
214	R	0.042684994705650	0.077586072861435
215	R	0.077586072861435	0.070487332011281
216	A	0.036660996293400	0.070487332011281
217	S	0.070487332011281	0.077586072861435
218	Q	0.078558621716488	0.078558621716488
219	K	0.079353563286248	0.079353563286248
220	E	0.137406768227461	0.079353563286248
221	R	0.079825462075085	0.079353563286248
222	E	0.038631736367183	0.065393510386533
223	K	0.065393510386533	0.047026257270728
224	P	0.031393270285401	0.047026257270728
225	L	0.047026257270728	0.065393510386533
226	P	0.084839910997280	0.047026257270728
227	T	0.084839910997280	0.084839910997280
228	F	0.046841490829035	0.084839910997280
229	K	0.148410786927116	0.106762033830848
230	D	0.120720463469135	0.106762033830848
231	L	0.106762033830848	0.120720463469135
232	D	0.087463594274199	0.120720463469135
233	F	0.174809204169884	0.174024160510009
234	L	0.174024160510009	0.174809204169884
235	Q	0.317716550920542	0.174809204169884
236	D	0.187123249753718	0.174024160510009
237	I	0.131336179593455	0.187123249753718
238	P	0.074201322955949	0.135646990275267
239	D	0.214746896767031	0.135646990275267
240	G	0.135646990275267	0.140606061261688
241	L	0.199426684951816	0.140606061261688
242	F	0.140606061261688	0.140606061261688
243	L	0.140606061261688	0.199426684951816
244	D	0.221613869817776	0.210552579037616
245	A	0.349415995820421	0.221613869817776
246	D	0.210552579037616	0.349415995820421
247	V	0.370864007224403	0.370864007224403
248	H	0.521134582062009	0.370864007224403
249	N	0.608313138034510	0.370864007224403
250	A	0.292366868689220	0.292366868689220
251	L	0.262013778944545	0.292366868689220
252	C	0.262013778944545	0.292366868689220
253	K	0.547803736288753	0.547803736288753
254	T	0.649680825835588	0.649680825835588
255	L	0.773947587712160	0.667523090585721
256	Q	0.667523090585721	0.773947587712160
257	R	0.776768173039190	0.776768173039190
258	D	0.805270382429041	0.805270382429041
259	C	0.872781086113512	0.805270382429041
260	L	0.845968179718651	0.805270382429041
261	V	0.630937930289733	0.758407036878769
262	L	0.758407036878769	0.756398483370119
263	Q	0.756398483370119	0.756398483370119
264	S	0.756398483370119	0.758407036878769
265	F	0.863430208105146	0.863430208105146
266	K	0.898092293105415	0.898092293105415
267	I	0.946333212385606	0.927698246331219
268	M	0.957190302055584	0.927698246331219
269	D	0.927698246331219	0.927698246331219
270	Y	0.856506634117487	0.866104607146331
271	S	0.866104607146331	0.856506634117487
272	L	0.777964932820299	0.790677657561441
273	L	0.790677657561441	0.777964932820299
274	M	0.712719963862702	0.712719963862702
275	S	0.708281624517495	0.708281624517495
276	I	0.562692935841749	0.562692935841749
277	H	0.329385278862092	0.475477752556154
278	N	0.455143664514587	0.475477752556154
279	I	0.475477752556154	0.455143664514587
280	D	0.475477752556154	0.455143664514587
281	H	0.325476542424613	0.325476542424613
282	A	0.128505923218451	0.128505923218451
283	Q	0.090183358653399	0.090183358653399
284	R	0.083793020720480	0.083793020720480
285	E	0.072157721515936	0.083793020720480
286	P	0.067284122573912	0.072157721515936
287	L	0.134250113890068	0.071499394618634
288	S	0.036671008202710	0.071499394618634
289	S	0.071499394618634	0.071499394618634
290	E	0.071552426949939	0.063457257054510
291	T	0.063457257054510	0.066290014932782
292	Q	0.058752539139468	0.066290014932782
293	Y	0.066290014932782	0.066290014932782
294	S	0.095117303034632	0.066290014932782
295	V	0.102417144395046	0.066290014932782
296	D	0.054160765995350	0.095117303034632
297	T	0.065656760590218	0.102417144395046
298	R	0.116617908025780	0.116617908025780
299	R	0.284738242344072	0.282517192202524
300	P	0.282517192202524	0.282517192202524
301	A	0.301411832689644	0.284738242344072
302	P	0.234212064734129	0.282517192202524
303	Q	0.315056816203142	0.236549435201882
304	K	0.134088079644116	0.236549435201882
305	A	0.236549435201882	0.315056816203142
306	L	0.384213818190323	0.272138277154294
307	Y	0.347927317894443	0.272138277154294
308	S	0.272138277154294	0.272138277154294
309	T	0.201614684353846	0.242737747109350
310	A	0.201614684353846	0.242737747109350
311	M	0.242737747109350	0.231115915394994
312	E	0.272640624078536	0.231115915394994
313	S	0.231115915394994	0.231115915394994
314	I	0.156249295149714	0.156249295149714
315	Q	0.090625506603759	0.090625506603759
316	G	0.079677795136012	0.079677795136012
317	E	0.047349015089902	0.047349015089902
318	A	0.047349015089902	0.047349015089902
319	R	0.019840105823317	0.019840105823317
320	R	0.006681553125566	0.018642976714026
321	G	0.012473927166918	0.012473927166918
322	G	0.018642976714026	0.007005290756886
323	T	0.007005290756886	0.012473927166918
324	M	0.005747443260701	0.015327758959247
325	E	0.015327758959247	0.015327758959247
326	T	0.022527989143292	0.022527989143292
327	D	0.022527989143292	0.022527989143292
328	D	0.022527989143292	0.022527989143292
329	H	0.016663514948663	0.022527989143292
330	M	0.021922854728609	0.021922854728609
331	G	0.027190935368603	0.020474132215597
332	G	0.020474132215597	0.020474132215597
333	I	0.007915609175528	0.020474132215597
334	P	0.014773531274603	0.020474132215597
335	A	0.027108706857937	0.027108706857937
336	R	0.094809659933389	0.094809659933389
337	N	0.282492684241496	0.282492684241496
338	S	0.387343541229502	0.387343541229502
339	K	0.461161927416002	0.461161927416002
340	G	0.461161927416002	0.461161927416002
341	E	0.697395696405597	0.575388130690032
342	R	0.697395696405597	0.692126268148554
343	L	0.575388130690032	0.697395696405597
344	L	0.692126268148554	0.697395696405597
345	L	0.796515951486755	0.796515951486755
346	Y	0.819906817631333	0.819906817631333
347	I	0.819906817631333	0.819906817631333
348	G	0.893160590879308	0.893160590879308
349	I	0.922662024671759	0.922662024671759
350	I	0.974892094356612	0.968551359606088
351	D	0.983966479832077	0.968551359606088
352	I	0.968551359606088	0.968551359606088
353	L	0.939230975182184	0.939230975182184
354	Q	0.939230975182184	0.939230975182184
355	S	0.836744800694462	0.836744800694462
356	Y	0.730754014174018	0.782129997869989
357	R	0.782129997869989	0.777370183994770
358	F	0.777370183994770	0.777370183994770
359	V	0.617882030862290	0.782129997869989
360	K	0.798810397756870	0.785582809626923
361	K	0.785582809626923	0.798810397756870
362	L	0.798810397756870	0.798810397756870
363	E	0.822669475588692	0.785582809626923
364	H	0.698663998162216	0.698663998162216
365	S	0.503116479640875	0.503116479640875
366	W	0.319276979151725	0.319276979151725
367	K	0.202416089212799	0.212094638490907
368	A	0.202416089212799	0.212094638490907
369	L	0.212094638490907	0.212094638490907
370	I	0.327460043836710	0.218389749015511
371	H	0.218389749015511	0.292795767386594
372	D	0.344311790716441	0.292795767386594
373	G	0.292795767386594	0.238392096235195
374	D	0.238392096235195	0.292795767386594
375	T	0.228002550670290	0.292795767386594
376	V	0.351625632854664	0.238392096235195
377	S	0.351625632854664	0.228002550670290
378	V	0.142165514456479	0.218367074651429
379	H	0.138818816696187	0.218367074651429
380	R	0.218367074651429	0.218367074651429
381	P	0.340266457681626	0.340266457681626
382	G	0.423976929658790	0.423976929658790
383	F	0.733454950906016	0.733454950906016
384	Y	0.803669241015791	0.753540835031566
385	A	0.793988675831821	0.753540835031566
386	E	0.753540835031566	0.753540835031566
387	W	0.644462179873572	0.753540835031566
388	F	0.741417543622835	0.753540835031566
389	Q	0.832364480969891	0.832364480969891
390	R	0.846329703680843	0.846329703680843
391	F	0.872900831696199	0.846329703680843
392	M	0.882121958706602	0.849050202340308
393	C	0.786059615981661	0.872900831696199
394	N	0.849050202340308	0.849050202340308
395	T	0.902315776798223	0.798586160440683
396	V	0.798586160440683	0.798586160440683
397	F	0.679698097722448	0.679698097722448
398	K	0.661579649415191	0.661579649415191
399	K	0.644368155110026	0.644368155110026
400	I	0.477605373167704	0.477605373167704
401	P	0.364322911045352	0.476999257368936
402	L	0.401411677341962	0.474272923037012
403	K	0.476999257368936	0.401411677341962
404	P	0.474272923037012	0.401411677341962
405	S	0.285691194819919	0.285691194819919
406	P	0.176317278237970	0.285691194819919
407	S	0.185037423495756	0.185037423495756
408	K	0.310331184611073	0.185037423495756
409	K	0.181013892275510	0.185037423495756
410	L	0.193496278845040	0.181013892275510
411	R	0.121102487936481	0.152077068118473
412	S	0.152077068118473	0.137580131096297
413	G	0.137580131096297	0.137580131096297
414	S	0.137580131096296	0.137580131096297
415	S	0.158024850213105	0.137580131096296
416	F	0.124262610449078	0.124262610449078
417	S	0.106661618148440	0.112406925320083
418	Q	0.112406925320083	0.112406925320083
419	R	0.097664223841463	0.112406925320083
420	A	0.169595472042588	0.169595472042588
421	G	0.171140525944434	0.171140525944434
422	S	0.321020121093033	0.270493616366108
423	S	0.303733440183720	0.271570761633705
424	G	0.270493616366108	0.303733440183720
425	N	0.271570761633705	0.303733440183720
426	S	0.388663396255646	0.325616640905920
427	C	0.407951650330014	0.325616640905920
428	I	0.325616640905920	0.325616640905920
429	T	0.184258141154094	0.243622544975550
430	Y	0.243622544975550	0.243622544975550
431	Q	0.232930609746988	0.243622544975550
432	P	0.271480491894428	0.271480491894428
433	L	0.312609524997011	0.312609524997011
434	V	0.494334554979083	0.383602577422859
435	S	0.497067176136101	0.383602577422859
436	G	0.383602577422859	0.383602577422859
437	E	0.223719136845443	0.259159480837685
438	H	0.259159480837685	0.223719136845443
439	K	0.103946994332545	0.176551213773835
440	A	0.176551213773835	0.126493732855806
441	Q	0.126493732855806	0.103946994332545
442	V	0.061490610639176	0.061490610639176
443	T	0.028227830912099	0.061490610639176
444	T	0.047196935037241	0.061490610639176
445	K	0.065974250188537	0.065974250188537
446	A	0.187746249125852	0.139486525409966
447	E	0.139486525409966	0.160513766022206
448	V	0.216333847330698	0.160513766022206
449	E	0.160513766022206	0.139486525409966
450	P	0.093849659170246	0.160513766022206
451	G	0.093849659170246	0.139270410128958
452	V	0.161393769785990	0.136703820307685
453	H	0.139270410128958	0.136703820307685
454	L	0.136703820307685	0.139270410128958
455	G	0.115400902554231	0.136703820307685
456	C	0.161882140731949	0.136703820307685
457	P	0.087818931681250	0.161882140731949
458	D	0.239569091494707	0.161882140731949
459	V	0.175451171944982	0.161706383983661
460	L	0.139101303465031	0.161706383983661
461	P	0.161706383983661	0.151773934011684
462	Q	0.151773934011684	0.139101303465031
463	T	0.051844333089216	0.051844333089216
464	P	0.051844333089216	0.051844333089216
465	P	0.032934107544448	0.051844333089216
466	L	0.032934107544448	0.033198048604878
467	E	0.064450814742394	0.032934107544448
468	E	0.033198048604878	0.032934107544448
469	I	0.009052271912902	0.009803619726916
470	S	0.009052271912902	0.009803619726916
471	E	0.009803619726916	0.009803619726916
472	G	0.017968794161696	0.017968794161696
473	S	0.021073319826100	0.021073319826100
474	P	0.021073319826100	0.021073319826100
475	T	0.021073319826100	0.021073319826100
476	P	0.060101021033344	0.021073319826100
477	D	0.060101021033344	0.021073319826100
478	P	0.017712086964019	0.056296065504758
479	S	0.017903280177451	0.056296065504758
480	F	0.056296065504758	0.056296065504758
481	S	0.067861576246099	0.067861576246099
482	P	0.098685527349918	0.098685527349918
483	L	0.194845054088755	0.194845054088755
484	V	0.194845054088755	0.194845054088755
485	E	0.223504161448409	0.223504161448409
486	E	0.365454755123172	0.365454755123172
487	T	0.536063543574544	0.365454755123172
488	L	0.366075554742051	0.365454755123172
489	Q	0.196907212988068	0.196907212988068
490	M	0.196907212988068	0.196907212988068
491	L	0.142073997569508	0.142073997569508
492	T	0.132399083964191	0.142073997569508
493	T	0.118621501813560	0.142073997569508
494	S	0.150555528065826	0.150555528065826
495	V	0.196734202967074	0.150555528065826
496	D	0.154800657402734	0.150555528065826
497	N	0.046460527080726	0.109726871489790
498	S	0.089807559250766	0.089807559250766
499	E	0.109726871489790	0.052818969499225
500	Y	0.052818969499225	0.056168915252165
501	M	0.052818969499225	0.056168915252165
502	G	0.056168915252165	0.056168915252165
503	N	0.100558405704285	0.057040407047033
504	G	0.057040407047033	0.100558405704285
505	D	0.129323235230053	0.129323235230053
506	F	0.147304696633568	0.129323235230053
507	L	0.137478387930260	0.129323235230053
508	P	0.121850826254544	0.121850826254544
509	T	0.089552320741839	0.104766044536045
510	R	0.100337958530115	0.104766044536045
511	L	0.104766044536045	0.104766044536045
512	Q	0.129783666441594	0.129783666441594
513	A	0.251718419842536	0.251718419842536
514	Q	0.519393171310483	0.251718419842536
515	Q	0.384068238354363	0.269090292467909
516	D	0.249203605010293	0.269090292467909
517	A	0.269090292467909	0.269090292467909
518	V	0.269090292467909	0.269090292467909
519	N	0.269090292467909	0.269090292467909
520	T	0.163858958517151	0.163858958517151
521	V	0.144198452384018	0.144198452384018
522	C	0.104509083208182	0.104509083208182
523	H	0.067699690184991	0.090167934381566
524	S	0.058765899548371	0.090167934381566
525	K	0.090167934381566	0.067699690184991
526	T	0.121045670762296	0.090167934381566
527	R	0.057542358469954	0.121045670762296
528	S	0.126322831500491	0.126322831500491
529	N	0.225503131645095	0.147206389339739
530	P	0.147206389339739	0.147206389339739
531	E	0.168034956884583	0.147206389339739
532	N	0.085615688653243	0.085615688653243
533	N	0.069142695143912	0.069142695143912
534	V	0.037883769139537	0.058852859572053
535	G	0.058852859572053	0.053694112320230
536	L	0.032201956848666	0.053694112320230
537	I	0.053694112320230	0.058852859572053
538	T	0.118452898835888	0.118452898835888
539	L	0.137798777881295	0.137798777881295
540	D	0.219635259033496	0.219635259033496
541	N	0.399945141600162	0.297447494292319
542	D	0.459287534436944	0.297447494292319
543	C	0.297447494292319	0.297447494292319
544	E	0.218674647547178	0.218674647547178
545	V	0.130900100173418	0.130900100173418
546	L	0.052969428437981	0.060756154849968
547	T	0.056328349279520	0.060756154849968
548	T	0.060756154849968	0.060756154849968
549	L	0.195593959810269	0.195593959810269
550	T	0.234600811045421	0.234600811045421
551	P	0.366367269107571	0.366367269107571
552	D	0.403532039279260	0.403532039279260
553	T	0.559558128595091	0.406067071815361
554	G	0.429612224276758	0.406067071815361
555	R	0.406067071815361	0.406067071815361
556	I	0.384220158917410	0.384220158917410
557	L	0.344084970096872	0.344084970096872
558	S	0.208398309703290	0.208398309703290
559	K	0.164487685470361	0.208398309703290
560	L	0.179227785585138	0.208398309703290
561	H	0.470765622002186	0.470765622002186
562	T	0.470765622002186	0.470765622002186
563	V	0.687336469758429	0.687336469758429
564	Q	0.765883931286459	0.687336469758429
565	P	0.707316650809418	0.687336469758429
566	K	0.493042429119710	0.693636325187395
567	G	0.664427963950405	0.672686354851195
568	K	0.693636325187395	0.672686354851195
569	I	0.672686354851195	0.693636325187395
570	T	0.700546999699763	0.700546999699763
571	F	0.713846901776857	0.713846901776857
572	C	0.733207227637571	0.733207227637571
573	M	0.785188532558170	0.785188532558170
574	G	0.889853832802590	0.889853832802590
575	I	0.889853832802590	0.889853832802590
576	H	0.920128094989456	0.889853832802590
577	V	0.929495956226050	0.889853832802590
578	A	0.856627383345378	0.856627383345378
579	H	0.817119714152844	0.817119714152844
580	L	0.654822683295653	0.654822683295653
581	A	0.483823227902818	0.483823227902818
582	L	0.401875588240924	0.455889590698863
583	K	0.455889590698863	0.455889590698863
584	H	0.455889590698863	0.455889590698863
585	R	0.456087683885412	0.456087683885412
586	Q	0.500271307473373	0.500271307473373
587	G	0.624172047035338	0.624172047035338
588	N	0.654038393417720	0.652803753154513
589	N	0.652803753154513	0.652803753154513
590	H	0.723203392000143	0.652803753154513
591	K	0.512544444462167	0.512544444462167
592	I	0.469426529918664	0.512544444462167
593	R	0.410922519777785	0.469426529918664
594	I	0.524383946528144	0.410922519777785
595	I	0.406883950008126	0.406883950008126
596	A	0.311999860500205	0.311999860500205
597	F	0.311999860500205	0.311999860500205
598	V	0.247087809615027	0.247087809615027
599	G	0.222996300496736	0.222996300496736
600	N	0.194516632530901	0.222996300496736
601	P	0.182231941465729	0.194516632530901
602	V	0.260469026831849	0.182231941465729
603	E	0.140231284013477	0.140231284013477
604	D	0.130818179111789	0.130818179111789
605	N	0.130818179111789	0.130818179111789
606	E	0.070583761340053	0.130818179111789
607	K	0.066732141812275	0.130818179111789
608	N	0.150870954031829	0.150870954031829
609	L	0.174343496598110	0.150870954031829
610	V	0.189766199979578	0.150870954031829
611	K	0.073085356358134	0.174343496598110
612	L	0.114641784182452	0.189766199979578
613	A	0.306432483986376	0.306432483986376
614	K	0.306432483986376	0.306432483986376
615	C	0.567547575461562	0.410275483894096
616	L	0.410275483894096	0.567547575461562
617	K	0.640986041222814	0.567547575461562
618	K	0.659264881159648	0.640779221961294
619	E	0.473708055764167	0.640779221961294
620	K	0.640779221961294	0.473708055764167
621	V	0.417882644703359	0.417882644703359
622	N	0.251401095185108	0.251401095185108
623	V	0.169777192848134	0.169777192848134
624	D	0.068137242162268	0.068137242162268
625	I	0.062241164582321	0.062241164582321
626	I	0.052894497881480	0.056504909666056
627	N	0.056504909666056	0.056504909666056
628	F	0.056504909666056	0.056504909666056
629	G	0.056504909666056	0.056504909666056
630	E	0.061893459118503	0.057055245410618
631	E	0.077560284230436	0.061893459118503
632	E	0.057055245410618	0.077560284230436
633	V	0.184478313504321	0.077560284230436
634	N	0.159294825427783	0.086000659898645
635	T	0.068755996878867	0.086430170037847
636	E	0.086000659898645	0.086430170037847
637	K	0.086430170037847	0.086430170037847
638	L	0.090306090844645	0.090306090844645
639	T	0.115617280417809	0.115617280417809
640	A	0.176746015474648	0.115617280417809
641	F	0.157469716871466	0.115617280417809
642	V	0.076521126974587	0.095513605448347
643	N	0.095513605448347	0.095513605448347
644	T	0.073189253342950	0.095513605448347
645	L	0.120921663169504	0.120921663169504
646	N	0.135914467195680	0.135914467195679
647	G	0.135914467195679	0.135914467195680
648	K	0.209681948429139	0.166312847070528
649	D	0.179369526969326	0.166312847070528
650	G	0.166312847070528	0.166312847070528
651	T	0.090441276584620	0.096281202050903
652	G	0.096281202050903	0.090441276584620
653	S	0.073792077013559	0.073792077013559
654	H	0.034792770262727	0.073792077013559
655	L	0.043464140362911	0.073792077013559
656	V	0.101454874016384	0.101454874016384
657	T	0.128136804206736	0.128136804206736
658	V	0.128136804206736	0.128136804206736
659	P	0.192608260426249	0.192608260426249
660	P	0.307138018550797	0.307138018550797
661	G	0.544149522226589	0.544149522226589
662	P	0.544149522226589	0.544149522226589
663	S	0.674143692027091	0.544149522226589
664	L	0.483481248882080	0.544149522226589
665	A	0.527743759191593	0.599092427260638
666	D	0.674960208819263	0.570661751825722
667	A	0.599092427260638	0.570661751825722
668	L	0.570661751825722	0.570661751825722
669	I	0.473055979139980	0.473055979139980
670	S	0.473055979139980	0.473055979139980
671	F	0.443982658321115	0.473055979139980
672	P	0.494924816809378	0.473055979139980
673	I	0.439607703912881	0.490158408763788
674	L	0.490158408763788	0.494924816809378
675	A	0.592558630803675	0.490158408763788
676	G	0.690057587465751	0.490158408763788
677	E	0.472569898061153	0.472569898061153
678	G	0.350682619670458	0.350682619670458
679	G	0.350682619670458	0.350682619670458
680	A	0.126227786747165	0.241019608346276
681	M	0.241019608346276	0.126227786747165
682	M	0.082187548957418	0.082187548957418
683	G	0.081777235032950	0.082187548957418
684	L	0.052014110505436	0.082187548957418
685	G	0.110129404982553	0.097260120098554
686	A	0.097260120098554	0.108040745847146
687	S	0.108040745847146	0.110129404982553
688	D	0.138090488030632	0.108040745847146
689	F	0.138090488030632	0.108040745847146
690	E	0.050549436262296	0.050549436262296
691	F	0.029210976810836	0.029210976810836
692	G	0.022338247719301	0.029210976810836
693	V	0.022338247719301	0.029210976810836
694	D	0.035761046036224	0.035761046036224
695	P	0.053725538991274	0.053725538991274
696	S	0.088272665044855	0.088272665044855
697	A	0.266829768587249	0.173661566543276
698	D	0.173661566543276	0.266829768587249
699	P	0.384334002955091	0.384334002955091
700	E	0.384334002955091	0.384334002955091
701	L	0.553932783584473	0.384334002955091
702	A	0.294811349047167	0.342660346093547
703	L	0.324426213231525	0.342660346093547
704	V	0.342660346093547	0.324426213231525
705	L	0.359970148743298	0.342660346093547
706	R	0.297192976401805	0.359970148743298
707	V	0.477231235385939	0.477231235385939
708	F	0.497726270673299	0.477231235385939
709	M	0.497726270673299	0.477231235385939
710	E	0.232434921568048	0.232434921568048
711	E	0.124085760776717	0.124085760776717
712	Q	0.084700409239455	0.084700409239455
713	R	0.055310305529086	0.055310305529086
714	Q	0.027951360207170	0.031670251707227
715	R	0.031670251707227	0.027951360207170
716	Q	0.022994976382277	0.022994976382277
717	E	0.015223117944557	0.021499048518976
718	E	0.012456440848115	0.021499048518976
719	E	0.021499048518976	0.021499048518976
720	A	0.044859167371888	0.032168788890907
721	R	0.058793908848068	0.042336208712336
722	Q	0.032168788890907	0.042336208712336
723	A	0.042336208712336	0.042336208712336
724	A	0.030046778339747	0.042336208712336
725	A	0.063979414266989	0.063979414266989
726	A	0.127483586828769	0.127483586828769
727	S	0.204648086893209	0.204648086893209
728	A	0.311826981323607	0.207343786689107
729	A	0.218236102139346	0.207343786689107
730	E	0.207343786689107	0.207343786689107
731	A	0.139976318592278	0.139976318592278
732	G	0.062164272818448	0.062164272818448
733	I	0.051246246434277	0.051246246434277
734	A	0.021524275214128	0.021524275214128
735	T	0.008879223506841	0.016551737007565
736	T	0.010874401909077	0.016551737007565
737	G	0.016551737007565	0.016551737007565
738	T	0.025117840771664	0.025117840771664
739	E	0.040594363389241	0.040594363389241
740	D	0.049298715993585	0.049298715993585
741	S	0.064845778876005	0.053483652781759
742	D	0.064845778876005	0.053483652781759
743	D	0.053483652781759	0.053483652781759
744	A	0.049039896892016	0.049039896892016
745	L	0.044947822847016	0.049039896892016
746	L	0.034504141901800	0.049039896892016
747	K	0.061954551760011	0.061954551760011
748	M	0.080018291904247	0.080018291904247
749	T	0.157980108305882	0.157980108305882
750	I	0.159439660996300	0.159439660996300
751	S	0.222963549182053	0.222963549182053
752	Q	0.518907102915651	0.222963549182053
753	Q	0.427615735221033	0.222963549182053
754	E	0.165794731695670	0.174104463842891
755	F	0.165794731695670	0.165794731695670
756	G	0.174104463842891	0.165794731695670
757	H	0.122936845441817	0.165794731695670
758	T	0.172538221674180	0.122936845441817
759	G	0.093830644677804	0.093830644677804
760	L	0.056109532571116	0.056109532571116
761	P	0.035668068976930	0.036417751646344
762	D	0.022496217224029	0.036417751646344
763	L	0.036417751646344	0.036417751646344
764	S	0.039552286064566	0.039552286064566
765	S	0.084992329271253	0.084992329271253
766	M	0.121526267921896	0.121526267921896
767	T	0.143776141725813	0.140934402790503
768	E	0.250394759775748	0.143776141725813
769	E	0.140934402790503	0.224972944632345
770	E	0.224972944632345	0.250394759775748
771	K	0.367414988272174	0.348913819270230
772	I	0.367414988272174	0.348913819270230
773	V	0.348913819270230	0.348913819270230
774	C	0.288334246201405	0.288334246201405
775	A	0.248454720849866	0.288334246201405
776	M	0.158054967759480	0.288334246201405
777	Q	0.379256376629321	0.379256376629321
778	M	0.445861341832832	0.445861341832832
779	S	0.724742835909629	0.491462892249501
780	L	0.774122943632404	0.491462892249501
781	Q	0.491462892249501	0.491462892249501
782	G	0.361724889255108	0.361724889255108
783	A	0.302239188142304	0.302239188142304
784	E	0.149953559633626	0.192765643813132
785	F	0.192765643813132	0.149953559633626
786	G	0.114534278686563	0.114534278686563
787	L	0.095468354921046	0.095468354921046
788	A	0.095468354921046	0.095468354921046
789	E	0.053192883770943	0.095468354921046
790	S	0.069527911055422	0.069527911055422
791	A	0.129408648487350	0.069527911055422
792	D	0.057081209970561	0.069527911055422
793	I	0.096336990621897	0.057081209970561
794	D	0.053977421875115	0.053977421875115
795	A	0.041526928155679	0.041526928155679
796	S	0.019225873968537	0.031188164467551
797	S	0.019225873968537	0.019225873968537
798	A	0.031188164467551	0.019225873968537
799	M	0.018145840369670	0.018145840369670
800	D	0.008571673411966	0.008571673411966
801	T	0.008571673411966	0.008571673411966
802	S	0.002117919826771	0.007298229084300
803	E	0.007298229084300	0.005079891438722
804	P	0.002985178029446	0.005079891438722
805	A	0.005079891438722	0.005740316416435
806	K	0.007620397758676	0.005079891438722
807	E	0.005740316416435	0.005079891438722
808	E	0.001914897116466	0.003252359033618
809	D	0.003252359033618	0.003252359033618
810	D	0.001849445881599	0.003252359033618
811	Y	0.003450011940415	0.003450011940415
812	D	0.011201934983922	0.009921569482418
813	V	0.012148094224979	0.011201934983922
814	M	0.009921569482418	0.012148094224979
815	Q	0.017803031419143	0.017803031419143
816	D	0.055993094533592	0.055993094533592
817	P	0.055993094533592	0.055993094533592
818	E	0.086048914912453	0.086048914912453
819	F	0.261397492265108	0.148039349181914
820	L	0.148039349181914	0.208145880478465
821	Q	0.208145880478465	0.208145880478465
822	S	0.208145880478465	0.148039349181914
823	V	0.080333191537744	0.113263822079792
824	L	0.074476790469660	0.106515226146266
825	E	0.113263822079792	0.106515226146266
826	N	0.106515226146266	0.106515226146266
827	L	0.106515226146266	0.106515226146266
828	P	0.072613117509916	0.090266129933010
829	G	0.078214921603469	0.078214921603469
830	V	0.090266129933010	0.072969767281583
831	D	0.072969767281583	0.072969767281583
832	P	0.053607818822040	0.063418677434083
833	N	0.048903027020798	0.063418677434083
834	N	0.063418677434083	0.063418677434083
835	E	0.078643158659350	0.078643158659350
836	A	0.078643158659350	0.078643158659350
837	I	0.109712933324359	0.081044903100268
838	R	0.140154686358046	0.109712933324359
839	N	0.081044903100268	0.140154686358046
840	A	0.178004482400359	0.178004482400359
841	V	0.204816675782706	0.178004482400359
842	G	0.234365611117109	0.204816675782706
843	S	0.161668401681648	0.205131499227853
844	L	0.251449463429201	0.205131499227853
845	A	0.205131499227853	0.161668401681648
846	S	0.106751264863643	0.106751264863643
847	Q	0.052454632694988	0.061728639351747
848	A	0.061728639351747	0.052454632694988
849	T	0.048111806487147	0.048111806487147
850	K	0.016730935326366	0.016730935326366
851	D	0.012755915669503	0.012755915669503
852	S	0.006416040973908	0.012755915669503
853	K	0.003230180539155	0.012755915669503
854	K	0.500000000000000	0.500000000000000
855	D	0.500000000000000	0.500000000000000
856	K	0.500000000000000	0.500000000000000
857	K	0.500000000000000	0.500000000000000
858	E	0.500000000000000	0.500000000000000
859	E	0.500000000000000	0.500000000000000
860	D	0.500000000000000	0.500000000000000
861	K	0.500000000000000	0.500000000000000
862	K	0.500000000000000	0.500000000000000
