# Supplementary material for: Conserved degronome features governing quality control associated proteolysis
Source: Nat Commun. 2022 Dec 8;13:7588. doi: 10.1038/s41467-022-35298-y (PMC9732359; doi:10.1038/s41467-022-35298-y)
Supplement: Supplementary file 7 — Supplementary Data 5 [file 41467_2022_35298_MOESM7_ESM.zip › profile_A2AJT9.csv]

# Degron profile of A2AJT9
# logit: Predicted probability of a tile being a degron (PSI<2.2) assigned to central position
# smooth: Running median spanning 5 positions
resi	aa	logit	logit_smooth
1	M	0.500000000000000	0.500000000000000
2	A	0.500000000000000	0.500000000000000
3	R	0.500000000000000	0.500000000000000
4	S	0.500000000000000	0.500000000000000
5	R	0.500000000000000	0.500000000000000
6	S	0.500000000000000	0.500000000000000
7	R	0.500000000000000	0.500000000000000
8	S	0.500000000000000	0.500000000000000
9	P	0.409143482805054	0.409143482805054
10	R	0.281276158463779	0.352260171577842
11	W	0.352260171577842	0.316120857251075
12	K	0.299931504650414	0.299931504650414
13	H	0.316120857251075	0.299931504650414
14	R	0.253662130349807	0.294326562429156
15	S	0.294326562429156	0.253662130349807
16	L	0.181621541958245	0.253662130349807
17	S	0.193062705214588	0.294326562429156
18	P	0.327638254566459	0.193062705214588
19	V	0.298642601987137	0.193062705214588
20	P	0.165554049182054	0.185037048007598
21	R	0.185037048007598	0.185037048007598
22	N	0.185037048007598	0.184916656772926
23	A	0.173854232221990	0.184916656772926
24	E	0.184916656772926	0.173854232221990
25	H	0.083661697200548	0.166992888731971
26	Y	0.089607607141834	0.089607607141834
27	K	0.166992888731971	0.089607607141834
28	Q	0.081623100199884	0.089607607141834
29	R	0.143751651808744	0.143751651808744
30	H	0.082005097334878	0.143751651808744
31	S	0.163139429951342	0.146315386145986
32	H	0.146315386145986	0.146315386145986
33	G	0.219643708953962	0.146315386145986
34	H	0.115422799236803	0.115422799236803
35	Y	0.060208051509330	0.069694567546628
36	G	0.060208051509330	0.060208051509330
37	C	0.069694567546628	0.060208051509330
38	E	0.055729894784289	0.069694567546628
39	Y	0.085385160121973	0.085385160121973
40	R	0.102788497340261	0.102788497340261
41	K	0.173850321240737	0.173850321240737
42	D	0.230952102937700	0.173850321240737
43	P	0.295250895756836	0.173850321240737
44	K	0.107895652281029	0.137911278685381
45	R	0.137911278685381	0.107895652281029
46	P	0.054105148221436	0.085869189811561
47	V	0.085869189811561	0.055263848143575
48	A	0.055263848143575	0.054105148221436
49	W	0.039376056725273	0.055263848143575
50	R	0.038567912957144	0.055263848143575
51	M	0.074302140883431	0.074302140883431
52	D	0.081751279519247	0.074302140883431
53	S	0.074302140883431	0.074302140883431
54	E	0.074302140883431	0.081751279519247
55	K	0.161251085048417	0.074302140883431
56	H	0.087446468565462	0.074302140883431
57	G	0.072431021546139	0.072431021546139
58	Q	0.040809655485830	0.040809655485830
59	S	0.028949959975782	0.040809655485830
60	K	0.015482279737276	0.040809655485830
61	P	0.060203168578132	0.060203168578132
62	R	0.099828488949974	0.099828488949974
63	I	0.250611240708219	0.232883194830773
64	P	0.246580590178857	0.246580590178857
65	S	0.232883194830773	0.250611240708219
66	R	0.410082550232524	0.301935219035602
67	G	0.301935219035602	0.318010352679525
68	N	0.318010352679525	0.347953533634147
69	I	0.347953533634147	0.330922803108307
70	Y	0.385679667094298	0.330922803108307
71	Y	0.330922803108307	0.330922803108307
72	Q	0.195456652150242	0.195456652150242
73	S	0.195456652150242	0.195456652150242
74	Y	0.161584254160007	0.195456652150242
75	E	0.266679961072445	0.266679961072445
76	H	0.341662439281012	0.266679961072445
77	R	0.341662439281012	0.266679961072445
78	S	0.203134678946041	0.216687552435343
79	P	0.216687552435343	0.203134678946041
80	S	0.084026753899255	0.118556112751439
81	P	0.073107361946255	0.118556112751439
82	N	0.118556112751439	0.118556112751439
83	I	0.118556112751439	0.118556112751439
84	R	0.260550392120437	0.260550392120437
85	N	0.361358733945609	0.295901238001513
86	S	0.330847294593091	0.330847294593091
87	L	0.295901238001513	0.347695021605229
88	E	0.347695021605229	0.338417928077421
89	N	0.365117887769698	0.347695021605229
90	V	0.338417928077421	0.354134121072984
91	Y	0.527473737504684	0.354134121072984
92	M	0.354134121072984	0.338417928077421
93	Y	0.301656718927935	0.307555312948500
94	K	0.291617570235073	0.301656718927935
95	P	0.307555312948500	0.291617570235073
96	H	0.151640405665294	0.163985643695484
97	R	0.134654329932066	0.151640405665294
98	G	0.163985643695484	0.134654329932066
99	Y	0.083619741755985	0.083619741755985
100	S	0.053809629397207	0.053809629397207
101	P	0.039198877420156	0.039198877420156
102	G	0.028107362238186	0.039198877420156
103	R	0.027523867645257	0.039198877420156
104	G	0.054503387480972	0.054503387480972
105	D	0.074432050719334	0.059578922363049
106	S	0.059578922363049	0.073218400244443
107	N	0.073218400244443	0.073218400244443
108	R	0.073218400244443	0.073218400244443
109	R	0.073218400244443	0.073218400244443
110	A	0.050656489368514	0.073218400244443
111	Q	0.050656489368514	0.073218400244443
112	Y	0.091475647777031	0.091475647777031
113	M	0.101687327201663	0.101687327201663
114	P	0.281665862439962	0.211059953223638
115	K	0.269900082967242	0.211059953223638
116	Y	0.211059953223638	0.211059953223638
117	S	0.210927012765007	0.210927012765007
118	E	0.124522415983895	0.124522415983895
119	G	0.111151871397406	0.111151871397406
120	I	0.097081131204763	0.097081131204763
121	P	0.058475489922920	0.066721208949151
122	Y	0.066721208949151	0.066721208949151
123	K	0.066721208949151	0.065390043293307
124	E	0.065390043293307	0.065390043293307
125	H	0.036703733990920	0.065390043293307
126	E	0.061011044041508	0.065390043293307
127	R	0.094552545445952	0.061011044041508
128	N	0.094552545445952	0.061011044041508
129	S	0.037331690524905	0.046879541053232
130	Y	0.046879541053232	0.037331690524905
131	P	0.027626434800342	0.027626434800342
132	Q	0.024974988485761	0.024974988485761
133	K	0.021812595364396	0.021812595364396
134	V	0.010231724418962	0.019042811437665
135	Q	0.019042811437665	0.019042811437665
136	G	0.019042811437665	0.019042811437665
137	G	0.040057622854679	0.019282911081176
138	H	0.043083055268037	0.022609253675595
139	S	0.019282911081176	0.022609253675595
140	P	0.022609253675595	0.019282911081176
141	D	0.018602095733218	0.018602095733218
142	D	0.018602095733218	0.018602095733218
143	H	0.008333458475256	0.008513685985166
144	R	0.006838771878182	0.008513685985166
145	V	0.008513685985166	0.008333458475256
146	R	0.009561560474557	0.007553941589567
147	G	0.007553941589567	0.008513685985166
148	S	0.006973794449443	0.008835589302051
149	G	0.008835589302051	0.008835589302051
150	K	0.017524121655312	0.017524121655312
151	G	0.067737124042445	0.036898093324628
152	G	0.076390094336194	0.036898093324628
153	K	0.036898093324628	0.037449107939237
154	P	0.021972780803320	0.037449107939237
155	P	0.037449107939237	0.037449107939237
156	Q	0.052601971973393	0.052601971973393
157	R	0.093989377501930	0.059416819769752
158	S	0.073022068854439	0.073022068854439
159	I	0.059416819769752	0.073022068854439
160	A	0.073022068854439	0.073022068854439
161	D	0.171037604662332	0.137449344808537
162	S	0.190894831619645	0.137449344808537
163	F	0.137449344808537	0.137449344808537
164	R	0.085669436071395	0.092155940971031
165	F	0.055087404246023	0.092155940971031
166	E	0.092155940971031	0.085669436071395
167	G	0.098711582009441	0.055087404246023
168	K	0.054817111122307	0.086036388456182
169	W	0.041783067969119	0.086036388456182
170	H	0.086036388456182	0.086036388456182
171	E	0.160825528918944	0.086036388456182
172	D	0.086456517096331	0.086036388456182
173	E	0.047942341887618	0.047942341887618
174	L	0.015236724852758	0.047942341887618
175	R	0.024779686578466	0.047942341887618
176	H	0.054983915550734	0.027951217564595
177	Q	0.058126734145073	0.027951217564595
178	R	0.027951217564595	0.044864212427116
179	I	0.025979765070822	0.044864212427116
180	Q	0.044864212427116	0.044864212427116
181	E	0.092067292941171	0.071230956766768
182	E	0.160069188674022	0.071230956766768
183	K	0.071230956766768	0.071230956766768
184	Y	0.066365974678008	0.066365974678008
185	S	0.036472635904416	0.036472635904416
186	Q	0.020091953217062	0.034289982635821
187	S	0.034289982635821	0.020091953217062
188	T	0.009913430395127	0.020091953217062
189	R	0.010852197100957	0.020202509670232
190	R	0.020202509670232	0.020202509670232
191	G	0.034670866232189	0.034670866232189
192	S	0.036697701576288	0.036549340311027
193	E	0.039492017502765	0.036697701576288
194	D	0.036549340311027	0.037316829038249
195	F	0.037316829038249	0.039492017502765
196	E	0.040143914210908	0.040143914210908
197	T	0.066829906495464	0.040143914210908
198	R	0.053406273485222	0.040143914210908
199	S	0.029145420052238	0.029145420052238
200	S	0.019458840339853	0.020962481919997
201	F	0.020962481919997	0.020962481919997
202	Q	0.018298626848772	0.020962481919997
203	K	0.065145385041973	0.038683202007975
204	R	0.038683202007975	0.061986653606989
205	Y	0.061986653606989	0.065145385041973
206	P	0.101655006789504	0.073467381680948
207	E	0.073467381680948	0.078751038595026
208	D	0.078751038595026	0.078751038595026
209	R	0.079547759156908	0.073467381680948
210	D	0.044209292049191	0.051312643272529
211	F	0.045130095310434	0.045130095310434
212	R	0.051312643272529	0.044209292049191
213	K	0.040869343253953	0.040869343253953
214	Y	0.022679120769127	0.038950865623886
215	G	0.013460711867528	0.038950865623886
216	H	0.038950865623886	0.038950865623886
217	T	0.044484970604820	0.044484970604820
218	S	0.044484970604820	0.044484970604820
219	K	0.138871231317962	0.044484970604820
220	R	0.047211156392619	0.047211156392619
221	P	0.043909137124722	0.047211156392619
222	K	0.049933168012608	0.043909137124722
223	D	0.017130369917457	0.021818296860638
224	V	0.019218239055219	0.021818296860638
225	E	0.021818296860638	0.019218239055219
226	R	0.023250345229141	0.019218239055219
227	Y	0.018533616531904	0.018533616531904
228	E	0.016739829585460	0.018533616531904
229	S	0.014658519926522	0.018533616531904
230	R	0.033497171589116	0.033497171589116
231	E	0.033497171589116	0.033497171589116
232	P	0.055663096753106	0.033497171589116
233	A	0.019457583758054	0.033497171589116
234	R	0.035925181500219	0.035925181500219
235	N	0.033384861892219	0.035925181500219
236	P	0.036125692983995	0.036125692983995
237	K	0.052574136613081	0.045042432828388
238	W	0.045042432828388	0.052574136613081
239	K	0.070356740360217	0.070356740360217
240	P	0.108442772130461	0.070356740360217
241	E	0.075915739784593	0.070356740360217
242	H	0.032374097344535	0.032374097344535
243	S	0.030397582393436	0.030397582393436
244	L	0.019368152743819	0.030397582393436
245	P	0.020989421195390	0.020989421195390
246	P	0.043090680828621	0.020989421195390
247	Y	0.017720411045980	0.030983474026317
248	Q	0.034700165366397	0.034700165366397
249	E	0.030983474026317	0.034700165366397
250	D	0.045200400827418	0.038938354590680
251	T	0.038938354590680	0.038938354590680
252	D	0.039349496252251	0.039349496252251
253	Q	0.036373307358642	0.039349496252251
254	W	0.045722507485381	0.041298567110299
255	N	0.057288660498576	0.041298567110299
256	L	0.041298567110299	0.045722507485381
257	G	0.026103714822945	0.047957702474584
258	P	0.047957702474584	0.047957702474584
259	Q	0.054698657057869	0.054698657057869
260	T	0.058116770259889	0.058116770259889
261	Y	0.094973233520321	0.058116770259889
262	R	0.061292599693960	0.058116770259889
263	H	0.032260505864392	0.040327130484772
264	A	0.040327130484772	0.035035385726863
265	E	0.021878781538000	0.035035385726863
266	R	0.035035385726863	0.040327130484772
267	E	0.041397181823140	0.041397181823140
268	H	0.042262003521075	0.041397181823140
269	P	0.069274762186159	0.042262003521075
270	E	0.041221881136591	0.042262003521075
271	T	0.064534102275024	0.043168326613720
272	S	0.030989863364179	0.043168326613720
273	S	0.043168326613720	0.064534102275024
274	A	0.078162187855004	0.078104668702047
275	T	0.078104668702047	0.078162187855004
276	K	0.122139015688140	0.122139015688140
277	V	0.122224663990384	0.122224663990384
278	S	0.122224663990384	0.122224663990384
279	Y	0.186111663934352	0.186111663934352
280	D	0.298205171425816	0.285180820077252
281	Y	0.443909326699149	0.285180820077252
282	R	0.285180820077252	0.285180820077252
283	H	0.197294614133579	0.197294614133579
284	K	0.108339455527489	0.108339455527489
285	R	0.106272507481918	0.106272507481918
286	P	0.033675695221080	0.061132731420386
287	K	0.061132731420386	0.036248561839870
288	L	0.036248561839870	0.036248561839870
289	L	0.036248561839870	0.036248561839870
290	D	0.016160200153681	0.016160200153681
291	G	0.016160200153681	0.016160200153681
292	D	0.015170000658609	0.015170000658609
293	Q	0.014850975211928	0.015170000658609
294	D	0.013001406762939	0.015170000658609
295	F	0.026128148396052	0.022415543372233
296	S	0.043694067382844	0.022415543372233
297	D	0.022415543372233	0.022415543372233
298	G	0.006958226655323	0.007984610335695
299	R	0.007984610335695	0.007984610335695
300	T	0.005292558594432	0.007984610335695
301	Q	0.011356042423204	0.011356042423204
302	K	0.011600874570506	0.011600874570506
303	Y	0.039067849430168	0.021296200210138
304	C	0.021296200210138	0.039067849430168
305	K	0.039067849430168	0.039067849430168
306	E	0.069817038826627	0.061549587321930
307	E	0.085587031844515	0.061549587321930
308	D	0.061549587321930	0.069817038826627
309	R	0.052259664836157	0.085587031844515
310	K	0.100940953086337	0.061549587321930
311	Y	0.086317723855577	0.055604152736859
312	S	0.055604152736859	0.055604152736859
313	F	0.020618309152025	0.040261026045125
314	Q	0.040261026045125	0.040261026045125
315	K	0.035233020326408	0.040261026045125
316	G	0.092671092669079	0.092671092669079
317	P	0.276326567239171	0.219210101524958
318	L	0.219210101524958	0.219210101524958
319	N	0.231399100659355	0.219210101524958
320	R	0.116201242469485	0.124233307807459
321	E	0.124233307807459	0.116201242469485
322	L	0.054284360816954	0.062899995663130
323	D	0.062899995663130	0.054284360816954
324	C	0.039267553555538	0.054284360816954
325	F	0.051823588055893	0.051823588055893
326	N	0.056006472248696	0.039267553555538
327	T	0.015538170749394	0.015538170749394
328	G	0.014818999991651	0.015538170749394
329	R	0.012699935565647	0.015538170749394
330	G	0.036803173922998	0.018814416287312
331	R	0.018814416287312	0.018814416287312
332	E	0.021551709905041	0.018814416287312
333	T	0.011526249931639	0.013668479637479
334	Q	0.011526249931639	0.011526249931639
335	D	0.013668479637479	0.011526249931639
336	G	0.011516752962053	0.013287149635676
337	Q	0.015176742555155	0.013668479637479
338	V	0.013287149635676	0.013287149635676
339	K	0.016515102768598	0.013368177418363
340	E	0.007718478651169	0.013368177418363
341	P	0.013368177418363	0.016515102768598
342	F	0.026560014608419	0.026560014608419
343	K	0.035018841198027	0.035018841198027
344	P	0.104411385118622	0.104411385118622
345	S	0.134873291944054	0.134873291944054
346	K	0.226314683052866	0.134873291944054
347	K	0.146418447155171	0.146418447155171
348	D	0.126131219280432	0.181151170297509
349	S	0.191614429913669	0.146418447155171
350	I	0.181151170297509	0.126131219280432
351	A	0.055868792864890	0.096685330858795
352	C	0.096685330858795	0.096685330858795
353	T	0.059207917327184	0.096685330858795
354	Y	0.105730046165091	0.105730046165091
355	S	0.119178259135412	0.119178259135412
356	N	0.125503055013466	0.125503055013466
357	K	0.223094450227962	0.125503055013466
358	N	0.185536992035425	0.125503055013466
359	D	0.052960634432930	0.052960634432930
360	V	0.041193036507026	0.050321097859587
361	D	0.050321097859587	0.047086085310062
362	L	0.047086085310062	0.041193036507026
363	R	0.016121894466177	0.038134072082543
364	S	0.015213525392212	0.038134072082543
365	S	0.038134072082543	0.038134072082543
366	N	0.038134072082543	0.038134072082543
367	D	0.044996428513337	0.038134072082543
368	K	0.051343592887173	0.038134072082543
369	W	0.023432701253942	0.023432701253942
370	K	0.023432701253942	0.023432701253942
371	E	0.020095195146323	0.020095195146323
372	K	0.020095195146323	0.020095195146323
373	I	0.018967270944733	0.018967270944733
374	K	0.010977594979164	0.018967270944733
375	K	0.013798382483316	0.018967270944733
376	E	0.021726310828552	0.013798382483316
377	G	0.023014457470210	0.013798382483316
378	D	0.011756125963877	0.017137161401520
379	C	0.012460672705294	0.016777471287037
380	R	0.017137161401520	0.015501858810632
381	K	0.016777471287037	0.015501858810632
382	E	0.015501858810632	0.015501858810632
383	S	0.008277921540348	0.014331201791140
384	N	0.008277921540348	0.014331201791140
385	S	0.014331201791140	0.014331201791140
386	S	0.017434692144321	0.017434692144321
387	S	0.032388543004713	0.029931150994357
388	N	0.037689257455005	0.029931150994357
389	Q	0.029931150994357	0.032388543004713
390	L	0.016093012596822	0.037689257455005
391	D	0.046333765034334	0.043798922350256
392	K	0.043798922350256	0.046333765034334
393	S	0.046781989085789	0.046333765034334
394	Q	0.046781989085789	0.046781989085789
395	K	0.040044988720817	0.046781989085789
396	L	0.078279160676624	0.078279160676624
397	P	0.078279160676624	0.078279160676624
398	D	0.147427934898544	0.090339296807277
399	V	0.090339296807277	0.147427934898544
400	K	0.157782577345093	0.157782577345093
401	P	0.157782577345093	0.157782577345093
402	S	0.157782577345093	0.157782577345093
403	P	0.276122516259382	0.270765038196945
404	I	0.290299489983197	0.276122516259382
405	N	0.270765038196945	0.290299489983197
406	L	0.291703842131510	0.291703842131510
407	R	0.584240459910811	0.291703842131510
408	K	0.291703842131510	0.426909073790337
409	K	0.426909073790337	0.437880539048156
410	S	0.452431291294903	0.437880539048156
411	L	0.437880539048156	0.437880539048156
412	T	0.480934393466310	0.437880539048156
413	V	0.436965263941080	0.436965263941080
414	K	0.328377715143046	0.328377715143046
415	V	0.208309004934913	0.328377715143046
416	D	0.313023981118935	0.328377715143046
417	V	0.342733606023726	0.342733606023726
418	K	0.485382666448261	0.381232125183512
419	K	0.536491638023184	0.381232125183512
420	T	0.381232125183512	0.382209678422977
421	V	0.378656859370489	0.382209678422977
422	D	0.382209678422977	0.381232125183512
423	T	0.396214435680365	0.378656859370489
424	F	0.280079777814057	0.308862951888069
425	R	0.308862951888069	0.280079777814057
426	V	0.220422363747499	0.280079777814057
427	A	0.216736823494168	0.303919043228338
428	S	0.306236532946806	0.220422363747499
429	S	0.303919043228338	0.216736823494168
430	Y	0.216315346711067	0.303919043228338
431	S	0.216315346711067	0.303919043228338
432	T	0.339022697885802	0.318860119468994
433	E	0.318860119468994	0.339022697885802
434	R	0.347449302776914	0.339022697885802
435	Q	0.347449302776914	0.318860119468994
436	M	0.247004344993406	0.261403593286557
437	S	0.261403593286557	0.250189418811409
438	H	0.250189418811409	0.247004344993406
439	D	0.161594829600929	0.161594829600929
440	L	0.099626720106603	0.161594829600929
441	V	0.079888604809113	0.161594829600929
442	A	0.220321230647650	0.206420716820923
443	V	0.220184084819239	0.220184084819239
444	G	0.206420716820923	0.220321230647650
445	R	0.227760733367348	0.226875110175324
446	K	0.355281734651334	0.227760733367348
447	S	0.226875110175324	0.355281734651334
448	E	0.387632019711689	0.355281734651334
449	N	0.387632019711689	0.226875110175324
450	F	0.156486557065787	0.156486557065787
451	H	0.131322218257834	0.131322218257834
452	P	0.082253092877012	0.098594106533872
453	V	0.098594106533872	0.082253092877012
454	F	0.074436056194699	0.079393570243240
455	E	0.079393570243240	0.074436056194699
456	H	0.047174201473597	0.074436056194699
457	L	0.064033913619796	0.064033913619796
458	D	0.075192685376689	0.047174201473597
459	S	0.035668560497000	0.035668560497000
460	T	0.033523737437888	0.033523737437888
461	Q	0.029929145012205	0.029929145012205
462	N	0.010279817421524	0.021720104596032
463	T	0.010279817421524	0.018647478651367
464	E	0.021720104596032	0.010279817421524
465	N	0.018647478651367	0.018647478651367
466	K	0.005773200115560	0.021720104596032
467	P	0.023107445939268	0.023107445939268
468	T	0.045943966527842	0.045943966527842
469	G	0.045943966527842	0.045943966527842
470	E	0.096051875415835	0.096051875415835
471	F	0.214264247242786	0.214264247242786
472	A	0.225277324619034	0.225277324619034
473	Q	0.318494820183285	0.318494820183285
474	E	0.501146805489013	0.501146805489012
475	I	0.501146805489012	0.501146805489013
476	I	0.591902860173596	0.532293685096626
477	T	0.532293685096626	0.591902860173596
478	I	0.722687673805769	0.722687673805769
479	I	0.894532546525699	0.758697601770946
480	H	0.794172936002080	0.758697601770946
481	Q	0.758697601770946	0.792293857360691
482	V	0.743360598100357	0.792293857360691
483	K	0.792293857360691	0.758697601770946
484	A	0.792293857360691	0.778756491066360
485	N	0.654486099187828	0.778756491066360
486	Y	0.778756491066360	0.654486099187828
487	F	0.650828154322594	0.650828154322594
488	P	0.344521239279114	0.515789560691974
489	S	0.344701597556675	0.384485021127937
490	P	0.515789560691974	0.384485021127937
491	G	0.384485021127937	0.401142509018809
492	I	0.401142509018809	0.450828435078008
493	T	0.450828435078008	0.401142509018809
494	L	0.488435242945292	0.401142509018809
495	H	0.216078107052526	0.275850745798231
496	E	0.230969674682144	0.264238521948031
497	R	0.275850745798231	0.264238521948031
498	F	0.264238521948031	0.264238521948031
499	S	0.341457974330842	0.264238521948031
500	T	0.255264670961037	0.255264670961037
501	M	0.223061069937544	0.223061069937544
502	Q	0.183861899776224	0.183861899776224
503	D	0.064409505000911	0.161415784996177
504	I	0.115050070226427	0.161415784996177
505	H	0.161415784996177	0.124575364090127
506	K	0.251025466147895	0.124575364090127
507	A	0.124575364090127	0.124575364090127
508	D	0.124575364090127	0.124575364090127
509	V	0.065722961180946	0.065722961180946
510	N	0.038237251002368	0.065722961180946
511	E	0.024140377574689	0.050658148032442
512	I	0.091544904339978	0.050658148032442
513	P	0.050658148032442	0.050696566083533
514	L	0.050696566083533	0.057595689880755
515	N	0.057595689880755	0.057595689880755
516	S	0.092056694998293	0.082080021053145
517	D	0.092056694998293	0.092056694998293
518	P	0.082080021053145	0.092056694998293
519	E	0.101299859201119	0.101299859201119
520	I	0.269463470577415	0.130563235755626
521	H	0.181895795045434	0.130563235755626
522	R	0.130563235755626	0.148687666850170
523	R	0.130563235755626	0.148687666850170
524	I	0.148687666850170	0.148687666850170
525	D	0.148687666850170	0.148687666850170
526	M	0.247823864354057	0.247823864354057
527	S	0.263431447010779	0.263431447010779
528	L	0.433268777073425	0.390380023444878
529	A	0.390380023444878	0.433268777073425
530	E	0.547367015558928	0.507984413711795
531	L	0.659906484623522	0.507984413711795
532	Q	0.507984413711795	0.507984413711795
533	S	0.336488652441131	0.368104750543154
534	K	0.368104750543154	0.336488652441131
535	Q	0.263288510588042	0.265414312758577
536	A	0.265414312758577	0.265414312758577
537	V	0.265414312758577	0.265414312758577
538	I	0.374770428231579	0.374770428231579
539	Y	0.496062138920933	0.496062138920933
540	E	0.516149835275871	0.516149835275871
541	S	0.701832242096617	0.516149835275871
542	E	0.540521680417298	0.516149835275871
543	Q	0.514701183913820	0.514701183913820
544	T	0.476957565941479	0.476957565941479
545	L	0.270804885718996	0.290341067727998
546	I	0.290341067727998	0.270804885718996
547	K	0.178186517437281	0.178186517437281
548	I	0.118959473412071	0.178186517437281
549	I	0.105180303299398	0.178186517437281
550	D	0.193094899598094	0.193094899598094
551	P	0.193094899598094	0.193094899598094
552	N	0.218648031050354	0.193094899598094
553	D	0.229961905509941	0.193094899598094
554	L	0.146401613139442	0.146401613139442
555	R	0.073580622757004	0.073580622757004
556	H	0.046132864891345	0.046132864891345
557	D	0.024990456430999	0.041837428294857
558	I	0.023105074261316	0.039156701200676
559	E	0.041837428294857	0.028646524989365
560	R	0.039156701200676	0.028646524989365
561	R	0.028646524989365	0.028646524989365
562	R	0.028646524989365	0.028646524989365
563	K	0.008931703593230	0.016721092901138
564	E	0.008924637568695	0.016721092901138
565	R	0.016721092901138	0.016721092901138
566	L	0.059775080648688	0.032568997126934
567	Q	0.032568997126934	0.059775080648688
568	N	0.106653269571714	0.106653269571714
569	E	0.119555460514160	0.111787227793224
570	D	0.111787227793224	0.119555460514160
571	E	0.125223432568413	0.125223432568413
572	H	0.157063674333669	0.157063674333669
573	I	0.157063674333669	0.157063674333669
574	F	0.157063674333669	0.157063674333669
575	H	0.047228230095094	0.047228230095094
576	I	0.026148059220505	0.041367627747831
577	A	0.030282713019533	0.041367627747831
578	S	0.041367627747831	0.041367627747831
579	A	0.079481421572868	0.079481421572868
580	A	0.130738576782665	0.113504001487833
581	E	0.206768283248106	0.113504001487833
582	R	0.113504001487833	0.113504001487833
583	D	0.060685179879854	0.092718364112952
584	D	0.092718364112952	0.060685179879854
585	Q	0.045186205917761	0.049582920011260
586	N	0.029684731933574	0.045186205917761
587	S	0.049582920011260	0.043822416663462
588	S	0.043822416663462	0.036383451572445
589	F	0.036383451572445	0.036383451572445
590	S	0.031823640336892	0.036383451572445
591	K	0.022514075739249	0.036383451572445
592	V	0.079281348414845	0.079281348414845
593	K	0.137163581996643	0.137163581996643
594	N	0.139737406552288	0.139737406552288
595	V	0.148241663551492	0.148241663551492
596	H	0.149627232366103	0.149627232366103
597	T	0.159445604813445	0.159445604813445
598	D	0.159445604813445	0.159445604813445
599	G	0.278595933573469	0.184647694663594
600	F	0.278595933573469	0.184647694663594
601	Q	0.184647694663594	0.278595933573469
602	K	0.160056790356346	0.221159133898698
603	P	0.309777870229079	0.198927767413929
604	T	0.221159133898698	0.221159133898698
605	H	0.198927767413929	0.282832229406517
606	F	0.282832229406517	0.282832229406517
607	I	0.616344519874270	0.381013107442362
608	K	0.549527637094656	0.381013107442362
609	S	0.381013107442362	0.510106075947178
610	N	0.361861586015234	0.510106075947178
611	F	0.510106075947178	0.510106075947178
612	R	0.648183191590769	0.591115874701780
613	K	0.591115874701780	0.591115874701780
614	C	0.698932230876278	0.591115874701780
615	I	0.556767501235285	0.556767501235285
616	E	0.384157813298070	0.397103628852876
617	K	0.379065758432466	0.397103628852876
618	P	0.397103628852876	0.384157813298070
619	Y	0.439075952011787	0.379065758432466
620	M	0.173130007243231	0.397103628852876
621	N	0.283198635824795	0.349470946688230
622	Y	0.460380211841782	0.283198635824795
623	T	0.349470946688230	0.318415072664376
624	T	0.221470316572999	0.318415072664376
625	Q	0.318415072664376	0.318415072664376
626	R	0.296361159470290	0.296361159470290
627	K	0.480746422383616	0.296361159470290
628	D	0.234903149206307	0.258229561626333
629	I	0.258229561626333	0.234903149206307
630	I	0.201232432279316	0.201232432279316
631	T	0.099115849284142	0.099115849284142
632	H	0.079470014570416	0.097187710430917
633	K	0.084298046646950	0.084298046646950
634	P	0.097187710430917	0.079470014570416
635	F	0.073346222849587	0.084298046646950
636	E	0.078237288405882	0.097187710430917
637	V	0.154860252745753	0.078237288405882
638	E	0.133060292531397	0.078237288405882
639	G	0.075221194967888	0.105962466148354
640	N	0.064008507680578	0.105962466148354
641	H	0.105962466148354	0.105962466148354
642	R	0.105962466148354	0.105962466148354
643	N	0.122375429005964	0.105962466148354
644	T	0.055894448445399	0.108662825938914
645	R	0.161554535908571	0.122375429005964
646	V	0.108662825938914	0.138336674073394
647	R	0.138336674073394	0.138336674073394
648	P	0.138336674073394	0.138336674073394
649	F	0.179217848845107	0.179217848845107
650	K	0.245392317983885	0.217583995836353
651	S	0.217583995836353	0.217583995836353
652	N	0.229561660205477	0.229561660205477
653	F	0.189498750804461	0.217583995836353
654	R	0.272806297999330	0.189498750804461
655	G	0.171777644170738	0.171777644170738
656	G	0.161237625504521	0.161237625504521
657	R	0.146017824739163	0.161237625504521
658	C	0.146698967324623	0.161237625504521
659	Q	0.237202239382249	0.222947042281089
660	P	0.222947042281089	0.222947042281089
661	N	0.254275237218006	0.237202239382249
662	Y	0.154330041199335	0.241137212952527
663	K	0.241137212952527	0.254275237218006
664	S	0.421168864479517	0.421168864479517
665	G	0.662088650809298	0.561531975461149
666	L	0.626248011019600	0.566837573598833
667	V	0.561531975461149	0.626248011019600
668	Q	0.566837573598833	0.626248011019600
669	K	0.727168643522124	0.658928239711102
670	S	0.756090038373384	0.727168643522124
671	L	0.658928239711102	0.756090038373384
672	Y	0.793800212987912	0.793800212987912
673	I	0.805957485244232	0.805957485244232
674	Q	0.911227935658064	0.805957485244232
675	A	0.846720041886367	0.805957485244232
676	K	0.710064939223509	0.720821467474780
677	Y	0.692888102553222	0.710064939223509
678	Q	0.720821467474780	0.692888102553222
679	R	0.661249885541583	0.692888102553222
680	L	0.660027603481810	0.661249885541583
681	R	0.695409390035784	0.660027603481810
682	F	0.531344226127589	0.569841576830180
683	T	0.569841576830180	0.569841576830180
684	G	0.504393899387869	0.556939214534536
685	P	0.668539915459779	0.556939214534536
686	R	0.556939214534536	0.504393899387869
687	G	0.438875714808567	0.438875714808567
688	F	0.438875714808567	0.438875714808567
689	I	0.438875714808567	0.438875714808567
690	T	0.521587027246940	0.438875714808567
691	H	0.386339060699726	0.422670552469408
692	K	0.369916575934927	0.422670552469408
693	F	0.422670552469408	0.386339060699726
694	R	0.448137521287836	0.422670552469408
695	E	0.301716810969361	0.422670552469408
696	R	0.497335540221659	0.348685318016235
697	L	0.348685318016235	0.301716810969361
698	M	0.116156653072078	0.201492202407422
699	R	0.181452469796952	0.201492202407422
700	K	0.201492202407422	0.181452469796952
701	K	0.212964727992911	0.201492202407422
702	K	0.098685710580260	0.212964727992911
703	E	0.500000000000000	0.500000000000000
704	Y	0.500000000000000	0.500000000000000
705	T	0.500000000000000	0.500000000000000
706	D	0.500000000000000	0.500000000000000
707	V	0.500000000000000	0.500000000000000
708	A	0.500000000000000	0.500000000000000
709	T	0.500000000000000	0.500000000000000
710	G	0.500000000000000	0.500000000000000
711	I	0.500000000000000	0.500000000000000
