# Supplementary material for: Conserved degronome features governing quality control associated proteolysis
Source: Nat Commun. 2022 Dec 8;13:7588. doi: 10.1038/s41467-022-35298-y (PMC9732359; doi:10.1038/s41467-022-35298-y)
Supplement: Supplementary file 7 — Supplementary Data 5 [file 41467_2022_35298_MOESM7_ESM.zip › profile_A2CJ06.csv]

# Degron profile of A2CJ06
# logit: Predicted probability of a tile being a degron (PSI<2.2) assigned to central position
# smooth: Running median spanning 5 positions
resi	aa	logit	logit_smooth
1	M	0.500000000000000	0.500000000000000
2	D	0.500000000000000	0.500000000000000
3	P	0.500000000000000	0.500000000000000
4	D	0.500000000000000	0.500000000000000
5	K	0.500000000000000	0.500000000000000
6	Q	0.500000000000000	0.500000000000000
7	D	0.500000000000000	0.500000000000000
8	A	0.500000000000000	0.500000000000000
9	L	0.062127795254967	0.087702019758760
10	N	0.045366731699341	0.087702019758760
11	S	0.087702019758760	0.087702019758760
12	I	0.121877285270050	0.121877285270050
13	E	0.341620713887720	0.341620713887720
14	N	0.341620713887720	0.341620713887720
15	S	0.513737199459265	0.513737199459265
16	I	0.661069377567990	0.590621737838547
17	Y	0.613808779759267	0.613808779759267
18	R	0.590621737838547	0.626584747816649
19	T	0.626584747816649	0.613808779759267
20	A	0.629138857988489	0.626584747816649
21	F	0.610199454070696	0.629138857988489
22	K	0.814059259464576	0.814059259464576
23	L	0.835849090714332	0.814059259464576
24	Q	0.905356381963047	0.814059259464576
25	S	0.701341294847945	0.827839044819144
26	V	0.718176517790574	0.718176517790574
27	Q	0.827839044819144	0.703884033263996
28	T	0.703884033263996	0.703884033263996
29	L	0.659518652456439	0.673820958993847
30	C	0.509012391289387	0.673820958993847
31	Q	0.673820958993847	0.673820958993847
32	L	0.691233336738859	0.673820958993847
33	D	0.691233336738859	0.673820958993847
34	L	0.673794403858543	0.691233336738859
35	I	0.673794403858543	0.691233336738859
36	D	0.807902744078478	0.807902744078478
37	S	0.886558204553863	0.807902744078478
38	S	0.817794516156966	0.807902744078478
39	L	0.703798838208902	0.720299590680002
40	I	0.720299590680002	0.720299590680002
41	Q	0.719199894782168	0.720299590680002
42	Q	0.910299491585000	0.720299590680002
43	V	0.756167096518686	0.756167096518686
44	L	0.651484263980700	0.791867011539364
45	L	0.801410344020961	0.791867011539364
46	R	0.791867011539364	0.791867011539364
47	P	0.803984318349910	0.791867011539364
48	S	0.685860433314110	0.685886464111296
49	F	0.668290461569265	0.685886464111296
50	W	0.685886464111296	0.685886464111296
51	E	0.801418823492931	0.685886464111296
52	A	0.685886464111296	0.685886464111296
53	R	0.517471606178429	0.517471606178429
54	K	0.517471606178429	0.517471606178429
55	H	0.498486867119259	0.517471606178429
56	S	0.518988503350065	0.518988503350065
57	L	0.569718592287398	0.518988503350065
58	S	0.571054548878687	0.518988503350065
59	V	0.382831953086463	0.487075514735905
60	Q	0.382831953086463	0.487075514735905
61	Q	0.487075514735905	0.487075514735905
62	L	0.621852722169966	0.584617073878573
63	S	0.616765390450759	0.616765390450759
64	Q	0.584617073878573	0.616765390450759
65	A	0.633315938236356	0.584617073878573
66	L	0.497971993621183	0.497971993621183
67	Q	0.362834697896888	0.362834697896888
68	E	0.160867824692060	0.160867824692060
69	L	0.141505470626719	0.141505470626719
70	F	0.131828774722451	0.131828774722451
71	Q	0.057589306527168	0.094373166335533
72	K	0.053373074274848	0.083868160953299
73	A	0.094373166335533	0.057589306527168
74	R	0.083868160953299	0.053373074274848
75	E	0.039772288304284	0.083868160953299
76	E	0.046197179788089	0.046197179788089
77	N	0.093820335727868	0.044747428880698
78	P	0.044747428880698	0.044747428880698
79	G	0.014188856013494	0.030468557074419
80	Q	0.028471549997747	0.030468557074419
81	V	0.030468557074419	0.030468557074419
82	H	0.045900939841291	0.042686453538064
83	P	0.042686453538064	0.045900939841291
84	R	0.127334888777793	0.127334888777793
85	A	0.323176190777488	0.323176190777488
86	P	0.378309240538779	0.378309240538779
87	E	0.419880979809982	0.419880979809982
88	L	0.590130366355305	0.556882893773851
89	T	0.729838975492789	0.556882893773851
90	L	0.556882893773851	0.563892119343162
91	S	0.538263046382223	0.556882893773851
92	L	0.563892119343162	0.538263046382223
93	L	0.475353730611793	0.475353730611793
94	T	0.427405085427186	0.475353730611793
95	T	0.399012915079746	0.475353730611793
96	M	0.683626119733021	0.663529034306944
97	Y	0.683626119733021	0.663529034306944
98	N	0.663529034306944	0.683626119733021
99	S	0.663529034306944	0.663529034306944
100	K	0.747845831707678	0.663529034306944
101	G	0.572992326246920	0.572992326246920
102	T	0.467106223391595	0.563602831908120
103	G	0.515498985444314	0.515498985444314
104	F	0.563602831908120	0.515498985444314
105	L	0.513100543436876	0.533488653532958
106	Q	0.533488653532958	0.563602831908120
107	L	0.745855433880489	0.745855433880489
108	M	0.747921947015352	0.747921947015352
109	P	0.855329048092926	0.853971131782014
110	A	0.886622394357470	0.853971131782014
111	A	0.853971131782014	0.853971131782014
112	A	0.794483979176041	0.794483979176041
113	A	0.674162500232345	0.674162500232345
114	L	0.483502630549253	0.655889449689456
115	I	0.655889449689456	0.503620179238044
116	T	0.503620179238044	0.503620179238044
117	L	0.388759245325350	0.532471423925443
118	S	0.564344692454636	0.532471423925443
119	G	0.532471423925443	0.532471423925443
120	D	0.532471423925443	0.564344692454636
121	S	0.635504396700907	0.565925358566465
122	P	0.726371135293464	0.565925358566465
123	L	0.565925358566465	0.635504396700907
124	S	0.546086837891866	0.573687466355860
125	K	0.673211814131851	0.565925358566465
126	Y	0.573687466355860	0.546086837891866
127	R	0.435841238193064	0.573687466355860
128	A	0.447707440617348	0.573687466355860
129	L	0.618611101322459	0.608852490153514
130	F	0.636365689400889	0.608852490153514
131	Q	0.608852490153514	0.608852490153514
132	L	0.385154148157214	0.520258670652003
133	Y	0.520258670652003	0.385154148157214
134	A	0.365029620269001	0.365029620269001
135	E	0.249289191158663	0.249289191158663
136	N	0.188766485804719	0.188766485804719
137	S	0.138799692487769	0.138799692487769
138	R	0.084720168120057	0.084720168120057
139	G	0.069339670346144	0.075476895661037
140	G	0.075476895661037	0.069339670346144
141	Y	0.044786320363494	0.044786320363494
142	D	0.028391258378937	0.044786320363494
143	S	0.039021069137459	0.044786320363494
144	G	0.117291499198629	0.117291499198629
145	P	0.153058149180300	0.145575865751323
146	R	0.145575865751323	0.153058149180300
147	M	0.228791178260485	0.228791178260485
148	T	0.424352684779282	0.228791178260485
149	R	0.496418053778665	0.424352684779282
150	R	0.221537285319385	0.496418053778665
151	V	0.516846935341531	0.496729759132544
152	L	0.496729759132544	0.516846935341531
153	R	0.546390035082224	0.546390035082224
154	K	0.742605452078052	0.604412691236218
155	L	0.694459140180790	0.694459140180790
156	L	0.604412691236218	0.738473737361590
157	T	0.738473737361590	0.738473737361590
158	D	0.816949781082760	0.738473737361590
159	L	0.757712454371358	0.738473737361590
160	Q	0.512865994195323	0.512865994195323
161	Q	0.359145931139667	0.421786430685987
162	I	0.359145931139667	0.421786430685987
163	P	0.421786430685987	0.384022862457627
164	T	0.421786430685987	0.384022862457627
165	F	0.384022862457627	0.421786430685987
166	V	0.343896773212956	0.384022862457627
167	G	0.641378497350873	0.371994148450760
168	E	0.353391210565134	0.371994148450760
169	S	0.371994148450760	0.371994148450760
170	R	0.440664809842238	0.353391210565134
171	A	0.281212535043222	0.331823309134389
172	L	0.331823309134389	0.329404125523865
173	C	0.329404125523865	0.316234652572198
174	P	0.296818743538249	0.329404125523865
175	V	0.316234652572198	0.329404125523865
176	E	0.360786120340775	0.360786120340775
177	S	0.426375399147739	0.426375399147739
178	A	0.558993615713104	0.558993615713104
179	T	0.688187561317245	0.558993615713104
180	R	0.642664344127120	0.558993615713104
181	S	0.448647014936964	0.598338850109354
182	C	0.383454534023035	0.451626401759788
183	F	0.598338850109354	0.451626401759788
184	Q	0.451626401759788	0.451626401759788
185	G	0.451626401759788	0.451626401759788
186	V	0.321023713186653	0.401664406359311
187	L	0.266451792876316	0.401664406359311
188	S	0.401664406359311	0.401664406359311
189	P	0.538932532786648	0.538932532786648
190	A	0.538932532786648	0.538932532786648
191	I	0.590435753874375	0.568173835489350
192	K	0.568173835489350	0.568173835489350
193	E	0.568173835489350	0.568173835489350
194	E	0.635080555343053	0.568173835489350
195	K	0.369438086945939	0.369438086945939
196	F	0.209537746167778	0.350511387042782
197	L	0.183883977144945	0.350511387042782
198	S	0.350511387042782	0.350511387042782
199	W	0.452405449953944	0.432580625882272
200	V	0.432580625882272	0.452405449953944
201	Q	0.615571211595834	0.615571211595834
202	S	0.839742053123542	0.839742053123542
203	E	0.885820469387481	0.877286161879382
204	P	0.892696922473198	0.877286161879382
205	P	0.877286161879382	0.877286161879382
206	I	0.804017974991660	0.815712679447447
207	L	0.815712679447447	0.807664986753189
208	L	0.807664986753189	0.804017974991660
209	W	0.711190893298938	0.800766908379784
210	L	0.766093345517135	0.800766908379784
211	P	0.800766908379784	0.800766908379784
212	T	0.800766908379784	0.800766908379784
213	C	0.836114754572657	0.835604464965926
214	H	0.910997089421400	0.835604464965926
215	R	0.835604464965926	0.835604464965926
216	L	0.744692108250406	0.744692108250406
217	S	0.568912311646611	0.568912311646611
218	A	0.449899082810753	0.470126360845090
219	A	0.319589415784290	0.470126360845090
220	E	0.470126360845090	0.470126360845090
221	R	0.470126360845090	0.470126360845090
222	V	0.509355535466585	0.509355535466585
223	T	0.607244058834909	0.509355535466585
224	H	0.607244058834909	0.607244058834909
225	P	0.454160427289304	0.607244058834909
226	A	0.608550129836148	0.607244058834909
227	R	0.518484512106348	0.608550129836148
228	C	0.641109078678650	0.641109078678650
229	T	0.758794574582595	0.687926610810568
230	L	0.687926610810568	0.708324076658202
231	C	0.708324076658202	0.721576388321177
232	R	0.721576388321177	0.721576388321177
233	T	0.806266784332191	0.806266784332191
234	F	0.840832800369958	0.840832800369958
235	P	0.873604271843721	0.873604271843721
236	I	0.923281456580518	0.876033146575639
237	T	0.876033146575639	0.918185364000252
238	G	0.918185364000252	0.918185364000252
239	L	0.918185364000252	0.905683710183053
240	R	0.847212983916012	0.905683710183053
241	Y	0.905683710183053	0.847212983916012
242	R	0.825995729299651	0.847212983916012
243	C	0.837988250619393	0.837988250619393
244	L	0.907152944682400	0.837988250619393
245	K	0.815769053854969	0.868196429690463
246	C	0.868196429690463	0.907152944682400
247	L	0.933283763097541	0.932943498494649
248	N	0.932943498494649	0.933283763097541
249	F	0.960356970966517	0.933283763097541
250	D	0.933303808443729	0.932943498494649
251	I	0.907454630869772	0.919827687373750
252	C	0.919827687373750	0.907454630869772
253	Q	0.868141884408711	0.874741073535135
254	M	0.874741073535135	0.868141884408711
255	C	0.803946311883228	0.803946311883228
256	F	0.685808473795400	0.747875911594585
257	L	0.747875911594585	0.734271503827203
258	S	0.594289045918049	0.685808473795400
259	G	0.734271503827203	0.594289045918049
260	L	0.575782053055097	0.575782053055097
261	H	0.476808151017476	0.487692776433919
262	S	0.456391798921672	0.487692776433919
263	K	0.487692776433919	0.476808151017476
264	S	0.546911198403075	0.456391798921672
265	H	0.270543304157150	0.270543304157150
266	Q	0.175484205003671	0.270543304157150
267	K	0.254688217542469	0.270543304157150
268	S	0.479219552160343	0.311264897581854
269	H	0.311264897581854	0.386680821748102
270	P	0.386680821748102	0.386680821748102
271	V	0.386680821748102	0.386680821748102
272	I	0.450745974240180	0.450745974240180
273	E	0.552416285320231	0.475948142537461
274	H	0.513690332242620	0.493391834792795
275	C	0.475948142537461	0.493391834792795
276	I	0.493391834792795	0.493391834792795
277	Q	0.478675338731574	0.493391834792795
278	M	0.615390622646138	0.615390622646138
279	S	0.779561844086628	0.672501996197980
280	A	0.794860693705006	0.779561844086628
281	M	0.672501996197980	0.783371670408383
282	Q	0.783371670408383	0.794860693705006
283	N	0.863043716515805	0.783371670408383
284	T	0.808963031839741	0.783371670408383
285	K	0.622650414831425	0.639272807762374
286	L	0.586558512580968	0.639272807762374
287	L	0.639272807762374	0.639272807762374
288	F	0.769014987242781	0.639272807762374
289	R	0.714542775078467	0.639272807762374
290	T	0.557194645727994	0.714542775078467
291	L	0.595378720299165	0.714542775078467
292	R	0.748623074387395	0.748623074387395
293	N	0.760663074494590	0.748623074387395
294	N	0.760663074494589	0.748623074387395
295	L	0.614638799548396	0.614638799548396
296	L	0.327687178759471	0.327687178759471
297	Q	0.242495155478731	0.279837667960992
298	G	0.266920539749511	0.266920539749511
299	R	0.279837667960992	0.242495155478731
300	C	0.182448219027141	0.182448219027141
301	R	0.160257999360847	0.182448219027141
302	K	0.181643374511098	0.182448219027141
303	K	0.344534046004620	0.181643374511098
304	E	0.344534046004620	0.181643374511098
305	A	0.122679522862255	0.239778858674772
306	A	0.122679522862255	0.188251626581955
307	R	0.239778858674772	0.122679522862255
308	R	0.188251626581955	0.122679522862255
309	Q	0.109346553919942	0.109346553919942
310	Q	0.096885731525202	0.109346553919942
311	L	0.079214224816687	0.109346553919942
312	L	0.134653918608025	0.134653918608025
313	D	0.187248404591860	0.150961876228238
314	Q	0.168326682017557	0.168214918966710
315	V	0.150961876228238	0.168214918966710
316	N	0.168214918966710	0.168214918966710
317	P	0.147443617039391	0.168214918966710
318	K	0.187005465985413	0.187005465985413
319	G	0.211964440165285	0.211964440165285
320	V	0.211964440165285	0.211964440165285
321	P	0.211964440165285	0.211964440165285
322	H	0.336608278859535	0.219069745725386
323	H	0.341443616882580	0.336608278859535
324	A	0.219069745725386	0.341443616882580
325	Q	0.399152835568604	0.377637483460039
326	A	0.382722177805819	0.382722177805819
327	R	0.377637483460039	0.399152835568604
328	L	0.581489243054881	0.382722177805819
329	L	0.434439632752327	0.377637483460039
330	K	0.311135161622608	0.407689935957693
331	K	0.283147373726789	0.341024891937055
332	Q	0.407689935957693	0.341024891937055
333	L	0.341024891937055	0.407689935957693
334	N	0.407689935957693	0.407689935957693
335	Q	0.533122923563494	0.496477210792361
336	Y	0.646919456578945	0.496477210792361
337	K	0.496477210792361	0.496477210792361
338	D	0.344198483263358	0.344198483263358
339	K	0.339344235096679	0.339344235096679
340	L	0.238254810404816	0.238254810404816
341	Q	0.162908231354420	0.222898500272425
342	A	0.100531987580976	0.222898500272425
343	I	0.222898500272425	0.222898500272425
344	Y	0.332949417462056	0.237268278796370
345	T	0.237268278796370	0.332949417462056
346	S	0.381378281820911	0.381378281820911
347	Q	0.414576796021486	0.381378281820911
348	E	0.431623777408038	0.414576796021486
349	E	0.303685222915144	0.431623777408038
350	R	0.490402728902921	0.431623777408038
351	I	0.458114028740588	0.303685222915144
352	C	0.281349881943633	0.298168559384150
353	R	0.298168559384150	0.285987876872882
354	F	0.283760946259269	0.283760946259269
355	E	0.285987876872882	0.285987876872882
356	T	0.256163130369621	0.285987876872882
357	R	0.356283421916867	0.308716876576105
358	I	0.325160181438591	0.308716876576105
359	H	0.308716876576105	0.325160181438591
360	K	0.291832950551517	0.322607699858716
361	L	0.336980928158011	0.308716876576105
362	K	0.322607699858716	0.322607699858716
363	T	0.193749843769822	0.336980928158011
364	N	0.440210403550294	0.380318690146212
365	Q	0.417818793618363	0.380318690146212
366	D	0.380318690146212	0.380506909858141
367	S	0.380318690146212	0.380506909858141
368	L	0.380506909858141	0.380318690146212
369	W	0.412773024752571	0.380318690146212
370	T	0.157538644799634	0.271466973922243
371	K	0.271466973922243	0.271466973922243
372	L	0.253767598538528	0.271466973922243
373	Q	0.344714500074167	0.344714500074167
374	Q	0.380861635272342	0.380861635272342
375	I	0.698096690637323	0.491168563573859
376	R	0.680866428044894	0.491168563573859
377	R	0.491168563573859	0.491168563573859
378	D	0.292955532224617	0.292955532224617
379	L	0.236552360833927	0.236552360833927
380	Q	0.218351967884942	0.218351967884942
381	A	0.129448413251718	0.148697213739914
382	R	0.138793133768640	0.138793133768640
383	L	0.148697213739914	0.129448413251718
384	Q	0.079017066128911	0.129357827248327
385	P	0.129357827248327	0.129357827248327
386	P	0.112734326399477	0.129357827248327
387	G	0.167832605368581	0.130441854025219
388	P	0.154742203030214	0.130441854025219
389	S	0.130441854025219	0.130441854025219
390	S	0.088400642084967	0.088400642084967
391	S	0.078117402897702	0.078117402897702
392	S	0.071423910635268	0.071423910635268
393	F	0.039997445339544	0.058531465803180
394	Q	0.050191535071371	0.058531465803180
395	N	0.058531465803180	0.058531465803180
396	V	0.075984074823453	0.058531465803180
397	G	0.089094894871856	0.058531465803180
398	N	0.053165914581039	0.075984074823453
399	K	0.050277001769537	0.071264450116537
400	V	0.082800651572281	0.053165914581039
401	D	0.071264450116537	0.050277001769537
402	H	0.037275210090003	0.037275210090003
403	S	0.030750506449937	0.030750506449937
404	S	0.029348235864841	0.029348235864841
405	T	0.008783446414268	0.029348235864841
406	E	0.019887299766244	0.029348235864841
407	K	0.045848203447485	0.044913437568248
408	V	0.044913437568248	0.045848203447485
409	P	0.053157339430657	0.053157339430657
410	K	0.095764495903114	0.072297746087143
411	G	0.072297746087143	0.087288164188530
412	G	0.087288164188530	0.087288164188530
413	D	0.088162988919538	0.072297746087143
414	Y	0.052046148255889	0.058570312961269
415	L	0.045616309275509	0.052046148255889
416	Q	0.058570312961269	0.045616309275509
417	I	0.035198958886212	0.041589176797861
418	K	0.041589176797861	0.035198958886212
419	N	0.033627952878433	0.033627952878433
420	A	0.025743560392943	0.033627952878433
421	T	0.028850400468440	0.033627952878433
422	E	0.100451928929009	0.028850400468440
423	D	0.051977971252258	0.051977971252258
424	A	0.026778242149276	0.051977971252258
425	S	0.053051601457569	0.026778242149276
426	T	0.013566443853541	0.017683784126485
427	G	0.008305064136385	0.013566443853541
428	E	0.017683784126485	0.008305064136385
429	P	0.007278156611013	0.008305064136385
430	L	0.007763434158394	0.013445593147559
431	P	0.013445593147559	0.013445593147559
432	K	0.028559148796241	0.025196074012435
433	L	0.025196074012435	0.025196074012435
434	D	0.025196074012435	0.026822886419466
435	E	0.026822886419466	0.026822886419466
436	V	0.035546896009780	0.035546896009780
437	D	0.048462451784180	0.035546896009780
438	R	0.068495066215899	0.035546896009780
439	S	0.021976547667305	0.035769920399215
440	H	0.027710252583731	0.035769920399215
441	R	0.035769920399215	0.035769920399215
442	S	0.035769920399215	0.035769920399215
443	H	0.074147400604138	0.052276655257079
444	T	0.099639057397006	0.059586687934166
445	N	0.052276655257079	0.059586687934166
446	A	0.059586687934166	0.055469496777494
447	E	0.055469496777494	0.052276655257079
448	H	0.047543822200897	0.047543822200897
449	A	0.025893445735825	0.025893445735825
450	L	0.024302652565948	0.025893445735825
451	R	0.024563208690830	0.025893445735825
452	N	0.042037112040726	0.042037112040726
453	P	0.044701421809678	0.044701421809678
454	E	0.055699805670181	0.046342342476069
455	S	0.046342342476069	0.055699805670181
456	P	0.083684148226569	0.072495386717864
457	E	0.094168474038770	0.072495386717864
458	T	0.072495386717864	0.072495386717864
459	T	0.039943616244555	0.043376067098001
460	L	0.034357113404800	0.043376067098001
461	H	0.043376067098001	0.043376067098001
462	S	0.046910852414064	0.046910852414064
463	T	0.074785200161206	0.074785200161206
464	R	0.108388307180479	0.108388307180479
465	A	0.108388307180479	0.108388307180479
466	Q	0.163442335970539	0.154115207223606
467	S	0.154115207223606	0.163442335970539
468	Q	0.235073706710368	0.235073706710368
469	T	0.249832320383442	0.236010876857120
470	Q	0.236010876857120	0.249832320383442
471	K	0.274887855230741	0.274887855230741
472	M	0.413298490401391	0.311404001601246
473	P	0.356898513303309	0.356898513303309
474	Q	0.311404001601246	0.413298490401391
475	K	0.459026537666308	0.356898513303309
476	V	0.439114494029034	0.327562146208141
477	I	0.327562146208141	0.425852959607456
478	S	0.267012313041828	0.425852959607456
479	A	0.425852959607456	0.327562146208141
480	L	0.425852959607456	0.312731244370966
481	P	0.312731244370966	0.371211598292325
482	S	0.211078143748839	0.347364561111620
483	Y	0.371211598292325	0.312731244370966
484	Q	0.347364561111620	0.227357327718860
485	E	0.227357327718860	0.270440947145022
486	G	0.178562048855973	0.227357327718860
487	L	0.270440947145022	0.204299367402351
488	K	0.204299367402351	0.178562048855973
489	Q	0.143628720468067	0.145566065846421
490	D	0.101752288754858	0.143628720468067
491	I	0.145566065846421	0.101752288754858
492	P	0.089592869522188	0.101752288754858
493	K	0.096378994699164	0.136379785657287
494	M	0.136379785657287	0.136379785657287
495	V	0.204028107187440	0.204028107187440
496	P	0.204028107187440	0.204028107187440
497	A	0.250175343846872	0.250175343846872
498	E	0.307364322675390	0.299216177751710
499	M	0.602252272254699	0.307364322675390
500	S	0.299216177751710	0.321385509264507
501	S	0.321385509264507	0.321385509264507
502	P	0.321385509264507	0.299216177751710
503	A	0.153101862096357	0.153101862096357
504	L	0.115117847561163	0.115117847561163
505	A	0.103713158508554	0.115117847561163
506	A	0.069597073990718	0.115117847561163
507	V	0.209655433535130	0.103713158508554
508	E	0.142581146049928	0.093382428858187
509	K	0.087146487047424	0.102532579736425
510	K	0.093382428858187	0.093382428858187
511	E	0.102532579736425	0.087146487047424
512	A	0.044459269597296	0.044459269597296
513	G	0.014019022285342	0.021302750379766
514	N	0.021302750379766	0.014019022285342
515	I	0.010080024538291	0.010080024538291
516	K	0.003416310983419	0.003416310983419
517	E	0.003416310983419	0.003416310983419
518	R	0.002083074114401	0.003416310983419
519	K	0.004142268759443	0.003416310983419
520	D	0.006640631275714	0.004142268759443
521	E	0.003117605016437	0.006640631275714
522	L	0.007711137841051	0.007711137841051
523	E	0.018070317577477	0.008958346301900
524	E	0.008958346301900	0.008958346301900
525	E	0.008958346301900	0.018070317577477
526	E	0.028730270968712	0.021390121919160
527	L	0.039599840878384	0.028730270968712
528	Q	0.021390121919160	0.039599840878384
529	E	0.050936489848398	0.050936489848398
530	L	0.148700470836201	0.068693778834723
531	L	0.068693778834723	0.148700470836201
532	S	0.194440401852116	0.194440401852116
533	K	0.194440401852116	0.194440401852116
534	L	0.298278189769923	0.250935981314315
535	M	0.386255822445482	0.250935981314315
536	D	0.250935981314315	0.288974279165594
537	A	0.215378734974185	0.250935981314315
538	F	0.288974279165594	0.215378734974185
539	N	0.110475926826868	0.110475926826868
540	L	0.062010371418325	0.106806226838674
541	E	0.062010371418325	0.062010371418325
542	T	0.106806226838674	0.062010371418325
543	P	0.048067548312655	0.048067548312655
544	S	0.048067548312655	0.048067548312655
545	G	0.048067548312655	0.048067548312655
546	P	0.071754142645456	0.066835915485864
547	E	0.066835915485864	0.066835915485864
548	S	0.082808217498104	0.071754142645456
549	S	0.035059882734092	0.066835915485864
550	V	0.072069476361353	0.072069476361353
551	N	0.066189481257227	0.072069476361353
552	M	0.082545977183530	0.082545977183530
553	D	0.133020355850179	0.133020355850179
554	L	0.245759536556027	0.245759536556027
555	Y	0.292586976283058	0.292586976283058
556	S	0.469246255497340	0.469246255497340
557	G	0.622911836786251	0.543118837302735
558	A	0.622911836786251	0.622911836786251
559	Q	0.543118837302735	0.622911836786251
560	R	0.737884934792856	0.737884934792856
561	V	0.761449457186654	0.737884934792856
562	C	0.761449457186653	0.737884934792856
563	R	0.610544095246064	0.693477429223662
564	A	0.648331860437404	0.693477429223662
565	F	0.693477429223662	0.693477429223662
566	S	0.848982970601973	0.770005044490969
567	A	0.795661587516912	0.795661587516912
568	L	0.770005044490969	0.795661587516912
569	V	0.853575062509819	0.770005044490969
570	D	0.500000000000000	0.500000000000000
571	Q	0.500000000000000	0.500000000000000
572	I	0.500000000000000	0.500000000000000
573	A	0.500000000000000	0.500000000000000
574	L	0.500000000000000	0.500000000000000
575	P	0.500000000000000	0.500000000000000
576	N	0.500000000000000	0.500000000000000
577	L	0.500000000000000	0.500000000000000
578	K	0.500000000000000	0.500000000000000
