# Supplementary material for: Conserved degronome features governing quality control associated proteolysis
Source: Nat Commun. 2022 Dec 8;13:7588. doi: 10.1038/s41467-022-35298-y (PMC9732359; doi:10.1038/s41467-022-35298-y)
Supplement: Supplementary file 7 — Supplementary Data 5 [file 41467_2022_35298_MOESM7_ESM.zip › profile_A2IDD5.csv]

# Degron profile of A2IDD5
# logit: Predicted probability of a tile being a degron (PSI<2.2) assigned to central position
# smooth: Running median spanning 5 positions
resi	aa	logit	logit_smooth
1	M	0.500000000000000	0.500000000000000
2	E	0.500000000000000	0.500000000000000
3	H	0.500000000000000	0.500000000000000
4	A	0.500000000000000	0.500000000000000
5	A	0.500000000000000	0.500000000000000
6	T	0.500000000000000	0.500000000000000
7	T	0.500000000000000	0.500000000000000
8	G	0.500000000000000	0.500000000000000
9	P	0.041105901093651	0.046353746935104
10	R	0.046353746935104	0.046353746935104
11	P	0.046353746935104	0.046353746935104
12	G	0.034532527018573	0.046353746935104
13	P	0.047349602387621	0.047349602387621
14	P	0.064605524109426	0.064605524109426
15	S	0.113744414187043	0.113744414187043
16	R	0.120466991342366	0.120466991342366
17	R	0.181884470900276	0.120466991342366
18	V	0.197814437321087	0.181884470900276
19	E	0.102516301684823	0.197814437321087
20	N	0.210181816917097	0.210181816917097
21	V	0.398046683818114	0.370343380899566
22	V	0.398046683818114	0.398046683818114
23	L	0.370343380899566	0.398046683818114
24	R	0.419206547081745	0.370343380899566
25	A	0.362498475415333	0.362498475415333
26	K	0.284922289120081	0.284922289120081
27	D	0.150130312749625	0.284922289120081
28	W	0.237274891578293	0.284922289120081
29	L	0.324884375592468	0.324884375592468
30	P	0.324884375592469	0.324884375592468
31	G	0.358485740128435	0.324884375592468
32	A	0.267414868016090	0.267414868016090
33	P	0.254868229757116	0.267414868016090
34	G	0.217971483737491	0.267414868016090
35	G	0.357079546222063	0.283344814567567
36	T	0.389494635058095	0.283344814567567
37	A	0.283344814567567	0.283344814567567
38	V	0.107796578399034	0.214157674191460
39	W	0.195104519295279	0.195104519295279
40	A	0.214157674191460	0.158785332518610
41	T	0.158785332518610	0.195104519295279
42	S	0.099898638854154	0.214157674191460
43	L	0.216169140079236	0.216169140079236
44	E	0.309224220007697	0.309224220007697
45	A	0.454096708149954	0.309224220007697
46	E	0.349691536033740	0.309224220007697
47	V	0.229162665557211	0.229162665557211
48	P	0.079349321725079	0.079349321725079
49	P	0.060857752571498	0.079349321725079
50	D	0.055837454370266	0.060857752571498
51	L	0.099992747794024	0.060857752571498
52	A	0.051742436987452	0.099992747794024
53	L	0.162131113192068	0.136205651608465
54	N	0.136205651608465	0.136205651608465
55	K	0.205688085545073	0.161550993800356
56	E	0.080186279510405	0.161550993800356
57	Q	0.161550993800356	0.205688085545073
58	Q	0.278791979857299	0.278791979857299
59	L	0.278791979857299	0.278791979857299
60	Q	0.295235968474423	0.278791979857299
61	I	0.239523246330800	0.278791979857299
62	S	0.254468281943461	0.295235968474423
63	K	0.303129605681461	0.303129605681461
64	E	0.318083898978048	0.318083898978048
65	L	0.466935108588994	0.466935108588994
66	V	0.505802344514014	0.505802344514014
67	D	0.675737900091921	0.505802344514014
68	I	0.544599574262075	0.505802344514014
69	Q	0.426633063958449	0.426633063958449
70	I	0.252180244983500	0.266618152470286
71	T	0.266618152470286	0.266618152470286
72	T	0.181249852078663	0.252180244983500
73	H	0.321209225223490	0.181249852078663
74	H	0.126337389410797	0.181249852078663
75	L	0.147222948396811	0.226308381397399
76	H	0.392251371120383	0.226308381397399
77	E	0.226308381397399	0.226308381397399
78	Q	0.373265730030464	0.226308381397399
79	H	0.216179631991086	0.216179631991086
80	E	0.214333110833441	0.216179631991086
81	A	0.134132646009299	0.216179631991086
82	E	0.226330317787777	0.226330317787777
83	I	0.337653173742181	0.226470180119057
84	F	0.226470180119057	0.337653173742181
85	Q	0.337831789648865	0.337831789648865
86	L	0.337831789648865	0.337831789648865
87	K	0.356066694602423	0.356066694602423
88	S	0.356249812035161	0.356249812035161
89	E	0.621759907950015	0.621759907950015
90	I	0.715624618011738	0.698988754583013
91	L	0.715624618011738	0.698988754583013
92	R	0.698988754583013	0.698988754583013
93	L	0.416397659783167	0.592295642845765
94	E	0.592295642845765	0.454844056837055
95	S	0.454844056837055	0.416397659783167
96	R	0.400862666987706	0.400862666987706
97	V	0.250590188328632	0.305727935641183
98	L	0.305727935641183	0.250590188328632
99	E	0.179438124711300	0.179438124711300
100	L	0.104265157376193	0.104265157376193
101	E	0.090530962062195	0.100748647516912
102	L	0.038516589741503	0.100748647516912
103	R	0.100748647516912	0.100748647516912
104	G	0.120869567968442	0.100748647516912
105	D	0.178512953797943	0.100748647516912
106	G	0.097728149647032	0.097728149647032
107	T	0.089517476517106	0.089517476517106
108	S	0.089517476517106	0.089517476517106
109	Q	0.049732298722460	0.049732298722460
110	G	0.043575175187448	0.043575175187448
111	C	0.020197337258627	0.028554777573918
112	A	0.020197337258627	0.028554777573918
113	V	0.028554777573918	0.028554777573918
114	P	0.047611305521051	0.047611305521051
115	V	0.066591583799780	0.066591583799780
116	E	0.079696090500854	0.079696090500854
117	S	0.096061660273337	0.096061660273337
118	D	0.123839392686644	0.096061660273337
119	P	0.147117850281167	0.096061660273337
120	R	0.058094067502055	0.086273713628287
121	H	0.086273713628287	0.070432412257942
122	P	0.056371312700570	0.058094067502055
123	R	0.070432412257942	0.070432412257942
124	A	0.040205481356118	0.070432412257942
125	A	0.082184201313792	0.076313135749161
126	A	0.076313135749161	0.082184201313792
127	Q	0.219908580584807	0.164951605469241
128	E	0.219908580584807	0.164951605469241
129	L	0.164951605469241	0.188574407146468
130	R	0.164951605469241	0.164951605469241
131	H	0.188574407146468	0.164951605469241
132	K	0.097188393067834	0.097188393067834
133	A	0.042000316243524	0.042000316243524
134	Q	0.037086378307668	0.042000316243524
135	V	0.032753007953635	0.042000316243524
136	P	0.064171789236101	0.064171789236101
137	G	0.099267245595987	0.078806879760583
138	H	0.090940297628914	0.078806879760583
139	S	0.078806879760583	0.078806879760583
140	D	0.063187550831227	0.063187550831227
141	D	0.063187550831227	0.063187550831227
142	H	0.041780805523090	0.045598318577534
143	R	0.045598318577534	0.041780805523090
144	F	0.040432371001749	0.041780805523090
145	Q	0.037838117482980	0.040432371001749
146	V	0.042341143985185	0.037838117482980
147	Q	0.023002730971605	0.023002730971605
148	P	0.018335292089060	0.023002730971605
149	K	0.021004370564857	0.023002730971605
150	N	0.038100011105413	0.038100011105413
151	T	0.038100011105413	0.038100011105413
152	M	0.038100011105413	0.038100011105413
153	N	0.038300317338094	0.038100011105413
154	P	0.031602067635541	0.031602067635541
155	E	0.018777235763771	0.031602067635541
156	N	0.015438518768673	0.031602067635541
157	E	0.033496469380062	0.031311949284635
158	Q	0.032804875843047	0.031311949284635
159	H	0.031311949284635	0.031311949284635
160	R	0.018024332835388	0.024137132960818
161	L	0.020388089924072	0.024137132960818
162	G	0.024137132960818	0.024137132960818
163	S	0.054483815040797	0.054483815040797
164	G	0.109667193175701	0.109667193175701
165	L	0.225823600187710	0.225823600187710
166	Q	0.225823600187710	0.225823600187710
167	G	0.254191243098619	0.225823600187710
168	E	0.225823600187710	0.225823600187710
169	V	0.134355769142489	0.134355769142489
170	K	0.092053252302856	0.126399004349487
171	W	0.126399004349487	0.126399004349487
172	A	0.117774641627978	0.117774641627978
173	L	0.140095373948419	0.126399004349487
174	E	0.096186518135857	0.140095373948419
175	H	0.178097431457142	0.178097431457142
176	Q	0.328299450414851	0.328299450414851
177	E	0.462573769287775	0.352572231407193
178	A	0.352572231407193	0.379047034538578
179	R	0.496224621752164	0.379047034538578
180	Q	0.379047034538578	0.352572231407193
181	Q	0.334616988983361	0.379047034538578
182	A	0.334616988983361	0.379047034538578
183	L	0.398414085190280	0.398414085190280
184	V	0.398605499810026	0.398605499810026
185	T	0.398605499810026	0.398605499810026
186	R	0.684437179823359	0.533299082923063
187	V	0.619878400414775	0.603148370800590
188	A	0.533299082923063	0.619878400414775
189	T	0.603148370800590	0.603148370800590
190	L	0.639930518817411	0.533299082923063
191	G	0.453975736654096	0.453975736654096
192	R	0.202597604682106	0.202597604682106
193	Q	0.154575159960993	0.181624844654808
194	L	0.163266375099871	0.163266375099871
195	Q	0.181624844654808	0.154575159960993
196	G	0.137715091461563	0.137715091461563
197	A	0.089579327228522	0.089579327228522
198	R	0.082397595543108	0.089579327228522
199	E	0.049042187653241	0.089579327228522
200	E	0.113591464331445	0.113591464331445
201	A	0.127213468865830	0.113591464331445
202	R	0.137715091461563	0.113591464331445
203	A	0.072733329676163	0.127213468865830
204	A	0.094470306583297	0.137715091461563
205	G	0.190489928541354	0.190489928541354
206	Q	0.246417965959540	0.246417965959540
207	R	0.362800922345972	0.362800922345972
208	L	0.614253331431148	0.614253331431148
209	A	0.735010830667753	0.735010830667753
210	T	0.783972542541531	0.735010830667753
211	Q	0.756301192074566	0.735010830667753
212	A	0.656587398777179	0.756301192074566
213	V	0.589746182510532	0.756301192074566
214	V	0.781279009340263	0.781279009340263
215	L	0.806838559570805	0.781279009340263
216	C	0.781279009340263	0.781279009340263
217	S	0.700000380018550	0.700000380018550
218	C	0.521890352780675	0.569889088213989
219	Q	0.569889088213989	0.521890352780675
220	G	0.451880233620772	0.451880233620772
221	Q	0.347660124215732	0.347660124215732
222	L	0.277206367771944	0.277206367771944
223	R	0.195269344913861	0.195269344913861
224	Q	0.195269344913861	0.195269344913861
225	A	0.122377401951834	0.195269344913861
226	E	0.207582652709828	0.195269344913861
227	A	0.130841619999625	0.207582652709828
228	E	0.234603874408686	0.234603874408686
229	N	0.276529879150873	0.276529879150873
230	A	0.280867584143452	0.276529879150873
231	R	0.280867584143452	0.276529879150873
232	L	0.254444689809005	0.254444689809005
233	Q	0.156019739735471	0.206844481948171
234	L	0.079597468427560	0.206844481948171
235	Q	0.206844481948171	0.206844481948171
236	L	0.265996440684422	0.265996440684422
237	K	0.542518827743668	0.542518827743668
238	K	0.617276832323321	0.617276832323321
239	L	0.711738277518711	0.617276832323321
240	K	0.678607454890129	0.678301980526601
241	D	0.547853122718140	0.678301980526601
242	E	0.678301980526601	0.678301980526601
243	Y	0.579359235985355	0.592135632244698
244	V	0.747220687921321	0.653945966734590
245	L	0.592135632244698	0.653945966734590
246	R	0.653945966734590	0.653945966734590
247	L	0.773657463158612	0.592135632244698
248	Q	0.510888705666646	0.653945966734590
249	H	0.544295273102936	0.718559824392184
250	C	0.745727646881391	0.544295273102936
251	A	0.718559824392184	0.544295273102936
252	W	0.527185944921774	0.527185944921774
253	Q	0.445178770474001	0.445178770474001
254	A	0.244089275195511	0.244089275195511
255	V	0.216386273386508	0.216386273386508
256	E	0.152815543652268	0.159067027104134
257	H	0.142493795032322	0.152815543652268
258	A	0.159067027104134	0.142493795032322
259	D	0.106429758731504	0.106429758731504
260	G	0.089356219745685	0.106429758731504
261	A	0.057323409102837	0.098170777543316
262	G	0.110173366080955	0.089356219745685
263	Q	0.098170777543316	0.098170777543316
264	A	0.060624342306513	0.110173366080955
265	P	0.173581679899224	0.146195729395831
266	A	0.267945102426214	0.173581679899224
267	T	0.146195729395831	0.267945102426214
268	T	0.295993946862843	0.295993946862843
269	A	0.359889052580057	0.359889052580057
270	L	0.462567678611067	0.359889052580057
271	R	0.395247113365033	0.370003888989932
272	T	0.261457002389187	0.395247113365033
273	F	0.370003888989932	0.395247113365033
274	L	0.427099469905174	0.427099469905174
275	E	0.427099469905174	0.427099469905174
276	A	0.475042273869202	0.458986982844525
277	T	0.491081850901322	0.458986982844525
278	L	0.458986982844525	0.458986982844525
279	E	0.311102554382324	0.311102554382324
280	D	0.311102554382324	0.311102554382324
281	I	0.204098807668926	0.204098807668926
282	R	0.112399559393017	0.169104610695052
283	A	0.058551971184589	0.169104610695052
284	A	0.169104610695052	0.169104610695052
285	H	0.169104610695052	0.169104610695052
286	R	0.178440337424236	0.169104610695052
287	S	0.124249888696405	0.178440337424236
288	R	0.232704288614785	0.232704288614785
289	E	0.395669685765738	0.243338394213752
290	Q	0.243338394213752	0.311918108197805
291	Q	0.340375006899924	0.311918108197805
292	L	0.311918108197805	0.258458231328726
293	A	0.258305210780034	0.311918108197805
294	R	0.258458231328726	0.311918108197805
295	A	0.377677798558524	0.324044717601382
296	A	0.508578453135109	0.377677798558524
297	R	0.324044717601382	0.508578453135109
298	S	0.610704047464018	0.610704047464018
299	Y	0.629661989430779	0.610704047464018
300	H	0.665350191833696	0.610704047464018
301	K	0.533113460264387	0.533113460264387
302	R	0.500776081876751	0.500776081876751
303	L	0.348002103817206	0.348002103817206
304	V	0.199804759702310	0.348002103817206
305	D	0.276542097049298	0.348002103817206
306	L	0.399608066848391	0.399608066848391
307	S	0.531616577207221	0.445848427572453
308	R	0.445848427572453	0.531616577207221
309	R	0.563696759717685	0.563696759717685
310	H	0.596538472421968	0.563696759717685
311	E	0.627102801380736	0.563696759717685
312	E	0.432102499035939	0.432102499035939
313	L	0.252243456505492	0.348727174426070
314	L	0.348727174426070	0.252243456505492
315	V	0.195018543945089	0.202704860715489
316	A	0.182691303892494	0.202704860715489
317	Y	0.202704860715489	0.202704860715489
318	R	0.324203754188482	0.324203754188482
319	A	0.453982625297216	0.419891865481282
320	P	0.419891865481282	0.453982625297216
321	G	0.719639534879101	0.471603145815365
322	N	0.626408212224760	0.495776307969459
323	P	0.471603145815365	0.495776307969459
324	Q	0.495776307969459	0.471603145815365
325	A	0.285936352127681	0.302913637284834
326	I	0.302913637284834	0.285936352127681
327	F	0.187795475735544	0.261427368840945
328	D	0.138041973692089	0.261427368840945
329	I	0.261427368840945	0.261427368840945
330	A	0.284666701162276	0.284666701162276
331	S	0.461042946881007	0.461042946881007
332	L	0.461042946881007	0.461042946881007
333	D	0.635271223026756	0.545852956730195
334	L	0.707633712667078	0.545852956730195
335	E	0.545852956730195	0.545852956730195
336	P	0.243283181271615	0.545852956730195
337	L	0.545852956730195	0.371218425664311
338	P	0.371218425664311	0.358801555351099
339	V	0.341517961701818	0.358801555351099
340	P	0.358801555351099	0.341517961701818
341	L	0.146029556587828	0.146029556587828
342	V	0.146029556587828	0.146029556587828
343	T	0.077477066452100	0.136226495299716
344	D	0.136226495299716	0.123021313337239
345	F	0.123021313337239	0.077477066452100
346	S	0.053436486575980	0.053436486575980
347	H	0.053436486575980	0.053436486575980
348	R	0.024417160314629	0.034874614827901
349	E	0.034874614827901	0.034874614827901
350	D	0.034874614827901	0.034874614827901
351	Q	0.038284107305391	0.037883658335981
352	H	0.037883658335981	0.037883658335981
353	G	0.073032063890349	0.037883658335981
354	G	0.034601151787244	0.034601151787244
355	P	0.032686181064793	0.032686181064793
356	G	0.028702302049559	0.032686181064793
357	A	0.028702302049559	0.032686181064793
358	L	0.041917780736049	0.041917780736049
359	L	0.062076594540112	0.051442595665607
360	S	0.051442595665607	0.058143868811171
361	S	0.058143868811171	0.062076594540112
362	P	0.075490173101685	0.075490173101685
363	K	0.090620281785336	0.081419250324092
364	K	0.081419250324092	0.081419250324092
365	R	0.081419250324092	0.081419250324092
366	P	0.068052354543980	0.068052354543980
367	G	0.037415110221495	0.037415110221495
368	G	0.011738588988402	0.011738588988402
369	A	0.009995216464248	0.009995216464248
370	S	0.009229321572188	0.009995216464248
371	Q	0.008217555849153	0.009229321572188
372	G	0.016242208228954	0.009229321572188
373	G	0.008676305248682	0.009856680706686
374	T	0.009856680706686	0.014168696902675
375	S	0.014168696902675	0.014168696902675
376	E	0.018655560623684	0.018655560623684
377	P	0.047430275837226	0.043923142479267
378	Q	0.047430275837226	0.047430275837226
379	G	0.043923142479267	0.047430275837226
380	L	0.092039699955628	0.092039699955628
381	D	0.126292957512345	0.126292957512345
382	A	0.149953684551809	0.141266324344579
383	A	0.141266324344579	0.149953684551809
384	S	0.236085185175217	0.236085185175217
385	W	0.367414105072003	0.254570249690790
386	A	0.254570249690790	0.367414105072003
387	Q	0.408832654312934	0.367414105072003
388	I	0.477734158284305	0.408832654312934
389	H	0.344409910905625	0.464089618873578
390	Q	0.512470403322009	0.464089618873578
391	K	0.464089618873578	0.394342164136473
392	L	0.394342164136472	0.394342164136473
393	R	0.394342164136473	0.394342164136472
394	D	0.394342164136472	0.394342164136472
395	F	0.296220716278840	0.296220716278840
396	S	0.256443488082548	0.256443488082548
397	R	0.144864842296180	0.144864842296180
398	S	0.106186691563802	0.128339755823595
399	T	0.121891928943563	0.121891928943563
400	Q	0.128339755823595	0.121891928943563
401	S	0.111770530149387	0.128339755823595
402	W	0.187620873405244	0.157530807829116
403	N	0.316057714155360	0.157530807829116
404	G	0.157530807829116	0.157530807829116
405	S	0.137139595453237	0.157530807829116
406	G	0.137139595453237	0.157530807829116
407	H	0.239386165686636	0.239386165686636
408	S	0.369018261401282	0.369018261401282
409	C	0.374056653574176	0.369018261401282
410	W	0.374056653574176	0.369018261401282
411	S	0.193159526597199	0.374056653574176
412	G	0.360553651636621	0.374056653574176
413	P	0.583524127565892	0.583524127565892
414	R	0.583524127565892	0.583524127565892
415	W	0.762373268146958	0.762373268146958
416	L	0.762517905178549	0.762373268146958
417	K	0.762517905178549	0.762373268146958
418	S	0.669069671023922	0.671485545154958
419	N	0.669069671023922	0.671485545154958
420	F	0.671485545154958	0.671485545154958
421	L	0.729992112942518	0.729992112942518
422	S	0.762792616530827	0.762792616530827
423	Y	0.855114270450497	0.762792616530827
424	R	0.785295347254829	0.762792616530827
425	S	0.595458480729706	0.612165704523070
426	T	0.612165704523070	0.612165704523070
427	W	0.612165704523070	0.612165704523070
428	T	0.667945466440049	0.612165704523070
429	S	0.503723596159992	0.503723596159992
430	T	0.500000000000000	0.500000000000000
431	W	0.500000000000000	0.500000000000000
432	A	0.500000000000000	0.500000000000000
433	G	0.500000000000000	0.500000000000000
434	T	0.500000000000000	0.500000000000000
435	S	0.500000000000000	0.500000000000000
436	T	0.500000000000000	0.500000000000000
437	K	0.500000000000000	0.500000000000000
438	S	0.500000000000000	0.500000000000000
