# Supplementary material for: Conserved degronome features governing quality control associated proteolysis
Source: Nat Commun. 2022 Dec 8;13:7588. doi: 10.1038/s41467-022-35298-y (PMC9732359; doi:10.1038/s41467-022-35298-y)
Supplement: Supplementary file 7 — Supplementary Data 5 [file 41467_2022_35298_MOESM7_ESM.zip › profile_A2NJV5.csv]

# Degron profile of A2NJV5
# logit: Predicted probability of a tile being a degron (PSI<2.2) assigned to central position
# smooth: Running median spanning 5 positions
resi	aa	logit	logit_smooth
1	M	0.500000000000000	0.500000000000000
2	R	0.500000000000000	0.500000000000000
3	L	0.500000000000000	0.500000000000000
4	P	0.500000000000000	0.500000000000000
5	A	0.500000000000000	0.500000000000000
6	Q	0.500000000000000	0.500000000000000
7	L	0.500000000000000	0.500000000000000
8	L	0.500000000000000	0.500000000000000
9	G	0.941681920677481	0.908685755762480
10	L	0.914796566769442	0.908685755762480
11	L	0.908685755762480	0.908685755762480
12	M	0.866672976231712	0.866672976231712
13	L	0.792621332290884	0.866672976231712
14	W	0.863775485054691	0.866672976231712
15	I	0.921379289648715	0.863775485054691
16	P	0.903678641792752	0.863775485054691
17	G	0.834680181011293	0.860367210197958
18	S	0.860367210197958	0.834680181011293
19	S	0.768298112956984	0.768298112956984
20	A	0.600042074116323	0.652057000416806
21	D	0.652057000416806	0.600042074116323
22	I	0.499386250308257	0.499386250308257
23	V	0.486225366396154	0.486225366396154
24	M	0.317337573150487	0.486225366396154
25	T	0.482566280105286	0.486225366396154
26	Q	0.554986475218000	0.482566280105286
27	T	0.514571260338424	0.482566280105286
28	P	0.444882559442279	0.506120019341722
29	L	0.375996458352547	0.444882559442279
30	S	0.506120019341722	0.381844154500183
31	L	0.381844154500183	0.375996458352547
32	S	0.265912338766345	0.329016803556294
33	V	0.329016803556294	0.329016803556294
34	T	0.326608079531503	0.329016803556294
35	P	0.457704461885635	0.440425598188592
36	G	0.440425598188592	0.440425598188592
37	Q	0.480785105055238	0.440425598188592
38	P	0.330163479309843	0.330163479309843
39	A	0.312611125891079	0.312611125891079
40	S	0.194898651609047	0.312611125891079
41	I	0.312611125891079	0.312611125891079
42	S	0.333782733613072	0.333782733613072
43	C	0.348216508805790	0.333782733613072
44	K	0.385954277881732	0.333782733613072
45	S	0.293535428913776	0.293535428913776
46	S	0.253988654468749	0.274117778451361
47	Q	0.274117778451361	0.274117778451361
48	S	0.237287053347776	0.274117778451361
49	L	0.350053484498207	0.331994565317254
50	L	0.331994565317254	0.350053484498207
51	H	0.462478002770116	0.462478002770116
52	S	0.514833233627922	0.514833233627922
53	D	0.660847577670371	0.660847577670371
54	G	0.785434480656356	0.771557646005122
55	K	0.771557646005122	0.771557646005122
56	T	0.775338638786272	0.771557646005122
57	Y	0.745768158519835	0.745768158519835
58	L	0.541392286548159	0.541392286548159
59	Y	0.367003436836513	0.367003436836513
60	W	0.349721715867203	0.367003436836513
61	Y	0.313716697175620	0.367003436836513
62	L	0.457676657411383	0.457676657411383
63	Q	0.677109505168696	0.677109505168696
64	K	0.806898869513153	0.806898869513153
65	P	0.893782623575050	0.806898869513153
66	G	0.893782623575050	0.806898869513153
67	Q	0.719999044648688	0.719999044648688
68	S	0.716950204418449	0.716950204418449
69	P	0.561235494861649	0.561235494861649
70	Q	0.424914864876814	0.462167627741587
71	L	0.297922558822281	0.462167627741587
72	L	0.462167627741587	0.447732530779549
73	I	0.476840818183628	0.462167627741587
74	Y	0.447732530779549	0.476840818183628
75	E	0.646472220084720	0.476840818183628
76	V	0.627504304804983	0.516602611519759
77	S	0.457088303163750	0.627504304804983
78	S	0.516602611519759	0.535310474686108
79	R	0.683958934655201	0.516602611519759
80	F	0.535310474686108	0.516602611519759
81	S	0.316751340851289	0.316751340851289
82	G	0.185478219284033	0.185478219284033
83	V	0.090450914822246	0.147647570166040
84	P	0.147647570166040	0.090450914822246
85	D	0.071320720628376	0.072048148005102
86	R	0.072048148005102	0.071320720628376
87	F	0.037354193173332	0.062966784687903
88	S	0.062966784687903	0.062966784687903
89	G	0.035084655904181	0.062966784687903
90	S	0.063940374274831	0.063940374274831
91	G	0.078494984414935	0.078494984414935
92	S	0.092307079380738	0.092307079380738
93	G	0.106857710104729	0.106857710104729
94	T	0.205268541355287	0.111452950184191
95	D	0.289889879973495	0.133394550018161
96	F	0.111452950184191	0.133394550018161
97	T	0.133394550018161	0.111452950184191
98	L	0.104652056171648	0.111452950184191
99	K	0.055191857485793	0.104652056171648
100	I	0.116421610359234	0.104652056171648
101	S	0.090591602857836	0.116421610359234
102	R	0.183467655135588	0.183467655135588
103	V	0.277849806136876	0.277849806136876
104	E	0.571322685927142	0.533857614959406
105	A	0.533857614959406	0.533857614959406
106	E	0.630136426833738	0.533857614959406
107	D	0.455557450813643	0.455557450813643
108	V	0.401553758581201	0.419743508945945
109	G	0.401553758581201	0.419743508945945
110	V	0.419743508945945	0.419743508945945
111	Y	0.557433991412896	0.500000000000000
112	Y	0.500000000000000	0.500000000000000
113	C	0.500000000000000	0.500000000000000
114	M	0.500000000000000	0.500000000000000
115	Q	0.500000000000000	0.500000000000000
116	G	0.500000000000000	0.500000000000000
117	I	0.500000000000000	0.500000000000000
118	H	0.500000000000000	0.500000000000000
119	L	0.500000000000000	0.500000000000000
120	P	0.500000000000000	0.500000000000000
