# Supplementary material for: Conserved degronome features governing quality control associated proteolysis
Source: Nat Commun. 2022 Dec 8;13:7588. doi: 10.1038/s41467-022-35298-y (PMC9732359; doi:10.1038/s41467-022-35298-y)
Supplement: Supplementary file 7 — Supplementary Data 5 [file 41467_2022_35298_MOESM7_ESM.zip › profile_A2PYH4.csv]

# Degron profile of A2PYH4
# logit: Predicted probability of a tile being a degron (PSI<2.2) assigned to central position
# smooth: Running median spanning 5 positions
resi	aa	logit	logit_smooth
1	M	0.500000000000000	0.500000000000000
2	L	0.500000000000000	0.500000000000000
3	K	0.500000000000000	0.500000000000000
4	S	0.500000000000000	0.500000000000000
5	N	0.500000000000000	0.500000000000000
6	D	0.500000000000000	0.500000000000000
7	C	0.500000000000000	0.500000000000000
8	L	0.500000000000000	0.500000000000000
9	F	0.604891315403381	0.500000000000000
10	S	0.489720518646773	0.489720518646773
11	L	0.302755719384772	0.302755719384772
12	E	0.187111619843621	0.221219588446836
13	N	0.116720636819604	0.221219588446836
14	L	0.221219588446836	0.187111619843621
15	F	0.246020955113752	0.138836932819242
16	F	0.138836932819242	0.138836932819242
17	E	0.084682408604966	0.084682408604966
18	K	0.040387967248795	0.040387967248795
19	P	0.020601145068788	0.020601145068788
20	D	0.008804125148604	0.010445776380032
21	E	0.008804125148604	0.008804125148604
22	V	0.010445776380032	0.008804125148604
23	E	0.005587583347994	0.005617957710727
24	N	0.005617957710727	0.005587583347994
25	H	0.001508929335608	0.005587583347994
26	P	0.005185606519018	0.005617957710727
27	D	0.010224850548783	0.010224850548783
28	N	0.022322802106698	0.022322802106698
29	E	0.037380348015345	0.037380348015345
30	K	0.054367828362807	0.039730217277027
31	S	0.039730217277027	0.054367828362807
32	L	0.057721560228258	0.057721560228258
33	D	0.126687440103867	0.126687440103867
34	W	0.215038506773765	0.215038506773765
35	F	0.243740574928773	0.243740574928773
36	L	0.270190832343255	0.270190832343255
37	P	0.487207412444504	0.427164780185784
38	P	0.584494291177625	0.429841724556122
39	A	0.427164780185784	0.429841724556122
40	P	0.429841724556122	0.427164780185784
41	L	0.270213495729515	0.298403004859163
42	I	0.298403004859163	0.287496999438712
43	S	0.287496999438712	0.270213495729515
44	E	0.110304176745761	0.110304176745761
45	I	0.036503670891186	0.053529738065986
46	P	0.024950654406775	0.036503670891186
47	D	0.053529738065986	0.030188316595501
48	T	0.025776325956392	0.025776325956392
49	Q	0.030188316595501	0.025776325956392
50	E	0.017549467953523	0.017549467953523
51	L	0.008204253224034	0.017549467953523
52	E	0.015302531698730	0.017549467953523
53	E	0.048392944705069	0.018534900798142
54	E	0.018534900798142	0.020087848230506
55	L	0.020087848230506	0.021487336644971
56	E	0.023006068313637	0.021487336644971
57	S	0.021487336644971	0.023006068313637
58	H	0.025035454415698	0.023006068313637
59	K	0.036626261295641	0.025035454415698
60	L	0.018722294695101	0.036626261295641
61	L	0.047603491464484	0.047603491464484
62	G	0.140570780853307	0.132940652403667
63	Q	0.223626527667243	0.140570780853307
64	E	0.132940652403667	0.174828450966171
65	K	0.174828450966171	0.223626527667243
66	R	0.284705755237531	0.258204272475935
67	P	0.258204272475935	0.284705755237531
68	K	0.429109630161232	0.284705755237531
69	M	0.288003215550427	0.258204272475935
70	L	0.145890728701846	0.145890728701846
71	T	0.114812408938949	0.114812408938949
72	S	0.065644648257715	0.110101991235616
73	N	0.110101991235616	0.110101991235616
74	L	0.094290798233399	0.110101991235616
75	K	0.143134636850276	0.143134636850276
76	I	0.285766339961864	0.285766339961864
77	T	0.297941524133811	0.285766339961864
78	N	0.346453161578528	0.285766339961864
79	E	0.221959514952102	0.221959514952102
80	D	0.206572735698646	0.221959514952102
81	T	0.197083138684095	0.221142533104646
82	N	0.366333678767323	0.221142533104646
83	Y	0.221142533104646	0.253275721176934
84	I	0.360082069093361	0.360082069093361
85	S	0.253275721176934	0.360082069093361
86	L	0.385314187587891	0.385314187587891
87	T	0.401783692819451	0.401783692819451
88	Q	0.539152471033840	0.521757157017747
89	K	0.539152471033840	0.539152471033840
90	F	0.521757157017747	0.539152471033840
91	Q	0.704213113205656	0.521757157017747
92	F	0.441189751251686	0.441189751251686
93	A	0.263520309289243	0.263520309289243
94	F	0.151697825259735	0.151697825259735
95	P	0.045412591141678	0.081220922408382
96	S	0.081220922408382	0.081220922408382
97	D	0.070638033211297	0.070638033211297
98	K	0.131533773091241	0.070638033211297
99	Y	0.044466607776743	0.044466607776743
100	E	0.036731139158399	0.036731139158399
101	Q	0.033631879400949	0.033631879400949
102	D	0.020990859664199	0.020990859664199
103	D	0.009021327649414	0.009021327649414
104	L	0.008424799187000	0.009021327649414
105	N	0.004228332434759	0.009021327649414
106	L	0.015710870243083	0.010433050115926
107	E	0.016648432759709	0.015710870243083
108	G	0.010433050115926	0.016648432759709
109	V	0.036040806253931	0.036040806253931
110	G	0.047372132870915	0.047372132870915
111	N	0.069962470960109	0.069962470960109
112	N	0.124271540609657	0.124271540609657
113	D	0.124271540609657	0.124271540609657
114	L	0.153150154344773	0.142846565946069
115	S	0.142846565946069	0.153150154344773
116	H	0.262664860241865	0.203150167201436
117	I	0.320278398913772	0.241226660658191
118	A	0.203150167201436	0.262664860241865
119	G	0.241226660658191	0.320278398913772
120	K	0.409602727714646	0.409602727714646
121	L	0.451905911199723	0.428907863761735
122	T	0.566864822620029	0.451905911199723
123	Y	0.428907863761735	0.517436346696841
124	A	0.604586683960423	0.517436346696841
125	S	0.517436346696841	0.428907863761735
126	Q	0.347461358017594	0.401479010559311
127	K	0.199423857464734	0.401479010559311
128	Y	0.401479010559311	0.347461358017594
129	K	0.466132545379977	0.283175661169032
130	N	0.283175661169032	0.283175661169032
131	H	0.183222655436933	0.183222655436933
132	I	0.108864969793984	0.145124169941175
133	G	0.090536629347331	0.135238995862975
134	T	0.145124169941175	0.108864969793984
135	E	0.135238995862975	0.090536629347331
136	I	0.076555937770663	0.076555937770663
137	A	0.023373743891958	0.029597868371967
138	P	0.025022397869598	0.029597868371967
139	E	0.029597868371967	0.029597868371967
140	K	0.050468046941849	0.042622439308565
141	S	0.042622439308565	0.044629794542541
142	V	0.044629794542541	0.050468046941849
143	P	0.079472771076835	0.049465854102258
144	D	0.155795584699506	0.049465854102258
145	D	0.049465854102258	0.049465854102258
146	T	0.020753892868091	0.030028228799461
147	K	0.022967766665458	0.022967766665458
148	L	0.030028228799461	0.020753892868091
149	V	0.018502337621688	0.018502337621688
150	N	0.018502337621688	0.018502337621688
151	F	0.011052496388313	0.018502337621688
152	A	0.012977862973564	0.018502337621688
153	E	0.042937687289524	0.042937687289524
154	D	0.143634303506185	0.143634303506185
155	K	0.151820823983494	0.143634303506185
156	G	0.151820823983494	0.143634303506185
157	E	0.093217111806653	0.151820823983494
158	S	0.101729206491783	0.118624346660585
159	T	0.210567258317848	0.118624346660585
160	S	0.118624346660585	0.182528035140600
161	V	0.182528035140600	0.210567258317848
162	F	0.280023885956883	0.246572248814509
163	R	0.280023885956883	0.280023885956883
164	K	0.246572248814509	0.280023885956883
165	R	0.468445673382504	0.468445673382504
166	L	0.623340966725682	0.553086928801962
167	F	0.555787357938439	0.555787357938439
168	K	0.553086928801962	0.602971922438442
169	I	0.602971922438442	0.555787357938439
170	S	0.606574766465590	0.553086928801962
171	D	0.452107407458967	0.452107407458967
172	N	0.377616319474574	0.377616319474574
173	I	0.243357924865107	0.243357924865107
174	H	0.191255064540340	0.191255064540340
175	G	0.067396085762346	0.067739566047595
176	S	0.067739566047595	0.067396085762346
177	A	0.037089709571619	0.037089709571619
178	Y	0.018568555281473	0.037089709571619
179	S	0.019989156007818	0.037089709571619
180	N	0.076713869293009	0.037438502289073
181	D	0.073374270107132	0.057957877658731
182	N	0.037438502289073	0.071254366040661
183	E	0.057957877658731	0.071254366040661
184	L	0.071254366040661	0.071254366040661
185	D	0.135093193556032	0.103684746934410
186	S	0.178339867163091	0.104705050684005
187	H	0.103684746934410	0.104705050684005
188	I	0.104705050684005	0.104705050684005
189	G	0.078029635037980	0.104705050684005
190	S	0.202986227039707	0.202986227039707
191	V	0.202986227039707	0.202986227039707
192	K	0.294904776454177	0.202986227039707
193	I	0.144068734129363	0.240997108776740
194	V	0.240997108776740	0.240997108776740
195	Q	0.240997108776740	0.240997108776740
196	T	0.241143209587579	0.240997108776740
197	E	0.110180847369270	0.220902076760826
198	M	0.220902076760826	0.220902076760826
199	N	0.220902076760826	0.122734534171430
200	K	0.116530667610636	0.122734534171430
201	G	0.122734534171430	0.116530667610636
202	K	0.060846536477184	0.060846536477184
203	S	0.033867271804585	0.060846536477184
204	R	0.034580462025874	0.060846536477184
205	N	0.062087685217299	0.062087685217299
206	Y	0.096160466967682	0.096160466967682
207	S	0.109104411361802	0.109104411361802
208	N	0.133730354070205	0.133730354070205
209	S	0.167319902212042	0.167319902212042
210	K	0.174131869443272	0.174131869443272
211	Q	0.276083577555952	0.276083577555952
212	K	0.416082567498339	0.400372806172222
213	F	0.400372806172222	0.400372806172222
214	Q	0.508087227148103	0.400372806172222
215	Y	0.321255838283298	0.367421668083336
216	S	0.272979568354159	0.367421668083336
217	A	0.367421668083336	0.367421668083336
218	N	0.520439236079777	0.520439236079777
219	V	0.535121750559258	0.535121750559258
220	F	0.604900347094893	0.535121750559258
221	T	0.618890572315340	0.535121750559258
222	A	0.332871931125748	0.524029499270359
223	N	0.524029499270359	0.332871931125748
224	N	0.324693318327220	0.324693318327220
225	A	0.216317703090301	0.243793597992951
226	F	0.145338622924001	0.243793597992951
227	S	0.243793597992951	0.216317703090301
228	A	0.261028518867154	0.177867732974864
229	S	0.151274169422012	0.177867732974864
230	E	0.177867732974864	0.158883360571962
231	I	0.130322403165060	0.158883360571962
232	G	0.158883360571962	0.177867732974864
233	E	0.307909167303371	0.248619667377206
234	G	0.266075720508262	0.266075720508262
235	M	0.248619667377206	0.288788530324044
236	F	0.288788530324044	0.288788530324044
237	K	0.382041696340782	0.363226910018329
238	A	0.363226910018329	0.363226910018329
239	P	0.457861824483015	0.363226910018329
240	S	0.309019658371674	0.363226910018329
241	F	0.228177509943877	0.457861824483015
242	S	0.511813023792501	0.328136011573299
243	V	0.561299427787952	0.328136011573299
244	A	0.328136011573299	0.328136011573299
245	F	0.308318879593522	0.323410367245888
246	Q	0.323410367245888	0.308318879593522
247	P	0.182750114549529	0.182750114549529
248	H	0.172667508572516	0.172667508572516
249	D	0.136283214561907	0.136926228187330
250	I	0.136926228187330	0.136283214561907
251	Q	0.107098358535801	0.107098358535801
252	E	0.065714499063466	0.097209092685891
253	V	0.097209092685891	0.067393648330803
254	T	0.051532278469241	0.067393648330803
255	E	0.067393648330803	0.097209092685891
256	N	0.126622108546675	0.119686869796846
257	G	0.119686869796846	0.126622108546675
258	L	0.135079591269214	0.126622108546675
259	G	0.135079591269214	0.135079591269214
260	S	0.125777941696893	0.135079591269214
261	L	0.235207908686684	0.145320598968346
262	K	0.145320598968346	0.235207908686684
263	A	0.239100198071854	0.239100198071854
264	V	0.371291128111082	0.371291128111082
265	T	0.426748260665581	0.426748260665581
266	E	0.667180903461918	0.665969211360563
267	I	0.665969211360563	0.665969211360563
268	P	0.713156671720333	0.665969211360563
269	A	0.588022205357321	0.588022205357321
270	K	0.586700847620277	0.588022205357321
271	F	0.561369531769657	0.588022205357321
272	R	0.643552480534370	0.608186784267896
273	S	0.664224920890209	0.643552480534370
274	I	0.608186784267896	0.664224920890209
275	F	0.823969107049625	0.823969107049625
276	K	0.823969107049626	0.823969107049625
277	E	0.835554537375209	0.823969107049625
278	F	0.805464441404168	0.805464441404168
279	P	0.805464441404168	0.805464441404168
280	Y	0.731141186942629	0.805464441404168
281	F	0.824848612774059	0.731141186942629
282	N	0.701814648994977	0.701814648994977
283	Y	0.366197872832280	0.536523186431960
284	I	0.367464156034750	0.536523186431960
285	Q	0.536523186431960	0.536523186431960
286	S	0.777322388218687	0.536523186431960
287	K	0.653840779199064	0.536523186431960
288	A	0.526202823006144	0.526202823006144
289	F	0.409040774116241	0.409040774116241
290	D	0.227131496976726	0.409040774116241
291	D	0.409040774116241	0.405402212016066
292	L	0.405402212016066	0.405402212016066
293	L	0.405402212016065	0.409040774116241
294	Y	0.542639595542483	0.542639595542483
295	T	0.592832249361100	0.542639595542483
296	D	0.567599766958859	0.542639595542483
297	R	0.519560931359221	0.519560931359221
298	N	0.304389092606880	0.519560931359221
299	F	0.466826671454185	0.466826671454185
300	V	0.569800121281913	0.399288918011376
301	I	0.399288918011376	0.399288918011376
302	C	0.263463138083556	0.372778167588257
303	A	0.260548602276924	0.372778167588257
304	P	0.372778167588257	0.372778167588257
305	T	0.689626732078572	0.541761898013485
306	G	0.541761898013485	0.647747627333970
307	S	0.736826154806490	0.687045233930127
308	G	0.647747627333970	0.647747627333970
309	K	0.687045233930127	0.647747627333970
310	T	0.521574318466338	0.528635963879645
311	V	0.422830054540010	0.528635963879645
312	V	0.528635963879645	0.528635963879645
313	F	0.712540581544821	0.712540581544821
314	E	0.786661723980911	0.736842311349862
315	L	0.736842311349862	0.786661723980911
316	A	0.826834129240456	0.826834129240456
317	I	0.842969082625296	0.842969082625296
318	T	0.914507115633082	0.899933261653079
319	R	0.899933261653079	0.912612199841738
320	L	0.912612199841738	0.912612199841738
321	L	0.920031121724262	0.912612199841738
322	M	0.830069845258594	0.912612199841738
323	E	0.945422693102050	0.920031121724262
324	V	0.896835663342510	0.923548768798679
325	P	0.935157806722465	0.935157806722465
326	L	0.923548768798679	0.935157806722465
327	P	0.953886822298927	0.949585104976490
328	W	0.966481811573010	0.949585104976490
329	L	0.949585104976490	0.949585104976490
330	N	0.894980197056554	0.949585104976490
331	I	0.920230219862088	0.931662468776309
332	K	0.949861767247585	0.931662468776309
333	I	0.931662468776309	0.949861767247585
334	V	0.967879007535435	0.962620388910693
335	Y	0.962620388910693	0.962620388910693
336	M	0.968048753591330	0.962620388910693
337	A	0.933848772215364	0.950236910573184
338	P	0.890200445955405	0.933848772215364
339	I	0.950236910573184	0.890200445955405
340	K	0.824178920693942	0.824178920693942
341	A	0.713049648147223	0.713049648147223
342	L	0.707345340860003	0.707345340860003
343	C	0.571965728891515	0.571965728891515
344	S	0.307059858957200	0.307059858957200
345	Q	0.217394927416107	0.297228905265305
346	R	0.297228905265305	0.273355930277368
347	F	0.273355930277368	0.253263231424762
348	D	0.135741277348733	0.253263231424762
349	D	0.253263231424762	0.172834999898568
350	W	0.172834999898568	0.172834999898568
351	K	0.172834999898568	0.172834999898568
352	E	0.093578588502921	0.144842367135099
353	K	0.142190055904123	0.142190055904123
354	F	0.144842367135099	0.093578588502921
355	G	0.082672545641437	0.142190055904123
356	P	0.083086945267263	0.144842367135099
357	I	0.154910029775220	0.083086945267263
358	G	0.217095330521727	0.083086945267263
359	L	0.065407400641850	0.154910029775220
360	N	0.069808950656685	0.182287699260563
361	C	0.182287699260563	0.086858991301996
362	K	0.262326245273003	0.086858991301996
363	E	0.086858991301996	0.122019587396737
364	L	0.059159940187955	0.113119229868464
365	T	0.122019587396737	0.088300316456703
366	G	0.113119229868464	0.094988367540718
367	D	0.088300316456703	0.108792333868187
368	T	0.094988367540718	0.094988367540718
369	V	0.108792333868187	0.094988367540718
370	M	0.075756419184060	0.096404955021539
371	D	0.096404955021539	0.108792333868187
372	D	0.166910252316289	0.166910252316289
373	L	0.178387381617438	0.178387381617438
374	F	0.304211839017714	0.304211839017714
375	E	0.465167857751194	0.465167857751194
376	I	0.637602145838450	0.467222230912338
377	Q	0.637602145838450	0.467222230912338
378	H	0.467222230912338	0.467222230912338
379	A	0.250797305873121	0.467222230912338
380	H	0.387060415674205	0.399624940643787
381	I	0.714453973957480	0.387060415674205
382	I	0.399624940643787	0.399624940643787
383	M	0.262672425141540	0.399624940643787
384	T	0.482742003363020	0.351469032214689
385	T	0.316684646160532	0.321546614673232
386	P	0.351469032214689	0.351469032214689
387	E	0.321546614673232	0.351469032214689
388	K	0.433353954368127	0.351469032214689
389	W	0.433550057834225	0.321546614673232
390	D	0.158171224957267	0.158171224957267
391	S	0.068219198966104	0.082955628522789
392	M	0.046421148344911	0.082955628522789
393	T	0.082955628522789	0.082955628522789
394	R	0.132383405055113	0.132383405055113
395	K	0.142094149447538	0.142094149447538
396	W	0.351492204797724	0.348174086315112
397	R	0.495041020107814	0.351492204797724
398	D	0.348174086315112	0.495041020107814
399	N	0.667537507392305	0.667537507392305
400	S	0.789541675606118	0.789541675606118
401	L	0.824135023742377	0.813823120678638
402	V	0.904184454500043	0.813823120678638
403	Q	0.813823120678638	0.813823120678638
404	L	0.726908236762338	0.726908236762338
405	V	0.696253488113676	0.726908236762338
406	R	0.696084578534168	0.726908236762338
407	L	0.903194907223391	0.903194907223391
408	F	0.952507385226975	0.903194907223391
409	L	0.949770001323521	0.903194907223391
410	I	0.834168605446136	0.834168605446136
411	D	0.628727249963569	0.628727249963569
412	E	0.592836497680412	0.592836497680412
413	V	0.455399594901609	0.455399594901609
414	H	0.270461640744239	0.270461640744239
415	I	0.226043776738393	0.226043776738393
416	V	0.135825514362910	0.136466709664114
417	K	0.136466709664114	0.135825514362910
418	D	0.046068178607907	0.121283757882074
419	E	0.038878555048252	0.121283757882074
420	N	0.121283757882074	0.121283757882074
421	R	0.290774449862532	0.193822770290190
422	G	0.193822770290190	0.193822770290190
423	P	0.193947580194970	0.193822770290190
424	T	0.150922072763110	0.150922072763110
425	L	0.089477023681919	0.150922072763110
426	E	0.095333101298177	0.150922072763110
427	V	0.264470510527611	0.264470510527611
428	V	0.366239045494603	0.366239045494603
429	V	0.421447417082506	0.421447417082506
430	S	0.535174759807855	0.535174759807855
431	R	0.603627473645515	0.603627473645515
432	M	0.623080916361239	0.623080916361239
433	K	0.623080916361239	0.623080916361239
434	T	0.623080916361239	0.623080916361239
435	V	0.730802776513112	0.623080916361239
436	Q	0.558090116342356	0.558090116342356
437	S	0.428153723433968	0.428153723433968
438	V	0.305101430798998	0.335492808390092
439	S	0.307423954671528	0.335492808390092
440	Q	0.335492808390092	0.335492808390092
441	T	0.405977682819929	0.381251412079916
442	L	0.381251412079916	0.381251412079916
443	K	0.478244769328130	0.405977682819929
444	N	0.367061893116268	0.478244769328130
445	T	0.540100858677834	0.540100858677834
446	S	0.666963313817150	0.590361800435172
447	T	0.590361800435172	0.666963313817150
448	A	0.710784034455548	0.710784034455548
449	I	0.727046572242353	0.710784034455548
450	P	0.763771766356974	0.727046572242353
451	M	0.635029190334130	0.763771766356974
452	R	0.789795255156547	0.763771766356974
453	F	0.801023787264569	0.789795255156547
454	V	0.759551622710333	0.789795255156547
455	A	0.794935337722144	0.759551622710333
456	V	0.687623959943962	0.687623959943962
457	S	0.472708828295613	0.564138874633872
458	A	0.472708828295613	0.472708828295613
459	T	0.564138874633872	0.472708828295613
460	I	0.330685044421846	0.475557002091019
461	P	0.475557002091019	0.475557002091019
462	N	0.476916890166403	0.348388152450721
463	A	0.348388152450721	0.348388152450721
464	E	0.178808709039609	0.178808709039609
465	D	0.088036848934548	0.088036848934548
466	I	0.052509947021430	0.052509947021430
467	A	0.046461360850476	0.046461360850476
468	E	0.039353265952441	0.046461360850476
469	W	0.024097910682320	0.046461360850476
470	L	0.047202033927805	0.047202033927805
471	S	0.091128760206963	0.091128760206963
472	D	0.133068697539697	0.133068697539697
473	G	0.201323849830363	0.156980668809178
474	E	0.431348804251868	0.156980668809178
475	R	0.156980668809178	0.156980668809178
476	P	0.080132400735092	0.131749283244962
477	A	0.131749283244962	0.080132400735092
478	V	0.076306887799755	0.076306887799755
479	C	0.045295354212736	0.076306887799755
480	L	0.038763735649164	0.076306887799755
481	K	0.120956199915092	0.120956199915092
482	M	0.146458564065811	0.146458564065811
483	D	0.359592434739697	0.324406242430245
484	E	0.324406242430245	0.347516415111790
485	S	0.347516415111790	0.359592434739697
486	H	0.425324548071078	0.425324548071078
487	R	0.425324548071078	0.425324548071078
488	P	0.464089594002534	0.425324548071078
489	V	0.258436919578942	0.408517841700573
490	K	0.408517841700573	0.408517841700573
491	L	0.280753137754480	0.408517841700573
492	Q	0.556347381355864	0.556347381355864
493	K	0.685964689508276	0.616472093624086
494	V	0.685964689508276	0.616472093624086
495	V	0.616472093624086	0.620485082759915
496	L	0.578870601475948	0.616472093624086
497	G	0.620485082759915	0.578870601475948
498	F	0.355008423421610	0.521715560778404
499	P	0.521715560778404	0.521715560778404
500	C	0.353761057272609	0.370135472507279
501	S	0.525738040347611	0.392975694110452
502	S	0.370135472507279	0.370135472507279
503	N	0.392975694110452	0.370135472507279
504	Q	0.277354271999761	0.287101404266849
505	T	0.277354271999761	0.277354271999761
506	E	0.287101404266849	0.277354271999761
507	F	0.271743813597560	0.287101404266849
508	K	0.292727924614633	0.292727924614633
509	F	0.344177044135847	0.344177044135847
510	D	0.391735696130112	0.391735696130112
511	L	0.391735696130112	0.391735696130112
512	T	0.580606284055486	0.580606284055486
513	L	0.753372194864373	0.735994618602353
514	N	0.735994618602353	0.753372194864373
515	Y	0.879565123009499	0.871246926132643
516	K	0.871246926132643	0.871246926132643
517	I	0.877712605027563	0.871246926132643
518	A	0.657518139948446	0.779946458983694
519	S	0.779946458983694	0.657518139948446
520	V	0.640121115841290	0.640121115841290
521	I	0.599269196955485	0.640121115841290
522	Q	0.445913464105373	0.640121115841290
523	M	0.655861063035175	0.652450957293839
524	Y	0.652450957293839	0.655861063035175
525	S	0.788155493247025	0.745813193002353
526	D	0.745813193002353	0.745813193002353
527	Q	0.745813193002353	0.745813193002353
528	K	0.747879933505487	0.745813193002353
529	P	0.652392126956409	0.652392126956409
530	T	0.464990541912646	0.464990541912646
531	L	0.415944576441821	0.446751296351050
532	V	0.446751296351050	0.415944576441821
533	F	0.300880815565400	0.415944576441821
534	C	0.284224648809818	0.446751296351050
535	A	0.493676904608431	0.493676904608431
536	T	0.564614961695476	0.564614961695476
537	R	0.579038953685557	0.579038953685557
538	K	0.734017171389037	0.734017171389037
539	G	0.836814886380329	0.734017171389037
540	V	0.823159683606194	0.734017171389037
541	Q	0.720159542875411	0.720159542875411
542	Q	0.407710432843244	0.407710432843244
543	A	0.344746990042621	0.407710432843244
544	A	0.287851974543662	0.407710432843244
545	S	0.427594020207324	0.427594020207324
546	V	0.584987092322965	0.584987092322965
547	L	0.692171681627051	0.692171681627051
548	V	0.750427582406106	0.692171681627051
549	K	0.750427582406106	0.692171681627051
550	D	0.651676979528738	0.651676979528738
551	A	0.651676979528738	0.651676979528738
552	K	0.589715638949115	0.589715638949115
553	F	0.519386029566602	0.562266352553577
554	I	0.538312365479376	0.538312365479376
555	M	0.562266352553577	0.519386029566602
556	T	0.386825076389460	0.390406380433113
557	V	0.258586626256200	0.390406380433113
558	E	0.390406380433113	0.390406380433113
559	Q	0.611281787056745	0.611281787056745
560	K	0.689289087414015	0.682297701716564
561	Q	0.701764417373215	0.682297701716564
562	R	0.682297701716564	0.682297701716564
563	L	0.532304148750087	0.532304148750087
564	Q	0.274423551312449	0.274423551312449
565	K	0.272252334137939	0.274423551312449
566	Y	0.171380481866507	0.274423551312449
567	A	0.403631375211575	0.295551105383707
568	Y	0.441791351336818	0.403631375211575
569	S	0.295551105383707	0.441791351336818
570	V	0.480720136471668	0.447187387421011
571	R	0.617139207183670	0.447187387421011
572	D	0.447187387421011	0.447187387421011
573	S	0.304673226294056	0.304673226294056
574	K	0.260013807858965	0.260013807858965
575	L	0.199409152143546	0.199409152143546
576	R	0.199409152143546	0.199409152143546
577	D	0.199409152143545	0.199409152143546
578	I	0.211681004306486	0.199409152143545
579	L	0.145121603093547	0.199409152143545
580	K	0.161834401917951	0.211681004306486
581	D	0.226055808138176	0.211038670235034
582	G	0.305207272395654	0.211038670235034
583	A	0.211038670235034	0.211038670235034
584	A	0.211038670235034	0.211038670235034
585	Y	0.198667505418120	0.198667505418120
586	H	0.198667505418120	0.198667505418120
587	H	0.116130197049828	0.116130197049828
588	A	0.061857857115471	0.116130197049828
589	G	0.106556053237940	0.116130197049828
590	M	0.289238856311306	0.159927737813642
591	E	0.236063762192654	0.159927737813642
592	L	0.159927737813642	0.170445046433257
593	S	0.159927737813642	0.161553559282799
594	D	0.170445046433257	0.161553559282799
595	R	0.161553559282799	0.161553559282799
596	K	0.233590120443084	0.161553559282799
597	V	0.158086806890840	0.158086806890840
598	V	0.110420129107570	0.158086806890840
599	E	0.134237040050411	0.158086806890840
600	G	0.186703828697331	0.172446546279055
601	A	0.172446546279055	0.186703828697331
602	F	0.281337247130326	0.281337247130326
603	T	0.594078940251724	0.578304578779287
604	V	0.578304578779287	0.578304578779287
605	G	0.595238682910808	0.578304578779287
606	D	0.463050288587309	0.578304578779287
607	L	0.338301800952401	0.595238682910808
608	P	0.625895171227867	0.625895171227867
609	V	0.730867883293122	0.625895171227867
610	L	0.768953796597201	0.694331474366740
611	F	0.573866919780286	0.694331474366740
612	T	0.694331474366740	0.694331474366740
613	T	0.513787338944738	0.694331474366740
614	S	0.724198188011726	0.724198188011726
615	T	0.817042941327546	0.744711842804299
616	L	0.744711842804299	0.787230357663195
617	A	0.787230357663195	0.787230357663195
618	M	0.802995957364666	0.787230357663195
619	G	0.787230357663195	0.787230357663195
620	V	0.771526022295716	0.802995957364666
621	N	0.871796665425886	0.863785205266202
622	L	0.863785205266202	0.863785205266202
623	P	0.863785205266202	0.863785205266202
624	A	0.863785205266202	0.863785205266202
625	H	0.835433805493570	0.836963472805080
626	L	0.816841707152422	0.836963472805080
627	V	0.836963472805080	0.835433805493570
628	V	0.892850071586747	0.816841707152422
629	I	0.786974674432874	0.786974674432874
630	K	0.778796255874826	0.786974674432874
631	S	0.778796255874826	0.783574027524369
632	T	0.885573142065384	0.778796255874826
633	M	0.783574027524369	0.778796255874826
634	H	0.658468866752635	0.658468866752635
635	Y	0.639855518479659	0.639855518479659
636	A	0.510249416528967	0.510249416528967
637	G	0.259667010396288	0.259667010396288
638	G	0.148338721471915	0.158231272939109
639	L	0.084527028758804	0.158231272939109
640	F	0.158231272939109	0.158231272939109
641	E	0.258873730340740	0.176474164941213
642	E	0.176474164941213	0.230144778591235
643	Y	0.230144778591235	0.230144778591235
644	S	0.260113444541227	0.230144778591235
645	E	0.178028441918036	0.236110339371974
646	T	0.236110339371974	0.236110339371974
647	D	0.334090767205424	0.178028441918036
648	I	0.167987222264101	0.167987222264101
649	L	0.104416394536610	0.167987222264101
650	Q	0.147209559168850	0.167987222264101
651	M	0.217179128127261	0.147209559168850
652	I	0.230428722967966	0.208566799244714
653	G	0.130166532135216	0.208566799244714
654	R	0.208566799244714	0.208566799244714
655	A	0.208566799244714	0.208566799244714
656	G	0.392866600531527	0.208566799244714
657	R	0.243190036875147	0.243190036875147
658	P	0.173488178302866	0.279513386480996
659	Q	0.279513386480996	0.279513386480996
660	F	0.344331567665650	0.279513386480996
661	D	0.279513386480996	0.341577007306435
662	T	0.341577007306435	0.341577007306435
663	T	0.341577007306435	0.341577007306435
664	A	0.442643920748767	0.442643920748767
665	T	0.512305577064120	0.496049114731509
666	A	0.496049114731509	0.496049114731509
667	V	0.555446303164573	0.496049114731509
668	I	0.403621099212118	0.496049114731509
669	M	0.254564892683477	0.541898976816042
670	T	0.541898976816042	0.541898976816042
671	R	0.704325295878854	0.684937100475373
672	L	0.684937100475373	0.704325295878854
673	S	0.727095830673172	0.727095830673172
674	T	0.831956120940803	0.823363760129965
675	R	0.831956120940803	0.823363760129965
676	D	0.823363760129965	0.823363760129965
677	K	0.711842845955315	0.711842845955315
678	Y	0.450824632218946	0.564741220549240
679	I	0.450824632218946	0.450824632218946
680	Q	0.564741220549240	0.450824632218946
681	M	0.283921674098486	0.283921674098486
682	L	0.283921674098486	0.283921674098486
683	A	0.281704484838869	0.283921674098486
684	C	0.405779247781631	0.405779247781631
685	R	0.595637960591031	0.512139598808020
686	D	0.627663476735721	0.512139598808020
687	T	0.512139598808020	0.595637960591031
688	V	0.492049257735857	0.512139598808020
689	E	0.681269197893240	0.492049257735857
690	S	0.449311114606486	0.449311114606486
691	S	0.318899494836754	0.417511311264130
692	L	0.417511311264130	0.318899494836754
693	H	0.261529503377420	0.316335595369596
694	R	0.287145364152055	0.316335595369596
695	H	0.316335595369596	0.316335595369596
696	L	0.482339120231355	0.482339120231355
697	I	0.482339120231355	0.482339120231355
698	E	0.753031282136971	0.753031282136971
699	H	0.766743562742621	0.766743562742621
700	L	0.768692902647977	0.768692902647977
701	N	0.782674195345273	0.768692902647977
702	A	0.771549508143032	0.768692902647977
703	E	0.610049130457121	0.712198069907678
704	I	0.712198069907678	0.610049130457121
705	V	0.510994247601844	0.610049130457121
706	L	0.510994247601844	0.690758197921455
707	H	0.690758197921455	0.519168885331447
708	T	0.779409948708378	0.690758197921455
709	I	0.519168885331447	0.729378196813677
710	T	0.729378196813677	0.779409948708378
711	D	0.817228119302891	0.804976762121395
712	V	0.893653604992154	0.804976762121395
713	N	0.804976762121395	0.804976762121395
714	I	0.709898740885948	0.804976762121395
715	A	0.709898740885948	0.804976762121395
716	V	0.810040251511604	0.810040251511604
717	E	0.879547007749486	0.879547007749486
718	W	0.879547007749486	0.879547007749486
719	I	0.886268904712217	0.886268904712217
720	R	0.950333921772592	0.950333921772592
721	S	0.954709329280135	0.950333921772592
722	T	0.961614756590156	0.950333921772592
723	L	0.907077977018979	0.907077977018979
724	L	0.871155884944723	0.881595076661739
725	Y	0.798586610809960	0.871155884944723
726	I	0.881595076661739	0.866830855190829
727	R	0.866830855190829	0.807175391368277
728	A	0.707367125897020	0.837054380954900
729	L	0.807175391368277	0.835557911968822
730	K	0.837054380954900	0.807175391368277
731	N	0.835557911968822	0.807175391368277
732	P	0.671576054590725	0.671576054590725
733	S	0.671576054590725	0.671576054590725
734	H	0.483746675998222	0.483746675998222
735	Y	0.302615406257844	0.302615406257844
736	G	0.167362408690545	0.167362408690545
737	F	0.110188180071551	0.118318912983980
738	A	0.118318912983980	0.112222609670164
739	S	0.075543296634433	0.112222609670164
740	G	0.112222609670164	0.118318912983980
741	L	0.122968440103401	0.122968440103401
742	N	0.208487443000544	0.122968440103401
743	K	0.183962223373530	0.156660611206452
744	D	0.069557473516511	0.156660611206452
745	G	0.156660611206452	0.156660611206452
746	I	0.137655647860209	0.156660611206452
747	E	0.196381785349305	0.187249857976699
748	A	0.187249857976699	0.194683511731349
749	K	0.194683511731349	0.194683511731349
750	L	0.194683511731349	0.194683511731349
751	Q	0.194683511731349	0.194683511731349
752	E	0.113594538385891	0.194683511731349
753	L	0.325107921724732	0.238368219929492
754	C	0.389188478331543	0.325107921724732
755	L	0.238368219929492	0.325107921724732
756	K	0.505967571620273	0.389188478331543
757	N	0.294332045697667	0.453888463856595
758	L	0.453888463856595	0.473874277790688
759	N	0.473874277790688	0.473874277790688
760	D	0.479256922614781	0.473874277790688
761	L	0.706831579267690	0.473874277790688
762	S	0.390764863226902	0.390764863226902
763	S	0.186554920102946	0.186554920102946
764	L	0.084495889947987	0.143057761671558
765	D	0.143057761671558	0.143057761671558
766	L	0.143057761671558	0.143057761671558
767	I	0.142390704471601	0.143057761671558
768	K	0.164799950401499	0.152969476461537
769	M	0.251264175377308	0.152969476461537
770	D	0.152969476461537	0.152969476461537
771	E	0.093938401412555	0.112869933818456
772	G	0.112869933818456	0.099534088978409
773	V	0.048708142388702	0.099534088978409
774	N	0.099534088978409	0.099534088978409
775	F	0.099534088978409	0.096075644901012
776	K	0.075491749704686	0.099534088978409
777	P	0.096075644901012	0.099534088978409
778	T	0.122765376565390	0.122765376565390
779	E	0.326491368441856	0.326491368441856
780	A	0.593795780609957	0.593795780609957
781	G	0.797424132860219	0.700036116576263
782	R	0.700036116576263	0.700036116576263
783	L	0.846071734094305	0.700036116576263
784	M	0.628094611397318	0.700036116576263
785	A	0.644259224334622	0.772120305494712
786	W	0.784175975590793	0.772120305494712
787	Y	0.772120305494712	0.784175975590793
788	Y	0.847661455698561	0.847661455698561
789	I	0.894425043164429	0.894425043164429
790	T	0.950978750008169	0.947856407760313
791	F	0.947856407760313	0.947856407760313
792	E	0.951688829298562	0.947856407760313
793	T	0.929069293520645	0.929069293520645
794	V	0.889740819934718	0.889740819934718
795	K	0.793470715844534	0.793470715844534
796	K	0.560255166601819	0.560255166601819
797	F	0.426614370409760	0.426614370409760
798	Y	0.407079557412766	0.407079557412766
799	T	0.404443814194626	0.404443814194626
800	I	0.153725596356376	0.404443814194626
801	S	0.372815644157312	0.372815644157312
802	G	0.500661474614096	0.372815644157312
803	K	0.372815644157312	0.500661474614096
804	E	0.542226192081774	0.542226192081774
805	T	0.718927155475005	0.542226192081774
806	L	0.626858300463753	0.542226192081774
807	S	0.423184146994419	0.538135239234248
808	D	0.538135239234248	0.423184146994419
809	L	0.350463984302125	0.423184146994419
810	V	0.236499074903316	0.433593959023863
811	T	0.433593959023863	0.433593959023863
812	L	0.604024361426336	0.570437509459647
813	I	0.570437509459647	0.570437509459647
814	A	0.727827295346054	0.604024361426336
815	G	0.567727226692653	0.711592821082805
816	C	0.711592821082805	0.727827295346054
817	K	0.841934823897288	0.728649973017205
818	E	0.852339441872326	0.728649973017205
819	F	0.728649973017205	0.728649973017205
820	L	0.603933711430092	0.603933711430092
821	D	0.433500885123195	0.433500885123195
822	I	0.261648151975207	0.420436491883416
823	Q	0.225971286522942	0.263856878332099
824	L	0.420436491883416	0.263856878332099
825	R	0.263856878332099	0.277645641498480
826	I	0.277645641498480	0.348123054060295
827	N	0.557086940996911	0.277645641498480
828	E	0.348123054060295	0.277645641498480
829	K	0.211357130028864	0.211357130028864
830	K	0.211357130028864	0.211357130028864
831	T	0.100631842149266	0.100631842149266
832	L	0.087761344777194	0.094412800503892
833	N	0.052358529937333	0.087761344777194
834	T	0.094412800503892	0.087761344777194
835	L	0.049223985670833	0.094412800503892
836	N	0.117282007515899	0.117282007515899
837	K	0.199809201284026	0.199809201284026
838	D	0.331042310553510	0.308509682552741
839	P	0.308509682552741	0.308509682552741
840	N	0.398928469549294	0.308509682552741
841	R	0.168618524985987	0.171003281552006
842	I	0.161979935620731	0.171003281552006
843	T	0.171003281552006	0.171003281552006
844	I	0.182700134558623	0.182700134558623
845	R	0.209900561027767	0.209900561027767
846	F	0.221718906324017	0.221718906324017
847	P	0.380809249987000	0.293478972883214
848	M	0.293478972883214	0.380809249987000
849	E	0.440557352563184	0.380809249987000
850	G	0.407626981521596	0.365638871308734
851	R	0.365638871308734	0.365638871308734
852	I	0.311427353676558	0.365638871308734
853	K	0.262911231165097	0.365638871308734
854	T	0.383123604056724	0.383123604056724
855	R	0.403600419892110	0.383123604056724
856	E	0.423494967052711	0.403600419892110
857	M	0.374765727833247	0.423494967052711
858	K	0.490663580352218	0.490663580352218
859	V	0.705342367909433	0.569495646020267
860	N	0.626500018775218	0.626500018775218
861	C	0.569495646020267	0.705342367909433
862	L	0.740704192249112	0.706026465758346
863	I	0.706026465758346	0.740704192249112
864	Q	0.819226752356378	0.740704192249112
865	A	0.879276088832756	0.819226752356378
866	Q	0.707630193485663	0.819226752356378
867	L	0.827486147594958	0.827486147594958
868	G	0.775371384554325	0.827486147594958
869	C	0.890999671228279	0.827486147594958
870	I	0.837322519395434	0.775371384554325
871	P	0.716546896988850	0.716546896988850
872	I	0.382932418432346	0.404754238597548
873	Q	0.404754238597548	0.404754238597548
874	D	0.404754238597548	0.404754238597548
875	F	0.409963538230729	0.409963538230729
876	A	0.429536487243051	0.429536487243051
877	L	0.650451594259912	0.429536487243051
878	T	0.555645422548716	0.429536487243051
879	Q	0.398373814793402	0.398373814793402
880	D	0.370661763725903	0.370661763725903
881	T	0.224383633217512	0.370661763725903
882	A	0.252780220601849	0.370661763725903
883	K	0.579489501419991	0.395982744601702
884	I	0.427150401967317	0.408643805119990
885	F	0.395982744601702	0.427150401967317
886	R	0.408643805119990	0.427150401967317
887	H	0.562186922175425	0.562186922175425
888	G	0.581889970650934	0.581889970650934
889	S	0.581889970650934	0.581889970650934
890	R	0.720048434089349	0.720048434089349
891	I	0.781379401369156	0.737137321701083
892	T	0.823079423594464	0.737137321701083
893	R	0.737137321701083	0.737137321701083
894	W	0.580676618151200	0.580676618151200
895	L	0.424241471515997	0.445537944057410
896	S	0.391867109987887	0.445537944057410
897	D	0.445537944057410	0.445537944057410
898	F	0.600219669130807	0.588541042801996
899	V	0.630677778970654	0.600219669130807
900	A	0.588541042801996	0.630677778970654
901	A	0.726622682443166	0.649622046987104
902	Q	0.822318511995420	0.649622046987104
903	E	0.649622046987104	0.649622046987104
904	K	0.496707542589433	0.649622046987104
905	K	0.649622046987104	0.649622046987104
906	F	0.883076848112467	0.845315980948396
907	A	0.883638590711472	0.845315980948396
908	V	0.845315980948396	0.845987325911667
909	L	0.807632151478884	0.845987325911667
910	L	0.845987325911667	0.845987325911667
911	N	0.917515594856937	0.917515594856937
912	S	0.954348718990562	0.954348718990562
913	L	0.972678998857342	0.972678998857342
914	I	0.972678998857342	0.972678998857342
915	L	0.972823507172176	0.972678998857342
916	A	0.982982407310369	0.972678998857342
917	K	0.951090620044268	0.951090620044268
918	C	0.891440537368353	0.911902734519982
919	F	0.813815014487422	0.911902734519982
920	R	0.911902734519982	0.910148225598609
921	C	0.917757479286671	0.910148225598609
922	K	0.910148225598609	0.910148225598609
923	L	0.832649756406110	0.832649756406110
924	W	0.714034412948597	0.789068092286853
925	E	0.652456066149929	0.714034412948597
926	N	0.789068092286853	0.652456066149929
927	S	0.572207347523376	0.572207347523376
928	L	0.402959266554725	0.560158316531359
929	H	0.560158316531359	0.560158316531359
930	V	0.374876858973332	0.410686069296563
931	S	0.564264341337342	0.410686069296563
932	K	0.410686069296563	0.410686069296563
933	Q	0.398004319929667	0.535237061885977
934	L	0.535237061885977	0.535237061885977
935	E	0.535237061885977	0.535237061885977
936	K	0.585621735608715	0.585621735608715
937	I	0.604982252830198	0.585621735608715
938	G	0.707822787103929	0.585621735608715
939	I	0.529851550728566	0.580362321008616
940	T	0.580362321008616	0.580362321008616
941	L	0.525853482257029	0.548579261685853
942	S	0.693078012056077	0.580362321008616
943	N	0.548579261685853	0.679157273183177
944	A	0.679157273183177	0.679157273183177
945	I	0.807510481141941	0.679157273183177
946	V	0.660175457175202	0.707822301100922
947	N	0.707822301100922	0.707822301100922
948	A	0.707822301100922	0.660175457175202
949	G	0.579063433589321	0.579063433589321
950	L	0.295964736775313	0.298247560495881
951	T	0.298247560495881	0.295964736775313
952	S	0.211201078111433	0.211201078111433
953	F	0.211201078111433	0.211201078111433
954	K	0.124264119809958	0.124264119809958
955	K	0.045592015249069	0.101628546767460
956	I	0.101628546767460	0.101628546767460
957	E	0.050261781498936	0.101628546767460
958	E	0.116220105408081	0.116220105408081
959	T	0.124733538217702	0.124733538217702
960	D	0.209369249189059	0.124733538217702
961	A	0.173606073674816	0.124733538217702
962	R	0.108185405927840	0.121817898781308
963	E	0.121817898781308	0.111159867300993
964	L	0.111159867300993	0.111159867300993
965	E	0.049622854370789	0.121817898781308
966	L	0.145251411964972	0.145251411964972
967	I	0.182867043281922	0.182867043281922
968	L	0.182867043281922	0.182867043281922
969	N	0.292361619956060	0.292361619956060
970	R	0.406673933236819	0.374580462857266
971	H	0.374580462857266	0.374580462857266
972	P	0.374580462857266	0.374580462857266
973	P	0.243749236751795	0.374580462857266
974	F	0.489119308033807	0.394580743889456
975	G	0.433893642653306	0.394580743889456
976	T	0.394580743889456	0.411181379888975
977	Q	0.394580743889456	0.394580743889456
978	I	0.411181379888975	0.394580743889456
979	K	0.378959391264926	0.398250160053736
980	E	0.494917855027709	0.411181379888975
981	T	0.398250160053736	0.424656098552950
982	V	0.593951334651169	0.494917855027709
983	M	0.424656098552950	0.485957518821366
984	Y	0.624739970900103	0.485957518821366
985	L	0.485957518821366	0.485957518821366
986	P	0.485957518821366	0.485957518821366
987	K	0.485957518821366	0.485957518821366
988	Y	0.503415656865867	0.503415656865867
989	E	0.655792550848912	0.655792550848912
990	L	0.765392645605721	0.655792550848912
991	K	0.656726914771925	0.655792550848912
992	V	0.388659943872777	0.388659943872777
993	E	0.270749297664395	0.270749297664395
994	Q	0.166527358052985	0.223880999695911
995	I	0.223880999695911	0.171202356502567
996	T	0.149408899621047	0.171202356502567
997	R	0.171202356502567	0.223880999695911
998	Y	0.403329355362080	0.380264337602239
999	S	0.380264337602239	0.396856866417079
1000	D	0.396856866417079	0.396856866417079
1001	T	0.396856866417079	0.396856866417079
1002	T	0.700003124709388	0.700003124709388
1003	A	0.826117245532674	0.700003124709388
1004	E	0.715734575782175	0.715734575782175
1005	I	0.663943668478481	0.715734575782175
1006	L	0.773826889522460	0.663943668478481
1007	V	0.531525820499488	0.663943668478481
1008	T	0.511442097015550	0.773826889522460
1009	V	0.797367200590466	0.782193329898095
1010	I	0.782193329898095	0.782193329898095
1011	L	0.782193329898095	0.782193329898095
1012	R	0.733971222027004	0.782193329898095
1013	N	0.838322934942845	0.733971222027004
1014	F	0.720272135799171	0.720272135799171
1015	E	0.627142184691911	0.627142184691911
1016	Q	0.496560661747001	0.496560661747001
1017	L	0.327770963085750	0.327770963085750
1018	Q	0.222351055539654	0.222351055539654
1019	T	0.131498856106632	0.180680212747636
1020	K	0.122441308190166	0.180680212747636
1021	R	0.180680212747636	0.180680212747636
1022	T	0.219383390774205	0.219383390774205
1023	A	0.220318475312244	0.220318475312244
1024	S	0.500520044812474	0.470852402702221
1025	D	0.688581601282233	0.470852402702221
1026	S	0.470852402702221	0.470852402702221
1027	H	0.325233469100977	0.369108739785745
1028	Y	0.369108739785745	0.325233469100977
1029	V	0.236724657758060	0.236724657758060
1030	T	0.185693440377916	0.224323848942266
1031	L	0.172264084007930	0.224323848942266
1032	I	0.224323848942266	0.224323848942266
1033	I	0.330281834824769	0.330281834824769
1034	G	0.630763008523905	0.630763008523905
1035	D	0.762428450588467	0.636062942289400
1036	A	0.762428450588467	0.676012096523039
1037	D	0.636062942289400	0.676012096523039
1038	N	0.676012096523039	0.676012096523039
1039	Q	0.676012096523039	0.636062942289400
1040	V	0.356947269840909	0.356947269840909
1041	V	0.214238983279366	0.356947269840909
1042	Y	0.185919002218807	0.356947269840909
1043	L	0.362038000404233	0.362038000404233
1044	H	0.680835463801623	0.621044779113441
1045	K	0.621044779113441	0.680835463801623
1046	I	0.800958028137611	0.793175366948099
1047	T	0.793175366948099	0.800958028137611
1048	D	0.806069090496484	0.800958028137611
1049	S	0.828372939050377	0.793175366948099
1050	V	0.776453696034573	0.776453696034573
1051	L	0.654164404890675	0.654164404890675
1052	L	0.486985607768564	0.654164404890675
1053	K	0.641914582163737	0.654164404890675
1054	A	0.700003065909735	0.645719612848773
1055	G	0.661530982537363	0.661530982537363
1056	S	0.645719612848773	0.700003065909735
1057	W	0.797354188825483	0.797354188825483
1058	A	0.828431542620317	0.797354188825483
1059	K	0.841757920720910	0.797354188825483
1060	K	0.727485437773430	0.727485437773430
1061	I	0.586945789709241	0.586945789709241
1062	A	0.463888022553573	0.466851611269997
1063	V	0.260570102118695	0.466851611269997
1064	K	0.466851611269997	0.466851611269997
1065	R	0.466851611269997	0.466851611269997
1066	A	0.473756085334837	0.466851611269997
1067	L	0.367876863333214	0.473756085334837
1068	K	0.536964582222356	0.536964582222356
1069	S	0.714627627763713	0.536964582222356
1070	E	0.551577085382317	0.536964582222356
1071	D	0.500583064735705	0.500583064735705
1072	L	0.252302232118447	0.500583064735705
1073	S	0.400745821845235	0.400745821845235
1074	I	0.513848402272866	0.394370956233803
1075	N	0.394370956233803	0.394370956233803
1076	L	0.394370956233802	0.394370956233803
1077	I	0.256611675551865	0.394370956233803
1078	S	0.412719905680880	0.412719905680880
1079	S	0.530398111915587	0.511342751118020
1080	E	0.675867204670378	0.530398111915587
1081	F	0.511342751118020	0.530398111915587
1082	V	0.662829062953901	0.662829062953901
1083	G	0.493984420274522	0.662829062953901
1084	L	0.677262882843573	0.662829062953901
1085	D	0.676070074917424	0.676070074917424
1086	I	0.639606035878459	0.676070074917424
1087	Q	0.769271620960990	0.676070074917424
1088	Q	0.656837656518039	0.656837656518039
1089	K	0.739171224075341	0.656837656518039
1090	L	0.588472117348620	0.656837656518039
1091	T	0.474992510914521	0.588472117348620
1092	V	0.690969105750506	0.588187738360707
1093	F	0.473633141575208	0.474992510914521
1094	Y	0.588187738360707	0.588187738360707
1095	L	0.392947872861340	0.588187738360707
1096	E	0.588187738360707	0.588187738360707
1097	P	0.610140856634823	0.588187738360707
1098	K	0.714005070048046	0.588187738360707
1099	R	0.550792507142997	0.566825139778861
1100	F	0.566825139778861	0.550792507142997
1101	G	0.419764421056814	0.419764421056814
1102	N	0.279118774831335	0.279118774831335
1103	Q	0.113788547731082	0.113788547731082
1104	I	0.064631981897781	0.113788547731082
1105	T	0.099952236103045	0.113788547731082
1106	M	0.210104442285000	0.210104442285000
1107	Q	0.220049186794636	0.210104442285000
1108	R	0.219912162544631	0.210104442285000
1109	K	0.131099190432525	0.203623393550599
1110	S	0.158354852330726	0.203623393550599
1111	E	0.203623393550599	0.158354852330726
1112	T	0.216988061007791	0.158354852330726
1113	Q	0.063695749148418	0.120486407831018
1114	I	0.120486407831018	0.090750812830073
1115	S	0.083483773373549	0.090750812830073
1116	H	0.090750812830073	0.120486407831018
1117	S	0.158484544839770	0.156356752680720
1118	K	0.196878609559189	0.158484544839770
1119	H	0.156356752680720	0.177170021045953
1120	S	0.215318891248263	0.180337650017808
1121	D	0.177170021045953	0.177170021045953
1122	I	0.180337650017808	0.177170021045953
1123	S	0.075532534834327	0.076299390738960
1124	T	0.076299390738960	0.076299390738960
1125	I	0.071893501456608	0.076299390738960
1126	A	0.086807945373138	0.081031271943853
1127	G	0.091593484788653	0.081031271943853
1128	P	0.081031271943853	0.086807945373138
1129	N	0.076750957122698	0.081031271943853
1130	K	0.123870685147892	0.076750957122698
1131	G	0.049884730956161	0.049884730956161
1132	T	0.039985959879308	0.042558566113772
1133	T	0.042558566113772	0.039985959879308
1134	A	0.012379275478319	0.016916857948335
1135	S	0.016134921690707	0.016916857948335
1136	K	0.016916857948335	0.016916857948335
1137	K	0.021359313921400	0.021359313921400
1138	P	0.049145434019446	0.049145434019446
1139	G	0.080900364066035	0.080900364066035
1140	N	0.098907618189934	0.091937819787265
1141	R	0.097937627925735	0.091937819787265
1142	E	0.091937819787265	0.091937819787265
1143	C	0.081679451682998	0.091937819787265
1144	N	0.082503145628566	0.091937819787265
1145	H	0.132801570114910	0.109372532456769
1146	L	0.109372532456769	0.109372532456769
1147	C	0.134765999934046	0.132801570114910
1148	K	0.093351382798025	0.134765999934046
1149	S	0.172451973559852	0.172451973559852
1150	K	0.236704800930867	0.236704800930867
1151	H	0.337427889775366	0.337427889775366
1152	T	0.392374876071758	0.380963619567833
1153	C	0.380963619567833	0.388711619109520
1154	G	0.493276570283073	0.388711619109520
1155	H	0.388711619109520	0.380963619567833
1156	D	0.267624151500005	0.267624151500005
1157	C	0.267624151500005	0.267624151500005
1158	C	0.267624151500005	0.267624151500005
1159	K	0.182013683522507	0.267624151500005
1160	I	0.295876689454286	0.267624151500005
1161	G	0.281535396042814	0.182013683522507
1162	V	0.122893239693200	0.156349846033073
1163	A	0.156349846033073	0.156349846033073
1164	Q	0.148062414907500	0.156349846033073
1165	K	0.414507496333020	0.215458387610846
1166	S	0.306008449721794	0.306008449721794
1167	E	0.215458387610846	0.317565561870525
1168	I	0.335233492696726	0.317565561870525
1169	K	0.317565561870525	0.317565561870525
1170	E	0.380998735327824	0.317565561870525
1171	S	0.152821596143570	0.244097901127227
1172	T	0.216394200573740	0.216394200573740
1173	I	0.244097901127227	0.216394200573740
1174	S	0.213664345150970	0.226705174073574
1175	S	0.226705174073574	0.226705174073574
1176	Y	0.288313008714185	0.226705174073574
1177	L	0.196265474181353	0.288313008714185
1178	S	0.306368779205811	0.306368779205811
1179	D	0.434827596719923	0.434827596719923
1180	L	0.434827596719923	0.434827596719923
1181	R	0.564788985470352	0.434827596719923
1182	N	0.351412029180056	0.434827596719923
1183	R	0.315317370346913	0.351412029180056
1184	N	0.439881730624133	0.315317370346913
1185	A	0.299566017282506	0.315317370346913
1186	V	0.197190660501962	0.315744539677875
1187	S	0.315744539677875	0.315744539677875
1188	S	0.465375769878838	0.446503744592738
1189	V	0.485417798968248	0.465375769878838
1190	P	0.446503744592738	0.485417798968248
1191	P	0.604640691486533	0.529296599103209
1192	V	0.529296599103209	0.529296599103209
1193	K	0.571985294868005	0.529296599103209
1194	R	0.521297899973696	0.521297899973696
1195	L	0.370753668095285	0.501187190268992
1196	K	0.370753668095285	0.370753668095285
1197	I	0.501187190268992	0.370753668095285
1198	Q	0.227482724919070	0.394247108850866
1199	M	0.394247108850866	0.394247108850866
1200	N	0.419245137954097	0.325071043912012
1201	K	0.195513250688117	0.325071043912012
1202	S	0.325071043912012	0.252334135348647
1203	Q	0.252334135348647	0.252334135348647
1204	S	0.251306966196449	0.252334135348647
1205	V	0.264675692879306	0.251306966196449
1206	D	0.130645233552181	0.133115613953147
1207	L	0.133115613953147	0.130645233552181
1208	K	0.079854871134911	0.130645233552181
1209	E	0.098609642678296	0.133115613953147
1210	F	0.178975381813422	0.156323394394333
1211	G	0.156323394394333	0.167235493095492
1212	F	0.167235493095492	0.178975381813422
1213	T	0.290197293329267	0.193385580007326
1214	P	0.193385580007326	0.215997484010289
1215	K	0.341054810464414	0.215997484010289
1216	P	0.215997484010289	0.215997484010289
1217	S	0.143662355501669	0.335943949552206
1218	L	0.335943949552206	0.335943949552206
1219	P	0.337161269079722	0.337161269079722
1220	S	0.347998062798995	0.347998062798995
1221	I	0.367716604317999	0.347998062798995
1222	S	0.365178755440662	0.365178755440662
1223	R	0.279813144609090	0.367716604317999
1224	S	0.436365909964338	0.436365909964338
1225	E	0.436365909964338	0.436365909964338
1226	Y	0.611826839388559	0.460113111016925
1227	L	0.557875642419887	0.460113111016925
1228	N	0.460113111016925	0.460113111016925
1229	I	0.440192286448931	0.440192286448931
1230	S	0.433374136915724	0.433374136915724
1231	E	0.276539364148354	0.276539364148354
1232	L	0.246353707731972	0.246353707731972
1233	P	0.217432396739480	0.246275247297852
1234	I	0.217432396739480	0.231418519280142
1235	M	0.246275247297852	0.222970562453285
1236	E	0.231418519280142	0.222970562453285
1237	Q	0.222970562453285	0.222970562453285
1238	W	0.117297311733691	0.222970562453285
1239	D	0.184742221465155	0.184742221465155
1240	Q	0.298677014519984	0.172980631980697
1241	P	0.172980631980697	0.172980631980697
1242	E	0.123783334557215	0.123783334557215
1243	I	0.055695986174783	0.055695986174783
1244	Y	0.037737408760326	0.055695986174783
1245	G	0.037737408760326	0.037737408760326
1246	K	0.068540106053636	0.037737408760326
1247	V	0.033148922391252	0.033847515299904
1248	R	0.033148922391252	0.033148922391252
1249	Q	0.033847515299904	0.033148922391252
1250	E	0.023114975622060	0.033847515299904
1251	P	0.065670161657514	0.033847515299904
1252	S	0.060907455017751	0.060907455017751
1253	E	0.028862731248861	0.060907455017751
1254	Y	0.062825289541847	0.058206761142633
1255	Q	0.053395900240666	0.053395900240666
1256	D	0.058206761142633	0.058206761142633
1257	K	0.031838539544859	0.058206761142633
1258	E	0.062756635405606	0.062756635405606
1259	V	0.081034032411872	0.062756635405606
1260	L	0.076041106080681	0.076041106080681
1261	N	0.045115556115504	0.081034032411872
1262	V	0.123071516600675	0.079998914801894
1263	N	0.138326326677634	0.079998914801894
1264	F	0.079998914801894	0.123071516600675
1265	E	0.079998914801894	0.130451277811163
1266	L	0.146997221446571	0.079998914801894
1267	G	0.130451277811163	0.079998914801894
1268	N	0.042115821245899	0.042115821245899
1269	E	0.013257817546940	0.014585897847883
1270	V	0.013257817546940	0.013257817546940
1271	W	0.014585897847883	0.013257817546940
1272	D	0.010598105760668	0.013257817546940
1273	D	0.009681707966656	0.010598105760668
1274	F	0.016925108907740	0.010598105760668
1275	D	0.009081118031500	0.016925108907740
1276	D	0.022146768165025	0.022146768165025
1277	E	0.027757023547965	0.022146768165025
1278	N	0.047869852174952	0.022146768165025
1279	L	0.014520817973803	0.014520817973803
1280	E	0.007466613286231	0.014520817973803
1281	V	0.008567340331181	0.008743351561816
1282	T	0.016039761262582	0.008743351561816
1283	S	0.008743351561816	0.016039761262582
1284	F	0.016366754932595	0.016366754932595
1285	S	0.063477744024385	0.063477744024385
1286	T	0.105598158372285	0.100644323486402
1287	D	0.101138875267957	0.101138875267957
1288	T	0.100644323486402	0.101138875267957
1289	E	0.128444006519888	0.100644323486402
1290	K	0.064159557969406	0.100644323486402
1291	T	0.064159557969406	0.064487684057130
1292	K	0.114100526689649	0.064487684057130
1293	I	0.064487684057130	0.064487684057130
1294	S	0.064487684057130	0.064487684057130
1295	G	0.063831339416870	0.064487684057130
1296	F	0.121209624290788	0.121209624290788
1297	G	0.128309536420072	0.128309536420072
1298	N	0.162371196031301	0.160889943928999
1299	T	0.170544418191274	0.162371196031301
1300	L	0.160889943928999	0.162371196031301
1301	S	0.276446577458537	0.170544418191274
1302	S	0.137570581088396	0.230574892404316
1303	S	0.230574892404316	0.230574892404316
1304	T	0.267784679796545	0.137570581088396
1305	R	0.101018613286102	0.150121085587376
1306	G	0.129398604997402	0.148731743475872
1307	S	0.150121085587376	0.129398604997402
1308	K	0.148731743475872	0.140764943784216
1309	L	0.080612976786334	0.140764943784216
1310	P	0.140764943784216	0.140218295890962
1311	L	0.131307706101604	0.131307706101604
1312	Q	0.140218295890962	0.131307706101604
1313	E	0.084758720983672	0.131307706101604
1314	S	0.114330437151939	0.119294153821657
1315	K	0.145843514112067	0.119294153821657
1316	S	0.119294153821657	0.125026595758969
1317	K	0.125624223036743	0.125624223036743
1318	F	0.125026595758969	0.125624223036743
1319	Q	0.222804747992464	0.132395294463148
1320	R	0.132395294463148	0.141918066977687
1321	E	0.141918066977687	0.151320589649183
1322	M	0.236979526950827	0.151320589649183
1323	S	0.151320589649183	0.221444347579032
1324	N	0.221444347579032	0.221444347579032
1325	S	0.221444347579032	0.151320589649183
1326	F	0.131022508985768	0.151147632944688
1327	V	0.141107394243896	0.151147632944688
1328	S	0.151147632944688	0.151147632944688
1329	S	0.236665723016005	0.221710818559513
1330	H	0.350674053482062	0.221710818559513
1331	E	0.221710818559513	0.236665723016005
1332	M	0.221710818559513	0.305878188520551
1333	S	0.305878188520551	0.231653326019310
1334	D	0.398584840993753	0.231653326019310
1335	I	0.231653326019310	0.237478694074134
1336	S	0.142870672684253	0.237478694074134
1337	L	0.237478694074134	0.237478694074134
1338	S	0.237478694074134	0.237478694074134
1339	N	0.261727546658266	0.261727546658266
1340	S	0.381770720685536	0.291082053563445
1341	A	0.291082053563445	0.381770720685536
1342	M	0.381770720685536	0.381770720685536
1343	P	0.555393509822683	0.381770720685536
1344	K	0.366479254802032	0.381770720685536
1345	F	0.520787380839500	0.366479254802032
1346	S	0.329623511229084	0.345398913902132
1347	A	0.312086489332249	0.345398913902132
1348	S	0.345398913902132	0.329623511229084
1349	S	0.393025222089375	0.312086489332249
1350	M	0.285162324880466	0.285162324880466
1351	T	0.173841382115871	0.285162324880466
1352	K	0.233009814559143	0.285162324880466
1353	L	0.354631211466919	0.354631211466919
1354	P	0.374509716015670	0.374509716015670
1355	Q	0.505203724607313	0.472844741693294
1356	Q	0.472844741693294	0.505203724607313
1357	A	0.626298190093306	0.505203724607313
1358	G	0.607275451977141	0.472844741693294
1359	N	0.371172254958925	0.386474725005649
1360	A	0.386474725005649	0.386474725005649
1361	V	0.386474725005649	0.371172254958925
1362	I	0.221794246383146	0.236277469607609
1363	V	0.236277469607609	0.236277469607609
1364	H	0.210111331390978	0.236277469607609
1365	F	0.351326902903085	0.306204450947492
1366	Q	0.306204450947492	0.306204450947492
1367	E	0.331636896235210	0.331636896235210
1368	R	0.264208264070349	0.306204450947492
1369	K	0.373319998322034	0.264208264070349
1370	P	0.167046793799492	0.167046793799492
1371	Q	0.084979096317503	0.084979096317503
1372	N	0.047844612659783	0.069625659593988
1373	L	0.069625659593988	0.069625659593988
1374	S	0.069625659593988	0.069625659593988
1375	P	0.075786136410498	0.075786136410498
1376	E	0.210658289597698	0.130904735039965
1377	I	0.198303818264088	0.143151011019872
1378	E	0.130904735039965	0.143151011019872
1379	K	0.143151011019872	0.133379269536001
1380	Q	0.125601902485713	0.130904735039965
1381	C	0.133379269536001	0.125601902485713
1382	F	0.061025060080454	0.071030491752494
1383	T	0.061025060080454	0.071030491752494
1384	F	0.071030491752494	0.071030491752494
1385	S	0.095561167236439	0.082438804601032
1386	E	0.082438804601032	0.095561167236439
1387	K	0.128575881905247	0.128575881905247
1388	N	0.128575881905247	0.128575881905247
1389	P	0.214269139682023	0.128575881905247
1390	N	0.078243067994708	0.128575881905247
1391	S	0.078243067994708	0.135603522176006
1392	S	0.135603522176006	0.135603522176006
1393	N	0.145981776142090	0.145981776142090
1394	Y	0.155709662744264	0.155709662744264
1395	K	0.203091254039387	0.163613063155718
1396	K	0.212793473353729	0.203091254039387
1397	V	0.163613063155718	0.212793473353729
1398	D	0.269814325761842	0.269814325761842
1399	F	0.305142086107762	0.269814325761842
1400	F	0.292795371889915	0.292795371889915
1401	I	0.192038927637839	0.292795371889915
1402	R	0.338154129237856	0.226195356145609
1403	N	0.128539636625446	0.226195356145609
1404	S	0.226195356145609	0.226195356145609
1405	E	0.236673520176950	0.226195356145609
1406	C	0.214730626041812	0.236673520176950
1407	K	0.486443246013911	0.236673520176950
1408	K	0.353390730702969	0.214730626041812
1409	E	0.199120260743857	0.199120260743857
1410	V	0.057523421679664	0.057523421679664
1411	D	0.027494721832825	0.027494721832825
1412	F	0.020049458040787	0.024492582911387
1413	S	0.024492582911387	0.021389933108062
1414	M	0.021389933108062	0.020049458040787
1415	Y	0.007754730191851	0.012313663435163
1416	H	0.012313663435163	0.012313663435163
1417	P	0.012313663435163	0.012313663435163
1418	D	0.021254854313931	0.021254854313931
1419	D	0.023365055757493	0.023365055757493
1420	E	0.082509565665580	0.035111112717325
1421	A	0.035111112717325	0.068972986146149
1422	D	0.068972986146149	0.068972986146149
1423	E	0.084279513953123	0.035111112717325
1424	M	0.025882256907781	0.042723020401930
1425	K	0.018292283836842	0.042723020401930
1426	S	0.042723020401930	0.042723020401930
1427	L	0.500000000000000	0.500000000000000
1428	L	0.500000000000000	0.500000000000000
1429	G	0.500000000000000	0.500000000000000
1430	I	0.500000000000000	0.500000000000000
1431	F	0.500000000000000	0.500000000000000
1432	D	0.500000000000000	0.500000000000000
1433	G	0.500000000000000	0.500000000000000
1434	I	0.500000000000000	0.500000000000000
1435	F	0.500000000000000	0.500000000000000
