# Supplementary material for: Conserved degronome features governing quality control associated proteolysis
Source: Nat Commun. 2022 Dec 8;13:7588. doi: 10.1038/s41467-022-35298-y (PMC9732359; doi:10.1038/s41467-022-35298-y)
Supplement: Supplementary file 7 — Supplementary Data 5 [file 41467_2022_35298_MOESM7_ESM.zip › profile_A2RRD8.csv]

# Degron profile of A2RRD8
# logit: Predicted probability of a tile being a degron (PSI<2.2) assigned to central position
# smooth: Running median spanning 5 positions
resi	aa	logit	logit_smooth
1	M	0.500000000000000	0.500000000000000
2	A	0.500000000000000	0.500000000000000
3	L	0.500000000000000	0.500000000000000
4	S	0.500000000000000	0.500000000000000
5	Q	0.500000000000000	0.500000000000000
6	G	0.500000000000000	0.500000000000000
7	L	0.500000000000000	0.500000000000000
8	L	0.500000000000000	0.500000000000000
9	T	0.760342983087119	0.613312670595183
10	F	0.678408040255204	0.613312670595183
11	R	0.613312670595183	0.613312670595183
12	D	0.326455687124693	0.373898279555322
13	V	0.217681447434319	0.373898279555322
14	A	0.373898279555322	0.373898279555322
15	I	0.426835423652462	0.388923868313387
16	E	0.388923868313387	0.388923868313387
17	F	0.388923868313387	0.388923868313387
18	S	0.239328520138226	0.239328520138226
19	Q	0.125209251881238	0.231092516509862
20	E	0.140004420741678	0.159772900063547
21	E	0.231092516509862	0.140004420741678
22	W	0.159772900063547	0.140004420741678
23	K	0.135439058453682	0.159772900063547
24	C	0.126300379372195	0.159772900063547
25	L	0.303582300120869	0.135439058453682
26	D	0.201101221766186	0.188652015912019
27	P	0.111746821811977	0.201101221766186
28	A	0.188652015912019	0.201101221766186
29	Q	0.378545178010684	0.366239119769169
30	R	0.665920258521623	0.366239119769169
31	T	0.366239119769169	0.366239119769169
32	L	0.327168363107117	0.343959648243715
33	Y	0.343959648243715	0.327168363107117
34	R	0.231425619686680	0.327168363107117
35	D	0.323390253996323	0.343959648243715
36	V	0.513709307986060	0.513709307986060
37	M	0.594806673098353	0.594806673098353
38	L	0.614049528228083	0.594806673098353
39	E	0.734767516990467	0.597436352421347
40	N	0.577963996453067	0.597436352421347
41	Y	0.597436352421347	0.577963996453067
42	R	0.461572807240168	0.577963996453067
43	N	0.442757099598617	0.585271086665931
44	L	0.599816119975837	0.585271086665931
45	V	0.585271086665931	0.585271086665931
46	S	0.585271086665931	0.585271086665931
47	L	0.530461518690386	0.585271086665931
48	D	0.609548721968917	0.609548721968917
49	I	0.665499203442432	0.665499203442432
50	S	0.683442898697630	0.666783289671304
51	S	0.666783289671304	0.666783289671304
52	K	0.716105172241706	0.666783289671304
53	C	0.575812426136789	0.575812426136789
54	M	0.375709773608561	0.375709773608561
55	M	0.357026658764552	0.357026658764552
56	N	0.182647554130174	0.261832058804929
57	T	0.261832058804929	0.182647554130174
58	L	0.149763311913895	0.149763311913895
59	S	0.091835354587532	0.149763311913895
60	S	0.147079305025486	0.149763311913895
61	T	0.271335662922267	0.147079305025486
62	G	0.200019516093278	0.147079305025486
63	Q	0.143891633915722	0.143891633915722
64	G	0.077908972573972	0.143891633915722
65	N	0.097209653470443	0.097209653470443
66	T	0.166727032692701	0.095861456247326
67	E	0.089476306740713	0.095861456247326
68	V	0.095861456247326	0.095861456247326
69	I	0.089108177918827	0.095861456247326
70	H	0.106139846869011	0.106139846869011
71	T	0.135741345391786	0.135741345391786
72	G	0.227616417916804	0.227616417916804
73	T	0.295883158255865	0.295883158255865
74	L	0.518864391438595	0.446429201515753
75	Q	0.446429201515753	0.518864391438595
76	R	0.632875668971935	0.598326977775836
77	Q	0.653834247199260	0.598326977775836
78	A	0.598326977775836	0.598326977775836
79	S	0.580135615269047	0.580135615269047
80	Y	0.557717661914630	0.580135615269047
81	H	0.489153104571317	0.557717661914630
82	I	0.658495355770715	0.489153104571317
83	G	0.370768391487166	0.375816446821845
84	A	0.375816446821845	0.375816446821845
85	F	0.218077315254798	0.370768391487166
86	C	0.380956605998347	0.350911829387036
87	S	0.350911829387036	0.225772257543942
88	Q	0.212716401029971	0.315663178762287
89	E	0.225772257543942	0.297422938520412
90	I	0.315663178762287	0.297422938520412
91	E	0.297422938520412	0.315663178762287
92	K	0.340644500287960	0.315663178762287
93	D	0.454642489359817	0.297422938520412
94	I	0.291621662537640	0.291621662537640
95	H	0.128311023981876	0.128311023981876
96	D	0.068525005046347	0.074595904215453
97	F	0.043770163176646	0.068525005046347
98	V	0.074595904215453	0.043770163176646
99	F	0.030453781571471	0.030453781571471
100	Q	0.026616588401802	0.030453781571471
101	W	0.030320007332185	0.030320007332185
102	Q	0.034672087864038	0.026616588401802
103	E	0.021191368031966	0.030320007332185
104	D	0.016783243549110	0.027042697844309
105	E	0.048857404069726	0.021191368031966
106	T	0.027042697844309	0.016783243549110
107	N	0.009270294680592	0.010310556471310
108	D	0.010092677941620	0.010092677941620
109	H	0.010310556471310	0.009998194699661
110	E	0.004935542404456	0.010092677941620
111	A	0.009998194699661	0.010310556471310
112	P	0.017474198206781	0.017474198206781
113	M	0.034363050538564	0.034363050538564
114	T	0.058368570808711	0.037583567092063
115	E	0.058368570808711	0.058368570808711
116	I	0.037583567092063	0.058368570808711
117	K	0.077750002539605	0.077750002539605
118	K	0.119236565021223	0.081397269958017
119	L	0.105429139883674	0.101104963685265
120	T	0.081397269958017	0.101104963685265
121	S	0.101104963685265	0.089142328726216
122	S	0.074610492542461	0.089142328726216
123	T	0.089142328726216	0.089142328726216
124	D	0.114168272917045	0.074610492542461
125	R	0.047819248275321	0.047819248275321
126	Y	0.047819248275321	0.047819248275321
127	D	0.043316129152147	0.046771778694907
128	Q	0.046771778694907	0.043754429900837
129	R	0.043754429900837	0.043316129152147
130	H	0.033436696490775	0.043754429900837
131	A	0.030930690952994	0.043754429900837
132	G	0.055989653057305	0.055989653057305
133	N	0.063783944099355	0.055989653057305
134	K	0.059395056845563	0.059395056845563
135	P	0.037864117313485	0.063783944099355
136	I	0.128256818004959	0.128256818004959
137	K	0.146690558040629	0.146690558040629
138	G	0.230371260225401	0.230371260225401
139	Q	0.230371260225401	0.230371260225401
140	L	0.314237928493020	0.314237928493020
141	E	0.395382601814686	0.395382601814686
142	S	0.470727677334225	0.470727677334225
143	R	0.504215340125383	0.470727677334225
144	F	0.563496989795100	0.504215340125383
145	H	0.406226333011776	0.563496989795100
146	L	0.596342971731188	0.596342971731188
147	H	0.678107931955711	0.596342971731188
148	L	0.697730917268485	0.596342971731188
149	R	0.481582506505970	0.481582506505971
150	R	0.481582506505971	0.481582506505970
151	H	0.466893623535863	0.466893623535863
152	R	0.408269330693522	0.408269330693522
153	R	0.389975805375279	0.389975805375279
154	I	0.358587742170725	0.358587742170725
155	H	0.323318547874549	0.323318547874549
156	T	0.202829774628316	0.202829774628316
157	G	0.072143548606770	0.103706618254742
158	E	0.103706618254742	0.072143548606770
159	K	0.057995807595737	0.072143548606770
160	P	0.051090052072179	0.078423812448313
161	Y	0.078423812448313	0.067499421778318
162	K	0.128439328363182	0.078423812448313
163	C	0.067499421778318	0.091348280869688
164	E	0.097313739052881	0.097313739052881
165	E	0.091348280869688	0.097313739052881
166	C	0.117366192821545	0.117366192821545
167	E	0.199811497249479	0.199811497249479
168	K	0.332253941219690	0.251535325268119
169	V	0.251535325268119	0.283264519130762
170	F	0.283264519130762	0.283264519130762
171	S	0.311258858555810	0.283264519130762
172	C	0.232944684189381	0.311258858555810
173	K	0.518524941654035	0.518524941654035
174	S	0.792494101985320	0.719444824949089
175	H	0.719444824949089	0.783614518472840
176	L	0.818706805634860	0.783614518472840
177	E	0.783614518472840	0.719444824949089
178	I	0.549376633810308	0.549376633810308
179	H	0.380869258911304	0.380869258911304
180	R	0.343350675698260	0.360527461035808
181	I	0.360527461035808	0.360527461035808
182	I	0.360527461035808	0.360527461035808
183	H	0.475122858238342	0.418121279307735
184	T	0.441845409322651	0.441845409322651
185	G	0.418121279307735	0.441845409322651
186	E	0.667736196973783	0.418121279307735
187	K	0.330360925949714	0.330360925949714
188	P	0.301400388728256	0.329180671523250
189	Y	0.329180671523250	0.310513754547519
190	K	0.310513754547519	0.301400388728256
191	C	0.172564986753302	0.172564986753302
192	K	0.172564986753302	0.172564986753302
193	V	0.093461566387016	0.172564986753302
194	C	0.120001894972208	0.172564986753302
195	D	0.203871024692175	0.203871024692175
196	K	0.337868119724558	0.286328651083000
197	A	0.424199095293705	0.314492937939694
198	F	0.286328651083000	0.314492937939694
199	K	0.314492937939694	0.286328651083000
200	H	0.224131413726905	0.282989893712205
201	D	0.248455447210720	0.248455447210720
202	S	0.282989893712205	0.248455447210720
203	H	0.209491272050559	0.282989893712205
204	L	0.363910332970630	0.282989893712205
205	A	0.314495190829569	0.209491272050559
206	K	0.157427534104101	0.157427534104101
207	H	0.086155463989012	0.147570580520233
208	T	0.097314871365021	0.147570580520233
209	R	0.147570580520233	0.147570580520233
210	I	0.259367729737326	0.259367729737326
211	H	0.359905890417020	0.259367729737326
212	R	0.292661500798293	0.259367729737326
213	G	0.112245112781770	0.141943788294751
214	D	0.141943788294751	0.117119696080168
215	K	0.117119696080168	0.117119696080168
216	H	0.103950737769782	0.141943788294751
217	Y	0.163655650675924	0.117119696080168
218	T	0.253099950813951	0.103950737769782
219	C	0.076798391651571	0.076798391651571
220	N	0.066463494265835	0.076798391651571
221	E	0.058568152068659	0.076798391651571
222	C	0.091718734827674	0.091718734827674
223	G	0.169623072842838	0.169623072842838
224	K	0.289289667990626	0.289289667990626
225	V	0.316632114167713	0.300563694401379
226	F	0.300563694401379	0.300563694401379
227	D	0.314238536182055	0.300563694401379
228	Q	0.235287216712850	0.300563694401379
229	K	0.295009921850640	0.314238536182055
230	A	0.421600886070356	0.328600655014543
231	T	0.328600655014543	0.344190883112600
232	L	0.395579425730193	0.344190883112600
233	A	0.344190883112600	0.328600655014543
234	C	0.150156163283427	0.150156163283427
235	H	0.081856240882088	0.150156163283427
236	H	0.131663280150967	0.150156163283427
237	R	0.221485519324904	0.221485519324904
238	S	0.221485519324904	0.221485519324904
239	H	0.271256256965069	0.221485519324904
240	T	0.226051817449149	0.221485519324904
241	G	0.081941263490213	0.104566335760153
242	E	0.104566335760153	0.081941263490213
243	K	0.052121828933660	0.052121828933660
244	P	0.045881440983329	0.052121828933660
245	Y	0.043149976128340	0.052121828933660
246	K	0.072437517238083	0.062649646106667
247	C	0.072437517238083	0.062649646106667
248	N	0.062649646106667	0.072437517238083
249	E	0.062649646106667	0.072437517238083
250	C	0.081224253689775	0.081224253689775
251	G	0.142376577503265	0.142376577503265
252	K	0.248575321821659	0.248575321821659
253	T	0.398923187107514	0.398923187107514
254	F	0.398923187107514	0.398923187107514
255	S	0.431466896679454	0.398923187107514
256	Q	0.337560468566405	0.409346876069292
257	T	0.409346876069292	0.431466896679454
258	S	0.693992597247888	0.603611533944561
259	H	0.603611533944561	0.620196811024499
260	L	0.670652646945723	0.620196811024499
261	V	0.620196811024499	0.603611533944561
262	Y	0.481129629587080	0.481129629587080
263	H	0.318748314822967	0.427326815256148
264	H	0.284536808177909	0.410327024963890
265	R	0.427326815256148	0.410327024963890
266	L	0.410327024963890	0.427326815256148
267	H	0.527689419184325	0.427326815256148
268	T	0.451193669943443	0.410327024963890
269	G	0.200789551314877	0.200789551314877
270	E	0.191295241906133	0.191295241906133
271	K	0.093630249180121	0.093630249180121
272	P	0.082854586766504	0.093630249180121
273	Y	0.078102175228549	0.087454183896939
274	K	0.127941041506534	0.087454183896939
275	C	0.087454183896939	0.087454183896939
276	N	0.087517934734918	0.087517934734918
277	E	0.069992329271456	0.087517934734918
278	C	0.090533660219855	0.090533660219855
279	G	0.228212353921287	0.228212353921287
280	K	0.370757538474032	0.370757538474032
281	T	0.541728432923910	0.541728432923910
282	F	0.581617702140617	0.541728432923910
283	A	0.613844822217246	0.581617702140617
284	R	0.482782282930747	0.590822263891777
285	N	0.590822263891777	0.613844822217246
286	S	0.810930703697794	0.742260933354435
287	V	0.742260933354435	0.793860621254057
288	L	0.793860621254057	0.793860621254057
289	V	0.833686675963003	0.742260933354435
290	I	0.740022041664779	0.740022041664779
291	H	0.589541541479477	0.614829753344055
292	K	0.498705100395001	0.614829753344055
293	A	0.614829753344055	0.614829753344055
294	V	0.654820124632285	0.614829753344055
295	H	0.752833087059482	0.614829753344055
296	T	0.586252524312622	0.586252524312622
297	A	0.302162100525949	0.302162100525949
298	E	0.289611391744658	0.289611391744658
299	K	0.131488095905463	0.193207752390886
300	P	0.116917499984542	0.193207752390886
301	Y	0.193207752390886	0.167762833421619
302	K	0.267191993976470	0.167762833421619
303	C	0.167762833421619	0.167762833421619
304	N	0.147137668779011	0.155487610992086
305	E	0.155487610992086	0.155487610992086
306	C	0.155487610992086	0.155487610992086
307	G	0.244845987145423	0.244845987145423
308	K	0.392497100049054	0.289450223667404
309	V	0.482612581396242	0.317784836087431
310	F	0.289450223667404	0.317784836087431
311	K	0.317784836087431	0.298600878090875
312	Q	0.238397036553462	0.298600878090875
313	R	0.298600878090875	0.317784836087431
314	A	0.558415555671255	0.459195517481363
315	T	0.459195517481363	0.476583594893150
316	L	0.531712498458775	0.476583594893150
317	A	0.476583594893150	0.459195517481363
318	G	0.234614194160686	0.234614194160686
319	H	0.133952992743677	0.207383441134510
320	R	0.122381201856118	0.207383441134510
321	R	0.207383441134510	0.207383441134510
322	V	0.207383441134510	0.207383441134510
323	H	0.255023320744516	0.207383441134510
324	T	0.162751156951207	0.162751156951207
325	G	0.056071807493606	0.072115065954762
326	E	0.072115065954762	0.056071807493606
327	K	0.048866191434597	0.056071807493606
328	P	0.042997909403234	0.066304795906482
329	Y	0.066304795906482	0.066304795906482
330	R	0.109509725364790	0.067264282789887
331	C	0.067264282789887	0.067264282789887
332	E	0.067314401600482	0.067314401600482
333	E	0.063059473682052	0.067314401600482
334	C	0.081744992043182	0.081744992043182
335	D	0.143228253124496	0.143228253124496
336	K	0.249877171748666	0.143228253124496
337	V	0.183666754797319	0.143228253124496
338	F	0.122976636725682	0.122976636725682
339	S	0.122890535255361	0.122976636725682
340	R	0.086049389139966	0.122976636725682
341	K	0.150342414736356	0.150342414736356
342	S	0.385557178711976	0.296432926348520
343	H	0.296432926348520	0.385557178711976
344	L	0.460130877281860	0.385557178711976
345	E	0.405989314010011	0.296432926348520
346	R	0.187053007240229	0.187053007240229
347	H	0.104024508437753	0.136698706759849
348	R	0.089820871851025	0.136698706759849
349	R	0.136698706759849	0.136698706759849
350	I	0.136698706759849	0.136698706759849
351	H	0.202700686216594	0.167925796417943
352	T	0.181891469187028	0.181891469187028
353	G	0.167925796417943	0.202700686216594
354	E	0.360788152101024	0.186094045108898
355	K	0.207262250186245	0.206386236693324
356	P	0.186094045108898	0.207262250186245
357	Y	0.206386236693324	0.206386236693324
358	K	0.310513754547519	0.192682539947260
359	C	0.192682539947260	0.192682539947260
360	K	0.181258845191971	0.181258845191971
361	V	0.098645292503128	0.181258845191971
362	C	0.126452314804613	0.181258845191971
363	D	0.213868910414031	0.213868910414031
364	K	0.351535679782270	0.213868910414031
365	A	0.439043294452334	0.228863910280173
366	F	0.206062958401771	0.228863910280173
367	R	0.228863910280173	0.206062958401771
368	S	0.145702019805380	0.163305979607326
369	D	0.163305979607326	0.163305979607326
370	S	0.163305979607326	0.163305979607326
371	R	0.115868621891640	0.163305979607326
372	L	0.209552948248542	0.163305979607326
373	A	0.175320814979394	0.115868621891640
374	E	0.090457699820936	0.090457699820936
375	H	0.054310938760170	0.072635957987905
376	Q	0.043285259103215	0.072635957987905
377	R	0.072635957987905	0.072635957987905
378	V	0.136772459863515	0.136772459863515
379	H	0.202801684082930	0.136772459863515
380	T	0.157573618406099	0.136772459863515
381	G	0.054068851628185	0.089656154690902
382	E	0.069581269365527	0.079297845577773
383	R	0.089656154690902	0.079297845577773
384	P	0.079297845577773	0.089656154690902
385	Y	0.137323830457613	0.137323830457613
386	T	0.216095202215506	0.137323830457613
387	C	0.139157854068684	0.137323830457613
388	N	0.131639505165481	0.139157854068684
389	E	0.123858554539091	0.139157854068684
390	C	0.186638228171081	0.186638228171081
391	G	0.408969476405013	0.408969476405013
392	K	0.546454073271394	0.546454073271394
393	V	0.634971295273347	0.617342001076019
394	F	0.617342001076019	0.617342001076019
395	S	0.632398227446621	0.617342001076019
396	T	0.497135013855582	0.617342001076019
397	K	0.540206719019884	0.632398227446621
398	A	0.793588430246781	0.720788666532311
399	Y	0.720788666532311	0.734626621032976
400	L	0.775386287981429	0.734626621032976
401	A	0.734626621032976	0.720788666532311
402	C	0.482387579862457	0.482387579862457
403	H	0.319843414088871	0.482387579862457
404	Q	0.469053808422765	0.479481287470430
405	K	0.602030445063234	0.479481287470430
406	L	0.479481287470430	0.479481287470430
407	H	0.546527805252543	0.479481287470430
408	T	0.285543957390759	0.285543957390759
409	G	0.108840152372325	0.137777736743377
410	E	0.137777736743377	0.108840152372325
411	K	0.047382920084455	0.074412262556616
412	L	0.041684955741662	0.074412262556616
413	Y	0.074412262556616	0.074412262556616
414	E	0.128634671706750	0.128634671706750
415	C	0.137915590946072	0.129909369452036
416	E	0.138010563097803	0.137915590946072
417	E	0.129909369452036	0.138010563097803
418	C	0.164916915174948	0.164916915174948
419	D	0.270526922476835	0.184221457029647
420	K	0.424949796831398	0.184221457029647
421	V	0.184221457029647	0.209042720947816
422	Y	0.123375747246418	0.184221457029647
423	I	0.209042720947816	0.184221457029647
424	R	0.150815066066952	0.209042720947816
425	K	0.250248857259634	0.250248857259634
426	S	0.542051953519481	0.442823755382342
427	H	0.442823755382342	0.542051953519481
428	L	0.616523169230082	0.542051953519481
429	E	0.563176046170126	0.442823755382342
430	R	0.302664568017722	0.302664568017722
431	H	0.191179439119290	0.191179439119290
432	R	0.089820871851025	0.089820871851025
433	R	0.089755608489854	0.089820871851025
434	I	0.089755608489854	0.089820871851025
435	H	0.136680605881781	0.089755608489854
436	T	0.099932243873577	0.089755608489854
437	G	0.028689329693179	0.076303365781515
438	E	0.076303365781515	0.054717253769912
439	K	0.054717253769912	0.054441707843159
440	P	0.048181918951667	0.054717253769912
441	H	0.054441707843159	0.054441707843159
442	K	0.090667158267264	0.048181918951667
443	C	0.037399214909026	0.037399214909026
444	G	0.034785224116367	0.037399214909026
445	D	0.029408361599573	0.037399214909026
446	C	0.038532605662785	0.038532605662785
447	G	0.069991671180012	0.069991671180012
448	K	0.130408383165576	0.130408383165576
449	A	0.264269719203842	0.264269719203842
450	F	0.264425013435711	0.264269719203842
451	N	0.291314236986607	0.264269719203842
452	S	0.191082936219534	0.264425013435711
453	P	0.252117526659889	0.291314236986607
454	S	0.578633563893066	0.479723795704523
455	H	0.479723795704523	0.497174585074178
456	L	0.552172630108859	0.497174585074178
457	I	0.497174585074178	0.479723795704523
458	R	0.426411171718584	0.426411171718584
459	H	0.272788338753764	0.426411171718584
460	Q	0.321045723941450	0.426411171718584
461	R	0.450125605836344	0.450125605836344
462	I	0.475883250950115	0.475883250950115
463	H	0.593135542021003	0.475883250950115
464	T	0.593135542021003	0.475883250950115
465	G	0.417243394869803	0.417243394869803
466	Q	0.360882238897097	0.360882238897097
467	K	0.283498119873712	0.360882238897097
468	S	0.257068649027594	0.360882238897097
469	Y	0.390066577898640	0.352327216261838
470	K	0.525502009193290	0.390066577898640
471	C	0.352327216261838	0.486641719628990
472	H	0.486641719628990	0.502897537563446
473	Q	0.502897537563446	0.502897537563446
474	C	0.572304865050797	0.572304865050797
475	G	0.731511313620743	0.731511313620743
476	K	0.844456585391979	0.731511313620743
477	V	0.869492724484091	0.731511313620743
478	F	0.688411694643363	0.716423464545396
479	S	0.716423464545396	0.688411694643363
480	L	0.592137849314035	0.688411694643363
481	R	0.559399448790846	0.597273906283812
482	S	0.736943312131582	0.597273906283812
483	L	0.597273906283812	0.736943312131582
484	L	0.785647523171105	0.736943312131582
485	A	0.746140282948799	0.597273906283812
486	E	0.462769778189611	0.462769778189611
487	H	0.267793848411967	0.369966649545870
488	Q	0.369966649545870	0.368696769323854
489	K	0.368696769323854	0.368696769323854
490	I	0.337893554153136	0.368696769323854
491	P	0.450361382619078	0.337893554153136
492	F	0.257059162948961	0.257059162948961
493	G	0.095623412676281	0.206236172497463
494	D	0.129799387351673	0.185148287616787
495	N	0.206236172497463	0.173088850896083
496	C	0.185148287616787	0.181684546497815
497	F	0.173088850896083	0.181684546497815
498	K	0.181684546497815	0.181684546497815
499	C	0.098331910725152	0.181684546497815
500	N	0.207109340705290	0.207109340705290
501	E	0.500000000000000	0.500000000000000
502	Y	0.500000000000000	0.500000000000000
503	S	0.500000000000000	0.500000000000000
504	K	0.500000000000000	0.500000000000000
505	P	0.500000000000000	0.500000000000000
506	S	0.500000000000000	0.500000000000000
507	S	0.500000000000000	0.500000000000000
508	I	0.500000000000000	0.500000000000000
509	N	0.500000000000000	0.500000000000000
