# Supplementary material for: Conserved degronome features governing quality control associated proteolysis
Source: Nat Commun. 2022 Dec 8;13:7588. doi: 10.1038/s41467-022-35298-y (PMC9732359; doi:10.1038/s41467-022-35298-y)
Supplement: Supplementary file 7 — Supplementary Data 5 [file 41467_2022_35298_MOESM7_ESM.zip › profile_A2RRH5.csv]

# Degron profile of A2RRH5
# logit: Predicted probability of a tile being a degron (PSI<2.2) assigned to central position
# smooth: Running median spanning 5 positions
resi	aa	logit	logit_smooth
1	M	0.500000000000000	0.500000000000000
2	E	0.500000000000000	0.500000000000000
3	N	0.500000000000000	0.500000000000000
4	P	0.500000000000000	0.500000000000000
5	Q	0.500000000000000	0.500000000000000
6	D	0.500000000000000	0.500000000000000
7	I	0.500000000000000	0.500000000000000
8	F	0.500000000000000	0.500000000000000
9	S	0.052794404590311	0.183085515162141
10	S	0.070156718638668	0.183085515162141
11	N	0.183085515162141	0.183085515162141
12	G	0.365143627984017	0.279782609643482
13	G	0.279782609643482	0.284151297762644
14	C	0.284151297762644	0.365143627984017
15	L	0.578944060222409	0.536610320388902
16	S	0.559237130970411	0.536610320388902
17	D	0.536610320388902	0.536610320388902
18	I	0.399328005794811	0.441363321078880
19	V	0.399328005794811	0.399328005794811
20	I	0.441363321078880	0.399328005794811
21	E	0.374975605106323	0.441363321078880
22	K	0.442441593308412	0.441363321078880
23	Y	0.457351422769687	0.374975605106323
24	L	0.309692312039840	0.442441593308412
25	V	0.325987574630224	0.427887154783268
26	E	0.622680105871582	0.427887154783268
27	S	0.427887154783268	0.427887154783268
28	K	0.451735218442817	0.451735218442817
29	E	0.331840720768983	0.451735218442817
30	S	0.581414549288583	0.561385657555130
31	V	0.595680533114770	0.561385657555130
32	S	0.561385657555130	0.561385657555130
33	H	0.385976873094671	0.385976873094671
34	V	0.155567644905936	0.385976873094671
35	Q	0.340036956828592	0.385976873094671
36	L	0.387361427324688	0.387361427324688
37	A	0.556160936654561	0.556160936654561
38	C	0.649769883347982	0.556160936654561
39	S	0.777053292075133	0.556160936654561
40	M	0.505311632673884	0.505311632673884
41	Q	0.435751266559920	0.435751266559920
42	D	0.420027344896813	0.420027344896813
43	C	0.196018921793403	0.331740880057350
44	A	0.331740880057350	0.331740880057350
45	F	0.297885904005435	0.331740880057350
46	P	0.413097265951358	0.407814827535161
47	L	0.464695102364387	0.407814827535161
48	D	0.407814827535161	0.407814827535161
49	G	0.316442276757471	0.321128159083945
50	T	0.321128159083945	0.321128159083945
51	E	0.321128159083945	0.316442276757471
52	L	0.200268938862817	0.200268938862817
53	C	0.169478619870290	0.169478619870290
54	I	0.105339631864372	0.113325741033291
55	W	0.113325741033291	0.113325741033291
56	N	0.113325741033291	0.113325741033291
57	T	0.324521861449026	0.324521861449026
58	K	0.564027765275131	0.564027765275131
59	D	0.706229604723629	0.645166516563080
60	P	0.818776347658262	0.645166516563080
61	S	0.645166516563080	0.645166516563080
62	H	0.549721117291270	0.549721117291270
63	Q	0.392644644158533	0.392644644158533
64	L	0.231491359035844	0.392644644158533
65	L	0.243995857125876	0.392644644158533
66	I	0.393910239481429	0.393910239481429
67	L	0.410703601557685	0.410703601557685
68	R	0.631172512637869	0.631172512637869
69	G	0.751734252703606	0.751734252703606
70	H	0.787947184582860	0.787947184582860
71	H	0.865590782380647	0.787947184582860
72	Q	0.840686753015136	0.787947184582860
73	P	0.690241221036331	0.690241221036331
74	I	0.527916621983114	0.527916621983114
75	T	0.483654461597670	0.483654461597670
76	A	0.283431182137353	0.436398732364276
77	M	0.237576970714172	0.436398732364276
78	A	0.436398732364276	0.436398732364276
79	F	0.574341980254518	0.574341980254518
80	G	0.718157757047226	0.718157757047226
81	N	0.815976326013175	0.758715310225832
82	K	0.839142067082972	0.758715310225832
83	V	0.758715310225832	0.815976326013175
84	N	0.756708497471161	0.758715310225832
85	P	0.826432768018570	0.756708497471161
86	L	0.612744408754859	0.690606752663281
87	L	0.690606752663281	0.690606752663281
88	I	0.670753436621313	0.690606752663281
89	C	0.845820221697004	0.845820221697004
90	S	0.912282966733094	0.910411623846456
91	A	0.956226078149993	0.912282966733094
92	S	0.910411623846456	0.933993305996680
93	L	0.960104198657787	0.933993305996680
94	D	0.933993305996680	0.910411623846456
95	Y	0.812173465995957	0.812173465995957
96	V	0.787032762863341	0.787032762863341
97	I	0.661990472302216	0.661990472302216
98	M	0.411861007445201	0.478470211145211
99	W	0.397667451957752	0.478470211145211
100	N	0.478470211145211	0.458429471266686
101	L	0.632829768198827	0.478470211145211
102	D	0.458429471266686	0.561501333917145
103	E	0.561501333917145	0.581515717900510
104	C	0.581515717900510	0.561501333917145
105	R	0.581515717900510	0.561501333917145
106	E	0.367150509624817	0.367150509624817
107	K	0.293885176263007	0.293885176263007
108	V	0.137114527493687	0.168403713115982
109	L	0.168403713115982	0.168403713115982
110	Q	0.155277077942647	0.168403713115982
111	G	0.356151559128769	0.312105770832949
112	L	0.421453810304947	0.356151559128769
113	V	0.312105770832949	0.421453810304947
114	P	0.441343310223313	0.441343310223313
115	R	0.721076147303400	0.534047557553062
116	G	0.674597039211414	0.534047557553062
117	T	0.534047557553062	0.674597039211414
118	V	0.509895385272621	0.674597039211414
119	M	0.679315833350735	0.679315833350735
120	G	0.818138330484812	0.708798740330106
121	S	0.818138330484812	0.818138330484812
122	L	0.708798740330106	0.818138330484812
123	L	0.843254165665420	0.832949293486266
124	G	0.832949293486266	0.843254165665420
125	K	0.925317739270058	0.843254165665420
126	V	0.859647840696587	0.832949293486266
127	L	0.642226120739179	0.743743507367930
128	C	0.562696452173123	0.743743507367930
129	L	0.743743507367930	0.743743507367930
130	Q	0.831913684409412	0.745850156630228
131	L	0.763761792347655	0.763761792347655
132	S	0.745850156630228	0.831913684409412
133	L	0.861732698621435	0.782446458775656
134	D	0.890258583064702	0.782446458775656
135	D	0.782446458775656	0.782446458775656
136	H	0.602976087935006	0.602976087935006
137	V	0.471401263768801	0.602976087935006
138	V	0.491464241856000	0.602976087935006
139	A	0.661826531422654	0.610399453460247
140	V	0.610399453460247	0.610399453460247
141	C	0.746406907595504	0.661826531422654
142	A	0.439152196905941	0.746406907595504
143	G	0.761316998803897	0.761316998803897
144	N	0.785588988031593	0.761316998803897
145	K	0.774570531307272	0.761316998803897
146	I	0.650235214782286	0.650235214782286
147	F	0.572253692241775	0.650235214782286
148	M	0.650235214782286	0.572253692241775
149	L	0.540487910994924	0.540487910994924
150	D	0.473408817477492	0.511016164478882
151	I	0.296056573519361	0.511016164478882
152	E	0.511016164478882	0.493593815574099
153	T	0.548627942302888	0.493593815574099
154	Q	0.493593815574099	0.493593815574099
155	A	0.340429870467746	0.341655081884435
156	V	0.341655081884435	0.340429870467746
157	R	0.206903300301029	0.287112272589091
158	A	0.105573111709373	0.206903300301029
159	E	0.287112272589091	0.206903300301029
160	L	0.166666211449678	0.287112272589091
161	Q	0.299483427807107	0.299483427807107
162	G	0.418981322728588	0.309719315617606
163	H	0.309719315617606	0.391431984987076
164	L	0.405874166742019	0.391431984987076
165	G	0.391431984987076	0.391431984987076
166	P	0.336305524593302	0.405874166742019
167	V	0.449842116243212	0.449842116243212
168	T	0.605784956561868	0.451308861947217
169	A	0.500948186363366	0.500948186363366
170	V	0.451308861947217	0.523786650792535
171	E	0.523786650792535	0.523786650792535
172	F	0.657145187673798	0.657145187673798
173	C	0.675018425355089	0.675018425355089
174	P	0.733145851088974	0.699340379540006
175	W	0.798652310009449	0.699340379540006
176	R	0.699340379540006	0.699340379540006
177	A	0.569119038939493	0.569119038939493
178	G	0.349770095712372	0.349770095712372
179	T	0.253919504845453	0.309487280294780
180	L	0.309487280294780	0.309487280294780
181	I	0.309487280294780	0.309487280294780
182	S	0.208346972880317	0.309487280294780
183	A	0.345552416976091	0.309487280294780
184	S	0.345552416976091	0.208346972880317
185	E	0.196516582510803	0.313329814801909
186	D	0.176862101671417	0.313329814801909
187	R	0.313329814801909	0.196516582510803
188	G	0.313329814801909	0.176862101671417
189	F	0.155143412884849	0.155143412884849
190	K	0.082736125256220	0.155143412884849
191	V	0.144898020252870	0.155143412884849
192	W	0.219431703729038	0.219431703729038
193	D	0.327354628461952	0.327354628461952
194	H	0.458792558640052	0.458792558640052
195	C	0.629107680810538	0.611215221510097
196	T	0.611215221510097	0.629107680810538
197	G	0.780027704711822	0.780027704711822
198	S	0.780961732745430	0.780027704711822
199	L	0.790873040405505	0.780027704711822
200	I	0.731289489725596	0.780961732745430
201	Y	0.704074408122952	0.790873040405505
202	S	0.801839891709019	0.801839891709019
203	S	0.875796569774274	0.875796569774274
204	S	0.891898005745989	0.890839528171487
205	V	0.890839528171487	0.891898005745989
206	L	0.953004353854303	0.953004353854303
207	S	0.974285790698761	0.953004353854303
208	A	0.976224444254784	0.953004353854303
209	Y	0.909744356006805	0.909744356006805
210	P	0.877226392141897	0.877226392141897
211	L	0.803995070733731	0.815690828632766
212	L	0.803995070733731	0.803995070733731
213	S	0.815690828632766	0.803995070733731
214	L	0.705409589595212	0.803280697242000
215	F	0.705409589595212	0.770854970416176
216	I	0.803280697242000	0.705409589595212
217	D	0.770854970416176	0.735106878105079
218	A	0.594998279813474	0.735106878105079
219	E	0.735106878105079	0.644478035558018
220	S	0.644478035558018	0.594998279813474
221	R	0.325350608432934	0.325350608432934
222	Q	0.267183302485101	0.267183302485101
223	L	0.151870729579893	0.152574296804133
224	V	0.152574296804133	0.152574296804133
225	T	0.149025134911627	0.152574296804133
226	G	0.416355993774701	0.416355993774701
227	C	0.520646582974153	0.520646582974153
228	A	0.654211419196183	0.654211419196183
229	D	0.780426121854661	0.728530279006846
230	G	0.832057418938554	0.728530279006846
231	Q	0.728530279006846	0.728530279006846
232	L	0.519230349568445	0.519230349568445
233	W	0.405739738067077	0.519230349568445
234	I	0.421317344379207	0.519230349568445
235	F	0.625066655340997	0.496211974975665
236	S	0.528367683482699	0.528367683482699
237	L	0.496211974975665	0.625066655340997
238	M	0.770683820228739	0.770683820228739
239	D	0.845084905136571	0.845084905136571
240	G	0.864481502006146	0.845084905136571
241	H	0.852733995865423	0.845084905136571
242	H	0.593729882439285	0.593729882439285
243	Y	0.574206018162036	0.574206018162036
244	R	0.437799779314795	0.437799779314795
245	R	0.423355772727438	0.423355772727438
246	V	0.269240943087054	0.269240943087054
247	A	0.198508695141154	0.269240943087054
248	R	0.221488036808528	0.269240943087054
249	V	0.275595934628770	0.275595934628770
250	D	0.397357926885627	0.275595934628770
251	L	0.379503800134613	0.275595934628770
252	R	0.263175123084629	0.263175123084629
253	K	0.263175123084629	0.263175123084629
254	K	0.263175123084629	0.263175123084629
255	T	0.263175123084629	0.263175123084629
256	E	0.215318539818605	0.215318539818605
257	T	0.202760964895518	0.215318539818605
258	F	0.101330180767395	0.215318539818605
259	S	0.297676261187311	0.251351176920647
260	T	0.265914339601556	0.251351176920647
261	R	0.251351176920647	0.251351176920647
262	R	0.247312553215367	0.247312553215367
263	V	0.228532091504015	0.228532091504015
264	K	0.143992311771719	0.143992311771719
265	S	0.143992311771719	0.143992311771719
266	G	0.142650169871905	0.142650169871905
267	L	0.075925393337438	0.133716155396452
268	C	0.133716155396452	0.114867084272940
269	S	0.114867084272940	0.107366334864345
270	Q	0.107366334864345	0.107366334864345
271	P	0.101290637404150	0.101290637404150
272	E	0.061995124028834	0.101290637404150
273	E	0.079214289003322	0.101290637404150
274	S	0.139131488537590	0.079214289003322
275	Q	0.139131488537590	0.079214289003322
276	L	0.075022117246983	0.075022117246983
277	P	0.036786558117432	0.036786558117432
278	S	0.021454933574887	0.036786558117432
279	T	0.021454933574887	0.036786558117432
280	S	0.042134479373230	0.042134479373230
281	A	0.042134479373230	0.042134479373230
282	L	0.115562780107463	0.115562780107463
283	G	0.116684752535550	0.115562780107463
284	K	0.211048742077735	0.116684752535550
285	G	0.107964711936777	0.195379008979603
286	E	0.195379008979603	0.211048742077735
287	Q	0.313268716388123	0.313268716388123
288	V	0.327426981568773	0.327426981568773
289	E	0.477690497708922	0.327426981568773
290	V	0.477690497708922	0.467738017233094
291	T	0.292684179340696	0.467738017233094
292	F	0.467738017233094	0.467738017233094
293	P	0.317798748154273	0.467738017233094
294	V	0.536513093061751	0.536513093061751
295	L	0.668472064217120	0.668472064217120
296	R	0.804132437569058	0.804132437569058
297	L	0.830547637878486	0.804132437569058
298	A	0.878888414626267	0.804132437569058
299	P	0.771475371408269	0.771475371408269
300	C	0.769542450561817	0.771475371408269
301	D	0.686831057227530	0.769542450561817
302	L	0.805552757879002	0.686831057227530
303	S	0.647476042863528	0.686831057227530
304	L	0.610853112494340	0.647476042863528
305	I	0.732134748791663	0.610853112494340
306	P	0.592650234470694	0.592650234470694
307	N	0.542452460408778	0.542452460408778
308	S	0.444674340594091	0.444674340594091
309	A	0.283483279654518	0.444548538563373
310	C	0.444548538563373	0.424624383256062
311	G	0.314901474549858	0.401160334007530
312	C	0.424624383256062	0.401160334007530
313	L	0.401160334007530	0.401160334007530
314	S	0.394520686956018	0.424624383256062
315	S	0.609476108404015	0.597964467674884
316	E	0.597964467674884	0.597964467674884
317	N	0.597964467674884	0.597964467674884
318	T	0.547922024836028	0.562798447646364
319	R	0.562798447646364	0.562798447646364
320	C	0.562798447646364	0.562798447646364
321	V	0.600989761103191	0.599681679886413
322	W	0.599681679886413	0.600989761103191
323	I	0.718669742407618	0.718669742407618
324	G	0.826778985325537	0.826778985325537
325	S	0.868343100366942	0.868343100366942
326	S	0.939827850027822	0.933064803459690
327	V	0.949896793393717	0.939827850027822
328	G	0.933064803459690	0.939827850027822
329	L	0.942231822576620	0.933064803459690
330	F	0.845940466801897	0.845940466801897
331	V	0.825438520864157	0.825438520864157
332	F	0.571444273613359	0.726481190639547
333	N	0.683981399642015	0.726481190639547
334	L	0.726481190639547	0.726481190639547
335	A	0.833048777783646	0.833048777783646
336	N	0.835134641849131	0.835134641849131
337	L	0.920630292632415	0.835134641849131
338	E	0.853394576303224	0.835134641849131
339	V	0.608922594837809	0.630450137252872
340	E	0.630450137252872	0.608922594837809
341	A	0.457244059127065	0.515022654630038
342	A	0.515022654630038	0.515022654630038
343	L	0.515022654630038	0.515022654630038
344	Y	0.463911902419084	0.515022654630038
345	Y	0.689518504360363	0.689518504360363
346	K	0.689518504360363	0.689518504360363
347	D	0.879041780943477	0.839480267198087
348	F	0.839480267198087	0.848765628550551
349	Q	0.873212322524123	0.873212322524123
350	S	0.848765628550551	0.848765628550551
351	L	0.880136617760990	0.848765628550551
352	S	0.827482427424638	0.838841045707398
353	I	0.838841045707398	0.827482427424638
354	L	0.764370232881682	0.827482427424638
355	L	0.731874820510682	0.764370232881682
356	A	0.854919445218189	0.764370232881682
357	G	0.761251481307812	0.761251481307812
358	S	0.809190674920560	0.761251481307812
359	C	0.679432452453757	0.679432452453757
360	A	0.510029177136937	0.510029177136937
361	L	0.495301605796154	0.495301605796154
362	R	0.451160640401221	0.451160640401221
363	N	0.451160640401221	0.451160640401221
364	R	0.412643996079945	0.451160640401221
365	T	0.518189437019143	0.518189437019143
366	A	0.727704877368199	0.671336680799759
367	D	0.766333333740067	0.727704877368199
368	Q	0.671336680799759	0.756690639254002
369	K	0.757692977381444	0.756690639254002
370	V	0.756690639254002	0.685460762879883
371	L	0.685460762879883	0.685460762879883
372	C	0.674994555408528	0.685460762879883
373	L	0.644735833796686	0.685460762879883
374	L	0.785155893595700	0.785155893595700
375	A	0.785155893595700	0.785155893595700
376	S	0.925759073308067	0.925759073308067
377	L	0.962106340024650	0.939248464384946
378	F	0.939248464384946	0.939248464384946
379	G	0.948606184557539	0.939248464384946
380	G	0.886288341837114	0.886288341837114
381	K	0.804923293905313	0.804923293905313
382	I	0.729387726486975	0.729387726486975
383	A	0.637766366612271	0.729387726486975
384	V	0.729387726486975	0.729387726486975
385	L	0.821310574476127	0.725253263962919
386	E	0.725253263962919	0.725253263962919
387	I	0.634202248877410	0.720841653199329
388	N	0.679061857015173	0.720841653199329
389	P	0.720841653199329	0.679061857015173
390	A	0.814729809892621	0.679061857015173
391	A	0.647388996802771	0.647388996802771
392	L	0.599376849447266	0.599376849447266
393	V	0.568867246187695	0.568867246187695
394	R	0.346833286169071	0.460454545544227
395	A	0.460454545544227	0.460454545544227
396	Q	0.295371924054662	0.460454545544227
397	Q	0.498166180722651	0.498166180722651
398	C	0.538722854894096	0.529210023970164
399	P	0.618744662556747	0.529210023970164
400	S	0.529210023970164	0.529210023970164
401	M	0.423392421293485	0.423392421293485
402	G	0.300988282480389	0.343036544145633
403	Q	0.285250659042330	0.343036544145633
404	S	0.343036544145633	0.343036544145633
405	L	0.491110111936157	0.491110111936157
406	S	0.662729005137645	0.509863007917498
407	V	0.509863007917498	0.553031289990942
408	P	0.553031289990942	0.553031289990942
409	A	0.553031289990942	0.553031289990942
410	S	0.411514761798233	0.553031289990942
411	S	0.634718260195513	0.634718260195513
412	C	0.765273755129867	0.711389647505659
413	V	0.859647102295966	0.765273755129867
414	L	0.711389647505659	0.783137290245375
415	P	0.833836443665148	0.800219186469383
416	T	0.783137290245375	0.783137290245375
417	S	0.800219186469383	0.783137290245375
418	P	0.652031879987720	0.652031879987720
419	L	0.638547717001051	0.638547717001051
420	Y	0.638547717001051	0.638547717001051
421	L	0.526603088736720	0.526603088736720
422	G	0.380804017741629	0.380804017741629
423	I	0.286596323310528	0.367089654365380
424	A	0.367089654365380	0.364553637676990
425	K	0.364553637676990	0.286596323310528
426	E	0.247754631750645	0.263359380864970
427	K	0.263359380864970	0.247754631750645
428	S	0.170348209486848	0.170348209486848
429	T	0.113447413561514	0.119470565442693
430	K	0.077141338436647	0.113447413561514
431	A	0.119470565442693	0.077141338436647
432	A	0.067081609914688	0.077141338436647
433	S	0.044418181506048	0.077556345071619
434	E	0.077556345071619	0.077556345071619
435	Q	0.180501057689416	0.099163693227259
436	R	0.180501057689416	0.099163693227259
437	R	0.099163693227259	0.103113991804498
438	A	0.091290615436498	0.103113991804498
439	A	0.103113991804498	0.103113991804498
440	R	0.149661564672962	0.149661564672962
441	N	0.196512312988913	0.196512312988913
442	V	0.313643468021088	0.313643468021088
443	M	0.461824006981671	0.448337289580576
444	K	0.481881102366256	0.461824006981671
445	D	0.448337289580576	0.481881102366256
446	Q	0.562268863005577	0.481881102366256
447	R	0.530370105719535	0.479241339501356
448	L	0.479241339501356	0.479241339501356
449	V	0.460321150585413	0.460321150585413
450	F	0.448392054228940	0.452123069975714
451	H	0.452123069975714	0.448392054228940
452	S	0.402399010456854	0.448392054228940
453	K	0.416644628164752	0.452123069975714
454	V	0.636856152512473	0.617488826736920
455	R	0.617677426009852	0.617488826736920
456	S	0.617488826736920	0.617488826736920
457	S	0.594376724818990	0.594376724818990
458	G	0.464879460933622	0.547905763051441
459	Y	0.411512836545205	0.547905763051441
460	A	0.547905763051441	0.522133365880535
461	S	0.547905763051441	0.522133365880535
462	A	0.522133365880535	0.522133365880535
463	P	0.376587367239529	0.376587367239529
464	H	0.361445748948331	0.376587367239529
465	V	0.309887382248367	0.376587367239529
466	T	0.477584048573389	0.397048989058647
467	M	0.532710897121249	0.397048989058647
468	F	0.397048989058647	0.397048989058647
469	S	0.235509466966071	0.235509466966071
470	P	0.188906762556253	0.188906762556253
471	K	0.151773527198133	0.151773527198133
472	T	0.137300840195416	0.137300840195416
473	N	0.128637413399069	0.128637413399069
474	I	0.079673300902421	0.084574354584397
475	K	0.084574354584397	0.079673300902421
476	S	0.057874943825540	0.057874943825540
477	E	0.034257805587362	0.040061826364503
478	G	0.034257805587362	0.040061826364503
479	K	0.040061826364503	0.040061826364503
480	G	0.066357055252668	0.066357055252668
481	S	0.079419336176610	0.066357055252668
482	S	0.105011204050175	0.066357055252668
483	R	0.032026663553679	0.069383385238643
484	S	0.041288468514779	0.069383385238643
485	R	0.069383385238643	0.069383385238643
486	S	0.099412651112918	0.099412651112918
487	S	0.199349785156198	0.131653580861393
488	C	0.131653580861393	0.199349785156198
489	A	0.243559798943997	0.243559798943997
490	R	0.283219297332504	0.283219297332504
491	E	0.402558789363840	0.346758187456307
492	A	0.346758187456307	0.346758187456307
493	Y	0.349238446760146	0.346758187456307
494	P	0.319238828640748	0.319238828640748
495	V	0.284996699350722	0.284996699350722
496	E	0.231567650892868	0.231567650892868
497	C	0.137584044280707	0.159367270738347
498	A	0.107100183137446	0.159367270738347
499	V	0.159367270738347	0.159367270738347
500	P	0.288380783148745	0.223158222372080
501	T	0.288380783148745	0.223158222372080
502	K	0.223158222372080	0.223158222372080
503	P	0.223158222372080	0.223158222372080
504	G	0.145522676221542	0.223158222372080
505	P	0.322631727917646	0.223158222372080
506	Q	0.230718782143359	0.208663211295786
507	V	0.208663211295786	0.230718782143359
508	A	0.208663211295786	0.230718782143359
509	A	0.332482171538074	0.332482171538074
510	A	0.441660323169501	0.441660323169501
511	P	0.630744415840157	0.630744415840157
512	T	0.649639461476967	0.649639461476967
513	C	0.809371687815435	0.803654525570698
514	T	0.833198892419058	0.803654525570698
515	R	0.803654525570698	0.803654525570698
516	V	0.545366119197038	0.545366119197038
517	C	0.424966355255162	0.472743978398002
518	C	0.357179857844588	0.472743978398002
519	I	0.472743978398002	0.472743978398002
520	Q	0.664620519036881	0.664620519036881
521	Y	0.706352594110495	0.664620519036881
522	S	0.706352594110495	0.706352594110495
523	G	0.642706951682205	0.706352594110495
524	D	0.757994087902904	0.692682915928085
525	G	0.692682915928085	0.642706951682205
526	Q	0.526888125809110	0.526888125809110
527	W	0.427842415772988	0.526888125809110
528	L	0.408291411791904	0.526888125809110
529	A	0.584192859746530	0.584192859746530
530	C	0.603902151241780	0.603902151241780
531	G	0.722216838619799	0.722216838619799
532	L	0.865326313333920	0.865326313333920
533	A	0.865326313333920	0.865326313333920
534	N	0.912506876530756	0.912506876530756
535	H	0.918723615388880	0.912506876530756
536	L	0.914703952751433	0.912506876530756
537	L	0.852312584504133	0.852312584504133
538	L	0.780481050173080	0.780481050173080
539	V	0.691239073702687	0.715663534898891
540	F	0.715663534898891	0.695558728801237
541	D	0.621804881678774	0.695558728801237
542	A	0.695558728801237	0.715663534898891
543	S	0.843286156347973	0.695558728801237
544	L	0.833094038760251	0.695558728801237
545	T	0.667632538163670	0.667632538163670
546	G	0.535469653212686	0.535469653212686
547	T	0.234688090050763	0.234688090050763
548	P	0.119683501417123	0.233529862190804
549	A	0.081974674946302	0.164550897214677
550	V	0.233529862190804	0.164550897214677
551	F	0.164550897214677	0.179925611175416
552	S	0.194655791062650	0.194655791062650
553	G	0.179925611175416	0.194655791062650
554	H	0.258400596417033	0.258400596417033
555	D	0.477160547730610	0.474434127792460
556	G	0.474434127792460	0.474434127792460
557	A	0.494922764520933	0.474434127792460
558	V	0.285239706588935	0.285239706588935
559	N	0.201590439104394	0.224034709060125
560	A	0.127248100991506	0.224034709060125
561	V	0.224034709060125	0.224034709060125
562	C	0.417732769650944	0.417732769650944
563	W	0.555592172213265	0.555592172213265
564	S	0.714407384068215	0.714407384068215
565	Q	0.802385412392581	0.719806943712571
566	D	0.802385412392581	0.719806943712571
567	R	0.719806943712571	0.719806943712571
568	R	0.618092625121631	0.618092625121631
569	W	0.499269190520417	0.499269190520417
570	L	0.371514369853951	0.408864354557582
571	L	0.408864354557582	0.371514369853951
572	S	0.273705988849869	0.371514369853951
573	A	0.361743466066074	0.408864354557582
574	A	0.548817787312864	0.548817787312864
575	R	0.708784987501155	0.708784987501155
576	D	0.734628745986342	0.708784987501155
577	G	0.734628745986342	0.708784987501155
578	T	0.513836156665525	0.513836156665525
579	L	0.408425766580751	0.408425766580751
580	R	0.174222088364295	0.283849392726035
581	M	0.283849392726035	0.283849392726035
582	W	0.283849392726035	0.283849392726035
583	S	0.377632103697588	0.377632103697588
584	A	0.513739023081495	0.513739023081495
585	R	0.798848567444124	0.787390278412199
586	G	0.798848567444124	0.787390278412199
587	A	0.787390278412199	0.787390278412199
588	E	0.496280666103877	0.630474134154874
589	L	0.578654000479399	0.578654000479399
590	A	0.630474134154874	0.496280666103877
591	L	0.462830099927336	0.462830099927336
592	L	0.448218667644997	0.462830099927336
593	L	0.360056093921391	0.462830099927336
594	G	0.514953981395329	0.513571095923793
595	K	0.564392978701245	0.514953981395329
596	D	0.513571095923793	0.525711612988271
597	M	0.692956962706698	0.564392978701245
598	F	0.525711612988271	0.608635412924421
599	S	0.627924031411182	0.608635412924421
600	K	0.608635412924421	0.608309580683574
601	P	0.589001353425408	0.608309580683574
602	I	0.608309580683574	0.589001353425408
603	Q	0.506571601559659	0.589001353425408
604	S	0.571975737141846	0.608309580683574
605	A	0.833218073349239	0.833218073349239
606	Q	0.871180248759155	0.871180248759155
607	F	0.871790848946200	0.871790848946200
608	Y	0.927401001844195	0.927401001844195
609	Y	0.931269212025907	0.927401001844195
610	I	0.940971288705516	0.927401001844195
611	D	0.855486311567983	0.855486311567983
612	A	0.845044688590126	0.845044688590126
613	F	0.757915130638463	0.826592417908128
614	I	0.826592417908128	0.826592417908128
615	L	0.826592417908128	0.826592417908128
616	L	0.827372483868201	0.826592417908128
617	S	0.838736930162663	0.826592417908128
618	S	0.764231528406375	0.827372483868201
619	G	0.733783793317418	0.838736930162663
620	P	0.856026201901390	0.764231528406375
621	E	0.907951805800640	0.733783793317418
622	F	0.725156854988170	0.725156854988170
623	Q	0.567141230715062	0.567141230715062
624	L	0.528253194207599	0.528253194207599
625	L	0.359777211471222	0.359777211471222
626	R	0.219269854878313	0.302735935955798
627	Y	0.138847418672016	0.302735935955798
628	H	0.302735935955798	0.302735935955798
629	I	0.325045091639579	0.325045091639579
630	D	0.475084446210488	0.456104731424657
631	T	0.456104731424657	0.456104731424657
632	C	0.461462569133070	0.456104731424657
633	K	0.296191774651756	0.296191774651756
634	D	0.174370567647503	0.174370567647503
635	E	0.163702897696342	0.163702897696342
636	I	0.096332651829433	0.096332651829433
637	K	0.089984608832917	0.096332651829433
638	R	0.043786276995854	0.096332651829433
639	Y	0.146850774805786	0.146850774805786
640	K	0.257399863633369	0.257399863633369
641	Q	0.257399863633369	0.257399863633369
642	K	0.284012735362871	0.284012735362871
643	S	0.598567559856765	0.563278693089321
644	K	0.722013211897046	0.580378365463865
645	S	0.563278693089321	0.580378365463865
646	K	0.580378365463865	0.563278693089321
647	L	0.492172754483687	0.554098380622472
648	I	0.407235387682814	0.492172754483687
649	C	0.554098380622472	0.492172754483687
650	R	0.402308189163121	0.517781203434442
651	L	0.517781203434442	0.520510019687401
652	S	0.520510019687401	0.520510019687401
653	T	0.535192302512494	0.535192302512494
654	T	0.683856239297240	0.599799828571784
655	G	0.696453642207844	0.599799828571784
656	A	0.599799828571784	0.599799828571784
657	V	0.556616875403972	0.556616875403972
658	D	0.382820666452975	0.382820666452975
659	M	0.223192911621824	0.330970165040628
660	T	0.222249104851896	0.328554142903450
661	S	0.330970165040628	0.328554142903450
662	L	0.328554142903450	0.330970165040628
663	S	0.342878183635253	0.342878183635253
664	A	0.584214481142651	0.584214481142651
665	V	0.661306035209166	0.661306035209166
666	N	0.682640765176456	0.682640765176456
667	D	0.840806630259067	0.763191462928686
668	F	0.811664053540830	0.776645605996107
669	Y	0.763191462928686	0.776645605996107
670	S	0.776645605996107	0.763191462928686
671	H	0.594867601804231	0.613036091014317
672	I	0.613036091014317	0.594867601804231
673	V	0.566187074506490	0.566187074506490
674	L	0.566187074506490	0.566187074506490
675	A	0.485727033768495	0.566187074506490
676	A	0.763185043330056	0.566187074506490
677	G	0.763185043330056	0.636074752667811
678	R	0.481962655614093	0.636074752667811
679	N	0.636074752667811	0.562581979926356
680	R	0.562581979926356	0.481962655614093
681	T	0.436701007442696	0.436701007442696
682	V	0.255790010989786	0.255790010989786
683	E	0.227052482590668	0.227052482590668
684	V	0.193138807328030	0.227052482590668
685	F	0.193138807328030	0.227052482590668
686	D	0.279819111588532	0.279819111588532
687	L	0.380460808544009	0.380460808544009
688	N	0.611798935762862	0.504430976500120
689	A	0.641901181200212	0.504430976500120
690	G	0.504430976500120	0.579041964030239
691	C	0.422798241180028	0.504430976500120
692	S	0.579041964030239	0.446482812086238
693	A	0.446482812086238	0.442021161548978
694	A	0.317773922594642	0.442021161548978
695	V	0.442021161548978	0.442021161548978
696	I	0.418294666923802	0.423538337911538
697	A	0.494235795382737	0.442021161548978
698	E	0.423538337911538	0.494235795382737
699	A	0.664258086897549	0.646075692883735
700	H	0.664258086897549	0.646075692883735
701	S	0.646075692883735	0.646075692883735
702	R	0.541298169524179	0.541298169524179
703	P	0.475504902166663	0.475504902166663
704	V	0.286700453259817	0.286700453259817
705	H	0.164876157051363	0.286700453259817
706	Q	0.138584352988753	0.286700453259817
707	I	0.343658723533686	0.288013704348299
708	C	0.301363576011894	0.288013704348299
709	Q	0.288013704348299	0.288013704348299
710	N	0.271792919106404	0.271792919106404
711	K	0.241952089651394	0.241952089651394
712	G	0.241952089651394	0.241952089651394
713	S	0.147262510568643	0.241952089651394
714	S	0.164284124249826	0.164284124249826
715	F	0.269454913467233	0.147262510568643
716	T	0.125662914764325	0.164284124249826
717	T	0.143957811450989	0.254034639836392
718	Q	0.254034639836392	0.254034639836392
719	Q	0.446429147147117	0.446429147147117
720	P	0.463748345323895	0.463748345323895
721	Q	0.536271353023138	0.536271353023138
722	A	0.586630496693956	0.538972739771039
723	Y	0.742876857448404	0.538972739771039
724	N	0.538972739771039	0.538972739771039
725	L	0.366254585264833	0.413302147047523
726	F	0.301762109912364	0.413302147047523
727	L	0.413302147047523	0.413302147047523
728	T	0.451683938776176	0.451683938776176
729	T	0.645477065360737	0.614107023437121
730	A	0.796233351691246	0.633288451431444
731	I	0.614107023437121	0.645477065360737
732	G	0.633288451431444	0.633288451431444
733	D	0.701378133664122	0.614107023437121
734	G	0.558296677364603	0.559640686180474
735	M	0.559640686180474	0.558296677364603
736	R	0.421924781685546	0.536852173086275
737	L	0.536852173086275	0.421924781685546
738	W	0.396941682474106	0.396941682474106
739	D	0.366567761030601	0.396941682474106
740	L	0.234563007906921	0.396941682474106
741	R	0.430955130173255	0.430955130173255
742	T	0.465223773004432	0.430955130173255
743	L	0.465223773004432	0.430955130173255
744	R	0.384082320858028	0.384082320858028
745	C	0.329430627085027	0.329430627085027
746	E	0.209096786919749	0.209096786919749
747	R	0.125909919567168	0.178918426372612
748	H	0.178918426372612	0.167223540083081
749	F	0.167223540083081	0.167223540083081
750	E	0.136586131502760	0.167223540083081
751	G	0.200786606649524	0.160212199237814
752	H	0.091820661946319	0.136586131502760
753	P	0.160212199237814	0.160212199237814
754	T	0.127258133019732	0.160212199237814
755	R	0.321834019875947	0.257494874238453
756	G	0.305482777091785	0.257494874238453
757	Y	0.257494874238453	0.281842022328986
758	P	0.229587538070162	0.281842022328986
759	C	0.281842022328986	0.281842022328986
760	G	0.359000588744116	0.359000588744116
761	I	0.492556312497724	0.492556312497724
762	A	0.583576583289968	0.583576583289968
763	F	0.629775621643539	0.629775621643539
764	S	0.716826015502287	0.642142916111400
765	P	0.716826015502287	0.642142916111400
766	C	0.642142916111400	0.642142916111400
767	G	0.547913776296997	0.547913776296997
768	R	0.273917857712384	0.349964210182066
769	F	0.349964210182066	0.273917857712384
770	A	0.221844524112935	0.221844524112935
771	A	0.221844524112935	0.221844524112935
772	C	0.208954498896259	0.221844524112935
773	G	0.310559418566458	0.247011477901776
774	A	0.478473133217990	0.310559418566458
775	E	0.247011477901776	0.313784085238253
776	D	0.394879047592701	0.313784085238253
777	R	0.313784085238253	0.247011477901776
778	H	0.196615459538179	0.196615459538179
779	A	0.166270061810338	0.166270061810338
780	Y	0.141112873608371	0.166270061810338
781	V	0.160506306452397	0.166270061810338
782	Y	0.201846275630113	0.181779344730525
783	E	0.181779344730525	0.201846275630113
784	M	0.294547045041819	0.294547045041819
785	G	0.610815660379717	0.555926850065998
786	S	0.640949404829148	0.555926850065998
787	S	0.555926850065998	0.555926850065998
788	T	0.523758033129248	0.523758033129248
789	F	0.391080667628456	0.391080667628456
790	S	0.158410741384237	0.246146142784789
791	H	0.099036481011239	0.179986760566766
792	R	0.246146142784789	0.179986760566766
793	L	0.179986760566766	0.179986760566766
794	A	0.179986760566766	0.246146142784789
795	G	0.272355681634810	0.272355681634810
796	H	0.314753045931092	0.272355681634810
797	T	0.459134901996656	0.272355681634810
798	D	0.264935192367879	0.264935192367879
799	T	0.234511251357778	0.244265436413104
800	V	0.221287383477290	0.234511251357778
801	T	0.244265436413104	0.221287383477290
802	G	0.127580755808883	0.214584666334861
803	V	0.099058699280505	0.214584666334861
804	A	0.214584666334861	0.214584666334861
805	F	0.237223085803989	0.237223085803989
806	N	0.237223085803989	0.237223085803989
807	P	0.432991320157216	0.432991320157216
808	S	0.432991320157216	0.432991320157216
809	A	0.456896674018343	0.432991320157216
810	P	0.293723328907216	0.293723328907216
811	Q	0.293723328907216	0.293723328907216
812	L	0.186939771676820	0.260343699561465
813	A	0.260343699561465	0.260343699561465
814	T	0.148075731995336	0.260343699561465
815	A	0.291590001267041	0.291590001267041
816	T	0.475010750207982	0.475010750207982
817	L	0.629601577778568	0.500000000000000
818	D	0.629601577778568	0.500000000000000
819	G	0.500000000000000	0.500000000000000
820	K	0.500000000000000	0.500000000000000
821	L	0.500000000000000	0.500000000000000
822	Q	0.500000000000000	0.500000000000000
823	L	0.500000000000000	0.500000000000000
824	F	0.500000000000000	0.500000000000000
825	L	0.500000000000000	0.500000000000000
826	A	0.500000000000000	0.500000000000000
827	E	0.500000000000000	0.500000000000000
