# Supplementary material for: Conserved degronome features governing quality control associated proteolysis
Source: Nat Commun. 2022 Dec 8;13:7588. doi: 10.1038/s41467-022-35298-y (PMC9732359; doi:10.1038/s41467-022-35298-y)
Supplement: Supplementary file 7 — Supplementary Data 5 [file 41467_2022_35298_MOESM7_ESM.zip › profile_A2RRL7.csv]

# Degron profile of A2RRL7
# logit: Predicted probability of a tile being a degron (PSI<2.2) assigned to central position
# smooth: Running median spanning 5 positions
resi	aa	logit	logit_smooth
1	M	0.500000000000000	0.500000000000000
2	Q	0.500000000000000	0.500000000000000
3	R	0.500000000000000	0.500000000000000
4	L	0.500000000000000	0.500000000000000
5	P	0.500000000000000	0.500000000000000
6	A	0.500000000000000	0.500000000000000
7	A	0.500000000000000	0.500000000000000
8	T	0.500000000000000	0.500000000000000
9	R	0.865670037849846	0.865670037849846
10	A	0.888964334941951	0.888964334941951
11	T	0.914151533134702	0.907999112714166
12	L	0.907999112714166	0.907999112714166
13	I	0.907999112714166	0.910718457812586
14	L	0.926023461836933	0.910718457812586
15	S	0.910718457812586	0.910718457812586
16	L	0.910718457812586	0.926023461836933
17	A	0.941859436604968	0.937557093940661
18	F	0.937557093940661	0.937557093940661
19	A	0.937557093940661	0.937557093940661
20	S	0.895024490359762	0.895024490359762
21	L	0.847779214691947	0.847779214691947
22	H	0.732308434289149	0.732308434289149
23	S	0.592864067969793	0.592864067969793
24	A	0.592864067969793	0.592864067969793
25	C	0.380769953412130	0.380769953412130
26	S	0.333811989489470	0.333811989489470
27	A	0.211469477763105	0.291057273218393
28	E	0.179343305482002	0.211469477763105
29	A	0.291057273218393	0.200956326679379
30	S	0.180957812429969	0.200956326679379
31	S	0.200956326679379	0.200956326679379
32	S	0.213298025947026	0.192366992475416
33	N	0.192366992475416	0.192366992475416
34	S	0.111974920814252	0.111974920814252
35	S	0.059282975655293	0.059282975655293
36	S	0.041823634108234	0.054358040354701
37	L	0.054358040354701	0.054358040354701
38	T	0.045215197896725	0.048592461585373
39	A	0.081697429132914	0.048592461585373
40	H	0.048592461585373	0.048592461585373
41	H	0.045003452768244	0.081697429132914
42	P	0.087071130695092	0.087071130695092
43	D	0.151950489280821	0.124451392707482
44	P	0.124451392707482	0.124451392707482
45	G	0.195100635756377	0.124451392707482
46	T	0.060577305817108	0.124451392707482
47	L	0.106482993599120	0.109475066660309
48	E	0.134888734450564	0.106482993599120
49	Q	0.109475066660309	0.109475066660309
50	C	0.095196245614963	0.131869700544045
51	L	0.131869700544045	0.131869700544045
52	N	0.271659382228118	0.271659382228118
53	V	0.321319427310829	0.321319427310829
54	D	0.501360199144570	0.478366856558585
55	F	0.614908910163433	0.501360199144570
56	C	0.478366856558585	0.569580029185564
57	P	0.617585964887110	0.584284487934959
58	Q	0.569580029185564	0.569580029185564
59	A	0.584284487934959	0.569580029185564
60	A	0.272147026393338	0.272147026393338
61	R	0.212959929336498	0.272147026393338
62	C	0.215497268451503	0.272147026393338
63	C	0.293555569323244	0.293555569323244
64	R	0.305749174626030	0.305749174626030
65	T	0.358327404862361	0.358327404862361
66	G	0.446361936136145	0.446361936136145
67	V	0.517449395796539	0.517449395796539
68	D	0.517449395796539	0.517449395796539
69	E	0.598410629606791	0.517449395796539
70	Y	0.510800504678075	0.517449395796539
71	G	0.562897487745531	0.562897487745531
72	W	0.445083691897766	0.562897487745531
73	I	0.582738616683622	0.582738616683622
74	A	0.732295501807712	0.732295501807712
75	A	0.871139053123787	0.871139053123787
76	A	0.881622191160304	0.881622191160304
77	V	0.937754899601071	0.937754899601071
78	G	0.980119337274218	0.980119337274218
79	W	0.983044159240207	0.983044159240207
80	S	0.993106513209853	0.990807809092668
81	L	0.992736499675529	0.992736499675529
82	W	0.990807809092668	0.992736499675529
83	F	0.993367951566583	0.990807809092668
84	L	0.983871060825810	0.983871060825810
85	T	0.979107495100107	0.983871060825810
86	L	0.980998734176727	0.980998734176727
87	I	0.990356987387689	0.980998734176727
88	L	0.979958594072365	0.980998734176727
89	L	0.989231020909054	0.980172159825549
90	C	0.980172159825549	0.979958594072365
91	V	0.954993512447651	0.954993512447651
92	D	0.850204556265663	0.850204556265663
93	K	0.634295269442794	0.634295269442794
94	L	0.593202298248643	0.593202298248643
95	M	0.422566839992586	0.422566839992586
96	K	0.152288695898728	0.152288695898728
97	L	0.152288695898728	0.152288695898728
98	T	0.081076865276486	0.152288695898728
99	P	0.500000000000000	0.500000000000000
100	D	0.500000000000000	0.500000000000000
101	E	0.500000000000000	0.500000000000000
102	P	0.500000000000000	0.500000000000000
103	K	0.500000000000000	0.500000000000000
104	D	0.500000000000000	0.500000000000000
105	L	0.500000000000000	0.500000000000000
106	Q	0.500000000000000	0.500000000000000
107	A	0.500000000000000	0.500000000000000
