# Supplementary material for: Conserved degronome features governing quality control associated proteolysis
Source: Nat Commun. 2022 Dec 8;13:7588. doi: 10.1038/s41467-022-35298-y (PMC9732359; doi:10.1038/s41467-022-35298-y)
Supplement: Supplementary file 7 — Supplementary Data 5 [file 41467_2022_35298_MOESM7_ESM.zip › profile_A2RRP1.csv]

# Degron profile of A2RRP1
# logit: Predicted probability of a tile being a degron (PSI<2.2) assigned to central position
# smooth: Running median spanning 5 positions
resi	aa	logit	logit_smooth
1	M	0.500000000000000	0.500000000000000
2	A	0.500000000000000	0.500000000000000
3	A	0.500000000000000	0.500000000000000
4	P	0.500000000000000	0.500000000000000
5	E	0.500000000000000	0.500000000000000
6	S	0.500000000000000	0.500000000000000
7	G	0.500000000000000	0.500000000000000
8	P	0.500000000000000	0.500000000000000
9	A	0.043282442370597	0.043282442370597
10	L	0.016976111525589	0.016976111525589
11	S	0.008014083171524	0.008014083171524
12	P	0.003765167073971	0.008014083171524
13	G	0.004475186909977	0.008014083171524
14	T	0.015691343535583	0.015691343535583
15	A	0.029077498623713	0.029077498623713
16	E	0.064175641192631	0.038759017178007
17	G	0.038759017178007	0.058138729501790
18	E	0.058138729501790	0.058138729501790
19	E	0.058138729501790	0.058138729501790
20	E	0.095238056342517	0.089455139756681
21	T	0.089455139756681	0.089455139756681
22	I	0.116119332626600	0.095238056342517
23	L	0.069421831278221	0.107444769615435
24	Y	0.107444769615435	0.116119332626600
25	D	0.151269425461737	0.151269425461737
26	L	0.166929614706146	0.166929614706146
27	L	0.166929614706146	0.166929614706146
28	V	0.260832741781044	0.260832741781044
29	N	0.260832741781044	0.260832741781044
30	T	0.373122940387991	0.260832741781044
31	E	0.212443542413300	0.212443542413300
32	W	0.108772166605433	0.108772166605433
33	P	0.070686981805386	0.103191120069281
34	P	0.103191120069281	0.070686981805386
35	E	0.046337447713753	0.046337447713753
36	T	0.023307374713042	0.023307374713042
37	E	0.013021427110382	0.017613277169461
38	V	0.017613277169461	0.017613277169461
39	Q	0.013230205418466	0.014266698183512
40	P	0.027861512364079	0.017613277169461
41	R	0.014266698183512	0.027861512364079
42	G	0.030833823109799	0.030833823109799
43	N	0.070806616533323	0.070806616533323
44	Q	0.212742507131687	0.212742507131687
45	K	0.212742507131687	0.212742507131687
46	H	0.307375186635214	0.242055981642481
47	G	0.242055981642481	0.307375186635214
48	A	0.413376555082975	0.307375186635214
49	S	0.472149050636315	0.371580254187566
50	F	0.292953651464250	0.413376555082975
51	I	0.371580254187566	0.472149050636315
52	I	0.583378002220324	0.583378002220324
53	T	0.740332749303572	0.740332749303572
54	K	0.849631196194079	0.849631196194079
55	A	0.907802249016998	0.907802249016998
56	I	0.933561440817811	0.913530279395328
57	R	0.913530279395328	0.933561440817811
58	D	0.948158428453324	0.948158428453324
59	R	0.952218441308377	0.948158428453324
60	L	0.950941477005286	0.948158428453324
61	L	0.942801263918630	0.942801263918630
62	F	0.942208908842057	0.942208908842057
63	L	0.936301175816155	0.936301175816155
64	R	0.936301175816155	0.936301175816155
65	Q	0.859882171596545	0.936301175816155
66	Y	0.913996651001738	0.936301175816155
67	I	0.975578914159533	0.969203667357636
68	W	0.985827319306564	0.969203667357636
69	Y	0.969203667357636	0.969203667357636
70	S	0.893303278566665	0.893303278566665
71	P	0.772093176302391	0.842630847026348
72	A	0.772093176302391	0.842630847026348
73	P	0.842630847026348	0.842630847026348
74	F	0.862284638976521	0.850553590913249
75	L	0.871707124385684	0.850553590913249
76	L	0.850553590913249	0.850553590913249
77	P	0.695125587253288	0.695125587253288
78	D	0.553907001937883	0.695125587253288
79	G	0.533941457777962	0.639494463732143
80	L	0.732909439948280	0.639494463732143
81	V	0.639494463732143	0.704534745160799
82	R	0.805168103138595	0.704534745160799
83	L	0.704534745160799	0.704534745160799
84	V	0.704534745160799	0.704534745160799
85	N	0.683990508167987	0.704534745160799
86	K	0.827106493214147	0.827106493214147
87	Q	0.921547813332593	0.867741640202771
88	I	0.939530218393826	0.867741640202771
89	N	0.867741640202771	0.867741640202771
90	W	0.744165390474671	0.744165390474671
91	H	0.717652820803046	0.736850571650172
92	L	0.717652820803046	0.736850571650172
93	V	0.736850571650172	0.736850571650172
94	L	0.812437490100047	0.812437490100047
95	A	0.849355563957707	0.825255390650264
96	S	0.912438851350770	0.825255390650264
97	N	0.825255390650264	0.825255390650264
98	G	0.748442615043856	0.748442615043856
99	K	0.580937523264055	0.673693705324112
100	L	0.673693705324112	0.652064067653858
101	L	0.652064067653858	0.580937523264055
102	A	0.386848492189684	0.406077370097699
103	A	0.406077370097699	0.386848492189684
104	V	0.375439594417785	0.386848492189684
105	Q	0.375439594417785	0.406077370097699
106	D	0.481836311407995	0.380692260857008
107	Q	0.536949505045868	0.380692260857008
108	C	0.380692260857008	0.380692260857008
109	V	0.140546971971670	0.140546971971670
110	E	0.139889711056683	0.139889711056683
111	I	0.118158278180378	0.118158278180378
112	R	0.098438162956596	0.118158278180378
113	S	0.115320332072631	0.118158278180378
114	A	0.223376747785253	0.223376747785253
115	K	0.303186149707198	0.303186149707198
116	D	0.307764115564062	0.303186149707198
117	D	0.307764115564062	0.307764115564062
118	F	0.193906876171331	0.307764115564062
119	T	0.416752804846717	0.229775856702715
120	S	0.229775856702715	0.206777417401541
121	I	0.206777417401541	0.206777417401541
122	I	0.115264823565112	0.115264823565112
123	G	0.082768970678660	0.115264823565112
124	K	0.082768970678660	0.115264823565112
125	C	0.133050898280488	0.133050898280488
126	Q	0.220776369844395	0.220776369844395
127	V	0.230935135982025	0.230935135982025
128	P	0.242687326226309	0.230935135982025
129	K	0.256920778565879	0.230935135982025
130	D	0.224571248853937	0.242687326226309
131	P	0.148624228710240	0.256920778565879
132	K	0.313769329297989	0.313769329297989
133	P	0.326592042056443	0.313769329297989
134	Q	0.343368843574089	0.313769329297989
135	W	0.220729893160381	0.240818364986937
136	R	0.210541095114314	0.240818364986937
137	R	0.240818364986937	0.240818364986937
138	V	0.387286303969494	0.387286303969494
139	A	0.703789696891640	0.703789696891640
140	W	0.774283792116511	0.774283792116511
141	S	0.862994022691919	0.849815916219235
142	Y	0.900932890744272	0.849815916219235
143	D	0.849815916219235	0.849815916219235
144	C	0.740765720164503	0.740765720164503
145	T	0.728082584242409	0.728082584242409
146	L	0.652325671630577	0.652325671630577
147	L	0.526593717830707	0.607185415225553
148	A	0.607185415225553	0.589522519116017
149	Y	0.457169759884723	0.589522519116017
150	A	0.589522519116017	0.607185415225553
151	E	0.607849415677162	0.607849415677162
152	S	0.607849415677162	0.607849415677162
153	T	0.644590555980629	0.607849415677162
154	G	0.729583198073863	0.607849415677162
155	T	0.520560826341155	0.520560826341155
156	V	0.366268521391066	0.366268521391066
157	R	0.212831618424131	0.308782867087632
158	V	0.226847283727781	0.308782867087632
159	F	0.308782867087632	0.308782867087632
160	D	0.570254046776748	0.570254046776748
161	L	0.729839738555666	0.727678962475582
162	M	0.727678962475582	0.729839738555666
163	G	0.750262297816289	0.729839738555666
164	S	0.784788490000142	0.727678962475582
165	E	0.681366593124953	0.684699635244233
166	L	0.664651329814427	0.684699635244233
167	F	0.684699635244233	0.684699635244233
168	V	0.702928011549269	0.684699635244233
169	I	0.781632322837352	0.684699635244233
170	S	0.487767633828132	0.611396126678156
171	P	0.543269908874616	0.611396126678156
172	A	0.611396126678156	0.611396126678156
173	S	0.731449968753220	0.731449968753220
174	S	0.853419172918231	0.805599074538675
175	F	0.863190673466108	0.805599074538675
176	I	0.805599074538675	0.805599074538675
177	G	0.647543538250992	0.775356328889249
178	D	0.628989766194818	0.775356328889249
179	L	0.775356328889249	0.775356328889249
180	S	0.883545402110537	0.869586456954982
181	Y	0.920727801128184	0.883545402110537
182	A	0.869586456954982	0.883545402110537
183	I	0.920276830863799	0.869586456954982
184	A	0.853472677919506	0.853472677919506
185	G	0.778318174523420	0.853472677919506
186	L	0.822818816241905	0.848492761369518
187	I	0.919373929171633	0.848492761369518
188	F	0.848492761369518	0.864973395451122
189	L	0.917286265861308	0.864973395451122
190	E	0.864973395451122	0.864973395451122
191	Y	0.864973395451122	0.864973395451122
192	K	0.643671471419979	0.864973395451122
193	A	0.734421193982304	0.861830293604825
194	S	0.872960284097050	0.861830293604825
195	A	0.861830293604825	0.861830293604825
196	Q	0.861830293604826	0.861830293604825
197	W	0.725901754709361	0.820998034618965
198	S	0.709341243028355	0.725901754709361
199	A	0.820998034618965	0.709341243028355
200	E	0.666999654409592	0.666999654409592
201	L	0.549485598307403	0.666999654409592
202	L	0.651225020564293	0.651225020564293
203	V	0.668275502546322	0.651225020564293
204	I	0.621444325134269	0.668275502546322
205	N	0.754912137573861	0.745039217743064
206	Y	0.745039217743064	0.754912137573861
207	R	0.832863764571391	0.802397751479729
208	G	0.802397751479729	0.829180787502986
209	E	0.923441455659341	0.829180787502986
210	L	0.829180787502986	0.802397751479729
211	R	0.723164941732062	0.723164941732062
212	S	0.548578919942554	0.548578919942554
213	Y	0.355148116592435	0.409765577565997
214	L	0.409765577565997	0.409765577565997
215	V	0.409765577565997	0.372525766680464
216	S	0.372525766680464	0.409765577565997
217	V	0.310732893243274	0.372525766680464
218	G	0.439861174760479	0.372525766680464
219	T	0.310645144912752	0.401411425047629
220	N	0.401411425047629	0.419872164641230
221	Q	0.556139497979318	0.418544783858507
222	S	0.419872164641230	0.418544783858507
223	Y	0.418544783858507	0.418544783858507
224	Q	0.296820678351978	0.296820678351978
225	E	0.296820678351978	0.296820678351978
226	S	0.210643889991475	0.296820678351978
227	H	0.379288175459294	0.339384231689891
228	C	0.339384231689891	0.363895541552662
229	F	0.411124320303613	0.379288175459294
230	S	0.363895541552662	0.363895541552662
231	F	0.538032881536555	0.369000632973207
232	S	0.347979546094204	0.369000632973207
233	S	0.369000632973207	0.538032881536555
234	H	0.555563505834121	0.555563505834121
235	Y	0.717905869876899	0.717905869876899
236	P	0.803408572634856	0.717905869876899
237	H	0.732906611305125	0.717905869876899
238	G	0.555220322591286	0.555220322591286
239	I	0.485532801838579	0.485532801838579
240	N	0.352558355298982	0.485532801838579
241	T	0.370086657654377	0.485532801838579
242	A	0.524655796175082	0.524655796175082
243	I	0.657929892375828	0.657929892375828
244	Y	0.676081997126599	0.676081997126599
245	H	0.807227559179693	0.745974240080067
246	P	0.745974240080067	0.745974240080067
247	G	0.745974240080067	0.745974240080067
248	H	0.698426933864902	0.698426933864902
249	R	0.626305513450289	0.626305513450289
250	L	0.626305513450289	0.626305513450289
251	L	0.626305513450289	0.626305513450289
252	L	0.320932025528158	0.320932025528158
253	V	0.317655931345524	0.320932025528158
254	G	0.246121666619738	0.320932025528158
255	G	0.366149347351145	0.366149347351145
256	C	0.433127774692666	0.400547050374233
257	E	0.400547050374233	0.400547050374233
258	T	0.431817128207094	0.400547050374233
259	A	0.288026244040556	0.288026244040556
260	E	0.177184889719768	0.177184889719768
261	V	0.155434047485316	0.168571304291139
262	G	0.075438213078870	0.168571304291139
263	M	0.168571304291139	0.168571304291139
264	S	0.211465249010554	0.170104335562411
265	K	0.170104335562411	0.211465249010554
266	A	0.414179855198530	0.414179855198530
267	S	0.430042834724659	0.430042834724659
268	S	0.511833979567875	0.511833979567875
269	C	0.774319233176790	0.667994647498778
270	G	0.667994647498778	0.667994647498778
271	L	0.667994647498778	0.667994647498778
272	S	0.572249168712350	0.667994647498778
273	A	0.532079904683642	0.667994647498778
274	W	0.676168583961366	0.676168583961366
275	R	0.746553370049404	0.719282065517846
276	V	0.735244749480851	0.731285046720424
277	L	0.719282065517846	0.735244749480851
278	S	0.731285046720424	0.731285046720424
279	G	0.784443989853832	0.719282065517846
280	S	0.605791261116196	0.605791261116196
281	P	0.537425867757261	0.537425867757261
282	Y	0.417170553396523	0.417170553396523
283	Y	0.153008084483999	0.153008084483999
284	K	0.112361946163405	0.112361946163405
285	Q	0.112361946163405	0.112361946163405
286	V	0.063777318979448	0.112361946163405
287	T	0.077148002848050	0.112361946163405
288	N	0.158645816321266	0.138133939000014
289	G	0.138133939000014	0.138133939000014
290	G	0.150939059115874	0.138133939000014
291	D	0.094052306610517	0.101252093260681
292	G	0.101252093260681	0.101252093260681
293	V	0.082857249484660	0.101252093260681
294	T	0.155368441325078	0.155368441325078
295	A	0.168501259409980	0.168501259409980
296	V	0.177810805152626	0.177810805152626
297	P	0.290778960016683	0.290778960016683
298	K	0.504653708112545	0.504653708112545
299	T	0.574023530364668	0.574023530364668
300	L	0.821363847835507	0.821363847835507
301	G	0.851494343668016	0.851494343668016
302	L	0.862680319353506	0.862680319353506
303	L	0.914948299683855	0.862680319353506
304	R	0.897605319674979	0.862680319353506
305	M	0.847241746552050	0.857560276179401
306	L	0.857560276179401	0.847241746552050
307	S	0.828412497418836	0.828412497418836
308	V	0.815024098939606	0.815024098939606
309	K	0.573824928652809	0.621671892226225
310	F	0.621671892226225	0.573824928652809
311	Y	0.304175458918793	0.304175458918793
312	S	0.149603779930020	0.291986298021509
313	R	0.249223561754722	0.249223561754722
314	Q	0.291986298021509	0.237374924029674
315	G	0.171473355962718	0.237374924029674
316	Q	0.237374924029674	0.237374924029674
317	E	0.154353058442885	0.171473355962718
318	Q	0.266706965110130	0.162943058939455
319	D	0.162943058939455	0.154353058442885
320	G	0.087237945990676	0.087237945990676
321	I	0.045588868029490	0.051735979903059
322	F	0.032387181330005	0.051735979903059
323	K	0.051735979903059	0.051735979903059
324	M	0.119385703556210	0.119385703556210
325	S	0.216324141694653	0.216324141694653
326	L	0.371091923401304	0.371091923401304
327	S	0.439712647964284	0.439712647964284
328	P	0.761730185537223	0.761730185537223
329	D	0.820100493789759	0.761730185537223
330	G	0.807088692570467	0.761730185537223
331	M	0.691279222261439	0.691279222261439
332	L	0.642297946485824	0.678936475929964
333	L	0.529550586485072	0.642297946485824
334	A	0.678936475929964	0.642297946485824
335	A	0.529550586485072	0.678936475929964
336	I	0.696198894836701	0.696198894836701
337	H	0.842242039783403	0.842242039783403
338	F	0.929124186002556	0.929124186002556
339	S	0.972452406943300	0.929124186002556
340	G	0.952269297900038	0.929124186002556
341	K	0.913940355799093	0.913940355799093
342	L	0.913940355799093	0.913940355799093
343	S	0.890815278874013	0.890815278874013
344	I	0.859831237324634	0.859831237324634
345	W	0.735453967629491	0.735453967629491
346	A	0.660972921213086	0.660972921213086
347	I	0.374623288383972	0.542589680777932
348	P	0.542589680777932	0.542589680777932
349	S	0.542589680777932	0.537229555525043
350	L	0.537229555525043	0.537229555525043
351	K	0.328957230730937	0.328957230730937
352	Q	0.219621263188255	0.219621263188255
353	Q	0.113116924460222	0.113116924460222
354	G	0.051905252627515	0.051905252627515
355	E	0.032627822960381	0.032627822960381
356	W	0.027880999503880	0.027880999503880
357	G	0.016584056099616	0.016584056099616
358	Q	0.008357647272490	0.008357647272490
359	N	0.008357647272490	0.008357647272490
360	E	0.007041829711300	0.007041829711300
361	Q	0.006490760808051	0.007041829711300
362	P	0.003526332483474	0.007041829711300
363	G	0.009183803144490	0.009183803144490
364	Y	0.017121500464282	0.016257529668252
365	D	0.016257529668252	0.017121500464282
366	D	0.021391519841839	0.017121500464282
367	L	0.023391541273941	0.021391519841839
368	N	0.017037907027155	0.023391541273941
369	P	0.027677266969334	0.027677266969334
370	D	0.032213853714689	0.032213853714689
371	W	0.035605743213560	0.035605743213560
372	R	0.044013871811848	0.044013871811848
373	L	0.051362243729511	0.051362243729511
374	S	0.092671402095576	0.051362243729511
375	T	0.092671402095576	0.051362243729511
376	E	0.048757533069911	0.048757533069911
377	K	0.035766292182837	0.048757533069911
378	R	0.041814817823631	0.048757533069911
379	K	0.140264035478614	0.101014535817145
380	K	0.124826488996626	0.101014535817145
381	I	0.101014535817145	0.124826488996626
382	K	0.101014535817145	0.101596793311405
383	D	0.186171624836653	0.101596793311405
384	K	0.101596793311405	0.186171624836653
385	E	0.251448162813056	0.220365352019073
386	S	0.220365352019073	0.251448162813056
387	F	0.341571209352550	0.341571209352550
388	Y	0.521442293223340	0.341571209352550
389	P	0.586484339661128	0.341571209352550
390	L	0.258253388881066	0.475558857646253
391	I	0.269699003074590	0.475558857646253
392	D	0.475558857646253	0.475558857646253
393	V	0.621238270163812	0.621238270163812
394	N	0.742825896276901	0.742825896276901
395	W	0.844389356667482	0.742825896276901
396	W	0.780892121979681	0.780892121979681
397	A	0.689553612837863	0.780892121979681
398	D	0.807532423273573	0.690724202785665
399	S	0.690724202785665	0.689553612837863
400	A	0.453364539808384	0.690724202785665
401	V	0.670671136351683	0.690724202785665
402	T	0.691690974987453	0.691690974987453
403	L	0.740874581609441	0.691690974987453
404	A	0.711164630349533	0.691690974987453
405	R	0.554245972535224	0.711164630349533
406	C	0.503282137856652	0.711164630349533
407	S	0.775643652647906	0.728645279138160
408	G	0.765224831206457	0.747358733771182
409	A	0.728645279138160	0.747358733771182
410	L	0.747358733771182	0.733944250241408
411	T	0.733944250241408	0.728645279138160
412	V	0.538083029305719	0.733944250241408
413	S	0.640713776522281	0.640713776522281
414	S	0.756400285426618	0.593846256035116
415	V	0.593846256035116	0.640713776522281
416	K	0.579561232240379	0.645803487632627
417	T	0.645803487632627	0.593846256035116
418	L	0.704624077803218	0.588113478072165
419	K	0.421625908087359	0.610052946192975
420	N	0.588113478072165	0.588113478072165
421	L	0.610052946192975	0.473167074424566
422	L	0.473167074424566	0.473167074424566
423	G	0.432913860986876	0.432913860986876
424	K	0.309233298276877	0.309233298276877
425	S	0.287547036858588	0.287547036858588
426	C	0.269186633638342	0.269186633638342
427	E	0.250571279750541	0.269186633638342
428	W	0.263914665785651	0.263914665785651
429	F	0.356759563567880	0.250571279750541
430	E	0.229865023735870	0.229865023735870
431	P	0.146233517224773	0.146233517224773
432	S	0.101709100916103	0.101709100916103
433	P	0.083238920468743	0.083238920468743
434	Q	0.064235803846244	0.083238920468743
435	V	0.073973832300208	0.083238920468743
436	T	0.207235057447850	0.116615447974365
437	A	0.116615447974365	0.117178254332390
438	T	0.117178254332390	0.117178254332390
439	H	0.117178254332390	0.117178254332390
440	D	0.200462743405901	0.125826552206517
441	G	0.125826552206517	0.200462743405901
442	G	0.256371312738492	0.256371312738492
443	F	0.260506667501456	0.260506667501456
444	L	0.279584773204024	0.260506667501456
445	S	0.320224350733474	0.260506667501456
446	L	0.246012945542832	0.246012945542832
447	E	0.233287806853122	0.246012945542832
448	C	0.233430671393421	0.246012945542832
449	E	0.378611734514307	0.378611734514307
450	I	0.465105186438333	0.398995220250908
451	K	0.683610160108720	0.398995220250908
452	L	0.398995220250908	0.398995220250908
453	A	0.263225569035092	0.278221047382232
454	P	0.278221047382232	0.263225569035092
455	K	0.201147354286442	0.249021091335262
456	R	0.249021091335262	0.201147354286442
457	S	0.105997371375956	0.105997371375956
458	R	0.105997371375956	0.105997371375956
459	L	0.028282786522316	0.028282786522316
460	E	0.017414829057814	0.017414829057814
461	T	0.007082053223528	0.007082053223528
462	R	0.003325625250024	0.003325625250024
463	A	0.002248594967179	0.002248594967179
464	G	0.001193253729931	0.001193253729931
465	E	0.001106059453846	0.001106059453846
466	E	0.000553088058642	0.000553088058642
467	D	0.000512648409244	0.000512648409244
468	E	0.000136431565477	0.000411300837935
469	G	0.000411300837935	0.000411300837935
470	E	0.000233597991453	0.000359142045954
471	E	0.000440693202599	0.000411300837935
472	D	0.000359142045954	0.000440693202599
473	S	0.000582819573180	0.000582819573180
474	D	0.000956764142329	0.000956764142329
475	S	0.002042952482396	0.002042952482396
476	D	0.004399953694991	0.004399953694991
477	Y	0.013151575686527	0.013151575686527
478	E	0.031885236826075	0.031885236826075
479	I	0.041570360004333	0.041570360004333
480	S	0.115665598191194	0.115665598191194
481	A	0.347597845048164	0.334359894732908
482	K	0.334359894732908	0.347597845048164
483	A	0.481151318685449	0.412145898784362
484	R	0.412145898784362	0.481151318685449
485	Y	0.724928520852157	0.724928520852157
486	F	0.724928520852157	0.724928520852157
487	G	0.896094130919936	0.878400724062612
488	Y	0.878400724062612	0.878400724062612
489	I	0.879563508622123	0.878400724062612
490	K	0.773577117127456	0.844963464880194
491	Q	0.844963464880194	0.773577117127456
492	G	0.718280919637302	0.733458245047600
493	L	0.718280919637302	0.718280919637302
494	Y	0.733458245047600	0.718280919637302
495	L	0.643790855060293	0.670177784763586
496	V	0.670177784763586	0.643790855060293
497	T	0.499411180272199	0.499411180272199
498	E	0.345854929264956	0.382051928353335
499	M	0.345854929264956	0.382051928353335
500	E	0.382051928353335	0.345854929264956
501	R	0.410060688564987	0.345854929264956
502	F	0.285305351693500	0.285305351693500
503	A	0.189053648745502	0.201684791024717
504	P	0.201684791024717	0.189053648745502
505	P	0.130267024658485	0.161781944382569
506	R	0.122555749146179	0.161781944382569
507	K	0.161781944382569	0.161781944382569
508	R	0.181782500921578	0.181782500921578
509	P	0.294551454345390	0.294551454345390
510	R	0.420968405230357	0.350948050663212
511	T	0.398873277226831	0.398873277226831
512	I	0.350948050663212	0.420968405230357
513	T	0.544435279568247	0.544435279568247
514	K	0.602697208536357	0.584372403933331
515	N	0.584372403933331	0.585540531409440
516	Y	0.601230861369862	0.585540531409440
517	R	0.585540531409440	0.585540531409440
518	L	0.585540531409440	0.585540531409440
519	V	0.429136048419231	0.429136048419231
520	S	0.299164849177136	0.402808677906452
521	L	0.282589775028550	0.397629025103697
522	R	0.402808677906452	0.397629025103697
523	S	0.397629025103697	0.397629025103697
524	T	0.473067241353899	0.402808677906452
525	T	0.328371747201649	0.397629025103697
526	P	0.479859855588769	0.328371747201649
527	E	0.219921790127042	0.219921790127042
528	E	0.141868607003728	0.141868607003728
529	L	0.086682971595190	0.086682971595190
530	Y	0.028185874474528	0.044467761801184
531	Q	0.044467761801184	0.028185874474528
532	R	0.026021306878818	0.026021306878818
533	K	0.014944204042634	0.026021306878818
534	I	0.018081952301103	0.026021306878818
535	E	0.039109025159018	0.039109025159018
536	S	0.066202709490065	0.066202709490065
537	E	0.188311371501296	0.086235269416836
538	E	0.131603391808848	0.093717328391090
539	Y	0.086235269416836	0.131603391808848
540	E	0.093717328391090	0.117431288709576
541	E	0.142310778992713	0.109353986937580
542	A	0.117431288709576	0.109353986937580
543	L	0.109353986937580	0.109353986937580
544	S	0.096565481416377	0.097523350949246
545	L	0.097523350949246	0.097523350949246
546	A	0.085984820046034	0.097523350949246
547	H	0.235383482367359	0.232681443539437
548	T	0.232681443539437	0.235383482367359
549	Y	0.477651151336913	0.477651151336913
550	G	0.595083362936803	0.477651151336913
551	L	0.563720429100211	0.556862501073241
552	D	0.388227840437113	0.556862501073241
553	T	0.556862501073241	0.419179478061494
554	D	0.419179478061494	0.388227840437113
555	L	0.356687309774088	0.384341951098028
556	V	0.339630723138104	0.380781528126056
557	Y	0.384341951098028	0.380781528126056
558	Q	0.380781528126056	0.380781528126056
559	R	0.392190785902084	0.384341951098028
560	Q	0.369368424896231	0.392190785902084
561	W	0.589858501084149	0.587211362726116
562	R	0.587211362726116	0.589858501084149
563	K	0.852829288369680	0.589858501084149
564	S	0.739991323592949	0.587211362726116
565	A	0.569702775827467	0.729419884615495
566	V	0.569702775827467	0.714167972821480
567	N	0.729419884615495	0.714167972821480
568	V	0.714167972821480	0.718552341762358
569	A	0.718552341762358	0.718552341762358
570	S	0.724123402884088	0.714167972821480
571	I	0.696381256164938	0.712199789619521
572	Q	0.696381256164938	0.696381256164938
573	N	0.712199789619521	0.696381256164938
574	Y	0.668493531921388	0.700745731423258
575	L	0.700745731423258	0.712199789619521
576	S	0.834261597159983	0.829686533603237
577	K	0.847218646967527	0.829686533603237
578	I	0.829686533603237	0.829686533603237
579	K	0.736612879902463	0.817879010044758
580	K	0.688046106220156	0.764700420268340
581	R	0.817879010044758	0.736612879902463
582	S	0.764700420268340	0.688046106220156
583	W	0.669469144124697	0.669469144124697
584	V	0.647705912051153	0.647705912051153
585	L	0.609790797153439	0.609790797153439
586	H	0.487597407199857	0.487597407199857
587	E	0.270498746894039	0.401446004275125
588	C	0.401446004275125	0.287946672237795
589	L	0.262285629301383	0.287946672237795
590	E	0.287946672237795	0.287946672237795
591	R	0.331664814131515	0.262285629301383
592	V	0.191114141261313	0.191114141261313
593	P	0.073679862498197	0.121734024861793
594	E	0.073679862498197	0.121734024861793
595	N	0.121734024861793	0.121734024861793
596	V	0.182181699118852	0.121734024861793
597	D	0.193673752326178	0.182181699118852
598	A	0.088142203011740	0.193673752326178
599	A	0.240303812840837	0.193673752326178
600	K	0.216547883698623	0.127212408531174
601	E	0.109164597979512	0.127212408531174
602	L	0.127212408531174	0.127212408531174
603	L	0.112599466745348	0.112599466745348
604	Q	0.231055655255139	0.127212408531174
605	Y	0.091865797378118	0.198968191026046
606	G	0.198968191026046	0.231055655255139
607	L	0.275494850988556	0.275494850988556
608	K	0.367935412751673	0.367935412751673
609	G	0.431077728734364	0.431077728734364
610	T	0.728778931936842	0.431077728734364
611	D	0.519544281858927	0.431077728734364
612	L	0.351774667449478	0.351774667449478
613	E	0.307800140575698	0.307800140575698
614	A	0.239664724968533	0.239664724968533
615	L	0.172438503363235	0.172438503363235
616	L	0.052521272873765	0.059653110810569
617	A	0.042560298316649	0.059653110810569
618	I	0.059653110810569	0.059653110810569
619	G	0.104936672837612	0.104936672837612
620	K	0.191698553797138	0.191698553797138
621	G	0.191698553797138	0.191698553797138
622	A	0.259882609941031	0.191698553797138
623	D	0.177852942211137	0.177852942211137
624	D	0.062007869785134	0.066850498805888
625	G	0.066850498805888	0.062007869785134
626	R	0.028348740532487	0.028348740532487
627	F	0.028348740532487	0.028348740532487
628	T	0.018921779476768	0.028348740532487
629	L	0.020047053723742	0.028348740532487
630	P	0.052211452937385	0.042961383014846
631	G	0.042961383014846	0.052211452937385
632	E	0.134570237986528	0.119432703791313
633	I	0.151547563622102	0.134570237986528
634	D	0.119432703791313	0.134570237986528
635	I	0.191045288831600	0.119432703791313
636	D	0.112213412278261	0.112213412278261
637	S	0.096059330547257	0.096059330547257
638	I	0.045874599665603	0.045874599665603
639	S	0.027493125573756	0.027493125573756
640	Y	0.021015821144130	0.021015821144130
641	E	0.021015821144130	0.021015821144130
642	E	0.008882946225969	0.021015821144130
643	L	0.021533184337467	0.015919141403903
644	S	0.010088396077908	0.015022021789600
645	P	0.015919141403903	0.015022021789600
646	P	0.015022021789600	0.010088396077908
647	D	0.007013082471327	0.007013082471327
648	E	0.004038199981102	0.004038199981102
649	E	0.002203212529231	0.004038199981102
650	P	0.002203212529231	0.003613063590614
651	A	0.007173835848794	0.003407049176713
652	K	0.003613063590614	0.003613063590614
653	N	0.003407049176713	0.004320772754920
654	K	0.004320772754920	0.004320772754920
655	K	0.004688477981614	0.004688477981614
656	E	0.005381873463997	0.005381873463997
657	K	0.017398762092190	0.017398762092190
658	E	0.054769967660579	0.054769967660579
659	L	0.060388658451399	0.060388658451399
660	K	0.089575490145920	0.089575490145920
661	K	0.151076938008456	0.151076938008456
662	R	0.151076938008456	0.151076938008456
663	Q	0.260732149879201	0.260732149879201
664	E	0.272247299658347	0.272247299658347
665	L	0.380554111840817	0.380554111840817
666	L	0.550395192335709	0.550395192335709
667	K	0.683124587723341	0.567612085062390
668	L	0.683124587723341	0.567612085062390
669	V	0.567612085062390	0.567612085062390
670	N	0.562308648321484	0.562308648321484
671	F	0.528881127627995	0.562308648321484
672	S	0.411244746718677	0.562308648321484
673	K	0.695655857158237	0.528881127627995
674	L	0.661420844766501	0.656436162224414
675	T	0.528731199425121	0.656436162224414
676	L	0.656436162224414	0.528731199425121
677	E	0.523201236234589	0.523201236234589
678	Q	0.409775234980710	0.453433391478689
679	K	0.452082592360955	0.453433391478689
680	E	0.453433391478689	0.453433391478689
681	L	0.609149957588720	0.606314571335313
682	C	0.625647219749916	0.609149957588720
683	R	0.606314571335313	0.609149957588720
684	C	0.741055880281519	0.606314571335313
685	R	0.432249351239870	0.606314571335313
686	R	0.588618544067959	0.741055880281519
687	K	0.744463802830237	0.744463802830237
688	L	0.791324701451959	0.791324701451959
689	L	0.869759041751857	0.791324701451959
690	T	0.860216422482440	0.791324701451959
691	Y	0.687537993778980	0.687537993778980
692	L	0.539342768742344	0.687537993778980
693	D	0.597518044848259	0.644299991476845
694	R	0.721057876710871	0.644299991476845
695	L	0.644299991476845	0.644299991476845
696	A	0.766155118887254	0.644299991476845
697	T	0.597158846898164	0.597158846898164
698	Y	0.459653265455943	0.508009972171742
699	E	0.508009972171742	0.459653265455943
700	E	0.373609138252102	0.373609138252102
701	I	0.154167405562422	0.251772406586972
702	L	0.251772406586972	0.251772406586972
703	G	0.251772406586972	0.236688195434821
704	V	0.236688195434821	0.236688195434821
705	P	0.112123605961060	0.132912437470921
706	H	0.132912437470921	0.132912437470921
707	A	0.048373239578038	0.132912437470921
708	S	0.141953348311778	0.141953348311778
709	E	0.349987566864343	0.141953348311778
710	Q	0.199578314897032	0.199578314897032
711	R	0.111214366070070	0.199578314897032
712	Y	0.236199623129716	0.163639292334895
713	D	0.163639292334895	0.154411845742080
714	A	0.154411845742080	0.154411845742080
715	E	0.135161507546078	0.154411845742080
716	F	0.091759675643767	0.154411845742080
717	F	0.170595292881418	0.170595292881418
718	K	0.379255185399903	0.379255185399903
719	K	0.554367188007328	0.449737843461183
720	F	0.535531134209704	0.535531134209704
721	R	0.449737843461183	0.554367188007328
722	N	0.638262910956888	0.592437570731955
723	Q	0.592437570731955	0.638262910956888
724	N	0.814244303888454	0.638262910956888
725	I	0.742201827644198	0.592437570731955
726	V	0.587066941622948	0.587066941622948
727	L	0.464012308095520	0.478691938505732
728	S	0.478691938505732	0.464012308095520
729	A	0.280510351726937	0.417484472440276
730	R	0.381269045669704	0.417484472440276
731	T	0.417484472440276	0.417484472440276
732	Y	0.488026906824092	0.417484472440276
733	A	0.693003339839603	0.431801349747302
734	Q	0.388958161126339	0.431801349747302
735	E	0.431801349747302	0.431801349747302
736	S	0.431801349747302	0.431801349747302
737	N	0.586760885112782	0.539122306986505
738	V	0.539122306986505	0.586760885112782
739	Q	0.652409946851350	0.586760885112782
740	A	0.666831028493356	0.539122306986505
741	L	0.466402944037347	0.466402944037347
742	E	0.415978655721324	0.466402944037347
743	I	0.278401552966839	0.466402944037347
744	L	0.558015937483700	0.558015937483700
745	F	0.703425184936736	0.616356274429374
746	T	0.717617803471038	0.652619306568759
747	Y	0.616356274429374	0.703425184936736
748	H	0.652619306568759	0.652619306568759
749	G	0.742003597401905	0.652619306568759
750	S	0.652619306568759	0.742003597401905
751	D	0.869490829437785	0.765942876479777
752	L	0.860096380508573	0.765942876479777
753	L	0.765942876479777	0.765942876479777
754	P	0.581490435515971	0.719717328374837
755	H	0.719717328374837	0.581490435515971
756	R	0.557671031160322	0.557671031160322
757	L	0.401691237107431	0.475796513941770
758	A	0.473070835895409	0.475796513941770
759	I	0.475796513941770	0.473070835895409
760	L	0.644902208495984	0.473070835895409
761	S	0.451062084232619	0.451062084232619
762	N	0.320437972362397	0.338372840089161
763	F	0.241551541851658	0.321579770676484
764	P	0.338372840089161	0.320437972362397
765	E	0.321579770676484	0.321579770676484
766	T	0.300832674600172	0.338372840089161
767	T	0.397115103942770	0.321579770676484
768	S	0.378040484797167	0.300832674600172
769	P	0.215690443004540	0.215690443004540
770	H	0.136351559703261	0.196286818002659
771	E	0.196286818002659	0.196286818002659
772	Y	0.173463452084461	0.196286818002659
773	S	0.315691525583964	0.315691525583964
774	V	0.389307338185901	0.315691525583964
775	L	0.322823339039094	0.315691525583964
776	L	0.190717711000049	0.322823339039094
777	P	0.190717711000049	0.322823339039094
778	E	0.342478725440972	0.342478725440972
779	A	0.420836349841972	0.420836349841972
780	C	0.720420938950013	0.720335805149694
781	F	0.751880224493872	0.720420938950013
782	N	0.720335805149694	0.720420938950013
783	G	0.749434772521458	0.720335805149694
784	D	0.631863728773835	0.631863728773835
785	S	0.344050031793415	0.522101201439998
786	L	0.399489887384040	0.489731139160533
787	M	0.522101201439998	0.399489887384040
788	I	0.489731139160533	0.399489887384040
789	I	0.392074962119553	0.392074962119553
790	P	0.297551991114404	0.334846088678865
791	W	0.334846088678865	0.334846088678865
792	H	0.249688989470238	0.334846088678865
793	E	0.568695113847909	0.392812788785908
794	H	0.679181745339775	0.392812788785908
795	K	0.392812788785908	0.392812788785908
796	H	0.198043263904386	0.198043263904386
797	R	0.185587165283368	0.198043263904386
798	A	0.120770692765914	0.185587165283368
799	K	0.206012671993670	0.164730774094170
800	D	0.123860632666349	0.164730774094170
801	W	0.164730774094170	0.206012671993670
802	C	0.369412450772081	0.360723140551337
803	E	0.480965850237541	0.360723140551337
804	E	0.360723140551337	0.360723140551337
805	L	0.307904711377017	0.333673651342511
806	A	0.246484235770357	0.328893394616955
807	C	0.333673651342511	0.328893394616955
808	R	0.328893394616955	0.328893394616955
809	M	0.328893394616955	0.328893394616955
810	V	0.124404070063724	0.124404070063724
811	V	0.081296940791417	0.124404070063724
812	E	0.081296940791417	0.124404070063724
813	P	0.223603590133803	0.223603590133803
814	N	0.223603590133803	0.223603590133803
815	L	0.288907909260983	0.236951491917410
816	Q	0.236951491917410	0.236951491917410
817	D	0.261010890794591	0.236951491917410
818	E	0.178094534640403	0.178094534640403
819	S	0.097476614836931	0.106332054800668
820	E	0.035084350883416	0.106332054800668
821	F	0.106332054800668	0.106332054800668
822	L	0.208221104989964	0.208221104989964
823	Y	0.263440390196175	0.262383876982990
824	A	0.262383876982990	0.263440390196175
825	A	0.293768079923752	0.293768079923752
826	Q	0.555899711239609	0.555899711239609
827	P	0.687925479426934	0.670388807834653
828	E	0.670388807834653	0.687925479426934
829	L	0.869377063414376	0.765752790269492
830	L	0.782670471936132	0.765752790269492
831	R	0.765752790269492	0.765752790269492
832	F	0.520165470700641	0.536459681502377
833	R	0.454396313204986	0.536459681502377
834	M	0.536459681502377	0.525884401769259
835	T	0.653551661223446	0.536459681502377
836	Q	0.525884401769259	0.653551661223446
837	L	0.792786737885855	0.653551661223446
838	T	0.779037202288883	0.633908595125180
839	V	0.633908595125180	0.633908595125180
840	E	0.618688575818705	0.618688575818705
841	K	0.483719909358674	0.515895072160487
842	V	0.515895072160487	0.483719909358674
843	M	0.289160781320916	0.337613357402982
844	D	0.187648222005424	0.289160781320916
845	W	0.337613357402982	0.187648222005424
846	Y	0.134765292148576	0.144283966154207
847	Q	0.142432882299770	0.144283966154207
848	T	0.144283966154207	0.144283966154207
849	R	0.264935278055484	0.182452753561254
850	A	0.292020872799560	0.201945479345157
851	E	0.182452753561254	0.201945479345157
852	E	0.201945479345157	0.201945479345157
853	I	0.201945479345157	0.182452753561254
854	E	0.170243827598077	0.201945479345157
855	H	0.126972705997795	0.201945479345157
856	Y	0.228473295526095	0.226552117702097
857	A	0.226552117702097	0.228473295526095
858	R	0.337757773041338	0.337757773041338
859	Q	0.458323659662986	0.458323659662986
860	V	0.613925704014027	0.613925704014027
861	D	0.838804817777880	0.658983872358290
862	C	0.658983872358290	0.729422750367769
863	A	0.835047962018624	0.729422750367769
864	L	0.729422750367769	0.658983872358290
865	S	0.626880280439838	0.672066619004770
866	L	0.520636402853599	0.653736400589694
867	I	0.672066619004770	0.626880280439838
868	R	0.653736400589694	0.653736400589694
869	L	0.455641745814903	0.672066619004770
870	G	0.758823965404928	0.758823965404928
871	M	0.786390898677666	0.786390898677666
872	E	0.836488223943298	0.836488223943298
873	R	0.836488223943298	0.836488223943298
874	N	0.891466809767703	0.836488223943298
875	I	0.686039651973023	0.686039651973023
876	P	0.459885318342606	0.597191490481230
877	G	0.597191490481230	0.597191490481230
878	L	0.573699665470466	0.597191490481230
879	L	0.642806053628259	0.642806053628259
880	V	0.692113135410611	0.678084084667777
881	L	0.692113135410611	0.692113135410611
882	C	0.678084084667777	0.692113135410611
883	D	0.833005643691789	0.806884518722506
884	N	0.806884518722506	0.833005643691789
885	L	0.894847039376430	0.833005643691789
886	V	0.865987564398371	0.808470475646569
887	T	0.808470475646569	0.808470475646569
888	L	0.707965066295692	0.707965066295692
889	E	0.695354370371205	0.695354370371205
890	T	0.377806005842738	0.566087148985354
891	L	0.392069337022286	0.566087148985354
892	V	0.566087148985354	0.566087148985354
893	Y	0.755470321189912	0.624428231346798
894	E	0.624428231346798	0.630730953777539
895	A	0.646845407868247	0.630730953777539
896	R	0.630730953777539	0.630730953777539
897	C	0.342952554212664	0.630730953777539
898	D	0.630730953777539	0.609194633565246
899	V	0.609194633565246	0.433615603018168
900	T	0.433615603018168	0.433615603018168
901	L	0.403054786534374	0.403054786534374
902	T	0.268847828658005	0.346855036590252
903	L	0.242485361195491	0.268847828658005
904	K	0.346855036590252	0.242485361195491
905	E	0.220315402214821	0.242485361195491
906	L	0.142310570272940	0.282954520311551
907	Q	0.384122438015612	0.282954520311551
908	Q	0.282954520311551	0.384122438015612
909	M	0.423057110582497	0.423057110582497
910	K	0.423057110582497	0.423057110582497
911	D	0.521718325552792	0.423057110582497
912	I	0.315361474495093	0.423057110582497
913	E	0.328218132597008	0.421078132560808
914	K	0.577421967499332	0.328218132597008
915	L	0.421078132560808	0.328218132597008
916	R	0.311562535785839	0.311562535785839
917	L	0.196877564405119	0.220077716052196
918	L	0.133202278177736	0.220077716052196
919	M	0.220077716052196	0.220077716052196
920	N	0.490529957629823	0.323468936143346
921	S	0.323468936143346	0.454400659251385
922	C	0.454400659251385	0.490529957629823
923	S	0.520169846070586	0.460711175648301
924	E	0.499745475021985	0.473818351229051
925	D	0.460711175648301	0.473818351229051
926	K	0.473818351229051	0.460711175648301
927	Y	0.418903717345205	0.460711175648301
928	V	0.449760831401938	0.466892655299553
929	T	0.466892655299553	0.466892655299553
930	S	0.620688837015872	0.620688837015872
931	A	0.656906022184545	0.656906022184545
932	Y	0.673642346439642	0.673642346439642
933	Q	0.795050591685743	0.795050591685743
934	W	0.925719477635389	0.805173091633421
935	M	0.883568839070916	0.805173091633421
936	V	0.805173091633421	0.805173091633421
937	P	0.690982726714345	0.690982726714345
938	F	0.688643750299010	0.688643750299010
939	L	0.652772572119238	0.652772572119238
940	H	0.536650483663548	0.602764911985827
941	R	0.532900400310573	0.536650483663548
942	C	0.602764911985827	0.532900400310573
943	E	0.378067698650240	0.378067698650240
944	K	0.188341468023828	0.361023955447501
945	Q	0.203589591576393	0.221846982367197
946	S	0.361023955447501	0.203589591576393
947	P	0.221846982367197	0.203589591576393
948	G	0.080139488353008	0.195881886191787
949	V	0.122731379452791	0.195881886191787
950	A	0.195881886191787	0.195881886191787
951	N	0.205545979274756	0.205545979274756
952	E	0.313010055299210	0.313010055299210
953	L	0.475863821294637	0.475863821294637
954	L	0.547007550939456	0.503134343942838
955	K	0.532372384616664	0.503134343942838
956	E	0.503134343942838	0.503134343942838
957	Y	0.400979218354828	0.424440182458239
958	L	0.424440182458239	0.424440182458239
959	V	0.361652072881349	0.424440182458239
960	T	0.571615831611166	0.571615831611166
961	L	0.663934839464927	0.571615831611166
962	A	0.663934839464927	0.663934839464927
963	K	0.497853615684571	0.663934839464927
964	G	0.681625609816006	0.681625609816006
965	D	0.874496941693973	0.681625609816006
966	L	0.787850517345358	0.681625609816006
967	K	0.680623321272403	0.680623321272403
968	F	0.555496433457228	0.555496433457228
969	P	0.538189618094790	0.538189618094790
970	L	0.345239925160649	0.345239925160649
971	K	0.176777163373432	0.343058064330768
972	I	0.299669446644799	0.343058064330768
973	F	0.343058064330768	0.326059989598750
974	Q	0.490852223375132	0.343058064330768
975	H	0.326059989598750	0.490852223375132
976	S	0.510942852347062	0.510942852347062
977	K	0.532355687367851	0.510942852347062
978	P	0.532355687367851	0.510942852347062
979	D	0.232448017040602	0.232448017040602
980	L	0.228620370685922	0.228620370685922
981	Q	0.067822147781079	0.068167640750865
982	Q	0.034682371297743	0.068167640750865
983	K	0.068167640750865	0.068167640750865
984	I	0.092603177511947	0.092603177511947
985	I	0.111298674825561	0.111298674825561
986	P	0.212871010077644	0.212871010077644
987	D	0.280808308556990	0.280808308556990
988	Q	0.594762241816002	0.309634151115167
989	D	0.309634151115167	0.438352494505682
990	Q	0.438352494505682	0.594762241816002
991	L	0.632641392976581	0.610947776953615
992	M	0.759746184383234	0.610947776953615
993	A	0.610947776953615	0.610947776953615
994	I	0.553262339678522	0.610947776953615
995	A	0.455475395476258	0.608243397085840
996	L	0.643592529199468	0.608243397085840
997	E	0.608243397085840	0.608243397085840
998	C	0.608243397085840	0.608243397085840
999	I	0.608243397085840	0.608243397085840
1000	Y	0.608243397085840	0.608243397085840
1001	T	0.623709607107773	0.623709607107773
1002	C	0.717310459629570	0.666794465399261
1003	E	0.666794465399261	0.666794465399261
1004	R	0.738428536560509	0.710783298514068
1005	N	0.428903400853069	0.710783298514068
1006	D	0.710783298514068	0.710783298514068
1007	Q	0.741974205408148	0.447781928045831
1008	L	0.447781928045831	0.582892316212324
1009	C	0.429238445030830	0.447781928045831
1010	L	0.582892316212324	0.429238445030830
1011	C	0.425224019742953	0.425224019742953
1012	Y	0.425224019742953	0.425224019742953
1013	D	0.425224019742953	0.425224019742953
1014	L	0.413507562604131	0.425224019742953
1015	L	0.709492017241102	0.425224019742953
1016	E	0.666798766782549	0.413507562604131
1017	C	0.347419445528949	0.347419445528949
1018	L	0.238158387580467	0.238158387580467
1019	P	0.144004604780958	0.144004604780958
1020	E	0.056739377079989	0.079406219428409
1021	R	0.040895945736131	0.056739377079989
1022	G	0.079406219428409	0.044359319212333
1023	Y	0.044359319212333	0.044359319212333
1024	G	0.022764536973423	0.048692072917531
1025	D	0.070830222762715	0.044359319212333
1026	K	0.048692072917531	0.023526226549696
1027	T	0.013433687347215	0.048692072917531
1028	E	0.023526226549696	0.032086999798763
1029	A	0.066786772495355	0.032086999798763
1030	T	0.032086999798763	0.038883906731586
1031	T	0.038883906731586	0.038883906731586
1032	K	0.042056555872686	0.038883906731586
1033	L	0.032261971040155	0.042056555872686
1034	H	0.057977643935146	0.057977643935146
1035	D	0.117312139281283	0.117312139281283
1036	M	0.198051640316891	0.198051640316891
1037	V	0.300788332087362	0.300788332087362
1038	D	0.374133229308497	0.300788332087362
1039	Q	0.371577120510656	0.371577120510656
1040	L	0.251362663221457	0.374133229308497
1041	E	0.400857522518905	0.371577120510656
1042	Q	0.400857522518905	0.400857522518905
1043	I	0.262690357961447	0.400857522518905
1044	L	0.401948468673932	0.325133380703990
1045	S	0.325133380703990	0.325133380703990
1046	V	0.176000341513119	0.333140285868896
1047	S	0.445334207083665	0.325133380703990
1048	E	0.333140285868896	0.270705054685628
1049	L	0.200450589844300	0.333140285868896
1050	L	0.270705054685628	0.286886493274124
1051	E	0.450257075604164	0.285772432503401
1052	K	0.286886493274124	0.286886493274124
1053	H	0.285772432503401	0.286886493274124
1054	G	0.405579004034572	0.285772432503401
1055	L	0.273900521086041	0.285772432503401
1056	E	0.230325668830730	0.273900521086041
1057	K	0.345117204257955	0.230325668830730
1058	P	0.205606477550654	0.205606477550654
1059	I	0.121088425162622	0.202898315506351
1060	S	0.193536341435796	0.193536341435796
1061	F	0.202898315506351	0.121088425162622
1062	V	0.119369343765556	0.119369343765556
1063	K	0.093323422522467	0.112185079046460
1064	N	0.062999888776649	0.112185079046460
1065	T	0.112185079046460	0.112185079046460
1066	Q	0.112185079046460	0.112185079046460
1067	S	0.218312508829897	0.171028729182830
1068	S	0.171028729182830	0.171028729182830
1069	S	0.260259497849588	0.182883156512663
1070	E	0.168857057399921	0.182883156512663
1071	E	0.182883156512663	0.193552953574782
1072	A	0.193552953574782	0.193552953574782
1073	R	0.246091332997342	0.246091332997342
1074	K	0.258202730623585	0.246091332997342
1075	L	0.276096990458456	0.246091332997342
1076	M	0.223814125497835	0.237287500373378
1077	V	0.237287500373378	0.237287500373378
1078	R	0.226790229952531	0.237287500373378
1079	L	0.320374867351986	0.320374867351986
1080	T	0.411052180924809	0.325882511228850
1081	R	0.325882511228850	0.411052180924809
1082	H	0.433127755050418	0.411052180924809
1083	T	0.447646344577591	0.325882511228850
1084	G	0.198498862759382	0.198498862759382
1085	R	0.141389312032300	0.160417505757052
1086	K	0.094288357528453	0.141389312032300
1087	Q	0.160417505757052	0.098882286433862
1088	P	0.098882286433862	0.098882286433862
1089	P	0.098882286433862	0.160417505757052
1090	V	0.160417505757052	0.160417505757052
1091	S	0.249787586824193	0.167270661165426
1092	E	0.233049531238440	0.218749695085363
1093	S	0.167270661165426	0.233049531238440
1094	H	0.218749695085363	0.233049531238440
1095	W	0.358126968441063	0.358126968441063
1096	R	0.379404354647194	0.379404354647194
1097	T	0.519628841899072	0.388498224258458
1098	L	0.540063639408801	0.388498224258458
1099	L	0.388498224258458	0.519628841899072
1100	Q	0.335106066791391	0.540063639408801
1101	D	0.599533796457413	0.599533796457413
1102	M	0.721583516335658	0.663375111650657
1103	L	0.708496360277829	0.708496360277829
1104	T	0.663375111650657	0.708496360277829
1105	M	0.774334871077166	0.663375111650657
1106	Q	0.629115880031944	0.629115880031944
1107	Q	0.474491537642091	0.474491537642091
1108	N	0.193681157741534	0.474491537642091
1109	V	0.242125980382917	0.474491537642091
1110	Y	0.506504855474872	0.265264034013845
1111	T	0.541586825255774	0.420969458248026
1112	C	0.265264034013845	0.474573472020630
1113	L	0.420969458248026	0.474573472020630
1114	D	0.474573472020630	0.420969458248026
1115	S	0.497407975720039	0.437013315992064
1116	D	0.381109062093928	0.460960200848531
1117	A	0.437013315992064	0.460960200848531
1118	C	0.460960200848531	0.460960200848531
1119	Y	0.481324589364610	0.478596156061954
1120	E	0.595757081035896	0.478596156061954
1121	I	0.478596156061954	0.481324589364610
1122	F	0.328226780311898	0.513333473057579
1123	T	0.513333473057579	0.513333473057579
1124	E	0.664607432446431	0.595381220868789
1125	S	0.694771065674051	0.651058160694027
1126	L	0.595381220868789	0.651058160694027
1127	L	0.651058160694027	0.651058160694027
1128	C	0.537443662447793	0.651058160694027
1129	S	0.791761077479412	0.651058160694027
1130	S	0.696220484936110	0.537443662447793
1131	R	0.481158148968707	0.689168809812037
1132	L	0.458389253973952	0.689168809812037
1133	E	0.689168809812037	0.656774320287569
1134	N	0.769294472365976	0.656774320287569
1135	I	0.656774320287569	0.656774320287569
1136	H	0.620551263112523	0.620551263112523
1137	L	0.504600860139254	0.620551263112523
1138	A	0.555548878677819	0.620551263112523
1139	G	0.667433797491068	0.555548878677819
1140	Q	0.650362687308923	0.555548878677819
1141	M	0.362418107309982	0.456993527990887
1142	M	0.439925193538945	0.439925193538945
1143	H	0.456993527990887	0.362418107309982
1144	C	0.260010991035834	0.285698565948082
1145	S	0.285698565948082	0.260010991035834
1146	A	0.138645363204055	0.260010991035834
1147	C	0.210755472547577	0.285698565948082
1148	S	0.302379128234713	0.240974817324381
1149	E	0.336187457609341	0.240974817324381
1150	N	0.240974817324381	0.240974817324381
1151	P	0.137630787842792	0.137630787842792
1152	P	0.122475490885676	0.122475490885676
1153	A	0.068803466853013	0.101019037387586
1154	G	0.073778411550833	0.073778411550833
1155	I	0.101019037387586	0.073778411550833
1156	A	0.070209857895357	0.101019037387586
1157	H	0.114079011217703	0.114079011217703
1158	K	0.183207337543248	0.183207337543248
1159	G	0.328625435784339	0.248460335712260
1160	K	0.248460335712260	0.248460335712260
1161	P	0.268308906214888	0.268308906214888
1162	H	0.230067160702356	0.248460335712260
1163	Y	0.445878073407234	0.232183905574279
1164	R	0.164949029699258	0.232183905574279
1165	V	0.232183905574279	0.323560769047169
1166	S	0.323560769047169	0.323560769047169
1167	Y	0.488004517194167	0.488004517194167
1168	E	0.607399057878454	0.607399057878454
1169	K	0.668192448076078	0.668192448076078
1170	S	0.703194943964950	0.668192448076078
1171	I	0.703361585823012	0.668192448076078
1172	D	0.440182961822299	0.580245864542230
1173	L	0.557844847893723	0.557844847893723
1174	V	0.580245864542230	0.523041568400861
1175	L	0.523041568400861	0.524578743408078
1176	A	0.387798543175557	0.524578743408078
1177	A	0.524578743408078	0.523041568400861
1178	S	0.541961523833518	0.484177946810079
1179	R	0.484177946810079	0.524578743408078
1180	E	0.464140935679642	0.484177946810079
1181	Y	0.636647692059588	0.464140935679642
1182	F	0.317930244848097	0.317930244848097
1183	N	0.214664675461137	0.222576511107403
1184	S	0.189371805250528	0.214664675461137
1185	S	0.222576511107403	0.189371805250528
1186	T	0.104422647957201	0.189371805250528
1187	N	0.179686384808704	0.199451089444012
1188	L	0.199451089444012	0.199451089444012
1189	T	0.318908712986245	0.271757215532672
1190	D	0.302775948971638	0.302775948971638
1191	S	0.271757215532672	0.318908712986245
1192	C	0.469132820368480	0.449146361060956
1193	M	0.449146361060956	0.469132820368480
1194	D	0.605020378857589	0.605020378857589
1195	L	0.755177349730330	0.605020378857589
1196	A	0.797202542020668	0.605020378857589
1197	R	0.511187529951657	0.654945879554004
1198	C	0.527420887246119	0.617349626579127
1199	C	0.654945879554004	0.552194563567422
1200	L	0.617349626579127	0.617349626579127
1201	Q	0.552194563567422	0.625361445762198
1202	L	0.625361445762198	0.617349626579127
1203	I	0.755001716803609	0.552194563567422
1204	T	0.484992211950768	0.484992211950768
1205	D	0.305820670699442	0.434098008173983
1206	R	0.434098008173983	0.305820670699442
1207	P	0.192751390608451	0.232402752422169
1208	P	0.218374047127920	0.232402752422168
1209	A	0.232402752422169	0.218374047127920
1210	I	0.232402752422168	0.218374047127920
1211	Q	0.165118132020464	0.165118132020464
1212	E	0.142116974951007	0.165118132020464
1213	E	0.110227490212465	0.165118132020464
1214	L	0.284685018176808	0.284685018176808
1215	D	0.409324455811887	0.284685018176808
1216	L	0.318821952004578	0.318821952004578
1217	I	0.240192742094649	0.318821952004578
1218	Q	0.324922850242015	0.248317863616891
1219	A	0.151635338384918	0.248317863616891
1220	V	0.248317863616891	0.324922850242015
1221	G	0.351705605051048	0.351705605051048
1222	C	0.657988067532051	0.657988067532051
1223	L	0.657988067532051	0.657988067532051
1224	E	0.765917131694749	0.657988067532051
1225	E	0.765917131694749	0.732669812835027
1226	F	0.597241031547442	0.732669812835027
1227	G	0.732669812835027	0.726369481639522
1228	V	0.706711443173090	0.726369481639522
1229	K	0.726369481639522	0.732669812835027
1230	I	0.849340232264276	0.726369481639522
1231	L	0.749023957007879	0.726369481639522
1232	P	0.442572052778357	0.749023957007879
1233	L	0.598737433913338	0.739043360027530
1234	Q	0.841054992548503	0.739043360027530
1235	V	0.739043360027530	0.841054992548503
1236	R	0.875579778327133	0.875579778327133
1237	L	0.893633945971686	0.875579778327133
1238	C	0.893633945971686	0.875579778327133
1239	P	0.703186499415502	0.829050660320424
1240	D	0.669396013558993	0.720786388349848
1241	R	0.829050660320424	0.720786388349848
1242	I	0.720786388349848	0.720786388349848
1243	S	0.720786388349848	0.720786388349848
1244	L	0.602198023757435	0.602198023757435
1245	I	0.543918287194300	0.543918287194300
1246	K	0.390909698942502	0.543918287194300
1247	E	0.390909698942502	0.543918287194300
1248	C	0.566566134315982	0.566566134315982
1249	I	0.711469861328427	0.566566134315982
1250	S	0.678322131740858	0.566566134315982
1251	Q	0.508786535367470	0.511518231857717
1252	S	0.511518231857717	0.508786535367470
1253	P	0.344482106884501	0.491427712550734
1254	T	0.326566194247963	0.491427712550734
1255	C	0.491427712550734	0.491427712550734
1256	Y	0.559961616233638	0.491427712550734
1257	K	0.598223830223755	0.491427712550734
1258	Q	0.472991437561413	0.511981083588356
1259	S	0.340041516891694	0.511981083588356
1260	T	0.511981083588356	0.511981083588356
1261	K	0.663399771171441	0.663399771171441
1262	L	0.714427743733765	0.714427743733765
1263	L	0.808421999533458	0.714427743733765
1264	G	0.763328786832829	0.714427743733765
1265	L	0.584807151535472	0.584807151535472
1266	A	0.461696581690819	0.461696581690819
1267	E	0.424440394991174	0.424440394991174
1268	L	0.385300796336051	0.385300796336051
1269	L	0.262501017565312	0.262501017565312
1270	R	0.178130787762508	0.178130787762508
1271	V	0.110696721481267	0.110696721481267
1272	A	0.066718476615912	0.066718476615912
1273	G	0.066718476615912	0.066718476615912
1274	E	0.033919152775994	0.066718476615912
1275	N	0.046519537894367	0.066718476615912
1276	P	0.137675933694968	0.137675933694968
1277	E	0.147498754308524	0.147498754308524
1278	E	0.147498754308524	0.147498754308524
1279	R	0.231515410630276	0.147498754308524
1280	R	0.231515410630276	0.147498754308524
1281	G	0.123525898257000	0.231515410630276
1282	Q	0.146755297786658	0.231515410630276
1283	V	0.268823948200496	0.268823948200496
1284	L	0.465430718035570	0.465430718035570
1285	I	0.524980900692042	0.524980900692042
1286	L	0.782462204084087	0.757798778092276
1287	L	0.871042917022226	0.782462204084087
1288	V	0.757798778092276	0.833895168067709
1289	E	0.833895168067709	0.862266446678868
1290	Q	0.862266446678868	0.856979876149905
1291	A	0.892779315424689	0.856979876149905
1292	L	0.856979876149905	0.856979876149905
1293	R	0.761311051272591	0.761311051272591
1294	F	0.702044846014961	0.702044846014961
1295	H	0.574851901565740	0.574851901565740
1296	D	0.536089955351855	0.536089955351855
1297	Y	0.384706945918929	0.536089955351855
1298	K	0.384706945918929	0.536089955351855
1299	A	0.560065014858640	0.504743115216936
1300	A	0.609404270729349	0.504743115216936
1301	S	0.504743115216936	0.504743115216936
1302	M	0.488486263256487	0.488486263256487
1303	H	0.278717844455294	0.488486263256487
1304	C	0.382915341524077	0.382915341524077
1305	Q	0.513463074928710	0.378730122329803
1306	E	0.364969806114837	0.382915341524077
1307	L	0.378730122329803	0.378730122329803
1308	M	0.495887977709180	0.378730122329803
1309	A	0.286027568646761	0.405880318246545
1310	T	0.405880318246545	0.405880318246545
1311	G	0.421740357059022	0.403524250447918
1312	Y	0.403524250447918	0.405880318246545
1313	P	0.279935583015459	0.421740357059022
1314	K	0.441829985886306	0.403524250447918
1315	S	0.510388592224064	0.338612756501608
1316	W	0.338612756501608	0.338612756501608
1317	D	0.253964671037494	0.253964671037494
1318	V	0.137375665185020	0.214268649761013
1319	C	0.106418104486518	0.137375665185020
1320	S	0.214268649761013	0.126896116869584
1321	Q	0.126896116869584	0.126896116869584
1322	L	0.078728947261597	0.145507653402148
1323	G	0.145507653402148	0.126896116869584
1324	Q	0.172849368158787	0.145507653402148
1325	S	0.096403467175238	0.145507653402148
1326	E	0.187204460161049	0.110808778516750
1327	G	0.110808778516750	0.096403467175238
1328	Y	0.042657391708142	0.110808778516750
1329	Q	0.077242799080003	0.081836030003595
1330	D	0.120064171532400	0.081836030003595
1331	L	0.081836030003595	0.120064171532400
1332	A	0.180510737804473	0.180510737804473
1333	T	0.226587024673522	0.226587024673522
1334	R	0.354999259797526	0.354999259797526
1335	Q	0.492191949790005	0.492191949790005
1336	E	0.580202578334977	0.541464470065069
1337	L	0.561753789486910	0.561753789486910
1338	M	0.541464470065069	0.561753789486910
1339	A	0.667588274423957	0.541464470065069
1340	F	0.516681052026655	0.541464470065069
1341	A	0.465563711719613	0.516681052026655
1342	L	0.636921421434197	0.516681052026655
1343	T	0.482779281494694	0.636921421434197
1344	H	0.655235376262668	0.655235376262668
1345	C	0.861481608489850	0.835382861280827
1346	P	0.861481608489850	0.835382861280827
1347	P	0.835382861280827	0.835382861280827
1348	S	0.835382861280827	0.835382861280827
1349	S	0.730895613159416	0.730895613159416
1350	I	0.688787905813424	0.688787905813424
1351	E	0.540886109135686	0.686439855312646
1352	L	0.686439855312646	0.652005002551714
1353	L	0.652005002551714	0.541233815877267
1354	L	0.541233815877267	0.652005002551714
1355	A	0.443462458140657	0.652005002551714
1356	A	0.656184751975939	0.656184751975939
1357	S	0.781919281154837	0.737744233139385
1358	S	0.861247872949827	0.781919281154837
1359	S	0.737744233139385	0.827555323197351
1360	L	0.840936692857124	0.827555323197351
1361	Q	0.827555323197351	0.737744233139385
1362	T	0.669583082422718	0.669583082422718
1363	E	0.668375788893270	0.669583082422718
1364	I	0.602439753489850	0.669583082422718
1365	L	0.715419013848687	0.715419013848687
1366	Y	0.730472155637877	0.715419013848687
1367	Q	0.745012845284764	0.715419013848687
1368	R	0.626497149958413	0.626497149958413
1369	V	0.402995169290004	0.402995169290004
1370	N	0.356135475654159	0.356135475654159
1371	F	0.239016670687712	0.302660720430965
1372	Q	0.302660720430965	0.302660720430965
1373	I	0.302660720430965	0.239016670687712
1374	H	0.187672077938490	0.187672077938490
1375	H	0.140722458140699	0.150740114403052
1376	E	0.150740114403052	0.140722458140699
1377	G	0.122677795423133	0.140722458140699
1378	G	0.133484070973172	0.133484070973172
1379	E	0.164102351211280	0.122677795423133
1380	N	0.095081343047556	0.096954241141989
1381	I	0.096954241141989	0.095081343047556
1382	S	0.060782597802371	0.092862121162853
1383	A	0.092862121162853	0.080554120560460
1384	S	0.080554120560460	0.080554120560460
1385	P	0.080554120560460	0.080554120560460
1386	L	0.054745131545472	0.080554120560460
1387	T	0.042125442268467	0.080554120560460
1388	S	0.115539893612991	0.094433102492024
1389	K	0.110712750979597	0.094433102492024
1390	A	0.094433102492024	0.094433102492024
1391	V	0.081420079002864	0.081420079002864
1392	Q	0.051779612538858	0.051779612538858
1393	E	0.051779612538858	0.051779612538858
1394	D	0.048494083222325	0.048494083222325
1395	E	0.026412445991104	0.031880185263175
1396	V	0.031880185263175	0.031752944996241
1397	G	0.016191157859110	0.031752944996241
1398	V	0.031752944996241	0.031752944996241
1399	P	0.047803796893294	0.031752944996241
1400	G	0.030785793894735	0.047803796893294
1401	S	0.063820540403721	0.063820540403721
1402	N	0.107184234344133	0.107184234344133
1403	S	0.195398726515918	0.195398726515918
1404	A	0.341723669901862	0.235335548579484
1405	D	0.235335548579484	0.266303113050276
1406	L	0.291559387173693	0.287032681634856
1407	L	0.266303113050276	0.287032681634856
1408	R	0.287032681634856	0.291559387173693
1409	W	0.475909943774269	0.475909943774269
1410	T	0.630441989808529	0.630441989808529
1411	T	0.682582312190181	0.630441989808529
1412	A	0.630441989808529	0.630441989808529
1413	T	0.584271213600582	0.630441989808529
1414	T	0.739786397365898	0.604736850212063
1415	M	0.604736850212063	0.584271213600582
1416	K	0.451558588398615	0.451558588398615
1417	V	0.435508392323077	0.435508392323077
1418	L	0.268640031682026	0.429240674466767
1419	S	0.308369688582377	0.429240674466767
1420	N	0.429240674466767	0.429240674466767
1421	T	0.535163334116921	0.512362524889338
1422	T	0.512362524889338	0.535163334116921
1423	T	0.560512288526010	0.560512288526010
1424	T	0.591188244328203	0.560512288526010
1425	T	0.605347229457499	0.560512288526010
1426	K	0.310125438538535	0.310125438538535
1427	A	0.153195865811760	0.294113315732217
1428	V	0.143042497164494	0.294113315732217
1429	L	0.294113315732217	0.294113315732217
1430	Q	0.449370332898931	0.415102725922956
1431	A	0.432155369069426	0.415102725922956
1432	V	0.415102725922956	0.432155369069426
1433	S	0.412451171077878	0.432155369069426
1434	D	0.566055494056980	0.566055494056980
1435	G	0.583126907058243	0.583126907058243
1436	Q	0.663675636718817	0.583126907058243
1437	W	0.684932216940111	0.583126907058243
1438	W	0.555261130824626	0.637780514183931
1439	K	0.534920082295578	0.555261130824626
1440	K	0.637780514183931	0.534920082295578
1441	S	0.487881311379828	0.534920082295578
1442	L	0.418689568737094	0.570758276962371
1443	T	0.570758276962371	0.570758276962371
1444	Y	0.623797975397044	0.570758276962371
1445	L	0.742629277281948	0.570758276962371
1446	R	0.524181799448674	0.524181799448674
1447	P	0.296071881248596	0.501319504436816
1448	L	0.353784467714331	0.481204765340568
1449	Q	0.501319504436816	0.481204765340568
1450	G	0.481204765340568	0.481204765340568
1451	Q	0.501289299642396	0.481204765340568
1452	K	0.429119365477491	0.429119365477491
1453	C	0.305059218220653	0.305059218220653
1454	G	0.191090839521130	0.211786116135819
1455	G	0.211786116135819	0.200494555558914
1456	A	0.200494555558914	0.191090839521130
1457	Y	0.071178599944345	0.093502019279738
1458	Q	0.039855438416499	0.071178599944345
1459	I	0.093502019279738	0.060308359129358
1460	G	0.060308359129358	0.060308359129358
1461	T	0.060308359129358	0.060308359129358
1462	T	0.035569123430335	0.060308359129358
1463	A	0.035569123430335	0.060308359129358
1464	N	0.072634715206154	0.035569123430335
1465	E	0.064377479519465	0.064031784812301
1466	D	0.032679156636396	0.064031784812301
1467	L	0.064031784812301	0.054975833625713
1468	E	0.054975833625713	0.042305343704502
1469	K	0.042305343704502	0.054975833625713
1470	Q	0.041864663898812	0.054975833625713
1471	G	0.068641655662068	0.068641655662068
1472	C	0.108947699347011	0.108947699347011
1473	H	0.133543572720265	0.133543572720265
1474	P	0.175582873236526	0.175582873236526
1475	F	0.265903338054697	0.264840498926383
1476	Y	0.264840498926383	0.265903338054697
1477	E	0.516929443604795	0.464285215255050
1478	S	0.582093275116229	0.516929443604795
1479	V	0.464285215255050	0.516929443604795
1480	I	0.534089049026375	0.464285215255050
1481	S	0.290720696209984	0.290720696209984
1482	N	0.223267367179257	0.254784121870395
1483	P	0.254784121870395	0.240571878925008
1484	F	0.240571878925008	0.223267367179257
1485	V	0.083788695501486	0.218020252844756
1486	A	0.138709754203092	0.138709754203092
1487	E	0.218020252844756	0.131077066852596
1488	S	0.131077066852596	0.131077066852596
1489	E	0.073971713570408	0.127363413971328
1490	G	0.119888304777822	0.127363413971328
1491	T	0.127363413971328	0.119888304777822
1492	Y	0.226496020423606	0.119888304777822
1493	D	0.082544269439875	0.082544269439875
1494	T	0.050115822602202	0.082544269439875
1495	Y	0.074356409690568	0.082544269439875
1496	Q	0.146547892662614	0.089732389737368
1497	H	0.089732389737368	0.146547892662614
1498	V	0.226496020423606	0.226496020423606
1499	P	0.421167087283134	0.421167087283134
1500	V	0.574841612411499	0.457302541431220
1501	E	0.457302541431220	0.560383205649629
1502	S	0.630257034253781	0.560383205649629
1503	F	0.560383205649629	0.560383205649629
1504	A	0.409748340475084	0.585656208735893
1505	E	0.585656208735893	0.560383205649629
1506	V	0.616703749089432	0.438839612855865
1507	L	0.351347167710876	0.438839612855865
1508	L	0.438839612855865	0.373997757957665
1509	R	0.301846015859910	0.360309663947793
1510	T	0.373997757957665	0.360309663947793
1511	G	0.360309663947793	0.301846015859910
1512	K	0.185610596856525	0.240531722576521
1513	L	0.096348672452151	0.240531722576521
1514	A	0.240531722576521	0.185610596856525
1515	E	0.257614603000240	0.135698088717031
1516	A	0.135698088717031	0.135698088717031
1517	K	0.077908697430416	0.077908697430416
1518	N	0.073362960012525	0.077908697430416
1519	K	0.043023029286127	0.077908697430416
1520	G	0.092068240030519	0.092068240030519
1521	E	0.168097000524488	0.131886402940297
1522	V	0.168097000524488	0.168097000524488
1523	F	0.131886402940297	0.168097000524488
1524	P	0.332064230478834	0.332064230478834
1525	T	0.332064230478834	0.332064230478834
1526	T	0.345258434313441	0.332064230478834
1527	E	0.276204789985459	0.332064230478834
1528	V	0.331870509854011	0.345258434313441
1529	L	0.552427107538772	0.459496295786982
1530	L	0.646322759618344	0.459496295786982
1531	Q	0.459496295786982	0.459496295786982
1532	L	0.185267035374563	0.286912007452384
1533	A	0.286912007452384	0.286912007452384
1534	S	0.286912007452384	0.286912007452384
1535	E	0.427805024011211	0.427805024011211
1536	A	0.615116263330451	0.534905339527438
1537	L	0.637766824032594	0.534905339527438
1538	P	0.534905339527438	0.615116263330451
1539	N	0.514522801391987	0.637766824032594
1540	D	0.683337051415510	0.683337051415510
1541	M	0.683337051415510	0.683337051415510
1542	T	0.683337051415510	0.683337051415510
1543	L	0.802136053400110	0.802136053400110
1544	A	0.857188315290566	0.803783165192396
1545	L	0.818604866636829	0.818604866636829
1546	A	0.803783165192396	0.850833211199017
1547	Y	0.900536058045842	0.850833211199017
1548	L	0.850833211199017	0.880777353521978
1549	L	0.933358305635365	0.887439377619904
1550	A	0.880777353521978	0.880777353521978
1551	L	0.887439377619904	0.887439377619904
1552	P	0.870770066938180	0.880777353521978
1553	Q	0.911183236139040	0.870770066938180
1554	V	0.758165958075923	0.758165958075923
1555	L	0.706619477163970	0.706619477163970
1556	D	0.562107678138877	0.562107678138877
1557	A	0.405927228358454	0.405927228358454
1558	N	0.236148284284230	0.236148284284230
1559	R	0.201229712607112	0.236148284284230
1560	C	0.141308768813760	0.236148284284230
1561	F	0.266710606720529	0.266710606720529
1562	E	0.282745846597231	0.266710606720529
1563	K	0.302785767447054	0.282745846597231
1564	Q	0.175793668735552	0.302785767447054
1565	S	0.444982057728218	0.444982057728218
1566	P	0.444982057728218	0.444982057728218
1567	S	0.553617359809398	0.553617359809398
1568	A	0.665552324997818	0.665337010273276
1569	L	0.682104268093881	0.665552324997818
1570	S	0.665337010273276	0.682104268093881
1571	L	0.775936183035039	0.775936183035039
1572	Q	0.873426841089667	0.873426841089667
1573	L	0.873426841089667	0.873426841089667
1574	A	0.933548825167296	0.933548825167296
1575	A	0.966231346704400	0.966231346704400
1576	Y	0.972309449239702	0.968624138030868
1577	Y	0.968624138030868	0.968624138030868
1578	Y	0.968624138030868	0.968624138030868
1579	S	0.974283019191741	0.968624138030868
1580	L	0.944875791192610	0.967561834581720
1581	Q	0.967561834581720	0.967390285698934
1582	I	0.967390285698934	0.963075149999439
1583	Y	0.963075149999439	0.963075149999439
1584	A	0.913957207364506	0.913957207364506
1585	R	0.852609453572025	0.852609453572025
1586	L	0.842890425595619	0.842890425595619
1587	A	0.769635704058300	0.769635704058300
1588	P	0.739566724688641	0.769635704058300
1589	C	0.739566724688642	0.739566724688642
1590	F	0.841977950532318	0.739566724688641
1591	R	0.738476433451275	0.738476433451275
1592	D	0.666849561440591	0.666849561440591
1593	K	0.449092665413469	0.449092665413469
1594	C	0.391063907704507	0.391063907704507
1595	H	0.243735629359174	0.249945443094552
1596	P	0.131017838699287	0.249945443094552
1597	L	0.249945443094552	0.243735629359174
1598	Y	0.297033120122870	0.229108700789326
1599	R	0.175740230907240	0.249945443094552
1600	A	0.229108700789326	0.297033120122870
1601	D	0.503494450603155	0.422213883732979
1602	P	0.520944129880540	0.422213883732979
1603	K	0.422213883732979	0.503494450603155
1604	E	0.422213883732979	0.441016538460207
1605	L	0.594495091189601	0.422213883732979
1606	I	0.441016538460207	0.422213883732979
1607	K	0.329625999376912	0.329625999376912
1608	M	0.329449563431838	0.329625999376912
1609	V	0.186888221026343	0.329449563431838
1610	T	0.331458938898705	0.303561071848604
1611	R	0.250860903441298	0.303561071848604
1612	H	0.303561071848604	0.331458938898705
1613	V	0.600555013426873	0.303561071848604
1614	T	0.404847401751932	0.303561071848604
1615	R	0.160946936080201	0.160946936080201
1616	H	0.092299299262523	0.131674113112790
1617	E	0.112702846274215	0.130429293658007
1618	H	0.131674113112790	0.130429293658007
1619	E	0.130429293658007	0.131674113112790
1620	A	0.207084865518863	0.131674113112790
1621	W	0.196735309178417	0.130429293658007
1622	P	0.119258055725579	0.177070897287787
1623	E	0.109984373874622	0.177070897287787
1624	D	0.177070897287787	0.177070897287787
1625	L	0.177070897287787	0.177070897287787
1626	I	0.375694058759477	0.375694058759477
1627	S	0.491444020265011	0.384500041812764
1628	L	0.571798130919542	0.384500041812764
1629	T	0.384500041812764	0.429315729734815
1630	K	0.253935960336878	0.429315729734815
1631	Q	0.429315729734815	0.429315729734815
1632	L	0.711129181540619	0.710007946223007
1633	H	0.711129181540619	0.710007946223007
1634	C	0.710007946223007	0.710007946223007
1635	Y	0.548703100989992	0.548703100989992
1636	N	0.528702820846416	0.528702820846416
1637	E	0.422895535555591	0.528702820846416
1638	R	0.400754140621620	0.528702820846416
1639	L	0.590858204574627	0.590858204574627
1640	L	0.746220811867034	0.590858204574627
1641	D	0.590858204574627	0.590858204574627
1642	F	0.503168580082676	0.542332923430122
1643	T	0.542332923430122	0.503168580082676
1644	Q	0.424799464024314	0.503168580082676
1645	A	0.467429541813938	0.536144892194751
1646	Q	0.536144892194751	0.467429541813938
1647	I	0.646250569957678	0.467429541813938
1648	L	0.327052858573204	0.448864691717580
1649	Q	0.306111984311584	0.327052858573204
1650	G	0.448864691717580	0.327052858573204
1651	L	0.319865960729004	0.448864691717580
1652	R	0.465001642240939	0.465001642240939
1653	K	0.487803167609400	0.465001642240939
1654	G	0.487803167609400	0.465001642240939
1655	V	0.340313439513718	0.340313439513718
1656	D	0.112404237501017	0.112404237501017
1657	V	0.058554555985471	0.112404237501017
1658	Q	0.104503657162130	0.104503657162130
1659	R	0.127038487129086	0.077130983695832
1660	F	0.077130983695832	0.077130983695832
1661	T	0.042577477298183	0.077130983695832
1662	A	0.045517525693567	0.077130983695832
1663	D	0.113802127647881	0.113802127647881
1664	D	0.123937022168986	0.123937022168986
1665	Q	0.176282443291485	0.176282443291485
1666	Y	0.190783751386638	0.176282443291485
1667	K	0.238718415311957	0.176282443291485
1668	R	0.142992342980624	0.143661746536502
1669	E	0.082805817477620	0.142992342980624
1670	T	0.143661746536502	0.082805817477620
1671	I	0.072770790442534	0.082805817477620
1672	L	0.082696530234219	0.143661746536502
1673	G	0.152818298644268	0.152818298644268
1674	L	0.250032781807987	0.250032781807987
1675	A	0.250032781807987	0.250032781807987
1676	E	0.261242381543649	0.261242381543649
1677	T	0.400215618101039	0.400215618101039
1678	L	0.587857514959959	0.585206543603860
1679	E	0.741754194850375	0.585206543603860
1680	E	0.585206543603860	0.587857514959959
1681	S	0.585206543603860	0.585206543603860
1682	V	0.696051973333723	0.585206543603860
1683	Y	0.529347451113233	0.585206543603860
1684	S	0.497194974427774	0.696051973333723
1685	I	0.748862821471788	0.728061695045629
1686	A	0.746801410342752	0.746801410342752
1687	I	0.728061695045629	0.748862821471788
1688	S	0.823432780674872	0.823432780674872
1689	L	0.897588931877666	0.853862198719355
1690	A	0.945521124037959	0.853862198719355
1691	Q	0.853862198719355	0.897588931877666
1692	R	0.851971276424750	0.888193153810175
1693	Y	0.914919866157301	0.867454285202678
1694	S	0.888193153810175	0.867454285202678
1695	V	0.867454285202678	0.867454285202678
1696	S	0.776065302671281	0.866854716130106
1697	R	0.866854716130106	0.776065302671281
1698	W	0.665502388984183	0.776065302671281
1699	E	0.751811367606335	0.860486805381270
1700	V	0.860486805381270	0.860486805381270
1701	F	0.914391019405266	0.860486805381270
1702	M	0.861832283400188	0.860486805381270
1703	T	0.757127905839279	0.757127905839279
1704	H	0.646402601901501	0.706443586636610
1705	L	0.580199558094398	0.646402601901501
1706	E	0.706443586636610	0.646402601901501
1707	F	0.548588117278847	0.681542319093041
1708	L	0.681542319093041	0.681542319093041
1709	F	0.702176414725777	0.548588117278847
1710	T	0.420095156119601	0.495111080812475
1711	D	0.495111080812475	0.420095156119601
1712	S	0.357677833496066	0.357677833496066
1713	G	0.290660699155693	0.334683849182686
1714	L	0.190500977468273	0.290660699155693
1715	S	0.334683849182686	0.198982352304475
1716	T	0.198982352304475	0.190500977468273
1717	L	0.061988676478303	0.066166685628249
1718	E	0.062306439374642	0.066166685628249
1719	I	0.066166685628249	0.066166685628249
1720	E	0.210323356555739	0.210323356555739
1721	N	0.332282211385623	0.210323356555739
1722	R	0.274247162488672	0.274247162488672
1723	A	0.168990777561842	0.274247162488672
1724	Q	0.276428245646709	0.262677956554803
1725	D	0.262677956554803	0.168990777561842
1726	L	0.160877571163048	0.160877571163048
1727	H	0.143031238437450	0.143031238437450
1728	L	0.065143663378755	0.097305021784998
1729	F	0.065143663378755	0.097305021784998
1730	E	0.097305021784998	0.097305021784998
1731	T	0.157306774126283	0.140886217009582
1732	L	0.140886217009582	0.140886217009582
1733	K	0.140886217009582	0.157306774126283
1734	T	0.261307325650641	0.220692108715603
1735	D	0.220692108715603	0.220692108715603
1736	P	0.309368594742095	0.220692108715603
1737	E	0.183541188971683	0.220692108715603
1738	A	0.172383707844808	0.309368594742095
1739	F	0.424840111303388	0.363976707706616
1740	H	0.558466445811158	0.380294651448510
1741	Q	0.363976707706616	0.424840111303388
1742	H	0.380294651448510	0.552726443187433
1743	M	0.552726443187433	0.552726443187433
1744	V	0.651494976241925	0.624450939413869
1745	K	0.624450939413869	0.651494976241925
1746	Y	0.844033347934593	0.651494976241925
1747	I	0.687883311783417	0.624450939413869
1748	Y	0.559791161249158	0.559791161249158
1749	P	0.403759660208528	0.559791161249158
1750	T	0.441922777279945	0.458452873466828
1751	I	0.579815790174244	0.458452873466828
1752	G	0.458452873466828	0.462197458608071
1753	G	0.462197458608071	0.579815790174244
1754	F	0.612118015497655	0.462197458608071
1755	D	0.630069129258723	0.478579144817131
1756	H	0.458228293410358	0.612118015497655
1757	E	0.478579144817131	0.535303385213619
1758	R	0.669815327008282	0.478579144817131
1759	L	0.535303385213619	0.488035159592341
1760	Q	0.309806483753152	0.488035159592341
1761	Y	0.488035159592341	0.488035159592341
1762	Y	0.488035159592341	0.488035159592341
1763	F	0.450294667607250	0.488035159592341
1764	T	0.667927762580084	0.488035159592341
1765	L	0.482522992926322	0.667927762580084
1766	L	0.753168208732324	0.667927762580084
1767	E	0.681341388740320	0.611072538229732
1768	N	0.474483102161932	0.611072538229732
1769	C	0.611072538229732	0.567054417754273
1770	G	0.526906071227661	0.526906071227661
1771	C	0.567054417754273	0.526906071227661
1772	A	0.397912792696509	0.397912792696509
1773	D	0.357176928123214	0.357176928123214
1774	L	0.145150253682094	0.146460670470793
1775	G	0.083725433386081	0.146460670470793
1776	N	0.146460670470793	0.146460670470793
1777	C	0.305729353528901	0.228345173695898
1778	A	0.228345173695898	0.305729353528901
1779	I	0.423734915635235	0.397947414653199
1780	K	0.462471673621303	0.423734915635235
1781	P	0.397947414653199	0.462471673621303
1782	E	0.554940766814436	0.553593855613806
1783	T	0.553593855613806	0.554940766814436
1784	H	0.607295201322336	0.607295201322336
1785	I	0.768745599593149	0.768745599593149
1786	R	0.779282606422374	0.768745599593149
1787	L	0.779282606422374	0.768745599593149
1788	L	0.634267532968627	0.754526218146291
1789	K	0.581714131654668	0.754526218146291
1790	K	0.754526218146291	0.754526218146291
1791	F	0.809431186958108	0.809431186958108
1792	K	0.879127547039726	0.809431186958108
1793	V	0.864139901505352	0.836833197676941
1794	V	0.746545243332183	0.836833197676941
1795	A	0.836833197676941	0.746545243332183
1796	S	0.734043351710120	0.734043351710120
1797	G	0.423381140027026	0.423381140027026
1798	L	0.308965066579831	0.308965066579831
1799	N	0.273368829659540	0.273368829659540
1800	Y	0.232437572735271	0.243114049408777
1801	K	0.243114049408777	0.232437572735271
1802	K	0.138005764174337	0.149931486151952
1803	L	0.149931486151952	0.138005764174337
1804	T	0.076222061829046	0.138005764174337
1805	D	0.091945514077911	0.091945514077911
1806	E	0.201026827428553	0.076222061829046
1807	N	0.071398222876467	0.076111405981542
1808	M	0.076111405981542	0.076111405981542
1809	S	0.075058222494228	0.076111405981542
1810	P	0.139193804230245	0.083659407322610
1811	L	0.146404269982938	0.083659407322610
1812	E	0.083659407322610	0.116807489990827
1813	A	0.076912190986956	0.116807489990827
1814	L	0.116807489990827	0.116807489990827
1815	E	0.319270915418906	0.319270915418906
1816	P	0.526219696507943	0.424794867903634
1817	V	0.424794867903634	0.526219696507943
1818	L	0.600560617213491	0.526219696507943
1819	S	0.638841412407304	0.600560617213491
1820	S	0.470253806220706	0.638841412407304
1821	Q	0.743910275364226	0.646188707721456
1822	N	0.801455104854003	0.743910275364226
1823	I	0.646188707721456	0.749956698375025
1824	L	0.749956698375025	0.781694673834245
1825	S	0.877808693681690	0.749956698375025
1826	I	0.781694673834245	0.749956698375025
1827	S	0.522497686214893	0.522497686214893
1828	K	0.507783203751325	0.507783203751325
1829	L	0.340187266012982	0.340187266012982
1830	V	0.296997587009737	0.329470793475699
1831	P	0.329470793475699	0.296997587009737
1832	K	0.266313814465598	0.266313814465598
1833	I	0.266313814465598	0.266313814465598
1834	P	0.266313814465598	0.266313814465598
1835	E	0.131602282115769	0.138482759526378
1836	K	0.131602282115769	0.138482759526378
1837	D	0.138482759526378	0.138482759526378
1838	G	0.138482759526378	0.138482759526378
1839	Q	0.140290905092063	0.140290905092063
1840	M	0.162545758811978	0.162545758811978
1841	L	0.295344002455885	0.289608737749289
1842	S	0.289608737749289	0.295344002455885
1843	P	0.473973736541749	0.473973736541749
1844	S	0.591525682576767	0.591525682576767
1845	S	0.591525682576767	0.591525682576767
1846	L	0.844804484639305	0.844804484639305
1847	Y	0.930809229011056	0.930809229011056
1848	T	0.966524313650219	0.930809229011056
1849	I	0.951001360466231	0.930809229011056
1850	W	0.886502560838135	0.886502560838135
1851	L	0.796069720125813	0.808001674455887
1852	Q	0.796069720125813	0.808001674455887
1853	K	0.808001674455887	0.808001674455887
1854	L	0.887716527691516	0.823504864264971
1855	F	0.895481678464844	0.823504864264971
1856	W	0.823504864264971	0.823504864264971
1857	T	0.809821447914290	0.809821447914290
1858	G	0.781027158066995	0.781027158066995
1859	D	0.604898719531535	0.604898719531535
1860	P	0.381237182767865	0.414622204028169
1861	H	0.400398273536061	0.400398273536061
1862	L	0.414622204028169	0.381237182767865
1863	I	0.242692251837311	0.242692251837311
1864	K	0.089639740231700	0.154671124247903
1865	Q	0.089639740231700	0.154671124247903
1866	V	0.154671124247903	0.154671124247903
1867	P	0.206921144486589	0.206921144486589
1868	G	0.390484241403403	0.376907150929605
1869	S	0.566127191562180	0.376907150929605
1870	S	0.376907150929605	0.376907150929605
1871	P	0.354455513165855	0.376907150929605
1872	E	0.302177868882402	0.376907150929605
1873	W	0.408556295420000	0.408556295420000
1874	L	0.413780512815813	0.413780512815813
1875	H	0.417441479297493	0.417441479297493
1876	A	0.611672672731214	0.510104736494537
1877	Y	0.510104736494537	0.529065167579496
1878	D	0.529065167579496	0.611672672731214
1879	V	0.678511618866500	0.678511618866500
1880	C	0.728029229761716	0.678511618866500
1881	M	0.798521429719698	0.678511618866500
1882	K	0.602095029505717	0.602095029505717
1883	Y	0.287011834909009	0.537839364488829
1884	F	0.412276601392450	0.412276601392450
1885	D	0.537839364488829	0.412276601392450
1886	R	0.404625591870102	0.537839364488829
1887	L	0.698696953912945	0.537839364488829
1888	H	0.698696953912945	0.419219232048113
1889	P	0.419219232048113	0.515816648605371
1890	G	0.370665654704930	0.419219232048113
1891	D	0.515816648605371	0.383530904366649
1892	L	0.383530904366649	0.383530904366649
1893	I	0.383530904366649	0.495125701918651
1894	T	0.554533988598133	0.383530904366649
1895	V	0.495125701918651	0.383530904366649
1896	V	0.329828165647595	0.495125701918651
1897	D	0.359066368657230	0.495125701918651
1898	A	0.529179941882553	0.529179941882553
1899	V	0.600477426104408	0.600477426104408
1900	T	0.739261495073629	0.600477426104408
1901	F	0.739261495073629	0.701408529796656
1902	S	0.582054197203062	0.701408529796656
1903	P	0.701408529796656	0.582054197203062
1904	K	0.441595521073827	0.551282089821294
1905	A	0.362689387112291	0.485559876695001
1906	V	0.551282089821294	0.441595521073827
1907	T	0.485559876695001	0.362689387112291
1908	K	0.241132619931927	0.320970389775642
1909	L	0.320970389775642	0.241132619931927
1910	S	0.203675134258371	0.234353082962375
1911	V	0.216273967313007	0.234353082962375
1912	E	0.234353082962375	0.234353082962375
1913	A	0.284904213512181	0.267625370630880
1914	R	0.397940418784168	0.267625370630880
1915	K	0.267625370630880	0.284904213512181
1916	E	0.267625370630880	0.267625370630880
1917	M	0.397940418784168	0.267625370630880
1918	T	0.249081186101685	0.267625370630880
1919	R	0.263404160731587	0.281509350053438
1920	K	0.281509350053438	0.281509350053438
1921	A	0.581492818001705	0.362238549516854
1922	I	0.393940644063172	0.362238549516854
1923	K	0.362238549516854	0.393940644063172
1924	T	0.338657488307244	0.376282549386571
1925	V	0.490414799459716	0.376282549386571
1926	K	0.376282549386571	0.376282549386571
1927	H	0.391664479272517	0.376282549386571
1928	F	0.321292216737043	0.334272608830946
1929	I	0.334272608830946	0.321292216737043
1930	E	0.190216249055621	0.190216249055621
1931	K	0.054520125168834	0.054520125168834
1932	P	0.033922151562492	0.040879227652089
1933	R	0.040879227652089	0.033922151562492
1934	K	0.022540943023996	0.022540943023996
1935	R	0.013847906360378	0.015733060617238
1936	N	0.015733060617238	0.013847906360378
1937	S	0.008001079650820	0.008001079650820
1938	E	0.001976079190667	0.003437070186431
1939	D	0.003437070186431	0.003437070186431
1940	E	0.003437070186431	0.003437070186431
1941	A	0.006871882091897	0.006441971958478
1942	Q	0.006441971958478	0.006871882091897
1943	E	0.011765662402826	0.008458965991247
1944	A	0.013360667569650	0.008551145856780
1945	K	0.008458965991247	0.011765662402826
1946	D	0.008551145856780	0.013360667569650
1947	S	0.027449232755676	0.027449232755676
1948	K	0.042879309225927	0.042879309225927
1949	V	0.077600718059174	0.074189905200294
1950	T	0.114096267180441	0.077600718059174
1951	Y	0.074189905200294	0.096852200133164
1952	A	0.116295582730164	0.114096267180441
1953	D	0.096852200133164	0.116295582730164
1954	T	0.176065408834994	0.176065408834994
1955	L	0.344133434241053	0.344133434241053
1956	N	0.361292433895312	0.344133434241053
1957	H	0.529890695515038	0.344133434241053
1958	L	0.275080291037851	0.291676295223880
1959	E	0.275080291037851	0.275080291037851
1960	K	0.291676295223880	0.275080291037851
1961	S	0.251247657881062	0.291676295223880
1962	L	0.419894834757133	0.415909484952596
1963	A	0.417234505283553	0.417234505283553
1964	H	0.415909484952596	0.419894834757133
1965	L	0.646316016194561	0.628950219866934
1966	E	0.761017166057350	0.646316016194561
1967	T	0.628950219866934	0.761017166057350
1968	L	0.847255264311806	0.814826611092842
1969	S	0.847255264311807	0.814826611092842
1970	H	0.814826611092842	0.814826611092842
1971	S	0.700805056703214	0.700805056703214
1972	F	0.522847118733993	0.522847118733993
1973	I	0.483952730787957	0.483952730787957
1974	L	0.222747029509560	0.483952730787957
1975	S	0.335407442127107	0.335407442127107
1976	L	0.483952730787957	0.315343690372966
1977	K	0.315343690372966	0.335407442127107
1978	N	0.302764053468180	0.410830806789666
1979	S	0.410830806789666	0.315343690372966
1980	E	0.410830806789666	0.302764053468180
1981	Q	0.286905820584587	0.286905820584587
1982	E	0.270747560159684	0.270747560159684
1983	T	0.254913818535475	0.254913818535475
1984	L	0.146019334821700	0.153520316159078
1985	Q	0.146019334821700	0.153520316159078
1986	K	0.153520316159078	0.153520316159078
1987	Y	0.197858217094014	0.197858217094014
1988	S	0.197858217094014	0.197858217094014
1989	H	0.197858217094014	0.197858217094014
1990	L	0.201305238735293	0.197858217094014
1991	Y	0.201305238735293	0.197858217094014
1992	D	0.190308937819768	0.201305238735293
1993	L	0.190308937819768	0.190308937819768
1994	S	0.215456879812921	0.190308937819768
1995	R	0.127080825793465	0.127080825793465
1996	S	0.046053827125475	0.085683304664402
[truncated: 375 more rows]
