# Supplementary material for: Conserved degronome features governing quality control associated proteolysis
Source: Nat Commun. 2022 Dec 8;13:7588. doi: 10.1038/s41467-022-35298-y (PMC9732359; doi:10.1038/s41467-022-35298-y)
Supplement: Supplementary file 7 — Supplementary Data 5 [file 41467_2022_35298_MOESM7_ESM.zip › profile_A2RTX5.csv]

# Degron profile of A2RTX5
# logit: Predicted probability of a tile being a degron (PSI<2.2) assigned to central position
# smooth: Running median spanning 5 positions
resi	aa	logit	logit_smooth
1	M	0.500000000000000	0.500000000000000
2	A	0.500000000000000	0.500000000000000
3	A	0.500000000000000	0.500000000000000
4	E	0.500000000000000	0.500000000000000
5	A	0.500000000000000	0.500000000000000
6	L	0.500000000000000	0.500000000000000
7	A	0.500000000000000	0.500000000000000
8	A	0.500000000000000	0.500000000000000
9	E	0.400187879042939	0.400187879042939
10	A	0.290435028256406	0.290435028256406
11	V	0.160710050953953	0.160710050953953
12	A	0.082214148956674	0.114553227635624
13	S	0.072341741431841	0.082214148956674
14	R	0.114553227635624	0.082214148956674
15	L	0.069162003015789	0.107059003336349
16	E	0.107059003336349	0.114553227635624
17	R	0.155079502808719	0.155079502808719
18	Q	0.387667092219230	0.155079502808719
19	E	0.340326022862685	0.194422789039133
20	E	0.147978459441255	0.194422789039133
21	D	0.194422789039133	0.147978459441255
22	I	0.121693114470698	0.121693114470698
23	R	0.121693114470698	0.121693114470698
24	W	0.121693114470698	0.121693114470698
25	L	0.206597779169679	0.121693114470698
26	W	0.107635988169343	0.107635988169343
27	S	0.069811118889552	0.107635988169343
28	E	0.107635988169343	0.107635988169343
29	V	0.283005655763661	0.274130405726869
30	E	0.385194608013014	0.274130405726869
31	R	0.274130405726869	0.274130405726869
32	L	0.229299397896249	0.229299397896249
33	R	0.206415289808504	0.206415289808504
34	D	0.121615660917896	0.121615660917896
35	E	0.100929469923692	0.121615660917896
36	Q	0.093856221208941	0.100929469923692
37	L	0.181272231624504	0.093856221208941
38	N	0.069366913474932	0.089385896374377
39	A	0.089385896374377	0.071780108465586
40	P	0.071780108465586	0.071780108465586
41	Y	0.061993646409856	0.089385896374377
42	S	0.103201857369130	0.103201857369130
43	C	0.188831994401829	0.188831994401829
44	Q	0.304347449899300	0.198138399679449
45	A	0.213970588883412	0.213970588883412
46	E	0.198138399679449	0.223234885740778
47	G	0.276536649269865	0.223234885740778
48	P	0.223234885740778	0.276536649269865
49	C	0.388451091938236	0.283601348149179
50	L	0.283601348149179	0.283601348149179
51	T	0.326962692182012	0.283601348149179
52	R	0.147995600951091	0.163461685404175
53	E	0.129942653362764	0.147995600951091
54	V	0.163461685404175	0.147995600951091
55	A	0.145378357697252	0.163461685404175
56	Q	0.297109592082112	0.264850019866308
57	L	0.349191498588791	0.264850019866308
58	R	0.264850019866308	0.277704906429009
59	A	0.171434915172244	0.277704906429009
60	E	0.277704906429009	0.277704906429009
61	N	0.363927610783659	0.363927610783659
62	C	0.499153075809978	0.491171367699041
63	D	0.523339753046148	0.499153075809978
64	L	0.491171367699041	0.523339753046148
65	R	0.662783787525677	0.626834600704791
66	H	0.626834600704791	0.662783787525677
67	R	0.745212933247530	0.745212933247530
68	L	0.745212933247530	0.745212933247530
69	C	0.745212933247530	0.745212933247530
70	S	0.679140195911048	0.739987027184929
71	L	0.587176663566369	0.679140195911048
72	R	0.739987027184929	0.620417402503483
73	L	0.620417402503483	0.614057950914682
74	C	0.582941031133510	0.614057950914682
75	L	0.614057950914682	0.598535315661840
76	A	0.598535315661840	0.598535315661840
77	E	0.598535315661840	0.598535315661840
78	E	0.347717248649938	0.347717248649938
79	R	0.347717248649938	0.347717248649938
80	S	0.258280631362679	0.258280631362679
81	R	0.156320883293885	0.156320883293885
82	Q	0.156320883293885	0.156320883293885
83	A	0.062133877539727	0.062133877539727
84	T	0.041481091204488	0.062133877539727
85	L	0.041481091204488	0.062133877539727
86	E	0.065029357416286	0.065029357416286
87	S	0.065029357416286	0.065029357416286
88	A	0.073309379907610	0.065029357416286
89	E	0.056433594823758	0.063693700593187
90	L	0.063693700593187	0.063693700593187
91	E	0.063693700593187	0.056433594823758
92	A	0.044997498092306	0.044997498092306
93	A	0.038104409157214	0.038104409157214
94	Q	0.017607573261213	0.030274947058246
95	E	0.030274947058246	0.027999043217943
96	A	0.027999043217943	0.027999043217943
97	G	0.022934777075909	0.027999043217943
98	A	0.036353861904717	0.022934777075909
99	Q	0.009936372862433	0.016214313396912
100	P	0.016214313396912	0.009936372862433
101	P	0.006667494071257	0.008335508530779
102	P	0.008159021847436	0.008335508530779
103	S	0.008335508530779	0.008335508530779
104	Q	0.013615910408588	0.010493652804469
105	S	0.010493652804469	0.013051936421643
106	Q	0.013051936421643	0.013615910408588
107	D	0.015948741882480	0.013051936421643
108	K	0.016290959351486	0.013051936421643
109	D	0.011061603975913	0.012988536283425
110	M	0.012988536283425	0.011061603975913
111	K	0.008809756470550	0.010789495423762
112	K	0.010789495423762	0.008809756470550
113	K	0.005873376704097	0.005873376704097
114	K	0.005873376704097	0.005873376704097
115	M	0.003662609186892	0.005873376704097
116	K	0.012387759299463	0.012387759299463
117	E	0.012387759299463	0.012387759299463
118	S	0.026344005474561	0.014744535395417
119	E	0.016328063485095	0.016328063485095
120	A	0.014744535395417	0.026344005474561
121	D	0.031304444016125	0.031304444016125
122	S	0.060189652204196	0.060189652204196
123	E	0.121495956281948	0.060189652204196
124	V	0.079779174480877	0.079779174480877
125	K	0.050144327596515	0.090259748734313
126	H	0.090259748734313	0.090259748734313
127	Q	0.157106168433685	0.157106168433685
128	P	0.234357841524993	0.234357841524993
129	I	0.319074135945588	0.319074135945588
130	F	0.636605612558205	0.501422976158209
131	I	0.501422976158209	0.636605612558205
132	K	0.781013699911568	0.781013699911568
133	E	0.797121224082007	0.781013699911568
134	R	0.797121224082007	0.781013699911568
135	L	0.774572563773088	0.774572563773088
136	K	0.650494217046260	0.702434690290499
137	L	0.702434690290499	0.650494217046260
138	F	0.516869192511287	0.518230480006970
139	E	0.518230480006970	0.518230480006970
140	I	0.498145176008450	0.518230480006970
141	L	0.664195011885065	0.664195011885065
142	K	0.808722014437693	0.808722014437693
143	K	0.888616040028059	0.854977460322307
144	D	0.880264851280639	0.854977460322307
145	H	0.854977460322307	0.854977460322307
146	Q	0.747386424177500	0.747386424177500
147	L	0.598857930596881	0.662847037753467
148	L	0.662847037753467	0.598857930596881
149	L	0.325521890368934	0.325521890368934
150	A	0.206176834910134	0.215986509120278
151	I	0.215986509120278	0.215986509120278
152	Y	0.188185264319260	0.215986509120278
153	G	0.485671876425429	0.485671876425429
154	K	0.640704879258074	0.639463409236298
155	K	0.661469696279320	0.639463409236298
156	G	0.639463409236298	0.639463409236298
157	D	0.504613639054141	0.504613639054141
158	T	0.480420135191368	0.480420135191368
159	S	0.480420135191368	0.480420135191368
160	N	0.184993323499087	0.184993323499087
161	I	0.090186941855021	0.114829642535394
162	I	0.107918806482692	0.114829642535394
163	T	0.114829642535394	0.114829642535394
164	V	0.190050736088483	0.190050736088483
165	R	0.222612899283810	0.197422736289231
166	V	0.302255604124073	0.222612899283810
167	A	0.197422736289231	0.295515065044909
168	D	0.295515065044909	0.302255604124073
169	G	0.511500428795828	0.295515065044909
170	Q	0.326550525090651	0.295515065044909
171	T	0.194063603255671	0.194063603255671
172	V	0.194063603255671	0.194063603255671
173	Q	0.107159450703349	0.161480897340732
174	G	0.161480897340732	0.126478824777435
175	E	0.094363931190170	0.126478824777435
176	V	0.126478824777435	0.161480897340732
177	W	0.262280374095907	0.262280374095907
178	K	0.365918626234450	0.264202010197171
179	T	0.264202010197171	0.297760565204473
180	T	0.419640090058086	0.297760565204473
181	P	0.297760565204473	0.297760565204473
182	Y	0.297760565204473	0.297760565204473
183	Q	0.243555648076303	0.297760565204473
184	V	0.513055654168774	0.297760565204473
185	A	0.431241744586022	0.243555648076303
186	A	0.180204566744210	0.189072835001610
187	E	0.189072835001610	0.189072835001610
188	I	0.189072835001610	0.189072835001610
189	S	0.282267132107496	0.282267132107496
190	Q	0.485058417513299	0.400380822283846
191	E	0.400380822283846	0.405572186178154
192	L	0.405572186178154	0.405572186178154
193	A	0.405572186178154	0.400380822283846
194	E	0.306068540217395	0.306068540217395
195	S	0.213669360348834	0.213669360348834
196	T	0.213669360348834	0.213669360348834
197	V	0.200476133317616	0.213669360348834
198	I	0.331786644879906	0.213669360348834
199	A	0.211949168510223	0.211949168510223
200	K	0.468118784133758	0.211949168510223
201	V	0.189718309928782	0.211949168510223
202	N	0.170712411290425	0.233589166237052
203	G	0.233589166237052	0.233589166237052
204	E	0.364101524192482	0.233589166237052
205	L	0.245361313615733	0.233589166237052
206	W	0.125987518932207	0.125987518932207
207	D	0.034176961524840	0.034176961524840
208	L	0.028027498388189	0.032596505918346
209	D	0.029677906829348	0.029677906829348
210	R	0.032596505918346	0.029677906829348
211	P	0.023803550410793	0.032596505918346
212	L	0.057129416227909	0.057129416227909
213	E	0.165468192776143	0.091469887734792
214	G	0.096414959317011	0.091469887734792
215	D	0.091469887734792	0.091469887734792
216	S	0.091469887734792	0.091469887734792
217	S	0.040780430252254	0.046561884198528
218	L	0.046561884198528	0.040780430252254
219	E	0.025327039984821	0.036159736872121
220	L	0.036159736872121	0.036159736872121
221	L	0.018092101720758	0.036159736872121
222	T	0.037893710287050	0.037893710287050
223	F	0.081590152006890	0.081590152006890
224	D	0.235316065655913	0.235316065655913
225	N	0.378639413823764	0.259089425791704
226	E	0.396478858992047	0.378543020782267
227	E	0.259089425791704	0.378543020782267
228	A	0.378543020782267	0.284637550165347
229	Q	0.284637550165347	0.284637550165347
230	A	0.185888220472813	0.314975106448025
231	V	0.314975106448025	0.314975106448025
232	Y	0.316152618355788	0.316152618355788
233	W	0.411544180970080	0.336037257048605
234	H	0.336037257048605	0.411544180970080
235	S	0.519659422123443	0.519659422123443
236	S	0.739186250403194	0.570051462365674
237	A	0.570051462365674	0.729700552761023
238	H	0.729700552761023	0.739186250403194
239	I	0.792028826978780	0.729700552761023
240	L	0.794500763768229	0.729700552761023
241	G	0.628034431499806	0.628034431499806
242	E	0.391959493675598	0.547720634071952
243	A	0.391959493675598	0.547720634071952
244	M	0.547720634071952	0.547720634071952
245	E	0.660371472576243	0.657957364694428
246	L	0.732833120594972	0.657957364694428
247	Y	0.657957364694428	0.657957364694428
248	Y	0.445404865870878	0.494563289278315
249	G	0.266522059067964	0.494563289278315
250	G	0.494563289278315	0.445404865870878
251	H	0.494563289278315	0.387457676198748
252	L	0.387457676198748	0.494563289278315
253	C	0.241261139067207	0.488139000610987
254	Y	0.508571257751984	0.488139000610987
255	G	0.488139000610987	0.488139000610987
256	P	0.488139000610987	0.488139000610987
257	P	0.215877344431607	0.488139000610987
258	I	0.353865970782184	0.488139000610987
259	E	0.575097196797782	0.438540772194966
260	N	0.718782747170753	0.438540772194966
261	G	0.438540772194966	0.438540772194966
262	F	0.195577759331033	0.197400309077044
263	Y	0.131586238738127	0.197400309077044
264	Y	0.197400309077044	0.197400309077044
265	D	0.330405601168722	0.221881470758135
266	M	0.367300879210540	0.330405601168722
267	F	0.221881470758135	0.330405601168722
268	I	0.334292390207987	0.334292390207987
269	E	0.266539156802038	0.325824785545352
270	D	0.474513649989648	0.325824785545352
271	R	0.325824785545352	0.271014118020205
272	A	0.255170242271095	0.299252901327025
273	V	0.271014118020205	0.271014118020205
274	S	0.299252901327025	0.255170242271095
275	S	0.183846001801205	0.197074652337013
276	T	0.197074652337013	0.197074652337013
277	E	0.162177304308456	0.197074652337013
278	L	0.241208961485198	0.241208961485198
279	S	0.438376117495583	0.438376117495583
280	A	0.595608316008048	0.574627993959292
281	L	0.709593105324642	0.574627993959292
282	E	0.574627993959292	0.574627993959292
283	N	0.436787318546024	0.436787318546024
284	I	0.422351621125014	0.436787318546024
285	C	0.400218954704439	0.436787318546024
286	K	0.496969862096718	0.422351621125014
287	A	0.495606970544958	0.400218954704439
288	I	0.360650416501337	0.360650416501337
289	I	0.331526860940515	0.331526860940515
290	K	0.331526860940515	0.331526860940515
291	E	0.331526860940515	0.331526860940515
292	K	0.515993914044798	0.331526860940515
293	Q	0.343682948805757	0.331526860940515
294	P	0.235173516387641	0.237005132049088
295	F	0.157708354082824	0.235173516387641
296	E	0.237005132049088	0.222779240423148
297	R	0.222779240423148	0.209173145997786
298	L	0.209173145997786	0.222779240423148
299	E	0.138719040817105	0.222779240423148
300	V	0.296732755004293	0.296732755004293
301	S	0.455395792898585	0.455395792898585
302	K	0.460752357562746	0.455395792898585
303	E	0.635070154194427	0.460752357562746
304	I	0.424917794782500	0.548208824748723
305	L	0.548208824748723	0.548208824748723
306	L	0.677556542160724	0.548208824748723
307	E	0.513272051565899	0.651079776696583
308	M	0.746788164424833	0.677556542160724
309	F	0.651079776696583	0.746788164424833
310	K	0.791618783811427	0.791618783811427
311	Y	0.883312054335867	0.791618783811427
312	N	0.912742782232592	0.791618783811427
313	K	0.746815979378069	0.746815979378069
314	F	0.596821263756870	0.649955047305411
315	K	0.573323273729324	0.596821263756870
316	C	0.649955047305411	0.573323273729324
317	R	0.555193543095314	0.555193543095314
318	I	0.450486218150075	0.467829794629958
319	L	0.467829794629958	0.450486218150075
320	N	0.339228419332472	0.450486218150075
321	E	0.395499723348217	0.467829794629958
322	K	0.542000263794065	0.523010848690473
323	V	0.523010848690473	0.542000263794065
324	N	0.556505615124302	0.542000263794065
325	T	0.556505615124302	0.523010848690473
326	A	0.467882724967328	0.467882724967328
327	T	0.268527626928441	0.467882724967328
328	T	0.268527626928441	0.450597208930753
329	T	0.485096271265270	0.450597208930753
330	V	0.450597208930753	0.485096271265270
331	Y	0.620390614051485	0.606102301721568
332	R	0.606102301721568	0.606102301721568
333	C	0.646477785157262	0.606102301721568
334	G	0.577614986246437	0.577614986246437
335	P	0.486438379595340	0.577614986246437
336	L	0.502494421805502	0.577614986246437
337	I	0.630131304061146	0.534756716782419
338	D	0.645156544453735	0.534756716782419
339	L	0.534756716782419	0.534756716782419
340	C	0.401642923439541	0.401642923439541
341	K	0.319893211873289	0.401642923439541
342	G	0.216418071578950	0.401642923439541
343	P	0.426518298369663	0.319893211873289
344	H	0.452035581061264	0.307450322627898
345	V	0.307450322627898	0.426518298369663
346	R	0.307450322627898	0.452035581061264
347	H	0.455769038909493	0.455769038909493
348	T	0.475765519333486	0.475765519333486
349	G	0.513646047860127	0.513646047860127
350	K	0.513646047860127	0.513646047860127
351	I	0.525656817959367	0.525656817959367
352	K	0.565927648058913	0.525656817959367
353	T	0.547378957388495	0.534973626938861
354	I	0.417579864837981	0.547378957388495
355	K	0.534973626938861	0.545439090007298
356	I	0.678777692604644	0.545439090007298
357	F	0.545439090007298	0.545439090007298
358	K	0.545439090007298	0.545439090007298
359	N	0.502406048928023	0.502406048928023
360	S	0.296538696181366	0.296538696181366
361	S	0.204258403423331	0.276333030322611
362	T	0.276333030322611	0.204258403423331
363	Y	0.097210022062801	0.103514669766435
364	W	0.103514669766435	0.097210022062801
365	E	0.096290161959647	0.096290161959647
366	G	0.049986034433470	0.096290161959647
367	N	0.056794249317761	0.096290161959647
368	P	0.133845598476217	0.133845598476217
369	E	0.211056426486127	0.168227716315681
370	M	0.168227716315681	0.190454966889912
371	E	0.289410335834246	0.190454966889912
372	T	0.190454966889912	0.190454966889912
373	L	0.181656299904560	0.190454966889912
374	Q	0.247361575107462	0.181656299904560
375	R	0.178483182187839	0.181656299904560
376	I	0.178483182187839	0.194185961508685
377	Y	0.194185961508685	0.194185961508685
378	G	0.386992558779401	0.386992558779401
379	I	0.386992558779401	0.386992558779401
380	S	0.542637577823222	0.386992558779401
381	F	0.369686741285957	0.382038811375993
382	P	0.382038811375993	0.369686741285957
383	D	0.277804401485043	0.277804401485043
384	N	0.251568869982485	0.251568869982485
385	K	0.235756338373883	0.235756338373883
386	M	0.141196295584048	0.141196295584048
387	M	0.110988055884082	0.110988055884082
388	R	0.034007345655933	0.041412934656702
389	D	0.041412934656702	0.034007345655933
390	W	0.021334179259614	0.034007345655933
391	E	0.019939855186405	0.026925815026341
392	K	0.042074390868451	0.026925815026341
393	F	0.026925815026341	0.026925815026341
394	Q	0.030670903876252	0.026925815026341
395	E	0.022195553750962	0.026148299095641
396	E	0.014029981796431	0.026148299095641
397	A	0.026148299095641	0.022195553750962
398	K	0.039032323596711	0.018971332274841
399	N	0.018971332274841	0.018971332274841
400	R	0.018971332274841	0.018971332274841
401	D	0.018573872446903	0.018573872446903
402	H	0.005781366857883	0.018573872446903
403	R	0.011701424355303	0.018573872446903
404	K	0.037104446222419	0.037104446222419
405	I	0.111437410167111	0.111437410167111
406	G	0.160332242355963	0.120923163065088
407	K	0.179215292282017	0.160332242355963
408	E	0.120923163065088	0.179215292282017
409	Q	0.193233323989647	0.193233323989647
410	E	0.323979979393163	0.209343739922863
411	L	0.274233705893341	0.219262473229618
412	F	0.209343739922863	0.219262473229618
413	F	0.219262473229618	0.219262473229618
414	F	0.181323445543026	0.219262473229618
415	H	0.353740095920290	0.353740095920290
416	D	0.520332121932903	0.520332121932903
417	L	0.780210137325169	0.765818413779227
418	S	0.765818413779227	0.765818413779227
419	P	0.860059639538465	0.765818413779227
420	G	0.712092009863465	0.712092009863465
421	S	0.618970848088387	0.638995675669898
422	C	0.618970848088387	0.638995675669898
423	F	0.638995675669898	0.638995675669898
424	F	0.739745438448034	0.708285746544727
425	L	0.818570126077361	0.739745438448034
426	P	0.708285746544727	0.818570126077361
427	R	0.820187920119195	0.818570126077361
428	G	0.844367454329828	0.820187920119195
429	A	0.781966944983646	0.844367454329828
430	F	0.870147351236140	0.844367454329828
431	I	0.894702292397422	0.830696336402661
432	Y	0.830696336402661	0.830696336402661
433	N	0.601208779976005	0.601208779976005
434	T	0.315395526434248	0.484088067414238
435	L	0.484088067414238	0.484088067414238
436	T	0.483888632146073	0.484088067414238
437	D	0.538992389597878	0.484088067414238
438	F	0.506885012286550	0.483888632146073
439	I	0.215658260518963	0.215658260518963
440	R	0.201495227214579	0.201495227214579
441	E	0.128436853331141	0.152455951607737
442	E	0.096366129648170	0.152455951607737
443	Y	0.152455951607737	0.151048841273095
444	H	0.152455951607737	0.152455951607737
445	K	0.151048841273095	0.152455951607737
446	R	0.232305099052493	0.151048841273095
447	D	0.113851617650186	0.132162150074955
448	F	0.086683819499298	0.132162150074955
449	T	0.132162150074955	0.132162150074955
450	E	0.173853837242764	0.166406772345587
451	V	0.268236743447209	0.173853837242764
452	L	0.166406772345587	0.258087834507911
453	S	0.258087834507911	0.268236743447209
454	P	0.422185307770034	0.279942666298098
455	N	0.279942666298098	0.338153265347568
456	M	0.488392503406785	0.338153265347568
457	Y	0.338153265347568	0.338153265347568
458	N	0.276450535948383	0.417754456384287
459	S	0.417754456384287	0.338153265347568
460	K	0.454494684801815	0.306103364885594
461	L	0.290373850283768	0.417754456384287
462	W	0.306103364885594	0.454494684801815
463	E	0.473261624794679	0.306103364885594
464	A	0.531083747755230	0.306103364885594
465	S	0.301836132480329	0.301836132480329
466	G	0.165352796899568	0.301836132480329
467	H	0.273034436540819	0.301836132480329
468	W	0.412368001712869	0.412368001712869
469	Q	0.429390776002730	0.412368001712869
470	H	0.428055507008836	0.428055507008836
471	Y	0.178291690164881	0.428055507008836
472	S	0.434854197164405	0.264685647938496
473	E	0.264685647938496	0.253378975798749
474	N	0.253378975798749	0.253378975798749
475	M	0.183232945740425	0.183232945740425
476	F	0.173814136110023	0.183232945740425
477	T	0.165626958879166	0.183232945740425
478	F	0.208872419886754	0.200354626076965
479	E	0.315105743527846	0.200354626076965
480	I	0.200354626076965	0.208872419886754
481	E	0.175575424344339	0.315105743527846
482	K	0.358115730074838	0.358115730074838
483	D	0.358115730074838	0.358115730074838
484	T	0.373282005270169	0.358115730074838
485	F	0.213191100253825	0.213191100253825
486	A	0.168485551019291	0.213191100253825
487	L	0.104675021456403	0.213191100253825
488	K	0.246406258004350	0.231787500699808
489	P	0.231787500699808	0.246406258004350
490	M	0.441474439527024	0.441474439527024
491	N	0.610361590752566	0.610361590752566
492	C	0.793661674597906	0.703130247576642
493	P	0.803983144275422	0.703130247576642
494	G	0.703130247576642	0.703130247576642
495	H	0.621283261078799	0.621283261078799
496	C	0.485108832604211	0.621283261078799
497	L	0.499833482506156	0.621283261078799
498	M	0.699533462709958	0.547241350513823
499	F	0.625497594966503	0.547241350513823
500	A	0.547241350513823	0.547241350513823
501	H	0.530995553955161	0.547241350513823
502	R	0.530995553955161	0.547241350513823
503	P	0.753010660631554	0.753010660631554
504	R	0.753159151287202	0.753010660631554
505	S	0.780253534697242	0.753010660631554
506	W	0.698740771738729	0.698740771738729
507	R	0.435269840868831	0.435269840868831
508	E	0.435269840868831	0.435269840868831
509	M	0.321962979613345	0.435269840868831
510	P	0.428934300976430	0.435269840868831
511	I	0.566695245036649	0.566695245036649
512	R	0.623888674927447	0.568206047508152
513	F	0.623888674927447	0.568206047508152
514	A	0.568206047508152	0.568206047508152
515	D	0.276150020439444	0.536413090243462
516	F	0.399137771951183	0.399137771951183
517	G	0.536413090243462	0.399137771951183
518	V	0.367756016463665	0.399137771951183
519	L	0.408930882580482	0.389655532446477
520	H	0.389655532446477	0.371747372797532
521	R	0.371747372797532	0.371747372797532
522	N	0.193177351664145	0.371747372797532
523	E	0.268222542408222	0.299797576028772
524	L	0.425769449546182	0.299797576028772
525	S	0.299797576028772	0.379275704883157
526	G	0.491286542245543	0.379275704883157
527	T	0.379275704883157	0.378180813427209
528	L	0.259762276685935	0.378180813427209
529	S	0.378180813427209	0.376910591461214
530	G	0.342147507073905	0.344951046104549
531	L	0.376910591461214	0.344951046104549
532	T	0.344951046104549	0.342147507073905
533	R	0.122878343823637	0.196881765602040
534	V	0.146697889542047	0.196881765602040
535	R	0.196881765602040	0.196881765602040
536	R	0.330503654465905	0.329298430498918
537	F	0.329298430498918	0.330503654465905
538	Q	0.440810062724339	0.440810062724339
539	Q	0.513178726905894	0.440810062724339
540	D	0.488979912427084	0.440810062724339
541	D	0.352061818948139	0.356804166965502
542	A	0.317247464405159	0.352061818948139
543	H	0.356804166965502	0.317247464405159
544	I	0.227901379376955	0.227901379376955
545	F	0.135739521144033	0.135739521144033
546	C	0.046035984883043	0.098127272031346
547	T	0.096234128871826	0.098127272031346
548	V	0.098127272031346	0.098127272031346
549	E	0.141330394304501	0.141330394304501
550	Q	0.345878861248010	0.345878861248010
551	I	0.447353808244350	0.388681715693680
552	E	0.409258512508504	0.389977908366266
553	E	0.388681715693680	0.389977908366266
554	E	0.389977908366266	0.388681715693680
555	I	0.268669350330313	0.268669350330313
556	K	0.266526936523252	0.268669350330313
557	G	0.266526936523252	0.268669350330313
558	C	0.522849364035614	0.370975307242845
559	L	0.542883277575322	0.522849364035614
560	Q	0.370975307242845	0.542883277575322
561	F	0.657468027098512	0.657468027098512
562	L	0.716533270312641	0.716533270312641
563	Q	0.891619961085009	0.801623794826822
564	S	0.801623794826822	0.888992084295811
565	V	0.888992084295811	0.891619961085009
566	Y	0.907178700459368	0.888992084295811
567	S	0.919585378957618	0.907178700459368
568	T	0.828442280481006	0.907178700459368
569	F	0.907683270476974	0.840314997739741
570	G	0.840314997739741	0.828442280481006
571	F	0.739034557879966	0.768065237820839
572	S	0.768065237820839	0.739034557879966
573	F	0.737861088481172	0.737861088481172
574	Q	0.486547652294427	0.486547652294427
575	L	0.302761836943966	0.486547652294427
576	N	0.447918562831666	0.447918562831666
577	L	0.601215641795254	0.378896538593985
578	S	0.378896538593985	0.378896538593985
579	T	0.316580075818651	0.335434258645629
580	R	0.335434258645629	0.316580075818651
581	P	0.224666266403694	0.316580075818651
582	E	0.189129171250219	0.224666266403694
583	N	0.333593126259829	0.189129171250219
584	F	0.174498084394051	0.174498084394051
585	L	0.132676712705905	0.132676712705905
586	G	0.090847372830233	0.090847372830233
587	E	0.054253769187107	0.054253769187107
588	I	0.050779453805730	0.054253769187107
589	E	0.043746509858360	0.054253769187107
590	M	0.091827262448615	0.091827262448615
591	W	0.139788216600525	0.091827262448615
592	N	0.139788216600525	0.091827262448615
593	E	0.080014759174089	0.139788216600525
594	A	0.080014759174089	0.130902149099442
595	E	0.147495579329271	0.121443499539301
596	K	0.130902149099442	0.130902149099442
597	Q	0.121443499539301	0.130902149099442
598	L	0.154004489274401	0.121443499539301
599	Q	0.064973375864095	0.069294086779035
600	N	0.028963131882819	0.069294086779035
601	S	0.069294086779035	0.069294086779035
602	L	0.108948174059819	0.108948174059819
603	M	0.130318293567066	0.130318293567066
604	D	0.171543295665720	0.132673221411711
605	F	0.157314054532807	0.132673221411711
606	G	0.132673221411711	0.132673221411711
607	E	0.039102920824786	0.049051790180896
608	P	0.032269015584063	0.049051790180896
609	W	0.049051790180896	0.049051790180896
610	K	0.087905079008854	0.049051790180896
611	M	0.081568229986071	0.070571960506977
612	N	0.042737777931685	0.070571960506977
613	P	0.070571960506977	0.070571960506977
614	G	0.036899877660010	0.070571960506977
615	D	0.093523163806275	0.082414696715857
616	G	0.082414696715857	0.092907137189428
617	A	0.177041391566449	0.093523163806275
618	F	0.092907137189428	0.121765360801845
619	Y	0.181115775708561	0.121765360801845
620	G	0.121765360801845	0.111986185480400
621	P	0.080330732114565	0.121765360801845
622	K	0.111986185480400	0.121765360801845
623	I	0.253502426782738	0.253502426782738
624	D	0.339371844607550	0.339371844607550
625	I	0.423003343156730	0.373720285900571
626	K	0.508408727127744	0.373720285900571
627	I	0.373720285900571	0.403131201556731
628	K	0.241295342567672	0.403131201556731
629	D	0.403131201556731	0.403131201556731
630	A	0.493704037787032	0.493704037787032
631	I	0.511163734345389	0.511163734345389
632	G	0.511163734345389	0.511163734345389
633	R	0.658757718781754	0.511163734345389
634	Y	0.640466509376149	0.511163734345389
635	H	0.485681560971516	0.485681560971516
636	Q	0.464282223101152	0.485681560971516
637	C	0.458919545411992	0.485681560971516
638	A	0.761232831680134	0.688303584439623
639	T	0.688303584439623	0.688303584439623
640	I	0.688303584439623	0.759115917973500
641	Q	0.759115917973500	0.714350758439692
642	L	0.845138278791175	0.759115917973500
643	D	0.714350758439692	0.813359500824450
644	F	0.813359500824450	0.826842784267326
645	Q	0.826842784267326	0.826842784267326
646	L	0.837362993909001	0.837362993909001
647	P	0.877370101734231	0.837362993909001
648	I	0.876189121304595	0.837362993909001
649	R	0.766202046957724	0.766202046957724
650	F	0.639659798316112	0.639659798316112
651	N	0.416700912775252	0.416700912775252
652	L	0.416700912775252	0.416700912775252
653	T	0.160431242626386	0.163359014042898
654	Y	0.163359014042898	0.160431242626386
655	V	0.089243315005882	0.110621907289841
656	S	0.110621907289841	0.089243315005882
657	K	0.049366163421051	0.082090839434601
658	D	0.075851347995449	0.082090839434601
659	G	0.082090839434601	0.082090839434601
660	D	0.186669339444535	0.116378770783583
661	D	0.116378770783583	0.116378770783583
662	K	0.123235395008477	0.116378770783583
663	K	0.090607754863355	0.116378770783583
664	R	0.106305353674993	0.123235395008477
665	P	0.182649320207044	0.151967163426116
666	V	0.151967163426116	0.182649320207044
667	I	0.263926416965582	0.263926416965582
668	I	0.447134541759135	0.447134541759135
669	H	0.481600886558680	0.481600886558680
670	R	0.667285423308205	0.667285423308205
671	A	0.761867337695957	0.761867337695957
672	I	0.873557096269073	0.873557096269073
673	L	0.887107261495236	0.887107261495236
674	G	0.949549124706979	0.910591601573414
675	S	0.953990322830520	0.910591601573414
676	V	0.910591601573414	0.910591601573414
677	E	0.741731634786420	0.772258444648971
678	R	0.678801238131617	0.741731634786420
679	M	0.772258444648971	0.678801238131617
680	I	0.676279146882031	0.676279146882031
681	A	0.436871569412716	0.504885771988252
682	I	0.280227586042895	0.464312336275122
683	L	0.504885771988252	0.464312336275122
684	S	0.464312336275122	0.487095099161290
685	E	0.487095099161290	0.504885771988252
686	N	0.766122466920452	0.766122466920452
687	Y	0.850829941811819	0.766122466920452
688	G	0.791341369175764	0.766122466920452
689	G	0.612912269994076	0.612912269994076
690	K	0.581960181216086	0.581960181216086
691	W	0.386845638716831	0.462741652616397
692	P	0.364147970698333	0.462741652616397
693	F	0.462741652616397	0.462741652616397
694	W	0.718977078431812	0.718977078431812
695	L	0.867825347634325	0.763239315157477
696	S	0.763239315157477	0.867825347634325
697	P	0.879099094545456	0.867825347634325
698	R	0.879099094545456	0.867646164645277
699	Q	0.867646164645277	0.867646164645277
700	V	0.769950302696979	0.863427329689420
701	M	0.863427329689420	0.769950302696979
702	V	0.660155384845724	0.660155384845724
703	I	0.480476114462133	0.511207120121855
704	P	0.460115778931115	0.511207120121855
705	V	0.511207120121855	0.511207120121855
706	G	0.698027346834867	0.664064469646675
707	P	0.664064469646675	0.681777900365635
708	T	0.785108399580862	0.681777900365635
709	C	0.681777900365635	0.664064469646675
710	E	0.587553052818256	0.587553052818256
711	K	0.324132549970457	0.491741766054363
712	Y	0.305621477221566	0.324132549970457
713	A	0.491741766054363	0.305621477221566
714	L	0.245688796388078	0.245688796388078
715	Q	0.198286536178824	0.245688796388078
716	V	0.180321396743747	0.245688796388078
717	S	0.289049182174805	0.275799181483820
718	S	0.275799181483820	0.289049182174805
719	E	0.448752228083331	0.298287556401404
720	F	0.301452146458774	0.298287556401404
721	F	0.298287556401404	0.298287556401404
722	E	0.147571892551305	0.147571892551305
723	E	0.147571892551305	0.147571892551305
724	G	0.085733838360845	0.085733838360845
725	F	0.055964883048540	0.085733838360845
726	M	0.055964883048540	0.085733838360845
727	A	0.086910566720057	0.086910566720057
728	D	0.143557295907760	0.086910566720057
729	V	0.144228899133690	0.105156845903134
730	D	0.066779277525059	0.143557295907760
731	L	0.105156845903134	0.144228899133690
732	D	0.161766607642604	0.161766607642604
733	H	0.341965127984240	0.161766607642604
734	S	0.230821538644793	0.161766607642604
735	C	0.136658554542700	0.226142219396194
736	T	0.136658554542700	0.226142219396194
737	L	0.226142219396194	0.226142219396194
738	N	0.243532455317986	0.243532455317986
739	K	0.441493805597586	0.279660866873183
740	K	0.279660866873183	0.441493805597586
741	I	0.573527431500134	0.497384441358287
742	R	0.497384441358287	0.573527431500134
743	N	0.648997179105511	0.648997179105511
744	A	0.701001455947259	0.701001455947259
745	Q	0.813313856103776	0.798166422316863
746	L	0.798166422316863	0.813313856103776
747	A	0.894745539242869	0.813313856103776
748	Q	0.872071937117762	0.805863106779613
749	Y	0.805863106779613	0.805863106779613
750	N	0.657801496390822	0.657801496390822
751	F	0.505643530324013	0.657801496390822
752	I	0.548648119549067	0.548648119549067
753	L	0.668502391826693	0.522065321567022
754	V	0.522065321567022	0.522065321567022
755	V	0.315661804877103	0.460196224820626
756	G	0.315661804877102	0.315661804877103
757	E	0.460196224820626	0.315661804877103
758	K	0.280918338699732	0.326566634089546
759	E	0.456454092130792	0.326566634089546
760	K	0.326566634089546	0.280918338699732
761	I	0.194075060026384	0.194075060026384
762	D	0.121497348109160	0.121497348109160
763	N	0.038953456492636	0.038953456492636
764	A	0.018506739211564	0.038953456492636
765	V	0.022973205688420	0.038953456492636
766	N	0.076966596354149	0.076966596354149
767	V	0.087049176540866	0.076966596354149
768	R	0.111559458144002	0.076966596354149
769	T	0.071030700925739	0.087049176540866
770	R	0.071030700925739	0.111559458144002
771	D	0.223251088755915	0.223251088755915
772	N	0.381889680417286	0.229869166196068
773	K	0.337307431705162	0.315876662607460
774	I	0.229869166196068	0.337307431705162
775	H	0.315876662607460	0.315876662607460
776	G	0.355351402998746	0.229869166196068
777	E	0.203402822085482	0.293089210667861
778	I	0.192319530758946	0.293089210667861
779	L	0.293089210667861	0.293089210667861
780	V	0.438870208357038	0.438870208357038
781	T	0.438870208357038	0.438870208357038
782	S	0.609144124459096	0.438870208357038
783	A	0.452335564917255	0.452335564917255
784	I	0.419378908622353	0.491320541957045
785	D	0.491320541957045	0.474079567687604
786	K	0.644790069051463	0.474079567687604
787	L	0.474079567687604	0.474079567687604
788	K	0.474079567687604	0.474079567687604
789	N	0.295450011105180	0.337315928175886
790	L	0.337315928175886	0.295450011105180
791	R	0.226138005377846	0.226138005377846
792	K	0.120264231294809	0.226138005377846
793	T	0.076129244880077	0.226138005377846
794	R	0.500000000000000	0.500000000000000
795	T	0.500000000000000	0.500000000000000
796	L	0.500000000000000	0.500000000000000
797	N	0.500000000000000	0.500000000000000
798	A	0.500000000000000	0.500000000000000
799	E	0.500000000000000	0.500000000000000
800	E	0.500000000000000	0.500000000000000
801	A	0.500000000000000	0.500000000000000
802	F	0.500000000000000	0.500000000000000
