# Supplementary material for: Conserved degronome features governing quality control associated proteolysis
Source: Nat Commun. 2022 Dec 8;13:7588. doi: 10.1038/s41467-022-35298-y (PMC9732359; doi:10.1038/s41467-022-35298-y)
Supplement: Supplementary file 7 — Supplementary Data 5 [file 41467_2022_35298_MOESM7_ESM.zip › profile_A2RTY3.csv]

# Degron profile of A2RTY3
# logit: Predicted probability of a tile being a degron (PSI<2.2) assigned to central position
# smooth: Running median spanning 5 positions
resi	aa	logit	logit_smooth
1	M	0.500000000000000	0.500000000000000
2	A	0.500000000000000	0.500000000000000
3	Y	0.500000000000000	0.500000000000000
4	E	0.500000000000000	0.500000000000000
5	K	0.500000000000000	0.500000000000000
6	S	0.500000000000000	0.500000000000000
7	T	0.500000000000000	0.500000000000000
8	D	0.500000000000000	0.500000000000000
9	I	0.268482246389788	0.392744741321990
10	S	0.314344928207185	0.314344928207185
11	D	0.392744741321990	0.314344928207185
12	V	0.241012980885113	0.392744741321990
13	S	0.522744694578042	0.522744694578042
14	R	0.685789188443310	0.556146313451884
15	S	0.556146313451884	0.682094087461072
16	M	0.682094087461072	0.682094087461072
17	F	0.784902781517771	0.556146313451884
18	L	0.472515911354232	0.630779646818450
19	Y	0.457859332311353	0.485732134610069
20	P	0.630779646818450	0.472515911354232
21	W	0.485732134610069	0.485635006805029
22	L	0.351590188837066	0.485732134610069
23	E	0.485635006805029	0.485635006805029
24	Y	0.504622780774181	0.389712709254498
25	P	0.389712709254498	0.389712709254498
26	D	0.295482432949324	0.295482432949324
27	K	0.251362875864323	0.251362875864323
28	T	0.192250738609539	0.192250738609539
29	K	0.192250738609539	0.192250738609539
30	E	0.170099348125050	0.192250738609539
31	L	0.105240876648540	0.170099348125050
32	R	0.277923588900741	0.170099348125050
33	K	0.158940927534827	0.277923588900741
34	A	0.294621416144522	0.294621416144522
35	M	0.455257919863303	0.455257919863303
36	A	0.587333405257102	0.587333405257102
37	P	0.709061085344036	0.704589647940890
38	V	0.704589647940890	0.709061085344036
39	H	0.862037311604855	0.711841744445653
40	L	0.738701300580665	0.711841744445653
41	P	0.711841744445653	0.711841744445653
42	L	0.600678336222863	0.600678336222863
43	S	0.413045404882162	0.466453243744604
44	C	0.466453243744604	0.413045404882162
45	Y	0.377155577441629	0.377155577441629
46	Q	0.377155577441629	0.377155577441629
47	M	0.262043822796111	0.262043822796111
48	P	0.218730618310885	0.218730618310885
49	K	0.078812128636921	0.145552607572198
50	E	0.139125200526056	0.145552607572198
51	E	0.145552607572198	0.139125200526056
52	F	0.155257094524191	0.139125200526056
53	P	0.095528248821549	0.095528248821549
54	P	0.061712655858074	0.061712655858074
55	S	0.057129392527029	0.057129392527029
56	P	0.038727583597436	0.042775008752411
57	E	0.042775008752411	0.042775008752411
58	C	0.038727583597436	0.042775008752411
59	W	0.052735614605546	0.052735614605546
60	R	0.088400952341438	0.081309961309998
61	Q	0.081309961309998	0.081309961309998
62	H	0.081309961309998	0.088400952341438
63	P	0.152731559242869	0.152731559242869
64	S	0.224461929365596	0.224461929365596
65	K	0.370865309172677	0.370865309172677
66	P	0.657361855886182	0.370865309172677
67	N	0.529754489306036	0.370865309172677
68	S	0.349107804560405	0.349107804560405
69	V	0.297032683721764	0.331769995099784
70	P	0.208177938367978	0.331769995099784
71	Y	0.331769995099784	0.331769995099784
72	C	0.502788483589798	0.502788483589798
73	Y	0.505521118085136	0.505521118085136
74	F	0.538963458987491	0.538963458987491
75	K	0.731434684188706	0.649089336808387
76	K	0.787284456405612	0.670810541959109
77	P	0.649089336808387	0.731434684188706
78	E	0.670810541959109	0.670810541959109
79	I	0.805839247383373	0.649089336808387
80	Y	0.545076202726360	0.545076202726360
81	T	0.407772005119420	0.407772005119420
82	H	0.300267776317319	0.300267776317319
83	W	0.116490821088941	0.116490821088941
84	H	0.074320400951516	0.084149433944615
85	D	0.084149433944615	0.084149433944615
86	L	0.058431542567410	0.074320400951516
87	Y	0.117118065429863	0.058431542567410
88	D	0.036058063388078	0.036058063388078
89	Q	0.019964682142367	0.036058063388078
90	R	0.029413131309674	0.029413131309674
91	E	0.050159780506231	0.027968247833699
92	E	0.027968247833699	0.029413131309674
93	R	0.024544812082852	0.041674661334873
94	E	0.070390051414764	0.027968247833699
95	A	0.041674661334873	0.024544812082852
96	E	0.012398593045364	0.021379382582624
97	K	0.012398593045364	0.021379382582624
98	M	0.021379382582624	0.021379382582624
99	L	0.021379382582624	0.021379382582624
100	R	0.061806927986877	0.061806927986877
101	K	0.189379249068591	0.169534159425645
102	M	0.169534159425645	0.169534159425645
103	R	0.169534159425645	0.189379249068591
104	D	0.220989177302906	0.220989177302906
105	D	0.347562095051788	0.259510378894656
106	C	0.342685197721189	0.259510378894656
107	R	0.259510378894656	0.275091855039789
108	Y	0.167438029283834	0.275091855039789
109	I	0.275091855039789	0.275091855039789
110	K	0.275091855039789	0.275091855039789
111	E	0.275091855039790	0.275091855039790
112	V	0.396562003382779	0.396562003382779
113	H	0.586363692670859	0.586363692670859
114	Q	0.841988239100351	0.738285097869582
115	T	0.738285097869582	0.738285097869582
116	H	0.797251240943191	0.738285097869582
117	I	0.694320238515529	0.694320238515529
118	K	0.512636595992946	0.694320238515529
119	M	0.677000597039413	0.694320238515529
120	F	0.786830076237051	0.786830076237051
121	H	0.815042004013135	0.793970312783680
122	L	0.793970312783680	0.793970312783680
123	P	0.806826547919678	0.793970312783680
124	M	0.703416251827851	0.767909718172891
125	S	0.767909718172891	0.703416251827851
126	K	0.636820649448558	0.650333960450389
127	L	0.650333960450389	0.636820649448558
128	T	0.571599363945500	0.571599363945500
129	I	0.377715891805444	0.514027562942391
130	K	0.514027562942391	0.377715891805444
131	S	0.244273132462192	0.244273132462192
132	E	0.244273132462192	0.244273132462192
133	M	0.178497977325625	0.178497977325625
134	R	0.166998370981777	0.166998370981777
135	S	0.096065169285188	0.096065169285188
136	R	0.045877542858394	0.082020992659179
137	P	0.082020992659179	0.079958177612029
138	L	0.039732689964220	0.074233272682585
139	E	0.079958177612029	0.079958177612029
140	P	0.074233272682585	0.079958177612029
141	T	0.130962793030831	0.130962793030831
142	Q	0.158421540342075	0.130962793030831
143	D	0.158421540342075	0.158369706795512
144	P	0.097528762094527	0.158421540342075
145	L	0.158369706795512	0.158369706795512
146	K	0.182882388408210	0.158369706795512
147	W	0.100978047612596	0.163633928804419
148	Q	0.163633928804419	0.182882388408210
149	R	0.301882663938924	0.197142598317481
150	L	0.197142598317481	0.210194172967093
151	R	0.210194172967093	0.301882663938924
152	E	0.311589699615061	0.210194172967093
153	L	0.364892193225933	0.210194172967093
154	T	0.149349669489517	0.149349669489517
155	K	0.085146570172171	0.085146570172171
156	S	0.026273612738837	0.044640924803489
157	L	0.026273612738837	0.041281718433380
158	E	0.044640924803489	0.041281718433380
159	S	0.041281718433380	0.044640924803489
160	P	0.046689008341323	0.046689008341323
161	R	0.094768798243011	0.048902275865207
162	E	0.048902275865207	0.058744800840387
163	D	0.058744800840387	0.085942262899310
164	E	0.110607856768243	0.074379662974755
165	Q	0.085942262899310	0.085942262899310
166	F	0.074379662974755	0.110607856768243
167	Y	0.208207599565724	0.208207599565724
168	A	0.221008987580109	0.221008987580109
169	A	0.404599470949649	0.354131044752714
170	Q	0.386439355605859	0.386439355605859
171	A	0.354131044752714	0.404599470949649
172	L	0.508436529236297	0.508436529236297
173	G	0.770973354390041	0.770973354390041
174	C	0.861528495350332	0.770973354390041
175	L	0.833556080471327	0.770973354390041
176	R	0.624165302798808	0.717704106986717
177	I	0.624165302798808	0.717704106986717
178	S	0.717704106986717	0.656535865645673
179	D	0.717704106986717	0.656535865645673
180	K	0.656535865645673	0.717704106986717
181	F	0.634386127586269	0.656535865645673
182	V	0.737973733509503	0.634386127586269
183	M	0.618098314010019	0.618098314010019
184	E	0.465521637493298	0.465521637493298
185	A	0.379005614940815	0.379005614940815
186	L	0.203067679069278	0.216272665559389
187	Q	0.127616422949325	0.216272665559389
188	Q	0.216272665559389	0.203067679069278
189	V	0.332950305839061	0.203621671407185
190	A	0.201188300476276	0.203621671407185
191	Q	0.203621671407185	0.201188300476276
192	T	0.088921446898523	0.201188300476276
193	G	0.172616847196627	0.172616847196627
194	P	0.227391536969951	0.156269087309220
195	E	0.144589854686723	0.172616847196627
196	K	0.156269087309220	0.213453537455478
197	V	0.273842967273693	0.213453537455478
198	K	0.213453537455478	0.273842967273693
199	Y	0.310448521438366	0.310448521438366
200	E	0.478268564244536	0.406710035587361
201	A	0.406710035587361	0.478268564244536
202	Y	0.592804895645477	0.592804895645477
203	R	0.762902487497646	0.762902487497646
204	T	0.816389851747113	0.762902487497646
205	L	0.816389851747113	0.816389851747113
206	A	0.737596286765082	0.816389851747113
207	I	0.835643240742253	0.835643240742253
208	L	0.856715929983203	0.856715929983203
209	G	0.918280809318262	0.918280809318262
210	C	0.918280809318262	0.918280809318262
211	L	0.924208788146846	0.924208788146846
212	N	0.958349937448579	0.924208788146846
213	K	0.955470950207886	0.941632487744256
214	H	0.913332406546586	0.941632487744256
215	V	0.941632487744256	0.913332406546586
216	I	0.881949000341163	0.881949000341163
217	R	0.695402480580887	0.740054950447627
218	A	0.740054950447627	0.695402480580887
219	L	0.584486422468926	0.584486422468926
220	I	0.300629980459614	0.300629980459614
221	K	0.290610782096924	0.290610782096924
222	Q	0.286182485337802	0.286345644678113
223	L	0.286345644678113	0.286182485337802
224	K	0.261374380654043	0.261374380654043
225	E	0.090732063841808	0.125216809777450
226	K	0.085507504316464	0.090732063841808
227	N	0.125216809777450	0.085507504316464
228	E	0.071521684018212	0.071521684018212
229	G	0.027810444224668	0.062490474570256
230	Q	0.053927705236131	0.053927705236131
231	R	0.062490474570256	0.053927705236131
232	M	0.050658301926743	0.062490474570256
233	E	0.064946681751038	0.064946681751038
234	T	0.185198109541441	0.160548336218518
235	L	0.160548336218518	0.185198109541441
236	T	0.194253891267249	0.194253891267249
237	G	0.454023449359171	0.454023449359171
238	L	0.574431829059489	0.574431829059489
239	R	0.642254600443081	0.642254600443081
240	M	0.739414859447344	0.653584765624314
241	A	0.653584765624314	0.653584765624314
242	L	0.756002657952939	0.653584765624314
243	N	0.605004398773324	0.605004398773324
244	S	0.434600969975720	0.523117236834641
245	W	0.450644421421780	0.450644421421780
246	A	0.523117236834641	0.450644421421780
247	A	0.350120905047064	0.450644421421780
248	V	0.459900917324912	0.350120905047064
249	S	0.299745959490600	0.299745959490600
250	K	0.148449299305828	0.148449299305828
251	D	0.050578149305468	0.050578149305468
252	K	0.048316780229131	0.048316780229131
253	R	0.045678646429655	0.048316780229131
254	T	0.043437333623669	0.045678646429655
255	Q	0.059356316903943	0.043437333623669
256	V	0.041876337248663	0.043437333623669
257	G	0.041876337248663	0.059356316903943
258	D	0.075878679487892	0.074379372439549
259	E	0.074379372439549	0.075878679487892
260	G	0.139823179809052	0.139823179809052
261	K	0.244660677739280	0.244660677739280
262	L	0.379342393831312	0.363041373166849
263	V	0.363041373166849	0.363041373166849
264	P	0.368045759580812	0.363041373166849
265	V	0.254577965581691	0.363041373166849
266	L	0.311166274628907	0.368045759580812
267	Q	0.474752152006462	0.474752152006462
268	T	0.474752152006462	0.474752152006462
269	L	0.594670245931276	0.594670245931276
270	I	0.608788437530841	0.594670245931276
271	K	0.608788437530841	0.594670245931276
272	K	0.343782955456948	0.430642314278121
273	S	0.430642314278121	0.352458006873774
274	S	0.352458006873774	0.352458006873774
275	S	0.352458006873774	0.430642314278121
276	E	0.486435079525482	0.414625713628239
277	A	0.637688132515643	0.414625713628239
278	S	0.414625713628239	0.486435079525482
279	L	0.393959025684546	0.564332392051221
280	E	0.564332392051221	0.557521694413406
281	A	0.597160451433381	0.564332392051221
282	A	0.557521694413406	0.597160451433381
283	L	0.669205694540240	0.669205694540240
284	C	0.669205694540240	0.669205694540240
285	L	0.736530543589593	0.736530543589593
286	G	0.774062836254987	0.741558963816162
287	F	0.853850971766388	0.741558963816162
288	L	0.741558963816162	0.774062836254987
289	R	0.741558963816162	0.813736005023966
290	P	0.813736005023966	0.813736005023966
291	C	0.869926240873995	0.813736005023966
292	S	0.869926240873995	0.813736005023966
293	N	0.793528587196619	0.869926240873995
294	M	0.766609412529183	0.869926240873995
295	V	0.890852944266605	0.793528587196619
296	Q	0.875214372668957	0.775011547399359
297	E	0.775011547399359	0.842145134492324
298	F	0.707068861185487	0.775011547399359
299	L	0.842145134492324	0.760023195052281
300	L	0.758023790947400	0.760023195052281
301	Q	0.760023195052281	0.760023195052281
302	C	0.786484475621435	0.758023790947400
303	L	0.725465276602219	0.725465276602219
304	C	0.699747796585847	0.725465276602219
305	Q	0.704261760733489	0.725465276602219
306	G	0.835807337592271	0.746158619774224
307	L	0.836554147330714	0.746158619774224
308	K	0.746158619774224	0.827329580054954
309	T	0.701777328381695	0.827329580054954
310	Q	0.827329580054954	0.746158619774224
311	R	0.835767505823985	0.730636011226135
312	M	0.718615194113562	0.815543582914877
313	K	0.730636011226135	0.815543582914877
314	A	0.815543582914877	0.815543582914877
315	L	0.863100190597500	0.851253547569127
316	R	0.851253547569127	0.863100190597500
317	M	0.867444709596089	0.866182722081653
318	L	0.866182722081653	0.867444709596089
319	V	0.895932707150400	0.871503992240445
320	K	0.871503992240445	0.884929285464804
321	V	0.884929285464804	0.895932707150400
322	M	0.943203052904179	0.892863929383547
323	H	0.927315806271323	0.927315806271323
324	V	0.892863929383547	0.940211355238835
325	H	0.940211355238835	0.927315806271323
326	S	0.951558386958172	0.892863929383547
327	A	0.839376788895014	0.849263317714852
328	P	0.738728480981239	0.841387187164747
329	V	0.849263317714852	0.839376788895014
330	I	0.841387187164747	0.779110521020160
331	K	0.779110521020160	0.779110521020160
332	A	0.765903283199089	0.765903283199089
333	I	0.657368191781874	0.765903283199089
334	L	0.752157572751174	0.752157572751174
335	D	0.850776081068975	0.727310307866834
336	Q	0.727310307866834	0.727310307866834
337	L	0.610629987463487	0.610629987463487
338	C	0.498048722406035	0.498048722406035
339	S	0.476609433159980	0.476609433159980
340	S	0.356707342011279	0.356707342011280
341	S	0.356707342011280	0.356707342011279
342	V	0.215907881390601	0.289250525156955
343	L	0.119127621247781	0.289250525156955
344	E	0.289250525156955	0.289250525156955
345	D	0.453141880748595	0.289250525156955
346	R	0.293706762228326	0.293706762228326
347	F	0.207509718149099	0.293706762228326
348	E	0.347719135711227	0.293706762228326
349	A	0.287255472880652	0.287255472880652
350	T	0.430894445900247	0.287255472880652
351	Q	0.203120161124300	0.287255472880652
352	M	0.111258619096650	0.307452273020873
353	L	0.307452273020873	0.307452273020873
354	K	0.450424284787074	0.315225290888963
355	T	0.482454344732813	0.377422349377031
356	I	0.315225290888963	0.450424284787074
357	G	0.377422349377031	0.377422349377031
358	L	0.481341730439968	0.345117979477193
359	E	0.345117979477193	0.345117979477193
360	Q	0.246931716246395	0.290575390480503
361	I	0.290575390480503	0.290575390480503
362	Q	0.180611774488770	0.255274170605008
363	A	0.304026757349035	0.255274170605008
364	Q	0.255274170605008	0.255274170605008
365	G	0.240297060089340	0.304026757349035
366	L	0.440081238901998	0.311007527421488
367	E	0.311007527421488	0.440081238901998
368	E	0.458973424715779	0.440081238901998
369	L	0.464336191704885	0.334650627553079
370	T	0.300926785689846	0.334650627553079
371	F	0.334650627553079	0.300926785689846
372	N	0.245364700192165	0.245364700192165
373	L	0.168266338346514	0.185301963146536
374	L	0.185301963146536	0.185301963146536
375	R	0.184480332499067	0.185301963146536
376	R	0.425370563900434	0.425370563900434
377	K	0.612757364638029	0.589549408301551
378	T	0.589549408301551	0.589549408301551
379	H	0.605190303018561	0.589549408301551
380	N	0.430833388522220	0.539371313280406
381	E	0.539371313280406	0.515244611103962
382	P	0.515244611103962	0.430833388522220
383	F	0.409788829971687	0.409788829971687
384	L	0.372548239711611	0.409788829971687
385	A	0.357475899659882	0.372548239711611
386	V	0.501578379757049	0.363642914258277
387	R	0.363642914258277	0.363642914258277
388	Q	0.233307933302575	0.418818224617074
389	A	0.418818224617074	0.418818224617074
390	V	0.542007467593361	0.542007467593361
391	A	0.723424576622493	0.542007467593361
392	Q	0.568933226536921	0.542007467593361
393	T	0.373885008614388	0.373885008614388
394	V	0.329738727345630	0.373885008614388
395	E	0.302587773483225	0.342103556551327
396	E	0.376864733599842	0.342103556551327
397	L	0.342103556551327	0.376864733599842
398	K	0.443221391340037	0.376864733599842
399	L	0.443221391340037	0.342103556551327
400	K	0.271350685388198	0.331241879202558
401	P	0.331241879202558	0.331241879202558
402	T	0.311310585741034	0.331241879202558
403	M	0.332436711363899	0.332436711363899
404	M	0.566081275903268	0.449228865100830
405	N	0.643204276109353	0.449228865100830
406	L	0.449228865100830	0.449228865100830
407	V	0.301858002601728	0.301858002601728
408	E	0.220234291465231	0.301858002601728
409	A	0.232463284441810	0.301858002601728
410	Q	0.304236604623531	0.232463284441810
411	L	0.318175792003420	0.232463284441810
412	M	0.222569011808326	0.222569011808326
413	N	0.098516048202277	0.144604802495251
414	P	0.144604802495251	0.144604802495251
415	D	0.133036463096576	0.144604802495251
416	A	0.154833216472951	0.154833216472951
417	T	0.241913775267354	0.241913775267354
418	A	0.328190626935478	0.266516075221486
419	R	0.285864150485073	0.285864150485073
420	Q	0.266516075221486	0.301948171030787
421	E	0.312186227291443	0.301948171030787
422	A	0.301948171030787	0.312186227291443
423	V	0.508854436729619	0.508854436729619
424	I	0.691039602769319	0.605109910493324
425	S	0.645718414115095	0.605109910493324
426	L	0.605109910493324	0.645510314590191
427	G	0.535339894600672	0.645510314590191
428	V	0.645510314590191	0.645510314590191
429	L	0.786667349422733	0.786667349422733
430	G	0.873811887406587	0.873811887406587
431	I	0.913798864021200	0.913798864021200
432	R	0.921125749185651	0.913798864021200
433	S	0.915085151447463	0.913798864021200
434	P	0.843403493686514	0.915085151447463
435	Q	0.843403493686514	0.843403493686514
436	V	0.930473927519330	0.843403493686514
437	F	0.796840539099234	0.796840539099234
438	H	0.719266804500829	0.719266804500829
439	L	0.660501269876706	0.660501269876706
440	L	0.431203097448139	0.431203097448139
441	L	0.431007247813724	0.431203097448139
442	D	0.411386356991126	0.431203097448139
443	L	0.502253202247376	0.502253202247376
444	L	0.650955299539539	0.502253202247376
445	D	0.507647168649346	0.502253202247376
446	A	0.342218902343948	0.342218902343948
447	E	0.325504113058284	0.325504113058284
448	N	0.325504113058284	0.325504113058284
449	H	0.191602156069131	0.191602156069131
450	Q	0.067537167931229	0.127791914776762
451	A	0.127791914776762	0.127791914776762
452	V	0.127791914776762	0.127791914776762
453	K	0.137021591033057	0.137021591033057
454	K	0.373762830769686	0.373762830769686
455	S	0.438479429195311	0.438479429195311
456	L	0.625356443774566	0.625356443774566
457	Q	0.677847633102694	0.677847633102694
458	E	0.798934932226744	0.677847633102694
459	T	0.682774160695083	0.677847633102694
460	L	0.598519497216430	0.682774160695083
461	I	0.633850689782295	0.682774160695083
462	L	0.788950410399520	0.743736573674894
463	C	0.785335075034804	0.743736573674894
464	A	0.743736573674894	0.747827539740895
465	S	0.592911960965633	0.747827539740895
466	I	0.747827539740895	0.747827539740895
467	D	0.829644893512987	0.747827539740895
468	P	0.792593551921382	0.747827539740895
469	W	0.657273086635931	0.657273086635931
470	I	0.616324727648703	0.616324727648703
471	Q	0.616324727648703	0.616324727648703
472	N	0.500123169997509	0.616324727648703
473	K	0.581641079491862	0.581641079491862
474	L	0.706474139156728	0.581641079491862
475	K	0.404302229709765	0.624979214511943
476	N	0.624979214511943	0.624979214511943
477	K	0.624979214511943	0.442410444363586
478	V	0.442410444363586	0.442410444363586
479	L	0.282645708306255	0.421371071070520
480	S	0.253045981703917	0.421371071070520
481	V	0.421371071070520	0.322352122962313
482	Y	0.421371071070520	0.322352122962313
483	E	0.322352122962313	0.322352122962313
484	A	0.224603692614877	0.249706995573496
485	P	0.236850803442364	0.236850803442364
486	K	0.249706995573496	0.224603692614877
487	T	0.173942176541562	0.173942176541562
488	N	0.173160209517174	0.173160209517174
489	V	0.161936698166455	0.161936698166455
490	K	0.096517007456243	0.096517007456243
491	A	0.034213755167391	0.049836681728853
492	E	0.049836681728853	0.034213755167391
493	P	0.023949547688458	0.023949547688458
494	T	0.022388202941052	0.022388202941052
495	R	0.020229036913768	0.020229036913768
496	F	0.011588329012299	0.011588329012299
497	Q	0.008413076927154	0.009923690029758
498	K	0.009260397804029	0.009923690029758
499	E	0.009923690029758	0.009923690029758
500	P	0.016356344304635	0.015470480312149
501	E	0.026028941134266	0.016356344304635
502	N	0.015470480312149	0.026028941134266
503	P	0.028220917196982	0.028220917196982
504	E	0.028220917196982	0.028220917196982
505	E	0.028370817172778	0.028370817172778
506	L	0.037384199832564	0.037384199832564
507	T	0.037384199832564	0.037384199832564
508	I	0.112756562937127	0.106034576872746
509	Q	0.106034576872746	0.112756562937127
510	D	0.149380307553521	0.149380307553521
511	F	0.293723034328395	0.293723034328395
512	R	0.477580982249650	0.477580982249650
513	L	0.764255823241085	0.764255823241085
514	A	0.873894148365253	0.774769590130678
515	K	0.776671392570801	0.774769590130678
516	L	0.774769590130678	0.776671392570801
517	N	0.774769590130678	0.776671392570801
518	P	0.790322008827869	0.790322008827869
519	L	0.876700212040514	0.819733846384059
520	F	0.866479528185529	0.819733846384059
521	I	0.819733846384059	0.819733846384059
522	A	0.690723222249369	0.690723222249369
523	K	0.631783066890378	0.631783066890378
524	S	0.631783066890378	0.631783066890378
525	I	0.480074767546685	0.588197899574726
526	T	0.497317648233178	0.586876709446730
527	K	0.588197899574726	0.497317648233178
528	V	0.586876709446730	0.497317648233178
529	G	0.392559700289445	0.392559700289445
530	Q	0.212482712621455	0.375462794620434
531	K	0.260908397432251	0.375462794620434
532	K	0.375462794620434	0.260908397432251
533	T	0.375462794620434	0.260908397432251
534	P	0.217773358391725	0.217773358391725
535	A	0.189669596105980	0.211272049725090
536	F	0.211272049725090	0.189669596105980
537	P	0.128989307451369	0.189669596105980
538	P	0.174353056381028	0.182091018073444
539	C	0.198034695590082	0.178899313150382
540	C	0.182091018073444	0.182091018073444
541	S	0.178899313150382	0.198034695590082
542	K	0.268740883199493	0.268740883199493
543	P	0.468152974709703	0.268740883199493
544	R	0.351615815881255	0.351615815881255
545	K	0.197883051675418	0.364975141404233
546	H	0.364975141404233	0.351615815881255
547	R	0.384192238719619	0.248278639911734
548	P	0.248278639911734	0.311222655758982
549	Q	0.181631714770081	0.311222655758982
550	V	0.311222655758982	0.311222655758982
551	I	0.311222655758982	0.311222655758982
552	G	0.333857763848529	0.311222655758982
553	P	0.300010046577437	0.333857763848529
554	W	0.460635263195293	0.460635263195293
555	Q	0.460833671987146	0.460833671987146
556	P	0.574633019446002	0.574633019446002
557	R	0.749108857456158	0.574633019446002
558	I	0.798841937312211	0.574633019446002
559	K	0.572086399295087	0.684547988014691
560	K	0.572086399295087	0.572086399295087
561	Q	0.684547988014691	0.572086399295087
562	L	0.500000000000000	0.500000000000000
563	R	0.500000000000000	0.500000000000000
564	V	0.500000000000000	0.500000000000000
565	L	0.500000000000000	0.500000000000000
566	A	0.500000000000000	0.500000000000000
567	E	0.500000000000000	0.500000000000000
568	I	0.500000000000000	0.500000000000000
569	A	0.500000000000000	0.500000000000000
570	K	0.500000000000000	0.500000000000000
