# Supplementary material for: Conserved degronome features governing quality control associated proteolysis
Source: Nat Commun. 2022 Dec 8;13:7588. doi: 10.1038/s41467-022-35298-y (PMC9732359; doi:10.1038/s41467-022-35298-y)
Supplement: Supplementary file 7 — Supplementary Data 5 [file 41467_2022_35298_MOESM7_ESM.zip › profile_A2RU14.csv]

# Degron profile of A2RU14
# logit: Predicted probability of a tile being a degron (PSI<2.2) assigned to central position
# smooth: Running median spanning 5 positions
resi	aa	logit	logit_smooth
1	M	0.500000000000000	0.500000000000000
2	A	0.500000000000000	0.500000000000000
3	G	0.500000000000000	0.500000000000000
4	T	0.500000000000000	0.500000000000000
5	V	0.500000000000000	0.500000000000000
6	L	0.500000000000000	0.500000000000000
7	G	0.500000000000000	0.500000000000000
8	V	0.500000000000000	0.500000000000000
9	G	0.901652619201454	0.901652619201454
10	A	0.919692495664513	0.919692495664513
11	G	0.948664346817071	0.948664346817071
12	V	0.976571028942315	0.976571028942315
13	F	0.980618326814232	0.980618326814232
14	I	0.980618326814232	0.980618326814232
15	L	0.980618326814232	0.980618326814232
16	A	0.992108721991055	0.992108721991055
17	L	0.992831675618826	0.992831675618826
18	L	0.996611740403375	0.996611740403375
19	W	0.997559395702491	0.997559395702491
20	V	0.999016378456951	0.998332903681719
21	A	0.999107061802406	0.998332903681719
22	V	0.998332903681719	0.998332903681719
23	L	0.996858939990833	0.996858939990833
24	L	0.995199452462091	0.995199452462091
25	L	0.994115318757911	0.994115318757911
26	C	0.985504014055324	0.985504014055324
27	V	0.977978009450385	0.977978009450385
28	L	0.964938219653168	0.964938219653168
29	L	0.945688958003603	0.963651264368184
30	S	0.963651264368184	0.945688958003603
31	R	0.939564304699664	0.939564304699664
32	A	0.933827189616865	0.938623955999952
33	S	0.938623955999952	0.938623955999952
34	G	0.938309127006295	0.938623955999952
35	A	0.946798868618747	0.946798868618747
36	A	0.951217437772291	0.946798868618747
37	R	0.950963832373276	0.946798868618747
38	F	0.886421532891396	0.938032670747398
39	S	0.905459241862059	0.938032670747398
40	V	0.938032670747398	0.938032670747398
41	I	0.961704941756804	0.961704941756804
42	F	0.980816008467611	0.980816008467611
43	L	0.985584217411722	0.982367096844049
44	F	0.982367096844049	0.985584217411722
45	F	0.987247828880306	0.987247828880306
46	G	0.992636289918068	0.992636289918068
47	A	0.992676033443555	0.992676033443555
48	V	0.996088053598992	0.992676033443555
49	I	0.996428399071390	0.992676033443555
50	I	0.991487780717435	0.991487780717435
51	T	0.985350264994453	0.985350264994453
52	S	0.977746239674381	0.977746239674381
53	V	0.946746700672224	0.946746700672224
54	L	0.845261006702287	0.931033413316940
55	L	0.931033413316940	0.903385711292617
56	L	0.903385711292617	0.870614370006256
57	F	0.870614370006256	0.870614370006256
58	P	0.737485941718511	0.737485941718511
59	R	0.442024631754860	0.571960186136542
60	A	0.571960186136542	0.442024631754860
61	G	0.434106370354552	0.434106370354552
62	E	0.434106370354552	0.434106370354552
63	F	0.277964467680097	0.294379569852256
64	P	0.294379569852256	0.277964467680097
65	A	0.274676826867526	0.274676826867526
66	P	0.091978461802781	0.093498924760275
67	E	0.056212001454415	0.093498924760275
68	V	0.093498924760275	0.093498924760275
69	E	0.135725215300221	0.135725215300221
70	V	0.297200305678093	0.243332373382666
71	K	0.357698632524651	0.297200305678093
72	I	0.243332373382666	0.357698632524651
73	V	0.395762930133422	0.395762930133422
74	D	0.476484835398568	0.476484835398568
75	D	0.667956203415799	0.667956203415799
76	F	0.868124144884911	0.825699860556716
77	F	0.825699860556716	0.868124144884911
78	I	0.939090273048513	0.939090273048513
79	G	0.944398253329151	0.939090273048513
80	R	0.947412172394582	0.939090273048513
81	Y	0.915679408269832	0.944398253329151
82	V	0.928390746981323	0.947412172394582
83	L	0.979785232391637	0.979785232391637
84	L	0.994541259176301	0.979785232391637
85	A	0.986616992279272	0.979785232391637
86	F	0.967564504790493	0.985513169579598
87	L	0.964945077859686	0.985513169579598
88	S	0.985513169579598	0.985513169579598
89	A	0.991628399624787	0.991502336406213
90	I	0.991502336406213	0.991628399624787
91	F	0.992280411341314	0.991628399624787
92	L	0.992872333941892	0.991502336406213
93	G	0.987644711264587	0.991210188041951
94	G	0.991210188041951	0.990377390144297
95	L	0.990377390144297	0.990377390144297
96	F	0.990377390144297	0.990377390144297
97	L	0.983357299977017	0.983357299977017
98	V	0.976148107963404	0.976148107963404
99	L	0.976148107963404	0.976148107963404
100	I	0.974305835750845	0.974305835750845
101	H	0.961194903107391	0.972009861002819
102	Y	0.968640621487596	0.972009861002819
103	V	0.972009861002819	0.968640621487596
104	L	0.972009861002819	0.968640621487596
105	E	0.952464956575964	0.952464956575964
106	P	0.914278989804529	0.914278989804529
107	I	0.500000000000000	0.500000000000000
108	Y	0.500000000000000	0.500000000000000
109	A	0.500000000000000	0.500000000000000
110	K	0.500000000000000	0.500000000000000
111	P	0.500000000000000	0.500000000000000
112	L	0.500000000000000	0.500000000000000
113	H	0.500000000000000	0.500000000000000
114	S	0.500000000000000	0.500000000000000
115	Y	0.500000000000000	0.500000000000000
