# Supplementary material for: Conserved degronome features governing quality control associated proteolysis
Source: Nat Commun. 2022 Dec 8;13:7588. doi: 10.1038/s41467-022-35298-y (PMC9732359; doi:10.1038/s41467-022-35298-y)
Supplement: Supplementary file 7 — Supplementary Data 5 [file 41467_2022_35298_MOESM7_ESM.zip › profile_A2RU30.csv]

# Degron profile of A2RU30
# logit: Predicted probability of a tile being a degron (PSI<2.2) assigned to central position
# smooth: Running median spanning 5 positions
resi	aa	logit	logit_smooth
1	M	0.500000000000000	0.500000000000000
2	E	0.500000000000000	0.500000000000000
3	A	0.500000000000000	0.500000000000000
4	S	0.500000000000000	0.500000000000000
5	V	0.500000000000000	0.500000000000000
6	L	0.500000000000000	0.500000000000000
7	S	0.500000000000000	0.500000000000000
8	P	0.500000000000000	0.500000000000000
9	T	0.413883379198081	0.500000000000000
10	S	0.468670685070658	0.500000000000000
11	W	0.623740532486713	0.554840620991148
12	E	0.554840620991148	0.554840620991148
13	K	0.554840620991148	0.554840620991148
14	R	0.440898157524410	0.440898157524410
15	R	0.249811624591740	0.417178127204722
16	A	0.397375783897879	0.417178127204722
17	W	0.417178127204722	0.397746707286291
18	L	0.417178127204722	0.397746707286291
19	R	0.397746707286291	0.417178127204722
20	Q	0.362545062811072	0.417178127204722
21	S	0.650487601088909	0.397746707286291
22	R	0.531241676892410	0.376176877264182
23	N	0.376176877264182	0.376176877264182
24	W	0.242918564980129	0.242918564980129
25	Q	0.242918564980129	0.242918564980129
26	T	0.165862683318378	0.165862683318378
27	Q	0.114957460484726	0.165862683318378
28	V	0.128719488825213	0.165862683318378
29	L	0.231246571253164	0.128719488825213
30	E	0.217247356726904	0.216520808001874
31	E	0.113916777188286	0.216520808001874
32	E	0.216520808001874	0.113916777188286
33	A	0.106044122729854	0.106044122729854
34	A	0.060375218837216	0.060375218837216
35	A	0.051252867919864	0.051252867919864
36	A	0.032519793864200	0.032519793864200
37	L	0.016477945040294	0.016477945040294
38	Q	0.008839330161460	0.016477945040294
39	D	0.015296811594941	0.016477945040294
40	V	0.048375463033444	0.017703845500210
41	P	0.042378831471292	0.024432865156727
42	D	0.017703845500210	0.036731201430704
43	P	0.024432865156727	0.027870699255283
44	E	0.036731201430704	0.024432865156727
45	P	0.027870699255283	0.024432865156727
46	S	0.008685034824721	0.011266808351742
47	S	0.007127742842476	0.008685034824721
48	L	0.011266808351742	0.008685034824721
49	D	0.005647747946746	0.011266808351742
50	D	0.013421629339331	0.013421629339331
51	V	0.021137731923445	0.021137731923445
52	F	0.023391572799202	0.023391572799202
53	Q	0.078289451547293	0.027872520295658
54	E	0.054256399926191	0.053725757091454
55	G	0.027872520295658	0.053725757091454
56	N	0.053725757091454	0.053725757091454
57	P	0.053725757091454	0.053725757091454
58	I	0.094872738109389	0.089823810100137
59	N	0.094872738109389	0.089823810100137
60	K	0.089823810100137	0.089823810100137
61	I	0.038399469908811	0.089823810100137
62	E	0.069703421591275	0.089823810100137
63	D	0.115445626759533	0.069703421591275
64	W	0.090168184596797	0.069703421591275
65	L	0.066919463999934	0.066919463999934
66	Q	0.059966184323855	0.066919463999934
67	D	0.055307001263988	0.059966184323855
68	C	0.068727064148022	0.055307001263988
69	G	0.043005780677533	0.043005780677533
70	Y	0.012513504377659	0.039363846551750
71	S	0.026373394251577	0.026373394251577
72	E	0.039363846551750	0.018735018261908
73	E	0.018735018261908	0.026373394251577
74	G	0.018635053523719	0.039363846551750
75	F	0.040214442292800	0.040214442292800
76	S	0.126741556259254	0.066912233665875
77	E	0.066912233665875	0.066912233665875
78	E	0.066912233665875	0.071835644496823
79	A	0.071835644496823	0.071835644496823
80	G	0.110529559794088	0.110529559794088
81	Q	0.177939033149171	0.177939033149171
82	F	0.289002207196888	0.180287610854901
83	I	0.289002207196888	0.180287610854901
84	Y	0.180287610854901	0.289002207196888
85	N	0.180287610854901	0.289002207196888
86	G	0.417186474243103	0.225719406161287
87	F	0.417186474243103	0.225719406161287
88	C	0.225719406161287	0.281805525717107
89	S	0.161573618317386	0.225719406161287
90	H	0.281805525717107	0.175131291887022
91	G	0.175131291887022	0.163821883090265
92	T	0.163821883090265	0.163821883090265
93	S	0.078816287309758	0.116883842308921
94	F	0.116883842308921	0.091324006827787
95	E	0.091324006827787	0.078816287309758
96	D	0.061921929870674	0.072428910629066
97	D	0.039905704902900	0.072428910629066
98	L	0.072428910629066	0.072428910629066
99	T	0.119772691530098	0.119772691530098
100	L	0.180909005391463	0.175379519250182
101	G	0.211414565491258	0.175379519250182
102	A	0.175379519250182	0.175379519250182
103	E	0.079238533068835	0.175379519250182
104	A	0.123826274161701	0.175379519250182
105	T	0.346934513413550	0.346934513413550
106	L	0.665109975317072	0.513896894914360
107	L	0.513896894914360	0.513896894914360
108	A	0.530122980878144	0.530122980878144
109	A	0.375214555885205	0.530122980878144
110	N	0.597451388774694	0.597451388774694
111	G	0.694383386770172	0.651788845203236
112	K	0.694383386770172	0.694383386770172
113	L	0.651788845203236	0.694383386770172
114	F	0.694383386770172	0.651788845203236
115	S	0.566138146502745	0.566138146502745
116	R	0.371222958600892	0.435805826356589
117	S	0.435805826356589	0.435805826356589
118	F	0.367395002599793	0.435805826356589
119	L	0.579005166733776	0.579005166733776
120	E	0.773627752346404	0.644335375696341
121	T	0.644335375696341	0.644335375696341
122	A	0.644335375696341	0.644335375696341
123	R	0.422983861488158	0.540647235226112
124	P	0.540647235226112	0.540647235226112
125	C	0.521731575490999	0.540647235226112
126	Q	0.672062744482727	0.540647235226112
127	L	0.573744567613526	0.555166227382833
128	L	0.417412903012264	0.555166227382833
129	D	0.555166227382833	0.555166227382833
130	L	0.552465062795398	0.555166227382833
131	G	0.602051037624938	0.557703984093023
132	C	0.586370777284727	0.557703984093023
133	S	0.557703984093023	0.557703984093023
134	L	0.372546731986336	0.394154752803353
135	A	0.394154752803353	0.372546731986336
136	S	0.215517786062529	0.218075214460625
137	S	0.121164885391439	0.215517786062529
138	S	0.218075214460625	0.164132520475257
139	M	0.129265707048153	0.129265707048153
140	T	0.164132520475257	0.164132520475257
141	G	0.108972408181951	0.129265707048153
142	G	0.199350485842601	0.117025228405933
143	T	0.117025228405933	0.112080130051775
144	N	0.058382148924282	0.117025228405933
145	K	0.112080130051775	0.112080130051775
146	T	0.191681793390986	0.105957592161159
147	S	0.105957592161159	0.111360047256106
148	S	0.069156062392893	0.111360047256106
149	S	0.111360047256106	0.105957592161159
150	I	0.132647868711326	0.104046945569086
151	S	0.104046945569086	0.104046945569086
152	E	0.054291213763363	0.081562177819626
153	I	0.081562177819626	0.054291213763363
154	L	0.051301938698921	0.051301938698921
155	D	0.026036143179053	0.051301938698921
156	K	0.043598510752618	0.051301938698921
157	V	0.078884077706278	0.072868973863782
158	Q	0.137939526230066	0.078884077706278
159	E	0.072868973863782	0.128657236666255
160	D	0.128657236666255	0.137939526230066
161	A	0.162793960398973	0.128657236666255
162	E	0.151432415517304	0.128657236666255
163	D	0.067005191816291	0.117064322897690
164	V	0.117064322897690	0.074703845723464
165	L	0.074703845723464	0.067005191816291
166	F	0.023114459433490	0.043430381088897
167	S	0.026902951158486	0.043430381088897
168	L	0.043430381088897	0.036055455595160
169	G	0.043430381088897	0.043430381088897
170	F	0.036055455595160	0.043430381088897
171	G	0.061168372842985	0.061168372842985
172	Q	0.123310934268956	0.070611033551493
173	E	0.143778510273834	0.070611033551493
174	D	0.070611033551493	0.070611033551493
175	H	0.047528764111388	0.051088438686587
176	K	0.051088438686587	0.051088438686587
177	D	0.050824786613905	0.051088438686587
178	T	0.116866729186786	0.066819292357783
179	S	0.066819292357783	0.081058756832371
180	R	0.087383857340724	0.087383857340724
181	I	0.081058756832371	0.087383857340724
182	P	0.133185950751938	0.133185950751938
183	A	0.220977770658604	0.220977770658604
184	R	0.244081053536994	0.244081053536994
185	F	0.244081053536994	0.244081053536994
186	F	0.328162061983128	0.328162061983128
187	T	0.495870346406874	0.329573622123649
188	T	0.329573622123649	0.329573622123649
189	P	0.459840412093445	0.459840412093445
190	S	0.278402129533354	0.459840412093445
191	Q	0.460255127213284	0.460255127213284
192	A	0.564898880532564	0.532861683474672
193	K	0.693311995715436	0.532861683474672
194	G	0.532861683474672	0.532861683474672
195	I	0.379078831242727	0.484484158285675
196	D	0.357809175267411	0.484484158285675
197	F	0.484484158285675	0.484484158285675
198	Q	0.543991372980344	0.543991372980344
199	L	0.562764452205463	0.562764452205463
200	F	0.739583594850471	0.570556780336084
201	L	0.570556780336084	0.616764128256368
202	K	0.679425916120671	0.616764128256368
203	S	0.616764128256368	0.570556780336084
204	Q	0.283192381523811	0.401883474858504
205	V	0.401883474858504	0.401883474858504
206	R	0.366041889836439	0.401883474858504
207	R	0.540363877141485	0.484843327544378
208	I	0.484843327544378	0.484843327544378
209	E	0.486205151772501	0.484843327544378
210	M	0.382009133550912	0.414317438305965
211	E	0.396011252868246	0.414317438305965
212	D	0.414317438305965	0.414317438305965
213	P	0.588906162306444	0.414317438305965
214	C	0.441961650989166	0.441961650989166
215	L	0.403797605875625	0.441961650989166
216	M	0.517018383487088	0.441961650989166
217	L	0.326663092119754	0.460727201125950
218	A	0.460727201125950	0.516253631176842
219	S	0.516253631176842	0.516253631176842
220	R	0.695237279841339	0.695237279841339
221	F	0.886154447681344	0.876180273262001
222	K	0.902517690397836	0.876180273262001
223	Q	0.876180273262001	0.876180273262001
224	V	0.653079160017381	0.653079160017381
225	Q	0.605687121606103	0.653079160017381
226	T	0.604384302779980	0.653079160017381
227	L	0.699338716353786	0.699338716353786
228	A	0.788788066342184	0.788788066342184
229	V	0.866714535574247	0.857652416424454
230	T	0.857652416424454	0.864694758494809
231	A	0.864694758494809	0.866714535574247
232	D	0.923022804110618	0.923022804110618
233	A	0.923022804110618	0.923022804110618
234	F	0.928550849524290	0.923022804110618
235	F	0.923775883515826	0.923022804110618
236	C	0.867055887229794	0.867055887229794
237	L	0.818753418597844	0.818753418597844
238	Y	0.818753418597844	0.818753418597844
239	S	0.804788951861901	0.818753418597844
240	Y	0.760034749137827	0.818753418597844
241	V	0.922123980134432	0.816100248403850
242	S	0.907020024935561	0.816100248403850
243	K	0.816100248403850	0.816100248403850
244	T	0.703714658952751	0.703714658952751
245	P	0.614610473318368	0.614610473318368
246	V	0.560768417376162	0.614610473318368
247	Q	0.579463315191031	0.579463315191031
248	K	0.731800421636602	0.560768417376162
249	F	0.555623378886974	0.555623378886974
250	T	0.540702057511327	0.540702057511327
251	P	0.482911188537365	0.516419898485354
252	S	0.516419898485354	0.516419898485354
253	H	0.473084638262776	0.482911188537365
254	M	0.516419898485354	0.473084638262776
255	F	0.238372027028959	0.366468417070792
256	W	0.366468417070792	0.342759987560894
257	N	0.342759987560894	0.342759987560894
258	C	0.218212219512685	0.359824793681058
259	N	0.359824793681058	0.359824793681058
260	H	0.416387793584320	0.416387793584320
261	P	0.592256662319063	0.592256662319063
262	T	0.716807738242903	0.592256662319063
263	D	0.627284829259183	0.592256662319063
264	V	0.492864784410006	0.492864784410006
265	P	0.219819544267117	0.231883799939790
266	S	0.231883799939790	0.219819544267117
267	I	0.097425865973235	0.103665394051105
268	R	0.103665394051105	0.103665394051105
269	I	0.090067688638005	0.097425865973235
270	L	0.104305882289409	0.103665394051105
271	S	0.089175812309907	0.090067688638005
272	R	0.174483730426335	0.089175812309907
273	E	0.058331760123283	0.089175812309907
274	P	0.072898070157451	0.072898070157451
275	E	0.128705516605624	0.072600844995019
276	P	0.072600844995019	0.072600844995019
277	Q	0.064026436714100	0.064026436714100
278	S	0.039600769622780	0.042773269429537
279	P	0.042773269429537	0.042773269429537
280	R	0.042773269429537	0.042773269429537
281	D	0.037578856097516	0.042773269429537
282	R	0.092797544528366	0.092797544528366
283	L	0.161931940117919	0.161931940117919
284	R	0.387364227616523	0.387364227616523
285	K	0.562899844844731	0.562899844844731
286	A	0.585250464274144	0.585250464274144
287	I	0.693779730297237	0.693779730297237
288	S	0.693779730297237	0.693779730297237
289	K	0.693779730297237	0.693779730297237
290	M	0.693779730297237	0.693779730297237
291	C	0.693779730297237	0.693779730297237
292	L	0.506190686130184	0.506190686130184
293	Y	0.446767270652537	0.446767270652537
294	T	0.421318721900894	0.421318721900894
295	C	0.335232659230767	0.335232659230767
296	P	0.210757516843989	0.210757516843989
297	R	0.174809636923145	0.185115116969692
298	D	0.185115116969692	0.174809636923145
299	R	0.113779652874721	0.113779652874721
300	P	0.070103349293876	0.070103349293876
301	P	0.041499697103398	0.041499697103398
302	P	0.019454284512374	0.022446689185734
303	P	0.019246852377143	0.019454284512374
304	H	0.022446689185734	0.019246852377143
305	N	0.013321469248728	0.019246852377143
306	T	0.011414065414370	0.022446689185734
307	P	0.037902441432444	0.037902441432444
308	K	0.058616516819640	0.058616516819640
309	R	0.120972999333858	0.085046084365864
310	N	0.085046084365864	0.120972999333858
311	S	0.157173716393068	0.132671657604115
312	L	0.248099101908234	0.153825686139188
313	D	0.132671657604115	0.157173716393068
314	Q	0.153825686139188	0.234674290927216
315	V	0.234674290927216	0.171570833851842
316	V	0.253793457827446	0.171570833851842
317	L	0.171570833851842	0.171570833851842
318	E	0.099260152667596	0.115798095169288
319	V	0.115798095169288	0.107807784432317
320	M	0.107807784432317	0.107807784432317
321	D	0.107284515006726	0.115798095169288
322	K	0.311173208629276	0.196412622842889
323	V	0.311173208629276	0.196412622842889
324	K	0.196412622842889	0.196412622842889
325	E	0.066844857243165	0.066844857243165
326	E	0.036729804574093	0.036729804574093
327	K	0.032128033367636	0.035278823508255
328	Q	0.035278823508255	0.032823958410635
329	F	0.018051278593304	0.032823958410635
330	L	0.032823958410635	0.035278823508255
331	Q	0.063020036667008	0.037164768457444
332	Q	0.037944671408511	0.037164768457444
333	D	0.037164768457444	0.037164768457444
334	S	0.037164768457444	0.037164768457444
335	D	0.032510341098564	0.037164768457444
336	L	0.029404336375527	0.032510341098564
337	G	0.053023468173870	0.029404336375527
338	Q	0.024839337341510	0.024839337341510
339	F	0.011393430936404	0.015096919418418
340	S	0.015096919418418	0.014222526109402
341	Q	0.009447358616930	0.013419715019497
342	E	0.014222526109402	0.014222526109402
343	D	0.013419715019497	0.014222526109402
344	P	0.025017574446672	0.025017574446672
345	V	0.025017574446672	0.025017574446672
346	P	0.028039321094618	0.025017574446672
347	P	0.030641424057131	0.025017574446672
348	A	0.016636525380999	0.026272357394996
349	E	0.014176163730015	0.026272357394996
350	G	0.026272357394996	0.026272357394996
351	K	0.038413257845844	0.038413257845844
352	K	0.113739293311105	0.113739293311105
353	L	0.204755828941293	0.204755828941293
354	P	0.220033996417281	0.220033996417281
355	T	0.347636166235039	0.320144900309764
356	S	0.501644061574899	0.320144900309764
357	P	0.320144900309764	0.320144900309764
358	Y	0.320144900309764	0.320144900309764
359	P	0.263393489637963	0.277167154436115
360	C	0.277167154436115	0.272864914197262
361	V	0.272864914197262	0.263393489637963
362	F	0.155620966079280	0.258168610297004
363	C	0.189590501903906	0.258168610297004
364	C	0.258168610297004	0.258168610297004
365	E	0.258168610297004	0.258168610297004
366	E	0.292755169525852	0.289644022663482
367	E	0.289644022663482	0.292755169525852
368	T	0.474016495564163	0.292755169525852
369	Q	0.407864633417457	0.289644022663482
370	Q	0.255579765886972	0.255579765886972
371	R	0.155228547427578	0.155228547427578
372	M	0.095509442358934	0.155228547427578
373	S	0.062344907698423	0.155228547427578
374	T	0.178699685712017	0.159251532526987
375	V	0.159251532526987	0.178699685712017
376	L	0.248087601529786	0.192575151336356
377	A	0.205654586395908	0.195952617239129
378	P	0.192575151336356	0.205654586395908
379	S	0.195952617239129	0.195952617239129
380	Q	0.278077275278689	0.195952617239129
381	T	0.178777509954569	0.259001019781442
382	L	0.259001019781442	0.259001019781442
383	D	0.356952971533332	0.247606959388086
384	S	0.247606959388086	0.247606959388086
385	N	0.158851872305915	0.247606959388086
386	P	0.133367309971027	0.224268950658772
387	K	0.253804688364087	0.224268950658772
388	V	0.224268950658772	0.253804688364087
389	P	0.389469294229247	0.253804688364087
390	C	0.265915690414757	0.224268950658772
391	C	0.087896937296415	0.140815832793326
392	T	0.140815832793326	0.140815832793326
393	H	0.131355698826330	0.140815832793326
394	S	0.274030644998071	0.274030644998071
395	L	0.307521893353744	0.274030644998071
396	P	0.322592564520307	0.274030644998071
397	I	0.122473589661289	0.122473589661289
398	E	0.122473589661289	0.122473589661289
399	D	0.096391005961228	0.109879511347618
400	P	0.057760028551359	0.109879511347618
401	Q	0.109879511347618	0.109879511347618
402	W	0.109957639645956	0.109879511347618
403	S	0.117615567723519	0.109879511347618
404	T	0.039138470313601	0.082592066593660
405	D	0.082592066593660	0.082592066593660
406	P	0.066293162395941	0.082592066593660
407	A	0.110062186494350	0.110062186494350
408	Q	0.317353123374314	0.317353123374314
409	I	0.317353123374314	0.317353123374314
410	R	0.382073707731578	0.317353123374314
411	R	0.239936056378262	0.239936056378262
412	E	0.200274233847566	0.223400987288471
413	L	0.200274233847566	0.223400987288471
414	C	0.223400987288471	0.223400987288471
415	S	0.254930413316372	0.223400987288471
416	L	0.231114168595350	0.223400987288471
417	P	0.216857574040366	0.216857574040366
418	A	0.143038014423365	0.143038014423365
419	T	0.127286509114171	0.127286509114171
420	N	0.063285081184462	0.063285081184462
421	T	0.063285081184462	0.063285081184462
422	E	0.035082290621401	0.063285081184462
423	T	0.040592418837046	0.040592418837046
424	H	0.077305800252832	0.040592418837046
425	P	0.040349373869414	0.040592418837046
426	A	0.050666825476512	0.040349373869414
427	K	0.039387703360710	0.040349373869414
428	D	0.038976178690512	0.050666825476512
429	E	0.052275802614738	0.052275802614738
430	T	0.062752515902227	0.062752515902227
431	F	0.111767614391335	0.098160915377850
432	W	0.105019197645239	0.105019197645239
433	K	0.098160915377850	0.111767614391335
434	R	0.193919240354350	0.193919240354350
435	K	0.268085398826936	0.263872666171830
436	S	0.263872666171830	0.268085398826936
437	R	0.403414612645608	0.403414612645608
438	A	0.483046751255798	0.483046751255798
439	R	0.634547999815640	0.483046751255798
440	K	0.582921231243019	0.483046751255798
441	S	0.347941543023564	0.379136236939293
442	L	0.379136236939293	0.379136236939293
443	F	0.347941543023564	0.379136236939293
444	Q	0.491138475495616	0.457519292337408
445	K	0.476425983685899	0.476425983685899
446	N	0.457519292337408	0.476425983685899
447	L	0.563530335407694	0.476425983685899
448	M	0.374242182173129	0.543738975658185
449	G	0.543738975658185	0.543738975658185
450	R	0.543738975658185	0.543738975658185
451	K	0.563598107112949	0.543738975658185
452	V	0.411350013537936	0.411350013537936
453	K	0.411350013537936	0.411350013537936
454	S	0.406135222897092	0.411350013537936
455	L	0.448352245730709	0.411350013537936
456	D	0.461408644343348	0.406135222897092
457	L	0.349398392019708	0.395916718353921
458	S	0.395916718353921	0.395916718353921
459	I	0.377898968222479	0.377898968222479
460	T	0.523526187654543	0.377898968222479
461	Q	0.243579409817042	0.269281520823618
462	Q	0.269281520823618	0.243579409817042
463	K	0.238520423881029	0.243579409817042
464	W	0.087358211421279	0.238520423881029
465	K	0.264602402606951	0.182306773612065
466	Q	0.171254289587368	0.171254289587368
467	S	0.182306773612065	0.171254289587368
468	V	0.098703106389692	0.171254289587368
469	D	0.169088462696999	0.180700772742607
470	R	0.180700772742607	0.177528146968701
471	P	0.180700772742607	0.177528146968701
472	E	0.177528146968701	0.177528146968701
473	L	0.084793688883879	0.084793688883879
474	R	0.083134074630192	0.083134074630192
475	R	0.046814911835184	0.051597133403437
476	S	0.047305126742784	0.051597133403437
477	L	0.051597133403437	0.051597133403437
478	S	0.051597133403437	0.051597133403437
479	Q	0.086532131796663	0.060133849466860
480	Q	0.060133849466860	0.060133849466860
481	P	0.060133849466860	0.060133849466860
482	Q	0.054889531047234	0.054889531047234
483	D	0.047315717344890	0.047315717344890
484	T	0.044006722701265	0.044006722701265
485	F	0.035231091010988	0.035231091010988
486	D	0.019067694237590	0.019067694237590
487	L	0.011036192355827	0.011036192355827
488	E	0.006895595394220	0.006895595394220
489	E	0.004301724742566	0.005057107255994
490	V	0.004667816549951	0.005057107255994
491	Q	0.005057107255994	0.005057107255994
492	S	0.009296383323721	0.005331110722505
493	N	0.009196244443372	0.009196244443372
494	S	0.005331110722505	0.009296383323721
495	E	0.020794573912636	0.009516791016999
496	E	0.009516791016999	0.016460965103934
497	E	0.016460965103934	0.016460965103934
498	Q	0.030494838463416	0.016460965103934
499	S	0.015435952581771	0.018003214140091
500	Q	0.018003214140091	0.019381417176283
501	S	0.019381417176283	0.019381417176283
502	R	0.020737517907508	0.020737517907508
503	W	0.022320282825963	0.022320282825963
504	P	0.041109102203032	0.041109102203032
505	S	0.074508677558194	0.074508677558194
506	R	0.114565287294362	0.114565287294362
507	P	0.124171334798466	0.124171334798466
508	R	0.209422210019976	0.209422210019976
509	H	0.260532110659756	0.209422210019976
510	P	0.210340258112063	0.209422210019976
511	H	0.188810272156804	0.210340258112063
512	H	0.055484927379515	0.210340258112063
513	H	0.500000000000000	0.500000000000000
514	Q	0.500000000000000	0.500000000000000
515	T	0.500000000000000	0.500000000000000
516	F	0.500000000000000	0.500000000000000
517	A	0.500000000000000	0.500000000000000
518	G	0.500000000000000	0.500000000000000
519	K	0.500000000000000	0.500000000000000
520	D	0.500000000000000	0.500000000000000
521	S	0.500000000000000	0.500000000000000
