# Supplementary material for: Conserved degronome features governing quality control associated proteolysis
Source: Nat Commun. 2022 Dec 8;13:7588. doi: 10.1038/s41467-022-35298-y (PMC9732359; doi:10.1038/s41467-022-35298-y)
Supplement: Supplementary file 7 — Supplementary Data 5 [file 41467_2022_35298_MOESM7_ESM.zip › profile_A2RU37.csv]

# Degron profile of A2RU37
# logit: Predicted probability of a tile being a degron (PSI<2.2) assigned to central position
# smooth: Running median spanning 5 positions
resi	aa	logit	logit_smooth
1	M	0.500000000000000	0.500000000000000
2	W	0.500000000000000	0.500000000000000
3	S	0.500000000000000	0.500000000000000
4	R	0.500000000000000	0.500000000000000
5	R	0.500000000000000	0.500000000000000
6	G	0.500000000000000	0.500000000000000
7	L	0.500000000000000	0.500000000000000
8	G	0.500000000000000	0.500000000000000
9	V	0.803056921163946	0.660402193911436
10	S	0.835890500590582	0.768314933273975
11	R	0.660402193911436	0.803056921163946
12	A	0.768314933273975	0.810063177833781
13	P	0.858884904780456	0.810063177833781
14	L	0.810063177833781	0.810063177833781
15	H	0.827434650569164	0.810063177833781
16	L	0.718494450430855	0.718494450430855
17	L	0.718494450430855	0.718494450430855
18	L	0.617568291865552	0.620146686477971
19	G	0.620146686477971	0.617568291865552
20	V	0.533582496966629	0.533582496966629
21	W	0.413418570636045	0.433445350979554
22	G	0.433445350979554	0.413418570636045
23	P	0.305256842694180	0.305256842694180
24	S	0.277584756036611	0.277584756036611
25	G	0.133924832758457	0.133924832758457
26	R	0.091743618153659	0.117859525294860
27	T	0.051024499617365	0.091743618153659
28	G	0.117859525294860	0.087713440311703
29	G	0.087713440311703	0.055620095005346
30	Q	0.049778244171073	0.055620095005346
31	R	0.055620095005346	0.053496931270685
32	K	0.049778244171073	0.053496931270685
33	G	0.053496931270685	0.053496931270685
34	A	0.053496931270685	0.053496931270685
35	S	0.038096626403563	0.053496931270685
36	L	0.068550499681405	0.068550499681405
37	A	0.106710818023466	0.106710818023466
38	R	0.136447247792479	0.136447247792479
39	P	0.215660297089228	0.203087949180510
40	G	0.203087949180510	0.215660297089228
41	R	0.315516130849309	0.315516130849309
42	G	0.315516130849309	0.315516130849309
43	G	0.315516130849309	0.315516130849309
44	L	0.267762123810907	0.267762123810907
45	A	0.128283045743272	0.128283045743272
46	S	0.101574211392805	0.101574211392805
47	C	0.101574211392805	0.101574211392805
48	S	0.062332523346084	0.101574211392805
49	V	0.130390843141299	0.130390843141299
50	G	0.207029197150668	0.207029197150668
51	A	0.392179677581614	0.392179677581614
52	N	0.615871214727414	0.414316433700138
53	G	0.479381481655633	0.416971469877537
54	K	0.414316433700138	0.455578738868552
55	R	0.416971469877537	0.455578738868552
56	D	0.455578738868552	0.416971469877537
57	V	0.458291288815593	0.416971469877537
58	L	0.282416109984926	0.422410716826237
59	F	0.344815794593429	0.346082624644233
60	L	0.422410716826237	0.344815794593429
61	R	0.346082624644233	0.346082624644233
62	K	0.259181380485255	0.392491468036707
63	T	0.430358270373888	0.392491468036707
64	L	0.392491468036707	0.430358270373888
65	T	0.724653961905189	0.430358270373888
66	N	0.435446497981977	0.392491468036707
67	T	0.245684467202835	0.245684467202835
68	V	0.245684467202835	0.245684467202835
69	E	0.157580247763474	0.157580247763474
70	D	0.157580247763474	0.157580247763474
71	I	0.157580247763474	0.157580247763474
72	Q	0.156134554867865	0.156134554867865
73	I	0.046912688250028	0.083800024873215
74	D	0.083800024873215	0.083800024873215
75	N	0.080178731600619	0.080178731600619
76	F	0.128183212229712	0.083800024873215
77	R	0.061196090590088	0.101967363022457
78	R	0.101967363022457	0.101967363022457
79	K	0.161854219133028	0.092346671929747
80	S	0.045260102493515	0.092346671929747
81	D	0.092346671929747	0.069583362429681
82	L	0.044995612057146	0.069583362429681
83	G	0.069583362429681	0.092346671929747
84	V	0.150458753536384	0.150458753536384
85	G	0.151156945341518	0.150458753536384
86	S	0.251505089184081	0.151156945341518
87	P	0.134683965532875	0.219683138719155
88	D	0.219683138719155	0.221562753315734
89	W	0.221562753315734	0.219683138719155
90	K	0.380595844479471	0.219683138719155
91	N	0.158086097493819	0.158086097493819
92	L	0.110419605555953	0.110419605555953
93	L	0.072761287132142	0.072761287132142
94	I	0.056235640357587	0.056235640357587
95	D	0.045136508899877	0.056235640357587
96	V	0.052683075639819	0.052683075639819
97	T	0.093110072949739	0.045136508899877
98	R	0.039505981267818	0.041803233775931
99	E	0.033451636761460	0.039505981267818
100	D	0.041803233775931	0.033451636761460
101	H	0.021424894905091	0.021424894905091
102	E	0.012417848522950	0.020959122148732
103	N	0.006619596166955	0.012417848522950
104	S	0.020959122148732	0.012417848522950
105	Q	0.011697087767809	0.014466242192903
106	N	0.019572811278496	0.019572811278496
107	N	0.014466242192903	0.019572811278496
108	S	0.039433363097316	0.039433363097316
109	K	0.045032808652252	0.039433363097316
110	R	0.042349623055531	0.042349623055531
111	R	0.037070857511595	0.042856667462783
112	C	0.042856667462783	0.042856667462783
113	K	0.500000000000000	0.500000000000000
114	V	0.500000000000000	0.500000000000000
115	N	0.500000000000000	0.500000000000000
116	C	0.500000000000000	0.500000000000000
117	E	0.500000000000000	0.500000000000000
118	T	0.500000000000000	0.500000000000000
119	D	0.500000000000000	0.500000000000000
120	Q	0.500000000000000	0.500000000000000
121	R	0.500000000000000	0.500000000000000
