# Supplementary material for: Conserved degronome features governing quality control associated proteolysis
Source: Nat Commun. 2022 Dec 8;13:7588. doi: 10.1038/s41467-022-35298-y (PMC9732359; doi:10.1038/s41467-022-35298-y)
Supplement: Supplementary file 7 — Supplementary Data 5 [file 41467_2022_35298_MOESM7_ESM.zip › profile_A2RU48.csv]

# Degron profile of A2RU48
# logit: Predicted probability of a tile being a degron (PSI<2.2) assigned to central position
# smooth: Running median spanning 5 positions
resi	aa	logit	logit_smooth
1	M	0.500000000000000	0.500000000000000
2	A	0.500000000000000	0.500000000000000
3	Q	0.500000000000000	0.500000000000000
4	S	0.500000000000000	0.500000000000000
5	D	0.500000000000000	0.500000000000000
6	F	0.500000000000000	0.500000000000000
7	L	0.500000000000000	0.500000000000000
8	Y	0.500000000000000	0.500000000000000
9	P	0.046843441064566	0.052783457595600
10	E	0.052783457595600	0.046843441064566
11	N	0.034770599368001	0.046843441064566
12	P	0.040421521097257	0.052783457595600
13	K	0.073333007849470	0.073333007849470
14	R	0.145813713748725	0.073333007849470
15	R	0.077743367940764	0.073333007849470
16	E	0.039754993925731	0.077743367940764
17	E	0.042995538043679	0.077743367940764
18	V	0.090328881272890	0.079566520851845
19	N	0.079566520851845	0.090328881272890
20	R	0.148904979343338	0.148904979343338
21	L	0.278858765150026	0.159657865069876
22	H	0.290859498065970	0.159657865069876
23	Q	0.159657865069876	0.278858765150026
24	Q	0.149727059644811	0.290859498065970
25	L	0.364316632616712	0.332854507882579
26	L	0.332854507882579	0.332854507882579
27	D	0.332854507882579	0.332854507882579
28	C	0.388690452584410	0.332854507882579
29	L	0.318572715754873	0.318572715754873
30	S	0.190031837103821	0.309384548936546
31	D	0.290197736192539	0.290197736192539
32	S	0.309384548936546	0.217980605185250
33	F	0.217980605185250	0.217980605185250
34	D	0.201927929209373	0.217980605185250
35	V	0.201927929209373	0.217980605185250
36	T	0.286540846608778	0.201927929209373
37	N	0.273361617161761	0.273361617161761
38	K	0.177553297455907	0.286540846608778
39	L	0.288544297073998	0.288544297073998
40	T	0.380237493553788	0.362579787225728
41	E	0.496236181095099	0.380237493553788
42	V	0.362579787225728	0.496236181095099
43	L	0.681344808296540	0.603484786113319
44	N	0.606097569839200	0.606097569839200
45	M	0.603484786113319	0.681344808296540
46	H	0.796162384296789	0.655651036752228
47	L	0.704001481225920	0.655651036752228
48	G	0.655651036752228	0.704001481225920
49	C	0.639714585192039	0.655651036752228
50	R	0.769424188610024	0.639714585192039
51	L	0.494433699969832	0.494433699969832
52	A	0.282420765045242	0.404397216536479
53	S	0.334032439251789	0.372557307153571
54	I	0.404397216536479	0.334032439251789
55	E	0.372557307153571	0.334032439251789
56	M	0.153581898743613	0.159941992953852
57	K	0.159941992953852	0.159941992953852
58	R	0.159941992953852	0.153581898743613
59	D	0.081045765543791	0.127637262126093
60	G	0.081045765543791	0.127637262126093
61	T	0.127637262126093	0.118939914464141
62	I	0.229508055624427	0.127637262126093
63	K	0.118939914464141	0.223944613825275
64	E	0.223944613825275	0.229508055624427
65	N	0.280900615277406	0.280900615277406
66	C	0.383909502506839	0.352545079755311
67	D	0.352545079755311	0.383909502506839
68	L	0.689256650491993	0.689256650491993
69	I	0.730236512794139	0.689256650491993
70	I	0.716258054326989	0.689256650491993
71	Q	0.415829816226020	0.695089759980396
72	A	0.586508028859422	0.695089759980396
73	I	0.695089759980396	0.695089759980396
74	M	0.730401092833741	0.730401092833741
75	K	0.742099111560816	0.730401092833741
76	I	0.742099111560816	0.730401092833741
77	Q	0.467891605683206	0.467891605683206
78	K	0.346418442636737	0.346418442636737
79	E	0.328452283795685	0.333229312686631
80	L	0.333229312686631	0.328452283795685
81	Q	0.169113516294155	0.169113516294155
82	K	0.086135464836581	0.105334563572983
83	V	0.105334563572983	0.086135464836581
84	D	0.066896984909216	0.066896984909216
85	E	0.029062282334899	0.061345199308856
86	A	0.031756216394823	0.061345199308856
87	L	0.061345199308856	0.061345199308856
88	K	0.164632758646807	0.101676410839595
89	D	0.101676410839595	0.103664335709838
90	K	0.103664335709838	0.110866520521992
91	L	0.187293626428680	0.110866520521992
92	E	0.110866520521992	0.110866520521992
93	P	0.110866520521992	0.187293626428680
94	T	0.306607282924785	0.110866520521992
95	L	0.253570821937593	0.110866520521992
96	Y	0.094048463869064	0.106542942748090
97	R	0.094048463869064	0.106542942748090
98	K	0.106542942748090	0.094048463869064
99	L	0.113376869815343	0.094048463869064
100	Q	0.032899464989886	0.106542942748090
101	D	0.052910460453194	0.113376869815343
102	I	0.118018138692393	0.118018138692393
103	K	0.139727881315367	0.139727881315367
104	E	0.149671692543327	0.139727881315367
105	K	0.147763422905957	0.139727881315367
106	E	0.129125451596771	0.129125451596771
107	T	0.129125451596771	0.129125451596771
108	D	0.118623725619482	0.129125451596771
109	K	0.228974322272758	0.228974322272758
110	I	0.372731426899407	0.332321283977444
111	A	0.332321283977444	0.372731426899407
112	I	0.518025497313428	0.518025497313428
113	V	0.778621520304165	0.738250753454586
114	Q	0.738250753454586	0.738250753454586
115	K	0.738250753454586	0.773937183104445
116	V	0.773937183104445	0.773937183104445
117	I	0.873824334660221	0.815764537600481
118	S	0.880178382675514	0.815764537600481
119	V	0.815764537600481	0.815764537600481
120	I	0.815764537600481	0.815764537600481
121	L	0.685030861603148	0.743110016320654
122	G	0.610156018297908	0.743110016320654
123	E	0.743110016320654	0.743110016320654
124	A	0.790149195627593	0.743110016320654
125	T	0.790149195627593	0.766120805928576
126	S	0.635523464974329	0.766120805928576
127	A	0.766120805928576	0.766120805928576
128	A	0.766120805928576	0.635523464974329
129	S	0.548829457466910	0.548829457466910
130	A	0.393027006492651	0.548829457466910
131	V	0.404563454692952	0.548829457466910
132	A	0.668679163857750	0.624439750781651
133	V	0.624439750781651	0.624439750781651
134	K	0.624439750781651	0.624439750781651
135	L	0.556943137982005	0.624439750781651
136	V	0.675895915417970	0.675895915417970
137	G	0.775769992396174	0.678307322245009
138	S	0.732948234482663	0.699058471385019
139	N	0.678307322245009	0.732948234482663
140	V	0.699058471385019	0.699058471385019
141	T	0.763477362064440	0.699058471385019
142	T	0.656793458344708	0.763477362064440
143	G	0.775857540172388	0.763477362064440
144	I	0.775857540172388	0.752472439623226
145	I	0.713545386609668	0.775857540172388
146	N	0.752472439623226	0.775857540172388
147	K	0.860897495416749	0.809323964698523
148	L	0.855034322016423	0.809323964698523
149	V	0.809323964698523	0.855034322016423
150	T	0.807631351360951	0.855034322016423
151	V	0.886382307717008	0.878033200044898
152	L	0.950945663833476	0.878033200044898
153	A	0.878033200044898	0.886382307717008
154	Q	0.779544451144323	0.879184693877063
155	I	0.900741137476247	0.878033200044898
156	G	0.879184693877063	0.868517891431194
157	A	0.868517891431194	0.879184693877063
158	S	0.826194914987250	0.879184693877063
159	L	0.889111615597727	0.868517891431194
160	L	0.898303330358585	0.844766494382463
161	G	0.780450572404482	0.844766494382463
162	S	0.844766494382463	0.816820569117176
163	I	0.816820569117176	0.816820569117176
164	G	0.816820569117176	0.816820569117176
165	V	0.746688672095760	0.816820569117176
166	A	0.783199846901673	0.816820569117176
167	V	0.880306287830887	0.793136853981762
168	L	0.869723837623495	0.861561684056954
169	G	0.793136853981762	0.869723837623495
170	L	0.861561684056954	0.869723837623495
171	G	0.926847565114137	0.921207689822194
172	I	0.921207689822194	0.921207689822194
173	D	0.921207689822194	0.921207689822194
174	M	0.893770668736187	0.921207689822194
175	I	0.921207689822194	0.893770668736187
176	V	0.797407086742091	0.797407086742091
177	R	0.663895398682029	0.725379418009657
178	A	0.725379418009657	0.725379418009657
179	I	0.564700619912950	0.663895398682029
180	L	0.763231931469187	0.725379418009657
181	G	0.593647476032498	0.745354852599282
182	A	0.782002150077223	0.745354852599282
183	V	0.745354852599282	0.745354852599282
184	E	0.745354852599282	0.745354852599282
185	K	0.618064128260609	0.679062447623754
186	T	0.599977668246264	0.618064128260609
187	Q	0.679062447623754	0.599977668246264
188	L	0.373688551138901	0.373688551138901
189	Q	0.230429146790110	0.373688551138901
190	A	0.299212682300178	0.373688551138901
191	A	0.395269749430628	0.395269749430628
192	I	0.395269749430628	0.395269749430628
193	K	0.395269749430628	0.395269749430628
194	S	0.564340940631006	0.547097725238243
195	Y	0.547097725238243	0.547097725238243
196	E	0.566956766052415	0.547097725238243
197	K	0.460981922685312	0.481035135050684
198	H	0.481035135050684	0.460981922685312
199	L	0.302466899529590	0.302466899529590
200	V	0.249888528823782	0.249888528823782
201	E	0.220746440794488	0.220746440794488
202	F	0.192482929956633	0.204437380674210
203	K	0.204437380674210	0.204437380674210
204	S	0.154089193637282	0.204437380674210
205	A	0.392458255959689	0.269476197307633
206	S	0.409231512357232	0.269476197307633
207	E	0.269476197307633	0.285588296647433
208	K	0.250847692214038	0.285588296647433
209	Y	0.285588296647433	0.269476197307633
210	N	0.355834572328871	0.285588296647433
211	H	0.230116278949701	0.337619408873022
212	A	0.350918375602982	0.337619408873022
213	I	0.337619408873022	0.309284869910929
214	T	0.309284869910929	0.337619408873022
215	E	0.292358022216240	0.337619408873022
216	V	0.519766190905519	0.500000000000000
217	I	0.500000000000000	0.500000000000000
218	N	0.500000000000000	0.500000000000000
219	T	0.500000000000000	0.500000000000000
220	V	0.500000000000000	0.500000000000000
221	K	0.500000000000000	0.500000000000000
222	H	0.500000000000000	0.500000000000000
223	Q	0.500000000000000	0.500000000000000
224	M	0.500000000000000	0.500000000000000
225	K	0.500000000000000	0.500000000000000
