# Supplementary material for: Conserved degronome features governing quality control associated proteolysis
Source: Nat Commun. 2022 Dec 8;13:7588. doi: 10.1038/s41467-022-35298-y (PMC9732359; doi:10.1038/s41467-022-35298-y)
Supplement: Supplementary file 7 — Supplementary Data 5 [file 41467_2022_35298_MOESM7_ESM.zip › profile_A2RU49.csv]

# Degron profile of A2RU49
# logit: Predicted probability of a tile being a degron (PSI<2.2) assigned to central position
# smooth: Running median spanning 5 positions
resi	aa	logit	logit_smooth
1	M	0.500000000000000	0.500000000000000
2	S	0.500000000000000	0.500000000000000
3	S	0.500000000000000	0.500000000000000
4	G	0.500000000000000	0.500000000000000
5	N	0.500000000000000	0.500000000000000
6	Y	0.500000000000000	0.500000000000000
7	Q	0.500000000000000	0.500000000000000
8	Q	0.500000000000000	0.500000000000000
9	S	0.175365919455408	0.175365919455408
10	E	0.123883180372373	0.123883180372373
11	A	0.075081592035543	0.075081592035543
12	L	0.044527465823445	0.075081592035543
13	S	0.053813093701360	0.053813093701360
14	K	0.080864429387289	0.053813093701360
15	P	0.048362171159889	0.063312931936108
16	T	0.063312931936108	0.080864429387289
17	F	0.120976328832831	0.120976328832831
18	S	0.190081110161093	0.160542683937488
19	E	0.190081110161093	0.160542683937488
20	E	0.160542683937488	0.190081110161093
21	Q	0.147919803637360	0.190081110161093
22	A	0.244915955010727	0.206415542072965
23	S	0.206415542072965	0.244915955010727
24	A	0.365033569860347	0.328540608848194
25	L	0.349001674459889	0.328540608848194
26	V	0.328540608848194	0.349001674459889
27	E	0.328540608848194	0.349001674459889
28	S	0.445532101713568	0.445532101713568
29	V	0.704738163394430	0.659075167378967
30	F	0.736222345016168	0.704738163394430
31	G	0.659075167378967	0.715545893281439
32	L	0.784100449335922	0.715545893281439
33	K	0.715545893281439	0.659075167378967
34	V	0.572467461726468	0.576152538614382
35	S	0.576152538614382	0.572467461726468
36	K	0.541994182006350	0.541994182006350
37	V	0.371632024466670	0.371632024466670
38	R	0.242421379844067	0.251367889001553
39	P	0.119613270874623	0.242421379844067
40	L	0.251367889001553	0.242421379844067
41	P	0.161554157990405	0.251367889001553
42	S	0.258446300824136	0.258446300824136
43	Y	0.261345631506100	0.261345631506100
44	D	0.376307079919839	0.261345631506100
45	D	0.390232172015505	0.261345631506100
46	Q	0.261345631506100	0.268862559769585
47	N	0.248986969258602	0.261345631506100
48	F	0.268862559769585	0.248986969258602
49	H	0.089110486361179	0.089110486361179
50	V	0.080049256314521	0.080049256314521
51	Y	0.068867610205843	0.068867610205843
52	V	0.041404040461430	0.068867610205843
53	S	0.047269547073388	0.068867610205843
54	K	0.146657181451370	0.146657181451370
55	T	0.241067568309940	0.241067568309940
56	K	0.429293064587612	0.275129989069622
57	D	0.275129989069622	0.295935311666697
58	G	0.417511914389382	0.295935311666697
59	P	0.295935311666697	0.275129989069622
60	T	0.161502965481197	0.161502965481197
61	E	0.102487158549211	0.122907828802868
62	Y	0.097193348016984	0.121734265420415
63	V	0.122907828802868	0.121734265420415
64	L	0.121734265420415	0.121734265420415
65	K	0.121734265420415	0.122907828802868
66	I	0.180337182919776	0.126973340064797
67	S	0.198303514613582	0.180337182919776
68	N	0.126973340064797	0.198303514613582
69	T	0.212759401644807	0.212759401644807
70	K	0.489381506779556	0.241173406579014
71	A	0.241173406579014	0.241173406579014
72	S	0.241173406579014	0.241173406579014
73	K	0.135018092797914	0.135018092797914
74	N	0.116095617688266	0.124034617764127
75	P	0.065028660645569	0.124034617764127
76	D	0.124034617764127	0.124034617764127
77	L	0.266531385906774	0.266531385906774
78	I	0.350890161675755	0.350890161675755
79	E	0.517214183763157	0.517214183763157
80	V	0.621217645787306	0.607258635780624
81	Q	0.607258635780624	0.621217645787306
82	N	0.668061887101826	0.668061887101826
83	H	0.756888541437138	0.734692516821819
84	I	0.734692516821819	0.756888541437138
85	I	0.911915775416459	0.756888541437138
86	M	0.824069863849557	0.824069863849557
87	F	0.699344372427105	0.824069863849557
88	L	0.832557184972480	0.824069863849557
89	K	0.744620937656326	0.832557184972480
90	A	0.843480268843937	0.843480268843937
91	A	0.916014678532090	0.844145207482087
92	G	0.916014678532090	0.844145207482087
93	F	0.844145207482087	0.844145207482087
94	P	0.714952780448342	0.714952780448342
95	T	0.557690755126568	0.557690755126568
96	A	0.252203183313320	0.252203183313320
97	S	0.124662903810735	0.132486743684795
98	V	0.132486743684795	0.132486743684795
99	C	0.132486743684795	0.132486743684795
100	H	0.110675395613322	0.132486743684795
101	T	0.236197391473201	0.220113637994722
102	K	0.220113637994722	0.236197391473201
103	G	0.249277985138768	0.236197391473201
104	D	0.359009825779718	0.220113637994722
105	N	0.185733923072070	0.185733923072070
106	T	0.185733923072070	0.185733923072070
107	A	0.091839664040238	0.091839664040238
108	S	0.059252799823736	0.063268481828390
109	L	0.032452092989243	0.063268481828390
110	V	0.063268481828390	0.063268481828390
111	S	0.063268481828390	0.063268481828390
112	V	0.082010511654038	0.082010511654038
113	D	0.236324635381905	0.236324635381905
114	S	0.422910481548331	0.422910481548331
115	G	0.552793859090457	0.520793100932694
116	S	0.520793100932694	0.552793859090457
117	E	0.671233371527505	0.552793859090457
118	I	0.671233371527505	0.671233371527505
119	K	0.547597022437774	0.671233371527505
120	S	0.676946292135799	0.676946292135799
121	Y	0.697746114684961	0.697746114684961
122	L	0.796999495252315	0.748000146939568
123	V	0.748000146939568	0.782632794703287
124	R	0.809013524834940	0.796999495252315
125	L	0.782632794703287	0.809013524834940
126	L	0.927369497307696	0.824147547353390
127	T	0.885010404390214	0.885010404390214
128	Y	0.824147547353390	0.885010404390214
129	L	0.898005067435475	0.824147547353390
130	P	0.812129671721194	0.812129671721194
131	G	0.796910147536411	0.796910147536411
132	R	0.697064858058179	0.697064858058179
133	P	0.644478278431644	0.644478278431644
134	I	0.470985645436283	0.623264829298762
135	A	0.470985645436282	0.623264829298762
136	E	0.623264829298762	0.470985645436283
137	L	0.623264829298762	0.547697134986375
138	P	0.335795225724381	0.547697134986375
139	V	0.547697134986375	0.547697134986375
140	S	0.547697134986375	0.547697134986375
141	P	0.514117943788428	0.547697134986375
142	Q	0.700477482081401	0.585007269393041
143	L	0.585007269393042	0.585007269393042
144	L	0.585007269393041	0.698342362593920
145	Y	0.698342362593920	0.585007269393042
146	E	0.698342362593920	0.585007269393041
147	I	0.576484692932762	0.576484692932762
148	G	0.429402147155393	0.576484692932762
149	K	0.432082536675457	0.576484692932762
150	L	0.627083777903232	0.491287254529176
151	A	0.627083777903232	0.491287254529176
152	A	0.491287254529176	0.491287254529176
153	K	0.489924768985011	0.491287254529176
154	L	0.374269294161944	0.489924768985011
155	D	0.529015876919850	0.374269294161944
156	K	0.319240280376166	0.374269294161944
157	T	0.368999662034416	0.382820321500289
158	L	0.538164090291765	0.368999662034416
159	Q	0.382820321500289	0.382820321500289
160	R	0.335746598753713	0.436231352563399
161	F	0.436231352563399	0.382820321500289
162	H	0.469441598394939	0.368573459614515
163	H	0.336938570362820	0.368573459614515
164	P	0.368573459614515	0.368573459614515
165	K	0.329383100884273	0.368573459614515
166	L	0.475816035627492	0.475816035627492
167	S	0.495890640029219	0.495890640029219
168	S	0.678581895289173	0.608197976956276
169	L	0.608197976956276	0.608197976956276
170	H	0.609496351389714	0.608197976956276
171	R	0.577156310618258	0.608197976956276
172	E	0.501097623236807	0.609496351389714
173	N	0.668334467679114	0.644978909444660
174	F	0.644978909444660	0.644978909444660
175	I	0.644978909444660	0.662089355549836
176	W	0.773396266999767	0.644978909444660
177	N	0.662089355549836	0.644978909444660
178	L	0.495788724585970	0.662089355549836
179	K	0.612253025948540	0.662089355549836
180	N	0.733288861312253	0.733288861312253
181	V	0.892367003766610	0.892367003766610
182	P	0.927668447648068	0.892367003766610
183	L	0.928033414625078	0.892367003766610
184	L	0.827251647122913	0.827251647122913
185	E	0.690524560968927	0.690524560968927
186	K	0.690524560968927	0.690524560968927
187	Y	0.561682187328622	0.594566475040717
188	L	0.518830337394597	0.561682187328622
189	Y	0.594566475040717	0.541810044381137
190	A	0.330521398427665	0.518830337394597
191	L	0.541810044381137	0.517696857234397
192	G	0.517696857234397	0.381175356510161
193	Q	0.246995516002307	0.517696857234397
194	N	0.381175356510161	0.517696857234397
195	R	0.526995597859720	0.429185012925475
196	N	0.567142588285623	0.449315741563782
197	R	0.429185012925475	0.526995597859720
198	E	0.449315741563782	0.449315741563782
199	I	0.554025300093665	0.429185012925475
200	V	0.384020818673692	0.384020818673692
201	E	0.321297546232949	0.384020818673692
202	H	0.227533619841264	0.384020818673692
203	V	0.387696416340299	0.387696416340299
204	I	0.468821100051149	0.468821100051149
205	H	0.529367374690471	0.495680407469822
206	L	0.495680407469822	0.529367374690471
207	F	0.762826597202651	0.529367374690471
208	K	0.612377574879056	0.612377574879056
209	E	0.499688122540448	0.762826597202651
210	E	0.764735323812000	0.612377574879056
211	V	0.764878966526046	0.522712805609364
212	M	0.522712805609364	0.619924943142286
213	T	0.463434555520725	0.522712805609364
214	K	0.619924943142286	0.463434555520725
215	L	0.407847754317176	0.407847754317176
216	S	0.284388251884717	0.284388251884717
217	H	0.241668793730938	0.284388251884717
218	F	0.217179791176175	0.284388251884717
219	R	0.475853921925734	0.241668793730938
220	E	0.296933271178700	0.217179791176175
221	C	0.123074202877096	0.130176695387566
222	I	0.130176695387566	0.123074202877096
223	N	0.111844997327834	0.123074202877096
224	H	0.120081487386880	0.130176695387566
225	G	0.204059889209094	0.129495867165782
226	D	0.326214339667101	0.129495867165782
227	L	0.129495867165782	0.193656902762701
228	N	0.121170636707575	0.129495867165782
229	D	0.193656902762701	0.123594563661544
230	H	0.123594563661544	0.121170636707575
231	N	0.064782467732111	0.096783965567016
232	I	0.096783965567016	0.090409157724264
233	L	0.090409157724264	0.090409157724264
234	I	0.090409157724264	0.093431241254593
235	E	0.136271961867627	0.090409157724264
236	S	0.093431241254593	0.093431241254593
237	S	0.069405363339810	0.136271961867627
238	K	0.205305692578976	0.181069133028942
239	S	0.181069133028942	0.189270417270800
240	A	0.322165910367695	0.189270417270800
241	S	0.189270417270800	0.181069133028942
242	G	0.085882659056017	0.189270417270800
243	N	0.085882659056017	0.133188728442178
244	A	0.235149483418445	0.133188728442178
245	E	0.133188728442178	0.187138403238844
246	Y	0.223053870937765	0.187138403238844
247	Q	0.187138403238844	0.133188728442178
248	V	0.103186718820922	0.123583471145732
249	S	0.123583471145732	0.123583471145732
250	G	0.123583471145732	0.123583471145732
251	I	0.244078667888866	0.235310046635425
252	L	0.235310046635425	0.244078667888866
253	D	0.302700320450535	0.302700320450535
254	F	0.566922206783188	0.563217717152551
255	G	0.563217717152551	0.563217717152551
256	D	0.723086215201662	0.566922206783188
257	M	0.467824237733410	0.599852977052628
258	S	0.599852977052628	0.708732486691954
259	Y	0.708732486691954	0.599852977052628
260	G	0.708732486691954	0.708732486691954
261	Y	0.566999372541228	0.708732486691954
262	Y	0.842126486565507	0.811094095479838
263	V	0.811094095479838	0.842126486565507
264	F	0.907678481518238	0.907678481518238
265	E	0.967305374349349	0.967305374349349
266	V	0.967305374349349	0.967305374349349
267	A	0.983669017891528	0.967305374349349
268	I	0.952322707069196	0.963530210873110
269	T	0.963530210873110	0.952322707069196
270	I	0.935014409518515	0.935014409518515
271	M	0.892601053542899	0.892601053542899
272	Y	0.805544976009272	0.878853630948606
273	M	0.818637502659600	0.878853630948606
274	M	0.878853630948606	0.818637502659600
275	I	0.878853630948606	0.818637502659600
276	E	0.817161788327339	0.817161788327339
277	S	0.624019097032525	0.638966247274735
278	K	0.638966247274735	0.638966247274735
279	S	0.597171151489116	0.624019097032525
280	P	0.649341252476717	0.597171151489116
281	I	0.567596205762126	0.567596205762126
282	Q	0.397542343566504	0.450484104087757
283	V	0.450484104087757	0.397542343566504
284	G	0.187763782403779	0.397542343566504
285	G	0.287074162904408	0.450484104087757
286	H	0.450484104087757	0.427659961577390
287	V	0.467827668468777	0.450484104087757
288	L	0.427659961577390	0.450584429948963
289	A	0.622854276950534	0.467827668468777
290	G	0.450584429948963	0.521710670019008
291	F	0.521710670019008	0.521710670019008
292	E	0.521710670019008	0.508087599550648
293	S	0.453038459163081	0.508087599550648
294	I	0.508087599550648	0.453038459163081
295	T	0.420069871506056	0.420069871506056
296	P	0.342649856546464	0.420069871506056
297	L	0.342649856546464	0.420069871506056
298	T	0.442474888915439	0.442474888915439
299	A	0.663536767929086	0.663536767929086
300	V	0.664752841880688	0.664752841880688
301	E	0.854861456752544	0.822855308405752
302	K	0.904368566042240	0.832137099148957
303	G	0.822855308405752	0.854861456752544
304	A	0.832137099148957	0.903035771100787
305	L	0.915944893544793	0.894730073606135
306	F	0.903035771100787	0.894730073606135
307	L	0.894730073606135	0.894730073606135
308	L	0.873832878101108	0.894730073606135
309	V	0.884126017153993	0.894730073606135
310	C	0.957742607660762	0.957742607660762
311	S	0.973085621101602	0.973085621101602
312	R	0.983245547844148	0.981844396067697
313	F	0.983245547844148	0.981844396067697
314	C	0.981844396067697	0.981844396067697
315	Q	0.966604140895732	0.966604140895732
316	S	0.961145188838908	0.961145188838908
317	L	0.923948869481972	0.935195934962884
318	V	0.930478664779632	0.930478664779632
319	M	0.935195934962884	0.924620652058712
320	A	0.924620652058712	0.924620652058712
321	A	0.867140987577565	0.867140987577565
322	Y	0.734829495286094	0.734829495286094
323	S	0.619367508645810	0.619367508645810
324	C	0.468482782671419	0.604098250990461
325	Q	0.604098250990461	0.604098250990461
326	L	0.604098250990461	0.604098250990461
327	Y	0.573692470253734	0.604098250990461
328	P	0.604098250990461	0.573692470253734
329	E	0.556949188466943	0.556949188466943
330	N	0.556949188466943	0.556949188466943
331	K	0.406384103793574	0.409023807447205
332	D	0.409023807447205	0.409023807447205
333	Y	0.245796544061384	0.406384103793574
334	L	0.411575092608556	0.259816529965763
335	M	0.259816529965763	0.259816529965763
336	V	0.179378997761758	0.325749138148516
337	T	0.325749138148516	0.325749138148516
338	A	0.437085387673581	0.437085387673581
339	K	0.474536393296678	0.474536393296678
340	T	0.590266944650844	0.590266944650844
341	G	0.843401854640686	0.590266944650844
342	W	0.608582672160043	0.590266944650844
343	K	0.554508890613016	0.554508890613016
344	H	0.384885917123205	0.384885917123205
345	L	0.252921918099401	0.252921918099401
346	Q	0.239953140911170	0.252921918099401
347	Q	0.239953140911170	0.244865364809402
348	M	0.363481169424932	0.239953140911170
349	F	0.244865364809402	0.239953140911170
350	D	0.197580360833463	0.244865364809402
351	M	0.202011395193117	0.244865364809402
352	G	0.347136907451592	0.219730316104158
353	Q	0.479581202243860	0.235805879366269
354	K	0.219730316104158	0.290984794392012
355	A	0.235805879366269	0.235805879366269
356	V	0.290984794392012	0.219730316104158
357	E	0.204627777544583	0.235805879366269
358	E	0.121029816880913	0.204627777544583
359	I	0.322935947957570	0.194081242985732
360	W	0.154024723949281	0.164807709367146
361	F	0.194081242985732	0.194081242985732
362	E	0.164807709367146	0.194081242985732
363	T	0.298794600690374	0.257738324364859
364	A	0.257738324364859	0.298794600690374
365	K	0.500000000000000	0.500000000000000
366	S	0.500000000000000	0.500000000000000
367	Y	0.500000000000000	0.500000000000000
368	E	0.500000000000000	0.500000000000000
369	S	0.500000000000000	0.500000000000000
370	G	0.500000000000000	0.500000000000000
371	I	0.500000000000000	0.500000000000000
372	S	0.500000000000000	0.500000000000000
373	M	0.500000000000000	0.500000000000000
