# Supplementary material for: Conserved degronome features governing quality control associated proteolysis
Source: Nat Commun. 2022 Dec 8;13:7588. doi: 10.1038/s41467-022-35298-y (PMC9732359; doi:10.1038/s41467-022-35298-y)
Supplement: Supplementary file 7 — Supplementary Data 5 [file 41467_2022_35298_MOESM7_ESM.zip › profile_A2RU54.csv]

# Degron profile of A2RU54
# logit: Predicted probability of a tile being a degron (PSI<2.2) assigned to central position
# smooth: Running median spanning 5 positions
resi	aa	logit	logit_smooth
1	M	0.500000000000000	0.500000000000000
2	G	0.500000000000000	0.500000000000000
3	S	0.500000000000000	0.500000000000000
4	K	0.500000000000000	0.500000000000000
5	E	0.500000000000000	0.500000000000000
6	D	0.500000000000000	0.500000000000000
7	A	0.500000000000000	0.500000000000000
8	G	0.500000000000000	0.500000000000000
9	K	0.031509196243280	0.031509196243280
10	G	0.021174516498629	0.031509196243280
11	C	0.027817342470639	0.031509196243280
12	P	0.050748697918094	0.050748697918094
13	A	0.054221029192191	0.054221029192191
14	A	0.168955430738940	0.168955430738940
15	G	0.272902153308245	0.234215298552252
16	G	0.234215298552252	0.272902153308245
17	V	0.451634829643290	0.451634829643290
18	S	0.621377012700720	0.451634829643290
19	S	0.621377012700720	0.451634829643290
20	F	0.435914771109883	0.435914771109883
21	T	0.407359472900177	0.407359472900177
22	I	0.322535909734484	0.322535909734484
23	Q	0.279517823028487	0.322535909734484
24	S	0.227557712448178	0.279517823028487
25	I	0.323491986650331	0.227557712448178
26	L	0.192469803959420	0.204553549994134
27	G	0.204553549994134	0.192469803959420
28	G	0.128639324542759	0.128639324542759
29	G	0.062933396653646	0.101754989620014
30	P	0.101754989620014	0.082809863371514
31	S	0.040369730315878	0.071272478213110
32	E	0.082809863371514	0.071272478213110
33	A	0.071272478213110	0.044213073165635
34	P	0.044213073165635	0.044213073165635
35	R	0.025879210167962	0.044213073165635
36	E	0.032066836614048	0.044213073165635
37	P	0.045144036342885	0.045144036342885
38	V	0.058854391656034	0.058854391656034
39	G	0.121431284560926	0.121431284560926
40	W	0.121431284560926	0.121431284560926
41	P	0.291059852511841	0.250686419139611
42	A	0.250686419139611	0.250686419139611
43	R	0.282434572426422	0.250686419139611
44	K	0.173165846419038	0.173165846419038
45	R	0.173165846419038	0.173165846419038
46	S	0.123923765570368	0.123923765570368
47	L	0.045455955934461	0.050817681574640
48	S	0.050817681574640	0.045455955934461
49	V	0.013332118119897	0.013332118119897
50	S	0.007882354115646	0.008903563959267
51	S	0.004870876745918	0.008903563959267
52	E	0.008903563959267	0.008903563959267
53	E	0.008903563959267	0.008903563959267
54	E	0.010114541570863	0.008903563959267
55	E	0.008610265216452	0.008903563959267
56	P	0.005641272521196	0.009026674232022
57	D	0.009026674232022	0.009026674232022
58	D	0.009881690110320	0.009881690110320
59	G	0.015771460289394	0.011718264864890
60	W	0.013437284216804	0.013437284216804
61	K	0.011718264864890	0.015771460289394
62	A	0.018700200007535	0.018700200007535
63	P	0.034549384370617	0.034549384370617
64	A	0.045006120926664	0.045006120926664
65	C	0.045006120926664	0.045006120926664
66	F	0.081643195687712	0.081643195687712
67	C	0.092658174940627	0.081643195687712
68	P	0.110816734094529	0.081643195687712
69	D	0.045420721747772	0.045420721747772
70	Q	0.041133713498606	0.041133713498606
71	H	0.031905467807671	0.040123364924499
72	G	0.040123364924499	0.035420906456836
73	P	0.035420906456836	0.031905467807671
74	K	0.019069491225162	0.019069491225162
75	E	0.008766210189617	0.011089460821010
76	Q	0.011089460821010	0.011089460821010
77	G	0.011089460821010	0.011089460821010
78	P	0.040236316415302	0.037184842871002
79	K	0.037184842871002	0.040236316415302
80	H	0.054390285881764	0.054390285881764
81	H	0.125053058608548	0.112789550166886
82	P	0.112789550166886	0.119970349067526
83	P	0.119970349067526	0.125053058608548
84	I	0.167942652327772	0.167942652327772
85	P	0.170979586059816	0.170979586059816
86	F	0.170979586059816	0.170979586059816
87	P	0.195263794816070	0.170979586059816
88	C	0.162884897213310	0.162884897213310
89	L	0.120071044154497	0.120071044154497
90	G	0.112353198551430	0.112353198551430
91	T	0.101191081266898	0.101191081266898
92	P	0.101191081266898	0.101191081266898
93	K	0.040130809856901	0.040130809856901
94	G	0.035854053878223	0.036042994708060
95	S	0.036042994708060	0.035854053878223
96	G	0.024632049853964	0.024632049853964
97	G	0.016687227248716	0.016687227248716
98	S	0.009049988083725	0.016687227248716
99	G	0.010163194646764	0.016687227248716
100	P	0.018622217275034	0.018622217275034
101	G	0.040251797103759	0.040251797103759
102	G	0.042590495347611	0.042590495347611
103	L	0.047631093218249	0.047631093218249
104	E	0.047631093218249	0.047631093218249
105	R	0.066569070287532	0.047631093218249
106	T	0.086198861901629	0.066569070287532
107	P	0.045021393962180	0.086198861901629
108	F	0.104351428854484	0.089361075313149
109	L	0.114440714987753	0.089361075313149
110	S	0.089361075313149	0.089361075313149
111	P	0.069347228032403	0.069347228032403
112	S	0.036046801790413	0.036046801790413
113	H	0.036046801790413	0.036046801790413
114	S	0.036046801790413	0.036046801790413
115	D	0.064972756805628	0.064972756805628
116	F	0.133134748902578	0.064972756805628
117	K	0.065304751556510	0.064972756805628
118	E	0.043647043426544	0.043647043426544
119	E	0.033353749567172	0.039010790618136
120	K	0.039010790618136	0.033353749567172
121	E	0.033353749567172	0.033353749567172
122	R	0.031013403724974	0.033353749567172
123	L	0.026484120486380	0.031013403724974
124	L	0.039526897827984	0.026484120486380
125	P	0.021551114409607	0.024586658565684
126	A	0.013234641906293	0.024586658565684
127	G	0.024586658565684	0.024586658565684
128	S	0.035977351262603	0.035847800262993
129	P	0.040959814721491	0.035847800262993
130	S	0.035847800262993	0.035847800262993
131	P	0.025391897672502	0.025391897672502
132	G	0.010376052327514	0.010376052327514
133	S	0.006802358491222	0.006802358491222
134	E	0.004604562284877	0.004938902103255
135	R	0.004050575209104	0.004938902103255
136	P	0.004938902103255	0.004938902103255
137	R	0.006054091095076	0.005388517341089
138	D	0.005388517341089	0.006054091095076
139	G	0.006604554244820	0.006604554244820
140	G	0.009507519148354	0.009507519148354
141	A	0.011828263682602	0.011159070323397
142	E	0.011159070323397	0.011828263682602
143	R	0.018195331079569	0.017069192971141
144	Q	0.017069192971141	0.018195331079569
145	A	0.021567621114078	0.020237068674383
146	G	0.020237068674383	0.021567621114078
147	A	0.065837194402192	0.065837194402192
148	A	0.148337727223370	0.148337727223370
149	K	0.187242604835776	0.168433166402490
150	K	0.168433166402490	0.187242604835776
151	K	0.260802265263858	0.231784044533309
152	T	0.231784044533309	0.260802265263858
153	R	0.358004283531351	0.358004283531351
154	T	0.440300592218995	0.440300592218995
155	V	0.489809983644956	0.440300592218995
156	F	0.595095353007579	0.440300592218995
157	S	0.407427023332319	0.438845601893552
158	R	0.421725027125019	0.438845601893552
159	S	0.438845601893552	0.433800376847383
160	Q	0.607821514291634	0.438845601893552
161	V	0.433800376847383	0.498979551416815
162	Y	0.516435511613112	0.498979551416815
163	Q	0.498979551416815	0.433800376847383
164	L	0.386547504330847	0.498979551416815
165	E	0.368620958154986	0.498979551416815
166	S	0.523086280560399	0.504110754876520
167	T	0.504110754876520	0.504110754876520
168	F	0.504110754876520	0.504110754876520
169	D	0.524215490349270	0.504110754876520
170	M	0.270563479682533	0.270563479682533
171	K	0.187763985240227	0.235160415132927
172	R	0.235160415132927	0.235160415132927
173	Y	0.208092519721970	0.235160415132927
174	L	0.462335542676840	0.462335542676840
175	S	0.513438957395681	0.462335542676840
176	S	0.510707727617250	0.510707727617250
177	S	0.358412968206053	0.513438957395681
178	E	0.677407800419010	0.562987257263991
179	R	0.562987257263991	0.677407800419010
180	A	0.719656659819164	0.677407800419010
181	C	0.706350159010151	0.562987257263991
182	L	0.443726013278922	0.443726013278922
183	A	0.300341823248875	0.403132135148853
184	S	0.283703385929531	0.389040412266044
185	S	0.403132135148853	0.389040412266044
186	L	0.389040412266044	0.403132135148853
187	Q	0.528607081332146	0.528607081332146
188	L	0.673001457143996	0.642951234435629
189	T	0.758078870657364	0.642951234435629
190	E	0.642951234435629	0.642951234435629
191	T	0.431949173648510	0.431949173648510
192	Q	0.400676276807813	0.419048493083660
193	V	0.419048493083660	0.400676276807813
194	K	0.363956683394303	0.381308940020278
195	T	0.223099168124197	0.363956683394303
196	W	0.381308940020278	0.248164717792559
197	F	0.236230021654052	0.248164717792559
198	Q	0.248164717792559	0.346615595208509
199	N	0.346615595208509	0.346615595208509
200	R	0.496416993833082	0.434661030543042
201	R	0.516534503888915	0.434661030543042
202	N	0.434661030543042	0.465232323948056
203	K	0.318882422954860	0.434661030543042
204	W	0.465232323948056	0.318882422954860
205	K	0.201415476979677	0.201415476979677
206	R	0.142112389611291	0.180546703036236
207	Q	0.180546703036236	0.180546703036236
208	L	0.180546703036236	0.180546703036236
209	S	0.234958722519290	0.234958722519290
210	A	0.258884430412096	0.258884430412096
211	E	0.321899792935990	0.258884430412096
212	L	0.381915450322844	0.288844418023058
213	E	0.237826681958733	0.288844418023058
214	A	0.288844418023058	0.275670687178475
215	A	0.257794217413464	0.275670687178475
216	N	0.275670687178475	0.275670687178475
217	M	0.275670687178475	0.275670687178475
218	A	0.393575945981440	0.345920935285353
219	H	0.345920935285353	0.385317380292603
220	A	0.580797270560932	0.393575945981440
221	S	0.385317380292603	0.580797270560932
222	A	0.672272060704181	0.672272060704181
223	Q	0.740294628183781	0.740294628183781
224	T	0.812735603131516	0.740294628183781
225	L	0.855128294671100	0.740294628183781
226	V	0.662333926379484	0.662333926379484
227	S	0.615147004630624	0.662333926379484
228	M	0.597204583756067	0.662333926379484
229	P	0.694165589435094	0.694165589435094
230	L	0.810031525104518	0.789426158950658
231	V	0.789426158950658	0.810031525104518
232	F	0.873878765404584	0.840963507664351
233	R	0.853488630730037	0.840963507664351
234	D	0.840963507664351	0.840963507664351
235	S	0.724948718343268	0.739834933932266
236	S	0.739834933932266	0.739834933932266
237	L	0.654078471914146	0.731896390009616
238	L	0.806917084967208	0.739834933932266
239	R	0.731896390009616	0.731896390009616
240	V	0.749440064189315	0.731896390009616
241	P	0.576395600078757	0.724680167480591
242	V	0.607481807071403	0.724680167480591
243	P	0.724680167480591	0.724680167480591
244	R	0.831786986716828	0.831786986716828
245	S	0.895402369153832	0.831786986716828
246	L	0.887495576875392	0.831786986716828
247	A	0.781140518838927	0.781140518838927
248	F	0.714366541735742	0.714366541735742
249	P	0.594585161656453	0.601268679295708
250	A	0.577846548667255	0.601268679295708
251	P	0.601268679295708	0.601268679295708
252	L	0.639522347231243	0.639522347231243
253	Y	0.668639182207905	0.639522347231243
254	Y	0.791267905931994	0.668639182207905
255	P	0.631695908877531	0.708693164199567
256	G	0.724188678518660	0.708693164199567
257	S	0.708693164199567	0.708693164199567
258	N	0.694243107305270	0.724188678518660
259	L	0.776583710256840	0.749343253209094
260	S	0.876230929530412	0.749343253209094
261	A	0.749343253209094	0.749343253209094
262	L	0.619491263299306	0.638562576064156
263	P	0.638562576064156	0.619491263299306
264	L	0.509517132887285	0.509517132887285
265	Y	0.500000000000000	0.500000000000000
266	N	0.500000000000000	0.500000000000000
267	L	0.500000000000000	0.500000000000000
268	Y	0.500000000000000	0.500000000000000
269	N	0.500000000000000	0.500000000000000
270	K	0.500000000000000	0.500000000000000
271	L	0.500000000000000	0.500000000000000
272	D	0.500000000000000	0.500000000000000
273	Y	0.500000000000000	0.500000000000000
