# Supplementary material for: Conserved degronome features governing quality control associated proteolysis
Source: Nat Commun. 2022 Dec 8;13:7588. doi: 10.1038/s41467-022-35298-y (PMC9732359; doi:10.1038/s41467-022-35298-y)
Supplement: Supplementary file 7 — Supplementary Data 5 [file 41467_2022_35298_MOESM7_ESM.zip › profile_A2RU67.csv]

# Degron profile of A2RU67
# logit: Predicted probability of a tile being a degron (PSI<2.2) assigned to central position
# smooth: Running median spanning 5 positions
resi	aa	logit	logit_smooth
1	M	0.500000000000000	0.500000000000000
2	A	0.500000000000000	0.500000000000000
3	T	0.500000000000000	0.500000000000000
4	V	0.500000000000000	0.500000000000000
5	L	0.500000000000000	0.500000000000000
6	S	0.500000000000000	0.500000000000000
7	R	0.500000000000000	0.500000000000000
8	A	0.500000000000000	0.500000000000000
9	L	0.505170213214163	0.500000000000000
10	K	0.253315125948611	0.341824714998273
11	L	0.341824714998273	0.279735208212579
12	P	0.279735208212579	0.253315125948611
13	G	0.115630127718800	0.115630127718800
14	K	0.107530277464908	0.107530277464908
15	K	0.056796076036762	0.067705302083556
16	S	0.045290049373375	0.056796076036762
17	P	0.067705302083556	0.045290049373375
18	D	0.037611749780912	0.037611749780912
19	L	0.036838427578211	0.036838427578211
20	G	0.024375115679542	0.024375115679542
21	E	0.014477545761008	0.019060323033132
22	Y	0.019060323033132	0.014477545761008
23	D	0.010195297791585	0.010195297791585
24	P	0.006233065007404	0.006233065007404
25	L	0.006233065007404	0.006233065007404
26	T	0.004218422461524	0.004218422461524
27	Q	0.004218422461524	0.004218422461524
28	A	0.001125715439161	0.004218422461524
29	D	0.002792585465809	0.004218422461524
30	S	0.008249757237666	0.008249757237666
31	D	0.008946144323602	0.008946144323602
32	E	0.014126128352414	0.014126128352414
33	S	0.030696877606154	0.014296981216585
34	E	0.015315450803236	0.014296981216585
35	D	0.014296981216585	0.014296981216585
36	D	0.012317217932185	0.012317217932185
37	L	0.007624408427182	0.012317217932185
38	V	0.011488852639838	0.012317217932185
39	L	0.019434321226395	0.019434321226395
40	N	0.036040357739120	0.036040357739120
41	L	0.049126074527151	0.037591448832884
42	Q	0.037591448832884	0.049126074527151
43	K	0.060278448747412	0.060278448747412
44	N	0.113748204571094	0.113748204571094
45	G	0.179173638147506	0.113748204571094
46	G	0.179173638147506	0.113748204571094
47	V	0.088236428130271	0.088236428130271
48	K	0.028723967377860	0.043746346292589
49	N	0.043746346292589	0.028723967377860
50	G	0.020278623100291	0.020278623100291
51	K	0.012715001540010	0.012715001540010
52	S	0.011477786790160	0.011477786790160
53	P	0.007261783792418	0.009582665738324
54	L	0.009582665738324	0.007261783792418
55	G	0.006355273273077	0.006355273273077
56	E	0.004581594979626	0.005988638296846
57	A	0.002794874047211	0.005988638296846
58	P	0.005988638296846	0.005919568280266
59	E	0.009684459622495	0.005988638296846
60	P	0.005919568280266	0.007254574332084
61	D	0.007254574332084	0.007254574332084
62	S	0.010440246267567	0.005919568280266
63	D	0.005266774239595	0.007254574332084
64	A	0.005917400109181	0.010440246267567
65	E	0.011054686933510	0.011054686933510
66	V	0.016824544693383	0.016824544693383
67	A	0.019735347722637	0.019735347722637
68	E	0.019735347722637	0.019735347722637
69	A	0.038823211978246	0.038823211978246
70	A	0.075535383142106	0.075535383142106
71	K	0.076302265577850	0.075535383142106
72	P	0.086664667880457	0.076302265577850
73	H	0.055229736374093	0.080769701057320
74	L	0.149864581033870	0.080769701057320
75	S	0.080769701057320	0.066816778892804
76	E	0.066816778892804	0.066816778892804
77	V	0.066816778892804	0.066816778892804
78	T	0.047250111905112	0.066816778892804
79	T	0.070563751508687	0.057388172719879
80	E	0.057388172719879	0.057388172719879
81	G	0.051370719959246	0.057388172719879
82	Y	0.086229248594879	0.051370719959246
83	P	0.028028944972398	0.041865373084961
84	S	0.025917370643423	0.030485319412526
85	E	0.041865373084961	0.030485319412526
86	P	0.030485319412526	0.036379207133294
87	L	0.036764360987846	0.036764360987846
88	G	0.036379207133294	0.036764360987846
89	G	0.061703185725373	0.061703185725373
90	L	0.140455540461084	0.138645615186411
91	E	0.138645615186411	0.140455540461084
92	Q	0.159219436244985	0.159219436244985
93	K	0.246895220388034	0.246895220388034
94	A	0.493366156796247	0.399475990190200
95	A	0.552794482066651	0.468049084290627
96	S	0.399475990190200	0.493366156796247
97	S	0.468049084290627	0.552794482066651
98	L	0.664948771205747	0.663733048451180
99	V	0.663733048451180	0.664948771205747
100	S	0.865935883333508	0.865935883333508
101	Y	0.929336086474614	0.929336086474614
102	V	0.933787705924613	0.930074562376913
103	R	0.955732137475696	0.933787705924613
104	T	0.930074562376913	0.955732137475696
105	S	0.964386149388665	0.955904668341268
106	V	0.964386149388665	0.962798407056755
107	F	0.955904668341268	0.964386149388665
108	L	0.962798407056755	0.964386149388665
109	L	0.979846950705035	0.979547136457677
110	T	0.979547136457677	0.979846950705035
111	L	0.981399334209865	0.981399334209865
112	G	0.989232136647957	0.989232136647957
113	I	0.993192613676498	0.993192613676498
114	S	0.994445787413699	0.994445787413699
115	M	0.994928285128775	0.994928285128775
116	I	0.994955721126252	0.994928285128775
117	L	0.995343468989575	0.994928285128775
118	V	0.989765779674272	0.993531263461232
119	L	0.993531263461232	0.989765779674272
120	L	0.985813814797909	0.987362046022025
121	C	0.987362046022025	0.985813814797909
122	A	0.976417326615480	0.976417326615480
123	F	0.953901617623082	0.962753361675469
124	L	0.962753361675469	0.953901617623082
125	I	0.931914864583990	0.931914864583990
126	P	0.879312335303961	0.879312335303961
127	C	0.812011217313028	0.819917602438562
128	P	0.819917602438562	0.812011217313028
129	P	0.707907112811542	0.707907112811542
130	R	0.619570052533208	0.619570052533208
131	D	0.588599804202182	0.589919334282855
132	L	0.589919334282855	0.588599804202182
133	H	0.366656543315429	0.366656543315429
134	S	0.221402967554126	0.235868384367672
135	T	0.235868384367672	0.221402967554126
136	W	0.126903210038393	0.126903210038393
137	S	0.114482003965702	0.114482003965702
138	R	0.103132965928333	0.114482003965702
139	H	0.050572505332803	0.103132965928333
140	L	0.166823705319125	0.096315070364263
141	G	0.096315070364263	0.096315070364263
142	S	0.077517665773010	0.096315070364263
143	Q	0.136341571624103	0.082268612934515
144	G	0.082268612934515	0.082268612934515
145	G	0.078379395983257	0.082268612934515
146	G	0.094502347445985	0.078379395983257
147	D	0.046114219318568	0.071037677872217
148	L	0.071037677872217	0.046114219318568
149	S	0.031281195320802	0.031281195320802
150	P	0.031281195320802	0.031281195320802
151	L	0.015882109816469	0.031281195320802
152	E	0.013051318377712	0.031281195320802
153	L	0.031814249591653	0.030067093967139
154	A	0.044793208529754	0.031814249591653
155	D	0.030067093967139	0.044793208529754
156	V	0.095654675287953	0.095654675287953
157	N	0.095654675287953	0.095654675287953
158	G	0.165768542187209	0.165768542187209
159	D	0.189481790555596	0.188645917980336
160	G	0.188645917980336	0.189481790555596
161	L	0.408509766416750	0.310604486713084
162	R	0.356042588131226	0.356042588131226
163	D	0.310604486713084	0.356042588131226
164	V	0.493067391802548	0.311521211243281
165	L	0.311521211243281	0.311521211243281
166	L	0.301295410599074	0.363208344323276
167	S	0.363208344323276	0.363208344323276
168	F	0.583423150137610	0.559720344875720
169	V	0.759555918211215	0.583423150137610
170	M	0.559720344875720	0.667698365764347
171	S	0.667698365764347	0.717809595460737
172	R	0.800813827918028	0.667698365764347
173	N	0.717809595460737	0.667698365764347
174	G	0.535076407605969	0.535076407605969
175	S	0.429155068639109	0.479864213508081
176	A	0.479864213508081	0.429155068639109
177	V	0.281459331381815	0.328543176656841
178	G	0.301446391372769	0.328543176656841
179	V	0.328543176656841	0.328543176656841
180	S	0.439966824187745	0.439966824187745
181	R	0.577686686691753	0.577686686691753
182	P	0.632936522409020	0.632936522409020
183	A	0.632936522409020	0.632936522409020
184	A	0.721704195407889	0.632936522409020
185	N	0.626368079099766	0.626368079099766
186	L	0.426355204347961	0.495733438559924
187	V	0.495733438559924	0.495733438559924
188	C	0.368218047423465	0.495733438559924
189	L	0.522654296280170	0.522654296280170
190	S	0.667725920127138	0.658303372904627
191	G	0.702755737362670	0.667725920127138
192	M	0.658303372904627	0.702755737362670
193	N	0.746792555199548	0.746792555199548
194	G	0.874755635642598	0.746792555199548
195	S	0.759619031553975	0.746792555199548
196	T	0.515467213439916	0.515467213439916
197	L	0.275565530067165	0.275565530067165
198	W	0.199024630258560	0.211412166422768
199	S	0.211412166422768	0.199024630258560
200	S	0.150541742198275	0.199024630258560
201	L	0.193483530992975	0.211412166422768
202	L	0.234145510207401	0.234145510207401
203	P	0.393674207564838	0.393674207564838
204	E	0.549500951384186	0.409206536254117
205	E	0.409206536254117	0.409206536254117
206	A	0.409206536254117	0.409206536254117
207	R	0.344713964723565	0.344713964723565
208	D	0.308979540315563	0.308979540315563
209	I	0.252643052410192	0.252643052410192
210	T	0.152501635355131	0.206219879632810
211	C	0.152501635355131	0.206219879632810
212	L	0.206219879632810	0.206219879632810
213	E	0.206219879632810	0.206219879632810
214	L	0.313897076586044	0.313897076586044
215	M	0.431495253955590	0.431495253955590
216	P	0.530403484480409	0.530403484480409
217	G	0.809367812041647	0.780523453211642
218	S	0.780523453211642	0.780523453211642
219	L	0.780523453211642	0.780523453211642
220	A	0.626109838940163	0.628569617805151
221	E	0.474010135291264	0.626109838940163
222	T	0.628569617805151	0.474010135291264
223	I	0.459245815666609	0.474010135291264
224	C	0.459245815666609	0.628569617805151
225	L	0.652422940728094	0.652422940728094
226	V	0.712872773344064	0.712872773344064
227	T	0.752890845921462	0.712872773344064
228	G	0.751875148260729	0.751875148260729
229	T	0.662034647645790	0.752890845921462
230	H	0.807221580525787	0.751875148260729
231	K	0.807221580525787	0.672856872007248
232	M	0.672856872007248	0.672856872007248
233	L	0.491995483928607	0.491995483928607
234	S	0.327065987034563	0.413257322269519
235	A	0.259127854617048	0.413257322269519
236	F	0.413257322269519	0.413257322269519
237	N	0.648479144205820	0.648479144205820
238	A	0.648479144205820	0.648479144205820
239	T	0.762736308814357	0.648479144205820
240	S	0.730095130563662	0.648479144205820
241	G	0.604552944695265	0.604552944695265
242	K	0.392306519307327	0.604552944695265
243	A	0.527766374290599	0.527766374290599
244	I	0.631117906850875	0.477994025440134
245	W	0.477994025440134	0.477994025440134
246	T	0.477994025440134	0.477994025440134
247	L	0.360668404374784	0.477994025440134
248	N	0.360668404374784	0.477994025440134
249	P	0.514516931346410	0.514516931346410
250	N	0.632386236525547	0.607984071371606
251	Y	0.691277021976709	0.607984071371606
252	L	0.607984071371606	0.607984071371606
253	S	0.565043823618017	0.607984071371606
254	N	0.528017101637404	0.607984071371606
255	G	0.653619682012643	0.653619682012643
256	T	0.653619682012643	0.653619682012643
257	L	0.669074458008374	0.653619682012643
258	A	0.543128638846291	0.653619682012643
259	A	0.737892574446002	0.543128638846291
260	P	0.448345364950182	0.448345364950182
261	V	0.198948959358172	0.198948959358172
262	V	0.110418690082553	0.198948959358172
263	V	0.105779917164486	0.198948959358172
264	L	0.210620936914993	0.110418690082553
265	P	0.221637272209259	0.105779917164486
266	D	0.070417486175124	0.138782748167676
267	L	0.103915355452561	0.138782748167676
268	D	0.138782748167676	0.138782748167676
269	E	0.244315076875397	0.204017346732150
270	D	0.262628525113394	0.234300705523936
271	G	0.204017346732150	0.234300705523936
272	V	0.234300705523936	0.204017346732150
273	R	0.109641973276509	0.204017346732150
274	D	0.076786223899967	0.133110161593882
275	L	0.238178457126179	0.133110161593882
276	V	0.133110161593882	0.185230740819729
277	V	0.207070135458991	0.207070135458991
278	L	0.185230740819729	0.207070135458991
279	A	0.460790866553820	0.460790866553820
280	I	0.644739823864425	0.644739823864425
281	G	0.665379208170206	0.665379208170206
282	E	0.775901529247591	0.775901529247591
283	L	0.928646616420221	0.873860818057496
284	Q	0.921959178120234	0.873860818057496
285	P	0.873860818057496	0.873860818057496
286	D	0.754383705120986	0.754383705120986
287	L	0.638197593806742	0.638197593806742
288	C	0.592369263657655	0.592369263657655
289	F	0.350504054369980	0.456045653408652
290	L	0.361535789954790	0.432149396113728
291	L	0.456045653408652	0.384080641261460
292	V	0.432149396113728	0.432149396113728
293	S	0.384080641261460	0.441825026439331
294	G	0.441825026439331	0.441825026439331
295	R	0.573782119643218	0.441825026439331
296	T	0.549953906294037	0.441825026439331
297	G	0.417774379952271	0.417774379952271
298	N	0.399342383398631	0.399342383398631
299	P	0.219204975414931	0.233271129931994
300	V	0.233271129931994	0.233271129931994
301	G	0.233271129931994	0.233271129931994
302	R	0.187003004560599	0.233271129931994
303	P	0.341594167548311	0.233271129931994
304	V	0.266620604460194	0.266620604460194
305	K	0.221953401662775	0.341594167548311
306	Y	0.414813946213807	0.414813946213807
307	N	0.645284061649780	0.446448366540012
308	I	0.618040625764986	0.496036388028751
309	V	0.446448366540012	0.608714403795747
310	G	0.496036388028751	0.608714403795747
311	V	0.608714403795747	0.608714403795747
312	G	0.760105139672666	0.760105139672666
313	N	0.790914104490196	0.760105139672666
314	L	0.802230182382444	0.760105139672666
315	I	0.703165191234008	0.703165191234008
316	G	0.703165191234008	0.703165191234008
317	P	0.467999612449953	0.588121876369147
318	Q	0.387650770005895	0.588121876369147
319	V	0.588121876369147	0.588121876369147
320	Y	0.591768242560724	0.591768242560724
321	I	0.796063914688652	0.796063914688652
322	T	0.902381673094126	0.796063914688652
323	T	0.901900368715860	0.894040581419367
324	N	0.773455656992536	0.894040581419367
325	G	0.894040581419367	0.882421288613038
326	A	0.882421288613038	0.882421288613038
327	V	0.865821160285803	0.882421288613038
328	Y	0.885105551767736	0.865821160285803
329	I	0.804142889287748	0.806743061617676
330	L	0.712218300218299	0.806743061617676
331	F	0.806743061617676	0.806743061617676
332	G	0.835176223948190	0.835176223948190
333	F	0.923073990496357	0.874593199916440
334	G	0.944825726019152	0.892772994578007
335	N	0.874593199916440	0.899860328118245
336	I	0.892772994578007	0.892772994578007
337	Q	0.899860328118245	0.882724308515123
338	A	0.882724308515123	0.882724308515123
339	V	0.787084914091091	0.787084914091091
340	A	0.708282843566710	0.747672145144884
341	L	0.747672145144884	0.708282843566710
342	R	0.557146130904007	0.642269034065243
343	D	0.642269034065243	0.557146130904007
344	I	0.530756641002054	0.530756641002054
345	F	0.357153614717899	0.375839489743581
346	V	0.375839489743581	0.357153614717899
347	Q	0.294319749966377	0.294319749966377
348	A	0.172107121478697	0.172107121478697
349	Q	0.144862254482656	0.144862254482656
350	N	0.144862254482656	0.144862254482656
351	R	0.126535886442027	0.144862254482656
352	D	0.371117887599872	0.142666695994329
353	S	0.142666695994329	0.126535886442027
354	S	0.048642985331942	0.048642985331942
355	P	0.024851951825701	0.024949510280888
356	P	0.015609725336424	0.024851951825701
357	S	0.024949510280888	0.018569779775788
358	L	0.015671585717389	0.018569779775788
359	Q	0.018569779775788	0.018569779775788
360	I	0.018569779775788	0.018569779775788
361	E	0.039244342663804	0.039244342663804
362	E	0.039244342663804	0.039244342663804
363	P	0.076775211846999	0.072024127228586
364	E	0.072024127228586	0.076775211846999
365	W	0.146425164962436	0.076775211846999
366	E	0.146425164962436	0.096442390513167
367	K	0.049810447142859	0.096442390513167
368	R	0.096442390513167	0.096442390513167
369	R	0.096442390513167	0.096442390513167
370	S	0.085019705495663	0.096442390513167
371	I	0.216307440262143	0.216307440262143
372	N	0.359860070376846	0.216307440262143
373	L	0.494749735479432	0.245547118269440
374	S	0.198165011764753	0.359860070376846
375	E	0.245547118269440	0.245547118269440
376	L	0.370550929196213	0.245547118269440
377	I	0.238523551536698	0.352924159064140
378	D	0.352924159064140	0.352924159064140
379	V	0.506084197177989	0.352924159064140
380	Y	0.317111462932651	0.444172167650695
381	S	0.468185108944822	0.444172167650695
382	D	0.444172167650695	0.444172167650695
383	G	0.429678603483552	0.444172167650695
384	V	0.616925714152254	0.429678603483552
385	E	0.421512833036733	0.421512833036733
386	L	0.151731695839237	0.263571389746550
387	L	0.263571389746550	0.151731695839237
388	Q	0.142733092978360	0.142733092978360
389	M	0.133762279966605	0.142733092978360
390	V	0.133762279966605	0.142733092978360
391	K	0.196857631383285	0.196857631383285
392	A	0.378520665403656	0.378520665403656
393	P	0.401548447778496	0.401548447778496
394	D	0.704094872206873	0.407970943656717
395	S	0.561501296984507	0.446234204294536
396	N	0.407970943656717	0.446234204294536
397	C	0.446234204294536	0.407970943656717
398	S	0.330817990204139	0.366152863430917
399	N	0.224745721563968	0.366152863430917
400	L	0.366152863430917	0.366152863430917
401	L	0.445286032915114	0.445286032915114
402	I	0.639535826415878	0.639535826415878
403	T	0.869607578474709	0.869607578474709
404	T	0.877982368798310	0.869607578474709
405	R	0.872732866122296	0.869607578474709
406	Q	0.797600125719417	0.872732866122296
407	S	0.757644916488166	0.799359074576648
408	L	0.880997508706671	0.797600125719417
409	V	0.799359074576648	0.757644916488166
410	L	0.643183300217090	0.750141507913651
411	L	0.605179211601697	0.750141507913651
412	R	0.750141507913651	0.750141507913651
413	G	0.784679606723172	0.784679606723172
414	Q	0.863860269244631	0.863860269244631
415	N	0.881236413740615	0.872550094725358
416	L	0.933064158922489	0.872550094725358
417	T	0.872550094725358	0.872550094725358
418	P	0.752183558305975	0.752183558305975
419	Y	0.752183558305975	0.752183558305975
420	W	0.635459615161838	0.663497668034145
421	A	0.617687365599285	0.644941522812996
422	L	0.663497668034145	0.644941522812996
423	R	0.644941522812996	0.644941522812996
424	L	0.698330331647500	0.644941522812996
425	Q	0.511566388681239	0.614677269299549
426	G	0.439219956957372	0.614677269299549
427	L	0.614677269299549	0.511566388681239
428	R	0.632581034991822	0.467802383671998
429	S	0.467802383671998	0.467802383671998
430	Q	0.263612428739482	0.263612428739482
431	P	0.086952963886018	0.086952963886018
432	T	0.075307472032161	0.081926406653400
433	P	0.041987096186154	0.075307472032161
434	G	0.081926406653400	0.055704383919468
435	Y	0.055704383919468	0.055704383919468
436	F	0.055418301563971	0.081926406653400
437	T	0.092687659222054	0.092687659222054
438	D	0.161013944893453	0.161013944893453
439	D	0.161013944893453	0.161013944893453
440	Q	0.314914237781399	0.197859429643833
441	T	0.295531243429157	0.197859429643833
442	L	0.197859429643833	0.197859429643833
443	D	0.197859429643833	0.197859429643833
444	F	0.195478017474238	0.195478017474238
445	L	0.089515285711127	0.195478017474238
446	L	0.127593772254576	0.195478017474238
447	Q	0.216238179629608	0.216238179629608
448	I	0.342303508619221	0.342303508619221
449	Q	0.458978428303841	0.458978428303841
450	D	0.557915915118170	0.533921201496644
451	G	0.533921201496644	0.533921201496644
452	V	0.796282921408703	0.533921201496644
453	G	0.511130863192102	0.511130863192102
454	M	0.296152245491236	0.296152245491236
455	K	0.100667314829035	0.108192577593504
456	K	0.108192577593504	0.100667314829035
457	M	0.043110131739371	0.100667314829035
458	M	0.046555509653139	0.108192577593504
459	V	0.165906821007860	0.165906821007860
460	V	0.309701710018433	0.309701710018433
461	D	0.342529500167815	0.342529500167815
462	G	0.407968180548959	0.407968180548959
463	D	0.442342723429054	0.442342723429054
464	S	0.475824879895793	0.442342723429054
465	G	0.541616701982516	0.442342723429054
466	S	0.400404467602976	0.416200428724366
467	I	0.416200428724366	0.400404467602976
468	V	0.310677121909231	0.400404467602976
469	W	0.284429668307126	0.362804186563248
470	S	0.428514395835138	0.362804186563248
471	Y	0.362804186563248	0.428514395835138
472	R	0.535269504800774	0.494693996691422
473	A	0.494693996691422	0.535269504800774
474	P	0.613763227703760	0.535269504800774
475	C	0.616351339471783	0.494693996691422
476	H	0.441067218851731	0.441067218851731
477	M	0.362194254570387	0.362194254570387
478	K	0.328423241817973	0.330838775662842
479	E	0.330838775662842	0.328423241817973
480	T	0.222146544748974	0.222146544748974
481	P	0.116833546454304	0.116833546454304
482	A	0.090465002824666	0.099360616887142
483	T	0.099360616887142	0.098033418888873
484	S	0.064294069201231	0.098033418888873
485	A	0.098033418888873	0.099360616887142
486	V	0.118965000055127	0.118965000055127
487	T	0.212018096936814	0.212018096936814
488	S	0.466864300273814	0.466864300273814
489	D	0.631704733482644	0.536710058808956
490	Q	0.712342272804622	0.536710058808956
491	K	0.536710058808956	0.619411482374826
492	S	0.464187109764672	0.570119437530597
493	V	0.619411482374826	0.536710058808956
494	F	0.570119437530597	0.536708469919928
495	L	0.488331449002504	0.536708469919928
496	F	0.536708469919928	0.536708469919928
497	W	0.536708469919928	0.536708469919928
498	A	0.663327049489842	0.628806341695351
499	E	0.628806341695351	0.628806341695351
500	G	0.642450424905683	0.628806341695351
501	L	0.473131031170121	0.538780491591546
502	S	0.517395149239697	0.538780491591546
503	A	0.538780491591546	0.517395149239697
504	A	0.538780491591546	0.517395149239697
505	S	0.320966610562141	0.320966610562141
506	P	0.194409675367037	0.194409675367037
507	N	0.101443287940731	0.158194413616379
508	S	0.143212824995333	0.143212824995333
509	D	0.158194413616379	0.143212824995333
510	I	0.090934915118162	0.143212824995333
511	I	0.158194413616379	0.141696779750150
512	L	0.141696779750150	0.141696779750150
513	G	0.126660765534967	0.158194413616379
514	T	0.214120693871775	0.214120693871775
515	E	0.356882961045804	0.356882961045804
516	P	0.567873580195443	0.567873580195443
517	P	0.711715199795990	0.689767710154181
518	S	0.841907915806261	0.689767710154181
519	L	0.689767710154181	0.689767710154181
520	H	0.572687402834953	0.599769724779372
521	H	0.571352714456570	0.597142866383700
522	L	0.599769724779372	0.597142866383700
523	Y	0.597142866383700	0.599769724779372
524	L	0.840166306885684	0.840166306885684
525	L	0.920747861052037	0.920747861052037
526	H	0.962516041341446	0.927710613169492
527	P	0.927710613169492	0.927710613169492
528	A	0.927710613169492	0.927710613169492
529	F	0.935931303525256	0.927710613169492
530	P	0.914890532449678	0.914890532449678
531	S	0.852613650786140	0.852613650786140
532	I	0.771600995144701	0.771600995144701
533	L	0.576190489410071	0.576190489410071
534	L	0.422513721194412	0.576190489410071
535	D	0.536460681158411	0.576190489410071
536	L	0.579219673632504	0.536460681158411
537	A	0.579219673632504	0.536460681158411
538	N	0.424207277830948	0.459036018583614
539	T	0.332265183025271	0.424207277830948
540	T	0.459036018583614	0.332265183025271
541	G	0.239610369488014	0.254559021503908
542	T	0.254559021503908	0.239610369488014
543	V	0.126028166764284	0.126028166764284
544	T	0.126028166764284	0.126028166764284
545	A	0.126028166764284	0.126028166764284
546	S	0.188765833456024	0.126028166764284
547	E	0.216629960417828	0.142319178039393
548	V	0.120263105579420	0.188765833456024
549	G	0.142319178039393	0.216629960417828
550	I	0.290822566488662	0.290822566488662
551	N	0.412529888636219	0.412529888636219
552	D	0.412529888636219	0.412529888636219
553	L	0.412529888636219	0.412529888636219
554	W	0.381718171806915	0.412529888636219
555	K	0.384301380486104	0.384301380486104
556	D	0.523625024925933	0.381718171806915
557	A	0.327649775912037	0.353954696871631
558	F	0.353954696871631	0.327649775912037
559	Y	0.212048319156448	0.280406528890285
560	V	0.253303312035699	0.253303312035699
561	T	0.280406528890285	0.212048319156448
562	R	0.135560274408333	0.135560274408333
563	T	0.078659437982560	0.135560274408333
564	T	0.071470098827514	0.135560274408333
565	G	0.158956108676991	0.158956108676991
566	P	0.158956108676991	0.158956108676991
567	S	0.159686319968259	0.158956108676991
568	S	0.157674042810470	0.157674042810470
569	E	0.157674042810470	0.157674042810470
570	G	0.156227648990187	0.157674042810470
571	H	0.139259716499013	0.157674042810470
572	P	0.231148910851632	0.229211918498104
573	A	0.229211918498104	0.231148910851632
574	A	0.424934900258767	0.424934900258767
575	L	0.483994892428420	0.483994892428420
576	V	0.650028271260551	0.650028271260551
577	V	0.695058493693952	0.695058493693952
578	S	0.881779869028739	0.881779869028739
579	K	0.936858875785865	0.881779869028739
580	L	0.887656309351299	0.881779869028739
581	S	0.875434472458885	0.875434472458885
582	L	0.840865430159014	0.866234143088141
583	R	0.866234143088141	0.840865430159014
584	W	0.808799517964919	0.808799517964919
585	A	0.695931967452427	0.716022188618395
586	L	0.716022188618395	0.699374411677919
587	M	0.699374411677919	0.695931967452427
588	E	0.586197306756003	0.586197306756003
589	G	0.429894610698582	0.432575743796268
590	Q	0.432575743796268	0.429894610698582
591	M	0.256462707214253	0.256462707214253
592	A	0.231596327820826	0.236565318794604
593	Q	0.236565318794604	0.231596327820826
594	L	0.160301474668586	0.160301474668586
595	Q	0.098805526209361	0.098805526209361
596	E	0.052235987314086	0.098805526209361
597	S	0.052235987314086	0.098805526209361
598	T	0.120456466199768	0.103050465094510
599	P	0.138041495367509	0.120456466199768
600	K	0.103050465094510	0.138041495367509
601	I	0.148881980166243	0.148881980166243
602	G	0.262627953832184	0.159372758199229
603	R	0.159372758199229	0.181466890775109
604	G	0.181466890775109	0.262627953832184
605	E	0.440151055359010	0.425688212471492
606	L	0.425688212471492	0.440151055359010
607	R	0.578032029590124	0.578032029590124
608	R	0.733210150106360	0.578032029590124
609	F	0.625958567630353	0.578032029590124
610	L	0.502177051242180	0.625958567630353
611	S	0.531418960567950	0.580148356795625
612	R	0.645354534510270	0.531418960567950
613	I	0.580148356795625	0.531418960567950
614	K	0.500000000000000	0.500000000000000
615	F	0.500000000000000	0.500000000000000
616	V	0.500000000000000	0.500000000000000
617	E	0.500000000000000	0.500000000000000
618	A	0.500000000000000	0.500000000000000
619	P	0.500000000000000	0.500000000000000
620	Y	0.500000000000000	0.500000000000000
621	E	0.500000000000000	0.500000000000000
622	I	0.500000000000000	0.500000000000000
