# Supplementary material for: Conserved degronome features governing quality control associated proteolysis
Source: Nat Commun. 2022 Dec 8;13:7588. doi: 10.1038/s41467-022-35298-y (PMC9732359; doi:10.1038/s41467-022-35298-y)
Supplement: Supplementary file 7 — Supplementary Data 5 [file 41467_2022_35298_MOESM7_ESM.zip › profile_A2RUB1.csv]

# Degron profile of A2RUB1
# logit: Predicted probability of a tile being a degron (PSI<2.2) assigned to central position
# smooth: Running median spanning 5 positions
resi	aa	logit	logit_smooth
1	M	0.500000000000000	0.500000000000000
2	E	0.500000000000000	0.500000000000000
3	V	0.500000000000000	0.500000000000000
4	R	0.500000000000000	0.500000000000000
5	R	0.500000000000000	0.500000000000000
6	G	0.500000000000000	0.500000000000000
7	D	0.500000000000000	0.500000000000000
8	T	0.500000000000000	0.500000000000000
9	C	0.078473088958702	0.078473088958702
10	P	0.057573029567409	0.057573029567409
11	R	0.057573029567409	0.057573029567409
12	P	0.020151729651696	0.024478784846905
13	H	0.014206518686000	0.020151729651696
14	P	0.024478784846905	0.020151729651696
15	S	0.018697996606539	0.024478784846905
16	G	0.031388979125862	0.029333469856542
17	L	0.029333469856542	0.031098455376247
18	R	0.031098455376247	0.031388979125862
19	E	0.044287495149987	0.044287495149987
20	E	0.074287172013331	0.053278828902519
21	G	0.074287172013331	0.053278828902519
22	L	0.053278828902519	0.057873148329116
23	E	0.047670471418074	0.057873148329116
24	P	0.057873148329116	0.053278828902519
25	K	0.060553325372160	0.052211419287311
26	V	0.035696702896434	0.057873148329116
27	A	0.052211419287311	0.060553325372160
28	F	0.159674125467282	0.159674125467282
29	P	0.207964930233991	0.207964930233991
30	G	0.394838871319629	0.207964930233991
31	G	0.207964930233991	0.248129823567587
32	A	0.359495621432746	0.300486385565501
33	N	0.248129823567587	0.248129823567587
34	R	0.300486385565501	0.248129823567587
35	C	0.159978585407733	0.159978585407733
36	W	0.134342134211294	0.159978585407733
37	N	0.082244917193475	0.159978585407733
38	L	0.165323075558992	0.149000086556558
39	G	0.209400818227930	0.165323075558992
40	A	0.149000086556558	0.195691416960643
41	D	0.195691416960643	0.209400818227930
42	A	0.364289039111502	0.200059987724960
43	G	0.286501874670224	0.200059987724960
44	S	0.200059987724960	0.286501874670224
45	R	0.177206203824837	0.286501874670224
46	L	0.289925689539828	0.289925689539828
47	T	0.289925689539828	0.289925689539828
48	D	0.353167996896745	0.289925689539828
49	V	0.251707506638003	0.353167996896745
50	F	0.402290335411609	0.402290335411609
51	G	0.402290335411609	0.402290335411609
52	S	0.470967653762729	0.470967653762729
53	V	0.624533631737801	0.470967653762729
54	M	0.727440617006183	0.529985434638596
55	L	0.415210194755065	0.624533631737801
56	T	0.529985434638596	0.698398999810009
57	G	0.796163765362845	0.553442373719433
58	S	0.698398999810009	0.601990473618565
59	A	0.553442373719433	0.601990473618565
60	S	0.601990473618565	0.601990473618565
61	F	0.601990473618565	0.553442373719433
62	Y	0.337392085922647	0.337392085922647
63	D	0.144719972721998	0.144719972721998
64	C	0.066687176149350	0.107558567162873
65	Y	0.107558567162873	0.107558567162873
66	T	0.073791924600326	0.107558567162873
67	S	0.130187573849651	0.108269465982266
68	Q	0.116289534798082	0.108269465982266
69	S	0.108269465982266	0.108269465982266
70	E	0.061646751503281	0.108269465982266
71	D	0.061646751503281	0.065730508682276
72	N	0.117307367781368	0.065730508682276
73	V	0.065730508682276	0.069859884536142
74	D	0.070573544559552	0.069859884536142
75	L	0.069859884536142	0.069859884536142
76	R	0.069859884536142	0.069859884536142
77	Q	0.076039391782322	0.069859884536142
78	T	0.045114504971688	0.076039391782322
79	Y	0.124704904412178	0.124704904412178
80	T	0.221833094522171	0.174049041827515
81	P	0.264353090020684	0.221833094522171
82	F	0.174049041827515	0.221833094522171
83	S	0.418272388323201	0.174049041827515
84	S	0.160567331973015	0.161178439709844
85	T	0.150590094492604	0.161178439709844
86	E	0.161178439709844	0.161178439709844
87	Y	0.263109513670203	0.263109513670203
88	S	0.278165521673899	0.278165521673899
89	S	0.379651876881911	0.286711398401558
90	S	0.469095441044891	0.379651876881911
91	V	0.286711398401558	0.443195257898720
92	D	0.443195257898720	0.443195257898720
93	S	0.443195257898720	0.443195257898720
94	S	0.443195257898720	0.443195257898720
95	L	0.705903901126942	0.443195257898720
96	F	0.511771474416337	0.443195257898720
97	C	0.343778565367561	0.347697904279400
98	A	0.207494324458977	0.343778565367561
99	P	0.347697904279400	0.343778565367561
100	W	0.227615672495203	0.316206500061141
101	S	0.352350560732698	0.316206500061141
102	T	0.316206500061141	0.316206500061141
103	Y	0.316206500061141	0.316206500061141
104	G	0.163370598763921	0.163370598763921
105	D	0.094622524198872	0.094622524198872
106	D	0.056655868734186	0.094622524198872
107	I	0.090608619221978	0.094622524198872
108	K	0.104922464717702	0.102028255798352
109	Q	0.107554035572065	0.102028255798352
110	P	0.102028255798352	0.102028255798352
111	S	0.081857603467012	0.102028255798352
112	N	0.052639601137273	0.102028255798352
113	S	0.130151707406540	0.130151707406540
114	Q	0.216442870479289	0.136121709862060
115	I	0.358474620975433	0.152775159469121
116	S	0.136121709862060	0.152775159469121
117	I	0.152775159469121	0.136121709862060
118	K	0.134231041018541	0.136121709862060
119	N	0.083546099283627	0.134231041018541
120	R	0.136307177403943	0.130740651972641
121	I	0.130740651972641	0.130740651972641
122	Q	0.130740651972641	0.130740651972641
123	T	0.085575082792372	0.085575082792372
124	E	0.044408832614176	0.044408832614176
125	R	0.022698709170967	0.037864646286819
126	N	0.020982504946138	0.036150059659889
127	D	0.037864646286819	0.036150059659889
128	Y	0.036150059659889	0.037864646286819
129	G	0.061302298648459	0.051864427521933
130	S	0.051864427521933	0.051864427521933
131	E	0.055968529681183	0.055968529681183
132	T	0.044452960502032	0.055968529681183
133	D	0.141612541941918	0.141612541941918
134	L	0.223154009785706	0.172102590462868
135	Y	0.172102590462868	0.172102590462868
136	G	0.192760323663965	0.172102590462868
137	L	0.112898073497037	0.112898073497037
138	V	0.077600918480182	0.112898073497037
139	S	0.073487315044448	0.111970356758450
140	N	0.121388654060203	0.111970356758450
141	I	0.111970356758450	0.121388654060203
142	L	0.176576950571231	0.165004356622574
143	E	0.165004356622574	0.175785659345816
144	E	0.175785659345816	0.175785659345816
145	Q	0.257160089602299	0.165004356622574
146	D	0.095669118249005	0.095669118249005
147	K	0.044800352325063	0.087564867795359
148	S	0.045270473983369	0.045270473983369
149	Q	0.087564867795359	0.045016755516717
150	P	0.045016755516717	0.045016755516717
151	Y	0.024477775955175	0.045016755516717
152	F	0.033511238511612	0.045016755516717
153	A	0.101901709579899	0.101901709579899
154	E	0.103893529933807	0.103893529933807
155	G	0.188299527425459	0.188299527425459
156	T	0.295577437200665	0.295577437200665
157	C	0.453821533826792	0.433573776528280
158	S	0.433573776528280	0.433573776528280
159	S	0.575260775645106	0.433573776528280
160	N	0.382958389969875	0.382958389969875
161	L	0.251397037645373	0.339628395097985
162	K	0.214857908624357	0.339628395097985
163	S	0.339628395097985	0.339628395097985
164	V	0.559668477369349	0.339628395097985
165	W	0.606732492818629	0.341118656470936
166	P	0.324431100827414	0.358209434635178
167	M	0.341118656470936	0.341118656470936
168	N	0.358209434635178	0.324431100827414
169	T	0.260150174228026	0.341118656470936
170	S	0.260150174228026	0.358209434635178
171	R	0.411995144846834	0.260150174228026
172	F	0.414645836958849	0.260150174228026
173	A	0.192554594843965	0.192554594843965
174	D	0.108537252988489	0.118977486914657
175	H	0.118977486914657	0.108537252988489
176	H	0.088323671663490	0.108537252988489
177	D	0.094040997765076	0.094587288376763
178	L	0.172891358916247	0.094040997765076
179	L	0.094587288376763	0.094040997765076
180	T	0.089162504737403	0.094587288376763
181	E	0.082015922534271	0.094587288376763
182	T	0.129086797753088	0.129086797753088
183	K	0.228736013638360	0.178464018852635
184	R	0.202438075522628	0.202438075522628
185	P	0.178464018852635	0.228736013638360
186	I	0.347855037104120	0.328346263877568
187	D	0.346619298055013	0.328346263877568
188	T	0.328346263877568	0.328346263877568
189	V	0.325940064235452	0.325940064235452
190	I	0.296247608047381	0.296247608047381
191	S	0.192922369909701	0.286090195530158
192	Q	0.202262092947039	0.286090195530158
193	Q	0.286090195530158	0.221297464319380
194	A	0.320404832757473	0.286090195530158
195	F	0.221297464319380	0.320404832757473
196	Y	0.460971861843603	0.320404832757473
197	S	0.326879713691761	0.221297464319380
198	D	0.211654417787140	0.211654417787140
199	E	0.108476521021064	0.211654417787140
200	S	0.173992594645612	0.211654417787140
201	V	0.300157435476050	0.244835296591577
202	S	0.334013846740132	0.244835296591577
203	A	0.244835296591577	0.244835296591577
204	M	0.147864833635070	0.147864833635070
205	E	0.073658406533276	0.147864833635070
206	K	0.129966332842696	0.147864833635070
207	Q	0.232057440259321	0.232057440259321
208	Y	0.309106922788882	0.232057440259321
209	L	0.292185694233707	0.232057440259321
210	R	0.182571680587542	0.258893565127818
211	N	0.173942935206510	0.182571680587542
212	S	0.258893565127818	0.173942935206510
213	N	0.104012276125932	0.173942935206510
214	L	0.104012276125932	0.187863430457320
215	T	0.187863430457320	0.144065216047082
216	P	0.212773136381073	0.144065216047082
217	Q	0.144065216047082	0.144065216047082
218	Q	0.063438318021960	0.130047841003598
219	K	0.104985439288058	0.104985439288058
220	I	0.130047841003598	0.104985439288058
221	D	0.101542065190221	0.104985439288058
222	E	0.211133368450999	0.116846933111129
223	L	0.066468242190776	0.101542065190221
224	H	0.116846933111129	0.082031037378735
225	H	0.082031037378735	0.066468242190776
226	G	0.052673007696364	0.082031037378735
227	F	0.052673007696364	0.079420586399181
228	T	0.104572637376070	0.079420586399181
229	G	0.079420586399181	0.104572637376070
230	L	0.230082841178959	0.190624161840733
231	D	0.306738576514634	0.190747399380576
232	L	0.190624161840733	0.190747399380576
233	E	0.190747399380576	0.190624161840733
234	E	0.179412937731389	0.179412937731389
235	Q	0.126280453967847	0.126280453967847
236	W	0.076974565596372	0.079658700091309
237	M	0.076201483578921	0.076974565596372
238	Y	0.079658700091309	0.076974565596372
239	P	0.068877782387144	0.076201483578921
240	S	0.137608949418194	0.079658700091309
241	R	0.063127403576396	0.137608949418194
242	S	0.192864959251778	0.192864959251778
243	D	0.277474144426383	0.192864959251778
244	H	0.296170732909450	0.192864959251778
245	S	0.144259096924465	0.144259096924465
246	N	0.053048201009183	0.053048201009183
247	C	0.031678592113791	0.045102218228127
248	H	0.045102218228127	0.042631739504136
249	N	0.042631739504136	0.040477329524294
250	I	0.040054895087174	0.042631739504136
251	Q	0.040477329524294	0.042631739504136
252	T	0.136225244484812	0.071915210732924
253	N	0.118923335081891	0.118923335081891
254	D	0.071915210732924	0.118923335081891
255	T	0.144639681584832	0.118923335081891
256	A	0.082164158027971	0.134945682982900
257	K	0.134945682982900	0.144639681584832
258	T	0.285886531518676	0.137484520903588
259	T	0.156396915355124	0.156396915355124
260	F	0.137484520903588	0.202008474214309
261	Q	0.202008474214309	0.202008474214309
262	E	0.373521071682008	0.373521071682008
263	Y	0.546709836429242	0.432590414639154
264	P	0.503479168846365	0.449808980808030
265	L	0.432590414639154	0.449808980808030
266	I	0.449808980808030	0.449808980808030
267	K	0.379411995246694	0.432590414639154
268	N	0.531849876176290	0.379411995246694
269	C	0.378122667144590	0.379411995246694
270	F	0.247754400649097	0.503638703261934
271	T	0.538738873198948	0.503638703261934
272	P	0.503638703261934	0.503638703261934
273	Q	0.529509756902263	0.503638703261934
274	T	0.255908959373222	0.255908959373222
275	G	0.144517684182792	0.225528668461270
276	L	0.119306040117407	0.144517684182792
277	S	0.225528668461270	0.119306040117407
278	D	0.083110703134167	0.119306040117407
279	I	0.089889262139078	0.144660098898746
280	M	0.144660098898746	0.144660098898746
281	K	0.176621686572602	0.176621686572602
282	E	0.286978502900687	0.231349559701197
283	S	0.231349559701197	0.231349559701197
284	G	0.300468449989730	0.231349559701197
285	V	0.102549570571187	0.231349559701197
286	D	0.109755190213668	0.283703550534337
287	I	0.334316293760942	0.210265074093595
288	Y	0.283703550534337	0.210265074093595
289	H	0.210265074093595	0.259603656937989
290	Y	0.210265074093595	0.259603656937989
291	G	0.259603656937989	0.259603656937989
292	R	0.397119619312739	0.264676697132473
293	D	0.333414922893631	0.333414922893631
294	R	0.264676697132473	0.360979083686292
295	I	0.379718414861910	0.333414922893631
296	C	0.360979083686292	0.264676697132473
297	T	0.231400758258654	0.231400758258654
298	K	0.204877835788664	0.204877835788664
299	G	0.123055834889720	0.185514788514765
300	L	0.166843287650508	0.185514788514765
301	E	0.185514788514765	0.185514788514765
302	A	0.207379149321704	0.207379149321704
303	P	0.267240557245425	0.250773028352071
304	L	0.250773028352071	0.267240557245425
305	Q	0.281419732466745	0.274892529415462
306	Q	0.279214462952705	0.279214462952705
307	K	0.274892529415462	0.281419732466745
308	R	0.483712687027071	0.283478536814593
309	A	0.283478536814593	0.426453752011675
310	E	0.426453752011675	0.483712687027071
311	M	0.511937685930723	0.426453752011675
312	F	0.494686742509559	0.426453752011675
313	L	0.230272735007902	0.322217318003099
314	S	0.204593438327059	0.230272735007902
315	Q	0.322217318003099	0.230272735007902
316	F	0.201285476206355	0.287933894726029
317	N	0.287933894726029	0.322217318003099
318	R	0.346000214155090	0.346000214155090
319	Y	0.498567381420420	0.346000214155090
320	N	0.533694134381610	0.346000214155090
321	E	0.342391972892896	0.342391972892896
322	N	0.137267765388734	0.337347820496539
323	V	0.215960506966454	0.227046633240457
324	D	0.337347820496539	0.227046633240457
325	Y	0.227046633240457	0.227046633240457
326	C	0.239385827017201	0.227046633240457
327	R	0.187922177259701	0.187922177259701
328	Y	0.111918609354224	0.187922177259701
329	P	0.163142770744562	0.187922177259701
330	E	0.242508732357783	0.242508732357783
331	Y	0.431220123963631	0.260733497210217
332	V	0.260733497210217	0.381590449333916
333	H	0.399516341198490	0.381590449333916
334	P	0.381590449333916	0.277622058436494
335	N	0.277622058436494	0.277622058436494
336	K	0.220319339358030	0.264058599569010
337	A	0.233703317809579	0.264058599569010
338	K	0.264058599569010	0.264058599569010
339	L	0.515925598719325	0.264058599569010
340	N	0.362257923227363	0.264058599569010
341	K	0.142716769661156	0.146233397369509
342	C	0.133764595064796	0.146233397369509
343	S	0.146233397369509	0.146233397369509
344	N	0.169128137293261	0.169128137293261
345	F	0.288566903748189	0.254455402462786
346	S	0.288566903748189	0.254455402462786
347	V	0.254455402462786	0.254455402462786
348	Q	0.120764693434472	0.148967000104467
349	D	0.148967000104467	0.136302324747873
350	S	0.136302324747873	0.120764693434472
351	K	0.053413347449002	0.057602733996546
352	K	0.053968744740503	0.053968744740503
353	L	0.057602733996546	0.053413347449002
354	A	0.032014691598415	0.053388757703434
355	N	0.053388757703434	0.032014691598415
356	G	0.018633376607554	0.024631608032340
357	T	0.024631608032340	0.024631608032340
358	P	0.024631608032340	0.024631608032340
359	E	0.024895600999186	0.024895600999186
360	T	0.044782134049682	0.024895600999186
361	P	0.047866806722988	0.037186590412460
362	T	0.024608496331202	0.044782134049682
363	V	0.037186590412460	0.047866806722988
364	E	0.083381583532448	0.083381583532448
365	A	0.099922381750283	0.099922381750283
366	D	0.157720833138230	0.157720833138230
367	T	0.171979358860485	0.171979358860485
368	Y	0.235190413507732	0.235190413507732
369	T	0.271811682473193	0.241240666877705
370	K	0.258368838893833	0.241240666877705
371	L	0.241240666877705	0.241240666877705
372	F	0.149498538928765	0.241240666877705
373	Q	0.224003552691998	0.241240666877705
374	V	0.261323076863292	0.224003552691998
375	K	0.288952335662266	0.224003552691998
376	P	0.187493651734793	0.213448290904809
377	A	0.118756956284731	0.196567836452863
378	N	0.213448290904809	0.187493651734793
379	Q	0.196567836452863	0.118756956284731
380	K	0.061109667081377	0.061109667081377
381	K	0.031140226163481	0.031140226163481
382	M	0.031140226163481	0.031140226163481
383	E	0.014731816485483	0.031140226163481
384	E	0.028779458907728	0.031140226163481
385	T	0.034045369651113	0.034045369651113
386	I	0.050929588025337	0.050929588025337
387	P	0.054370696707791	0.054370696707791
388	D	0.055490856932184	0.055490856932184
389	Q	0.059267398083881	0.055490856932184
390	Q	0.063283738503939	0.059267398083881
391	N	0.036777968631074	0.063283738503939
392	F	0.066904184372513	0.066904184372513
393	T	0.190043373656196	0.066904184372513
394	F	0.190043373656196	0.068370187152270
395	P	0.062057925016990	0.119318679820191
396	K	0.068370187152270	0.119318679820191
397	T	0.119318679820191	0.119318679820191
398	T	0.215293577550720	0.215293577550720
399	P	0.267351822942196	0.215293577550720
400	H	0.302490728218515	0.215293577550720
401	L	0.117581853093190	0.139224008526194
402	T	0.139224008526194	0.139224008526194
403	E	0.128631545610583	0.139224008526194
404	K	0.244996424211204	0.244996424211204
405	Q	0.258145197965166	0.244996424211204
406	F	0.296952951728629	0.258145197965166
407	A	0.172733555425019	0.258145197965166
408	K	0.314590947800483	0.243500589595292
409	E	0.243500589595292	0.243500589595292
410	A	0.243500589595292	0.243500589595292
411	V	0.243500589595292	0.243500589595292
412	F	0.359251876111683	0.254516720905805
413	T	0.254516720905805	0.254516720905805
414	A	0.390463404151762	0.284083296826657
415	D	0.205848777541492	0.284083296826657
416	F	0.284083296826657	0.284083296826657
417	G	0.284083296826657	0.284083296826657
418	L	0.370082209687655	0.284083296826657
419	T	0.340423435256045	0.284083296826657
420	S	0.234296035673110	0.241945890404337
421	E	0.167340506451767	0.234296035673110
422	Y	0.241945890404337	0.234296035673110
423	G	0.181043930716324	0.187303010647319
424	L	0.351834985831161	0.187303010647319
425	K	0.187303010647319	0.181043930716324
426	P	0.132210378884607	0.155352123687202
427	H	0.131586134751278	0.132210378884607
428	T	0.155352123687202	0.132210378884607
429	A	0.127329849538539	0.155352123687202
430	C	0.302362438448868	0.161210640176119
431	P	0.201982576893424	0.161210640176119
432	A	0.161210640176119	0.161210640176119
433	N	0.087967170043669	0.092940597402235
434	D	0.086251296854826	0.092940597402235
435	F	0.092940597402235	0.092940597402235
436	A	0.150802618096933	0.142074296197763
437	N	0.177330604647748	0.142074296197763
438	V	0.142074296197763	0.142074296197763
439	T	0.080602444998923	0.080602444998923
440	E	0.049020810850564	0.049020810850564
441	K	0.034473010894689	0.049020810850564
442	Q	0.036845381491060	0.042297220666723
443	Q	0.076229181517625	0.036845381491060
444	F	0.042297220666723	0.042297220666723
445	A	0.020242944009992	0.043142736434908
446	K	0.043142736434908	0.043142736434908
447	P	0.047075749471606	0.044039696848812
448	D	0.044039696848812	0.047075749471606
449	P	0.074285144740797	0.074285144740797
450	P	0.126749989066110	0.110951156809325
451	H	0.110951156809325	0.126749989066110
452	S	0.202616715318618	0.172319049093948
453	E	0.203498964985357	0.172319049093948
454	Y	0.172319049093948	0.172319049093948
455	F	0.149069855994266	0.172319049093948
456	K	0.170883662686784	0.172319049093948
457	S	0.336022576159794	0.336022576159794
458	V	0.375756084679837	0.375756084679837
459	N	0.414580033681544	0.375756084679837
460	L	0.396461159336462	0.395415474768094
461	L	0.331833683335766	0.396461159336462
462	S	0.395415474768094	0.395415474768094
463	N	0.434751817984677	0.394204504822200
464	S	0.246171364728154	0.394204504822200
465	A	0.394204504822200	0.340464753213406
466	T	0.340464753213406	0.259229628850776
467	S	0.246198663245000	0.259229628850776
468	S	0.259229628850776	0.246198663245000
469	G	0.158478395375299	0.229906273645054
470	G	0.165627876493808	0.229906273645054
471	I	0.229906273645054	0.229906273645054
472	N	0.229906273645054	0.229906273645054
473	L	0.337354285427194	0.276815377292485
474	N	0.276815377292485	0.276815377292485
475	R	0.276815377292485	0.276815377292485
476	P	0.265177416282160	0.265177416282160
477	T	0.222564945581737	0.265177416282160
478	W	0.231002103071950	0.231002103071950
479	M	0.286578648167245	0.231002103071950
480	N	0.143623034294348	0.231002103071950
481	V	0.300893746033466	0.286578648167245
482	Q	0.162992155326225	0.298223205297649
483	T	0.298223205297649	0.298223205297649
484	K	0.298223205297649	0.283983549513749
485	N	0.283983549513749	0.283983549513749
486	N	0.265765804187919	0.265765804187919
487	T	0.121415956789317	0.147212111393091
488	P	0.067942303614721	0.132127820959201
489	I	0.147212111393091	0.132127820959201
490	P	0.132127820959201	0.134621894520945
491	Y	0.134621894520945	0.147212111393091
492	R	0.224248144247282	0.195648855785738
493	N	0.195648855785738	0.224248144247282
494	Q	0.234663461083721	0.234663461083721
495	G	0.294122948959481	0.294122948959481
496	N	0.436389993607183	0.354458542706156
497	L	0.476694726770504	0.436389993607183
498	M	0.354458542706156	0.436389993607183
499	K	0.442197591811259	0.354458542706156
500	L	0.314092556115345	0.314092556115345
501	N	0.285786144578721	0.292439779455636
502	S	0.276066373815169	0.292439779455636
503	H	0.292439779455636	0.292439779455636
504	L	0.302495146369221	0.292439779455636
505	S	0.370814499583807	0.292439779455636
506	A	0.238799500829884	0.238799500829884
507	A	0.172591939335391	0.172591939335391
508	S	0.099566832738199	0.105412163655804
509	K	0.099079120655367	0.099566832738199
510	G	0.105412163655804	0.099566832738199
511	S	0.098059026479144	0.099079120655367
512	N	0.159279326140037	0.098059026479144
513	H	0.091608753056464	0.091608753056464
514	S	0.091608753056464	0.091608753056464
515	S	0.076708705320815	0.091608753056464
516	D	0.050970478207415	0.091608753056464
517	F	0.091650649570605	0.091650649570605
518	P	0.097633732111348	0.091650649570605
519	Q	0.108450795141273	0.097633732111348
520	L	0.088007058417510	0.097633732111348
521	S	0.108450795141273	0.108450795141273
522	S	0.082157768492973	0.108450795141273
523	T	0.143953323328365	0.143953323328365
524	N	0.239078297870608	0.226417568696934
525	L	0.367109180003421	0.239078297870608
526	T	0.226417568696934	0.367109180003421
527	P	0.373482220966448	0.367109180003421
528	N	0.509167075149317	0.337518947046964
529	S	0.337518947046964	0.337518947046964
530	N	0.226296960291572	0.226296960291572
531	L	0.188331059397263	0.197370767662884
532	F	0.163233957294889	0.188331059397263
533	Q	0.197370767662884	0.188331059397263
534	K	0.138399817871604	0.197370767662884
535	Y	0.228909416645628	0.228909416645628
536	C	0.258852363675492	0.258852363675492
537	Q	0.305680710196508	0.305680710196508
538	E	0.451330997615329	0.340113110626025
539	N	0.341337771999451	0.340113110626025
540	P	0.340113110626025	0.341057496069814
541	S	0.216210733729765	0.341057496069814
542	A	0.341057496069814	0.340113110626025
543	F	0.354419427296339	0.216210733729765
544	S	0.193387579776186	0.193387579776186
545	S	0.154868074209512	0.176468811009731
546	F	0.102348852972094	0.176468811009731
547	D	0.176468811009731	0.176468811009731
548	F	0.354805012339486	0.354805012339486
549	S	0.373801831363109	0.373801831363109
550	Y	0.373801831363109	0.373801831363109
551	S	0.453405599793719	0.373801831363109
552	G	0.260462219525052	0.373801831363109
553	A	0.275199796280416	0.275199796280416
554	E	0.435984074867809	0.264323125144237
555	R	0.191926131426272	0.265384637502208
556	I	0.264323125144237	0.265384637502208
557	Q	0.265384637502208	0.264323125144237
558	S	0.267521218215978	0.264323125144237
559	V	0.165901296882166	0.165901296882166
560	N	0.144612571904748	0.144612571904748
561	H	0.144612571904748	0.144612571904748
562	I	0.073292581326420	0.073292581326420
563	E	0.073292581326420	0.073292581326420
564	G	0.054956078537151	0.073292581326420
565	L	0.050928052903333	0.073292581326420
566	T	0.098014780043638	0.092928064043872
567	K	0.092928064043872	0.098014780043638
568	P	0.101416716414771	0.101416716414771
569	G	0.195242818034144	0.101416716414771
570	E	0.185346752647774	0.101416716414771
571	E	0.052897502760327	0.102638745446896
572	N	0.084015532899323	0.102638745446896
573	L	0.102638745446896	0.102638745446896
574	F	0.110281451210714	0.102638745446896
575	K	0.103612300151668	0.102638745446896
576	L	0.101625260007928	0.103612300151668
577	V	0.101625260007928	0.103612300151668
578	T	0.106103456734893	0.106103456734893
579	D	0.135184388622249	0.135184388622249
580	K	0.337196998324559	0.215021548230001
581	K	0.507305837498736	0.215021548230001
582	I	0.215021548230001	0.215021548230001
583	K	0.104185011518845	0.175977398407178
584	Q	0.175977398407178	0.104185011518845
585	P	0.102073900932273	0.102073900932273
586	N	0.075619342511371	0.102073900932273
587	G	0.069471404828198	0.102073900932273
588	F	0.123449877940003	0.123449877940003
589	C	0.205472495643027	0.171762091763087
590	D	0.171762091763087	0.171762091763087
591	N	0.171762091763087	0.205472495643027
592	Y	0.309308952683702	0.206387320991573
593	S	0.217920295551476	0.217920295551476
594	A	0.206387320991573	0.309308952683702
595	Q	0.358574622929767	0.228385694257465
596	K	0.369715778187058	0.228385694257465
597	Y	0.228385694257465	0.239810105533030
598	G	0.165789777604017	0.239810105533030
599	I	0.239810105533030	0.239810105533030
600	I	0.426273102066235	0.283660787738326
601	E	0.283660787738326	0.283660787738326
602	N	0.327027071234121	0.283660787738326
603	V	0.271843211903476	0.271843211903476
604	N	0.255910408468795	0.255910408468795
605	K	0.251823169797979	0.251823169797979
606	H	0.162775644935452	0.162775644935452
607	N	0.162775644935452	0.162775644935452
608	F	0.093343936709779	0.093343936709779
609	Q	0.080498942976164	0.080498942976164
610	A	0.070816607857530	0.075494518429522
611	K	0.075494518429522	0.070816607857530
612	P	0.026755316307114	0.026755316307114
613	Q	0.019506259262229	0.019506259262229
614	S	0.015703005469662	0.015703005469662
615	G	0.012422054430166	0.014728294596132
616	H	0.014728294596132	0.014728294596132
617	Y	0.008551379090366	0.012422054430166
618	D	0.017258661115470	0.008551379090366
619	P	0.007101379314737	0.008551379090366
620	E	0.005702712982491	0.012517780839247
621	E	0.012517780839247	0.012517780839247
622	G	0.013552835474090	0.012517780839247
623	P	0.012517780839247	0.012517780839247
624	K	0.013126760736788	0.012517780839247
625	H	0.012320104532001	0.012517780839247
626	L	0.012320104532001	0.013126760736788
627	D	0.022510064397357	0.013359432721185
628	G	0.013359432721185	0.022510064397357
629	L	0.042429109252357	0.042429109252357
630	S	0.126634729495433	0.099182073549683
631	Q	0.099182073549683	0.112506865409728
632	N	0.114679509674990	0.112506865409728
633	T	0.112506865409728	0.099182073549683
634	Y	0.081643284161305	0.092623832780236
635	Q	0.048540170264879	0.092623832780236
636	D	0.092623832780236	0.081643284161305
637	L	0.096748091267017	0.057906749623012
638	L	0.053939718530677	0.067056539666917
639	E	0.057906749623012	0.067056539666917
640	S	0.067056539666917	0.067056539666917
641	Q	0.083913370559947	0.067056539666917
642	G	0.089050012271527	0.067056539666917
643	H	0.040943073606002	0.040943073606002
644	S	0.033798882137521	0.033798882137521
645	N	0.033798882137521	0.033798882137521
646	S	0.014556649247642	0.014562227970974
647	H	0.007801616847130	0.014562227970974
648	R	0.014562227970974	0.014562227970974
649	T	0.024580331188289	0.021207225717145
650	R	0.021207225717145	0.024580331188289
651	G	0.029992989144196	0.026056866112325
652	G	0.028179476815294	0.028179476815294
653	D	0.026056866112325	0.029992989144196
654	N	0.054382962946405	0.054382962946405
655	S	0.054382962946405	0.054382962946405
656	R	0.078893932605447	0.078893932605447
657	V	0.129167249044360	0.097370243379584
658	N	0.127942636996501	0.101682161644336
659	R	0.097370243379584	0.127942636996501
660	T	0.101682161644336	0.127942636996501
661	Q	0.205838635733956	0.205838635733956
662	V	0.438191855743820	0.438191855743820
663	S	0.596557827783293	0.438191855743820
664	C	0.527839205898099	0.438191855743820
665	F	0.341168691333536	0.436898928910813
666	S	0.363252301758477	0.436702478482813
667	N	0.436898928910813	0.378236931309544
668	N	0.436702478482813	0.378236931309544
669	Y	0.378236931309544	0.378236931309544
670	M	0.378236931309544	0.378236931309544
671	M	0.364175369767030	0.378236931309544
672	G	0.516945804808212	0.378236931309544
673	D	0.380796238983653	0.364175369767030
674	L	0.232944162439930	0.363266954744656
675	R	0.363266954744656	0.363266954744656
676	H	0.352211535765125	0.352211535765125
677	N	0.406662184868165	0.352211535765125
678	Q	0.239005553888708	0.239005553888708
679	C	0.136354343569145	0.180676451212022
680	F	0.163980478045690	0.180676451212022
681	Q	0.180676451212022	0.180676451212022
682	Q	0.453230192246687	0.306150970959916
683	L	0.322521370483887	0.306150970959916
684	G	0.306150970959916	0.322521370483887
685	S	0.292677869406381	0.322521370483887
686	N	0.359924106262543	0.341248220353126
687	G	0.341248220353126	0.341248220353126
688	F	0.376102359077505	0.341248220353126
689	P	0.196093350648742	0.236000244157110
690	L	0.221796279636171	0.221796279636171
691	R	0.236000244157110	0.221796279636171
692	S	0.218992163097890	0.236000244157110
693	T	0.387426061380597	0.349626322960903
694	H	0.349626322960903	0.387426061380597
695	P	0.560062898348602	0.458333098640344
696	F	0.759809712524312	0.498870624420681
697	G	0.458333098640344	0.498870624420681
698	H	0.498870624420681	0.478448661215899
699	S	0.478448661215899	0.458333098640344
700	V	0.298213117804528	0.478448661215899
701	V	0.443918699759277	0.478448661215899
702	P	0.597327970779923	0.579123189929089
703	L	0.579123189929089	0.579123189929089
704	L	0.737016614853526	0.579123189929089
705	D	0.428451450515733	0.463386454496522
706	S	0.331347630624087	0.463386454496522
707	Y	0.463386454496522	0.428451450515733
708	D	0.463386454496522	0.375552962873288
709	L	0.353136274030452	0.463386454496522
710	L	0.375552962873288	0.375552962873288
711	S	0.550546131065429	0.356587062040579
712	Y	0.356587062040579	0.375552962873288
713	D	0.338060432528144	0.550546131065429
714	D	0.656275902457426	0.568192214738383
715	L	0.602331884549363	0.602331884549363
716	S	0.568192214738383	0.656275902457426
717	H	0.798375145609701	0.602331884549363
718	L	0.784895813805028	0.594887925183277
719	Y	0.594887925183277	0.594887925183277
720	P	0.423264648108279	0.423264648108279
721	Y	0.251666476627498	0.423264648108279
722	F	0.402237953879660	0.423264648108279
723	N	0.715559906800257	0.503080821010467
724	M	0.572484312574338	0.572484312574338
725	M	0.503080821010467	0.585465239494643
726	Y	0.638232955611491	0.572484312574338
727	G	0.585465239494643	0.503080821010467
728	D	0.409485049553689	0.470948682981338
729	N	0.451991921931678	0.451991921931678
730	S	0.470948682981338	0.451991921931678
731	F	0.264812478649451	0.451991921931678
732	S	0.458978403472118	0.342303486106040
733	G	0.342303486106040	0.271866385882712
734	L	0.271866385882712	0.330499762320815
735	M	0.154920530590581	0.330499762320815
736	P	0.330499762320815	0.330499762320815
737	T	0.482195865640183	0.482195865640183
738	F	0.542704660654278	0.482195865640183
739	G	0.561488011039238	0.482195865640183
740	F	0.406635139173373	0.406635139173373
741	Q	0.341287019280888	0.368087398482116
742	R	0.368087398482116	0.341287019280888
743	P	0.275625303056316	0.275625303056316
744	I	0.201916034765136	0.241005082240686
745	K	0.145941473342975	0.201916034765136
746	T	0.241005082240686	0.201916034765136
747	R	0.154843796790440	0.221725215168381
748	S	0.330370060294209	0.241005082240686
749	G	0.221725215168381	0.235855923182632
750	P	0.367118599118979	0.235855923182632
751	A	0.235855923182632	0.221725215168381
752	S	0.172506346590848	0.218743520593757
753	E	0.141194443955494	0.172506346590848
754	L	0.218743520593757	0.141194443955494
755	H	0.137180893930951	0.141194443955494
756	I	0.119690273028764	0.212125510455922
757	R	0.212125510455922	0.212125510455922
758	L	0.277575024349938	0.277575024349938
759	E	0.356801851364768	0.327744047264755
760	E	0.459231585869616	0.356801851364768
761	C	0.327744047264755	0.356801851364768
762	C	0.444639722474229	0.327744047264755
763	E	0.196570116956491	0.196696264341398
764	Q	0.196696264341398	0.196570116956491
765	W	0.101843200705327	0.101843200705327
766	R	0.090150890864541	0.090150890864541
767	A	0.050622472854195	0.090150890864541
768	L	0.050622472854195	0.090150890864541
769	E	0.148565970004656	0.117671756627994
770	K	0.117671756627994	0.134982854669732
771	E	0.134982854669732	0.148565970004656
772	R	0.250129956009256	0.134982854669732
773	K	0.254199050001948	0.179718107300501
774	K	0.120140739363640	0.179718107300501
775	T	0.179718107300501	0.131757428126877
776	E	0.131757428126877	0.120140739363640
777	L	0.057555475155409	0.091149938111854
778	A	0.091149938111854	0.091149938111854
779	L	0.091149938111854	0.091149938111854
780	A	0.229529304701466	0.216371477663133
781	K	0.216371477663133	0.226527786708146
782	N	0.226527786708146	0.226527786708146
783	Y	0.238999129879251	0.226527786708146
784	P	0.197711863472094	0.226527786708146
785	G	0.254028951057129	0.197711863472094
786	K	0.154876395993900	0.154876395993900
787	K	0.112634828577013	0.112634828577013
788	V	0.103315170098269	0.103315170098269
789	S	0.073906782722576	0.103315170098269
790	S	0.083686059139694	0.103315170098269
791	T	0.177820057967328	0.112140311857650
792	N	0.112140311857650	0.129371716721678
793	N	0.129371716721678	0.129371716721678
794	T	0.134889001679507	0.129371716721678
795	P	0.123247858936823	0.129371716721678
796	V	0.129756812834921	0.129756812834921
797	P	0.086205090340049	0.123247858936823
798	R	0.138578947608314	0.086205090340049
799	L	0.074417070868647	0.086205090340049
800	T	0.079022553415139	0.138578947608314
801	S	0.168877616037715	0.168877616037715
802	N	0.342735007187587	0.340877789776765
803	P	0.467962124318067	0.340877789776765
804	S	0.340877789776765	0.340877789776765
805	R	0.148288476488378	0.277879890487093
806	V	0.277879890487093	0.277879890487093
807	D	0.277879890487093	0.179328508553810
808	R	0.105220372989701	0.211452713190592
809	L	0.179328508553810	0.211452713190592
810	I	0.211452713190592	0.211452713190592
811	V	0.267239750455266	0.267239750455266
812	D	0.422528753852129	0.422528753852129
813	E	0.555108349865564	0.538994757607524
814	L	0.538994757607524	0.555108349865564
815	R	0.562942085155371	0.562942085155371
816	E	0.828815335299236	0.629984800877673
817	L	0.772347834986915	0.629984800877673
818	A	0.629984800877673	0.629984800877673
819	R	0.557081342434528	0.557081342434528
820	V	0.297469259235494	0.557081342434528
821	V	0.477561159717520	0.557081342434528
822	T	0.749453984037695	0.614236136104572
823	L	0.632073257003104	0.632073257003104
824	L	0.614236136104572	0.734996695974365
825	G	0.734996695974365	0.734996695974365
826	K	0.734996695974365	0.734996695974365
827	M	0.809375813473411	0.753271979726424
828	E	0.809252575921371	0.753271979726424
829	R	0.753271979726424	0.782857461404381
830	L	0.641620852593356	0.753271979726424
831	R	0.782857461404381	0.657426858655210
832	S	0.657426858655210	0.641620852593356
833	S	0.508057137492740	0.657426858655210
834	L	0.626355853233948	0.626355853233948
835	L	0.769604496605024	0.626355853233948
836	H	0.526073519836968	0.675797981046887
837	A	0.675972917038148	0.675797981046888
838	S	0.675797981046887	0.675797981046887
839	I	0.675797981046888	0.675797981046887
840	S	0.525874418585804	0.675797981046887
841	T	0.525874418585804	0.564423073396348
842	A	0.693070173235831	0.564423073396348
843	L	0.564423073396348	0.584070585032378
844	D	0.584070585032378	0.625477653020856
845	R	0.689561717448238	0.625477653020856
846	H	0.625477653020856	0.625477653020856
847	L	0.625477653020856	0.625477653020856
848	E	0.469515275328319	0.488471321194234
849	S	0.488471321194234	0.471039842662654
850	I	0.471039842662654	0.469515275328319
851	H	0.266143450861989	0.311036271916889
852	I	0.099768798206704	0.311036271916889
853	V	0.311036271916889	0.311036271916889
854	Q	0.416413766618209	0.311036271916889
855	S	0.344290318888430	0.344290318888430
856	R	0.255390030961662	0.344290318888430
857	R	0.373998977741562	0.321551662786645
858	K	0.321551662786645	0.255390030961662
859	D	0.200751422406181	0.200751422406181
860	E	0.176932798597196	0.176932798597196
861	I	0.102272814966201	0.102272814966201
862	V	0.058060776025000	0.079300211124209
863	N	0.048079440596213	0.063542320042822
864	A	0.079300211124209	0.063542320042822
865	S	0.063542320042822	0.063542320042822
866	N	0.063542320042822	0.079300211124209
867	R	0.103586274322194	0.103586274322194
868	Q	0.175824596251553	0.103586274322194
869	R	0.156629670322866	0.103586274322194
870	Q	0.043603340850301	0.043603340850301
871	G	0.028036657770286	0.028036657770286
872	V	0.017848095104465	0.028036657770286
873	P	0.024630567535693	0.028036657770286
874	R	0.045056642359628	0.045056642359628
875	C	0.068022642637578	0.068022642637578
876	Q	0.112756681987782	0.112756681987782
877	D	0.144589836134180	0.135445207246636
878	D	0.135445207246636	0.144589836134180
879	R	0.172438818738123	0.172438818738123
880	D	0.359427981179846	0.173226637386922
881	V	0.236765043476316	0.226041114041122
882	F	0.173226637386922	0.226041114041122
883	A	0.226041114041122	0.226041114041122
884	L	0.226041114041122	0.226041114041122
885	A	0.350561101284817	0.350561101284817
886	S	0.569971273519601	0.569971273519601
887	A	0.728348650836238	0.728348650836238
888	I	0.728348650836238	0.728348650836238
889	K	0.834924634159537	0.728348650836238
890	E	0.749910863408891	0.728348650836238
891	M	0.633905397215512	0.633905397215512
892	C	0.587884468464082	0.587884468464082
893	V	0.482355070324746	0.587884468464082
894	A	0.587884468464082	0.587884468464082
895	T	0.738547444615781	0.690187358012037
896	R	0.787045026789931	0.738547444615781
897	K	0.690187358012037	0.787045026789931
898	T	0.816147289518271	0.816147289518271
899	R	0.877066060368677	0.817929437101663
900	T	0.877066060368677	0.831906035388697
901	A	0.817929437101663	0.831906035388697
902	L	0.831906035388697	0.817929437101663
903	W	0.774159038988576	0.774159038988576
904	C	0.761713859469843	0.774159038988576
905	A	0.749709326446701	0.774159038988576
906	L	0.795872045353175	0.783252825939591
907	Q	0.794090401447289	0.794090401447289
908	M	0.783252825939591	0.794090401447289
909	T	0.814346692312062	0.783252825939591
910	L	0.641112849815984	0.641112849815984
911	P	0.618546376154016	0.618546376154016
912	K	0.582710629354741	0.582710629354741
913	T	0.450539738683722	0.450539738683722
914	A	0.362220322096325	0.362220322096325
915	S	0.362220322096325	0.362220322096325
916	T	0.362220322096325	0.362220322096325
917	A	0.158767020578580	0.158767020578580
918	D	0.158767020578580	0.158767020578580
919	V	0.146259429097234	0.158767020578580
920	V	0.137850483944422	0.146259429097234
921	K	0.214020637236773	0.137850483944422
922	P	0.133917166072930	0.133917166072930
923	L	0.059241352587428	0.091025228111885
924	Q	0.056041854204455	0.080859619179605
925	D	0.091025228111885	0.080859619179605
926	T	0.080859619179605	0.080859619179605
927	V	0.091779446601138	0.080859619179605
928	N	0.055944091158467	0.066072612189928
929	C	0.066072612189928	0.065452253259113
930	E	0.056185054884463	0.056185054884463
931	D	0.065452253259113	0.056185054884463
932	K	0.035940434561096	0.051696268006039
933	V	0.031058043949371	0.051696268006039
934	H	0.051696268006039	0.036354341499382
935	E	0.075012521342464	0.042033203206249
936	S	0.036354341499382	0.042033203206249
937	I	0.042033203206249	0.037378242343821
938	N	0.028640618697974	0.037378242343821
939	S	0.037378242343821	0.042033203206249
940	S	0.042698837551700	0.037378242343821
941	N	0.045646866544094	0.037378242343821
942	P	0.021766343147246	0.042698837551700
943	M	0.019087140899389	0.045646866544094
944	N	0.500000000000000	0.500000000000000
945	Q	0.500000000000000	0.500000000000000
946	R	0.500000000000000	0.500000000000000
947	G	0.500000000000000	0.500000000000000
948	E	0.500000000000000	0.500000000000000
949	T	0.500000000000000	0.500000000000000
950	N	0.500000000000000	0.500000000000000
951	K	0.500000000000000	0.500000000000000
952	H	0.500000000000000	0.500000000000000
