# Supplementary material for: Conserved degronome features governing quality control associated proteolysis
Source: Nat Commun. 2022 Dec 8;13:7588. doi: 10.1038/s41467-022-35298-y (PMC9732359; doi:10.1038/s41467-022-35298-y)
Supplement: Supplementary file 7 — Supplementary Data 5 [file 41467_2022_35298_MOESM7_ESM.zip › profile_A2RUB6.csv]

# Degron profile of A2RUB6
# logit: Predicted probability of a tile being a degron (PSI<2.2) assigned to central position
# smooth: Running median spanning 5 positions
resi	aa	logit	logit_smooth
1	M	0.500000000000000	0.500000000000000
2	N	0.500000000000000	0.500000000000000
3	L	0.500000000000000	0.500000000000000
4	G	0.500000000000000	0.500000000000000
5	D	0.500000000000000	0.500000000000000
6	G	0.500000000000000	0.500000000000000
7	L	0.500000000000000	0.500000000000000
8	K	0.500000000000000	0.500000000000000
9	L	0.066522325106525	0.066522325106525
10	E	0.045714666589740	0.053864783846374
11	T	0.053864783846374	0.053864783846374
12	E	0.053864783846374	0.053864783846374
13	L	0.132927839798352	0.132927839798352
14	L	0.365592462263907	0.256433801646942
15	D	0.432538535809374	0.365592462263907
16	G	0.256433801646942	0.365592462263907
17	K	0.387730031002152	0.266541035523146
18	T	0.162141201266308	0.256433801646942
19	K	0.266541035523146	0.266541035523146
20	L	0.253110522097153	0.253110522097153
21	I	0.371188553665810	0.253110522097153
22	L	0.228537842629739	0.253110522097153
23	S	0.243016480567363	0.371188553665810
24	P	0.391117548462495	0.391117548462495
25	Y	0.591649259730192	0.591649259730192
26	E	0.591649259730192	0.591649259730192
27	H	0.683077623692340	0.591649259730192
28	K	0.633485015482393	0.591649259730192
29	S	0.421918537748963	0.421918537748963
30	K	0.252609939552651	0.252609939552651
31	I	0.180853383449446	0.252609939552651
32	S	0.172288731942078	0.252609939552651
33	V	0.332692300021722	0.261125356795547
34	K	0.261125356795547	0.332692300021722
35	M	0.367240327196507	0.367240327196507
36	G	0.463624792977002	0.437976196738696
37	N	0.437976196738696	0.463624792977002
38	K	0.594154940976160	0.463624792977002
39	A	0.626224206665568	0.454144651059928
40	K	0.454144651059928	0.454144651059928
41	I	0.439583031832152	0.439583031832152
42	A	0.317419364789221	0.317419364789221
43	K	0.271621448083376	0.317419364789221
44	C	0.210928440796362	0.317419364789221
45	P	0.418545949577540	0.418545949577540
46	L	0.630265087841635	0.581428835137404
47	R	0.630265087841635	0.598324620118551
48	T	0.581428835137404	0.598324620118551
49	K	0.598324620118551	0.581428835137404
50	T	0.403012857597564	0.403012857597564
51	G	0.215643881444152	0.227692410726828
52	H	0.227692410726828	0.227692410726828
53	I	0.227692410726828	0.227692410726828
54	L	0.413885004511334	0.227692410726828
55	K	0.221293030431586	0.221293030431586
56	S	0.208479593087590	0.208479593087590
57	T	0.130106717815458	0.208479593087590
58	Q	0.130106717815458	0.208479593087590
59	D	0.217482392590163	0.217482392590163
60	T	0.408497694660255	0.217482392590163
61	C	0.371487056435526	0.217482392590163
62	I	0.214892842150899	0.214892842150899
63	G	0.120771419074104	0.174360556515224
64	S	0.110193457058077	0.136386203635160
65	E	0.174360556515224	0.136386203635160
66	K	0.136386203635160	0.146147675520731
67	L	0.146147675520731	0.164308299183106
68	L	0.164308299183106	0.146147675520731
69	Q	0.164308299183106	0.146147675520731
70	K	0.109096823139507	0.109096823139507
71	K	0.052579521344979	0.082637977767782
72	P	0.082637977767782	0.082637977767782
73	V	0.078280021448751	0.078280021448751
74	G	0.100593246499803	0.078280021448751
75	S	0.063762511960766	0.063762511960766
76	E	0.033048624297052	0.033048624297052
77	T	0.014227235437024	0.018515961451781
78	S	0.011687901962855	0.018515961451781
79	Q	0.018515961451781	0.018515961451781
80	A	0.019828931267749	0.019828931267749
81	K	0.042576184262699	0.025414687378028
82	G	0.025414687378028	0.033342418939317
83	E	0.033342418939317	0.033696545997856
84	K	0.033696545997856	0.033342418939317
85	N	0.054165209629909	0.033696545997856
86	G	0.027530196709570	0.050497839618429
87	M	0.050497839618429	0.054165209629909
88	T	0.084708387806819	0.065056191412557
89	F	0.066381043452644	0.066381043452644
90	S	0.065056191412557	0.084708387806819
91	S	0.128747423682007	0.128747423682007
92	T	0.343849123607854	0.217402726476795
93	K	0.217402726476795	0.217402726476795
94	D	0.248200690102556	0.217402726476795
95	L	0.179144258297086	0.217402726476795
96	C	0.188962354343159	0.199874770397086
97	K	0.302135435816565	0.199874770397086
98	Q	0.199874770397086	0.302135435816565
99	C	0.337119932573086	0.304386210882516
100	I	0.319374085446861	0.304386210882516
101	D	0.304386210882516	0.319374085446861
102	K	0.210394226520754	0.319374085446861
103	D	0.520480105034313	0.304386210882516
104	C	0.366193451395876	0.284759165042590
105	L	0.234225340983687	0.303740271012854
106	H	0.284759165042590	0.284759165042590
107	I	0.303740271012854	0.234225340983687
108	Q	0.187616570646878	0.213097494148617
109	K	0.082561268033697	0.209501514883994
110	E	0.213097494148617	0.209501514883994
111	I	0.209501514883994	0.213097494148617
112	S	0.333309629434757	0.213097494148617
113	P	0.239429958774534	0.209501514883994
114	A	0.153113377705094	0.153113377705094
115	T	0.117418340399326	0.117418340399326
116	P	0.061971904035063	0.108818120209210
117	N	0.108818120209210	0.108818120209210
118	M	0.093171993967314	0.093171993967314
119	Q	0.153215007994239	0.108818120209210
120	K	0.081620780943691	0.143075397470566
121	T	0.143075397470566	0.153215007994239
122	R	0.250920874699716	0.161387833606448
123	N	0.171066093734759	0.171066093734759
124	T	0.161387833606448	0.172802399604565
125	V	0.172802399604565	0.171066093734759
126	N	0.198887840715862	0.161387833606448
127	T	0.123046369065904	0.140852235585689
128	S	0.140852235585689	0.140852235585689
129	L	0.140852235585689	0.132609897966187
130	V	0.132609897966187	0.140852235585689
131	G	0.132518070936516	0.140852235585689
132	K	0.281627575054141	0.220041638708266
133	Q	0.281627575054141	0.220041638708266
134	K	0.220041638708266	0.220041638708266
135	P	0.169546843784120	0.194155824099934
136	H	0.138080532183133	0.169546843784120
137	K	0.194155824099934	0.138080532183133
138	K	0.107869152516106	0.107869152516106
139	H	0.066209535971590	0.107869152516106
140	I	0.085743047308154	0.107869152516106
141	T	0.157454368539732	0.157454368539732
142	A	0.256724352039650	0.256724352039650
143	E	0.370362255428334	0.370362255428334
144	N	0.565231771248004	0.544037356369627
145	M	0.549384768682721	0.544037356369627
146	K	0.544037356369627	0.544037356369627
147	S	0.387443324695813	0.387443324695813
148	S	0.351207624422407	0.351207624422407
149	L	0.333119681048525	0.333119681048525
150	V	0.313128302166488	0.333119681048525
151	C	0.255262104557164	0.333119681048525
152	L	0.548633288743903	0.548633288743903
153	T	0.742164593374591	0.742164593374591
154	Q	0.742164593374591	0.742164593374591
155	D	0.755302792487350	0.755302792487350
156	Q	0.840349504598356	0.755302792487350
157	L	0.806789058314642	0.755302792487350
158	Q	0.672218667763514	0.672218667763514
159	Q	0.476226030457284	0.476226030457284
160	I	0.309981977098527	0.309981977098527
161	L	0.205089276728946	0.309981977098527
162	M	0.203312913414554	0.309981977098527
163	T	0.341937254685741	0.341937254685741
164	V	0.509729299263209	0.509729299263209
165	N	0.679171035760171	0.509729299263209
166	Q	0.532540899035298	0.509729299263209
167	G	0.414807219811838	0.414807219811838
168	N	0.378673062953148	0.378673062953148
169	R	0.184556419838503	0.184556419838503
170	S	0.101995942828348	0.101995942828348
171	L	0.041554508463646	0.049995893270191
172	S	0.049995893270191	0.041554508463646
173	L	0.028272787222307	0.035378749653165
174	T	0.035378749653165	0.035378749653165
175	E	0.035378749653165	0.035378749653165
176	N	0.077475922869901	0.077475922869901
177	G	0.095730101230620	0.095730101230620
178	K	0.155642506888260	0.155642506888260
179	E	0.241915346935990	0.202013303840901
180	A	0.241915346935990	0.202013303840901
181	K	0.202013303840901	0.213439520560813
182	S	0.118751489282151	0.213439520560813
183	Q	0.213439520560813	0.213439520560813
184	Y	0.320963733667940	0.320963733667940
185	S	0.320963733667940	0.320963733667940
186	L	0.365824991789014	0.342135708342145
187	Y	0.342135708342145	0.342135708342145
188	L	0.460647131694052	0.342135708342145
189	N	0.258065906997110	0.258065906997110
190	S	0.174783329944519	0.258065906997110
191	I	0.143853010534128	0.243617956666888
192	S	0.270471096046068	0.195821731405551
193	N	0.243617956666888	0.195821731405551
194	Q	0.195821731405551	0.208114757363575
195	P	0.195821731405551	0.195821731405551
196	K	0.208114757363575	0.195821731405551
197	D	0.116521477465269	0.136788346387114
198	E	0.135502722913552	0.135502722913552
199	N	0.136788346387114	0.116521477465269
200	I	0.042773687876278	0.126227257335319
201	M	0.062972100384553	0.126227257335319
202	G	0.126227257335319	0.126227257335319
203	L	0.135375606500173	0.135375606500173
204	F	0.155551815917415	0.155551815917415
205	K	0.249917083294543	0.249917083294543
206	K	0.361699148841453	0.361699148841453
207	T	0.547775132502616	0.361699148841453
208	E	0.467114238559666	0.361699148841453
209	M	0.254603987448936	0.254603987448936
210	V	0.176358293343946	0.220707696301214
211	S	0.220707696301214	0.205395068772974
212	S	0.204506709368004	0.204506709368004
213	V	0.205395068772974	0.204506709368004
214	P	0.178646483325030	0.178646483325030
215	A	0.116953835717414	0.178646483325030
216	E	0.123752971923541	0.123752971923541
217	N	0.184992001242878	0.116953835717414
218	K	0.079735189008822	0.079735189008822
219	S	0.048857646645567	0.048857646645567
220	V	0.048857646645567	0.048857646645567
221	L	0.046191414486843	0.047161169382448
222	N	0.025533541210857	0.046191414486843
223	E	0.047161169382448	0.035878404310957
224	H	0.022630700728191	0.035878404310957
225	Q	0.035878404310957	0.042352718813265
226	E	0.042352718813265	0.042352718813265
227	T	0.087176416762378	0.087176416762378
228	S	0.104902975457951	0.087176416762378
229	K	0.122742915510159	0.087176416762378
230	Q	0.041003655178601	0.041003655178601
231	C	0.041003655178601	0.041003655178601
232	E	0.041003655178601	0.041003655178601
233	Q	0.072817835340697	0.072817835340697
234	K	0.074288191857931	0.074288191857931
235	I	0.106198021631802	0.074288191857931
236	A	0.126044158493463	0.106198021631802
237	I	0.067232909642961	0.126044158493463
238	E	0.134685037743072	0.134685037743072
239	N	0.239656490293052	0.164097878056263
240	E	0.164097878056263	0.239656490293052
241	W	0.256899290043738	0.256899290043738
242	K	0.413114555019297	0.256899290043738
243	P	0.360807886494750	0.256899290043738
244	A	0.137317493834414	0.137317493834414
245	D	0.122765736263934	0.122765736263934
246	I	0.037964942653334	0.099397835812490
247	F	0.099397835812490	0.099397835812490
248	S	0.065011063104541	0.065011063104541
249	T	0.115572745763331	0.065416303461258
250	L	0.061905254436048	0.065416303461258
251	G	0.065416303461258	0.067488385516466
252	E	0.133976940092110	0.067488385516466
253	R	0.067488385516466	0.076036679890959
254	E	0.150892466059817	0.076036679890959
255	C	0.076036679890959	0.067488385516466
256	D	0.039869056420974	0.048487046067010
257	R	0.048487046067010	0.046729418347174
258	S	0.044438948206285	0.046729418347174
259	S	0.046729418347174	0.048487046067010
260	L	0.065382266943272	0.057607440114121
261	E	0.103045633822895	0.065382266943272
262	A	0.057607440114121	0.065382266943272
263	K	0.166692464435156	0.066750759405244
264	K	0.058616627180979	0.058616627180979
265	A	0.066750759405244	0.066750759405244
266	Q	0.057640114938574	0.066750759405244
267	W	0.094453174888443	0.094453174888443
268	R	0.113475457478549	0.113475457478549
269	K	0.113475457478549	0.113475457478549
270	E	0.173694184375805	0.139038666965242
271	L	0.139038666965242	0.139038666965242
272	D	0.139038666965242	0.139038666965242
273	E	0.089532949645662	0.089532949645662
274	Q	0.070241878821389	0.070241878821389
275	V	0.044896706294173	0.044896706294173
276	A	0.038905872439558	0.038905872439558
277	L	0.036162690015960	0.036162690015960
278	K	0.022336398664753	0.036162690015960
279	K	0.036162690015960	0.036162690015960
280	K	0.038043568782282	0.038043568782282
281	E	0.059067355888216	0.047931608958902
282	K	0.051817523791255	0.051817523791255
283	E	0.047931608958902	0.051817523791255
284	V	0.055232380886333	0.047931608958902
285	S	0.042982921696871	0.042982921696871
286	E	0.022042735077955	0.023349194645418
287	K	0.023349194645418	0.022042735077955
288	W	0.014349027200106	0.015206575872363
289	N	0.015206575872363	0.014349027200106
290	D	0.013264255848720	0.014349027200106
291	P	0.013264255848720	0.015206575872363
292	W	0.045501630259411	0.045501630259411
293	K	0.053847408490650	0.053847408490650
294	K	0.101283529937104	0.101283529937104
295	S	0.101283529937104	0.101283529937104
296	E	0.101283529937104	0.101283529937104
297	S	0.057808065417160	0.101283529937104
298	D	0.066606547207093	0.101283529937104
299	K	0.225219043033839	0.139527252980874
300	I	0.391164228183935	0.139527252980874
301	I	0.139527252980874	0.144070657821814
302	W	0.136956682998183	0.144070657821814
303	E	0.144070657821814	0.144070657821814
304	K	0.153694111034578	0.153694111034578
305	H	0.153694111034578	0.153694111034578
306	Q	0.155121360974950	0.155121360974950
307	I	0.385171099187158	0.385171099187158
308	L	0.555225804890460	0.385171099187158
309	D	0.535299818084171	0.385171099187158
310	Q	0.245185486449747	0.245185486449747
311	S	0.150268855390774	0.245185486449747
312	R	0.207499902333697	0.245185486449747
313	E	0.341627684068824	0.324927507017186
314	T	0.324927507017186	0.341627684068824
315	V	0.390309599284404	0.341627684068824
316	L	0.349054188914171	0.331909119042654
317	L	0.212041443738333	0.331909119042654
318	E	0.331909119042654	0.331909119042654
319	H	0.236125816606853	0.331822903393134
320	P	0.367376093444993	0.331909119042654
321	F	0.331822903393134	0.367376093444993
322	S	0.482753167555276	0.465340114361197
323	A	0.465340114361197	0.482753167555276
324	V	0.502652435118281	0.482753167555276
325	K	0.522730179656582	0.465340114361197
326	Q	0.250765349532876	0.368384137783263
327	E	0.250765349532876	0.352477032473952
328	L	0.368384137783263	0.250765349532876
329	Q	0.352477032473952	0.250765349532876
330	R	0.215483804961854	0.295990077232485
331	K	0.202187863384679	0.215483804961854
332	W	0.295990077232485	0.202187863384679
333	I	0.123990724387344	0.123990724387344
334	E	0.069794596046014	0.070961518058360
335	E	0.039054876010304	0.069794596046014
336	L	0.070961518058360	0.042023538718931
337	N	0.036157094121968	0.039054876010304
338	K	0.042023538718931	0.042023538718931
339	Q	0.036916661793315	0.036916661793315
340	I	0.076446411039012	0.036916661793315
341	E	0.023434916489558	0.023434916489558
342	D	0.006721458700757	0.023434916489558
343	D	0.010990719830655	0.023434916489558
344	R	0.037914822800150	0.037914822800150
345	Q	0.040958017995582	0.040958017995582
346	R	0.085252621629525	0.085252621629525
347	K	0.089960865953858	0.085252621629525
348	I	0.091743127360419	0.085252621629525
349	E	0.036154573871965	0.041308460950039
350	E	0.036154573871965	0.041308460950039
351	K	0.041308460950039	0.041276847900729
352	I	0.085041603208006	0.041308460950039
353	I	0.041276847900729	0.047932656273965
354	Y	0.047932656273965	0.084586562437117
355	S	0.084586562437117	0.081600424438989
356	K	0.107362306825844	0.084586562437117
357	G	0.081600424438989	0.107362306825844
358	E	0.142991883435491	0.142991883435491
359	E	0.351923851804744	0.142991883435491
360	H	0.223519599105137	0.142991883435491
361	D	0.123879512982880	0.123879512982880
362	R	0.115416683565125	0.115416683565125
363	W	0.066341751826279	0.115416683565125
364	A	0.066341751826279	0.115416683565125
365	M	0.115416683565125	0.115416683565125
366	H	0.127924651340611	0.127924651340611
367	F	0.161903114672638	0.161903114672638
368	D	0.251775375515641	0.223596512336708
369	S	0.223596512336708	0.251775375515641
370	L	0.365578145058991	0.318569546334817
371	K	0.330108159597975	0.330108159597975
372	S	0.318569546334817	0.330108159597975
373	Y	0.415816885898270	0.321243091182830
374	P	0.321243091182830	0.318569546334817
375	G	0.288284952034772	0.304852035940881
376	S	0.178165718606889	0.304852035940881
377	Q	0.304852035940881	0.288284952034772
378	S	0.321011049407244	0.191763194944013
379	Q	0.191763194944013	0.191763194944013
380	L	0.188441015083984	0.188441015083984
381	F	0.164831529034708	0.164831529034708
382	S	0.061428434947039	0.164831529034708
383	Q	0.117622281556615	0.164831529034708
384	S	0.247801099144293	0.247801099144293
385	T	0.345949980810028	0.345949980810028
386	H	0.494334862439606	0.473847730542846
387	K	0.494334862439606	0.473847730542846
388	Q	0.473847730542846	0.473847730542846
389	P	0.193278230165452	0.193278230165452
390	E	0.114760264497419	0.114760264497419
391	Y	0.106832913731809	0.114760264497419
392	F	0.069268350345542	0.114760264497419
393	C	0.122664704159688	0.106832913731809
394	V	0.145088586050509	0.122664704159688
395	S	0.072937546996766	0.124578716520792
396	P	0.124578716520792	0.133625859114357
397	D	0.133625859114357	0.133625859114357
398	T	0.153587612088835	0.153587612088835
399	Q	0.350229144933086	0.212902214199965
400	E	0.333287286159353	0.212902214199965
401	L	0.212902214199965	0.212902214199965
402	A	0.125259269416637	0.125259269416637
403	D	0.078251517397903	0.079043617931452
404	V	0.079043617931452	0.079043617931452
405	S	0.070926334169262	0.079043617931452
406	S	0.132509398818456	0.122348417329420
407	V	0.122348417329420	0.132509398818456
408	C	0.204866949202030	0.132509398818456
409	T	0.204866949202030	0.122348417329420
410	P	0.104402773193832	0.104402773193832
411	T	0.086752546849818	0.098383011798574
412	T	0.098383011798574	0.086752546849818
413	G	0.035433363878729	0.035433363878729
414	S	0.020653620470440	0.026425685669226
415	Q	0.022230127384842	0.022230127384842
416	V	0.026425685669226	0.020653620470440
417	E	0.020324190568911	0.020324190568911
418	P	0.018979062211261	0.020324190568911
419	S	0.018979062211261	0.020324190568911
420	E	0.037497339735355	0.023452675965642
421	E	0.035056301255517	0.035056301255517
422	E	0.023452675965642	0.037497339735355
423	H	0.039342790126812	0.039342790126812
424	I	0.070366259588004	0.062578275462365
425	A	0.062578275462365	0.070366259588004
426	K	0.124877258459413	0.117528412495629
427	P	0.117528412495629	0.117528412495629
428	I	0.117528412495629	0.124877258459413
429	K	0.179462550195217	0.179462550195217
430	D	0.264260740467167	0.264260740467167
431	V	0.387451249207513	0.299310362452348
432	V	0.317614026254135	0.317614026254135
433	M	0.299310362452348	0.387451249207513
434	A	0.395381095767919	0.395381095767919
435	N	0.428037018001581	0.395381095767919
436	S	0.468211168096047	0.410885491568381
437	K	0.394089665842212	0.428037018001581
438	K	0.410885491568381	0.468211168096047
439	T	0.631347435250629	0.631347435250629
440	N	0.653580737748814	0.631347435250629
441	F	0.675163060280332	0.631347435250629
442	L	0.408526605686555	0.425301797282695
443	R	0.323592711640343	0.408526605686555
444	S	0.425301797282695	0.408526605686555
445	M	0.405755420283011	0.425301797282695
446	T	0.595872838149422	0.425301797282695
447	A	0.473087091134969	0.409474499554036
448	L	0.337678506308147	0.409474499554036
449	L	0.409474499554036	0.337678506308147
450	D	0.156456986394498	0.156456986394498
451	P	0.096266803540655	0.103081672155539
452	A	0.096266803540656	0.096266803540656
453	Q	0.103081672155539	0.096266803540655
454	I	0.065863815293909	0.065863815293909
455	E	0.061694513488572	0.061694513488572
456	E	0.047106707349228	0.047106707349228
457	R	0.047106707349228	0.047106707349228
458	D	0.014882050754478	0.034164764856719
459	R	0.031558609781122	0.031558609781122
460	R	0.034164764856719	0.031558609781122
461	R	0.026456846508677	0.034164764856719
462	Q	0.034883993603379	0.034883993603379
463	K	0.034883993603379	0.034883993603379
464	Q	0.059843180966089	0.059843180966089
465	L	0.119767158821366	0.104228589045166
466	E	0.104228589045166	0.119767158821366
467	H	0.284190362111023	0.119767158821366
468	Q	0.174407456118671	0.104228589045166
469	K	0.101047068822998	0.103024100269775
470	A	0.089437058856930	0.103024100269775
471	I	0.103024100269775	0.103024100269775
472	T	0.116172845236643	0.103024100269775
473	A	0.118406838820047	0.103024100269775
474	Q	0.063146545333287	0.116172845236643
475	V	0.097739858462076	0.105110384230096
476	E	0.158795977204613	0.097739858462076
477	E	0.105110384230096	0.097739858462076
478	K	0.066748507472811	0.066748507472811
479	R	0.032376035854447	0.032376035854447
480	R	0.014937336983949	0.015925104876471
481	K	0.015925104876471	0.014937336983949
482	K	0.012279919268946	0.012544417129853
483	Q	0.012544417129853	0.012279919268946
484	L	0.004258548765101	0.006826563492024
485	E	0.004258548765101	0.004258548765101
486	E	0.006826563492024	0.004258548765101
487	E	0.004168020231070	0.004168020231070
488	Q	0.002222107719616	0.002355727583267
489	R	0.001183598423456	0.002355727583267
490	K	0.002355727583267	0.002355727583267
491	K	0.002694986444623	0.002694986444623
492	E	0.005472018026458	0.003581247072016
493	E	0.003581247072016	0.005472018026458
494	Q	0.005743187135529	0.005743187135529
495	E	0.005743187135529	0.005743187135529
496	E	0.010739341395668	0.005743187135529
497	E	0.006709362423403	0.005743187135529
498	L	0.003581247072016	0.005700725017543
499	R	0.005700725017543	0.005700725017543
500	L	0.005579710391373	0.005700725017543
501	A	0.009130434796381	0.009130434796381
502	Q	0.014593265919796	0.014593265919796
503	E	0.027035602830474	0.027035602830474
504	R	0.027035602830474	0.027035602830474
505	E	0.027035602830474	0.027035602830474
506	E	0.023618610182677	0.027035602830474
507	M	0.025544801298532	0.025544801298532
508	Q	0.043652372100574	0.023618610182677
509	K	0.022393677745413	0.022393677745413
510	Q	0.016930961881563	0.022393677745413
511	Y	0.017293884782294	0.022393677745413
512	E	0.027505408392344	0.024118416779600
513	E	0.024118416779600	0.024118416779600
514	D	0.024118416779600	0.024118416779600
515	I	0.024118416779600	0.024118416779600
516	L	0.032372464359173	0.032372464359173
517	K	0.051712940588136	0.051712940588136
518	Q	0.055247407506160	0.055247407506160
519	K	0.106399402985679	0.060894658853270
520	Q	0.060894658853270	0.102487963407993
521	K	0.102487963407993	0.106399402985679
522	E	0.136288758802594	0.136288758802594
523	E	0.153444451337382	0.142624257454213
524	I	0.143292225968930	0.142624257454213
525	M	0.142624257454213	0.143292225968930
526	T	0.140005913747811	0.143292225968930
527	L	0.151380404513263	0.151380404513263
528	K	0.221524646092662	0.221524646092662
529	T	0.221524646092662	0.221524646092662
530	N	0.245655350320780	0.245655350320780
531	E	0.410418021461472	0.245655350320780
532	L	0.528030010957842	0.282681123207786
533	F	0.239822319927616	0.323568628689858
534	Q	0.282681123207786	0.282681123207786
535	T	0.323568628689858	0.239822319927616
536	M	0.190238304625934	0.282681123207786
537	Q	0.211888594248654	0.323568628689858
538	R	0.333152324710872	0.333152324710872
539	A	0.372542017146704	0.333152324710872
540	Q	0.488289244583742	0.333152324710872
541	E	0.225766959425887	0.225766959425887
542	L	0.125872093571861	0.225766959425887
543	A	0.144118185973493	0.195661197065563
544	Q	0.253220743972542	0.144118185973493
545	R	0.195661197065563	0.195661197065563
546	L	0.131459968966838	0.208575991957847
547	K	0.208575991957847	0.208575991957847
548	Q	0.208575991957847	0.208575991957847
549	E	0.208575991957847	0.208575991957847
550	Q	0.302066435532051	0.208575991957847
551	R	0.148338015264314	0.148338015264314
552	I	0.132706234167968	0.132706234167968
553	R	0.076538123086181	0.076538123086181
554	E	0.072066104573062	0.072066104573062
555	L	0.039698839446318	0.072066104573062
556	A	0.045172537580421	0.072066104573062
557	Q	0.087864026229313	0.087864026229313
558	K	0.254622829345492	0.204232593774504
559	G	0.258739793717643	0.204232593774504
560	H	0.204232593774504	0.204232593774504
561	D	0.191480159669619	0.204232593774504
562	T	0.142331432527499	0.191480159669619
563	S	0.330183337170050	0.142331432527499
564	R	0.115935151703547	0.142331432527499
565	L	0.097503138096040	0.189165368240736
566	I	0.192497289288334	0.189165368240736
567	K	0.189165368240736	0.192497289288334
568	N	0.316982005112099	0.198163101846091
569	L	0.198163101846091	0.316982005112099
570	G	0.461224858533383	0.401818167215720
571	V	0.401818167215720	0.433115780683897
572	D	0.451853999013533	0.433115780683897
573	T	0.433115780683897	0.401818167215720
574	I	0.243930587514412	0.254959615930191
575	Q	0.243930587514412	0.254959615930191
576	M	0.254959615930191	0.243930587514412
577	E	0.254959615930191	0.243930587514412
578	Y	0.154089290093135	0.206321437053862
579	N	0.206321437053862	0.154089290093135
580	A	0.141145525629092	0.141145525629092
581	S	0.141145525629092	0.141145525629092
582	N	0.139825584076800	0.139825584076800
583	I	0.038373596106562	0.038373596106562
584	S	0.024227722774054	0.038373596106562
585	N	0.032517931664744	0.032517931664744
586	S	0.055308306959438	0.029489770857716
587	R	0.024930581605759	0.032517931664744
588	H	0.029489770857716	0.029489770857716
589	D	0.035902149699847	0.029489770857716
590	S	0.028694187458648	0.031020980922780
591	D	0.036282443023100	0.035902149699847
592	E	0.031020980922780	0.036282443023100
593	I	0.045935906728674	0.045935906728674
594	S	0.045935906728674	0.045935906728674
595	G	0.045935906728674	0.045935906728674
596	K	0.043168349744426	0.045935906728674
597	M	0.040591532076086	0.045935906728674
598	N	0.078048492142957	0.073913064126397
599	T	0.073913064126397	0.078048492142957
600	Y	0.130857334919685	0.078048492142957
601	M	0.115881289580692	0.073913064126397
602	N	0.061110412390457	0.099904879399149
603	S	0.046900698425801	0.097981167200500
604	T	0.099904879399149	0.068050775372298
605	T	0.097981167200500	0.068050775372298
606	S	0.068050775372298	0.068050775372298
607	K	0.043978976962676	0.043978976962676
608	K	0.022235154160981	0.024083422926524
609	D	0.024083422926524	0.024083422926524
610	T	0.012849724135112	0.024083422926524
611	G	0.032325891258164	0.024633697323307
612	V	0.024633697323307	0.032325891258164
613	Q	0.048397133682251	0.048397133682251
614	T	0.085916810181180	0.074038617844235
615	D	0.086779197609092	0.085916810181180
616	D	0.074038617844235	0.086779197609092
617	L	0.094266695977333	0.094266695977333
618	N	0.106786749904660	0.105748556937334
619	I	0.105748556937334	0.106786749904660
620	G	0.144292881870531	0.115116791217773
621	I	0.137012034617165	0.115116791217773
622	F	0.115116791217773	0.137012034617165
623	T	0.114007949479572	0.137012034617165
624	N	0.326007993509876	0.307864115296086
625	A	0.592761763856294	0.326007993509876
626	E	0.307864115296086	0.326007993509876
627	S	0.376928635080322	0.307864115296086
628	H	0.129304499956019	0.285665576343460
629	C	0.285665576343460	0.165685364052151
630	G	0.165685364052151	0.129304499956019
631	S	0.077760769001781	0.144418871936862
632	L	0.118092997774105	0.120916936105333
633	M	0.144418871936862	0.120916936105333
634	E	0.120916936105333	0.120916936105333
635	R	0.169194976717912	0.144418871936862
636	D	0.104676254793823	0.120916936105333
637	I	0.180855807121453	0.169194976717912
638	T	0.120888318820161	0.120888318820161
639	N	0.182476037684463	0.120888318820161
640	C	0.113585275159829	0.120888318820161
641	S	0.113585275159829	0.147819733545555
642	S	0.147819733545555	0.147819733545555
643	P	0.185955780808157	0.163424231131370
644	E	0.163424231131370	0.185955780808157
645	I	0.422071348188210	0.264016140291350
646	S	0.264016140291350	0.264016140291350
647	A	0.264016140291350	0.264016140291350
648	E	0.298895486316644	0.264016140291350
649	L	0.200212947538828	0.200212947538828
650	I	0.165686035869142	0.168907727767553
651	G	0.157701380295617	0.168907727767553
652	Q	0.168907727767553	0.165686035869142
653	F	0.168907727767553	0.159382399138530
654	S	0.157923272154161	0.159382399138530
655	T	0.159382399138530	0.157923272154161
656	K	0.124767508735302	0.124767508735302
657	K	0.110399888986622	0.110399888986622
658	N	0.058627919279353	0.058627919279353
659	K	0.022604988698109	0.039096449237333
660	Q	0.036182136789285	0.039096449237333
661	E	0.039096449237333	0.036182136789285
662	L	0.039301780080344	0.036182136789285
663	T	0.022946853578437	0.022946853578437
664	Q	0.021431945183863	0.021431945183863
665	D	0.013160840961695	0.013160840961695
666	K	0.011097277163827	0.012679445694437
667	G	0.011097277163827	0.012679445694437
668	A	0.012679445694437	0.012679445694437
669	S	0.021859165178261	0.012679445694437
670	L	0.029955911455733	0.012679445694437
671	E	0.008148348439878	0.012878868899381
672	K	0.007441717830767	0.012878868899381
673	E	0.012878868899381	0.012878868899381
674	N	0.020289355270115	0.019864841278317
675	N	0.019864841278317	0.020289355270115
676	R	0.047698954484221	0.039629210641799
677	C	0.039629210641799	0.042623723076466
678	N	0.042623723076466	0.046026791801275
679	D	0.046026791801275	0.046026791801275
680	Q	0.046026791801275	0.046026791801275
681	C	0.046026791801275	0.046026791801275
682	N	0.071961855634916	0.071961855634916
683	Q	0.089932928346708	0.089932928346708
684	F	0.105098166178195	0.099033750660093
685	T	0.105023083262138	0.105023083262138
686	R	0.099033750660093	0.105098166178195
687	I	0.115538810398884	0.115538810398884
688	E	0.197706130939887	0.196642247403515
689	K	0.316178111066914	0.197706130939887
690	Q	0.196642247403515	0.225346064456198
691	T	0.225346064456198	0.225346064456198
692	K	0.253824591650124	0.196642247403515
693	H	0.134010895584435	0.134010895584435
694	M	0.071062764605337	0.123116905142787
695	K	0.123116905142787	0.123116905142787
696	K	0.051871900097352	0.123116905142787
697	Y	0.162489447829354	0.140341587982951
698	P	0.140341587982951	0.140341587982951
699	K	0.142965165758922	0.140341587982951
700	R	0.122997436684366	0.122997436684366
701	P	0.112249396641058	0.112249396641058
702	D	0.099566298405934	0.112249396641058
703	W	0.073496449428675	0.112249396641058
704	N	0.127143195562565	0.127143195562565
705	I	0.239282096736738	0.133777485149843
706	N	0.133777485149843	0.182319073783839
707	K	0.182319073783839	0.182319073783839
708	P	0.191267123415582	0.133777485149843
709	P	0.111775234021805	0.182319073783839
710	K	0.122484136456930	0.171866742046725
711	R	0.325916813480596	0.171866742046725
712	Y	0.171866742046725	0.171866742046725
713	I	0.197844722300251	0.197844722300251
714	P	0.100540262703319	0.197844722300251
715	A	0.209302227489288	0.205753546757261
716	S	0.205753546757261	0.209302227489288
717	E	0.223203685505858	0.223203685505858
718	K	0.237750827191863	0.223203685505858
719	Y	0.263051794925121	0.223203685505858
720	P	0.159613880568321	0.159613880568321
721	K	0.059251735162302	0.059251735162302
722	Q	0.028340360040043	0.043021695331515
723	L	0.031337604742391	0.043021695331515
724	Q	0.043021695331515	0.043021695331515
725	K	0.046260206959146	0.046260206959146
726	Q	0.083541627163675	0.071926818276561
727	R	0.081904325643318	0.071926818276561
728	E	0.071926818276561	0.081904325643318
729	E	0.049741541505788	0.081904325643318
730	K	0.094453664986639	0.094453664986639
731	K	0.175174918850104	0.108634476759251
732	V	0.108634476759251	0.175174918850104
733	R	0.198814059823669	0.198814059823669
734	R	0.309796014908803	0.198814059823669
735	Q	0.218308935394800	0.218308935394800
736	M	0.196165916528586	0.252181065330739
737	E	0.252181065330739	0.252181065330739
738	L	0.317866260009851	0.252181065330739
739	L	0.295833859931751	0.252181065330739
740	H	0.252000544841114	0.270526111401542
741	L	0.175587166667474	0.255798388888618
742	V	0.270526111401542	0.255798388888618
743	E	0.255798388888618	0.255798388888618
744	K	0.255798388888618	0.255798388888618
745	N	0.153479296153396	0.254143938692622
746	N	0.254143938692622	0.153479296153396
747	P	0.120590403614817	0.129377107512876
748	G	0.129377107512876	0.121143445417633
749	H	0.121143445417633	0.120590403614817
750	L	0.058704972627822	0.069296652976259
751	S	0.020563986739043	0.069296652976259
752	Q	0.069296652976259	0.069296652976259
753	N	0.128584646251290	0.128584646251290
754	R	0.167031797595384	0.167031797595384
755	G	0.201771327393597	0.201771327393597
756	I	0.229219676337559	0.229219676337559
757	S	0.297781881217483	0.229219676337559
758	P	0.266286450884316	0.229219676337559
759	E	0.099834565634354	0.100821243638778
760	I	0.100821243638778	0.099834565634354
761	F	0.065216157830456	0.080834904833312
762	H	0.080834904833312	0.080834904833312
763	S	0.071362856986991	0.080834904833312
764	S	0.160337193955277	0.091898137760131
765	H	0.091898137760131	0.160337193955277
766	Q	0.166940167158144	0.166940167158144
767	E	0.202658043092667	0.202658043092667
768	T	0.454068463382076	0.260100465623736
769	E	0.410612530177503	0.260100465623736
770	S	0.260100465623736	0.260100465623736
771	K	0.235136435246680	0.235136435246680
772	L	0.150012725631503	0.150012725631503
773	R	0.091998734567090	0.091998734567090
774	W	0.051192663492699	0.091998734567090
775	H	0.047351268239784	0.091998734567090
776	L	0.139898333451933	0.113184560782878
777	V	0.113184560782878	0.139898333451933
778	K	0.311583747227929	0.311583747227929
779	K	0.327931254205553	0.327931254205553
780	E	0.341045088433444	0.327931254205553
781	E	0.339820935385417	0.327931254205553
782	E	0.322991082593117	0.322991082593117
783	P	0.185098106499993	0.185098106499993
784	L	0.107905105768129	0.107905105768129
785	N	0.064954923717341	0.064954923717341
786	I	0.039141837752039	0.039141837752039
787	H	0.035425465202588	0.039141837752039
788	S	0.037494700468641	0.039141837752039
789	F	0.063543981434113	0.063543981434113
790	S	0.091293871536811	0.091293871536811
791	K	0.229836491751117	0.213148690104996
792	E	0.229836491751117	0.229836491751117
793	R	0.213148690104996	0.229836491751117
794	S	0.368009774288063	0.213148690104996
795	P	0.212386033171794	0.212386033171794
796	S	0.165574447432320	0.176338360742097
797	S	0.176338360742097	0.165574447432320
798	P	0.103816499393106	0.103816499393106
799	V	0.096562654858233	0.103816499393106
800	P	0.094696527939445	0.103816499393106
801	V	0.155553473630381	0.111085105051546
802	V	0.136089818371600	0.129404304300774
803	K	0.111085105051546	0.136089818371600
804	N	0.129404304300774	0.136089818371600
805	R	0.218285161349777	0.218285161349777
806	T	0.231382928830418	0.231382928830418
807	Q	0.399527794224287	0.249046475011226
808	Q	0.249046475011226	0.288379317899387
809	T	0.422963799183294	0.288379317899387
810	Q	0.288379317899387	0.249046475011226
811	N	0.158617170182663	0.201316603007358
812	T	0.166639020228219	0.201316603007358
813	L	0.201316603007358	0.186768300245268
814	H	0.287973589770034	0.201316603007358
815	L	0.186768300245268	0.201316603007358
816	P	0.211703863357272	0.186768300245268
817	L	0.143175656166032	0.186768300245268
818	K	0.115920417951984	0.210718409928352
819	N	0.210718409928352	0.210718409928352
820	S	0.406578627104525	0.214286565237446
821	S	0.403943917629304	0.214286565237446
822	Y	0.214286565237446	0.214286565237446
823	E	0.201902347374734	0.201902347374734
824	R	0.096516288918480	0.103911167126574
825	E	0.103911167126574	0.096516288918480
826	N	0.058738800639196	0.082559069185750
827	L	0.036608703405541	0.082559069185750
828	I	0.082559069185750	0.082559069185750
829	S	0.082559069185750	0.082559069185750
830	G	0.082559069185750	0.082559069185750
831	S	0.037813136787351	0.082559069185750
832	N	0.122317960311481	0.114393552869884
833	Q	0.114393552869884	0.114393552869884
834	T	0.114393552869884	0.114393552869884
835	E	0.140025670845406	0.114393552869884
836	L	0.079759067841195	0.079759067841195
837	S	0.043881959016071	0.079759067841195
838	S	0.078980395404562	0.079759067841195
839	G	0.187598772086453	0.164073475641827
840	I	0.164073475641827	0.187598772086453
841	S	0.299880246544108	0.299880246544108
842	E	0.441854245665564	0.441854245665564
843	S	0.457948582660896	0.441854245665564
844	S	0.598038079257453	0.441854245665564
845	H	0.385847178897944	0.423395414345775
846	F	0.265071793119823	0.423395414345775
847	I	0.423395414345775	0.423395414345775
848	P	0.627060710678361	0.588438229705414
849	Y	0.588438229705414	0.627060710678361
850	V	0.728704793118215	0.665276558826287
851	R	0.700448756373043	0.665276558826287
852	T	0.665276558826287	0.665276558826287
853	N	0.498325768757315	0.530673114891560
854	E	0.530673114891560	0.498325768757315
855	I	0.339665045808152	0.358329193710986
856	Y	0.321876644745686	0.339665045808152
857	Y	0.358329193710986	0.321876644745686
858	L	0.196060420010834	0.196060420010834
859	D	0.108382319493892	0.108382319493892
860	P	0.101256579654144	0.108382319493892
861	D	0.101256579654144	0.102393496530157
862	A	0.115854849130284	0.101256579654144
863	P	0.102393496530157	0.101256579654144
864	L	0.045461246735269	0.045461246735269
865	S	0.024754802099266	0.024754802099266
866	G	0.024754802099266	0.024754802099266
867	P	0.012312976663840	0.022751038261877
868	S	0.019404250016842	0.022751038261877
869	T	0.022751038261877	0.019404250016842
870	Q	0.041208466871238	0.022751038261877
871	D	0.017202681827711	0.022751038261877
872	P	0.032005602002840	0.017202681827711
873	Q	0.013131348438886	0.015078763824265
874	Y	0.012128087770065	0.015078763824265
875	Q	0.015078763824265	0.015078763824265
876	N	0.019062805969930	0.017614459006688
877	S	0.017614459006688	0.019062805969930
878	Q	0.032244039316396	0.032244039316396
879	D	0.063206489921016	0.063206489921016
880	C	0.063206489921016	0.063206489921016
881	G	0.073541568117197	0.063206489921016
882	Q	0.041224701564349	0.063206489921016
883	K	0.038348327607282	0.068643654140152
884	R	0.068643654140152	0.047707219109696
885	Q	0.091106840641050	0.047707219109696
886	L	0.047707219109696	0.068643654140152
887	F	0.044115204192837	0.091106840641050
888	D	0.147834234431885	0.147834234431885
889	S	0.168734060237638	0.164029193622264
890	D	0.175591460181047	0.164029193622264
891	C	0.164029193622264	0.168734060237638
892	V	0.141706971711803	0.175591460181047
893	R	0.187086103221588	0.175912114571369
894	D	0.298421028858279	0.175912114571369
895	P	0.175912114571369	0.175912114571369
896	L	0.083101024301742	0.163641718903307
897	L	0.163641718903307	0.163641718903307
898	N	0.089075732318609	0.108187564233972
899	P	0.174306233083215	0.108187564233972
900	N	0.108187564233972	0.089075732318609
901	M	0.061594040921533	0.108187564233972
902	V	0.069469153272127	0.108187564233972
903	K	0.233195384154439	0.233195384154439
904	N	0.401968538656777	0.233195384154439
905	R	0.252233773047537	0.243266460178699
906	D	0.119523178335386	0.252233773047537
907	R	0.243266460178699	0.243266460178699
908	Q	0.274419057303780	0.243266460178699
909	Q	0.214883714869231	0.243266460178699
910	A	0.254779453015581	0.214883714869231
911	I	0.177840374840689	0.177840374840689
912	L	0.174707260941159	0.177840374840689
913	K	0.167877360137036	0.177840374840689
914	G	0.259962157703683	0.259962157703683
915	L	0.569050483196801	0.530341760584272
916	S	0.530341760584272	0.535712717844122
917	E	0.535712717844122	0.535712717844122
918	L	0.535712717844122	0.530341760584272
919	R	0.469902872524242	0.469902872524242
920	Q	0.199978965808815	0.199978965808815
921	G	0.199978965808815	0.199978965808815
922	L	0.132104354351597	0.167589468144012
923	L	0.167589468144012	0.167589468144012
924	Q	0.096794781316711	0.167589468144012
925	K	0.167589468144012	0.167589468144012
926	Q	0.397165317470741	0.229634489928651
927	K	0.229634489928651	0.341684759357873
928	E	0.341684759357873	0.343916949488577
929	L	0.408398853454047	0.341684759357873
930	E	0.343916949488577	0.341684759357873
931	S	0.181237361725229	0.181237361725229
932	S	0.098054612354917	0.098054612354917
933	L	0.063357720339644	0.063357720339644
934	L	0.039560564459122	0.063357720339644
935	P	0.042734928962242	0.063357720339644
936	L	0.081282265109569	0.058398024046971
937	A	0.104354372950733	0.081282265109569
938	E	0.058398024046971	0.097498716372595
939	N	0.097498716372595	0.104354372950733
940	Q	0.500000000000000	0.500000000000000
941	E	0.500000000000000	0.500000000000000
942	E	0.500000000000000	0.500000000000000
943	S	0.500000000000000	0.500000000000000
944	F	0.500000000000000	0.500000000000000
945	G	0.500000000000000	0.500000000000000
946	S	0.500000000000000	0.500000000000000
947	S	0.500000000000000	0.500000000000000
948	F	0.500000000000000	0.500000000000000
