# Supplementary material for: Conserved degronome features governing quality control associated proteolysis
Source: Nat Commun. 2022 Dec 8;13:7588. doi: 10.1038/s41467-022-35298-y (PMC9732359; doi:10.1038/s41467-022-35298-y)
Supplement: Supplementary file 7 — Supplementary Data 5 [file 41467_2022_35298_MOESM7_ESM.zip › profile_A2RUC4.csv]

# Degron profile of A2RUC4
# logit: Predicted probability of a tile being a degron (PSI<2.2) assigned to central position
# smooth: Running median spanning 5 positions
resi	aa	logit	logit_smooth
1	M	0.500000000000000	0.500000000000000
2	A	0.500000000000000	0.500000000000000
3	G	0.500000000000000	0.500000000000000
4	Q	0.500000000000000	0.500000000000000
5	H	0.500000000000000	0.500000000000000
6	L	0.500000000000000	0.500000000000000
7	P	0.500000000000000	0.500000000000000
8	V	0.500000000000000	0.500000000000000
9	P	0.192476726691694	0.192476726691694
10	R	0.127573419948472	0.192476726691694
11	L	0.182097248060457	0.192476726691694
12	E	0.306945966363494	0.306945966363494
13	G	0.306945966363494	0.306945966363494
14	V	0.306945966363494	0.306945966363494
15	S	0.306945966363494	0.306945966363494
16	R	0.474249876769630	0.310161812952765
17	E	0.310161812952765	0.327983451851892
18	Q	0.327983451851892	0.327983451851892
19	F	0.327983451851892	0.310161812952765
20	M	0.196741745841299	0.327983451851892
21	Q	0.266128990277464	0.327983451851892
22	H	0.473990264167639	0.473990264167639
23	L	0.473990264167639	0.473990264167639
24	Y	0.628646666590840	0.473990264167639
25	P	0.473893320695253	0.542590792651533
26	Q	0.542590792651533	0.542590792651533
27	R	0.723560731353869	0.473893320695253
28	K	0.411807504389329	0.466538748092008
29	P	0.466538748092008	0.417456902113269
30	L	0.417456902113269	0.411807504389329
31	V	0.361022661301962	0.361022661301962
32	L	0.325635563298813	0.325635563298813
33	E	0.219965485175675	0.253174646057421
34	G	0.249116472820524	0.253174646057421
35	I	0.253174646057421	0.253174646057421
36	D	0.383548526016411	0.383548526016411
37	L	0.400191820465813	0.383548526016411
38	G	0.572389091449496	0.383548526016411
39	P	0.262592326831114	0.265521514993993
40	C	0.265521514993993	0.265521514993993
41	T	0.265521514993993	0.265521514993993
42	S	0.386394076840874	0.386394076840874
43	K	0.434548091137664	0.391620208438677
44	W	0.391620208438677	0.391620208438677
45	T	0.493354741309547	0.391620208438677
46	V	0.281546812483935	0.351506032092356
47	D	0.328264025027388	0.328264025027388
48	Y	0.351506032092356	0.281546812483935
49	L	0.162345318321727	0.246367987394810
50	S	0.246367987394810	0.246367987394810
51	Q	0.235593091822413	0.246367987394810
52	V	0.399594254649784	0.265964820434422
53	G	0.265964820434422	0.305464081604288
54	G	0.379330581790617	0.379330581790617
55	K	0.305464081604288	0.379330581790617
56	K	0.519214535476417	0.409988463161544
57	E	0.515450751691098	0.409988463161544
58	V	0.409988463161544	0.511018803197057
59	K	0.390667452666329	0.409988463161544
60	I	0.511018803197057	0.409988463161544
61	H	0.234468970868196	0.430826674521407
62	V	0.430826674521407	0.511018803197057
63	A	0.670868035283896	0.670868035283896
64	A	0.683743637505445	0.683743637505445
65	V	0.683743637505445	0.683743637505445
66	A	0.749218462198717	0.749218462198717
67	Q	0.765991056612539	0.765991056612539
68	M	0.855506736431378	0.834290609530617
69	D	0.834290609530617	0.834290609530617
70	F	0.834400980812024	0.834290609530617
71	I	0.749198537799826	0.820564711115211
72	S	0.820564711115211	0.776310008651976
73	K	0.760045334425240	0.760045334425240
74	N	0.776310008651976	0.760045334425240
75	F	0.585643158258890	0.638402214354801
76	V	0.585643158258890	0.638402214354801
77	Y	0.638402214354801	0.638402214354801
78	R	0.857632610687414	0.638402214354801
79	T	0.748414485525521	0.659245133246903
80	L	0.611879507294668	0.715767099551095
81	P	0.659245133246903	0.659245133246903
82	F	0.715767099551095	0.645688868411629
83	D	0.645688868411629	0.645688868411629
84	Q	0.358950125171601	0.358950125171601
85	L	0.236390085593187	0.236390085593187
86	V	0.161621583652588	0.161621583652588
87	Q	0.144167911038196	0.144167911038196
88	R	0.087304798903231	0.144167911038196
89	A	0.086871355643580	0.144167911038196
90	A	0.172956888447418	0.160275830054592
91	E	0.160275830054592	0.172956888447418
92	E	0.276361521396113	0.172956888447418
93	K	0.192001448430392	0.160275830054592
94	H	0.059457179277204	0.059457179277204
95	K	0.020838299138327	0.033715962687944
96	E	0.021283164313778	0.033715962687944
97	F	0.033715962687944	0.033715962687944
98	F	0.046913867763730	0.046913867763730
99	V	0.070073803633844	0.070073803633844
100	S	0.124050569555669	0.124050569555669
101	E	0.197871758609555	0.197871758609555
102	D	0.329558000804004	0.197871758609555
103	E	0.256350414784847	0.197871758609555
104	K	0.173492001114350	0.173492001114350
105	Y	0.154503988429709	0.154503988429709
106	Y	0.076750649589788	0.076750649589788
107	L	0.045805362664171	0.045805362664171
108	R	0.025853482237009	0.037905802632659
109	S	0.013090241709452	0.037905802632659
110	L	0.037905802632659	0.037905802632659
111	G	0.088209106850631	0.077677743254230
112	E	0.077677743254230	0.088209106850631
113	D	0.153880042397971	0.088209106850631
114	P	0.101805055333127	0.077677743254230
115	R	0.058137379168993	0.058137379168993
116	K	0.029423591957936	0.049880182061132
117	D	0.049880182061132	0.042717010061507
118	V	0.042717010061507	0.042717010061507
119	A	0.042717010061507	0.049880182061132
120	D	0.099814927681015	0.099814927681015
121	I	0.154043989953621	0.139390376723595
122	R	0.215970483560108	0.154043989953621
123	K	0.139390376723595	0.215970483560108
124	Q	0.234081202723111	0.234081202723111
125	F	0.234081202723111	0.234081202723111
126	P	0.533271635103950	0.234081202723111
127	L	0.362856441190564	0.362856441190564
128	L	0.210374423026467	0.477564113756847
129	K	0.499005403811838	0.444063252850200
130	G	0.477564113756847	0.444063252850200
131	D	0.444063252850200	0.444063252850200
132	I	0.327229832756807	0.327229832756807
133	K	0.232327306619787	0.247279784993576
134	F	0.130017150450102	0.246266413570263
135	P	0.247279784993576	0.232327306619787
136	E	0.246266413570263	0.155742028020357
137	F	0.148151493093542	0.246266413570263
138	F	0.155742028020357	0.246266413570263
139	K	0.293830438414609	0.293830438414609
140	E	0.608697154579010	0.451870633387921
141	E	0.451870633387921	0.487908927684067
142	Q	0.640312956129667	0.528509991610790
143	F	0.487908927684067	0.528509991610790
144	F	0.528509991610790	0.528509991610790
145	S	0.624008154326779	0.487908927684067
146	S	0.401751767073027	0.403062808218498
147	V	0.403062808218498	0.403062808218498
148	F	0.397882064798691	0.403062808218498
149	R	0.683784814319368	0.683784814319368
150	I	0.881780053540727	0.825042812818833
151	S	0.890983002502889	0.825042812818833
152	S	0.825042812818833	0.825042812818833
153	P	0.813756247827400	0.813756247827400
154	G	0.685897626272579	0.788305769104123
155	L	0.788305769104123	0.766580927348365
156	Q	0.766580927348365	0.685897626272579
157	L	0.467648574711745	0.467648574711745
158	W	0.392430922134297	0.467648574711745
159	T	0.373441930546287	0.467648574711745
160	H	0.528237265202529	0.528237265202529
161	Y	0.695082918514579	0.695082918514579
162	D	0.712187989280546	0.712187989280546
163	V	0.848056560599684	0.712187989280546
164	M	0.750226752270879	0.712187989280546
165	D	0.711082135008514	0.711082135008514
166	N	0.552599902730212	0.552599902730212
167	L	0.370297432149453	0.498164983238770
168	L	0.385585950961846	0.494396879563987
169	I	0.498164983238770	0.494396879563987
170	Q	0.494396879563987	0.498164983238770
171	V	0.786126000277073	0.728098673643429
172	T	0.801085527282385	0.786126000277073
173	G	0.728098673643429	0.801085527282385
174	K	0.819956820099672	0.801085527282385
175	K	0.860994376033158	0.728098673643429
176	R	0.622325400293518	0.622325400293518
177	V	0.518390292895759	0.518390292895759
178	V	0.327872786785339	0.502073513113238
179	L	0.477884311938764	0.502073513113238
180	F	0.502073513113238	0.502073513113238
181	S	0.633246499637626	0.633246499637626
182	P	0.810979763420308	0.774803192139654
183	R	0.810979763420308	0.774803192139654
184	D	0.774803192139654	0.774803192139654
185	A	0.763253127974541	0.763253127974541
186	Q	0.640595171377729	0.640595171377729
187	Y	0.511051847093069	0.511051847093069
188	L	0.242081131897944	0.353859312672617
189	Y	0.225715126068921	0.338243525335645
190	L	0.353859312672617	0.338243525335645
191	K	0.338243525335645	0.353859312672617
192	G	0.490956726281796	0.384038711384113
193	T	0.490956726281796	0.384038711384113
194	K	0.384038711384113	0.384038711384113
195	S	0.364824743922825	0.364824743922825
196	E	0.142230549333334	0.142230549333334
197	V	0.142230549333334	0.142230549333334
198	L	0.105177074174904	0.105177074174904
199	N	0.055700985440214	0.105177074174904
200	I	0.097728540273426	0.105177074174904
201	D	0.108554843680334	0.108554843680334
202	N	0.184527166841716	0.184527166841716
203	P	0.309606679243710	0.309606679243710
204	D	0.309606679243710	0.309606679243710
205	L	0.424114529374368	0.309606679243710
206	A	0.346394327813995	0.309606679243710
207	K	0.233347068144184	0.292765845116282
208	Y	0.292765845116282	0.287926044268919
209	P	0.260358985650659	0.287926044268919
210	L	0.287926044268919	0.292765845116282
211	F	0.450056553272745	0.450056553272745
212	S	0.490524964422608	0.490524964422608
213	K	0.783509881611033	0.525158924509903
214	A	0.525158924509903	0.525158924509903
215	R	0.525158924509903	0.525158924509903
216	R	0.470027496207883	0.470027496207883
217	Y	0.203844659086090	0.339356121737156
218	E	0.339356121737156	0.339356121737156
219	C	0.339356121737156	0.339356121737156
220	S	0.339356121737156	0.339356121737156
221	L	0.511187390021746	0.485288180295434
222	E	0.485288180295434	0.485288180295434
223	A	0.485288180295434	0.511187390021746
224	G	0.621452189552492	0.621452189552492
225	D	0.750813364679644	0.750813364679644
226	V	0.764811912279471	0.751073721678063
227	L	0.859287281655067	0.764811912279471
228	F	0.751073721678063	0.837273612820503
229	I	0.837273612820503	0.847929635851705
230	P	0.847929635851705	0.837273612820503
231	A	0.906651980618112	0.837273612820503
232	L	0.819615075077042	0.847929635851705
233	W	0.775292876122305	0.851160218974763
234	F	0.928051361005395	0.838473713877257
235	H	0.851160218974763	0.838473713877257
236	N	0.838473713877257	0.838473713877257
237	V	0.677465383822618	0.677465383822618
238	I	0.637599361492757	0.677465383822618
239	S	0.621506187186294	0.677465383822618
240	E	0.731482162558358	0.730409977561356
241	E	0.730409977561357	0.730409977561356
242	F	0.730409977561356	0.730409977561356
243	G	0.577541957679851	0.730409977561356
244	V	0.577541957679851	0.617398149221599
245	G	0.764009818468061	0.577541957679851
246	V	0.617398149221599	0.577541957679851
247	N	0.442159431557014	0.559980291153742
248	I	0.312733148657586	0.559980291153742
249	F	0.559980291153742	0.506541429248737
250	W	0.793287832188396	0.559980291153742
251	K	0.506541429248737	0.559980291153742
252	H	0.561418731137894	0.506541429248737
253	L	0.431464019275069	0.431464019275069
254	P	0.334076517889048	0.393589443072883
255	S	0.229240081519760	0.334076517889048
256	E	0.393589443072883	0.229240081519760
257	C	0.194216479624143	0.194216479624143
258	Y	0.092835952336758	0.092835952336758
259	D	0.046459039444019	0.046459039444019
260	K	0.025177853788560	0.025177853788560
261	T	0.019957388034331	0.019957388034331
262	D	0.010839994232389	0.019046325871615
263	T	0.015575415202784	0.019046325871615
264	Y	0.019046325871615	0.019046325871615
265	G	0.032714309192017	0.019046325871615
266	N	0.022222026752644	0.022222026752644
267	K	0.015854925663430	0.032714309192017
268	D	0.038052781130943	0.037270742210347
269	P	0.037270742210347	0.038052781130943
270	T	0.072320879528916	0.072320879528916
271	A	0.226631627717205	0.082807737488945
272	A	0.126534235214375	0.126534235214375
273	S	0.082807737488945	0.127815613290610
274	R	0.127815613290610	0.127815613290610
275	A	0.257632037673412	0.257632037673412
276	A	0.257632037673412	0.257632037673412
277	Q	0.412464577126209	0.412464577126209
278	I	0.608092131564654	0.468391856445088
279	L	0.653187706990825	0.574255339090627
280	D	0.468391856445088	0.574255339090627
281	R	0.574255339090627	0.534121094235146
282	A	0.534121094235146	0.468391856445088
283	L	0.378895171304689	0.378895171304689
284	K	0.222021865286211	0.320088258991064
285	T	0.287035018685541	0.287035018685541
286	L	0.320088258991064	0.222021865286211
287	A	0.103596855759375	0.284767831339304
288	E	0.103091663362243	0.284767831339304
289	L	0.284767831339304	0.284767831339304
290	P	0.311699084466125	0.284767831339304
291	E	0.284767831339304	0.284767831339304
292	E	0.186105982207290	0.284767831339304
293	Y	0.267273072959859	0.284767831339304
294	R	0.380907099722963	0.350864014557163
295	D	0.380907099722963	0.380907099722963
296	F	0.350864014557163	0.380907099722963
297	Y	0.657156495662132	0.380907099722963
298	A	0.484905932701387	0.476168381403701
299	R	0.356301712433721	0.484905932701387
300	R	0.476168381403701	0.484905932701387
301	M	0.660221957618781	0.642978676160136
302	V	0.660221957618781	0.660221957618781
303	L	0.642978676160136	0.660221957618781
304	H	0.772590179012326	0.642978676160136
305	I	0.590576077867916	0.590576077867916
306	Q	0.454511214296141	0.500000000000000
307	D	0.500000000000000	0.500000000000000
308	K	0.500000000000000	0.500000000000000
309	A	0.500000000000000	0.500000000000000
310	Y	0.500000000000000	0.500000000000000
311	S	0.500000000000000	0.500000000000000
312	K	0.500000000000000	0.500000000000000
313	N	0.500000000000000	0.500000000000000
314	S	0.500000000000000	0.500000000000000
315	E	0.500000000000000	0.500000000000000
