# Supplementary material for: Conserved degronome features governing quality control associated proteolysis
Source: Nat Commun. 2022 Dec 8;13:7588. doi: 10.1038/s41467-022-35298-y (PMC9732359; doi:10.1038/s41467-022-35298-y)
Supplement: Supplementary file 7 — Supplementary Data 5 [file 41467_2022_35298_MOESM7_ESM.zip › profile_A2RUG3.csv]

# Degron profile of A2RUG3
# logit: Predicted probability of a tile being a degron (PSI<2.2) assigned to central position
# smooth: Running median spanning 5 positions
resi	aa	logit	logit_smooth
1	M	0.500000000000000	0.500000000000000
2	F	0.500000000000000	0.500000000000000
3	I	0.500000000000000	0.500000000000000
4	F	0.500000000000000	0.500000000000000
5	N	0.500000000000000	0.500000000000000
6	S	0.500000000000000	0.500000000000000
7	I	0.500000000000000	0.500000000000000
8	A	0.500000000000000	0.500000000000000
9	D	0.893491998924004	0.793767790719469
10	D	0.904870743752169	0.793767790719469
11	I	0.793767790719469	0.793767790719469
12	F	0.698797635829201	0.774539618415302
13	P	0.716548379670828	0.774539618415302
14	L	0.774539618415302	0.716548379670828
15	I	0.846525917600216	0.774539618415302
16	S	0.682467783542137	0.780972969502593
17	C	0.780972969502593	0.846525917600216
18	V	0.930570684155693	0.930570684155693
19	G	0.970510745444943	0.950010855048128
20	A	0.970510745444943	0.957634684215274
21	I	0.950010855048128	0.957634684215274
22	H	0.957634684215274	0.950010855048128
23	C	0.900958224058042	0.900958224058042
24	N	0.779961852090103	0.779961852090103
25	I	0.639189698852165	0.673368615702116
26	L	0.673368615702116	0.673368615702116
27	A	0.597350955351683	0.673368615702116
28	I	0.706578245976881	0.673368615702116
29	R	0.799797992163154	0.706578245976881
30	T	0.649124750035456	0.706578245976881
31	G	0.763248680973103	0.763248680973103
32	N	0.649443611428527	0.763248680973103
33	D	0.799292656081952	0.763248680973103
34	F	0.799292656081952	0.753664065408902
35	A	0.666503891124472	0.753664065408902
36	A	0.753664065408902	0.753664065408902
37	I	0.753664065408902	0.753664065408902
38	K	0.830769420038508	0.830769420038508
39	L	0.901206900825471	0.901206900825471
40	Q	0.947770922000384	0.947770922000384
41	V	0.978978140932580	0.978978140932580
42	I	0.994609689723029	0.988604855063649
43	K	0.990694677839052	0.990694677839052
44	L	0.988604855063649	0.991091093021313
45	I	0.992526891699324	0.991091093021313
46	Y	0.991091093021313	0.992526891699324
47	L	0.995854562981087	0.995854562981087
48	M	0.996173483639725	0.995854562981087
49	I	0.996468381024403	0.995854562981087
50	W	0.992939751851880	0.995328773838585
51	H	0.991582602749033	0.992939751851880
52	S	0.995328773838585	0.991582602749033
53	L	0.991354511009332	0.991354511009332
54	V	0.990637728191423	0.990637728191423
55	I	0.986843122534740	0.989324971239192
56	I	0.986772148482644	0.986843122534740
57	S	0.989324971239192	0.986772148482644
58	P	0.974806579201350	0.974806579201350
59	V	0.959965776171808	0.974806579201350
60	V	0.956974923593123	0.959965776171808
61	T	0.976627435799635	0.956974923593123
62	L	0.954482734979806	0.954482734979806
63	A	0.919000950753398	0.919000950753398
64	F	0.808184581928050	0.808184581928050
65	F	0.674220191045229	0.808184581928050
66	P	0.795415469640784	0.808184581928050
67	A	0.831401087572427	0.831401087572427
68	S	0.843822960791344	0.843822960791344
69	L	0.856161402200576	0.856161402200576
70	K	0.917084992786790	0.917084992786790
71	Q	0.922995299044258	0.922995299044258
72	G	0.952118806660977	0.948518442680346
73	S	0.948518442680346	0.948518442680346
74	L	0.948518442680346	0.952118806660977
75	H	0.973659367803144	0.973659367803144
76	F	0.982635060188027	0.982635060188027
77	L	0.990680959668013	0.990680959668013
78	L	0.990680959668013	0.990680959668013
79	I	0.991304192505470	0.990680959668013
80	I	0.990567691368847	0.991304192505470
81	Y	0.996377688452886	0.993707249067655
82	F	0.998068571946664	0.996359444787872
83	V	0.993707249067655	0.996359444787872
84	L	0.996359444787872	0.993707249067655
85	L	0.993219328931476	0.993219328931476
86	L	0.986578843108801	0.986578843108801
87	T	0.975080334716577	0.975080334716577
88	P	0.935611771665005	0.935611771665005
89	W	0.878283964555278	0.878283964555278
90	L	0.817968052078609	0.818778408670118
91	E	0.818778408670118	0.817968052078609
92	F	0.692497565874049	0.692497565874049
93	S	0.545194661990762	0.545194661990762
94	K	0.336076957275543	0.336076957275543
95	S	0.214090460128215	0.214090460128215
96	G	0.202572899686673	0.202572899686673
97	T	0.191653112556823	0.191653112556823
98	H	0.086743506735359	0.086743506735359
99	L	0.048126026637446	0.080940256576998
100	P	0.080940256576998	0.080940256576998
101	S	0.066196351595914	0.080940256576998
102	N	0.107848630535544	0.083740411000210
103	T	0.088373208824936	0.088373208824936
104	K	0.083740411000210	0.107848630535544
105	N	0.173059093516245	0.135321732013284
106	N	0.135321732013284	0.173059093516245
107	S	0.189020625940630	0.189020625940630
108	S	0.189020625940630	0.189020625940630
109	M	0.500000000000000	0.500000000000000
110	V	0.500000000000000	0.500000000000000
111	G	0.500000000000000	0.500000000000000
112	K	0.500000000000000	0.500000000000000
113	Y	0.500000000000000	0.500000000000000
114	G	0.500000000000000	0.500000000000000
115	C	0.500000000000000	0.500000000000000
116	L	0.500000000000000	0.500000000000000
117	S	0.500000000000000	0.500000000000000
