# Supplementary material for: Conserved degronome features governing quality control associated proteolysis
Source: Nat Commun. 2022 Dec 8;13:7588. doi: 10.1038/s41467-022-35298-y (PMC9732359; doi:10.1038/s41467-022-35298-y)
Supplement: Supplementary file 7 — Supplementary Data 5 [file 41467_2022_35298_MOESM7_ESM.zip › profile_A2RUH7.csv]

# Degron profile of A2RUH7
# logit: Predicted probability of a tile being a degron (PSI<2.2) assigned to central position
# smooth: Running median spanning 5 positions
resi	aa	logit	logit_smooth
1	M	0.500000000000000	0.500000000000000
2	E	0.500000000000000	0.500000000000000
3	A	0.500000000000000	0.500000000000000
4	A	0.500000000000000	0.500000000000000
5	T	0.500000000000000	0.500000000000000
6	A	0.500000000000000	0.500000000000000
7	P	0.500000000000000	0.500000000000000
8	E	0.500000000000000	0.500000000000000
9	V	0.257883792117090	0.257883792117090
10	A	0.178872017402345	0.178872017402345
11	A	0.178872017402345	0.178872017402345
12	G	0.178872017402345	0.178872017402345
13	S	0.150751254827293	0.150751254827293
14	K	0.129860831786968	0.129860831786968
15	L	0.129860831786968	0.129860831786968
16	K	0.080672295718990	0.129860831786968
17	V	0.157949426451072	0.080672295718990
18	K	0.059397494940719	0.059397494940719
19	E	0.041905928913718	0.041905928913718
20	A	0.029404310404392	0.041905928913718
21	S	0.035653882715183	0.041905928913718
22	P	0.043401918936159	0.035653882715183
23	A	0.045914888509436	0.035653882715183
24	D	0.021309775104519	0.021309775104519
25	A	0.017161033479684	0.017161033479684
26	E	0.009358830160248	0.015936089619136
27	P	0.007518910065935	0.009878294646904
28	P	0.015936089619136	0.009878294646904
29	Q	0.009878294646904	0.009878294646904
30	A	0.009878294646904	0.009878294646904
31	S	0.009878294646904	0.009878294646904
32	P	0.008152302112378	0.009878294646904
33	G	0.013786111420981	0.010400786994297
34	Q	0.010400786994297	0.013786111420981
35	G	0.033249505730925	0.033249505730925
36	A	0.070645574603626	0.065445156875855
37	G	0.070645574603626	0.070645574603626
38	S	0.065445156875855	0.070645574603626
39	P	0.104083992832668	0.065445156875855
40	T	0.062525319107657	0.062525319107657
41	P	0.043105178100731	0.060357710348154
42	Q	0.060357710348154	0.060357710348154
43	L	0.055869084031643	0.060357710348154
44	L	0.068721326442213	0.068721326442213
45	P	0.109068673880221	0.109068673880221
46	P	0.242795666752683	0.242795666752683
47	I	0.375928818925166	0.375928818925166
48	E	0.375928818925166	0.375928818925166
49	E	0.391305360656723	0.391305360656723
50	H	0.481364029382052	0.481364029382052
51	P	0.653953771802198	0.481364029382052
52	K	0.520459424753590	0.481364029382052
53	I	0.347701188409599	0.520459424753590
54	W	0.388008663116300	0.520459424753590
55	L	0.563567669907443	0.563567669907443
56	P	0.563567669907443	0.563567669907443
57	R	0.708186219460945	0.708186219460945
58	A	0.799415414808355	0.799415414808355
59	L	0.863091692434127	0.799415414808355
60	R	0.848653122922986	0.799415414808355
61	Q	0.748268195325703	0.748268195325703
62	T	0.596139849392219	0.596139849392219
63	Y	0.559697517616168	0.559697517616168
64	I	0.349289229892600	0.559697517616168
65	R	0.542626498956008	0.559697517616168
66	K	0.673817389654678	0.607931413783021
67	V	0.774117918213790	0.673817389654678
68	G	0.607931413783021	0.728644122466795
69	D	0.728644122466795	0.728644122466795
70	T	0.728644122466795	0.667556042825389
71	V	0.667556042825389	0.667556042825389
72	N	0.522342314240409	0.522342314240409
73	L	0.313451848143093	0.313451848143093
74	L	0.285179170911614	0.285179170911614
75	I	0.264533796583420	0.264533796583420
76	P	0.162905910364982	0.264533796583420
77	F	0.240054594732664	0.264533796583420
78	Q	0.562702375048742	0.562702375048742
79	G	0.715940083155174	0.599074156577770
80	K	0.599074156577770	0.599074156577770
81	P	0.670031815970516	0.599074156577770
82	K	0.350733977832148	0.350733977832148
83	P	0.178574742692347	0.198416499931786
84	Q	0.146356171805071	0.198416499931786
85	A	0.198416499931786	0.178574742692347
86	I	0.199285031522653	0.152740396494627
87	W	0.118797231905845	0.171024502824989
88	T	0.152740396494627	0.171024502824989
89	H	0.171024502824989	0.171024502824989
90	D	0.207529990561856	0.207529990561856
91	G	0.321425413570623	0.321425413570623
92	C	0.357853827694462	0.357853827694462
93	A	0.507383650704339	0.357853827694462
94	L	0.475218232463094	0.357853827694462
95	D	0.260825691182455	0.260825691182455
96	T	0.118725177669501	0.118725177669501
97	R	0.071063987833135	0.071063987833135
98	R	0.061449414906706	0.071063987833135
99	V	0.061449414906706	0.071063987833135
100	S	0.079698429492253	0.079698429492253
101	V	0.098943910428279	0.098943910428279
102	R	0.143911082514164	0.143240711492943
103	N	0.143240711492943	0.143911082514164
104	G	0.405135167290374	0.278881911952558
105	E	0.420900626043596	0.305494276450327
106	Q	0.278881911952558	0.305494276450327
107	D	0.305494276450327	0.278881911952558
108	S	0.192243559636850	0.204316695339963
109	I	0.204316695339963	0.192243559636850
110	L	0.155966469084427	0.155966469084427
111	F	0.078847226640945	0.097390390340452
112	I	0.097390390340452	0.097390390340452
113	R	0.097390390340452	0.097390390340452
114	E	0.168593906897584	0.168593906897584
115	A	0.275613809009137	0.275613809009137
116	Q	0.412601000498429	0.411533532551770
117	R	0.568890295319781	0.411533532551770
118	A	0.411533532551770	0.411533532551770
119	D	0.388304674348907	0.388304674348907
120	S	0.238660943703023	0.238660943703023
121	G	0.224364890137800	0.224364890137800
122	R	0.168534848909065	0.224364890137800
123	Y	0.210693864374073	0.210693864374073
124	Q	0.290097144399787	0.210693864374073
125	L	0.202718810115865	0.210693864374073
126	R	0.224324174327407	0.224324174327407
127	V	0.192410356160015	0.224324174327407
128	Q	0.369091558989144	0.369091558989144
129	L	0.371640681155904	0.371640681155904
130	G	0.614296345747684	0.424542206364120
131	G	0.424542206364120	0.464549686523652
132	L	0.464549686523652	0.614296345747684
133	E	0.638533123102768	0.615901621112963
134	A	0.615901621112963	0.615901621112963
135	T	0.751596092872489	0.615901621112963
136	A	0.504609766883580	0.543614234823188
137	T	0.543614234823188	0.504609766883580
138	I	0.350194496114401	0.377293711703907
139	D	0.350194496114401	0.350194496114401
140	I	0.377293711703907	0.350194496114401
141	L	0.215153432520527	0.305835510278582
142	V	0.305835510278582	0.305835510278582
143	I	0.264176256981377	0.305835510278582
144	E	0.419607825919720	0.357091059427837
145	R	0.357091059427837	0.419607825919720
146	P	0.507900519886358	0.463668274399670
147	G	0.463668274399670	0.463668274399670
148	P	0.463668274399670	0.463668274399670
149	P	0.420000414671336	0.432879056860930
150	Q	0.432879056860930	0.420000414671336
151	S	0.252840690414615	0.351061944073041
152	I	0.236973529196100	0.351061944073041
153	K	0.351061944073041	0.351061944073041
154	L	0.380923691937743	0.380923691937743
155	V	0.422587441393906	0.422587441393906
156	D	0.645212016717508	0.551226232995486
157	V	0.551226232995486	0.645212016717508
158	W	0.741037836261893	0.727159392292912
159	G	0.758192517212596	0.727159392292912
160	F	0.727159392292912	0.727159392292912
161	S	0.526674278590566	0.526674278590566
162	A	0.521292195340227	0.521292195340227
163	T	0.224623486163086	0.224623486163086
164	L	0.146574363546928	0.206230068086413
165	E	0.206230068086413	0.146574363546928
166	W	0.107831407885117	0.107831407885117
167	T	0.058120406145014	0.091494233221889
168	P	0.091042065374118	0.091494233221889
169	P	0.091494233221889	0.091494233221889
170	Q	0.159095027393182	0.104391002708248
171	D	0.104391002708248	0.104391002708248
172	T	0.166382578985640	0.159095027393182
173	G	0.096992103512732	0.129419796806016
174	N	0.241880296892471	0.129419796806016
175	T	0.129419796806016	0.129419796806016
176	A	0.121751653012786	0.129419796806016
177	L	0.166769735544925	0.121751653012786
178	L	0.105292597756130	0.121751653012786
179	G	0.114221447758140	0.166769735544925
180	Y	0.195659155882347	0.193944542683898
181	T	0.193944542683898	0.193944542683898
182	V	0.193944542683898	0.195659155882347
183	Q	0.362973642692237	0.362973642692237
184	K	0.527420874783714	0.477655033566494
185	A	0.629524521733953	0.477655033566494
186	D	0.477655033566494	0.527420874783714
187	T	0.453570631735445	0.477655033566494
188	K	0.673479576198124	0.453570631735445
189	S	0.406172349718349	0.425435094809537
190	G	0.421754777479823	0.425435094809537
191	L	0.425435094809537	0.425435094809537
192	W	0.463853822059853	0.449241713774320
193	F	0.497511590545216	0.463853822059853
194	T	0.449241713774320	0.497511590545216
195	V	0.620073496126933	0.620073496126933
196	L	0.721600317353637	0.721600317353637
197	E	0.848418647367218	0.848418647367218
198	H	0.905165577874717	0.848418647367218
199	Y	0.926603965886131	0.848418647367218
200	H	0.770566529795940	0.776377738090772
201	R	0.761124676486254	0.776377738090772
202	T	0.776377738090772	0.770566529795940
203	S	0.874864455440320	0.761124676486254
204	C	0.756072615993620	0.756072615993620
205	I	0.566888484106475	0.756072615993620
206	V	0.695113818874708	0.721854801779309
207	S	0.785460316424212	0.721854801779309
208	D	0.721854801779309	0.785460316424212
209	L	0.818112024774357	0.818112024774357
210	I	0.818112024774357	0.818112024774357
211	I	0.883542261781721	0.883542261781721
212	G	0.934103820298160	0.883542261781721
213	N	0.915501244729285	0.883542261781721
214	S	0.753402715375743	0.753402715375743
215	Y	0.586995447897905	0.753402715375743
216	A	0.567354106562490	0.628998953595935
217	F	0.808167063802231	0.610056833281608
218	R	0.628998953595935	0.610056833281608
219	V	0.610056833281608	0.610056833281608
220	F	0.434535277089521	0.434535277089521
221	A	0.368497128428527	0.434535277089521
222	E	0.426489846689757	0.426489846689757
223	N	0.477147300445794	0.426386473740710
224	Q	0.309422815641901	0.426386473740710
225	C	0.426386473740710	0.309422815641901
226	G	0.286841307189298	0.286841307189298
227	L	0.273723771066590	0.273723771066590
228	S	0.099468888166787	0.099958305988618
229	E	0.099958305988618	0.099958305988618
230	T	0.099958305988618	0.099958305988618
231	A	0.172566031951612	0.172566031951612
232	P	0.348627812978694	0.239125984147518
233	I	0.348627812978694	0.337804435975379
234	T	0.239125984147518	0.337804435975379
235	T	0.337804435975379	0.251995412122337
236	D	0.249940518218587	0.251995412122337
237	L	0.251995412122337	0.337804435975379
238	A	0.500176292492695	0.500176292492695
239	H	0.631482230220284	0.568308232018798
240	I	0.568308232018798	0.568308232018798
241	Q	0.610263732761702	0.568308232018798
242	K	0.420330409105026	0.500536427294188
243	A	0.351598680935177	0.500536427294188
244	A	0.500536427294188	0.500536427294188
245	T	0.711042667552044	0.515161742790650
246	V	0.547211605766178	0.515161742790650
247	Y	0.515161742790650	0.515161742790650
248	K	0.330019149294034	0.330019149294034
249	T	0.311326751452412	0.328841489388531
250	K	0.328841489388531	0.311326751452412
251	G	0.229792544469546	0.229792544469546
252	F	0.229792544469546	0.229792544469546
253	A	0.171258659541081	0.174333925713351
254	Q	0.161571628308468	0.171258659541081
255	R	0.174333925713351	0.161571628308468
256	D	0.109769906052161	0.109769906052161
257	F	0.107678962934278	0.109769906052161
258	S	0.092109927319885	0.109769906052161
259	E	0.168166736486338	0.107678962934278
260	A	0.247071483508599	0.103010616563962
261	P	0.080691822361877	0.111770128074610
262	K	0.103010616563962	0.105474672900465
263	F	0.111770128074610	0.105474672900465
264	T	0.105474672900465	0.111770128074610
265	Q	0.286898858407744	0.141324848420998
266	P	0.178776535097665	0.178776535097665
267	L	0.141324848420998	0.242905325606476
268	A	0.331689669702575	0.242905325606476
269	D	0.242905325606476	0.271915471614698
270	C	0.276208428466091	0.272996160069136
271	T	0.271915471614698	0.272996160069136
272	T	0.272996160069136	0.276208428466091
273	V	0.409675038758551	0.409675038758551
274	T	0.547028142232120	0.547028142232120
275	G	0.695231522965870	0.645457879481000
276	Y	0.674339421905181	0.674339421905181
277	N	0.645457879481000	0.695231522965870
278	T	0.817192424021281	0.700669270885209
279	Q	0.735742413126739	0.714129012621784
280	L	0.700669270885209	0.714129012621784
281	F	0.714129012621784	0.700669270885209
282	C	0.554594422713221	0.700669270885209
283	C	0.537281741673408	0.714129012621784
284	V	0.757679101051772	0.757679101051772
285	R	0.786190206199864	0.786190206199864
286	A	0.901754149888018	0.901754149888018
287	S	0.944615903092318	0.901754149888018
288	P	0.945734032036361	0.901754149888018
289	R	0.880372736418422	0.880372736418422
290	P	0.787839604433886	0.787839604433886
291	K	0.776704267117100	0.776704267117100
292	I	0.519860228010954	0.563817757283593
293	I	0.563817757283593	0.525031326748928
294	W	0.525031326748928	0.519860228010954
295	L	0.405120483204827	0.405120483204827
296	K	0.350754231487099	0.350754231487099
297	N	0.350754231487099	0.350754231487099
298	K	0.320688571507957	0.350754231487099
299	M	0.490185093449424	0.398770572349836
300	D	0.523886550729011	0.398770572349836
301	I	0.398770572349836	0.398770572349836
302	Q	0.379666511976054	0.379666511976054
303	G	0.238079345454141	0.263248283668165
304	N	0.152049278977325	0.254022411528271
305	P	0.263248283668165	0.254022411528271
306	K	0.254022411528271	0.263248283668165
307	Y	0.423740964075347	0.423740964075347
308	R	0.439782304050601	0.439782304050601
309	A	0.611007585366941	0.474198102232901
310	L	0.591743096405150	0.591743096405150
311	T	0.474198102232901	0.611007585366941
312	H	0.708331322105110	0.708331322105110
313	L	0.767600594189569	0.767600594189569
314	G	0.785571203713148	0.767600594189569
315	I	0.767600594189569	0.767600594189569
316	C	0.590572881321311	0.633720910308042
317	S	0.531913850008717	0.590572881321311
318	L	0.633720910308042	0.531913850008717
319	E	0.315197644411336	0.315197644411336
320	I	0.256063044932938	0.256063044932938
321	R	0.194446524722196	0.256063044932938
322	K	0.207345852605631	0.229256978732697
323	P	0.374602758593536	0.229256978732697
324	G	0.229256978732697	0.229256978732697
325	P	0.229256978732697	0.229256978732697
326	F	0.219012954773535	0.229256978732697
327	D	0.154823013601799	0.219012954773535
328	G	0.352387742194920	0.174937105067638
329	G	0.174937105067638	0.174937105067638
330	I	0.143129366784663	0.228428352484951
331	Y	0.249726115477536	0.183545930394051
332	T	0.228428352484951	0.228428352484951
333	C	0.183545930394051	0.228428352484951
334	K	0.245037716273877	0.228428352484951
335	A	0.148002794695672	0.245037716273877
336	V	0.372145568902456	0.281517349578173
337	N	0.281517349578173	0.306029854638285
338	P	0.454180950903333	0.306029854638285
339	L	0.306029854638285	0.302838042091447
340	G	0.302838042091447	0.302838042091447
341	E	0.176775837626385	0.185715011649341
342	A	0.185715011649341	0.185715011649341
343	S	0.185715011649341	0.185715011649341
344	V	0.240657903201455	0.185715011649341
345	D	0.136420117488720	0.240657903201455
346	C	0.500000000000000	0.500000000000000
347	R	0.500000000000000	0.500000000000000
348	V	0.500000000000000	0.500000000000000
349	D	0.500000000000000	0.500000000000000
350	V	0.500000000000000	0.500000000000000
351	K	0.500000000000000	0.500000000000000
352	V	0.500000000000000	0.500000000000000
353	P	0.500000000000000	0.500000000000000
354	N	0.500000000000000	0.500000000000000
