# Supplementary material for: Conserved degronome features governing quality control associated proteolysis
Source: Nat Commun. 2022 Dec 8;13:7588. doi: 10.1038/s41467-022-35298-y (PMC9732359; doi:10.1038/s41467-022-35298-y)
Supplement: Supplementary file 7 — Supplementary Data 5 [file 41467_2022_35298_MOESM7_ESM.zip › profile_A2RUQ5.csv]

# Degron profile of A2RUQ5
# logit: Predicted probability of a tile being a degron (PSI<2.2) assigned to central position
# smooth: Running median spanning 5 positions
resi	aa	logit	logit_smooth
1	M	0.500000000000000	0.500000000000000
2	F	0.500000000000000	0.500000000000000
3	D	0.500000000000000	0.500000000000000
4	F	0.500000000000000	0.500000000000000
5	S	0.500000000000000	0.500000000000000
6	F	0.500000000000000	0.500000000000000
7	P	0.500000000000000	0.500000000000000
8	T	0.500000000000000	0.500000000000000
9	P	0.287634945755025	0.287634945755025
10	A	0.185800589939301	0.230707593513370
11	S	0.130344614581472	0.204902295115038
12	A	0.230707593513370	0.185800589939301
13	G	0.204902295115038	0.163064297817376
14	T	0.163064297817376	0.163064297817376
15	R	0.073076106469596	0.090968616125906
16	M	0.090968616125906	0.090968616125906
17	G	0.090068701613119	0.090968616125906
18	P	0.179504147818393	0.161209770702034
19	A	0.161209770702034	0.179504147818393
20	S	0.265279552164338	0.200054148075634
21	C	0.200054148075634	0.233835419729417
22	G	0.233835419729417	0.265279552164338
23	G	0.361891825245301	0.361891825245301
24	R	0.361891825245301	0.361891825245301
25	S	0.413343268000921	0.413343268000921
26	L	0.482384655995471	0.482384655995471
27	H	0.541905071211652	0.482384655995471
28	L	0.621762424314152	0.482384655995471
29	P	0.451017708839429	0.456428411027004
30	Q	0.385721742130735	0.456428411027004
31	L	0.456428411027004	0.456428411027004
32	R	0.576800782241802	0.576800782241802
33	F	0.682962560665662	0.576800782241802
34	S	0.685324713584171	0.576800782241802
35	R	0.366841256370209	0.478207031032760
36	V	0.478207031032760	0.476846817787807
37	D	0.293112928031387	0.476846817787807
38	A	0.476846817787807	0.476846817787807
39	T	0.476846817787807	0.421862597093530
40	A	0.343607282490709	0.421862597093530
41	V	0.421862597093530	0.343607282490709
42	T	0.296283364467865	0.340661687335236
43	D	0.340661687335236	0.296283364467865
44	V	0.289286495575103	0.296283364467865
45	P	0.204660478642380	0.340661687335236
46	F	0.357127372448157	0.318359108384708
47	Q	0.357127372448157	0.318359108384708
48	R	0.318359108384708	0.318359108384708
49	M	0.179313546288619	0.287646889587042
50	H	0.179313546288619	0.287646889587042
51	A	0.287646889587042	0.287646889587042
52	P	0.564695241498740	0.432049552026772
53	H	0.432049552026772	0.432049552026772
54	R	0.491253659772654	0.432049552026772
55	A	0.340720434623052	0.359026719193751
56	P	0.359026719193751	0.359026719193751
57	E	0.359026719193751	0.340720434623052
58	V	0.219709976082507	0.242722009118690
59	F	0.242722009118690	0.219709976082507
60	C	0.164902088847158	0.200416683637435
61	S	0.200416683637435	0.164902088847158
62	R	0.149499505261656	0.149499505261656
63	S	0.149397997251293	0.149397997251293
64	S	0.108458870889032	0.149397997251293
65	R	0.126406561844665	0.126406561844665
66	G	0.176436514279777	0.112697182346654
67	A	0.112697182346654	0.112697182346654
68	G	0.054623665648360	0.062099876207760
69	R	0.037376033526250	0.062099876207760
70	G	0.062099876207760	0.062099876207760
71	H	0.062099876207760	0.062099876207760
72	P	0.115915242667195	0.115915242667195
73	T	0.138598299400812	0.138598299400812
74	P	0.218846644045031	0.218846644045031
75	T	0.312594659458581	0.218846644045031
76	P	0.218846644045031	0.218846644045031
77	R	0.227184035954526	0.220353252069007
78	V	0.200889798339287	0.220353252069007
79	R	0.220353252069007	0.220490473473688
80	W	0.220490473473688	0.220490473473688
81	A	0.348239171282148	0.348239171282148
82	L	0.459033361539890	0.459033361539890
83	A	0.550580233709923	0.527868492229496
84	G	0.527868492229496	0.550580233709923
85	N	0.711909360596023	0.711909360596023
86	Q	0.811418904516173	0.711909360596023
87	P	0.716166039955930	0.711909360596023
88	R	0.638736470626491	0.638736470626491
89	C	0.490662565706161	0.490662565706161
90	C	0.372446028564663	0.372446028564663
91	A	0.192793981442344	0.192793981442344
92	Q	0.162918779782396	0.192793981442344
93	L	0.162918779782396	0.192793981442344
94	L	0.231403072153100	0.231403072153100
95	S	0.231403072153100	0.231403072153100
96	G	0.399554966211802	0.337134094018452
97	R	0.399554966211802	0.337134094018452
98	G	0.337134094018452	0.337134094018452
99	G	0.193215940821335	0.337134094018452
100	S	0.278733135374476	0.290881405453774
101	G	0.416653533612906	0.278733135374476
102	A	0.290881405453774	0.278733135374476
103	Q	0.141689684657534	0.247455316241328
104	L	0.168455413849414	0.247455316241328
105	R	0.247455316241328	0.247455316241328
106	A	0.341984271116572	0.341984271116572
107	G	0.341984271116572	0.341984271116572
108	W	0.352893551411080	0.352893551411080
109	V	0.506050694612169	0.506050694612169
110	R	0.716866539998408	0.716866539998408
111	G	0.807707239417217	0.807707239417217
112	A	0.895315338301528	0.895315338301528
113	A	0.895315338301528	0.895315338301528
114	V	0.937074084218966	0.901714442174543
115	G	0.901714442174543	0.901714442174543
116	N	0.919618545836234	0.901714442174543
117	L	0.768346839511407	0.768346839511407
118	F	0.492918261098966	0.492918261098966
119	I	0.405170414126365	0.405170414126365
120	L	0.340904515983133	0.340904515983133
121	L	0.194826519330801	0.194826519330801
122	L	0.101685958831548	0.101685958831548
123	G	0.047787000604313	0.101685958831548
124	K	0.062888858602972	0.101685958831548
125	E	0.126071649643628	0.071674696270848
126	D	0.126071649643627	0.071674696270848
127	G	0.071674696270848	0.071674696270848
128	E	0.061608966626511	0.061608966626511
129	E	0.033767436606278	0.033767436606278
130	E	0.018262827098033	0.032499091777413
131	G	0.014673804817723	0.032499091777413
132	T	0.032499091777413	0.032499091777413
133	V	0.036989895632570	0.036989895632570
134	L	0.119884167592446	0.119884167592446
135	S	0.214176397512672	0.214176397512672
136	Y	0.222386519889019	0.222386519889019
137	S	0.503519681861760	0.503519681861760
138	S	0.641062799720070	0.641062799720070
139	M	0.701673311227779	0.701673311227779
140	V	0.863641650123613	0.825673487155136
141	H	0.914407132768528	0.825673487155136
142	I	0.825673487155136	0.825673487155136
143	S	0.718220618437469	0.720427609753186
144	N	0.720427609753186	0.718220618437469
145	I	0.717381604304538	0.718220618437469
146	T	0.717381604304538	0.717381604304538
147	G	0.732526260629913	0.717381604304538
148	I	0.648012357970159	0.648012357970159
149	V	0.504415830185655	0.504415830185655
150	G	0.445210237809952	0.476092330123648
151	T	0.326017745059744	0.476092330123648
152	T	0.476092330123648	0.476092330123648
153	V	0.661409378774223	0.643183316281988
154	S	0.643183316281988	0.661409378774223
155	R	0.728370673727282	0.661409378774223
156	T	0.670638194758142	0.652648018499272
157	K	0.652648018499272	0.652648018499272
158	P	0.526948101473924	0.526948101473924
159	A	0.500000000000000	0.500000000000000
160	L	0.500000000000000	0.500000000000000
161	V	0.500000000000000	0.500000000000000
162	L	0.500000000000000	0.500000000000000
163	M	0.500000000000000	0.500000000000000
164	E	0.500000000000000	0.500000000000000
165	L	0.500000000000000	0.500000000000000
166	T	0.500000000000000	0.500000000000000
167	F	0.500000000000000	0.500000000000000
