# Supplementary material for: Conserved degronome features governing quality control associated proteolysis
Source: Nat Commun. 2022 Dec 8;13:7588. doi: 10.1038/s41467-022-35298-y (PMC9732359; doi:10.1038/s41467-022-35298-y)
Supplement: Supplementary file 7 — Supplementary Data 5 [file 41467_2022_35298_MOESM7_ESM.zip › profile_A2RUR9.csv]

# Degron profile of A2RUR9
# logit: Predicted probability of a tile being a degron (PSI<2.2) assigned to central position
# smooth: Running median spanning 5 positions
resi	aa	logit	logit_smooth
1	M	0.500000000000000	0.500000000000000
2	A	0.500000000000000	0.500000000000000
3	S	0.500000000000000	0.500000000000000
4	W	0.500000000000000	0.500000000000000
5	G	0.500000000000000	0.500000000000000
6	G	0.500000000000000	0.500000000000000
7	E	0.500000000000000	0.500000000000000
8	K	0.500000000000000	0.500000000000000
9	R	0.023212190033499	0.023212190033499
10	G	0.013252541284924	0.022390115504422
11	G	0.013252541284924	0.019629637494298
12	A	0.022390115504422	0.019629637494298
13	E	0.019629637494298	0.022390115504422
14	G	0.031477264932953	0.031477264932953
15	S	0.041650299249999	0.041650299249999
16	P	0.075510704109564	0.071094094738076
17	K	0.075510704109564	0.075510704109564
18	P	0.071094094738076	0.075510704109564
19	A	0.079228940846588	0.079228940846588
20	V	0.102183189714403	0.102183189714403
21	Y	0.136557949773762	0.136557949773762
22	A	0.172376267858402	0.172376267858402
23	T	0.215986891820645	0.184397128581155
24	R	0.202667927595767	0.184397128581155
25	K	0.184397128581155	0.184397128581155
26	T	0.107023221723516	0.173506299248663
27	P	0.115120544993152	0.173506299248663
28	S	0.173506299248663	0.173506299248663
29	V	0.175678490396202	0.173506299248663
30	G	0.187831311845570	0.175678490396202
31	S	0.124711853295811	0.175678490396202
32	Q	0.196128158485047	0.161220279016624
33	G	0.161220279016624	0.133549684624229
34	D	0.133549684624229	0.133549684624229
35	Q	0.070800483551554	0.133549684624229
36	W	0.076391662780785	0.087628381364786
37	Y	0.140733782646746	0.087628381364786
38	L	0.087628381364786	0.087628381364786
39	G	0.112718219330035	0.112718219330035
40	Y	0.087628381364786	0.112718219330035
41	P	0.162825753028683	0.162825753028683
42	G	0.179429389123254	0.179429389123254
43	D	0.430989281622130	0.430989281622130
44	Q	0.450829029275256	0.450829029275256
45	W	0.450829029275256	0.450829029275256
46	S	0.484274470648726	0.450829029275256
47	S	0.320301320995886	0.330866712766717
48	G	0.330866712766717	0.330866712766717
49	F	0.222168350824667	0.330866712766717
50	P	0.364287399508729	0.364287399508729
51	Y	0.364287399508729	0.364287399508729
52	S	0.534144693741377	0.364287399508729
53	W	0.416372265392257	0.364287399508729
54	W	0.264854192404487	0.268030760230810
55	K	0.253542803035197	0.268030760230810
56	N	0.268030760230810	0.264854192404487
57	S	0.268030760230810	0.253542803035197
58	V	0.101132610845603	0.101132610845603
59	G	0.090970996067874	0.101132610845603
60	S	0.066240259521269	0.090970996067874
61	E	0.117597302257387	0.066240259521269
62	S	0.032540649103120	0.032540649103120
63	K	0.015430118060748	0.016167571651571
64	H	0.013932441065414	0.016167571651571
65	G	0.016167571651571	0.015430118060748
66	E	0.017407741500809	0.013932441065414
67	G	0.005165327484322	0.012477946660815
68	A	0.011575706129261	0.012477946660815
69	L	0.012477946660815	0.012477946660815
70	D	0.039706731245184	0.012477946660815
71	Q	0.023187356836111	0.021457558689214
72	P	0.012427150625460	0.021457558689214
73	Q	0.021457558689214	0.021457558689214
74	H	0.021457558689214	0.021457558689214
75	D	0.021457558689214	0.021457558689214
76	V	0.051672804385816	0.026755572015891
77	R	0.045681170043142	0.045681170043142
78	L	0.026755572015891	0.051672804385816
79	E	0.063234388981375	0.063234388981375
80	D	0.082384748347989	0.082384748347989
81	L	0.102304900753569	0.082384748347989
82	G	0.109937614728864	0.082384748347989
83	E	0.079715539261615	0.079715539261615
84	L	0.079715539261615	0.079715539261615
85	H	0.079715539261615	0.079715539261615
86	R	0.063880843776435	0.075421954502681
87	A	0.026728245201665	0.075421954502681
88	A	0.075421954502681	0.063880843776435
89	R	0.085675893048969	0.075421954502681
90	S	0.051028568587509	0.085675893048969
91	G	0.126485147793547	0.126485147793547
92	D	0.321501026469259	0.196167127551058
93	V	0.236364046237839	0.196167127551058
94	P	0.196167127551058	0.196167127551058
95	G	0.146032649297122	0.146032649297122
96	V	0.065108800739643	0.065108800739643
97	E	0.054261473943964	0.064160495248715
98	H	0.038650065453815	0.054261473943964
99	I	0.064160495248715	0.054261473943964
100	L	0.043356235771217	0.051316257370570
101	A	0.078760995112733	0.051316257370570
102	P	0.051316257370570	0.043418218578104
103	G	0.030824810148766	0.043418218578104
104	D	0.043418218578104	0.039578599556476
105	T	0.024479453961482	0.036818108538182
106	G	0.039578599556476	0.036818108538182
107	V	0.036818108538182	0.036818108538182
108	D	0.036818108538182	0.036818108538182
109	K	0.018427799781534	0.030253690607302
110	R	0.013918746607659	0.030253690607302
111	D	0.030253690607302	0.030253690607302
112	R	0.065742180003552	0.063634202408974
113	K	0.106885741907629	0.065742180003552
114	K	0.063634202408974	0.079217464842348
115	S	0.134659094609961	0.089937224483058
116	I	0.079217464842348	0.089937224483058
117	Q	0.089937224483058	0.089937224483058
118	Q	0.089937224483058	0.089937224483058
119	L	0.077926166141095	0.089937224483058
120	V	0.145998444209924	0.089937224483058
121	P	0.118695478658953	0.080027071712404
122	E	0.075795426682952	0.118695478658953
123	Y	0.080027071712404	0.080027071712404
124	K	0.140465270194925	0.075795426682952
125	E	0.063870849519335	0.063870849519335
126	K	0.063870849519335	0.063870849519335
127	Q	0.055412289804964	0.055412289804964
128	T	0.024173056348184	0.024173056348184
129	P	0.011392619984245	0.011392619984245
130	E	0.011392619984245	0.011392619984245
131	S	0.009932539177290	0.011392619984245
132	L	0.011345113905631	0.011392619984245
133	P	0.012951941117104	0.012951941117104
134	Q	0.019057728806780	0.017597398964647
135	N	0.020408316620131	0.019057728806780
136	N	0.017597398964647	0.020408316620131
137	N	0.032213274779145	0.032213274779145
138	P	0.038082850173500	0.038082850173500
139	D	0.114695967395776	0.038082850173500
140	W	0.114695967395776	0.038082850173500
141	H	0.033317423089061	0.033317423089061
142	P	0.022749009994504	0.033317423089061
143	T	0.024872725469661	0.033317423089061
144	N	0.049090178914815	0.049090178914815
145	L	0.056641551721951	0.056641551721951
146	T	0.075495499754431	0.075495499754431
147	L	0.087651977377201	0.075495499754431
148	S	0.153427405433828	0.087651977377201
149	D	0.067690096485081	0.112311367640260
150	E	0.112311367640260	0.123064518919992
151	T	0.123064518919992	0.123064518919992
152	C	0.191402568848958	0.123064518919992
153	Q	0.129773121610783	0.123064518919992
154	R	0.038158185775048	0.038158185775048
155	S	0.035675721469899	0.035675721469899
156	K	0.030649176475189	0.035675721469899
157	N	0.026171649292270	0.035675721469899
158	L	0.051030015051316	0.051030015051316
159	K	0.137731593742988	0.077185731752251
160	V	0.136438506265343	0.083117888627105
161	D	0.077185731752251	0.112187302128487
162	D	0.083117888627105	0.096989758897338
163	K	0.112187302128487	0.083117888627105
164	C	0.096989758897338	0.083117888627105
165	P	0.061388336035827	0.061388336035827
166	S	0.061388336035827	0.061388336035827
167	V	0.031121970943399	0.032948421462536
168	S	0.032948421462536	0.032948421462536
169	P	0.023931676490160	0.032948421462536
170	S	0.047254354088776	0.047254354088776
171	M	0.085557631082161	0.053902043081350
172	P	0.053902043081350	0.055974996108775
173	E	0.062496251927291	0.055974996108775
174	N	0.055974996108775	0.053902043081350
175	Q	0.051870445828359	0.051870445828359
176	S	0.046028182837056	0.051870445828359
177	A	0.036864984996853	0.051870445828359
178	T	0.077999338869212	0.046028182837056
179	K	0.078789104924363	0.039792367209113
180	E	0.031615571105339	0.039792367209113
181	L	0.039792367209113	0.039792367209113
182	G	0.039792367209113	0.039792367209113
183	Q	0.046938576962693	0.039792367209113
184	M	0.074313042084466	0.039792367209113
185	N	0.038573789893295	0.038573789893295
186	L	0.031995978459202	0.038573789893295
187	T	0.024121647876047	0.038573789893295
188	E	0.042795736377986	0.042795736377986
189	R	0.117235375635935	0.117235375635935
190	E	0.117235375635935	0.117235375635935
191	K	0.248121590703887	0.152396454606751
192	M	0.263440729765530	0.152396454606751
193	D	0.152396454606751	0.152396454606751
194	T	0.152396454606751	0.152396454606751
195	G	0.045648074132042	0.135339200181305
196	V	0.045648074132042	0.135245777902708
197	V	0.135339200181305	0.119836742798345
198	L	0.135245777902708	0.135245777902708
199	L	0.119836742798345	0.135339200181305
200	S	0.213406543462746	0.213406543462746
201	G	0.224588640594553	0.224588640594553
202	N	0.348412974556283	0.345935461298042
203	D	0.345935461298042	0.348412974556283
204	T	0.392270721424820	0.348412974556283
205	L	0.415575647123647	0.345935461298042
206	H	0.261684065357359	0.261684065357359
207	D	0.097725883512349	0.097725883512349
208	L	0.043736462732288	0.043736462732288
209	C	0.041337554907245	0.041337554907245
210	Q	0.031704876763994	0.041337554907245
211	S	0.039638258954793	0.041337554907245
212	Q	0.072236169790784	0.039638258954793
213	L	0.042340940838309	0.039638258954793
214	P	0.028070253588885	0.028070253588885
215	E	0.015146675082552	0.027609140420193
216	N	0.027609140420193	0.015146675082552
217	K	0.007496796829637	0.007496796829637
218	E	0.004682455614764	0.005469050882305
219	S	0.002918640515348	0.005469050882305
220	K	0.005469050882305	0.004682455614764
221	E	0.005989496629009	0.003197164370576
222	A	0.003197164370576	0.003197164370576
223	E	0.002161646937686	0.002161646937686
224	Q	0.002161646937686	0.002161646937686
225	D	0.001565255980933	0.001565255980933
226	S	0.001531893574952	0.001565255980933
227	E	0.001531893574952	0.001565255980933
228	L	0.001652602205295	0.001652602205295
229	T	0.003287661629357	0.003287661629357
230	S	0.005387712192463	0.003326125090785
231	E	0.003326125090785	0.005387712192463
232	E	0.009247045033240	0.005773787621000
233	E	0.005773787621000	0.008615763369083
234	Q	0.009133847078058	0.009133847078058
235	E	0.008615763369083	0.008615763369083
236	R	0.013774942239135	0.008615763369083
237	L	0.006279789361800	0.006279789361800
238	K	0.005734264703599	0.006279789361800
239	G	0.005407957314773	0.006279789361800
240	C	0.009484560571458	0.009484560571458
241	E	0.016405606406096	0.016405606406096
242	N	0.026106562018644	0.016405606406096
243	K	0.016405606406096	0.016405606406096
244	Q	0.024099764377665	0.016405606406096
245	P	0.012969564692696	0.013507381088620
246	Q	0.010409747647116	0.013507381088620
247	K	0.013507381088620	0.012969564692696
248	T	0.016787926510606	0.013507381088620
249	S	0.005286781838602	0.013507381088620
250	Q	0.014646626294323	0.010603084624716
251	E	0.009277574276066	0.009277574276066
252	P	0.010603084624716	0.009277574276066
253	E	0.006623894165135	0.008576913799619
254	M	0.003905394134322	0.007739193341056
255	A	0.008576913799619	0.007739193341056
256	K	0.007739193341056	0.008576913799619
257	D	0.015463357254222	0.015463357254222
258	C	0.026470662402209	0.024436578826761
259	D	0.024436578826761	0.026470662402209
260	R	0.069252380835615	0.069252380835615
261	E	0.141225945018231	0.141225945018231
262	D	0.195806557503342	0.148598072015880
263	I	0.148598072015880	0.191824832750213
264	P	0.195192320487110	0.195192320487110
265	I	0.191824832750213	0.195192320487110
266	Y	0.309273641749513	0.218060976508127
267	P	0.218060976508127	0.218060976508127
268	V	0.242618545697349	0.242618545697349
269	L	0.145627694071097	0.242618545697349
270	P	0.308690469752901	0.308690469752901
271	H	0.638890610336321	0.544412674432105
272	V	0.638890610336321	0.544412674432105
273	Q	0.544412674432105	0.544412674432105
274	K	0.351307664138055	0.351307664138055
275	S	0.191270769344250	0.224203140290546
276	E	0.207813994049948	0.207813994049948
277	E	0.224203140290546	0.191270769344250
278	M	0.081147568790812	0.170637927399469
279	W	0.170637927399469	0.152490727406629
280	I	0.152490727406629	0.081147568790812
281	E	0.077237780661647	0.142947918622870
282	Q	0.077237780661647	0.135880581771826
283	G	0.142947918622870	0.135880581771826
284	K	0.135880581771826	0.142947918622870
285	L	0.339748196054136	0.339748196054136
286	E	0.604508601376373	0.453226256985759
287	W	0.674171495549182	0.453226256985759
288	K	0.453226256985759	0.453226256985759
289	N	0.189458088394901	0.438700170837009
290	Q	0.433393931693781	0.438700170837009
291	L	0.438700170837009	0.438700170837009
292	K	0.488186568934969	0.488186568934969
293	L	0.521891280998022	0.520530767182473
294	V	0.520530767182473	0.520530767182473
295	I	0.588427384901199	0.520530767182473
296	N	0.293031203481575	0.520530767182473
297	E	0.472311029435631	0.548599473987016
298	L	0.661388701438426	0.472311029435631
299	K	0.548599473987016	0.528287835607733
300	Q	0.378845601895549	0.528287835607733
301	R	0.528287835607733	0.401551655885059
302	F	0.359809231320860	0.378845601895549
303	G	0.401551655885059	0.359809231320860
304	E	0.218835841730121	0.359809231320860
305	I	0.302335767938370	0.354153571930531
306	Y	0.547916181504340	0.302335767938370
307	E	0.354153571930531	0.302335767938370
308	K	0.250324083399271	0.250324083399271
309	Y	0.172022616492933	0.172022616492933
310	K	0.099544405527853	0.111084425686357
311	I	0.047882836378386	0.111084425686357
312	P	0.111084425686357	0.099544405527853
313	A	0.290245143411279	0.091229789126148
314	C	0.091229789126148	0.091229789126148
315	P	0.043978943326827	0.079128183098985
316	E	0.074185905040649	0.074185905040649
317	E	0.079128183098985	0.050830476050428
318	E	0.050830476050428	0.050830476050428
319	P	0.041176235351453	0.041176235351453
320	L	0.020880528608494	0.020880528608494
321	L	0.012383931892460	0.017126169948546
322	D	0.017126169948546	0.012383931892460
323	N	0.010127977407116	0.012383931892460
324	S	0.005980030370480	0.017126169948546
325	T	0.020888637223716	0.020888637223716
326	R	0.030619864400644	0.030619864400644
327	G	0.093219648513353	0.087547431787541
328	T	0.087547431787541	0.087547431787541
329	D	0.087547431787541	0.087547431787541
330	V	0.049098949491974	0.075751102935336
331	K	0.075751102935336	0.075751102935336
332	D	0.075751102935336	0.075751102935336
333	I	0.142998380905231	0.089503388718389
334	P	0.123026678661803	0.123026678661803
335	F	0.089503388718389	0.123026678661803
336	N	0.172707625505566	0.119851875195922
337	L	0.105981771731545	0.105981771731545
338	T	0.119851875195922	0.105981771731545
339	N	0.043833361096843	0.056310921606160
340	N	0.023724977637550	0.043833361096843
341	I	0.056310921606160	0.028475286396288
342	P	0.028475286396288	0.023724977637550
343	G	0.019411974115865	0.026470797179467
344	C	0.021114868140318	0.024087020385708
345	E	0.026470797179467	0.023831392056353
346	E	0.024087020385708	0.024087020385708
347	E	0.023831392056353	0.026470797179467
348	D	0.049862061474726	0.049862061474726
349	A	0.101372943466705	0.065355813017489
350	S	0.093817667894512	0.085511244503907
351	E	0.065355813017489	0.093817667894512
352	I	0.085511244503907	0.093817667894512
353	S	0.098136341711724	0.098136341711724
354	V	0.138754499141673	0.138754499141673
355	S	0.138754499141673	0.138754499141673
356	V	0.205674561237033	0.186001852024649
357	V	0.328159936639238	0.186001852024649
358	F	0.186001852024649	0.205674561237033
359	E	0.162636722823880	0.237915319289319
360	T	0.252793378375076	0.227398555647192
361	F	0.237915319289319	0.227398555647192
362	P	0.227398555647192	0.227398555647192
363	E	0.120432173674987	0.227398555647192
364	Q	0.217989365511693	0.217989365511693
365	K	0.249696078649405	0.173819096206002
366	E	0.173819096206002	0.217989365511693
367	P	0.087349743216612	0.223974022784171
368	S	0.223974022784171	0.221886263561461
369	L	0.330753244932487	0.221886263561462
370	K	0.221886263561461	0.223974022784171
371	N	0.221886263561462	0.330753244932487
372	I	0.462338702147802	0.427712232360200
373	I	0.482398114283057	0.462338702147802
374	H	0.427712232360200	0.482398114283057
375	P	0.565564868499943	0.482398114283057
376	Y	0.585603930878330	0.447902711754307
377	Y	0.447902711754307	0.457136036861670
378	H	0.317664070387807	0.457136036861670
379	P	0.457136036861670	0.447902711754307
380	Y	0.630219405606966	0.435791946531240
381	S	0.435791946531240	0.435791946531240
382	G	0.275043969789670	0.292802555069484
383	S	0.260311740843295	0.275043969789670
384	Q	0.292802555069484	0.260311740843295
385	E	0.183991587183530	0.195722706087022
386	H	0.195722706087022	0.195722706087022
387	V	0.195722706087022	0.195722706087022
388	C	0.349745203801378	0.195722706087022
389	Q	0.250903855342770	0.195722706087022
390	S	0.161275632929881	0.167891140059081
391	S	0.167891140059081	0.167891140059081
392	S	0.159820573721806	0.167891140059081
393	K	0.279182362098160	0.252156006878091
394	F	0.252156006878091	0.252156006878091
395	H	0.334293273696290	0.252156006878091
396	L	0.128290456668375	0.128290456668375
397	H	0.067786720894312	0.067786720894312
398	E	0.037895305347041	0.037895305347041
399	N	0.030299759739027	0.030299759739027
400	K	0.028615789486084	0.028615789486084
401	L	0.024427833188366	0.024427833188366
402	D	0.019684254825261	0.021410512849538
403	C	0.021410512849538	0.019684254825261
404	D	0.015111536068332	0.016355563371922
405	N	0.008728028710004	0.016355563371922
406	D	0.016355563371922	0.016355563371922
407	N	0.051337567138620	0.051337567138620
408	K	0.063859568415234	0.051337567138620
409	P	0.068164554974480	0.051337567138620
410	G	0.019088896992067	0.035410437695191
411	I	0.035410437695191	0.035410437695191
412	G	0.017815120779374	0.035410437695191
413	H	0.063504116243283	0.063504116243283
414	I	0.084376189208036	0.084376189208036
415	F	0.127607935355146	0.084376189208036
416	S	0.084376189208036	0.107101915960561
417	T	0.107101915960561	0.123666959504681
418	D	0.123666959504681	0.107101915960561
419	K	0.158750856472862	0.107101915960561
420	N	0.080365601908869	0.110357795584908
421	F	0.098266551950519	0.098266551950519
422	H	0.110357795584908	0.080365601908869
423	N	0.061684934827376	0.061684934827376
424	D	0.027154205287265	0.027154205287265
425	A	0.023175050364730	0.027154205287265
426	S	0.013293044009278	0.027154205287265
427	T	0.043948076807996	0.043948076807996
428	K	0.076763693095159	0.076763693095159
429	K	0.136165887204428	0.076763693095159
430	A	0.125772096453814	0.125772096453814
431	R	0.071159832312720	0.126821260397199
432	N	0.126821260397199	0.125772096453814
433	P	0.215061276669202	0.113612073865047
434	E	0.113612073865047	0.113612073865047
435	V	0.060201962330555	0.060201962330555
436	V	0.055232580221013	0.060201962330555
437	M	0.034375223860017	0.055232580221013
438	V	0.065901136192957	0.047645306356347
439	E	0.027929786829735	0.047645306356347
440	M	0.047645306356347	0.054987271787821
441	K	0.054987271787821	0.054987271787821
442	E	0.093344659459715	0.091105353449310
443	D	0.153480112074135	0.091105353449310
444	Q	0.091105353449310	0.091105353449310
445	E	0.044553098420957	0.044553098420957
446	F	0.044553098420957	0.044553098420957
447	D	0.021232058194731	0.033689237124162
448	L	0.033689237124162	0.021232058194731
449	Q	0.018057818844415	0.019132715524123
450	M	0.019132715524123	0.019132715524123
451	T	0.016697416537817	0.019132715524123
452	K	0.032860616860554	0.027086908185588
453	N	0.027086908185588	0.027086908185588
454	M	0.046252892821379	0.032860616860554
455	N	0.025569831451485	0.027086908185588
456	Q	0.039986874653521	0.031947458274820
457	N	0.017284743610825	0.025569831451485
458	S	0.031947458274820	0.020268603613594
459	D	0.020268603613594	0.020268603613594
460	S	0.020052666332291	0.031947458274820
461	G	0.039178061483541	0.026657378762130
462	S	0.046219259930117	0.031522147827714
463	T	0.026657378762130	0.039178061483541
464	N	0.031522147827714	0.045764098015389
465	N	0.062152722865993	0.036651453784091
466	Y	0.045764098015389	0.045764098015389
467	K	0.036651453784091	0.062152722865993
468	S	0.125119421730305	0.125119421730305
469	L	0.125119421730305	0.125119421730305
470	K	0.159072171762261	0.159072171762261
471	P	0.262193363486335	0.230043010833175
472	K	0.230043010833175	0.230043010833175
473	L	0.242493959650665	0.230043010833175
474	E	0.167828115192507	0.167828115192507
475	N	0.104340035426248	0.104340035426248
476	L	0.058162900835688	0.062466786819735
477	S	0.062466786819735	0.058162900835688
478	S	0.034615190522214	0.036638894636035
479	L	0.036638894636035	0.036638894636035
480	P	0.025044193720953	0.036638894636035
481	P	0.044399988799412	0.041058133558318
482	D	0.041058133558318	0.044399988799412
483	S	0.122892077716427	0.054985983622609
484	D	0.159949557597746	0.054985983622609
485	R	0.054985983622609	0.059047923117179
486	T	0.032323880580558	0.054985983622609
487	S	0.059047923117179	0.032372357542840
488	E	0.029898698197174	0.032323880580558
489	V	0.032372357542840	0.032372357542840
490	Y	0.019291700834472	0.032372357542840
491	L	0.055887240465291	0.051788772135929
492	H	0.051788772135929	0.055887240465291
493	E	0.093407197176410	0.093407197176410
494	E	0.151408555778041	0.116603514067776
495	L	0.142651054111134	0.116603514067776
496	Q	0.116603514067776	0.116603514067776
497	Q	0.116603514067776	0.116603514067776
498	D	0.116603514067776	0.116603514067776
499	M	0.057035599773269	0.057035599773269
500	Q	0.031524142010490	0.053677451273627
501	K	0.053677451273627	0.053677451273627
502	F	0.053677451273627	0.053677451273627
503	K	0.053677451273627	0.053677451273627
504	N	0.017038265429858	0.053677451273627
505	E	0.033910963862786	0.053677451273627
506	V	0.066702915879391	0.066702915879391
507	N	0.149291696999113	0.149291696999113
508	T	0.179798344031582	0.179798344031582
509	L	0.183002513595106	0.179798344031582
510	E	0.183002513595106	0.179798344031582
511	E	0.064392296020428	0.072722886114418
512	E	0.035199781066874	0.072722886114418
513	F	0.072722886114418	0.072722886114418
514	L	0.111935552977567	0.111935552977567
515	A	0.121927086579943	0.121927086579943
516	L	0.158746243744011	0.121927086579943
517	K	0.149639169041867	0.122080530071663
518	K	0.044720269239139	0.122080530071663
519	E	0.122080530071663	0.122080530071663
520	D	0.122080530071663	0.122080530071663
521	V	0.122080530071663	0.122080530071663
522	Q	0.040975586251379	0.040975586251379
523	L	0.033073408435777	0.033073408435777
524	H	0.015749446970992	0.015749446970992
525	K	0.007966277590558	0.010399217900009
526	D	0.009098958912089	0.010399217900009
527	V	0.010399217900009	0.010399217900009
528	E	0.017975592277965	0.016752867785133
529	E	0.028234844223968	0.017975592277965
530	E	0.016752867785133	0.017975592277965
531	M	0.018327316046832	0.016752867785133
532	E	0.005672801040881	0.010435126414021
533	K	0.009843965728721	0.010435126414021
534	H	0.010435126414021	0.009843965728721
535	R	0.015701647062634	0.010435126414021
536	S	0.009368720888640	0.015701647062634
537	N	0.030018946398497	0.030018946398497
538	S	0.051683643883491	0.030018946398497
539	T	0.045296449155449	0.040308963194632
540	E	0.023295167377078	0.043099418307698
541	L	0.040308963194632	0.043099418307698
542	S	0.043099418307698	0.043099418307698
543	G	0.066507066989266	0.043099418307698
544	T	0.047549650967668	0.043099418307698
545	L	0.038095657880809	0.038095657880809
546	T	0.024343192054982	0.024343192054982
547	D	0.012316118827321	0.012316118827321
548	G	0.006126536780929	0.008052548727045
549	T	0.008052548727045	0.008052548727045
550	T	0.008052548727045	0.007798025339552
551	V	0.006398754198953	0.007798025339552
552	G	0.007798025339552	0.007712976067556
553	N	0.007121556868217	0.007121556868217
554	D	0.007712976067556	0.007712976067556
555	D	0.006492608473023	0.007712976067556
556	D	0.013911715661260	0.009891283078672
557	G	0.017288741036113	0.009891283078672
558	L	0.009891283078672	0.009891283078672
559	N	0.007778032929392	0.007778032929392
560	Q	0.003463355553066	0.003573511220238
561	Q	0.002632076195715	0.003573511220238
562	I	0.003573511220238	0.003573511220238
563	P	0.003573511220238	0.003573511220238
564	R	0.007682758909406	0.007682758909406
565	K	0.012996332922756	0.007682758909406
566	E	0.020925831220683	0.007682758909406
567	N	0.005653749630259	0.007349795652838
568	G	0.006711947484920	0.007349795652838
569	E	0.007349795652838	0.006711947484920
570	H	0.007960971417937	0.006711947484920
571	D	0.003117242129696	0.003117242129696
572	R	0.002107555677492	0.002107555677492
573	P	0.001842109055751	0.001842109055751
574	A	0.001550485813553	0.001842109055751
575	D	0.001550485813553	0.001842109055751
576	K	0.003327004394192	0.003327004394192
577	T	0.004145425831364	0.004145425831364
578	S	0.005719276974342	0.004898866704140
579	N	0.004898866704140	0.005719276974342
580	E	0.019659805253020	0.019659805253020
581	K	0.031174506045650	0.019659805253020
582	N	0.031174506045650	0.031174506045650
583	E	0.014829940814178	0.031174506045650
584	V	0.035644731176138	0.031174506045650
585	K	0.019217350349808	0.034946263911025
586	N	0.034946263911025	0.034946263911025
587	Q	0.042547310270208	0.034946263911025
588	I	0.027233303982585	0.042547310270208
589	Y	0.046497923815760	0.046497923815760
590	P	0.072176815588159	0.053295211227949
591	E	0.053295211227949	0.053295211227949
592	A	0.076937137257398	0.053295211227949
593	D	0.046599629096754	0.053295211227949
594	F	0.028902582759728	0.070960837045994
595	A	0.070960837045994	0.047528181040011
596	D	0.092220772840426	0.047528181040011
597	S	0.047528181040011	0.047528181040011
598	M	0.016278230811868	0.026490598389806
599	E	0.009635946821597	0.016278230811868
600	P	0.026490598389806	0.016278230811868
601	S	0.012569909958550	0.024970981315721
602	E	0.045666143227229	0.024970981315721
603	I	0.024970981315721	0.024970981315721
604	A	0.022003673439765	0.043078333797620
605	S	0.043078333797620	0.043078333797620
606	E	0.071294820161953	0.071294820161953
607	D	0.081192328063904	0.076190456962821
608	C	0.081192328063904	0.081192328063904
609	E	0.076190456962821	0.081192328063904
610	L	0.133521675023713	0.133521675023713
611	S	0.287591963520693	0.271409768008197
612	H	0.271409768008197	0.287591963520693
613	S	0.363166697311349	0.363166697311349
614	V	0.537249834904180	0.537249834904180
615	Y	0.537249834904180	0.537249834904180
616	E	0.681869507678355	0.681869507678355
617	N	0.714928030900817	0.714928030900817
618	F	0.824968226217046	0.714928030900817
619	M	0.790497108888347	0.776709518677285
620	L	0.684159720785253	0.776709518677285
621	L	0.776709518677285	0.766325282811335
622	I	0.766325282811335	0.684159720785253
623	E	0.490088258646753	0.542701493922812
624	Q	0.356988468004840	0.542701493922812
625	L	0.542701493922812	0.542701493922812
626	R	0.599354018218647	0.542701493922812
627	M	0.600662457128669	0.542701493922812
628	E	0.459487300220903	0.459487300220903
629	Y	0.328056656500396	0.346012324978115
630	K	0.346012324978115	0.328056656500396
631	D	0.193405753123292	0.193405753123292
632	S	0.172693648031915	0.186148961257827
633	A	0.186148961257827	0.186148961257827
634	S	0.185324429321907	0.186148961257827
635	L	0.252907595774098	0.252907595774098
636	P	0.297190651691619	0.281702137618823
637	R	0.541837607663854	0.297190651691619
638	I	0.281702137618823	0.309608769726352
639	Q	0.309608769726352	0.541837607663854
640	D	0.627660765788080	0.627660765788080
641	T	0.760011542093335	0.708707303563670
642	F	0.708707303563670	0.708707303563670
643	C	0.820488751586972	0.708707303563670
644	L	0.696396751969243	0.696396751969243
645	C	0.681610770341725	0.681610770341725
646	E	0.611510394650279	0.611510394650279
647	H	0.454603490731435	0.591915995807086
648	L	0.591915995807086	0.591915995807085
649	L	0.591915995807085	0.570996455261300
650	K	0.569660454085756	0.570996455261300
651	L	0.570996455261300	0.569660454085756
652	K	0.455955554064169	0.455955554064169
653	N	0.432060267922677	0.455955554064169
654	N	0.308775285892118	0.455955554064169
655	H	0.593792741456736	0.432060267922677
656	C	0.561088714531034	0.385691125134103
657	D	0.385691125134103	0.385691125134103
658	Q	0.334497299363346	0.334497299363346
659	L	0.234339602526641	0.234339602526641
660	T	0.114450407888939	0.234339602526641
661	V	0.170929328945740	0.234339602526641
662	K	0.307087641571560	0.307087641571560
663	L	0.358422122691058	0.358422122691058
664	K	0.469125742452776	0.469125742452776
665	Q	0.508351525700550	0.508351525700550
666	M	0.656223555221041	0.508351525700550
667	E	0.621390218182304	0.508351525700550
668	N	0.334018651647053	0.482395320250565
669	M	0.482395320250565	0.353387607036008
670	V	0.353387607036008	0.334018651647053
671	S	0.249695861325849	0.249695861325849
672	V	0.151890226685050	0.154690848606272
673	L	0.151890226685050	0.151890226685050
674	Q	0.154690848606272	0.151890226685050
675	N	0.109541022602470	0.154690848606272
676	E	0.168067665449901	0.168067665449901
677	L	0.323598133333241	0.226904249409580
678	S	0.226904249409580	0.226904249409580
679	E	0.244334583056803	0.226904249409580
680	T	0.156562583447221	0.169776049723196
681	K	0.169776049723196	0.156562583447221
682	K	0.091267336326138	0.156562583447221
683	T	0.093072833735216	0.169776049723196
684	K	0.208464374084730	0.208464374084730
685	L	0.208464374084730	0.208464374084730
686	Q	0.217286622352342	0.208464374084730
687	L	0.137463510615187	0.207433522609816
688	E	0.207433522609816	0.207433522609816
689	L	0.129389608666827	0.207433522609816
690	Q	0.228482107545409	0.211867493930748
691	K	0.352246565745113	0.228482107545409
692	I	0.211867493930748	0.235264156233446
693	E	0.348817597233080	0.348817597233080
694	W	0.235264156233446	0.290364472724744
695	E	0.385142106417158	0.348817597233080
696	K	0.290364472724744	0.385142106417158
697	E	0.572462065014147	0.401898457408410
698	L	0.401898457408410	0.401898457408410
699	Y	0.401898457408410	0.401898457408410
700	D	0.290364472724744	0.290364472724744
701	L	0.137514659057627	0.137514659057627
702	R	0.137514659057627	0.137514659057627
703	L	0.044181448143913	0.079927979292725
704	A	0.070554045618322	0.079927979292725
705	L	0.079927979292725	0.072712981316469
706	K	0.107176926277094	0.072712981316469
707	Q	0.072712981316469	0.072712981316469
708	E	0.022136432676796	0.063777373912460
709	N	0.063777373912460	0.063777373912460
710	E	0.063777373912460	0.063777373912460
711	E	0.098534482385889	0.063777373912460
712	K	0.044120188843491	0.044120188843491
713	R	0.034245864196021	0.034245864196021
714	N	0.009345351516717	0.009906868465342
715	A	0.009906868465342	0.009906868465342
716	D	0.006187324314355	0.009906868465342
717	M	0.009906868465342	0.009906868465342
718	L	0.023146994745761	0.023146994745761
719	Y	0.042633984345691	0.042633984345691
720	N	0.136385330850609	0.077516431542241
721	K	0.136385330850609	0.077516431542241
722	D	0.077516431542241	0.077516431542241
723	S	0.057324275329081	0.077516431542241
724	E	0.027661016681225	0.057324275329081
725	Q	0.083738686939197	0.043924406932961
726	L	0.043924406932961	0.027661016681225
727	R	0.022536353597412	0.043924406932961
728	I	0.022206690290935	0.028869552491400
729	K	0.046547343812829	0.028869552491400
730	E	0.028869552491400	0.046547343812829
731	E	0.056724785004699	0.053653449553102
732	E	0.053653449553102	0.056724785004699
733	C	0.083509769701721	0.083509769701721
734	G	0.083509769701721	0.083509769701721
735	K	0.083509769701721	0.083509769701721
736	V	0.073749435848620	0.073749435848620
737	V	0.071878360395704	0.073749435848620
738	E	0.061178904617614	0.073749435848620
739	T	0.175765480665708	0.175765480665708
740	K	0.286106974354222	0.286106974354222
741	Q	0.429613015774100	0.429613015774100
742	Q	0.468450309845750	0.468450309845750
743	L	0.665307682602288	0.468450309845750
744	K	0.665307682602288	0.468450309845750
745	W	0.400912265879148	0.580806812190602
746	N	0.424372087856389	0.580806812190602
747	L	0.580806812190602	0.580806812190602
748	R	0.580806812190602	0.580806812190602
749	R	0.714784533888203	0.714784533888203
750	L	0.745584189433583	0.714784533888203
751	V	0.715885176187941	0.714784533888203
752	K	0.515505486688801	0.679506841026520
753	E	0.679506841026520	0.558926122445364
754	L	0.348578246183947	0.534940534488980
755	R	0.558926122445364	0.558926122445364
756	T	0.534940534488980	0.558926122445364
757	V	0.645142877239518	0.558926122445364
758	R	0.608567493326361	0.534940534488980
759	N	0.322081317707424	0.322081317707424
760	N	0.231121475716987	0.231121475716987
761	L	0.201873716317551	0.201873716317551
762	D	0.180457651552255	0.180457651552255
763	L	0.125748336329749	0.125748336329749
764	V	0.109530329554102	0.109530329554102
765	V	0.102901348285539	0.102901348285539
766	Q	0.058435283855970	0.102901348285539
767	E	0.097524111380296	0.097524111380296
768	R	0.119888004060115	0.089732156948249
769	N	0.089732156948249	0.089732156948249
770	D	0.029243234220726	0.052683697990678
771	A	0.052683697990678	0.029243234220726
772	Q	0.014579235667771	0.014579235667771
773	K	0.010534684946779	0.014579235667771
774	Q	0.006691137073826	0.014579235667771
775	L	0.014645887244717	0.014645887244717
776	S	0.046383247721785	0.025535229231542
777	E	0.039933562195913	0.039933562195913
778	E	0.025535229231542	0.046144755958747
779	Q	0.046144755958747	0.046144755958747
780	D	0.074294498263267	0.074294498263267
781	A	0.140459768401231	0.140459768401231
782	R	0.149106140710718	0.140459768401231
783	I	0.159609751865801	0.140459768401231
784	L	0.087018163767461	0.126193772587671
785	Q	0.080832183243279	0.126193772587671
786	D	0.126193772587671	0.126193772587671
787	Q	0.126193772587671	0.126193772587671
788	I	0.227233761630645	0.227233761630645
789	L	0.252490784990205	0.252490784990205
790	T	0.292765776788465	0.252490784990205
791	S	0.320114882470844	0.252490784990205
792	K	0.199695534181935	0.199695534181935
793	Q	0.111286901960636	0.199695534181935
794	K	0.113438998547902	0.199695534181935
795	E	0.278001984122597	0.139869677678228
796	L	0.248719953798499	0.139869677678228
797	E	0.139869677678228	0.139869677678228
798	M	0.047340525757500	0.090965707016524
799	A	0.090965707016524	0.090965707016524
800	R	0.090965707016524	0.090965707016524
801	K	0.102678162543105	0.102678162543105
802	K	0.118016044420553	0.118016044420553
803	M	0.132702971250484	0.118016044420553
804	N	0.197373295987238	0.118016044420553
805	S	0.109851639735458	0.109851639735458
806	E	0.109851639735458	0.109851639735458
807	I	0.071806244248246	0.071806244248246
808	S	0.030543706036073	0.071806244248246
809	H	0.052005664583082	0.071806244248246
810	R	0.098058694816692	0.052005664583082
811	H	0.110573332297951	0.052005664583082
812	Q	0.045305487720188	0.045802916869666
813	K	0.029028832613441	0.045802916869666
814	E	0.045802916869666	0.045802916869666
815	K	0.111703520256274	0.096710131371858
816	D	0.103973779438160	0.096710131371858
817	L	0.096710131371858	0.096710131371858
818	F	0.053938456567127	0.054184735161166
819	H	0.029443368138352	0.054184735161166
820	E	0.054184735161166	0.054184735161166
821	D	0.070801573662740	0.070801573662740
822	C	0.131818301760484	0.131818301760484
823	M	0.331932287414734	0.331932287414734
824	L	0.362489582991018	0.362489582991018
825	Q	0.681260058338706	0.395093981546110
826	E	0.395093981546110	0.395093981546110
827	E	0.415779361154693	0.395093981546110
828	I	0.248078257851901	0.395093981546110
829	A	0.367493008572846	0.415779361154693
830	L	0.702980228572129	0.422988428016643
831	L	0.581547455946634	0.422988428016643
832	R	0.422988428016643	0.422988428016643
833	L	0.264723600028860	0.337028724854056
834	E	0.236382278632783	0.337028724854056
835	I	0.337028724854056	0.274496710332147
836	D	0.449649190074533	0.274496710332147
837	T	0.274496710332147	0.274496710332147
838	I	0.150381940358456	0.150381940358456
839	K	0.081579817067197	0.081579817067197
840	N	0.042674674316229	0.066751293276195
841	Q	0.066751293276195	0.066412467143596
842	N	0.066412467143596	0.066412467143596
843	K	0.066412467143596	0.066412467143596
844	Q	0.017163344347482	0.066412467143596
845	K	0.066412467143596	0.038826536594624
846	E	0.038826536594624	0.038826536594624
847	K	0.023770316356020	0.042184174163567
848	K	0.042184174163567	0.038826536594624
849	Y	0.049737672818178	0.037261694994440
850	F	0.031539996318639	0.037261694994440
851	E	0.037261694994440	0.031539996318639
852	D	0.031539996318639	0.031539996318639
853	I	0.017334816700175	0.031539996318639
854	E	0.014626491426755	0.031539996318639
855	A	0.046323797479227	0.045379796228059
856	V	0.045379796228059	0.045379796228059
857	K	0.045379796228059	0.046323797479227
858	E	0.052943587560563	0.052943587560563
859	K	0.057415772151864	0.057415772151864
860	N	0.090936560180105	0.090936560180105
861	D	0.273267098926988	0.127796637459797
862	N	0.127796637459797	0.127796637459797
863	L	0.127796637459797	0.127796637459797
864	Q	0.064147988033657	0.074910080186492
865	K	0.039050468773524	0.074910080186492
866	I	0.074910080186492	0.074910080186492
867	I	0.124804206940124	0.079896439473685
868	K	0.079896439473685	0.099636280872382
869	L	0.099636280872382	0.124804206940124
870	N	0.310719995593391	0.310719995593391
871	E	0.516330207288924	0.343959490287747
872	E	0.343959490287747	0.495900786845473
873	T	0.495900786845473	0.495900786845473
874	L	0.510628148859729	0.343959490287747
875	T	0.279272359282125	0.279272359282125
876	E	0.149377710346543	0.259220186865731
877	T	0.259220186865731	0.149377710346543
878	I	0.128742299773660	0.149377710346543
879	L	0.128742299773660	0.259220186865731
880	Q	0.325939725892709	0.325939725892709
881	Y	0.459909735255720	0.325939725892709
882	S	0.508268043765667	0.325939725892709
883	G	0.240043174901517	0.289282391819975
884	Q	0.198622623150368	0.289282391819975
885	L	0.289282391819975	0.289282391819975
886	N	0.450442927263400	0.289282391819975
887	N	0.430636471421721	0.289282391819975
888	L	0.242071792997602	0.257145159076412
889	T	0.257145159076412	0.242071792997602
890	A	0.102971384836747	0.177396303047297
891	E	0.177396303047297	0.140712215349064
892	N	0.140712215349064	0.123419018678678
893	K	0.123419018678678	0.123419018678678
894	I	0.053622991841467	0.072630214412093
895	L	0.063089811323151	0.063089811323151
896	N	0.072630214412093	0.053622991841467
897	S	0.032013177473797	0.032013177473797
898	E	0.029298104566356	0.029298104566356
899	L	0.013923184739727	0.029298104566356
900	E	0.025850327237640	0.029298104566356
901	N	0.059125791416636	0.036855602630736
902	G	0.036855602630736	0.036855602630736
903	K	0.036855602630736	0.036855602630736
904	Q	0.011558438913993	0.021688051036264
905	N	0.021688051036264	0.021688051036264
906	Q	0.012566968924489	0.020019842642972
907	E	0.021688051036264	0.021688051036264
908	R	0.020019842642972	0.021688051036264
909	L	0.036973792678001	0.036973792678001
910	E	0.072102313094358	0.072102313094358
911	I	0.099822621963550	0.099822621963550
912	E	0.180978444468110	0.180978444468110
913	M	0.227141025579956	0.227141025579956
914	E	0.312542018611114	0.312542018611114
915	S	0.376823041425049	0.376823041425049
916	Y	0.642366103924539	0.376823041425049
917	R	0.642366103924539	0.571986234969316
918	C	0.323333359705798	0.571986234969316
919	R	0.571986234969316	0.345227962728649
920	L	0.247022211934261	0.323333359705798
921	A	0.345227962728649	0.345227962728649
922	A	0.259575205163694	0.345227962728649
923	A	0.360382975775594	0.345227962728649
924	V	0.362906548844788	0.287641689096819
925	R	0.287641689096819	0.287641689096819
926	D	0.287641689096819	0.287641689096819
927	C	0.111655106227291	0.179555122021840
928	D	0.179555122021840	0.143933921732253
929	Q	0.098960438136356	0.111655106227291
930	S	0.143933921732253	0.098960438136356
931	Q	0.064085803303930	0.094411933547359
932	T	0.094411933547359	0.064085803303930
933	A	0.053395992232236	0.064085803303930
934	R	0.053395992232236	0.071217500261673
935	D	0.102420142201849	0.071217500261673
936	L	0.071217500261673	0.080949871867171
937	K	0.124005349323921	0.102420142201849
938	L	0.080949871867171	0.124005349323921
939	D	0.148513879675713	0.148513879675713
940	F	0.243778062456161	0.243778062456161
941	Q	0.255966297013215	0.255966297013215
942	R	0.344974245768756	0.344793819894674
943	T	0.344793819894674	0.344793819894674
944	R	0.344793819894674	0.344793819894674
945	Q	0.208916664307183	0.296409151009388
946	E	0.296409151009388	0.296409151009388
947	W	0.174520708367930	0.208916664307183
948	V	0.419070089409110	0.239268579734696
949	R	0.161747415996102	0.225716006899891
950	L	0.239268579734696	0.225716006899891
951	H	0.225716006899891	0.225716006899891
952	D	0.178981477098296	0.239268579734696
953	K	0.275143189768019	0.275143189768019
954	M	0.275143189768019	0.275143189768019
955	K	0.447939310345569	0.275143189768019
956	V	0.278659186461476	0.275143189768019
957	D	0.152334529646118	0.152334529646118
958	M	0.087277097213836	0.152334529646118
959	S	0.093895629304350	0.152334529646118
960	G	0.152957439813715	0.152957439813715
961	L	0.265417921660716	0.152957439813715
962	Q	0.180339422338225	0.180339422338225
963	A	0.121205757745952	0.180339422338225
964	K	0.215582678781319	0.180339422338225
965	N	0.138795498081016	0.172691730717529
966	E	0.203706693692402	0.172691730717529
967	I	0.172691730717529	0.138795498081016
968	L	0.107011348779374	0.136818698627571
969	S	0.136818698627571	0.136818698627571
970	E	0.073683805463684	0.107011348779374
971	K	0.149310865409961	0.107420572507776
972	L	0.101900866704501	0.107420572507776
973	S	0.107420572507776	0.149310865409961
974	N	0.221790191999030	0.221790191999030
975	A	0.314149859105581	0.221790191999030
976	E	0.314149859105581	0.297071270109668
977	S	0.183646952437361	0.314149859105581
978	K	0.297071270109668	0.314149859105581
979	I	0.442469703479798	0.297071270109668
980	N	0.400404542028005	0.297071270109668
981	S	0.264366275333531	0.279402094195679
982	L	0.279402094195679	0.264366275333531
983	Q	0.196317140918478	0.264366275333531
984	I	0.196317140918478	0.279402094195679
985	Q	0.444244019250762	0.376688872822608
986	L	0.376688872822608	0.376688872822608
987	H	0.408844898309654	0.376688872822608
988	N	0.163196516344003	0.315931059305982
989	T	0.197327343227512	0.315931059305982
990	R	0.315931059305982	0.315931059305982
991	D	0.333552500570908	0.315931059305982
992	A	0.504720267263286	0.315931059305982
993	L	0.223218156452120	0.251515077875601
994	G	0.251515077875601	0.233730941180640
995	R	0.233730941180640	0.233730941180640
996	E	0.207012871107948	0.233730941180640
997	S	0.262017771901002	0.233730941180640
998	L	0.149308632462567	0.234073149238590
999	I	0.234073149238590	0.262017771901002
1000	L	0.379456001083565	0.234073149238590
1001	E	0.314952829055938	0.234073149238590
1002	R	0.198343186097464	0.310028085794598
1003	V	0.231919305241676	0.310028085794598
1004	Q	0.310028085794598	0.310028085794598
1005	R	0.419332848819588	0.310028085794598
1006	D	0.405059138677061	0.310028085794598
1007	L	0.254663361133138	0.254663361133138
1008	S	0.087881142473876	0.087881142473876
1009	Q	0.049294020934014	0.049294020934014
1010	T	0.049294020934014	0.049294020934014
1011	Q	0.042457606958837	0.049294020934014
1012	C	0.037633447994558	0.049294020934014
1013	Q	0.068357316646930	0.059041269451354
1014	K	0.059041269451354	0.068357316646930
1015	K	0.203567366209058	0.068357316646930
1016	E	0.072449090279671	0.072449090279671
1017	T	0.067222543984205	0.072449090279671
1018	E	0.072449090279671	0.072449090279671
1019	Q	0.067893225827411	0.072449090279671
1020	M	0.129153018353931	0.080108824426385
1021	Y	0.080108824426385	0.081713427705432
1022	Q	0.081713427705432	0.129153018353931
1023	I	0.140448733966734	0.140448733966734
1024	E	0.260816363836839	0.260816363836839
1025	Q	0.429951861095751	0.412922939830254
1026	S	0.412922939830254	0.412922939830254
1027	K	0.530606732611337	0.412922939830254
1028	L	0.412922939830254	0.412922939830254
1029	K	0.318648324425117	0.318648324425117
1030	K	0.315384715360278	0.315384715360278
1031	Y	0.222779927824047	0.222779927824047
1032	I	0.074783483516517	0.222779927824047
1033	A	0.131873582612108	0.222779927824047
1034	K	0.236231789827528	0.232360699228972
1035	Q	0.236231789827528	0.232360699228972
1036	E	0.232360699228972	0.232360699228972
1037	S	0.232360699228972	0.232360699228972
1038	V	0.228534062601850	0.232360699228972
1039	E	0.239087090168573	0.228534062601850
1040	E	0.094364860137723	0.094364860137723
1041	R	0.039017691794523	0.090208366611655
1042	L	0.047400673224258	0.090208366611655
1043	S	0.090208366611655	0.090208366611655
1044	Q	0.167974528961105	0.167974528961105
1045	L	0.275057223759173	0.167974528961105
1046	Q	0.259300388443764	0.259300388443764
1047	S	0.159247720701946	0.275057223759173
1048	E	0.382649367085559	0.259300388443764
1049	N	0.350476921135294	0.199966125530970
1050	M	0.199966125530970	0.199966125530970
1051	L	0.140355330105540	0.152439454406809
1052	L	0.149672375984926	0.149672375984926
1053	R	0.152439454406809	0.140355330105540
1054	Q	0.082787711514725	0.107182198912021
1055	Q	0.107182198912021	0.107182198912021
1056	L	0.086954277835016	0.107182198912021
1057	D	0.142285728340966	0.107182198912021
1058	D	0.161734732402995	0.086954277835016
1059	A	0.068597068332171	0.068597068332171
1060	H	0.035643071283999	0.035643071283999
1061	K	0.019502380170117	0.019589133617279
1062	K	0.018101535454525	0.019589133617279
1063	A	0.019589133617279	0.019589133617279
1064	N	0.021424328414642	0.021424328414642
1065	S	0.023175814861200	0.023175814861200
1066	Q	0.041963057960166	0.031882270181430
1067	E	0.041963057960166	0.041963057960166
1068	K	0.031882270181430	0.041963057960166
1069	T	0.053993995006889	0.053993995006889
1070	S	0.061266928211383	0.061266928211383
1071	S	0.064744272268190	0.064744272268190
1072	T	0.064744272268190	0.064744272268190
1073	I	0.096728853655363	0.079872251160357
1074	Q	0.091702089066192	0.091702089066192
1075	D	0.079872251160357	0.096728853655363
1076	Q	0.221220844381393	0.217525678546379
1077	F	0.217525678546379	0.217525678546379
1078	H	0.252303773357881	0.217525678546379
1079	S	0.162283807512012	0.162283807512012
1080	A	0.162283807512012	0.162283807512012
1081	A	0.099102779503133	0.099102779503133
1082	K	0.048472506975152	0.099102779503133
1083	N	0.048472506975152	0.099102779503133
1084	L	0.171852494002132	0.171852494002132
1085	Q	0.297023531912091	0.184431320290273
1086	A	0.184431320290273	0.266642700391406
1087	E	0.282675431418269	0.266642700391406
1088	S	0.266642700391406	0.184431320290273
1089	E	0.145367601026088	0.145367601026088
1090	K	0.115573319194567	0.115573319194567
1091	Q	0.099063881920650	0.115573319194567
1092	I	0.115573319194567	0.099063881920650
1093	L	0.038399579206814	0.090616802569312
1094	S	0.075194192295175	0.079823147590428
1095	L	0.090616802569312	0.075194192295175
1096	Q	0.079823147590428	0.079823147590428
1097	E	0.047438431609821	0.090616802569312
1098	K	0.130568071633663	0.112188367866941
1099	N	0.112188367866941	0.119909169846518
1100	K	0.128653498025743	0.119909169846518
1101	E	0.119909169846518	0.112188367866941
1102	L	0.063998639181374	0.063998639181374
1103	M	0.037770492841916	0.037770492841916
1104	D	0.022046555707038	0.035443933527053
1105	E	0.035443933527053	0.030998081088240
1106	Y	0.030998081088240	0.030998081088240
1107	N	0.030356451007150	0.035443933527053
1108	H	0.059586896388854	0.037149886440182
1109	L	0.037149886440182	0.037149886440182
1110	K	0.059586896388854	0.037149886440182
1111	E	0.018995003722231	0.028941630470035
1112	R	0.011992448155241	0.028941630470035
1113	M	0.028941630470035	0.023877620916704
1114	D	0.037767515663779	0.028249828484640
1115	Q	0.023877620916704	0.028941630470035
1116	C	0.028249828484640	0.028249828484640
1117	E	0.052042038114924	0.028249828484640
1118	K	0.014394616250372	0.028279329382364
1119	E	0.028279329382364	0.028279329382364
1120	K	0.048751644972479	0.026545951271317
1121	A	0.026545951271317	0.028279329382364
1122	G	0.021766926997157	0.026545951271317
1123	R	0.039458203658292	0.024922867806384
1124	K	0.024922867806384	0.024922867806384
1125	I	0.015839467782676	0.039458203658292
1126	D	0.045625871923220	0.041320338849211
1127	L	0.041320338849211	0.045625871923220
1128	T	0.069834625388208	0.069834625388208
1129	E	0.079121112382459	0.079121112382459
1130	A	0.101053214990462	0.101053214990462
1131	Q	0.218341539859413	0.218205281467244
1132	E	0.218205281467244	0.218205281467244
1133	T	0.357394362646745	0.218341539859413
1134	V	0.120129075091527	0.218205281467244
1135	P	0.251072443788576	0.120129075091527
1136	S	0.092926152309006	0.092926152309006
1137	R	0.074405853295726	0.092926152309006
1138	C	0.074405853295726	0.092926152309006
1139	L	0.100482033201014	0.100482033201014
1140	H	0.185300972817226	0.185300972817226
1141	L	0.267692400811369	0.267692400811369
1142	D	0.404501098965394	0.268750121668502
1143	A	0.268750121668502	0.285175945983753
1144	E	0.285175945983753	0.287409525302947
1145	N	0.287409525302947	0.287409525302947
1146	E	0.412553835345846	0.303147449593969
1147	V	0.449718976137412	0.377675105035082
1148	L	0.303147449593969	0.377675105035082
1149	Q	0.377675105035082	0.377675105035082
1150	L	0.233457067987713	0.377675105035082
1151	Q	0.427860699481829	0.427860699481829
1152	Q	0.553698239989101	0.553698239989101
1153	T	0.665989131839960	0.665989131839960
1154	L	0.703231709322132	0.703231709322132
1155	F	0.792030762422319	0.703231709322132
1156	S	0.781932046126339	0.703231709322132
1157	M	0.522844858462762	0.545590229647618
1158	K	0.545590229647618	0.545590229647618
1159	A	0.545590229647618	0.545590229647618
1160	I	0.545590229647618	0.545590229647618
1161	Q	0.550934462770881	0.545590229647618
1162	K	0.490492278705002	0.490492278705002
1163	Q	0.325743574777053	0.325743574777053
1164	C	0.195995579798369	0.219333578671902
1165	E	0.183620668290335	0.219333578671902
1166	T	0.219333578671902	0.195995579798369
1167	L	0.219333578671902	0.183620668290335
1168	Q	0.174399675063251	0.174399675063251
1169	K	0.056218290594510	0.166065204087901
1170	N	0.099175036960421	0.146186264356709
1171	K	0.166065204087901	0.146186264356709
1172	K	0.146186264356709	0.166065204087901
1173	Q	0.166898740583246	0.166898740583246
1174	L	0.247551403991325	0.230695706010237
1175	K	0.245520853943027	0.245520853943027
1176	Q	0.230695706010237	0.245520853943027
1177	E	0.328319136440682	0.245520853943027
1178	V	0.229373756500332	0.254080407056317
1179	V	0.288161067799877	0.288161067799877
1180	N	0.254080407056317	0.288161067799877
1181	L	0.352069374130594	0.288161067799877
1182	K	0.525250334137497	0.278975929038125
1183	S	0.252668467693484	0.278975929038125
1184	Y	0.278975929038125	0.278975929038125
1185	M	0.240722314564731	0.272556343513576
1186	E	0.342388102407971	0.272556343513576
1187	R	0.272556343513576	0.240722314564731
1188	N	0.112007785820941	0.239460853957179
1189	M	0.239460853957179	0.153031844942046
1190	L	0.153031844942046	0.153031844942046
1191	E	0.153031844942046	0.239460853957179
1192	R	0.253417320326588	0.253417320326588
1193	G	0.269191691472989	0.269191691472989
1194	K	0.332721659026819	0.269191691472989
1195	A	0.332721659026819	0.269191691472989
1196	E	0.209682858208294	0.265159972928988
1197	W	0.265159972928988	0.227461231569017
1198	H	0.227461231569017	0.217340962228642
1199	K	0.144638921951559	0.217340962228642
1200	L	0.217340962228642	0.217340962228642
1201	L	0.128737606749154	0.195033773637741
1202	I	0.284637269171189	0.195033773637741
1203	E	0.195033773637741	0.156929179098474
1204	E	0.101806659215716	0.156929179098474
1205	R	0.156929179098474	0.150087642314042
1206	A	0.150087642314042	0.115002202087856
1207	R	0.115002202087856	0.115002202087856
1208	K	0.073325946929605	0.073325946929605
1209	E	0.049147960313487	0.053043062799097
1210	I	0.053043062799097	0.053043062799097
1211	E	0.049147960313487	0.053043062799097
1212	E	0.083430641196338	0.083430641196338
1213	K	0.229505753252449	0.163666763655933
1214	L	0.203013390111574	0.163666763655933
1215	N	0.163666763655933	0.178869172416062
1216	E	0.143360276453768	0.178869172416062
1217	A	0.178869172416062	0.178869172416062
1218	I	0.317703546865824	0.280590638384962
1219	L	0.280590638384962	0.317703546865824
1220	T	0.404544711036071	0.404544711036071
1221	L	0.560594349536560	0.404544711036071
1222	Q	0.437213441832784	0.437213441832784
1223	K	0.276173654199900	0.474666167562721
1224	Q	0.474666167562721	0.474666167562721
1225	A	0.728550578044971	0.650605240531658
1226	A	0.668647501764246	0.650605240531658
1227	V	0.650605240531658	0.650605240531658
1228	S	0.516773653269349	0.516773653269349
1229	H	0.377827129341561	0.377827129341561
1230	E	0.139083305696054	0.139083305696054
1231	Q	0.121961884568098	0.139083305696054
1232	L	0.129641314616022	0.129641314616022
1233	V	0.140311138534247	0.129641314616022
1234	Q	0.117385958461837	0.129641314616022
1235	L	0.180759339045805	0.117385958461837
1236	R	0.108722091303733	0.109785893165012
1237	E	0.109785893165012	0.109785893165012
1238	D	0.095470877355518	0.109785893165012
1239	N	0.216610682957019	0.146789911471059
1240	T	0.146789911471059	0.146789911471059
1241	T	0.146789911471059	0.146789911471059
1242	S	0.092557023794232	0.146789911471059
1243	I	0.183713264165141	0.101483028239574
1244	K	0.101483028239574	0.101483028239574
1245	T	0.049716825572813	0.146177886916447
1246	Q	0.146177886916447	0.146177886916447
1247	M	0.164341542151140	0.146177886916447
1248	E	0.198654989510665	0.164341542151140
1249	L	0.123399640490797	0.198654989510665
1250	T	0.220865043850218	0.198654989510665
1251	I	0.220865043850218	0.220865043850218
1252	K	0.130608768284426	0.220865043850218
1253	D	0.244946505236516	0.232259536442122
1254	L	0.232259536442122	0.232259536442122
1255	E	0.248959271095679	0.244946505236516
1256	S	0.180603216317980	0.232259536442122
1257	E	0.261576504733703	0.187913294142426
1258	I	0.187913294142426	0.180603216317980
1259	S	0.102647044317416	0.102647044317416
1260	R	0.095006850029772	0.102647044317416
1261	I	0.081165679661670	0.095006850029772
1262	K	0.142835722876480	0.082296075123853
1263	T	0.082296075123853	0.082296075123853
1264	S	0.082296075123853	0.142835722876480
1265	Q	0.144179316986367	0.082296075123853
1266	A	0.144179316986367	0.133871774371520
1267	D	0.081963919416435	0.133871774371520
1268	F	0.133871774371520	0.118989510505680
1269	N	0.118989510505680	0.081963919416435
1270	K	0.036688064702365	0.115007120029275
1271	T	0.070537547124725	0.115007120029275
1272	E	0.115007120029275	0.115007120029275
1273	L	0.196228181129392	0.115007120029275
1274	E	0.131871413175513	0.131871413175513
1275	R	0.066347713231085	0.131871413175513
1276	Y	0.195153373971121	0.131871413175513
1277	K	0.109011454280910	0.195153373971121
1278	E	0.208235600299325	0.195153373971121
1279	L	0.231348921303095	0.208235600299325
1280	Y	0.145964278176392	0.229410752996664
1281	L	0.229410752996664	0.229410752996664
1282	E	0.229410752996664	0.229410752996664
1283	E	0.341487663802446	0.229410752996664
1284	V	0.276040009889831	0.229410752996664
1285	K	0.112249463406220	0.276040009889831
1286	V	0.201249612498982	0.201312123484592
1287	R	0.305014259524284	0.201249612498982
1288	E	0.201312123484592	0.201249612498982
1289	S	0.128309471549290	0.128309471549290
1290	L	0.058519761934392	0.128309471549290
1291	S	0.058519761934392	0.128309471549290
1292	N	0.140032057963657	0.140032057963657
1293	E	0.162759797586629	0.140032057963657
1294	L	0.201941031269073	0.140032057963657
1295	S	0.078499565419156	0.162759797586629
1296	R	0.118663902528415	0.189974757913929
1297	T	0.189974757913929	0.118663902528415
1298	N	0.191662620311968	0.179500208047736
1299	E	0.104304537894546	0.189974757913929
1300	M	0.179500208047736	0.191662620311968
1301	I	0.218017879669154	0.201963167618172
1302	A	0.453001307578303	0.201963167618172
1303	E	0.201963167618172	0.201963167618172
1304	V	0.192633914709181	0.192633914709181
1305	S	0.112653104404634	0.128659213082448
1306	T	0.103832482657352	0.128659213082448
1307	Q	0.128659213082448	0.128659213082448
1308	L	0.217222066113806	0.128659213082448
1309	T	0.155772645779169	0.128659213082448
1310	V	0.089075251963600	0.155772645779169
1311	E	0.073802745292759	0.155772645779169
1312	K	0.206824600242262	0.206824600242262
1313	E	0.222213998367156	0.222213998367156
1314	Q	0.224109047949721	0.224109047949721
1315	T	0.259590504251552	0.259590504251552
1316	R	0.396804756196577	0.300560059620896
1317	S	0.300560059620896	0.300560059620896
1318	R	0.300560059620896	0.300560059620896
1319	S	0.213761614954401	0.300560059620896
1320	L	0.287006710849857	0.300560059620896
1321	F	0.421329878652637	0.421329878652637
1322	T	0.704371333968452	0.594547023988306
1323	A	0.597179390565226	0.594547023988306
1324	Y	0.594547023988306	0.597179390565226
1325	A	0.536010032992154	0.597179390565226
1326	T	0.649712269800335	0.649712269800335
1327	R	0.745649224317240	0.649712269800335
1328	P	0.689090352358880	0.649712269800335
1329	V	0.483448692026189	0.484810285500961
1330	L	0.484810285500961	0.483448692026189
1331	E	0.424760730935843	0.424760730935843
1332	S	0.231196441685498	0.231196441685498
1333	P	0.147999936077561	0.147999936077561
1334	C	0.075156146752152	0.095688273860000
1335	V	0.057288562206517	0.089880735532451
1336	G	0.095688273860000	0.075156146752152
1337	N	0.089880735532451	0.058808607573376
1338	L	0.058808607573376	0.058808607573376
1339	N	0.030403484146382	0.058808607573376
1340	D	0.055609576984498	0.058808607573376
1341	S	0.107047346751211	0.074552099082772
1342	E	0.107047346751211	0.074552099082772
1343	G	0.074552099082772	0.074552099082772
1344	L	0.042638251080410	0.070230353494212
1345	N	0.052616467373750	0.052616467373750
1346	R	0.070230353494212	0.052616467373750
1347	K	0.038653240207920	0.058555473838785
1348	H	0.058555473838785	0.070230353494212
1349	I	0.189494611616242	0.160995580464427
1350	P	0.180610966458438	0.180610966458438
1351	R	0.160995580464427	0.180610966458438
1352	K	0.276263405117003	0.160995580464427
1353	K	0.104462986587118	0.160995580464427
1354	R	0.128192056565106	0.190895798503524
1355	S	0.190895798503524	0.190895798503524
1356	A	0.319790344483829	0.275041154344256
1357	L	0.450325401044691	0.319790344483829
1358	K	0.275041154344256	0.364699807800158
1359	D	0.401658073677295	0.364699807800158
1360	M	0.364699807800158	0.359715020379090
1361	E	0.359715020379090	0.364699807800158
1362	S	0.359715020379090	0.364699807800158
1363	Y	0.494495127439613	0.368471777691714
1364	L	0.474393723871513	0.368471777691714
1365	L	0.368471777691714	0.368471777691714
1366	K	0.134362837111633	0.368471777691714
1367	M	0.236230606232843	0.337978927083030
1368	Q	0.384869299862860	0.337978927083030
1369	Q	0.337978927083030	0.337978927083030
1370	K	0.337978927083030	0.381620754240774
1371	L	0.465410303646128	0.337978927083030
1372	Q	0.381620754240774	0.337978927083030
1373	N	0.198946175209122	0.198946175209122
1374	D	0.116763535075045	0.122978073339966
1375	L	0.122978073339966	0.116763535075045
1376	T	0.079210998770101	0.086141061719289
1377	A	0.086141061719289	0.086141061719289
1378	E	0.071699846168758	0.081153144759743
1379	V	0.133379583939047	0.086141061719289
1380	A	0.081153144759743	0.093611093822551
1381	G	0.093611093822551	0.133379583939047
1382	S	0.209515802471114	0.181260372274924
1383	S	0.310712827265819	0.209515802471114
1384	Q	0.181260372274924	0.222701745241866
1385	T	0.260132852116464	0.260132852116464
1386	G	0.222701745241866	0.260132852116464
1387	L	0.332917054697237	0.308237770562708
1388	H	0.353507183631673	0.332917054697237
1389	R	0.308237770562708	0.353507183631673
1390	I	0.370820162062115	0.370820162062115
1391	P	0.370820162062115	0.370820162062115
1392	Q	0.370820162062115	0.370820162062115
1393	C	0.545459812360049	0.545459812360049
1394	S	0.561334632752447	0.561334632752447
1395	S	0.760750695558562	0.760750695558562
1396	F	0.760750695558562	0.760750695558562
1397	S	0.847118698288879	0.801989335493430
1398	S	0.891842043807583	0.847118698288879
1399	S	0.801989335493430	0.891842043807583
1400	S	0.906551201961767	0.906551201961767
1401	L	0.944075997610754	0.906551201961767
1402	H	0.906551201961767	0.906551201961767
1403	L	0.891842043807583	0.939048734519729
1404	L	0.939048734519729	0.939048734519729
1405	L	0.939048734519729	0.939048734519729
1406	C	0.966603622465802	0.966603622465802
1407	S	0.983312433250568	0.983312433250568
1408	I	0.991047337087289	0.990304176028083
1409	C	0.990304176028083	0.990304176028083
1410	Q	0.990304176028083	0.991047337087289
1411	P	0.994412923091603	0.990304176028083
1412	F	0.994412923091603	0.990304176028083
1413	F	0.986869458229194	0.986869458229194
1414	L	0.983651635280542	0.983651635280542
1415	I	0.967456978663065	0.982409622281251
1416	L	0.982409622281251	0.967456978663065
1417	Q	0.932019908166874	0.932019908166874
1418	L	0.878906655740656	0.878906655740656
1419	L	0.500000000000000	0.500000000000000
1420	L	0.500000000000000	0.500000000000000
1421	N	0.500000000000000	0.500000000000000
1422	M	0.500000000000000	0.500000000000000
1423	N	0.500000000000000	0.500000000000000
1424	L	0.500000000000000	0.500000000000000
1425	D	0.500000000000000	0.500000000000000
1426	P	0.500000000000000	0.500000000000000
1427	I	0.500000000000000	0.500000000000000
