# Supplementary material for: Conserved degronome features governing quality control associated proteolysis
Source: Nat Commun. 2022 Dec 8;13:7588. doi: 10.1038/s41467-022-35298-y (PMC9732359; doi:10.1038/s41467-022-35298-y)
Supplement: Supplementary file 7 — Supplementary Data 5 [file 41467_2022_35298_MOESM7_ESM.zip › profile_A2RUS2.csv]

# Degron profile of A2RUS2
# logit: Predicted probability of a tile being a degron (PSI<2.2) assigned to central position
# smooth: Running median spanning 5 positions
resi	aa	logit	logit_smooth
1	M	0.500000000000000	0.500000000000000
2	R	0.500000000000000	0.500000000000000
3	S	0.500000000000000	0.500000000000000
4	L	0.500000000000000	0.500000000000000
5	R	0.500000000000000	0.500000000000000
6	K	0.500000000000000	0.500000000000000
7	K	0.500000000000000	0.500000000000000
8	R	0.500000000000000	0.500000000000000
9	E	0.095084451750075	0.095084451750075
10	K	0.050171109978801	0.084226333763041
11	P	0.084226333763041	0.072507201639130
12	R	0.072507201639130	0.050171109978801
13	P	0.030501047705291	0.030501047705291
14	E	0.024185403399337	0.024934288517869
15	Q	0.021856786630480	0.024934288517869
16	W	0.024934288517869	0.024934288517869
17	K	0.028263434294179	0.025552458529646
18	G	0.041285432945246	0.025552458529646
19	L	0.025552458529646	0.025552458529646
20	P	0.025552458529646	0.025552458529646
21	G	0.013760808973164	0.023789625930727
22	P	0.008137254404860	0.023789625930727
23	P	0.023789625930727	0.023789625930727
24	R	0.031394595481462	0.024546937536235
25	A	0.027154205815602	0.024546937536235
26	P	0.024546937536235	0.024546937536235
27	E	0.024546937536235	0.024546937536235
28	P	0.010025630791962	0.019913109652776
29	E	0.019913109652776	0.019913109652776
30	D	0.013253033508889	0.019913109652776
31	V	0.028829543022181	0.028829543022181
32	A	0.061571041027300	0.057918680548467
33	V	0.057918680548467	0.061571041027300
34	P	0.086021021445461	0.086021021445461
35	G	0.086021021445461	0.086021021445461
36	G	0.131388134400851	0.131388134400851
37	V	0.250554948416108	0.250554948416108
38	D	0.483206244406919	0.483206244406919
39	L	0.777557902125493	0.517701748597529
40	L	0.635345834673158	0.517701748597529
41	T	0.517701748597529	0.517701748597529
42	L	0.322442846113292	0.517701748597529
43	P	0.488427869394582	0.517701748597529
44	Q	0.669706713770930	0.669706713770930
45	L	0.820577276085083	0.766963180327466
46	C	0.766963180327466	0.766963180327466
47	F	0.869411886229571	0.766963180327466
48	P	0.670456570653366	0.670456570653366
49	G	0.479303070729457	0.479303070729457
50	G	0.461903332801682	0.461903332801682
51	V	0.207806124973100	0.211604807164119
52	C	0.133627575992621	0.207806124973100
53	V	0.211604807164119	0.195904039651270
54	A	0.195904039651270	0.140588636405719
55	T	0.140588636405719	0.195904039651270
56	E	0.140588636405719	0.195904039651270
57	P	0.265549037104474	0.265549037104474
58	K	0.449196151145056	0.449196151145056
59	E	0.669583106759291	0.449196151145056
60	D	0.545746145502073	0.449196151145056
61	C	0.272181585331102	0.328536889514669
62	V	0.272181585331102	0.272181585331102
63	H	0.328536889514669	0.272181585331102
64	F	0.267878653814699	0.328536889514669
65	L	0.335816485924153	0.335816485924153
66	V	0.390909998947669	0.390909998947669
67	L	0.407661485228804	0.407661485228804
68	T	0.674835021780589	0.674835021780589
69	D	0.758424243196397	0.758424243196397
70	V	0.769290399163622	0.769290399163622
71	C	0.769290399163622	0.769290399163622
72	G	0.791477156253651	0.769290399163622
73	N	0.652095174044822	0.652095174044822
74	R	0.633327893193089	0.636821188331042
75	T	0.636821188331042	0.633327893193089
76	Y	0.501753175315146	0.633327893193089
77	G	0.458481792543196	0.636821188331042
78	V	0.760912238529547	0.501753175315146
79	V	0.667993194852600	0.458481792543196
80	A	0.385099820539950	0.509274443621579
81	Q	0.322292521977217	0.509274443621579
82	Y	0.509274443621579	0.509274443621579
83	Y	0.606976183006918	0.606976183006918
84	R	0.740541413832341	0.740541413832341
85	P	0.740541413832341	0.740541413832341
86	L	0.749679596633289	0.740541413832341
87	H	0.570403985411624	0.570403985411624
88	D	0.423322147213732	0.423322147213732
89	E	0.376851989042697	0.414045014859715
90	Y	0.414045014859715	0.376851989042697
91	C	0.305740766810030	0.305740766810030
92	F	0.127429012161635	0.178525820887863
93	Y	0.178525820887863	0.178525820887863
94	N	0.178525820887863	0.127429012161635
95	G	0.080425003968632	0.178525820887863
96	K	0.115242946829731	0.178525820887863
97	T	0.327485690131226	0.327485690131226
98	H	0.591247378421910	0.415270272235760
99	R	0.415270272235760	0.415270272235760
100	E	0.452491630870494	0.415270272235760
101	C	0.351832858154392	0.415270272235760
102	P	0.348403165026980	0.452491630870494
103	G	0.519732303856381	0.519732303856381
104	C	0.709380012944679	0.709380012944679
105	F	0.815330341665554	0.813678771581944
106	V	0.813678771581944	0.813799807447580
107	P	0.813799807447580	0.815330341665554
108	F	0.883296149405814	0.883296149405814
109	A	0.918073366950759	0.918073366950759
110	V	0.923563233390958	0.923563233390958
111	C	0.960951519280486	0.941461840719842
112	V	0.962717635063126	0.941761578993345
113	V	0.941461840719842	0.941761578993345
114	S	0.941761578993345	0.941461840719842
115	R	0.899398309224119	0.899398309224119
116	F	0.840170779931095	0.873660969285194
117	P	0.818747941227515	0.840170779931095
118	Y	0.873660969285194	0.818747941227515
119	Y	0.802182250925333	0.817097363581237
120	N	0.802182250925333	0.817097363581237
121	S	0.817097363581237	0.817097363581237
122	L	0.831124647924198	0.831124647924198
123	K	0.857945702206103	0.857945702206103
124	D	0.913165436043718	0.913165436043718
125	C	0.913596765732556	0.913165436043718
126	L	0.921433520297311	0.913165436043718
127	S	0.852033626259748	0.863886656634105
128	C	0.842283651656199	0.852033626259748
129	L	0.863886656634105	0.842283651656199
130	L	0.760306112262668	0.760306112262668
131	A	0.759311149963973	0.760306112262668
132	L	0.657653122921673	0.759311149963973
133	L	0.867632027657256	0.671086245615594
134	K	0.671086245615594	0.657653122921673
135	P	0.520626731847985	0.597524198977911
136	C	0.539349126626373	0.539349126626373
137	K	0.597524198977911	0.520626731847985
138	D	0.426950328482844	0.426950328482844
139	F	0.165418997718558	0.231819749304341
140	E	0.231819749304341	0.165418997718558
141	V	0.164667709071880	0.164667709071880
142	D	0.114079079941914	0.164667709071880
143	S	0.114079079941914	0.150570348392391
144	H	0.221551120250622	0.150570348392391
145	I	0.150570348392391	0.221551120250622
146	K	0.261020701004533	0.261020701004533
147	D	0.589971327964155	0.395610884068278
148	F	0.395610884068278	0.395610884068278
149	A	0.532748696953495	0.491493068480772
150	A	0.362370868438056	0.451015492813821
151	K	0.491493068480772	0.451015492813821
152	L	0.451015492813821	0.365537729750702
153	S	0.365537729750702	0.365537729750702
154	L	0.193899609562330	0.365537729750702
155	I	0.324010151900109	0.365537729750702
156	P	0.508339429071465	0.508339429071465
157	S	0.509701952092684	0.509701952092684
158	P	0.590935451877769	0.590935451877769
159	P	0.687448512452268	0.597035926585696
160	P	0.649213253144547	0.597035926585696
161	G	0.597035926585696	0.597035926585696
162	P	0.582784270629623	0.582784270629623
163	L	0.426453752011675	0.426862151544794
164	H	0.406921074241613	0.426862151544794
165	L	0.426862151544794	0.426862151544794
166	V	0.602587181746432	0.602587181746432
167	F	0.752600106465103	0.752600106465103
168	N	0.870525580956178	0.870525580956178
169	M	0.870525580956178	0.870525580956178
170	K	0.916061358953867	0.900488706236974
171	S	0.932673560611050	0.900488706236974
172	L	0.900488706236974	0.900488706236974
173	Q	0.807508636094408	0.807508636094408
174	I	0.654938037597269	0.654938037597269
175	V	0.389863322731449	0.389863322731449
176	L	0.254836174205506	0.331558841022361
177	P	0.268161674712505	0.331558841022361
178	A	0.331558841022361	0.330644021740527
179	R	0.497080395683303	0.330644021740527
180	A	0.330644021740527	0.330644021740527
181	D	0.330644021740527	0.330644021740527
182	P	0.211088874765560	0.211088874765560
183	E	0.198014858512492	0.198014858512492
184	S	0.135016571054809	0.135016571054809
185	P	0.135016571054809	0.135016571054809
186	I	0.135016571054809	0.135016571054809
187	L	0.192868643941705	0.192868643941705
188	D	0.293821375153423	0.293821375153423
189	L	0.352487257557966	0.352487257557966
190	D	0.670526562109020	0.670526562109020
191	L	0.720928620079709	0.687086848398719
192	H	0.792737283188275	0.708922430473226
193	L	0.687086848398719	0.708922430473226
194	P	0.708922430473226	0.687086848398719
195	L	0.671056673807186	0.687086848398719
196	L	0.671056673807186	0.708922430473226
197	C	0.790189633006787	0.790189633006787
198	F	0.803204216584340	0.803204216584340
199	R	0.938807504028364	0.891964735439252
200	P	0.891964735439252	0.924790159007910
201	E	0.924790159007910	0.930193036348387
202	K	0.930193036348387	0.930193036348387
203	V	0.967160874467385	0.930193036348387
204	L	0.940650457527595	0.930193036348387
205	Q	0.828865654434526	0.828865654434526
206	I	0.735679081930120	0.752027584008262
207	L	0.616448535041891	0.752027584008262
208	T	0.752027584008262	0.752027584008262
209	C	0.858844614978653	0.858844614978653
210	I	0.951928152629111	0.951928152629111
211	L	0.975151743642196	0.951928152629111
212	T	0.958356390880788	0.951928152629111
213	E	0.924528131843831	0.924528131843831
214	Q	0.869031526530589	0.869031526530589
215	R	0.865844604968818	0.869031526530589
216	I	0.808279742938165	0.869031526530589
217	V	0.886802467260456	0.865844604968818
218	F	0.901637369565394	0.819883865754155
219	F	0.819883865754155	0.884766498594201
220	S	0.819883865754155	0.884766498594201
221	S	0.884766498594201	0.884766498594201
222	D	0.931135517097943	0.893764973820951
223	W	0.893764973820951	0.919936224086738
224	A	0.926034059393808	0.919936224086738
225	L	0.919936224086738	0.910180640569531
226	L	0.910180640569531	0.910180640569531
227	T	0.869376671629859	0.910180640569531
228	L	0.860466412564782	0.910180640569531
229	V	0.920540793340041	0.920540793340041
230	T	0.952507427297429	0.952507427297429
231	E	0.971517853402686	0.960521409135723
232	C	0.970024027857105	0.962470467637033
233	F	0.960521409135723	0.962470467637033
234	M	0.962470467637033	0.960521409135723
235	A	0.926445766959968	0.930705029669648
236	Y	0.930705029669648	0.926445766959968
237	L	0.858693922499351	0.918238400288358
238	Y	0.869420763263730	0.918238400288358
239	P	0.918238400288358	0.918238400288358
240	L	0.943271720346490	0.943271720346490
241	Q	0.954718531036600	0.943271720346490
242	W	0.954953637714843	0.943271720346490
243	Q	0.933756301397485	0.933756301397485
244	H	0.851645723570049	0.851645723570049
245	P	0.753666939329926	0.753666939329926
246	F	0.710088340216944	0.726622690388852
247	V	0.726622690388852	0.710088340216944
248	P	0.609805994656662	0.710088340216944
249	I	0.608507988462856	0.685715171988639
250	L	0.741786181313290	0.685715171988639
251	S	0.685715171988639	0.695860605506152
252	D	0.743715350625978	0.731281098871887
253	Q	0.695860605506152	0.695860605506152
254	M	0.731281098871887	0.695860605506152
255	L	0.592916590383492	0.695860605506152
256	D	0.614767800907572	0.722652596645541
257	F	0.779109448852011	0.614767800907572
258	V	0.722652596645541	0.627363627686652
259	M	0.511857401414238	0.722652596645541
260	A	0.627363627686652	0.722652596645541
261	P	0.784094251676782	0.710752065202868
262	T	0.880873700942386	0.710752065202868
263	S	0.710752065202868	0.784094251676782
264	F	0.585079305834487	0.710752065202868
265	L	0.840553422179319	0.618287402719754
266	M	0.618287402719754	0.585079305834487
267	G	0.352876742036123	0.382068032062582
268	C	0.382068032062582	0.358502206413212
269	H	0.335036598208478	0.352876742036123
270	L	0.358502206413212	0.335036598208478
271	D	0.240896280757316	0.280282772487322
272	H	0.280282772487322	0.240896280757316
273	F	0.094340658044859	0.094340658044859
274	E	0.040234266269954	0.094340658044859
275	E	0.049759329793953	0.094340658044859
276	V	0.105636087757555	0.105636087757555
277	S	0.121420236620106	0.105636087757555
278	K	0.206968535394485	0.121420236620106
279	E	0.099267007756970	0.172267350750328
280	A	0.309837617742945	0.172267350750328
281	D	0.172267350750328	0.136546910247733
282	G	0.107209207759133	0.172267350750328
283	L	0.136546910247733	0.172267350750328
284	V	0.215971037260676	0.215971037260676
285	L	0.247477086140263	0.247477086140263
286	I	0.249518464382812	0.249518464382812
287	N	0.379079080743514	0.379079080743514
288	I	0.515372855770146	0.449641828007882
289	D	0.449641828007882	0.515372855770146
290	H	0.620454356410079	0.515372855770146
291	G	0.686128101270335	0.449641828007882
292	S	0.367707564721599	0.367707564721599
293	I	0.145617846483038	0.145617846483038
294	T	0.067138921759645	0.067138921759645
295	Y	0.056856893350188	0.056856893350188
296	S	0.036589279649675	0.056856893350188
297	K	0.036589279649675	0.036589279649675
298	S	0.060672883898320	0.036589279649675
299	T	0.029073294891731	0.054291647105634
300	D	0.063267480247463	0.054291647105634
301	D	0.054291647105634	0.054291647105634
302	N	0.050309728666653	0.063267480247463
303	V	0.089616993143540	0.065227933824844
304	D	0.065227933824844	0.077323515395178
305	I	0.078877111941008	0.078107018235660
306	P	0.077323515395178	0.078107018235660
307	D	0.078107018235660	0.078877111941008
308	V	0.135382382612803	0.135382382612803
309	P	0.389439926056438	0.389439926056438
310	L	0.540767711333943	0.540767711333943
311	L	0.615609121149743	0.615609121149743
312	A	0.615609121149743	0.615609121149743
313	A	0.747260209420852	0.615609121149743
314	Q	0.592215345363913	0.747260209420852
315	T	0.762460527452280	0.762460527452280
316	F	0.855612590293030	0.855612590293030
317	I	0.867166239028252	0.855612590293030
318	Q	0.892240966032943	0.855612590293030
319	R	0.826132152770059	0.826132152770059
320	V	0.592169491653009	0.689712806664663
321	Q	0.689712806664663	0.689712806664663
322	S	0.661331465473807	0.689712806664663
323	L	0.722007276859428	0.689712806664663
324	Q	0.759185918573990	0.661331465473807
325	L	0.645265891950306	0.722007276859428
326	H	0.626661348482489	0.759185918573990
327	H	0.773637037490469	0.650050669744512
328	E	0.760057657383678	0.670553091931552
329	L	0.650050669744512	0.670553091931552
330	H	0.670553091931552	0.650050669744512
331	A	0.504273028468436	0.509666475406275
332	A	0.504273028468436	0.504273028468436
333	H	0.509666475406275	0.504273028468436
334	L	0.241065409459386	0.241065409459386
335	L	0.182174036609834	0.241065409459386
336	S	0.182293041592154	0.214740198832824
337	S	0.322740422062685	0.214740198832824
338	T	0.214740198832824	0.214740198832824
339	D	0.214874888161513	0.214740198832824
340	L	0.193952052890259	0.214740198832824
341	K	0.163933842318074	0.193952052890259
342	E	0.264792184991849	0.163933842318074
343	G	0.150299928386754	0.150299928386754
344	R	0.079930380390247	0.133349620216923
345	A	0.075703427445631	0.107729706865164
346	H	0.133349620216923	0.107729706865164
347	R	0.107729706865164	0.133349620216923
348	R	0.279475690656488	0.160016332506283
349	S	0.160016332506283	0.279475690656488
350	W	0.291467289839795	0.291467289839795
351	Q	0.398002944644373	0.398002944644373
352	Q	0.446550837247253	0.398002944644373
353	K	0.430538906176237	0.430538906176237
354	L	0.383803784580282	0.446550837247253
355	N	0.520474901277304	0.481379510363902
356	C	0.481379510363902	0.520474901277304
357	Q	0.617763093582729	0.617763093582729
358	I	0.752243331194782	0.723350128127174
359	Q	0.723350128127174	0.739165372640105
360	Q	0.739165372640105	0.752243331194782
361	T	0.862124833091642	0.862124833091642
362	T	0.925329448928973	0.862124833091642
363	L	0.876801438292329	0.862124833091642
364	Q	0.817639973670093	0.829525248971026
365	L	0.826452077284656	0.826452077284656
366	L	0.829525248971026	0.817639973670093
367	V	0.654706729773068	0.818541822222463
368	S	0.689001759477618	0.779716802477147
369	I	0.818541822222463	0.779716802477147
370	F	0.779716802477147	0.779716802477147
371	R	0.858379151767160	0.779716802477147
372	D	0.649393534512484	0.683961541528288
373	V	0.683961541528288	0.649393534512484
374	K	0.554151006642657	0.554151006642657
375	N	0.530124046994361	0.552803631392379
376	H	0.552803631392379	0.530124046994361
377	L	0.495113623069523	0.495113623069523
378	N	0.325092029859772	0.325092029859772
379	Y	0.128920852821263	0.227447639710919
380	E	0.073001543889484	0.227447639710919
381	H	0.227447639710919	0.227447639710919
382	R	0.244906492157153	0.244906492157153
383	V	0.244906492157153	0.244906492157153
384	F	0.292456612580561	0.244906492157153
385	N	0.292621882583745	0.244906492157153
386	S	0.212734635530722	0.224521953946221
387	E	0.224521953946221	0.212734635530722
388	E	0.112247761403667	0.112247761403667
389	F	0.099158517552478	0.099158517552478
390	L	0.099158517552478	0.099158517552478
391	K	0.086032380559228	0.093493298750669
392	T	0.093493298750669	0.093493298750669
393	R	0.087225027296150	0.093493298750669
394	A	0.101984807518158	0.094845401739531
395	P	0.094845401739531	0.101984807518158
396	G	0.237369772009325	0.214109869067327
397	D	0.504590838486028	0.214109869067327
398	H	0.214109869067327	0.214109869067327
399	Q	0.127867733114123	0.214109869067327
400	F	0.212115350905681	0.214109869067327
401	Y	0.285966060770745	0.285966060770745
402	K	0.409525238488853	0.378605347093622
403	Q	0.378605347093622	0.409525238488853
404	V	0.417526783450426	0.417526783450426
405	L	0.639185985761577	0.639185985761577
406	D	0.869435442906897	0.853446360203668
407	T	0.853446360203668	0.853446360203668
408	Y	0.885654074372196	0.853446360203668
409	M	0.817271386749265	0.829163505311382
410	F	0.829163505311382	0.826860352419008
411	H	0.803304261820861	0.817271386749265
412	S	0.826860352419008	0.803304261820861
413	F	0.751339869690683	0.751339869690683
414	L	0.707509359389122	0.745944683150065
415	K	0.707509359389122	0.745944683150065
416	A	0.745944683150065	0.721116378636504
417	R	0.760129357940871	0.721116378636504
418	L	0.721116378636504	0.721116378636504
419	N	0.560801397641762	0.640455493225521
420	R	0.640455493225521	0.560801397641762
421	R	0.470969318132633	0.472327902563079
422	M	0.472327902563079	0.470969318132633
423	D	0.192329355745244	0.203413070682453
424	A	0.203413070682453	0.192329355745244
425	F	0.161067802481111	0.161067802481111
426	A	0.151065063474895	0.151065063474895
427	Q	0.051573812604356	0.051573812604356
428	M	0.037862053219600	0.037862053219600
429	D	0.017902133993822	0.024081279273400
430	L	0.017902133993822	0.024081279273400
431	D	0.024081279273400	0.023561815058300
432	T	0.037691496027816	0.023561815058300
433	Q	0.023561815058300	0.024081279273400
434	S	0.019053164325146	0.028875833240922
435	E	0.028875833240922	0.028875833240922
436	E	0.057086516068198	0.038697951136171
437	D	0.038697951136171	0.038697951136171
438	R	0.064077199881191	0.057086516068198
439	I	0.037832309635070	0.064077199881191
440	N	0.078242969910082	0.066612293199276
441	G	0.066612293199276	0.072526931873580
442	M	0.072526931873580	0.078242969910082
443	L	0.117660650909724	0.117660650909724
444	L	0.117660650909724	0.117660650909724
445	S	0.179650288105484	0.179650288105484
446	P	0.321005225464925	0.208938986617329
447	R	0.349687999857469	0.264285104834430
448	R	0.208938986617329	0.309371438559483
449	P	0.264285104834430	0.264285104834430
450	T	0.309371438559483	0.229496761425073
451	V	0.229496761425073	0.229496761425073
452	E	0.136849976703478	0.145973843498871
453	K	0.083395427414738	0.145973843498871
454	R	0.145973843498871	0.145973843498871
455	A	0.178165232484060	0.178165232484060
456	S	0.255201228727116	0.243037524309807
457	R	0.243037524309807	0.255201228727116
458	K	0.289381171139626	0.255201228727116
459	S	0.302936075293886	0.289381171139626
460	S	0.215663033963921	0.302936075293886
461	H	0.418713593819969	0.418713593819969
462	L	0.565765131330566	0.565765131330566
463	H	0.673126433899002	0.626597433924649
464	V	0.626597433924649	0.665352144553048
465	T	0.716210753657567	0.665352144553048
466	H	0.665352144553048	0.665352144553048
467	R	0.625884831088459	0.716210753657567
468	R	0.758624113107511	0.665352144553048
469	M	0.743579419569418	0.625884831088459
470	V	0.573438115707432	0.623823688285130
471	V	0.592972231412323	0.593914478041785
472	S	0.623823688285130	0.592972231412323
473	M	0.593914478041785	0.592972231412323
474	P	0.551492468943087	0.551492468943087
475	N	0.395694869653777	0.551492468943087
476	L	0.532739339756393	0.532739339756393
477	Q	0.564609278215143	0.422933432854365
478	D	0.422933432854365	0.422933432854365
479	I	0.316801708244869	0.316801708244869
480	A	0.177439262155407	0.177439262155407
481	M	0.177439262155407	0.177439262155407
482	P	0.125440435105005	0.177439262155407
483	E	0.240707687378453	0.240707687378453
484	L	0.301264229814919	0.301264229814919
485	A	0.301264229814919	0.301264229814919
486	P	0.320851979034634	0.301264229814919
487	R	0.320851979034634	0.301264229814919
488	N	0.190024684556624	0.190024684556624
489	S	0.190024684556624	0.190024684556624
490	S	0.105494133179616	0.190024684556624
491	L	0.182187927047442	0.182187927047442
492	R	0.295117672686924	0.144195008177450
493	L	0.144195008177450	0.144195008177450
494	T	0.120724362303977	0.144195008177450
495	D	0.139068184529338	0.144195008177450
496	T	0.155210417892242	0.155210417892242
497	A	0.283123378644735	0.283123378644735
498	G	0.425930894085127	0.348227754846160
499	C	0.370511327748260	0.348227754846160
500	R	0.348227754846160	0.348227754846160
501	G	0.333616195637405	0.333616195637405
502	S	0.184679349008791	0.297086019272757
503	S	0.174392936694683	0.262177477846512
504	A	0.297086019272757	0.262177477846512
505	V	0.262177477846512	0.297086019272757
506	L	0.333902467089456	0.333902467089456
507	N	0.401315958219757	0.401315958219757
508	V	0.438223938147643	0.405341610760752
509	T	0.405341610760752	0.438223938147643
510	P	0.647332845600712	0.472484995156399
511	K	0.609401792826883	0.597735383153363
512	S	0.472484995156399	0.597735383153363
513	P	0.597735383153363	0.484373393316056
514	Y	0.484373393316056	0.484373393316056
515	T	0.483011876478477	0.500258747476902
516	F	0.500258747476902	0.484373393316056
517	K	0.524442900641990	0.483011876478477
518	I	0.385077549933550	0.424210120967049
519	P	0.424210120967049	0.424210120967049
520	E	0.424210120967049	0.424210120967049
521	I	0.541894257684799	0.541894257684799
522	H	0.703546181725555	0.558466475400959
523	F	0.558466475400959	0.587207317161393
524	P	0.605568421525036	0.605568421525036
525	L	0.587207317161393	0.587207317161393
526	E	0.619285713669245	0.587207317161393
527	S	0.495077209073622	0.587207317161393
528	K	0.554288789646146	0.619285713669245
529	C	0.801879154339219	0.758728959392444
530	V	0.772220581745713	0.758728959392444
531	Q	0.758728959392444	0.772220581745713
532	A	0.716816064999326	0.758728959392444
533	Y	0.848361632069655	0.748618943669709
534	H	0.748618943669709	0.748618943669709
535	A	0.748618943669709	0.785156416522199
536	H	0.785156416522199	0.785156416522199
537	F	0.853583035102428	0.853583035102428
538	V	0.853583035102428	0.853583035102428
539	S	0.864636693713331	0.864636693713331
540	M	0.928600636746240	0.864636693713331
541	L	0.928600636746240	0.864636693713331
542	S	0.864601364788059	0.864601364788059
543	E	0.747492109193441	0.747492109193441
544	A	0.656789031164539	0.656789031164539
545	M	0.639650755942200	0.656789031164539
546	C	0.640906440119411	0.656789031164539
547	F	0.662871083870730	0.662871083870730
548	L	0.786954293054004	0.662871083870730
549	A	0.750874280814772	0.749792648585543
550	P	0.633833858887766	0.750874280814772
551	D	0.749792648585543	0.750874280814772
552	N	0.907461362544720	0.907461362544720
553	S	0.932586662578056	0.920711583112320
554	L	0.945296559356966	0.920711583112320
555	L	0.920711583112320	0.920711583112320
556	L	0.824521607097730	0.867186546677871
557	A	0.824521607097730	0.867186546677871
558	R	0.867186546677871	0.867186546677871
559	Y	0.930062715815453	0.930062715815453
560	L	0.980387803535928	0.980387803535928
561	Y	0.989558216124154	0.980387803535928
562	L	0.988692853374190	0.980387803535928
563	R	0.972367186351150	0.972367186351150
564	G	0.945302491336890	0.963579478129349
565	L	0.945302491336890	0.951107540708845
566	V	0.963579478129349	0.945302491336890
567	Y	0.951107540708845	0.945302491336890
568	L	0.932384591630729	0.937359261247269
569	M	0.932384591630729	0.932384591630729
570	Q	0.937359261247269	0.932384591630729
571	G	0.799232974953728	0.893767238336802
572	Q	0.873319835254825	0.873319835254825
573	L	0.893767238336802	0.799232974953728
574	L	0.780351059862594	0.796494624393231
575	N	0.796494624393231	0.796494624393231
576	A	0.796494624393231	0.780351059862594
577	L	0.662636017062789	0.662636017062789
578	L	0.569031141641210	0.658224374069665
579	D	0.416975583241288	0.658224374069665
580	F	0.658224374069665	0.658224374069665
581	Q	0.692504282108704	0.692504282108704
582	N	0.709349502379423	0.708224193573686
583	L	0.708224193573686	0.708224193573686
584	Y	0.722277826893152	0.708224193573686
585	K	0.681789403304037	0.681789403304037
586	T	0.363053363167037	0.660425910181778
587	D	0.363053363167037	0.495295171365141
588	I	0.660425910181778	0.495295171365141
589	R	0.495295171365141	0.534356271254998
590	I	0.534356271254998	0.570357492729432
591	F	0.593903123233848	0.534356271254998
592	P	0.570357492729432	0.534356271254998
593	T	0.305664567459669	0.409898124582080
594	D	0.318309700198657	0.409898124582080
595	L	0.409898124582080	0.409898124582080
596	V	0.581566804580658	0.409898124582080
597	K	0.455864978861753	0.409898124582080
598	R	0.397592692851322	0.397592692851322
599	T	0.156910530652356	0.164751919337457
600	V	0.164751919337457	0.156910530652356
601	E	0.117562263231729	0.156910530652356
602	S	0.090600696899080	0.117562263231729
603	M	0.196547382302757	0.090600696899080
604	S	0.069555807014774	0.069555807014774
605	A	0.038874712406863	0.050014582099475
606	P	0.050014582099475	0.039824377234080
607	E	0.039824377234080	0.038874712406863
608	W	0.023010213622941	0.039824377234080
609	E	0.025290185622627	0.039824377234080
610	G	0.063645931510382	0.063645931510382
611	A	0.068326112066061	0.068326112066061
612	E	0.083920137073876	0.083920137073876
613	Q	0.157186056380600	0.093091322922817
614	A	0.131926825147597	0.131926825147597
615	P	0.093091322922817	0.157186056380600
616	E	0.266868476093409	0.231145902081102
617	L	0.256693318797361	0.256693318797361
618	M	0.231145902081102	0.256693318797361
619	R	0.272674087805971	0.256693318797361
620	L	0.206140669915367	0.232779214285607
621	I	0.327787517230690	0.232779214285607
622	S	0.232779214285607	0.232779214285607
623	E	0.232779214285607	0.263055670115883
624	I	0.263055670115883	0.263055670115883
625	L	0.369562723488178	0.263055670115883
626	D	0.369562723488178	0.263055670115883
627	K	0.163039585188412	0.163039585188412
628	P	0.082765919574625	0.082765919574625
629	H	0.049232023426168	0.049232023426168
630	E	0.041570152028206	0.049232023426168
631	A	0.039285183133692	0.049232023426168
632	S	0.062927540320643	0.041570152028206
633	K	0.058052478509843	0.058052478509843
634	L	0.030000931209212	0.062927540320643
635	D	0.104151640324527	0.094872276119565
636	D	0.094872276119565	0.094872276119565
637	H	0.104151640324527	0.104151640324527
638	V	0.092288392505207	0.104151640324527
639	K	0.160317211953810	0.160317211953810
640	K	0.189619126261874	0.177557904690089
641	F	0.177557904690089	0.177557904690089
642	K	0.300794628947377	0.177557904690089
643	L	0.147576599840920	0.177557904690089
644	P	0.147576599840920	0.300794628947377
645	K	0.392922418565595	0.332973295227868
646	K	0.474492694623065	0.363574270224500
647	H	0.332973295227868	0.392922418565595
648	M	0.363574270224500	0.363574270224500
649	Q	0.508190714719220	0.337864551507394
650	L	0.337864551507394	0.337864551507394
651	G	0.237057753257005	0.237057753257005
652	D	0.141920848394635	0.237057753257005
653	F	0.128245635483950	0.237057753257005
654	M	0.241088310413312	0.241088310413312
655	K	0.364920144552028	0.241088310413312
656	R	0.334443116324719	0.241088310413312
657	V	0.143091377301140	0.181734369921734
658	Q	0.181734369921734	0.181734369921734
659	E	0.105723368199554	0.181734369921734
660	S	0.241477456243155	0.241477456243155
661	G	0.564616783257163	0.349296057602875
662	I	0.428002172938752	0.428002172938752
663	V	0.349296057602875	0.516826051547922
664	K	0.516826051547922	0.428002172938752
665	D	0.649412691399126	0.453376388354449
666	A	0.384085074456131	0.516826051547922
667	S	0.453376388354449	0.649412691399126
668	I	0.730759662903309	0.730759662903309
669	I	0.732904966964020	0.730759662903309
670	H	0.860903697308585	0.730759662903309
671	R	0.696824833811803	0.696824833811803
672	L	0.554283999288721	0.588222143273641
673	F	0.430929881183069	0.554283999288721
674	E	0.588222143273641	0.554283999288721
675	A	0.517845838789326	0.517845838789326
676	L	0.686183268624125	0.517845838789326
677	T	0.349285477405722	0.349285477405722
678	V	0.183076572827721	0.183076572827721
679	G	0.106616329120984	0.106616329120984
680	Q	0.100578291189792	0.100578291189792
681	E	0.100086175346337	0.100086175346337
682	K	0.053137041823590	0.069233625059592
683	Q	0.046579054764611	0.064148089489542
684	I	0.069233625059592	0.053137041823590
685	D	0.064148089489542	0.051040560833445
686	P	0.051040560833445	0.064148089489542
687	E	0.048200070082784	0.064148089489542
688	T	0.117106823061051	0.117106823061051
689	F	0.119356351507289	0.119356351507289
690	K	0.119356351507289	0.119356351507289
691	D	0.126895432167380	0.119356351507289
692	F	0.082931497241705	0.082931497241705
693	Y	0.051691986438148	0.082906110954619
694	N	0.058925346028438	0.082906110954619
695	C	0.082906110954619	0.076214595648606
696	W	0.126858449645232	0.076214595648606
697	K	0.076214595648606	0.076214595648606
698	E	0.070026031070469	0.076214595648606
699	T	0.073961348833866	0.076214595648606
700	E	0.230901137204695	0.120165502361014
701	A	0.120165502361014	0.135115609122082
702	E	0.135115609122082	0.230901137204695
703	A	0.270050654765646	0.229837851203630
704	Q	0.282090284340580	0.229837851203630
705	E	0.229837851203630	0.254426465511153
706	V	0.153776860400503	0.254426465511153
707	S	0.254426465511153	0.254426465511153
708	L	0.388047972632436	0.297803557789757
709	P	0.355683136653931	0.355683136653931
710	W	0.297803557789757	0.355683136653931
711	L	0.369500422844091	0.322990216669065
712	V	0.215169302636809	0.322990216669065
713	M	0.322990216669065	0.369500422844091
714	E	0.586287673315590	0.557118207800489
715	H	0.571602118770506	0.557118207800489
716	L	0.557118207800489	0.571602118770506
717	D	0.557118207800489	0.557118207800489
718	K	0.596766967800850	0.557118207800489
719	N	0.427711647349297	0.427711647349297
720	E	0.284603074650931	0.284603074650931
721	C	0.284603074650931	0.284603074650931
722	V	0.199606799279151	0.284603074650931
723	C	0.305158455100363	0.244239964381068
724	K	0.244239964381068	0.244239964381068
725	L	0.244239964381068	0.305158455100363
726	S	0.328351936062678	0.328351936062678
727	S	0.469289068141784	0.457324507654031
728	S	0.457324507654031	0.469289068141784
729	V	0.580526520229673	0.558074507354650
730	K	0.637001273779558	0.558074507354650
731	T	0.558074507354650	0.559173737459297
732	N	0.541892023480116	0.558074507354650
733	L	0.559173737459297	0.541892023480116
734	G	0.383851243828593	0.387891923349978
735	V	0.370015679316596	0.387891923349978
736	G	0.387891923349978	0.387891923349978
737	K	0.543481439860702	0.543481439860702
738	I	0.566044067003900	0.566044067003900
739	A	0.722158426428509	0.722158426428509
740	M	0.828468296441589	0.722158426428509
741	T	0.860240985347915	0.722158426428509
742	Q	0.652891815442465	0.652891815442465
743	K	0.652891815442465	0.652891815442465
744	R	0.543392734422722	0.572275707558286
745	L	0.572275707558286	0.543392734422722
746	F	0.517589583471422	0.543392734422722
747	L	0.477084190423512	0.517589583471422
748	L	0.582758642737049	0.517589583471422
749	T	0.347747104243864	0.517750966657702
750	E	0.517750966657702	0.537809715142234
751	G	0.537809715142234	0.537809715142234
752	R	0.555118998887826	0.553772193354761
753	P	0.683630053879422	0.553772193354761
754	G	0.553772193354761	0.553772193354761
755	Y	0.345082939486457	0.363466429441327
756	L	0.363466429441327	0.345082939486457
757	E	0.148569093171642	0.227397367995442
758	I	0.090152916050378	0.227397367995442
759	S	0.227397367995442	0.227397367995442
760	T	0.295789867533187	0.295789867533187
761	F	0.295789867533187	0.295789867533187
762	R	0.333153028964319	0.295789867533187
763	N	0.400506189297423	0.295789867533187
764	I	0.280651525267211	0.333153028964319
765	E	0.173524837589941	0.386711489197191
766	E	0.405938065699363	0.386711489197191
767	V	0.386711489197191	0.405938065699363
768	R	0.542246965284788	0.421967660642934
769	R	0.558340029463439	0.542246965284788
770	T	0.421967660642934	0.558340029463439
771	T	0.579385986933091	0.558340029463439
772	T	0.596106224800114	0.579385986933091
773	T	0.422938123708817	0.596106224800114
774	F	0.705742332672166	0.705742332672166
775	L	0.797517106798640	0.797517106798640
776	L	0.824629899751800	0.824629899751800
777	R	0.824629899751800	0.824629899751800
778	R	0.881404941669386	0.881404941669386
779	I	0.900212109095857	0.892717506777218
780	P	0.899225840741851	0.892717506777218
781	T	0.892717506777218	0.892717506777218
782	L	0.885842204133955	0.885842204133955
783	K	0.704514892026188	0.704514892026188
784	I	0.683969893819880	0.683969893819880
785	R	0.682790264210861	0.682790264210861
786	V	0.533869903332683	0.565725589529305
787	A	0.565725589529305	0.533869903332683
788	S	0.336698771750399	0.528729639592357
789	K	0.528729639592357	0.511297511818772
790	K	0.511297511818772	0.360217732572397
791	E	0.360217732572397	0.360217732572397
792	V	0.255313194393567	0.255313194393567
793	F	0.212836807008186	0.212836807008186
794	E	0.111305737286943	0.182102901809102
795	A	0.121248728169792	0.182102901809102
796	N	0.182102901809102	0.182102901809102
797	L	0.193567215936400	0.193567215936400
798	K	0.323544238076967	0.323544238076967
799	T	0.432779548261006	0.432779548261006
800	E	0.693850683809280	0.432779548261006
801	C	0.556145691395865	0.502133212056684
802	D	0.277974269985255	0.556145691395865
803	L	0.502133212056684	0.556145691395865
804	W	0.619405617123862	0.503267613479765
805	H	0.715711962852009	0.503267613479765
806	L	0.503267613479765	0.503267613479765
807	M	0.503267613479765	0.503267613479765
808	V	0.485809586832560	0.503267613479765
809	K	0.755606500586050	0.702654158711791
810	E	0.702654158711791	0.702654158711791
811	M	0.702654158711791	0.702654158711791
812	W	0.385995975367574	0.385995975367574
813	A	0.254982755064979	0.254982755064979
814	G	0.230356989630532	0.230356989630532
815	K	0.073751583558156	0.073751583558156
816	K	0.043063018907656	0.049646103962416
817	L	0.027662163813823	0.049646103962416
818	A	0.049646103962416	0.049646103962416
819	D	0.134329208622395	0.049646103962416
820	D	0.086922729762304	0.049646103962416
821	H	0.042472356993011	0.086922729762304
822	K	0.042472356993011	0.086922729762304
823	D	0.099277171803490	0.090456863086610
824	P	0.105700189667325	0.090456863086610
825	H	0.090456863086610	0.099277171803490
826	Y	0.082801028258790	0.105700189667325
827	V	0.121420337963637	0.121420337963637
828	Q	0.341885118099049	0.341885118099049
829	Q	0.609874762656588	0.420193721148716
830	A	0.420193721148716	0.485416779835882
831	L	0.485416779835882	0.609874762656588
832	T	0.762960489746004	0.762960489746004
833	N	0.865907778712826	0.762960489746004
834	V	0.819122085332792	0.762960489746004
835	L	0.725624516477079	0.744473236590971
836	L	0.744473236590971	0.744473236590971
837	M	0.744473236590971	0.744473236590971
838	D	0.759482450985495	0.744473236590971
839	A	0.686238930246752	0.686238930246752
840	V	0.468136954998286	0.686238930246752
841	V	0.516532995540039	0.686238930246752
842	G	0.732751789920491	0.645168096155606
843	T	0.735693171925630	0.645168096155606
844	L	0.645168096155606	0.645168096155606
845	Q	0.542901988856059	0.598354726171038
846	S	0.441256431886667	0.598354726171038
847	P	0.598354726171038	0.572171542282578
848	G	0.695180183005165	0.575857280036899
849	A	0.572171542282578	0.598354726171038
850	I	0.575857280036899	0.623875527307250
851	Y	0.770397524317595	0.575857280036899
852	A	0.623875527307250	0.575857280036899
853	A	0.454269708215508	0.575702467248776
854	S	0.575702467248776	0.575702467248776
855	K	0.575702467248776	0.558762784069462
856	L	0.558762784069462	0.558762784069462
857	S	0.490212150548242	0.540964589805108
858	Y	0.540964589805108	0.490212150548242
859	F	0.329768352349396	0.329768352349396
860	D	0.299444489558334	0.329768352349396
861	K	0.260431742156318	0.314227748718884
862	M	0.350261485408039	0.299444489558334
863	S	0.314227748718884	0.260431742156318
864	N	0.218149827174411	0.218149827174411
865	E	0.130550740369984	0.141434604540445
866	M	0.131796543236820	0.131796543236820
867	P	0.141434604540445	0.130550740369984
868	M	0.048177267083707	0.131796543236820
869	T	0.092880111911531	0.113396012729564
870	L	0.169454177652798	0.113396012729564
871	P	0.113396012729564	0.121175713097152
872	E	0.121175713097152	0.140794304580077
873	T	0.140794304580077	0.140794304580077
874	T	0.367532575724947	0.234609568459473
875	L	0.234609568459473	0.234609568459473
876	E	0.234609568459473	0.234609568459473
877	T	0.169305296433232	0.198327965163879
878	L	0.198327965163879	0.169305296433232
879	K	0.090545147755095	0.125675687910700
880	H	0.063007061412164	0.125675687910700
881	K	0.125675687910700	0.125675687910700
882	I	0.209891164556623	0.125675687910700
883	N	0.182567194498132	0.182567194498132
884	P	0.098847777137094	0.189938339238599
885	S	0.189938339238599	0.182567194498132
886	A	0.283410149785678	0.159882575562974
887	G	0.095198452388891	0.189938339238599
888	E	0.159882575562974	0.249043041297099
889	A	0.249043041297099	0.249043041297099
890	F	0.397891556676853	0.359767604147386
891	P	0.359767604147386	0.397891556676853
892	Q	0.417294316506659	0.397891556676853
893	A	0.417294316506659	0.359767604147386
894	V	0.351247229937253	0.417294316506659
895	D	0.322325530501899	0.417294316506659
896	V	0.541681586131331	0.416110396159597
897	L	0.507121703337050	0.416110396159597
898	L	0.416110396159597	0.416110396159597
899	Y	0.318831876962086	0.318831876962086
900	T	0.240201082452300	0.309816341237836
901	P	0.244161246696934	0.244161246696934
902	G	0.309816341237836	0.240201082452300
903	H	0.131280793431470	0.131280793431470
904	L	0.131280793431470	0.131280793431470
905	D	0.098083515658798	0.098083515658798
906	P	0.058740908827228	0.058740908827228
907	A	0.027460345454565	0.027779774724147
908	E	0.015143998712633	0.027779774724147
909	K	0.027779774724147	0.027779774724147
910	V	0.062413301748447	0.062413301748447
911	E	0.123859875204486	0.123859875204486
912	D	0.138616166902658	0.138616166902658
913	A	0.138616166902658	0.138616166902658
914	H	0.243564340449839	0.138616166902658
915	P	0.178628317169142	0.178628317169142
916	K	0.118151561813554	0.180346971481531
917	L	0.180346971481531	0.180346971481531
918	W	0.284683191534393	0.190903371526971
919	C	0.190903371526971	0.284683191534393
920	A	0.412062028271995	0.412062028271995
921	L	0.723770841624683	0.628778539931630
922	S	0.628778539931630	0.658479114807393
923	E	0.658479114807393	0.694037084175858
924	G	0.694037084175858	0.694037084175858
925	K	0.706402977712649	0.694037084175858
926	V	0.717204134002839	0.694037084175858
927	T	0.564233277857444	0.621471308079721
928	V	0.621471308079721	0.590553551964908
929	F	0.590553551964908	0.564233277857444
930	N	0.414646759274883	0.570857371451097
931	A	0.433000475241907	0.570857371451097
932	S	0.570857371451097	0.570857371451097
933	S	0.766762062256020	0.766762062256020
934	W	0.766762062256020	0.766762062256020
935	T	0.766762062256020	0.766762062256020
936	I	0.710849861777428	0.710849861777428
937	H	0.593080026251510	0.593080026251510
938	Q	0.489083962334455	0.593080026251510
939	H	0.532196354083796	0.556367823304688
940	S	0.612536055785731	0.556367823304688
941	F	0.556367823304688	0.604633240263579
942	K	0.668169722276019	0.612536055785731
943	V	0.604633240263579	0.655834115335745
944	G	0.720634396597413	0.668169722276019
945	T	0.655834115335745	0.655834115335745
946	A	0.684456337195538	0.655834115335745
947	K	0.540219679639532	0.540219679639532
948	V	0.501390938911897	0.501390938911897
949	N	0.443742370978628	0.443742370978628
950	C	0.282604631524384	0.443742370978628
951	M	0.416069821984879	0.443742370978628
952	V	0.452777105808416	0.452777105808416
953	M	0.651116010220100	0.532114128069799
954	A	0.582573320811897	0.532114128069799
955	D	0.532114128069799	0.532114128069799
956	Q	0.409164613911463	0.409164613911463
957	N	0.168716832449447	0.213669188973824
958	Q	0.203721106454897	0.213669188973824
959	V	0.213669188973824	0.213669188973824
960	W	0.268917409832204	0.268917409832204
961	V	0.271891138888746	0.271891138888746
962	G	0.335765482189164	0.335765482189164
963	S	0.456110007946662	0.456110007946662
964	E	0.571024177105527	0.571024177105527
965	D	0.711002744844278	0.711002744844278
966	S	0.769764008054953	0.761666034824614
967	V	0.783719256018579	0.761666034824614
968	I	0.761666034824614	0.761666034824614
969	Y	0.617424196607350	0.617424196607350
970	I	0.603095662440549	0.614555085822404
971	I	0.614555085822404	0.614555085822404
972	N	0.600508440527699	0.614555085822404
973	V	0.707248787175956	0.707248787175956
974	H	0.900805143129583	0.868540222852495
975	S	0.901777643294140	0.868540222852495
976	M	0.868540222852495	0.868540222852495
977	S	0.777708112462000	0.777708112462000
978	C	0.764414752763505	0.764414752763505
979	N	0.614464002554259	0.627259707259032
980	K	0.439102300101584	0.614464002554259
981	Q	0.627259707259032	0.499419092761372
982	L	0.499419092761372	0.464922880912916
983	T	0.316243872704311	0.499419092761372
984	A	0.464922880912916	0.499419092761372
985	H	0.540482973579657	0.535450835837187
986	C	0.667304951511892	0.535450835837187
987	S	0.535450835837187	0.535450835837187
988	S	0.420675189760804	0.420675189760804
989	V	0.368011507000190	0.368011507000190
990	T	0.368011507000190	0.368011507000190
991	D	0.151064669764978	0.177629111882833
992	L	0.177629111882833	0.151064669764978
993	I	0.130137470497386	0.130137470497386
994	V	0.121862191521126	0.121862191521126
995	Q	0.064166961082121	0.121862191521126
996	D	0.104685453683987	0.106106663504401
997	G	0.168344207045126	0.106106663504401
998	Q	0.106106663504401	0.158612501885843
999	E	0.158612501885843	0.168344207045126
1000	A	0.273886402890625	0.158612501885843
1001	P	0.231929882932222	0.158612501885843
1002	S	0.069012193731819	0.069012193731819
1003	N	0.031818626553652	0.069012193731819
1004	V	0.050845606911298	0.069012193731819
1005	Y	0.154537254311050	0.154537254311050
1006	S	0.312334093838242	0.312334093838242
1007	C	0.456360920771798	0.456360920771798
1008	S	0.743296616275408	0.651788527458964
1009	M	0.651788527458964	0.743296616275408
1010	D	0.789710523280265	0.789710523280265
1011	G	0.789710523280265	0.789710523280265
1012	M	0.827164584078524	0.789710523280265
1013	V	0.840570433029906	0.827164584078524
1014	L	0.737531375270364	0.827164584078524
1015	V	0.827342769490427	0.751075651120762
1016	W	0.751075651120762	0.751075651120762
1017	N	0.751075651120762	0.751075651120762
1018	V	0.684002953808773	0.751075651120762
1019	S	0.890017606380177	0.890017606380177
1020	T	0.908053586714289	0.890017606380177
1021	L	0.925016975408557	0.890017606380177
1022	Q	0.860119051661321	0.860119051661321
1023	V	0.779318313526359	0.779318313526359
1024	T	0.610233455061702	0.610233455061702
1025	S	0.374119765346472	0.586015187959279
1026	R	0.586015187959279	0.456290368212359
1027	F	0.456290368212359	0.456290368212359
1028	Q	0.456290368212359	0.492531493018152
1029	L	0.628247204125977	0.492531493018152
1030	P	0.492531493018152	0.555421748736860
1031	R	0.663998991677773	0.555421748736860
1032	G	0.555421748736860	0.492531493018152
1033	G	0.483006402806547	0.483006402806547
1034	L	0.413947192345432	0.415270405787246
1035	T	0.413947192345432	0.415270405787246
1036	S	0.415270405787246	0.415270405787246
1037	I	0.603837485315812	0.565721781483149
1038	R	0.565721781483149	0.603837485315812
1039	L	0.711039768488807	0.697496188125917
1040	H	0.697496188125917	0.697496188125917
1041	G	0.697496188125917	0.697496188125917
1042	G	0.707551722318661	0.697496188125917
1043	R	0.562908515402310	0.707551722318661
1044	L	0.721711108517470	0.721711108517470
1045	W	0.795932018934564	0.765643357093628
1046	C	0.765643357093628	0.765643357093628
1047	C	0.819948760966409	0.765643357093628
1048	T	0.695621955684287	0.765643357093628
1049	G	0.761235014579752	0.769870855237274
1050	N	0.769870855237274	0.761235014579752
1051	S	0.769870855237274	0.761235014579752
1052	I	0.756136761302850	0.756136761302850
1053	M	0.756136761302850	0.756136761302850
1054	V	0.627983989642282	0.627983989642282
1055	M	0.492400240326947	0.492400240326947
1056	K	0.257528167779066	0.445595209704881
1057	M	0.391922353382522	0.445595209704881
1058	N	0.445595209704881	0.445595209704881
1059	G	0.673484798916475	0.445595209704881
1060	S	0.542154498706592	0.445595209704881
1061	L	0.250326374758503	0.250326374758503
1062	H	0.149755630000169	0.161764674021993
1063	Q	0.161764674021993	0.149755630000169
1064	E	0.107919781725347	0.107919781725347
1065	L	0.060264978852324	0.060264978852324
1066	K	0.041327915494046	0.060264978852324
1067	I	0.051541060365204	0.060264978852324
1068	E	0.067744888600802	0.067401383278253
1069	E	0.067744888600802	0.067744888600802
1070	N	0.067401383278253	0.067744888600802
1071	F	0.111855168713767	0.111855168713767
1072	K	0.143474967053443	0.143474967053443
1073	D	0.352822196854874	0.211201283023581
1074	T	0.211201283023581	0.329906359379989
1075	S	0.347910849299892	0.347910849299892
1076	T	0.329906359379989	0.347910849299892
1077	S	0.421607862736897	0.347910849299892
1078	F	0.421607862736897	0.345338104977342
1079	L	0.345338104977342	0.345338104977342
1080	A	0.139474543242857	0.345338104977342
1081	F	0.136904789849028	0.345338104977342
1082	Q	0.373531573799882	0.373531573799882
1083	L	0.538716995246000	0.538716995246000
1084	L	0.589014091550053	0.589014091550053
1085	P	0.634987197740518	0.634987197740518
1086	E	0.736364380921033	0.634987197740518
1087	E	0.647204390447019	0.634987197740518
1088	E	0.424715308941451	0.424715308941451
1089	Q	0.393603248223576	0.393603248223576
1090	L	0.257828158114890	0.257828158114890
1091	W	0.177735914957884	0.177735914957884
1092	A	0.164025336371365	0.177735914957884
1093	A	0.153122384777480	0.177735914957884
1094	C	0.302196670062622	0.302196670062622
1095	A	0.599003854993533	0.599003854993533
1096	G	0.722377568543977	0.722377568543977
1097	R	0.894900397630834	0.722377568543977
1098	S	0.896912680504780	0.722377568543977
1099	E	0.698304846881428	0.698304846881428
1100	V	0.687096774794235	0.687096774794235
1101	Y	0.687096774794235	0.687096774794235
1102	I	0.622782225963374	0.622782225963374
1103	W	0.466388755915258	0.466388755915258
1104	S	0.377094709695176	0.424892298182064
1105	L	0.424892298182064	0.424892298182064
1106	K	0.424892298182064	0.424892298182064
1107	D	0.557497545670529	0.557497545670529
1108	L	0.651001488150583	0.557497545670529
1109	A	0.672664021661176	0.557497545670529
1110	Q	0.405278717802282	0.405278717802282
1111	P	0.143313821958883	0.143313821958883
1112	P	0.119438737441786	0.119438737441786
1113	Q	0.119438737441786	0.119438737441786
1114	R	0.039800028807447	0.119438737441786
1115	V	0.082153869990334	0.108277713319090
1116	P	0.124401671495664	0.108277713319090
1117	L	0.108277713319090	0.124401671495664
1118	E	0.129535440506513	0.129535440506513
1119	D	0.247189884669333	0.247189884669333
1120	C	0.294183563620178	0.294183563620178
1121	S	0.455398855829511	0.427468902424032
1122	E	0.460755426040572	0.427468902424032
1123	I	0.427468902424032	0.447656880311120
1124	N	0.287734281779464	0.447656880311120
1125	C	0.447656880311120	0.447656880311120
1126	M	0.460709940820293	0.460709940820293
1127	I	0.717322423269861	0.705090567838540
1128	R	0.793334386151229	0.717322423269861
1129	V	0.705090567838540	0.720637376130536
1130	K	0.720637376130536	0.758147624402366
1131	K	0.772577743109008	0.749215162833102
1132	Q	0.758147624402366	0.749215162833102
1133	V	0.749215162833102	0.749215162833102
1134	W	0.631917488410708	0.631917488410708
1135	V	0.463237801676794	0.463237801676794
1136	G	0.299998456583582	0.299998456583582
1137	S	0.252408071465439	0.252408071465439
1138	R	0.157299486040417	0.157299486040417
1139	G	0.130197371581469	0.157299486040417
1140	L	0.130197371581469	0.157299486040417
1141	G	0.248281549583956	0.224053755892394
1142	Q	0.251105462309954	0.248281549583956
1143	G	0.224053755892394	0.248281549583956
1144	T	0.256353384887547	0.224053755892394
1145	P	0.185588596626702	0.218535590620048
1146	K	0.218535590620048	0.185588596626702
1147	G	0.129525819340314	0.175155676681927
1148	K	0.175155676681927	0.129525819340314
1149	I	0.096303923922724	0.129525819340314
1150	Y	0.124729912558392	0.166664642014574
1151	V	0.208473124540098	0.157188178699429
1152	I	0.166664642014574	0.157188178699429
1153	D	0.157188178699429	0.166664642014574
1154	A	0.111874812435845	0.166664642014574
1155	E	0.200645047327576	0.200645047327576
1156	R	0.361499206881453	0.280700951693137
1157	K	0.424278416361870	0.280700951693137
1158	T	0.280700951693137	0.280700951693137
1159	V	0.253184646483440	0.253184646483440
1160	E	0.090378040582941	0.144094640414333
1161	K	0.047020113544790	0.128932033848869
1162	E	0.144094640414333	0.128932033848869
1163	L	0.128932033848869	0.144094640414333
1164	V	0.206765499924686	0.206765499924686
1165	A	0.312178821440133	0.312178821440133
1166	H	0.435965637227257	0.354914896256362
1167	M	0.433279536971968	0.354914896256362
1168	D	0.354914896256362	0.354914896256362
1169	T	0.354914896256362	0.354914896256362
1170	V	0.225799553599255	0.354058680373912
1171	R	0.354058680373912	0.335594896876963
1172	T	0.335594896876963	0.335594896876963
1173	L	0.335594896876963	0.354058680373912
1174	C	0.436064053686209	0.335594896876963
1175	S	0.417676139005422	0.417676139005422
1176	A	0.265010504977355	0.417676139005422
1177	E	0.419094514980991	0.350442702631420
1178	D	0.350442702631420	0.265010504977355
1179	R	0.254479928672240	0.254479928672240
1180	Y	0.153709629292875	0.153709629292875
1181	V	0.093494181025865	0.093494181025865
1182	L	0.039851899636555	0.039902926136360
1183	S	0.023792182295137	0.039902926136360
1184	G	0.039902926136360	0.039902926136360
1185	S	0.039902926136360	0.039902926136360
1186	G	0.128454519749072	0.128454519749072
1187	R	0.368678044022979	0.182238598438224
1188	E	0.337875555993176	0.337875555993176
1189	E	0.182238598438224	0.368678044022979
1190	G	0.500000000000000	0.500000000000000
1191	K	0.500000000000000	0.500000000000000
1192	V	0.500000000000000	0.500000000000000
1193	A	0.500000000000000	0.500000000000000
1194	I	0.500000000000000	0.500000000000000
1195	W	0.500000000000000	0.500000000000000
1196	K	0.500000000000000	0.500000000000000
1197	G	0.500000000000000	0.500000000000000
1198	E	0.500000000000000	0.500000000000000
