# Supplementary material for: Conserved degronome features governing quality control associated proteolysis
Source: Nat Commun. 2022 Dec 8;13:7588. doi: 10.1038/s41467-022-35298-y (PMC9732359; doi:10.1038/s41467-022-35298-y)
Supplement: Supplementary file 7 — Supplementary Data 5 [file 41467_2022_35298_MOESM7_ESM.zip › profile_A2RUT3.csv]

# Degron profile of A2RUT3
# logit: Predicted probability of a tile being a degron (PSI<2.2) assigned to central position
# smooth: Running median spanning 5 positions
resi	aa	logit	logit_smooth
1	M	0.500000000000000	0.500000000000000
2	L	0.500000000000000	0.500000000000000
3	H	0.500000000000000	0.500000000000000
4	V	0.500000000000000	0.500000000000000
5	L	0.500000000000000	0.500000000000000
6	A	0.500000000000000	0.500000000000000
7	S	0.500000000000000	0.500000000000000
8	L	0.500000000000000	0.500000000000000
9	P	0.984024630848227	0.963968728479312
10	L	0.980491810663232	0.963968728479312
11	L	0.963968728479312	0.963968728479312
12	L	0.961669837919731	0.961669837919731
13	L	0.940691871096856	0.943562391676679
14	L	0.911978354510537	0.943562391676679
15	V	0.943562391676679	0.940691871096856
16	T	0.943562391676679	0.911978354510537
17	S	0.905675992137454	0.905675992137454
18	A	0.905675992137454	0.905675992137454
19	S	0.905675992137454	0.905675992137454
20	T	0.910079282179720	0.905675992137454
21	H	0.903161965008310	0.903161965008310
22	A	0.820806231436688	0.820806231436688
23	W	0.806121801426274	0.806121801426274
24	S	0.648305724621366	0.774031525989553
25	R	0.774031525989553	0.723813565897274
26	P	0.631259054157178	0.707435917231533
27	L	0.723813565897274	0.707435917231533
28	W	0.707435917231533	0.707435917231533
29	Y	0.670289448747741	0.707435917231533
30	Q	0.788770700950076	0.697020131350972
31	V	0.697020131350972	0.670289448747741
32	G	0.650997539429411	0.650997539429411
33	L	0.632494323252273	0.632494323252273
34	D	0.575524502490467	0.600619930337037
35	L	0.600619930337037	0.575524502490467
36	Q	0.444603477614332	0.444603477614332
37	P	0.408064704373832	0.408064704373832
38	W	0.186070472551281	0.186070472551281
39	G	0.157768679166582	0.186070472551281
40	C	0.149926996072114	0.157768679166582
41	Q	0.201083626911507	0.149926996072114
42	P	0.091975040945291	0.132868538067289
43	K	0.132868538067289	0.132868538067289
44	S	0.132868538067289	0.132868538067289
45	V	0.142419761906589	0.132868538067289
46	E	0.238792009991645	0.132868538067289
47	G	0.118672988981441	0.126779942190859
48	C	0.118672988981441	0.126779942190859
49	R	0.126779942190859	0.126779942190859
50	G	0.237572505786166	0.237572505786166
51	G	0.407828699477401	0.319462956787027
52	L	0.355785571972320	0.319462956787027
53	S	0.319462956787027	0.319462956787027
54	C	0.172266928680458	0.319462956787027
55	P	0.307898318431857	0.307898318431857
56	G	0.370448697621570	0.307898318431857
57	Y	0.283369292123145	0.370448697621570
58	W	0.427305003627893	0.427305003627893
59	L	0.630793559957647	0.630793559957647
60	G	0.657631272217290	0.635512958019150
61	P	0.635512958019150	0.635512958019150
62	G	0.681495713935312	0.657631272217290
63	A	0.620549643095516	0.681495713935312
64	S	0.766410575966463	0.766410575966463
65	R	0.867141714535176	0.796694219949307
66	I	0.884732952257637	0.796694219949307
67	Y	0.796694219949307	0.796694219949307
68	P	0.678337654378535	0.796694219949307
69	V	0.738221469326250	0.796694219949307
70	A	0.833047033731826	0.833047033731826
71	A	0.925366277810372	0.925366277810372
72	V	0.938253336938117	0.938253336938117
73	M	0.968686810739433	0.960625446057633
74	I	0.978739596586630	0.960625446057633
75	T	0.960625446057633	0.968686810739433
76	T	0.930003399829873	0.969533904120766
77	T	0.969533904120766	0.963448916581426
78	M	0.972267220611104	0.963448916581426
79	L	0.963448916581426	0.963448916581426
80	M	0.941992509823113	0.941992509823113
81	I	0.911303771386466	0.911303771386466
82	C	0.880537598682482	0.880537598682482
83	R	0.796178124142461	0.796178124142461
84	K	0.794398461578782	0.796178124142461
85	I	0.779063879119579	0.794398461578782
86	L	0.810613375972813	0.779063879119579
87	Q	0.742085543831216	0.742085543831216
88	G	0.590823815934323	0.590823815934323
89	R	0.420579656926455	0.420579656926455
90	R	0.169907086621846	0.169907086621846
91	R	0.120829140764525	0.120829140764525
92	S	0.097694602415810	0.097694602415810
93	Q	0.095808919865575	0.095808919865575
94	A	0.081519896738486	0.081519896738486
95	T	0.045586294886303	0.049733468868276
96	K	0.049733468868276	0.045586294886303
97	G	0.038222338892153	0.044516787881420
98	E	0.030357962527611	0.038222338892153
99	H	0.044516787881420	0.031615271681968
100	P	0.031615271681968	0.031615271681968
101	Q	0.027000539248554	0.043753033721969
102	V	0.056209072513536	0.043753033721969
103	T	0.043753033721969	0.046556251383813
104	T	0.046556251383813	0.052923345457819
105	E	0.052923345457819	0.052923345457819
106	P	0.083161104943500	0.083161104943500
107	C	0.118394768079425	0.118394768079425
108	G	0.202302262925594	0.139130566280988
109	P	0.229802045319486	0.139130566280988
110	W	0.139130566280988	0.139130566280988
111	K	0.092700827075373	0.139130566280988
112	R	0.092700827075373	0.139130566280988
113	R	0.159563711562082	0.159563711562082
114	A	0.383206600584359	0.270791499462829
115	P	0.440913648080070	0.383206600584359
116	I	0.270791499462829	0.440913648080070
117	S	0.455814081512481	0.455814081512481
118	D	0.649280914887876	0.501960734949228
119	H	0.501960734949228	0.616532134326019
120	T	0.616532134326019	0.616532134326019
121	L	0.736806439159219	0.564605050009416
122	L	0.564605050009416	0.616532134326019
123	R	0.564605050009416	0.725634473034546
124	G	0.741342653596489	0.725634473034546
125	V	0.725634473034546	0.741342653596489
126	L	0.818515019728954	0.818515019728954
127	H	0.906792281330000	0.906792281330000
128	M	0.948379501557101	0.906792281330000
129	L	0.912530781089865	0.906792281330000
130	D	0.807635005471134	0.807635005471134
131	A	0.706684650688022	0.807635005471134
132	L	0.807510910148536	0.807510910148536
133	L	0.856872763517141	0.791004447740148
134	V	0.791004447740148	0.807510910148536
135	H	0.791004447740148	0.791004447740148
136	I	0.811614379446955	0.791004447740148
137	E	0.743334066037070	0.754339132994497
138	G	0.587181870313545	0.743334066037070
139	H	0.754339132994497	0.714442004569927
140	L	0.697766176889128	0.697766176889128
141	R	0.714442004569927	0.697766176889128
142	H	0.551322101610634	0.594645192242390
143	L	0.594645192242390	0.561959167341702
144	A	0.561959167341702	0.551322101610634
145	T	0.322681522196319	0.526000570691973
146	Q	0.456218728321398	0.509963335964311
147	R	0.526000570691973	0.456218728321398
148	Q	0.509963335964311	0.456218728321398
149	I	0.338231751723085	0.500000000000000
150	Q	0.321442282517386	0.500000000000000
151	I	0.500000000000000	0.500000000000000
152	K	0.500000000000000	0.500000000000000
153	G	0.500000000000000	0.500000000000000
154	T	0.500000000000000	0.500000000000000
155	S	0.500000000000000	0.500000000000000
156	T	0.500000000000000	0.500000000000000
157	Q	0.500000000000000	0.500000000000000
158	S	0.500000000000000	0.500000000000000
159	G	0.500000000000000	0.500000000000000
