# Supplementary material for: Conserved degronome features governing quality control associated proteolysis
Source: Nat Commun. 2022 Dec 8;13:7588. doi: 10.1038/s41467-022-35298-y (PMC9732359; doi:10.1038/s41467-022-35298-y)
Supplement: Supplementary file 7 — Supplementary Data 5 [file 41467_2022_35298_MOESM7_ESM.zip › profile_A2RUU4.csv]

# Degron profile of A2RUU4
# logit: Predicted probability of a tile being a degron (PSI<2.2) assigned to central position
# smooth: Running median spanning 5 positions
resi	aa	logit	logit_smooth
1	M	0.500000000000000	0.500000000000000
2	M	0.500000000000000	0.500000000000000
3	L	0.500000000000000	0.500000000000000
4	P	0.500000000000000	0.500000000000000
5	Q	0.500000000000000	0.500000000000000
6	W	0.500000000000000	0.500000000000000
7	L	0.500000000000000	0.500000000000000
8	L	0.500000000000000	0.500000000000000
9	L	0.998117960111212	0.998117960111212
10	L	0.998484534860875	0.998484534860875
11	F	0.998786423450894	0.998786423450894
12	L	0.998786423450894	0.998786423450894
13	L	0.998979496355786	0.998786423450894
14	F	0.999127172868435	0.998786423450894
15	F	0.997717099830039	0.997717099830039
16	F	0.995719836928050	0.995719836928050
17	L	0.995719836928050	0.995719836928050
18	F	0.991989239106213	0.991989239106213
19	L	0.982464566617307	0.982464566617307
20	L	0.968067439524721	0.968067439524721
21	T	0.938324613508634	0.938324613508634
22	R	0.933421162875972	0.933421162875972
23	G	0.856168180191723	0.857505705212655
24	S	0.856838243733440	0.856838243733440
25	L	0.857505705212655	0.856168180191723
26	S	0.647760083068667	0.649003015315149
27	P	0.649003015315149	0.647760083068667
28	T	0.481307515738869	0.481307515738869
29	K	0.220918327281710	0.294477342842805
30	Y	0.219042641303099	0.294477342842805
31	N	0.294477342842805	0.294477342842805
32	L	0.529180798953414	0.338658964261847
33	L	0.548057049426167	0.338658964261847
34	E	0.338658964261847	0.338658964261847
35	L	0.320871318498416	0.320871318498416
36	K	0.217409299009655	0.306130026496437
37	E	0.306130026496437	0.217409299009655
38	S	0.211763492622989	0.211763492622989
39	C	0.135614349709112	0.135614349709112
40	I	0.130071857009405	0.130071857009405
41	R	0.113308078324294	0.130071857009405
42	N	0.098460297171976	0.113308078324294
43	Q	0.149316059214920	0.113308078324294
44	D	0.091574812999885	0.115993783059044
45	C	0.115993783059044	0.115993783059044
46	E	0.162669908637096	0.091574812999885
47	T	0.088499885621654	0.088499885621654
48	G	0.045776529778969	0.045776529778969
49	C	0.036454193452616	0.036454193452616
50	C	0.019733618083230	0.028796387071457
51	Q	0.024748041548688	0.028796387071457
52	R	0.028796387071457	0.028796387071457
53	A	0.086969935455551	0.067863652350025
54	P	0.067863652350025	0.067863652350025
55	D	0.067863652350025	0.067863652350025
56	N	0.063576372965620	0.063576372965620
57	C	0.063576372965620	0.063576372965620
58	E	0.040569987190252	0.040569987190252
59	S	0.014894374765680	0.014894374765680
60	H	0.012237445803256	0.014894374765680
61	C	0.011352395210839	0.014894374765680
62	A	0.017274923868802	0.017274923868802
63	E	0.032137975567245	0.032137975567245
64	K	0.057760712118180	0.042965288764996
65	G	0.072462237086153	0.057760712118180
66	S	0.042965288764996	0.072462237086153
67	E	0.117663597257430	0.117663597257430
68	G	0.199464074154414	0.168979737014988
69	S	0.301593819594698	0.168979737014988
70	L	0.168979737014988	0.199464074154414
71	C	0.132609296389140	0.301593819594698
72	Q	0.315548453168628	0.315548453168628
73	T	0.345377220072478	0.345377220072478
74	Q	0.461317829872235	0.461317829872235
75	V	0.578945547205488	0.578945547205488
76	F	0.670595233874380	0.670595233874380
77	F	0.812148904577488	0.812148904577488
78	G	0.890375501544047	0.812148904577488
79	Q	0.823464949091452	0.823464949091452
80	Y	0.697403859174713	0.824336464205632
81	R	0.824336464205632	0.824336464205632
82	A	0.824336464205632	0.824336464205632
83	C	0.890901963864640	0.890901963864640
84	P	0.906969016877198	0.890901963864640
85	C	0.900329070888158	0.890901963864640
86	L	0.828607429971218	0.857727782227706
87	R	0.857727782227706	0.838280276721261
88	N	0.838280276721261	0.828607429971218
89	L	0.632210361726394	0.707923571799889
90	T	0.600326903070071	0.707923571799889
91	C	0.707923571799889	0.707923571799889
92	I	0.739309775113500	0.739309775113500
93	Y	0.769399170989973	0.739309775113500
94	S	0.808819668664821	0.769399170989973
95	K	0.734294788422556	0.808647054026981
96	N	0.815982595067111	0.808647054026981
97	E	0.808647054026981	0.794001342455233
98	K	0.708200860999561	0.794001342455233
99	W	0.794001342455233	0.708200860999561
100	L	0.688954566995777	0.688954566995777
101	S	0.506349213696619	0.546741398366268
102	I	0.546741398366268	0.510679837880641
103	A	0.476976839954294	0.510679837880641
104	Y	0.510679837880641	0.546741398366268
105	G	0.548294618250106	0.548294618250106
106	R	0.665930463164315	0.665930463164315
107	C	0.798878653268839	0.665930463164315
108	Q	0.711115391200588	0.665930463164315
109	K	0.552639924507892	0.552639924507892
110	I	0.538033048067396	0.552639924507892
111	G	0.462470753832420	0.538033048067396
112	R	0.567088986804527	0.500000000000000
113	Q	0.500000000000000	0.500000000000000
114	K	0.500000000000000	0.500000000000000
115	L	0.500000000000000	0.500000000000000
116	A	0.500000000000000	0.500000000000000
117	K	0.500000000000000	0.500000000000000
118	K	0.500000000000000	0.500000000000000
119	M	0.500000000000000	0.500000000000000
120	F	0.500000000000000	0.500000000000000
121	F	0.500000000000000	0.500000000000000
