# Supplementary material for: Conserved degronome features governing quality control associated proteolysis
Source: Nat Commun. 2022 Dec 8;13:7588. doi: 10.1038/s41467-022-35298-y (PMC9732359; doi:10.1038/s41467-022-35298-y)
Supplement: Supplementary file 7 — Supplementary Data 5 [file 41467_2022_35298_MOESM7_ESM.zip › profile_A2VCK2.csv]

# Degron profile of A2VCK2
# logit: Predicted probability of a tile being a degron (PSI<2.2) assigned to central position
# smooth: Running median spanning 5 positions
resi	aa	logit	logit_smooth
1	M	0.500000000000000	0.500000000000000
2	A	0.500000000000000	0.500000000000000
3	G	0.500000000000000	0.500000000000000
4	G	0.500000000000000	0.500000000000000
5	S	0.500000000000000	0.500000000000000
6	P	0.500000000000000	0.500000000000000
7	A	0.500000000000000	0.500000000000000
8	A	0.500000000000000	0.500000000000000
9	K	0.378607405650018	0.378607405650018
10	R	0.168379780969329	0.257378914679349
11	V	0.122991233268809	0.257378914679349
12	V	0.257378914679349	0.257378914679349
13	V	0.461359896852189	0.393042715567178
14	Y	0.421307877303121	0.393042715567178
15	R	0.393042715567178	0.393042715567178
16	N	0.345415493893401	0.393042715567178
17	G	0.284050086047425	0.393042715567178
18	D	0.441520095803986	0.441520095803986
19	P	0.555463605181667	0.441520095803986
20	F	0.555463605181667	0.441520095803986
21	F	0.425549851217588	0.425549851217588
22	P	0.286129037924515	0.286129037924515
23	G	0.199871303248973	0.286129037924515
24	S	0.199871303248973	0.286129037924515
25	Q	0.370411635624860	0.370411635624860
26	L	0.398116816050444	0.398116816050444
27	V	0.572291980203337	0.421108475077381
28	V	0.703045250742202	0.421108475077381
29	T	0.421108475077381	0.512253900752473
30	Q	0.323308492658983	0.512253900752473
31	R	0.512253900752473	0.512253900752473
32	R	0.722970543982083	0.722772110723507
33	F	0.807326230146864	0.722772110723507
34	P	0.722772110723507	0.722772110723507
35	T	0.702961317296620	0.702961317296620
36	M	0.583859422719912	0.583859422719912
37	E	0.451379972134342	0.583859422719912
38	A	0.499671160047413	0.583859422719912
39	F	0.648604953071449	0.612171894014513
40	L	0.612171894014513	0.612171894014513
41	C	0.642262129762092	0.642262129762092
42	E	0.449562643261745	0.642262129762092
43	V	0.643513785639325	0.643513785639325
44	T	0.686633902596245	0.686633902596245
45	S	0.713013952632753	0.713013952632753
46	A	0.823610706875013	0.823610706875013
47	V	0.823610706875013	0.823610706875013
48	Q	0.824401336489894	0.823610706875013
49	A	0.812252779462535	0.812252779462535
50	P	0.731483378371708	0.801324614127316
51	L	0.801324614127316	0.801324614127316
52	A	0.791558425661093	0.791558425661093
53	V	0.801958851597871	0.791558425661093
54	R	0.753786766195632	0.753786766195632
55	A	0.728963050710434	0.728963050710434
56	L	0.572754079430055	0.712452418203560
57	Y	0.712452418203560	0.671183681498453
58	T	0.671183681498453	0.655776731610233
59	P	0.655776731610233	0.655776731610233
60	C	0.655776731610233	0.655776731610233
61	H	0.655776731610233	0.655776731610233
62	G	0.358288812218374	0.492945950564930
63	H	0.492945950564930	0.427551790297678
64	P	0.427551790297678	0.358288812218374
65	V	0.239769009956986	0.239769009956986
66	T	0.164271136569425	0.164271136569425
67	N	0.128153106947398	0.146787490547485
68	L	0.137602759565786	0.146787490547485
69	A	0.146787490547485	0.146787490547485
70	D	0.213919751977927	0.213919751977927
71	L	0.306385021352389	0.306385021352389
72	K	0.334582583996233	0.309028688480675
73	N	0.309028688480675	0.309028688480675
74	R	0.328869751252965	0.309028688480675
75	G	0.217686011407945	0.274545000452448
76	Q	0.274545000452448	0.273460486986569
77	Y	0.273460486986569	0.273460486986569
78	V	0.248490469199990	0.274545000452448
79	A	0.384142866245936	0.384142866245936
80	A	0.384142866245936	0.384142866245936
81	G	0.416315944890343	0.416315944890343
82	F	0.608840949288618	0.608840949288618
83	E	0.730472996325690	0.730472996325690
84	R	0.752903305225802	0.730472996325690
85	F	0.780711994955613	0.730472996325690
86	H	0.689328270534491	0.689328270534491
87	K	0.495894134793342	0.495894134793342
88	L	0.430440880517172	0.430440880517172
89	H	0.235347148530235	0.257075062334676
90	Y	0.257075062334676	0.235347148530235
91	L	0.122819795040837	0.155684402261854
92	P	0.155684402261854	0.138765768534750
93	H	0.138765768534750	0.122819795040837
94	R	0.079389160821480	0.128143286211232
95	G	0.113814164793816	0.128143286211232
96	K	0.128143286211232	0.113814164793816
97	D	0.128143286211232	0.113814164793816
98	P	0.111735079956042	0.111735079956042
99	G	0.052073674518126	0.052073674518126
100	G	0.024252051779939	0.037828196533945
101	K	0.024252051779939	0.035530923099995
102	S	0.037828196533945	0.035530923099995
103	C	0.035530923099995	0.037828196533945
104	R	0.049947915803185	0.049947915803185
105	L	0.056708516763606	0.056708516763606
106	Q	0.184326203915757	0.184326203915757
107	G	0.299163324913051	0.220078419791415
108	P	0.220078419791415	0.220078419791415
109	P	0.220078419791415	0.268630756313541
110	V	0.268630756313541	0.260414667903980
111	T	0.427842596920027	0.260414667903980
112	R	0.260414667903980	0.260414667903980
113	H	0.260414667903980	0.260414667903980
114	L	0.147435616159536	0.260414667903980
115	C	0.260414667903980	0.260414667903980
116	D	0.283598544389148	0.283598544389148
117	G	0.363679132500831	0.283598544389148
118	A	0.337028532695370	0.283598544389148
119	I	0.267844661758161	0.267844661758161
120	G	0.235222269221629	0.267844661758161
121	R	0.221832053606186	0.267844661758161
122	Q	0.314021754450113	0.249866216124374
123	L	0.331588322583037	0.314021754450113
124	P	0.249866216124374	0.331588322583037
125	A	0.531957105325851	0.531957105325851
126	G	0.737452615914703	0.531957105325851
127	A	0.711775969315578	0.531957105325851
128	P	0.490389203894813	0.490389203894813
129	S	0.490389203894813	0.490389203894813
130	Y	0.308314608045210	0.475777032236131
131	I	0.475777032236131	0.475777032236131
132	H	0.451705436236773	0.451705436236773
133	V	0.492189417907788	0.451705436236773
134	F	0.401674000375004	0.451705436236773
135	R	0.430120005595209	0.492189417907788
136	N	0.534699715600368	0.534699715600368
137	G	0.574823793202646	0.574823793202646
138	D	0.717502791683072	0.574823793202646
139	L	0.580392519902920	0.574823793202646
140	V	0.560701942899384	0.560701942899384
141	S	0.542110622482606	0.542110622482606
142	P	0.390458427546899	0.390458427546899
143	P	0.296135334539398	0.376255297111711
144	F	0.323655161380648	0.376255297111711
145	S	0.376255297111711	0.376255297111711
146	L	0.424018914152300	0.424018914152300
147	K	0.424018914152300	0.424018914152300
148	L	0.436927951900349	0.424018914152300
149	S	0.207125069665133	0.346345942062440
150	Q	0.208926005549053	0.346345942062440
151	A	0.346345942062440	0.346345942062440
152	A	0.539404538310507	0.371434671046186
153	S	0.371434671046186	0.526096599349528
154	Q	0.526096599349528	0.526096599349528
155	D	0.526096599349528	0.526096599349528
156	W	0.543472180404198	0.526096599349528
157	E	0.266747200598324	0.387964311650042
158	T	0.255383050031845	0.327501772171921
159	V	0.387964311650042	0.327501772171921
160	L	0.327501772171921	0.387964311650042
161	K	0.427105567479228	0.407535077498607
162	L	0.407535077498607	0.427105567479228
163	L	0.427105567479228	0.427105567479228
164	T	0.530027318248236	0.427105567479228
165	E	0.411385858167115	0.530027318248236
166	K	0.674907116645631	0.645740414246822
167	V	0.767280319761757	0.645740414246822
168	K	0.645740414246822	0.674907116645631
169	L	0.645740414246822	0.645740414246822
170	Q	0.756349476130121	0.645740414246822
171	S	0.625544999006493	0.625544999006493
172	G	0.625544999006493	0.625544999006493
173	A	0.486815709463567	0.625544999006493
174	V	0.555408846689046	0.555408846689046
175	C	0.713412098276332	0.555408846689046
176	K	0.553727444031591	0.568236306014418
177	L	0.712018415467070	0.636421509247509
178	C	0.568236306014418	0.569594025235553
179	T	0.636421509247509	0.622682481209007
180	L	0.569594025235553	0.569594025235553
181	E	0.622682481209007	0.569594025235553
182	G	0.435675293589827	0.474604616370607
183	L	0.459608715267539	0.474604616370607
184	P	0.474604616370607	0.459608715267539
185	L	0.492045301237037	0.459608715267539
186	S	0.280488315060397	0.309495086989239
187	A	0.207451426869089	0.292303608277101
188	G	0.309495086989239	0.292303608277101
189	K	0.292303608277101	0.309495086989239
190	E	0.550942928978511	0.550942928978511
191	L	0.665714326045444	0.616546811189682
192	V	0.643835393160517	0.616546811189682
193	T	0.616546811189682	0.616546811189682
194	G	0.329465986278913	0.329465986278913
195	H	0.197151042552899	0.221126906299727
196	Y	0.103041414596249	0.221126906299727
197	Y	0.221126906299727	0.198175494318841
198	V	0.221126906299727	0.198175494318841
199	A	0.198175494318841	0.198175494318841
200	V	0.198175494318841	0.198175494318841
201	G	0.109680576471180	0.198175494318841
202	E	0.174202336068143	0.198175494318841
203	D	0.343911103229533	0.218223066178233
204	E	0.218223066178233	0.232488914265255
205	F	0.232488914265255	0.247392241074392
206	K	0.247392241074392	0.232488914265255
207	D	0.247392241074392	0.232488914265255
208	L	0.185454735660363	0.185454735660363
209	P	0.117787286266533	0.185454735660363
210	Y	0.130514256664382	0.185454735660363
211	L	0.207271745510281	0.207271745510281
212	E	0.495673527984133	0.456608640146180
213	L	0.592696983827414	0.456608640146180
214	L	0.456608640146180	0.495673527984133
215	V	0.402572476591265	0.592696983827414
216	P	0.684022987753681	0.684022987753681
217	S	0.695292334690790	0.684022987753681
218	P	0.712390518679553	0.684022987753681
219	S	0.548764029130915	0.548764029130915
220	L	0.354936990270850	0.420161871605930
221	P	0.420161871605930	0.354936990270850
222	R	0.278350743663051	0.278350743663051
223	G	0.162176559710306	0.162176559710306
224	C	0.101939725932649	0.125939219554809
225	W	0.125939219554809	0.125939219554809
226	Q	0.109107704563057	0.125939219554809
227	P	0.134448967808912	0.125939219554809
228	P	0.143537502319312	0.109107704563057
229	G	0.076050704698944	0.076870652580822
230	S	0.068218007761274	0.076870652580822
231	K	0.076870652580822	0.076050704698944
232	S	0.092249835649937	0.068218007761274
233	R	0.045667539574676	0.045667539574676
234	P	0.025390513106270	0.042130107078184
235	H	0.029563674087211	0.042130107078184
236	R	0.042130107078184	0.042130107078184
237	Q	0.045568193683554	0.045568193683554
238	G	0.097220071950683	0.096289612875152
239	A	0.098183728952182	0.096289612875152
240	Q	0.096289612875152	0.096289612875152
241	G	0.083044220123387	0.083044220123387
242	H	0.077439680041616	0.077439680041616
243	R	0.077439680041616	0.077439680041616
244	A	0.068386757539323	0.068386757539323
245	Q	0.037590969834704	0.037590969834704
246	V	0.034732855947496	0.034732855947496
247	T	0.023233713182785	0.034732855947496
248	Q	0.020484528473338	0.034732855947496
249	P	0.044109346438991	0.043400097569544
250	S	0.054412262322383	0.043400097569544
251	P	0.043400097569544	0.043400097569544
252	K	0.040353340279110	0.043400097569544
253	E	0.040353340279110	0.043400097569544
254	P	0.078471360646102	0.078471360646102
255	D	0.079568315877095	0.079568315877095
256	R	0.094966687517516	0.094966687517516
257	I	0.109292946475965	0.101699876227686
258	K	0.109292946475965	0.109292946475965
259	P	0.101699876227686	0.109292946475965
260	S	0.109443800570826	0.109443800570826
261	A	0.116439546528076	0.116439546528076
262	F	0.318495200031178	0.318495200031178
263	Y	0.336562054439040	0.336562054439040
264	A	0.463168049021461	0.336562054439040
265	R	0.463168049021460	0.336562054439040
266	P	0.297649267406214	0.463168049021460
267	Q	0.297649267406214	0.443253358962718
268	Q	0.483648025985523	0.396098071218280
269	T	0.443253358962718	0.397402918363083
270	I	0.396098071218280	0.397402918363083
271	Q	0.397402918363083	0.396098071218280
272	P	0.275857227963659	0.367089986604264
273	R	0.367089986604264	0.349624838120306
274	S	0.313624982975270	0.313624982975270
275	K	0.349624838120306	0.349624838120306
276	L	0.305792279185339	0.349624838120306
277	P	0.448771129979148	0.378424853412569
278	T	0.621131470449190	0.448771129979148
279	L	0.378424853412569	0.529463029975851
280	S	0.529463029975851	0.616257939640160
281	F	0.696213951738079	0.616257939640160
282	P	0.616257939640160	0.639866842244759
283	S	0.663383186440949	0.639866842244759
284	G	0.639866842244759	0.616257939640160
285	V	0.504851552733088	0.580042509491154
286	I	0.564122891963936	0.564122891963936
287	G	0.580042509491154	0.504851552733088
288	V	0.409382993955146	0.409382993955146
289	Y	0.284655141139342	0.284655141139342
290	G	0.177168315416980	0.237144063898014
291	A	0.237144063898014	0.237144063898014
292	P	0.190298419760014	0.237144063898014
293	H	0.276140237871942	0.237144063898014
294	R	0.295905127793128	0.210924591119635
295	R	0.105952708898912	0.210924591119635
296	K	0.210924591119635	0.161327698113533
297	E	0.161327698113533	0.105952708898912
298	T	0.052611001811442	0.052611001811442
299	A	0.035410004251271	0.035410004251271
300	G	0.016883496916497	0.016883496916497
301	A	0.009996745702620	0.009996745702620
302	L	0.009380604620243	0.009380604620243
303	E	0.008032870540562	0.008032870540562
304	V	0.007530878862984	0.007530878862984
305	A	0.004599316580505	0.004599316580505
306	D	0.004599316580505	0.004599316580505
307	D	0.003869679252628	0.004599316580505
308	E	0.005911828629382	0.003915867093757
309	D	0.003915867093757	0.003869679252628
310	T	0.002947042089525	0.003615509181277
311	Q	0.001694650324151	0.002947042089525
312	T	0.003615509181277	0.002604461016795
313	E	0.002604461016795	0.002604461016795
314	E	0.001959452845670	0.003615509181277
315	P	0.007934163131079	0.007934163131079
316	L	0.026563803860054	0.026563803860054
317	D	0.026563803860054	0.026563803860054
318	Q	0.030393624932096	0.030393624932096
319	R	0.036654494288022	0.036654494288022
320	A	0.071901992653264	0.071175927735261
321	A	0.071175927735261	0.071901992653264
322	Q	0.200488076453276	0.189653944297737
323	I	0.200488076453276	0.189653944297737
324	V	0.189653944297737	0.189653944297737
325	E	0.103094631487150	0.163522993339360
326	E	0.163522993339360	0.154115981585635
327	A	0.138068969160472	0.138068969160472
328	L	0.154115981585635	0.138068969160472
329	S	0.100918514176544	0.129898860012301
330	L	0.100918514176544	0.129898860012301
331	E	0.129898860012301	0.100918514176544
332	N	0.129898860012301	0.129898860012301
333	Q	0.080498952598617	0.129898860012301
334	P	0.157638507979431	0.157638507979431
335	G	0.245837880717212	0.157638507979431
336	A	0.245837880717212	0.157638507979431
337	G	0.128529799595985	0.153253448765868
338	A	0.153253448765868	0.153253448765868
339	A	0.153253448765868	0.153253448765868
340	I	0.211338488547426	0.211338488547426
341	S	0.500000000000000	0.500000000000000
342	A	0.500000000000000	0.500000000000000
343	S	0.500000000000000	0.500000000000000
344	A	0.500000000000000	0.500000000000000
345	P	0.500000000000000	0.500000000000000
346	A	0.500000000000000	0.500000000000000
347	L	0.500000000000000	0.500000000000000
348	P	0.500000000000000	0.500000000000000
349	S	0.500000000000000	0.500000000000000
