# Supplementary material for: Conserved degronome features governing quality control associated proteolysis
Source: Nat Commun. 2022 Dec 8;13:7588. doi: 10.1038/s41467-022-35298-y (PMC9732359; doi:10.1038/s41467-022-35298-y)
Supplement: Supplementary file 7 — Supplementary Data 5 [file 41467_2022_35298_MOESM7_ESM.zip › profile_A2VDF0.csv]

# Degron profile of A2VDF0
# logit: Predicted probability of a tile being a degron (PSI<2.2) assigned to central position
# smooth: Running median spanning 5 positions
resi	aa	logit	logit_smooth
1	M	0.500000000000000	0.500000000000000
2	V	0.500000000000000	0.500000000000000
3	A	0.500000000000000	0.500000000000000
4	L	0.500000000000000	0.500000000000000
5	K	0.500000000000000	0.500000000000000
6	G	0.500000000000000	0.500000000000000
7	V	0.500000000000000	0.500000000000000
8	P	0.500000000000000	0.500000000000000
9	A	0.862982163255596	0.837112683862775
10	L	0.837112683862775	0.849886948247030
11	L	0.849886948247030	0.849886948247030
12	S	0.849886948247030	0.838369412166808
13	P	0.764792019359249	0.838369412166808
14	E	0.838369412166808	0.838369412166808
15	L	0.838369412166808	0.766308077244417
16	L	0.766308077244417	0.766308077244417
17	Y	0.744681953500204	0.744681953500204
18	A	0.542928926435555	0.542928926435555
19	L	0.266319195561944	0.401487454506161
20	A	0.282315483295528	0.401487454506161
21	R	0.401487454506161	0.401487454506161
22	M	0.597200655547611	0.457441583395182
23	G	0.760149056613992	0.457441583395182
24	H	0.457441583395182	0.457441583395182
25	G	0.457441583395182	0.457441583395182
26	D	0.278682801524050	0.370372091607366
27	E	0.370372091607366	0.278682801524050
28	I	0.210202256233799	0.210202256233799
29	V	0.210202256233799	0.210202256233799
30	L	0.197867825593933	0.210202256233799
31	A	0.140907910709007	0.210202256233799
32	D	0.306363285928641	0.306363285928641
33	L	0.396789363652539	0.396789363652539
34	N	0.445298724138686	0.445298724138686
35	F	0.720591092524136	0.586432027022451
36	P	0.772537348589089	0.586432027022451
37	A	0.586432027022451	0.586432027022451
38	S	0.555667416611204	0.555667416611204
39	S	0.276493661553763	0.555667416611204
40	I	0.388003534037194	0.472032911118255
41	C	0.577824850061591	0.388003534037194
42	Q	0.472032911118255	0.388003534037194
43	C	0.360307626448677	0.360307626448677
44	G	0.185609260611999	0.334987920987097
45	P	0.334987920987097	0.334987920987097
46	M	0.236837959409870	0.334987920987097
47	E	0.387182198037896	0.334987920987097
48	I	0.349392681784120	0.236837959409870
49	R	0.195741453357793	0.349392681784120
50	A	0.221652445203881	0.221652445203881
51	D	0.367020614148358	0.221652445203881
52	G	0.171721668122575	0.251789519690183
53	L	0.251789519690183	0.367020614148358
54	G	0.403038721667828	0.403038721667828
55	I	0.457511039852365	0.457511039852365
56	P	0.580709530509000	0.561022578129666
57	Q	0.561022578129666	0.580709530509000
58	L	0.689951814799924	0.606504847002730
59	L	0.606504847002730	0.689951814799924
60	E	0.852806850520008	0.689951814799924
61	A	0.792960397681399	0.792960397681399
62	V	0.673321451502177	0.798112012843556
63	L	0.825162610289526	0.792960397681399
64	K	0.798112012843556	0.743186743897677
65	L	0.727525446827238	0.743186743897677
66	L	0.743186743897677	0.727525446827238
67	P	0.566973178776455	0.646424374821490
68	L	0.460998533455500	0.646424374821490
69	D	0.646424374821490	0.646424374821490
70	T	0.717557880257227	0.646424374821490
71	Y	0.691414743919293	0.646424374821490
72	V	0.406422067672180	0.577053236491675
73	E	0.577053236491675	0.553265515722481
74	S	0.553265515722481	0.406422067672180
75	P	0.359113879668537	0.397312736000914
76	A	0.397312736000914	0.359113879668537
77	A	0.149209042821913	0.248591353978346
78	V	0.248591353978346	0.158152348758695
79	M	0.158152348758695	0.149209042821913
80	E	0.104810652935134	0.145198632367304
81	L	0.049346422664780	0.135490490267806
82	V	0.145198632367304	0.135490490267806
83	P	0.135490490267806	0.135490490267806
84	S	0.157123012153963	0.145198632367304
85	D	0.114351604011911	0.152126256035211
86	K	0.152126256035211	0.152126256035211
87	E	0.172423364478641	0.122850105215693
88	R	0.122850105215693	0.122850105215693
89	G	0.122850105215693	0.122850105215693
90	L	0.114309870024968	0.114309870024968
91	Q	0.041640184227603	0.094259757334034
92	T	0.048631957820421	0.094259757334034
93	P	0.094259757334034	0.094259757334034
94	V	0.281192366748057	0.281192366748057
95	W	0.309240783153524	0.309240783153524
96	T	0.456923562822218	0.456923562822218
97	E	0.489004560474785	0.456923562822218
98	Y	0.489004560474785	0.489004560474785
99	E	0.449905527456107	0.489004560474785
100	S	0.601849107121730	0.601849107121730
101	I	0.617325533288434	0.617325533288434
102	L	0.699614304702000	0.617325533288434
103	R	0.719559270363758	0.617325533288434
104	R	0.613911285930700	0.699614304702000
105	A	0.597229783650359	0.635538233791681
106	G	0.840214821459088	0.635538233791681
107	C	0.635538233791681	0.766201891108959
108	V	0.766201891108959	0.766201891108959
109	R	0.859613577656164	0.635538233791681
110	A	0.633251790171103	0.733720232942836
111	L	0.631984708930740	0.633251790171103
112	A	0.733720232942836	0.631984708930740
113	K	0.594510440067301	0.631984708930740
114	I	0.563135707691516	0.594510440067301
115	E	0.676619953359317	0.563135707691516
116	R	0.551289095333690	0.551289095333690
117	F	0.404495245595952	0.540500972257852
118	E	0.435849445806987	0.435849445806987
119	F	0.540500972257852	0.435849445806987
120	Y	0.434509386344967	0.516380386040964
121	E	0.516380386040964	0.537923419229076
122	R	0.658854785776636	0.537923419229076
123	A	0.537923419229076	0.589584560410048
124	K	0.672141460120299	0.589584560410048
125	K	0.589584560410048	0.537923419229076
126	A	0.306227055379112	0.437351745983981
127	F	0.437351745983981	0.356506493913271
128	A	0.337981851490900	0.356506493913271
129	V	0.356506493913271	0.437351745983981
130	V	0.625560367264815	0.430776236955375
131	A	0.539313406531179	0.539313406531179
132	T	0.430776236955375	0.601274821537822
133	G	0.601274821537822	0.601274821537822
134	E	0.765058871259780	0.742178937183182
135	T	0.832918430289218	0.742178937183182
136	A	0.742178937183182	0.742178937183182
137	L	0.688624341254363	0.688624341254363
138	Y	0.495072959485954	0.600158833935788
139	G	0.495072959485954	0.600158833935788
140	N	0.600158833935788	0.600158833935788
141	L	0.645635301263801	0.645635301263801
142	I	0.819080088235430	0.819080088235430
143	L	0.862183607549675	0.840248352542443
144	R	0.840248352542443	0.840248352542443
145	K	0.889526424776157	0.840248352542443
146	G	0.500000000000000	0.500000000000000
147	V	0.500000000000000	0.500000000000000
148	L	0.500000000000000	0.500000000000000
149	A	0.500000000000000	0.500000000000000
150	L	0.500000000000000	0.500000000000000
151	N	0.500000000000000	0.500000000000000
152	P	0.500000000000000	0.500000000000000
153	L	0.500000000000000	0.500000000000000
154	L	0.500000000000000	0.500000000000000
