# Supplementary material for: Conserved degronome features governing quality control associated proteolysis
Source: Nat Commun. 2022 Dec 8;13:7588. doi: 10.1038/s41467-022-35298-y (PMC9732359; doi:10.1038/s41467-022-35298-y)
Supplement: Supplementary file 7 — Supplementary Data 5 [file 41467_2022_35298_MOESM7_ESM.zip › profile_A2VDJ0.csv]

# Degron profile of A2VDJ0
# logit: Predicted probability of a tile being a degron (PSI<2.2) assigned to central position
# smooth: Running median spanning 5 positions
resi	aa	logit	logit_smooth
1	M	0.500000000000000	0.500000000000000
2	A	0.500000000000000	0.500000000000000
3	G	0.500000000000000	0.500000000000000
4	L	0.500000000000000	0.500000000000000
5	R	0.500000000000000	0.500000000000000
6	R	0.500000000000000	0.500000000000000
7	P	0.500000000000000	0.500000000000000
8	Q	0.500000000000000	0.500000000000000
9	P	0.473738828040988	0.500000000000000
10	G	0.423474978864671	0.500000000000000
11	C	0.505124030608752	0.505124030608752
12	Y	0.517147417688462	0.517147417688462
13	C	0.517147417688462	0.517147417688462
14	R	0.650945408914531	0.650945408914531
15	T	0.764548104677087	0.742813772971922
16	A	0.742813772971922	0.764548104677087
17	A	0.842224442960641	0.842224442960641
18	A	0.921471266084983	0.921471266084983
19	V	0.934727455545985	0.934727455545985
20	N	0.938308489688167	0.938308489688167
21	L	0.942874023534963	0.938325846739487
22	L	0.950768516738011	0.942874023534963
23	L	0.938325846739487	0.950768516738011
24	G	0.960257707468667	0.960257707468667
25	V	0.969337069948575	0.960257707468667
26	F	0.965270297415648	0.960257707468667
27	Q	0.950619712275965	0.950619712275965
28	V	0.895121617728211	0.895121617728211
29	L	0.890517539458142	0.890517539458142
30	L	0.841602841789546	0.841602841789546
31	P	0.722953583601181	0.722953583601181
32	C	0.512232743445918	0.561713035362227
33	C	0.561713035362227	0.512232743445918
34	R	0.479785047614950	0.501230385016505
35	P	0.501230385016505	0.479785047614950
36	G	0.384721872803135	0.384721872803135
37	G	0.237610471290329	0.237610471290329
38	A	0.237610471290329	0.237610471290329
39	Q	0.123584973421552	0.123584973421552
40	G	0.116302069787755	0.123584973421552
41	Q	0.122638781322051	0.122638781322051
42	A	0.129270243126110	0.122638781322051
43	I	0.073212123676614	0.129270243126110
44	E	0.148643789563373	0.148643789563373
45	P	0.313802614133774	0.313802614133774
46	L	0.358190939758368	0.313802614133774
47	P	0.358190939758368	0.313802614133774
48	N	0.257749244449594	0.257749244449594
49	V	0.208663772714119	0.208663772714119
50	V	0.177675646570998	0.177675646570998
51	E	0.091799569883956	0.177675646570998
52	L	0.085314873950257	0.177675646570998
53	W	0.233847317717322	0.233847317717322
54	Q	0.402844424724315	0.233847317717322
55	A	0.233847317717322	0.266345431841028
56	E	0.266345431841028	0.266345431841028
57	E	0.296882525266608	0.233847317717322
58	G	0.157680034094668	0.157680034094668
59	E	0.052009360808848	0.087228759008788
60	L	0.087228759008788	0.052009360808848
61	L	0.028374785831192	0.028374785831192
62	L	0.008395364971435	0.010508721183042
63	P	0.006889651986212	0.010508721183042
64	T	0.010508721183042	0.010508721183042
65	Q	0.010508721183042	0.010508721183042
66	G	0.010508721183042	0.010508721183042
67	D	0.011799224758835	0.010508721183042
68	S	0.020374577379142	0.010508721183042
69	E	0.010111438348602	0.010111438348602
70	E	0.003111782008911	0.003111782008911
71	G	0.001530719026861	0.003111782008911
72	L	0.001800392998064	0.003111782008911
73	E	0.003322256833776	0.002382515662765
74	E	0.003599735206971	0.003322256833776
75	P	0.002382515662765	0.003599735206971
76	S	0.004484944750449	0.004484944750449
77	Q	0.008392526246123	0.008392526246123
78	E	0.026806993495538	0.026806993495538
79	Q	0.045784238352969	0.026806993495538
80	S	0.045784238352969	0.030735605404146
81	F	0.023512851395336	0.045784238352969
82	S	0.030735605404146	0.045784238352969
83	D	0.094012509103906	0.094012509103906
84	K	0.116305480963262	0.116305480963262
85	L	0.197372991826625	0.197372991826625
86	F	0.197372991826625	0.197372991826625
87	S	0.266908889483303	0.266908889483303
88	G	0.282951450576872	0.282951450576872
89	K	0.402241416257720	0.282951450576872
90	G	0.403552977420147	0.402241416257720
91	L	0.252697338562492	0.403552977420147
92	H	0.558336559848667	0.503414721909488
93	F	0.503414721909488	0.503414721909488
94	Q	0.523490865909915	0.503414721909488
95	P	0.351703842545257	0.503414721909488
96	S	0.503384518305864	0.523490865909915
97	V	0.715807103191706	0.668853197237650
98	L	0.668853197237650	0.668853197237650
99	D	0.742278047543924	0.673338034045347
100	F	0.565805249618555	0.668853197237650
101	G	0.673338034045347	0.580424413178214
102	I	0.575160504460993	0.580424413178214
103	Q	0.580424413178214	0.673338034045347
104	F	0.768164406597581	0.768164406597581
105	L	0.861585754007333	0.768164406597581
106	G	0.797373497007490	0.797373497007490
107	H	0.719931739437939	0.797373497007490
108	P	0.899032926431327	0.797373497007490
109	V	0.790820386016793	0.790820386016793
110	A	0.809537994608152	0.790820386016793
111	K	0.676140054404921	0.709416314322355
112	I	0.709416314322355	0.676140054404921
113	L	0.395048284281089	0.395048284281089
114	H	0.257942707019593	0.294542560973283
115	A	0.208830758138401	0.294542560973283
116	Y	0.294542560973283	0.294542560973283
117	N	0.455827533166308	0.351280486388357
118	P	0.455827533166308	0.364821189228043
119	S	0.351280486388357	0.364821189228043
120	R	0.364821189228043	0.351280486388357
121	D	0.324824546187688	0.351280486388357
122	S	0.323630020937967	0.352607866684696
123	E	0.352607866684696	0.324824546187688
124	V	0.352607866684696	0.323630020937967
125	V	0.278545060287202	0.318189765269715
126	V	0.268978814670510	0.318189765269715
127	N	0.318189765269715	0.318189765269715
128	S	0.465801732662350	0.465603032032378
129	V	0.465603032032378	0.465801732662350
130	F	0.748291945260664	0.716463365678387
131	A	0.716463365678387	0.748291945260664
132	A	0.789084853934819	0.748291945260664
133	A	0.789084853934818	0.716463365678387
134	G	0.650933886729167	0.704832334789050
135	H	0.637122767488455	0.704832334789050
136	F	0.704832334789050	0.704832334789050
137	H	0.802841620949828	0.704832334789050
138	V	0.829393970396367	0.704832334789050
139	P	0.688626170261338	0.730485504068585
140	P	0.688626170261338	0.688626170261338
141	V	0.730485504068585	0.688626170261338
142	P	0.625440082390450	0.675563744142090
143	C	0.675563744142090	0.661328679254567
144	R	0.661328679254567	0.644294321604946
145	V	0.511029320581861	0.644294321604946
146	I	0.644294321604946	0.644294321604946
147	P	0.534018796424430	0.644294321604946
148	A	0.732970273679070	0.732970273679070
149	M	0.867978777695002	0.867978777695002
150	G	0.878100842846503	0.878100842846503
151	K	0.940902625183002	0.887613717765475
152	T	0.893939733853235	0.887613717765475
153	S	0.887613717765475	0.887613717765475
154	F	0.726689615766025	0.726689615766025
155	R	0.428493511759606	0.428493511759606
156	I	0.400079557382384	0.423842362481213
157	I	0.352094287139285	0.400079557382384
158	F	0.423842362481213	0.372057013942124
159	L	0.358399283811639	0.369506715382199
160	P	0.372057013942124	0.372057013942124
161	T	0.369506715382199	0.372057013942124
162	E	0.524035141206123	0.524035141206123
163	E	0.524035141206123	0.524035141206123
164	G	0.675061788629800	0.524035141206123
165	S	0.447369707555195	0.447369707555195
166	I	0.286735021699433	0.286735021699433
167	E	0.177060542889972	0.189142032298726
168	S	0.102758892914550	0.177060542889972
169	S	0.189142032298726	0.177060542889972
170	L	0.148527521164218	0.189142032298726
171	F	0.341302884313666	0.341302884313666
172	I	0.629022240217702	0.629022240217702
173	N	0.691618192839729	0.672772020907448
174	T	0.795190662897919	0.691618192839729
175	S	0.672772020907448	0.795190662897919
176	S	0.859295728400728	0.821974401339933
177	Y	0.859295728400728	0.833432973046803
178	G	0.821974401339933	0.833432973046803
179	V	0.833432973046803	0.821974401339933
180	L	0.669381307676839	0.669381307676839
181	S	0.501349386723955	0.593379125399010
182	Y	0.577596905087461	0.593379125399010
183	H	0.593379125399010	0.593379125399010
184	V	0.748169664968232	0.634367217280828
185	S	0.748169664968232	0.634367217280828
186	G	0.634367217280828	0.634367217280828
187	I	0.568491634331921	0.568491634331921
188	G	0.368721640021234	0.368721640021234
189	T	0.237170868086943	0.276169854083481
190	R	0.276169854083481	0.237170868086943
191	R	0.172036286010506	0.172036286010506
192	I	0.150981046691314	0.163814938105961
193	S	0.163814938105961	0.150981046691314
194	T	0.142748119489448	0.148738407115570
195	E	0.148738407115570	0.148738407115570
196	G	0.095285677268785	0.148738407115570
197	S	0.194307251132820	0.194307251132820
198	A	0.308296232018003	0.308296232018003
199	K	0.436958330923187	0.360684524848450
200	Q	0.574702861359275	0.360684524848450
201	L	0.360684524848450	0.436958330923187
202	P	0.347213429457820	0.472899537415766
203	N	0.472899537415766	0.472899537415766
204	A	0.590484129364973	0.590484129364973
205	Y	0.656026826084349	0.656026826084349
206	F	0.795200024074001	0.744854124350160
207	L	0.744854124350160	0.795200024074001
208	L	0.853312014234300	0.795200024074001
209	P	0.863103788476481	0.845652518944374
210	K	0.755888570043971	0.853312014234300
211	V	0.845652518944374	0.863103788476481
212	Q	0.864356932757655	0.845652518944374
213	S	0.864356932757655	0.845652518944374
214	I	0.678782469810269	0.678782469810269
215	Q	0.533454201121146	0.533454201121146
216	L	0.380930651034974	0.380930651034974
217	S	0.206246739714461	0.246881451939376
218	Q	0.236091134939555	0.246881451939376
219	M	0.246881451939376	0.246881451939376
220	Q	0.265319730146086	0.265319730146086
221	A	0.423735565163841	0.362359077619792
222	E	0.404210542117591	0.362359077619792
223	T	0.362359077619792	0.362359077619792
224	T	0.362359077619792	0.362359077619792
225	N	0.362359077619792	0.362359077619792
226	T	0.245990998957419	0.362130239641598
227	S	0.362130239641598	0.362130239641598
228	L	0.274039048213087	0.362130239641598
229	L	0.434581442473043	0.403061107155175
230	Q	0.403061107155175	0.434581442473043
231	V	0.482679922678303	0.465267134983266
232	Q	0.465267134983266	0.482679922678303
233	L	0.594752364773231	0.594752364773231
234	E	0.748133588043397	0.714382000084327
235	C	0.730518928441243	0.714382000084327
236	S	0.714382000084327	0.714382000084327
237	L	0.714382000084327	0.714382000084327
238	H	0.556581119519319	0.556581119519319
239	N	0.507029924221461	0.556581119519319
240	K	0.491968840781471	0.556581119519319
241	V	0.645009503018882	0.645009503018882
242	C	0.645009503018882	0.645009503018882
243	Q	0.645009503018882	0.645009503018882
244	Q	0.530882956741874	0.530882956741874
245	L	0.361258547448612	0.361258547448612
246	K	0.130783458722871	0.360456118913818
247	G	0.192245575256836	0.360456118913818
248	C	0.360456118913818	0.360456118913818
249	Y	0.392098125427930	0.360456118913818
250	L	0.415399806025684	0.392098125427930
251	E	0.289941969913726	0.399613431504273
252	S	0.399613431504273	0.415399806025684
253	D	0.419072589646279	0.419072589646279
254	D	0.438757041308214	0.438757041308214
255	V	0.554977707535578	0.554977707535578
256	L	0.737730925526980	0.606098861439743
257	R	0.639144912334596	0.606098861439743
258	L	0.606098861439743	0.606098861439743
259	Q	0.319825279926342	0.548333625605021
260	M	0.393850244472104	0.548333625605021
261	S	0.548333625605021	0.548333625605021
262	I	0.708381272933705	0.606711695536638
263	M	0.820864297004888	0.606711695536638
264	V	0.606711695536638	0.606711695536638
265	T	0.605410056543283	0.605410056543283
266	M	0.449453693248564	0.449453693248564
267	E	0.199663909830175	0.199663909830175
268	N	0.176614805097515	0.176614805097515
269	F	0.126019973300623	0.126019973300623
270	S	0.117417996343934	0.117417996343934
271	K	0.065812674462497	0.088378428665844
272	E	0.080882859535557	0.080882859535557
273	F	0.088378428665844	0.065812674462497
274	E	0.045732994262770	0.080882859535557
275	E	0.033212576048336	0.088378428665844
276	N	0.101057262049555	0.101057262049555
277	T	0.124119934300895	0.124119934300895
278	Q	0.133755302433165	0.133755302433165
279	H	0.208428904757542	0.208428904757542
280	L	0.325919645356069	0.325919645356069
281	L	0.589525686705361	0.485409406117085
282	D	0.485409406117085	0.589525686705361
283	H	0.624225410428264	0.589525686705361
284	L	0.591192338460766	0.511367565813021
285	S	0.511367565813021	0.511367565813021
286	I	0.508635836125603	0.508635836125603
287	V	0.391758004021250	0.391758004021250
288	Y	0.376562127524620	0.376562127524620
289	V	0.243292128471926	0.243292128471926
290	A	0.078793201514943	0.078793201514943
291	T	0.078793201514943	0.078793201514943
292	D	0.073506941471820	0.078793201514943
293	E	0.049272448232703	0.073506941471820
294	S	0.081201824421189	0.049272448232703
295	E	0.033291276426910	0.033291276426910
296	T	0.029476561819008	0.033291276426910
297	S	0.029476561819008	0.033291276426910
298	D	0.034990818408752	0.034990818408752
299	D	0.052589491696708	0.052589491696708
300	S	0.055883595122278	0.055883595122278
301	A	0.105894216117723	0.105894216117723
302	V	0.134926455492994	0.110108251304543
303	N	0.110108251304543	0.134926455492994
304	M	0.177311999309249	0.177311999309249
305	Y	0.285967737169263	0.285967737169263
306	I	0.449144651431457	0.449144651431457
307	L	0.763627955887257	0.763627955887257
308	H	0.929379108264090	0.831793052048682
309	S	0.923909894260396	0.855149833033841
310	G	0.831793052048682	0.889249254283163
311	N	0.855149833033841	0.855149833033841
312	S	0.889249254283163	0.855149833033841
313	L	0.851974102666960	0.855149833033841
314	I	0.861339269946396	0.851974102666960
315	W	0.753159828000595	0.753159828000595
316	I	0.599766837022502	0.599958513337013
317	Q	0.599958513337013	0.599766837022502
318	D	0.428419398367371	0.599766837022502
319	I	0.548863685151840	0.599958513337013
320	R	0.742342596905740	0.742342596905740
321	H	0.742342596905741	0.742342596905740
322	F	0.742342596905740	0.742342596905740
323	S	0.566298236000620	0.566298236000620
324	Q	0.551975165450930	0.551975165450930
325	R	0.257837781364349	0.521997920186152
326	D	0.242452519613232	0.501918723081549
327	A	0.521997920186152	0.501918723081549
328	L	0.501918723081549	0.521997920186152
329	S	0.636974328041647	0.521997920186152
330	L	0.580432573910650	0.501918723081549
331	Q	0.428097947776688	0.450614050450898
332	F	0.428097947776688	0.434570824924041
333	E	0.450614050450898	0.434570824924041
334	P	0.434570824924041	0.450614050450898
335	V	0.549541380867031	0.499896190001492
336	L	0.650036977310950	0.499896190001492
337	L	0.499896190001492	0.505260338407555
338	P	0.485171484717131	0.505260338407555
339	T	0.505260338407555	0.499896190001492
340	S	0.575969443510421	0.505260338407555
341	T	0.420956683144712	0.575969443510421
342	T	0.702915231592962	0.702915231592962
343	N	0.737823680860121	0.702915231592962
344	F	0.726003336253807	0.702915231592962
345	T	0.570765278855760	0.570765278855760
346	K	0.464842710842265	0.508151085305278
347	I	0.508151085305278	0.508151085305278
348	A	0.505418765336645	0.505418765336645
349	S	0.621321396192335	0.505418765336645
350	F	0.447848910377055	0.447848910377055
351	T	0.445147377674954	0.447848910377055
352	C	0.433295794802010	0.447848910377055
353	K	0.454478552092233	0.454478552092233
354	A	0.626539406776865	0.454478552092233
355	T	0.505336222385660	0.454478552092233
356	S	0.200500151567846	0.258428947132287
357	C	0.258428947132287	0.247299657034658
358	D	0.247299657034658	0.200500151567846
359	S	0.142206999882888	0.142206999882888
360	G	0.142206999882888	0.142206999882888
361	I	0.094521817649070	0.106638433735859
362	I	0.106638433735859	0.094521817649070
363	E	0.089534773193235	0.089534773193235
364	D	0.076364649162923	0.089089546770735
365	V	0.077139248307980	0.089089546770735
366	K	0.089089546770735	0.089089546770735
367	K	0.155759577008061	0.155759577008061
368	T	0.184611492442149	0.184611492442149
369	T	0.324699977518694	0.289368199559130
370	H	0.307330544214274	0.307330544214274
371	T	0.289368199559130	0.324699977518694
372	P	0.414963224188554	0.414963224188554
373	T	0.586644333399216	0.586644333399216
374	L	0.586644333399216	0.586644333399216
375	K	0.648793268791522	0.586644333399216
376	A	0.643860805042525	0.643860805042525
377	C	0.574823504808968	0.648793268791522
378	L	0.698346076522149	0.698346076522149
379	F	0.800490360970005	0.800490360970005
380	S	0.810674377024184	0.800490360970005
381	S	0.883400224009128	0.800490360970005
382	V	0.789265636582760	0.789265636582760
383	A	0.665957189826648	0.678932962054218
384	Q	0.678932962054218	0.678932962054218
385	G	0.678932962054218	0.665957189826648
386	Y	0.571094730213480	0.571094730213480
387	F	0.395386964580416	0.413490380234153
388	R	0.395386964580416	0.413490380234153
389	M	0.413490380234153	0.395386964580416
390	D	0.589371325247122	0.395386964580416
391	S	0.325779525609785	0.325779525609785
392	S	0.284730240517009	0.317463260435624
393	A	0.317463260435624	0.284730240517009
394	T	0.261004718547213	0.261004718547213
395	Q	0.139300586394348	0.139300586394348
396	F	0.080521949557697	0.080521949557697
397	H	0.075073697289177	0.080521949557697
398	I	0.039202990353049	0.080521949557697
399	E	0.132979610712942	0.132979610712942
400	T	0.232962018526719	0.232962018526719
401	H	0.232962018526719	0.232962018526719
402	E	0.335045663475451	0.335045663475451
403	N	0.496705780165898	0.496705780165898
404	T	0.649336582393040	0.496705780165898
405	S	0.516742578216397	0.496705780165898
406	G	0.440354197669418	0.516742578216397
407	L	0.294115784229164	0.440354197669418
408	W	0.575563811690000	0.401519109013919
409	S	0.401327228937014	0.401519109013919
410	I	0.401519109013919	0.538878914403248
411	W	0.538878914403248	0.538878914403248
412	Y	0.715269260518348	0.715269260518348
413	R	0.809060562719048	0.809060562719048
414	N	0.888396504869851	0.809060562719048
415	H	0.893079069821943	0.809060562719048
416	F	0.689641128339861	0.781438058931039
417	D	0.656778314750990	0.767400875040823
418	R	0.781438058931039	0.689641128339861
419	S	0.767400875040823	0.656778314750990
420	V	0.624920643415847	0.624920643415847
421	V	0.475710087661935	0.475710087661935
422	L	0.325595705501064	0.380909219718994
423	N	0.380909219718994	0.349832412090092
424	D	0.349832412090092	0.349832412090092
425	V	0.236908582223355	0.380909219718994
426	F	0.483003316376545	0.483003316376545
427	L	0.619297591736734	0.605312779271411
428	S	0.605312779271411	0.619297591736734
429	K	0.646762819147918	0.619297591736734
430	E	0.668554498418704	0.646762819147918
431	T	0.459974586318700	0.667345313750016
432	K	0.667345313750016	0.667345313750016
433	H	0.802299561813327	0.642751026564105
434	M	0.642751026564105	0.642751026564105
435	L	0.450089407390766	0.604628162790257
436	K	0.450089407390766	0.604628162790257
437	I	0.604628162790257	0.604628162790257
438	L	0.752920874416038	0.752920874416038
439	N	0.818569209749888	0.752920874416038
440	F	0.791371911465500	0.791371911465500
441	T	0.752587476764891	0.818569209749888
442	G	0.819176185977448	0.791371911465500
443	P	0.856422196276299	0.819176185977448
444	L	0.715813087984704	0.833105662879559
445	F	0.844700293246595	0.833105662879559
446	L	0.833105662879559	0.833105662879559
447	P	0.726562467882335	0.833105662879559
448	P	0.862871903676782	0.833105662879559
449	G	0.760484589754442	0.855072801966089
450	C	0.855072801966089	0.862871903676782
451	W	0.905453020066977	0.905453020066977
452	N	0.950527952659944	0.905453020066977
453	I	0.906034120193759	0.905453020066977
454	F	0.720602798256598	0.801401569836182
455	S	0.736494444206117	0.801401569836182
456	L	0.801401569836182	0.801401569836182
457	K	0.906237526028805	0.906237526028805
458	L	0.910247157818118	0.910247157818118
459	A	0.922278838024189	0.918009976275692
460	V	0.918009976275692	0.918009976275692
461	K	0.934508059990382	0.918009976275692
462	D	0.847563816950614	0.904594780640167
463	I	0.835381435210719	0.904594780640167
464	A	0.904594780640167	0.904594780640167
465	I	0.904594780640167	0.904594780640167
466	N	0.910454849800501	0.904594780640167
467	L	0.845480440840723	0.845480440840723
468	F	0.779597206070723	0.808533434311865
469	T	0.808533434311865	0.808533434311865
470	N	0.772020279739544	0.808533434311865
471	V	0.892646338201200	0.892646338201200
472	F	0.892646338201200	0.892646338201200
473	L	0.926793442715474	0.892646338201200
474	T	0.884140360015474	0.898587124707775
475	T	0.951418417317536	0.899082865878727
476	N	0.898587124707775	0.898587124707775
477	I	0.899082865878727	0.899082865878727
478	G	0.890479637965332	0.899082865878727
479	A	0.954266976061009	0.918945101574458
480	I	0.954920312604865	0.918945101574458
481	F	0.918945101574458	0.918945101574458
482	A	0.881034572309906	0.881034572309906
483	I	0.861618126378329	0.880947142310253
484	P	0.861618126378329	0.861618126378329
485	L	0.880947142310253	0.861618126378329
486	Q	0.676019468683872	0.676019468683873
487	I	0.676019468683873	0.676019468683872
488	Y	0.629675719421762	0.629675719421762
489	S	0.610746769321128	0.610746769321128
490	A	0.388335317781567	0.491518026275296
491	P	0.491518026275296	0.388335317781567
492	T	0.214194849353547	0.372109425796975
493	K	0.353531580642668	0.372109425796975
494	E	0.372109425796975	0.353531580642668
495	G	0.440786431234080	0.353531580642668
496	S	0.294480006338630	0.294480006338630
497	L	0.279076665226578	0.279076665226578
498	G	0.226406028096648	0.279076665226578
499	F	0.263989644811758	0.279076665226578
500	E	0.312678229935146	0.312678229935146
501	V	0.437884489617915	0.437884489617915
502	I	0.606890564323315	0.606890564323315
503	A	0.801759153903674	0.792228237927643
504	H	0.801759153903674	0.792228237927643
505	C	0.792228237927643	0.792228237927643
506	G	0.669928355691136	0.716794362750511
507	M	0.716794362750511	0.686440546233211
508	H	0.624391885105964	0.669928355691136
509	Y	0.686440546233211	0.624391885105964
510	F	0.504561313459316	0.504561313459316
511	M	0.298340318289161	0.335493858425983
512	G	0.215602853905592	0.298340318289161
513	K	0.335493858425983	0.215602853905592
514	S	0.199651103908019	0.199651103908019
515	K	0.199651103908019	0.199651103908019
516	A	0.142268888803635	0.199651103908019
517	G	0.224228502932033	0.143742514063048
518	N	0.143072797041848	0.143072797041848
519	P	0.143742514063048	0.143072797041848
520	N	0.052838071378736	0.067348851997847
521	W	0.063741152776110	0.067348851997847
522	N	0.067348851997847	0.067348851997847
523	G	0.068038736731901	0.068038736731901
524	S	0.132953629747794	0.090186838467970
525	L	0.090186838467970	0.123467575694121
526	S	0.182731301365696	0.132953629747794
527	L	0.123467575694121	0.123467575694121
528	D	0.142160831468759	0.123467575694121
529	Q	0.107084268521530	0.123467575694121
530	S	0.102152484158338	0.142160831468759
531	T	0.149660041341470	0.148291251298942
532	W	0.155887636363903	0.148291251298942
533	N	0.148291251298942	0.149660041341470
534	V	0.148291251298942	0.148291251298942
535	D	0.231607000221949	0.148291251298942
536	S	0.084340888761706	0.165865868211754
537	E	0.165865868211754	0.231607000221949
538	L	0.299115236352336	0.272836558410222
539	A	0.286911690332552	0.272836558410222
540	N	0.272836558410222	0.280488020411146
541	K	0.246999959299948	0.272836558410222
542	L	0.280488020411146	0.246999959299948
543	Y	0.153510733756060	0.215277408528290
544	E	0.215277408528290	0.215277408528290
545	R	0.120574828099984	0.215277408528290
546	W	0.289401095977612	0.215277408528290
547	K	0.258197526676806	0.258197526676806
548	K	0.210986901292270	0.258197526676806
549	Y	0.266692608242254	0.234315230374896
550	K	0.234315230374896	0.231621739627244
551	N	0.217394030809296	0.234315230374896
552	G	0.231621739627244	0.234315230374896
553	D	0.284168437345157	0.231621739627244
554	V	0.271126664010014	0.231621739627244
555	C	0.159602542269464	0.271126664010014
556	K	0.178535000168459	0.233905833773828
557	R	0.301052279895075	0.233905833773828
558	N	0.233905833773828	0.258783417627762
559	V	0.258783417627762	0.301052279895075
560	L	0.452592360145376	0.452592360145376
561	G	0.507637603384546	0.507637603384546
562	T	0.660434638463763	0.507637603384546
563	T	0.532827212861063	0.507637603384546
564	R	0.401095413389851	0.401095413389851
565	F	0.289676351228914	0.289676351228914
566	A	0.274298094674273	0.274298094674273
567	H	0.214781226905329	0.214781226905329
568	L	0.138229206555578	0.214781226905329
569	K	0.137581049464104	0.214781226905329
570	K	0.264614000212739	0.264614000212739
571	S	0.399401795396713	0.399401795396713
572	K	0.551369820521183	0.493288848066680
573	E	0.681524736230744	0.493288848066680
574	S	0.493288848066680	0.551369820521183
575	E	0.461180450033787	0.598636747795946
576	S	0.598636747795946	0.598636747795946
577	F	0.617786054781238	0.598636747795946
578	V	0.677824168774245	0.598636747795946
579	F	0.561619416386127	0.561619416386127
580	F	0.521286989794955	0.561619416386127
581	L	0.466162990181554	0.561619416386127
582	P	0.740767751856492	0.740767751856492
583	R	0.811235501862672	0.811235501862672
584	L	0.933613958121024	0.917739688717840
585	I	0.917739688717840	0.917739688717840
586	A	0.917739688717840	0.917739688717840
587	E	0.867414742945891	0.867414742945891
588	P	0.811212416060855	0.811212416060855
589	G	0.699252808073121	0.770474495688453
590	L	0.602982202090858	0.770474495688452
591	M	0.770474495688453	0.699252808073121
592	L	0.770474495688452	0.641169585035156
593	N	0.641169585035156	0.641169585035156
594	F	0.486375780894454	0.641169585035156
595	S	0.537149538163850	0.641169585035156
596	A	0.804516279984503	0.804516279984503
597	T	0.820300599474879	0.820300599474879
598	A	0.912684585187701	0.912249139221561
599	L	0.912249139221561	0.912684585187701
600	R	0.921799358966917	0.914529241412557
601	S	0.914529241412557	0.914529241412557
602	R	0.925621046149622	0.914529241412557
603	M	0.840860457688243	0.840860457688243
604	I	0.817888481770429	0.817888481770429
605	K	0.785396106214110	0.817888481770429
606	Y	0.783547894911092	0.785396106214110
607	F	0.853829294499698	0.785396106214110
608	V	0.725492131249507	0.806844681288885
609	V	0.806844681288885	0.806844681288885
610	Q	0.806844681288885	0.806844681288885
611	N	0.879130025054724	0.806844681288885
612	P	0.816921442508819	0.816921442508819
613	S	0.804593316555192	0.816921442508819
614	S	0.891360950700703	0.804593316555192
615	W	0.801130336786781	0.801997505752087
616	P	0.801997505752087	0.801130336786781
617	V	0.703723455506394	0.801130336786781
618	S	0.723503411779536	0.801997505752087
619	L	0.830786021850967	0.830786021850967
620	Q	0.840267782873422	0.832200787234643
621	L	0.853690335759859	0.832200787234643
622	L	0.832200787234643	0.832200787234643
623	P	0.740070678606157	0.795910566726763
624	L	0.638265240566815	0.795910566726763
625	S	0.795910566726763	0.795910566726763
626	L	0.795910566726763	0.795910566726763
627	Y	0.807849585429371	0.807849585429371
628	P	0.807849585429371	0.807849585429371
629	K	0.895401230279644	0.807849585429371
630	P	0.830863677037017	0.830863677037017
631	E	0.738305485953713	0.867320401221554
632	A	0.867946523689564	0.831710730544100
633	L	0.867320401221554	0.831710730544100
634	V	0.831710730544100	0.831710730544100
635	H	0.726747608563747	0.726747608563747
636	L	0.434326920425923	0.576009755384760
637	L	0.576009755384760	0.576009755384760
638	H	0.570731423042211	0.576009755384760
639	R	0.701713109210615	0.701713109210615
640	W	0.892962036781603	0.842857505620339
641	F	0.843578249871686	0.842857505620339
642	G	0.842857505620339	0.842857505620339
643	T	0.760758512760775	0.760758512760775
644	D	0.748871936983673	0.748871936983673
645	M	0.545470461079021	0.545470461079021
646	Q	0.268326027561491	0.388599090627692
647	M	0.388599090627692	0.352135266124092
648	I	0.352135266124092	0.340217743838157
649	N	0.340217743838157	0.340217743838157
650	F	0.218148440520885	0.218148440520885
651	T	0.174828184078924	0.218148440520885
652	T	0.204564455127766	0.218148440520885
653	G	0.452412765571653	0.318307721265585
654	E	0.318307721265585	0.452412765571653
655	F	0.466983531212256	0.452412765571653
656	Q	0.522533366216113	0.341207962446821
657	L	0.288968663753573	0.341207962446821
658	T	0.341207962446821	0.288968663753573
659	E	0.230082873065011	0.230082873065011
660	A	0.228152163058573	0.228152163058573
661	C	0.143726744465155	0.181680269149409
662	P	0.113048391905725	0.143726744465155
663	Y	0.181680269149409	0.143726744465155
664	L	0.113635354766627	0.113635354766627
665	G	0.206108691914871	0.173822993707833
666	T	0.094596337543127	0.173822993707833
667	H	0.173822993707833	0.206108691914871
668	S	0.407755088574231	0.376883541937205
669	E	0.376883541937205	0.407755088574231
670	E	0.414417383160771	0.414417383160771
671	S	0.473019423249495	0.414417383160771
672	R	0.493428890855271	0.414417383160771
673	F	0.323588566058119	0.473019423249495
674	G	0.349737039341905	0.349737039341905
675	I	0.499855427504029	0.349737039341905
676	L	0.347348007485212	0.444573362085597
677	H	0.444573362085597	0.499855427504029
678	L	0.567935268533340	0.567935268533340
679	H	0.711846540199401	0.711846540199401
680	L	0.808160698064209	0.729305489591894
681	Q	0.746960087478275	0.746960087478275
682	P	0.729305489591894	0.808160698064209
683	L	0.858696610129538	0.750084675062389
684	E	0.847958853767224	0.750084675062389
685	M	0.750084675062389	0.750084675062389
686	K	0.702944205302645	0.702944205302645
687	R	0.607191444774544	0.607191444774544
688	V	0.417451945977945	0.417451945977945
689	G	0.397717768301267	0.397717768301267
690	V	0.351110823869868	0.375067243137397
691	V	0.375067243137397	0.375067243137397
692	F	0.352663172979029	0.375067243137397
693	T	0.489638403647301	0.389468300296921
694	P	0.389468300296921	0.489638403647301
695	A	0.559693143368869	0.559693143368869
696	D	0.705758291866435	0.705758291866435
697	Y	0.725455397887458	0.725455397887458
698	G	0.876779345281456	0.725455397887458
699	K	0.818246521935905	0.725455397887458
700	V	0.676826917415471	0.676826917415471
701	T	0.470678663688454	0.662770654455533
702	S	0.622975476489371	0.662770654455533
703	L	0.662770654455533	0.662770654455533
704	I	0.731979082520575	0.731979082520575
705	L	0.917526463471360	0.762566437801560
706	I	0.762566437801560	0.864662560997671
707	R	0.864662560997671	0.864662560997671
708	N	0.932415901795941	0.864662560997671
709	N	0.859482886741159	0.864662560997671
710	L	0.911638245006757	0.859482886741159
711	T	0.855552867121608	0.855552867121608
712	V	0.704457445345169	0.704457445345169
713	I	0.686281031420413	0.686281031420413
714	D	0.468185641778778	0.468185641778778
715	M	0.346685877724255	0.346685877724255
716	I	0.346685877724255	0.346685877724255
717	G	0.277467725030684	0.346685877724255
718	V	0.476278324723217	0.458891620328950
719	E	0.476278324723217	0.458891620328950
720	G	0.458891620328950	0.458891620328950
721	F	0.458891620328950	0.458891620328950
722	G	0.239504436014139	0.322681880631801
723	A	0.322681880631801	0.254718670006793
724	R	0.254718670006793	0.254718670006793
725	E	0.239763658262013	0.254718670006793
726	L	0.261759735562538	0.251511966029208
727	L	0.135843910727482	0.251511966029208
728	K	0.251511966029208	0.251511966029208
729	V	0.251511966029208	0.152430887241709
730	G	0.119693903937417	0.215882376999548
731	G	0.152430887241709	0.215882376999548
732	R	0.215882376999548	0.215882376999548
733	L	0.215882376999548	0.215882376999548
734	P	0.472587716806262	0.289865301653871
735	G	0.310191597175393	0.289865301653871
736	A	0.289865301653871	0.289865301653871
737	G	0.269008347436494	0.269008347436494
738	G	0.110233028764617	0.179742965046276
739	S	0.140796269164936	0.179742965046276
740	L	0.179742965046276	0.179742965046276
741	R	0.276176180965383	0.179742965046276
742	F	0.233981922720752	0.233981922720752
743	K	0.152255465471573	0.251127308885416
744	V	0.276105251056289	0.251127308885416
745	P	0.251127308885416	0.276105251056289
746	E	0.323666938446765	0.323666938446765
747	S	0.368700872882661	0.355096673968459
748	T	0.523171934383177	0.355096673968459
749	L	0.355096673968459	0.355096673968459
750	M	0.203222678115328	0.203222678115328
751	D	0.120112065082434	0.120112065082434
752	C	0.120112065082434	0.120112065082434
753	R	0.068779043711867	0.120112065082434
754	R	0.150314302697227	0.150314302697227
755	Q	0.366648938159277	0.366648938159277
756	L	0.366648938159277	0.366648938159277
757	K	0.538267649264557	0.366648938159277
758	D	0.385505040079240	0.384328915608134
759	S	0.282264184397440	0.385505040079240
760	K	0.384328915608134	0.385505040079240
761	Q	0.420772639324069	0.388294686505134
762	I	0.388294686505134	0.388294686505134
763	L	0.500820039264736	0.388294686505134
764	S	0.384333411401819	0.384333411401819
765	I	0.208614920272377	0.384333411401819
766	T	0.362748072452355	0.384333411401819
767	K	0.462686436389309	0.422609609612619
768	N	0.422609609612619	0.462686436389309
769	F	0.593244594958318	0.573305795274574
770	K	0.573305795274574	0.573305795274574
771	V	0.573305795274574	0.573305795274574
772	E	0.419636602536580	0.552176448078361
773	N	0.552176448078361	0.419636602536580
774	I	0.377199140004792	0.419636602536580
775	G	0.374634622952029	0.544154594861271
776	P	0.544154594861271	0.544154594861271
777	L	0.586548370875426	0.565350300070887
778	P	0.607195807113784	0.565350300070887
779	I	0.565350300070887	0.586548370875426
780	T	0.365748531257632	0.607195807113784
781	V	0.634895598645008	0.578310114581967
782	S	0.634895598645008	0.625981739626921
783	S	0.578310114581967	0.625981739626921
784	L	0.625981739626921	0.598178967685821
785	K	0.598178967685821	0.578383716938459
786	I	0.578383716938459	0.578383716938459
787	N	0.549588574999611	0.549588574999611
788	G	0.528265594469593	0.528265594469593
789	Y	0.388714738997667	0.528265594469593
790	N	0.388714738997667	0.388714738997667
791	C	0.544340795133806	0.388714738997667
792	Q	0.373843097190442	0.373843097190442
793	G	0.337863813257871	0.368479980416262
794	Y	0.368479980416262	0.368479980416262
795	G	0.209132971689045	0.368479980416262
796	F	0.383785347328963	0.383785347328963
797	E	0.451690908094459	0.383785347328963
798	V	0.472004370782436	0.383785347328963
799	L	0.360281231609570	0.360281231609570
800	D	0.229671680483936	0.255285094437179
801	C	0.204041643614599	0.229671680483936
802	H	0.255285094437179	0.220322292248562
803	Q	0.165283833172931	0.204041643614599
804	F	0.220322292248562	0.211386324766992
805	S	0.070274473828153	0.165283833172931
806	L	0.211386324766992	0.145548635333719
807	D	0.135834991656030	0.145548635333719
808	P	0.145548635333719	0.211386324766992
809	N	0.367578209638509	0.367578209638509
810	T	0.403474485873991	0.368818354909454
811	S	0.388114132930295	0.368818354909454
812	R	0.368818354909454	0.368818354909454
813	D	0.135172186066042	0.226026642792213
814	I	0.226026642792213	0.226026642792213
815	S	0.135814018875036	0.226026642792213
816	I	0.239229859133628	0.239229859133628
817	V	0.270050002288024	0.270050002288024
818	F	0.480107520535980	0.480107520535980
819	T	0.609018985604692	0.609018985604692
820	P	0.760261250833250	0.760261250833250
821	D	0.760261250833250	0.760261250833250
822	F	0.760261250833250	0.760261250833250
823	T	0.745307272257449	0.745307272257449
824	S	0.745307272257449	0.745307272257449
825	S	0.729752091811362	0.729752091811362
826	W	0.729752091811362	0.729752091811362
827	V	0.593680147829599	0.719146384649718
828	I	0.639450802668490	0.719146384649718
829	R	0.719146384649718	0.719146384649718
830	D	0.719146384649718	0.719146384649718
831	L	0.720246208593951	0.719146384649718
832	S	0.593820568736661	0.720246208593951
833	L	0.732016693571122	0.732016693571122
834	V	0.746654060836501	0.732016693571122
835	T	0.735505336435378	0.732016693571122
836	A	0.622443900734046	0.622443900734046
837	A	0.603378136421417	0.622443900734046
838	D	0.527981269354382	0.622443900734046
839	L	0.792386480299909	0.672552841688369
840	E	0.672552841688369	0.672552841688369
841	F	0.794179046155057	0.672552841688369
842	R	0.635808240848225	0.635808240848225
843	F	0.524642930020708	0.635808240848225
844	T	0.540632500715474	0.635808240848225
845	L	0.643072541159419	0.643072541159419
846	N	0.733911742363961	0.733911742363961
847	V	0.824279984225753	0.824279984225753
848	T	0.824279984225754	0.824279984225754
849	L	0.929174193840796	0.824279984225754
850	P	0.896012988775361	0.824279984225754
851	H	0.799652889392800	0.860033227503019
852	H	0.784614588126772	0.799652889392800
853	L	0.860033227503019	0.784614588126772
854	L	0.735455419055203	0.735455419055203
855	P	0.725987764325650	0.725987764325650
856	L	0.569077698838989	0.579279248432609
857	C	0.566395031133006	0.569077698838989
858	A	0.579279248432609	0.566395031133006
859	D	0.481853763368767	0.481853763368767
860	V	0.331201599115261	0.331201599115261
861	V	0.314767419261362	0.325037035661891
862	P	0.313592700682618	0.325037035661891
863	G	0.325037035661891	0.325037035661891
864	P	0.379372208274602	0.325037035661891
865	S	0.379372208274602	0.348475741785604
866	W	0.277927118912100	0.379372208274602
867	E	0.348475741785604	0.379372208274602
868	E	0.666621862814676	0.666621862814676
869	S	0.686607909741661	0.686607909741661
870	F	0.686607909741661	0.686607909741661
871	W	0.720480406770994	0.720480406770994
872	R	0.864954488821328	0.864954488821328
873	L	0.882839907760772	0.882839907760772
874	T	0.934020289307188	0.930700084814448
875	V	0.930700084814448	0.934020289307188
876	F	0.946484952173805	0.946484952173805
877	F	0.981320924205095	0.981320924205095
878	V	0.990736966500053	0.990736966500053
879	S	0.990786865937139	0.990786865937139
880	L	0.991036454523260	0.991036454523260
881	S	0.992110725807513	0.991315155273295
882	L	0.992067939150782	0.991315155273295
883	L	0.991315155273295	0.991315155273295
884	G	0.984065797615343	0.984065797615343
885	V	0.975939778840540	0.975939778840540
886	I	0.952449742160319	0.975939778840540
887	L	0.953127764334739	0.975939778840540
888	I	0.976414276098414	0.976414276098414
889	A	0.976414276098414	0.976414276098414
890	F	0.984192558698028	0.976414276098414
891	Q	0.950065688674684	0.974121845079788
892	Q	0.949806411640956	0.954151820175428
893	A	0.974121845079788	0.950065688674684
894	Q	0.954151820175428	0.949806411640956
895	Y	0.911774504516340	0.911774504516340
896	I	0.855809917992666	0.855809917992666
897	L	0.728989060796428	0.728989060796428
898	M	0.702818252289936	0.702818252289936
899	E	0.538713255303857	0.571828126620092
900	F	0.501026703556971	0.538713255303857
901	M	0.571828126620092	0.538713255303857
902	K	0.521137701477803	0.521137701477803
903	T	0.541180416054878	0.521137701477803
904	R	0.405232070121946	0.405232070121946
905	Q	0.250746806026867	0.250746806026867
906	R	0.141161532734016	0.141161532734016
907	Q	0.091598977240573	0.122297907573756
908	N	0.122297907573756	0.091598977240573
909	A	0.055856360532668	0.055856360532668
910	S	0.028881107570842	0.038356549975378
911	S	0.026112477799286	0.028881107570842
912	S	0.038356549975378	0.028881107570842
913	S	0.018140859706221	0.033020366050964
914	Q	0.033020366050964	0.038356549975378
915	Q	0.060534454280895	0.060534454280895
916	N	0.065277392638135	0.061679841013559
917	N	0.069616815335551	0.061679841013559
918	G	0.061679841013559	0.065277392638135
919	P	0.061679841013559	0.069616815335551
920	M	0.102171431769293	0.096892169009200
921	D	0.096892169009200	0.096892169009200
922	V	0.096892169009200	0.096892169009200
923	I	0.084455050123635	0.096892169009200
924	S	0.138319197949110	0.138319197949110
925	P	0.160207375885191	0.160207375885191
926	H	0.160207375885191	0.160207375885191
927	S	0.320403399993277	0.257209465999045
928	Y	0.510290364246524	0.320403399993277
929	K	0.257209465999045	0.411928964755159
930	S	0.411928964755159	0.411928964755159
931	N	0.415585162900794	0.257209465999045
932	C	0.208908658717447	0.208908658717447
933	K	0.183314047698743	0.208908658717447
934	N	0.208908658717447	0.183314047698743
935	F	0.109069576617866	0.109069576617866
936	L	0.103474961153047	0.103474961153047
937	D	0.047985814931054	0.054537234827126
938	T	0.054537234827126	0.049274119677554
939	Y	0.041787923555411	0.047985814931054
940	G	0.049274119677554	0.041787923555411
941	P	0.024968306159594	0.041787923555411
942	S	0.041787923555411	0.044873506530800
943	D	0.093607471721840	0.041787923555411
944	K	0.044873506530800	0.044873506530800
945	G	0.040902136039997	0.063401518689897
946	R	0.063401518689897	0.044873506530800
947	G	0.063401518689897	0.040902136039997
948	K	0.032167220087751	0.045546837485699
949	N	0.038980435531119	0.045546837485699
950	C	0.045546837485699	0.045546837485699
951	L	0.048965706342399	0.048965706342399
952	P	0.173372329658755	0.170301626627939
953	V	0.170301626627939	0.173372329658755
954	N	0.177209152004299	0.177209152004299
955	T	0.196766732282811	0.196766732282811
956	P	0.284501132898923	0.284501132898923
957	Q	0.284501132898923	0.284501132898923
958	S	0.350982305516146	0.284501132898923
959	R	0.251955700454710	0.251955700454710
960	I	0.132240226661668	0.180340145165047
961	Q	0.180340145165047	0.180340145165047
962	N	0.115388174368751	0.175506800860834
963	A	0.221578905805232	0.180340145165047
964	A	0.175506800860834	0.212589824291939
965	K	0.212589824291939	0.212589824291939
966	R	0.226375709949983	0.212589824291939
967	S	0.212589824291939	0.212589824291939
968	P	0.190885238666197	0.190885238666197
969	A	0.098490855494360	0.131723150438386
970	T	0.113202019975281	0.131723150438386
971	Y	0.131723150438386	0.131723150438386
972	G	0.165614042227124	0.139224188287317
973	H	0.139224188287317	0.165614042227124
974	S	0.226339218493912	0.226339218493912
975	Q	0.319459008700182	0.319459008700182
976	K	0.448322185126242	0.423470337695481
977	K	0.488773249762538	0.439225538254178
978	H	0.423470337695481	0.439225538254178
979	K	0.439225538254178	0.423470337695481
980	C	0.299007401756986	0.363217396985744
981	S	0.363217396985744	0.348494286674919
982	V	0.346016502262703	0.348494286674919
983	Y	0.348494286674919	0.363217396985744
984	Y	0.415698380703184	0.415698380703184
985	S	0.480802292157710	0.480802292157710
986	K	0.546564717565906	0.527878877354310
987	H	0.527878877354310	0.527878877354310
988	K	0.542533830920526	0.527878877354310
989	T	0.427512855716534	0.427512855716535
990	S	0.427512855716535	0.427512855716534
991	T	0.306866823673118	0.306866823673118
992	A	0.205431917046889	0.205431917046889
993	A	0.131180665973690	0.131180665973690
994	A	0.079766090802013	0.079766090802013
995	S	0.050135839204673	0.050135839204673
996	S	0.044122159657700	0.044122159657700
997	T	0.043220990759583	0.043220990759583
998	S	0.043220990759583	0.043220990759583
999	T	0.043220990759583	0.043220990759583
1000	T	0.036589615235956	0.043220990759583
1001	T	0.054946619697636	0.036589615235956
1002	E	0.034580836269794	0.034580836269794
1003	E	0.028360837810931	0.034580836269794
1004	K	0.028360837810931	0.034580836269794
1005	Q	0.051984416472193	0.044070405261413
1006	T	0.044070405261413	0.051984416472193
1007	S	0.053545900254233	0.053545900254233
1008	P	0.064259897562982	0.053545900254233
1009	L	0.060185585175718	0.053545900254233
1010	G	0.035088919014525	0.060185585175718
1011	S	0.030686180557285	0.060185585175718
1012	S	0.100934471772002	0.100934471772002
1013	L	0.160503920149937	0.100934471772002
1014	P	0.173208323284858	0.112758222653204
1015	A	0.093843445342979	0.160503920149937
1016	A	0.112758222653204	0.114374142741828
1017	K	0.183585951541538	0.112758222653204
1018	E	0.114374142741828	0.112758222653204
1019	D	0.089307621037755	0.114374142741828
1020	I	0.072180350872977	0.114374142741828
1021	C	0.133488075383457	0.133488075383457
1022	T	0.143061673634446	0.143061673634446
1023	D	0.164165905012954	0.164165905012954
1024	A	0.231169939243480	0.209082961879172
1025	M	0.209082961879172	0.231169939243480
1026	R	0.326790183450111	0.326790183450111
1027	E	0.509234832196858	0.435350399432358
1028	N	0.674923468873475	0.494345993513276
1029	W	0.435350399432358	0.494345993513276
1030	I	0.494345993513276	0.494345993513276
1031	S	0.434110558828662	0.494345993513276
1032	L	0.723567938038015	0.628541671033640
1033	R	0.628541671033640	0.643813972896761
1034	Y	0.678834007177547	0.678834007177547
1035	A	0.643813972896761	0.678834007177547
1036	S	0.748006836601141	0.737952307714541
1037	G	0.748006836601141	0.737952307714541
1038	I	0.737952307714541	0.737952307714541
1039	N	0.583063483523656	0.724303605744625
1040	V	0.724303605744625	0.583063483523656
1041	N	0.543098923937378	0.543098923937378
1042	L	0.509484092320788	0.509484092320788
1043	Q	0.322475779683619	0.509484092320788
1044	K	0.421509085224072	0.509484092320788
1045	N	0.577853215530943	0.421509085224072
1046	L	0.589545432549457	0.421509085224072
1047	T	0.399451372427129	0.399451372427129
1048	L	0.324938007371599	0.324938007371599
1049	P	0.139449051450576	0.139449051450576
1050	K	0.139449051450576	0.139449051450576
1051	N	0.080210493398413	0.139449051450576
1052	L	0.150786233399956	0.150786233399956
1053	L	0.150786233399956	0.150786233399956
1054	N	0.150786233399956	0.150786233399956
1055	K	0.087219717796458	0.150786233399956
1056	E	0.161369398196722	0.150786233399956
1057	E	0.148693030109543	0.161369398196722
1058	N	0.277428158152104	0.277428158152104
1059	T	0.289392031093445	0.277428158152104
1060	L	0.289392031093445	0.277428158152104
1061	K	0.155588602931735	0.155588602931735
1062	N	0.089319462024746	0.110031283626731
1063	T	0.110031283626731	0.110031283626731
1064	I	0.070013950529095	0.110031283626731
1065	V	0.173930858662734	0.173930858662734
1066	F	0.268341997114466	0.268341997114466
1067	S	0.410135724167751	0.268341997114466
1068	N	0.393350082975586	0.268341997114466
1069	P	0.165374588647120	0.289656791697689
1070	S	0.137107530545976	0.271212958141267
1071	S	0.289656791697689	0.165374588647120
1072	E	0.271212958141267	0.155977444303514
1073	C	0.155977444303514	0.155977444303514
1074	S	0.148209125209174	0.155977444303514
1075	M	0.122849583668134	0.155977444303514
1076	K	0.207407897993458	0.207407897993458
1077	E	0.218982166289977	0.207407897993458
1078	G	0.237219146582178	0.207407897993458
1079	I	0.151490792319155	0.152901278188512
1080	Q	0.152901278188512	0.152901278188512
1081	T	0.135796572981421	0.152901278188512
1082	C	0.166143000210493	0.152901278188512
1083	M	0.158140496980247	0.135796572981421
1084	F	0.112117361222134	0.118117684940474
1085	P	0.118117684940474	0.118117684940474
1086	K	0.118117684940474	0.118117684940474
1087	E	0.123222950530081	0.118117684940474
1088	T	0.065238111608637	0.084940269863128
1089	D	0.084940269863128	0.065238111608637
1090	I	0.050071151575791	0.057794468319007
1091	K	0.057794468319007	0.050071151575791
1092	T	0.037028283201396	0.037028283201396
1093	S	0.011676772908820	0.014775440902564
1094	E	0.014775440902564	0.014775440902564
1095	N	0.009049485705375	0.014775440902564
1096	T	0.029016674165720	0.029016674165720
1097	A	0.045308861998642	0.045308861998642
1098	E	0.074686889502692	0.069318763708589
1099	F	0.069318763708589	0.069318763708589
1100	K	0.069318763708589	0.069318763708589
1101	E	0.069318763708589	0.069318763708589
1102	R	0.069318763708589	0.069318763708589
1103	E	0.108985318926462	0.108985318926462
1104	L	0.126915285380990	0.126915285380990
1105	C	0.212671678747063	0.157606496616110
1106	P	0.157606496616110	0.157606496616110
1107	L	0.157606496616110	0.157606496616110
1108	K	0.073590974512538	0.157606496616110
1109	T	0.083271243544024	0.157606496616110
1110	S	0.229137042130063	0.189740793270154
1111	K	0.189740793270154	0.189740793270154
1112	K	0.305602745149282	0.189740793270154
1113	L	0.156717439612686	0.156717439612686
1114	P	0.103740035380877	0.103740035380877
1115	E	0.103740035380877	0.103740035380877
1116	N	0.053789584453192	0.100162139873868
1117	H	0.094519303119931	0.094519303119931
1118	L	0.100162139873868	0.093137095766901
1119	P	0.093137095766901	0.093137095766901
1120	R	0.084746236173319	0.084746236173319
1121	N	0.046787626464819	0.046787626464819
1122	S	0.046787626464819	0.046787626464819
1123	P	0.046787626464819	0.046787626464819
1124	Q	0.046787626464819	0.046787626464819
1125	Y	0.111873454207725	0.062885160016007
1126	H	0.104619879274879	0.069275350207487
1127	Q	0.062885160016007	0.069275350207487
1128	P	0.069275350207487	0.062885160016007
1129	D	0.051887613774866	0.051887613774866
1130	L	0.051887613774866	0.051887613774866
1131	P	0.039731681566180	0.039731681566180
1132	E	0.037180644225059	0.037180644225059
1133	I	0.032135391142788	0.032135391142788
1134	S	0.017387971450417	0.027228874134003
1135	R	0.014918843085526	0.027228874134003
1136	K	0.027228874134003	0.027228874134003
1137	N	0.027228874134003	0.027228874134003
1138	N	0.087181729448560	0.042818605186468
1139	G	0.045738097969432	0.042818605186468
1140	N	0.042818605186468	0.042818605186468
1141	N	0.042818605186468	0.042818605186468
1142	Q	0.036116924781585	0.036116924781585
1143	Q	0.018382482788821	0.030882351647634
1144	V	0.018368078659905	0.022541017715475
1145	P	0.030882351647634	0.022541017715475
1146	V	0.022541017715475	0.022541017715475
1147	K	0.022541017715475	0.030882351647634
1148	N	0.054197425239747	0.054197425239747
1149	E	0.063758825182391	0.063758825182391
1150	V	0.074873493909511	0.074873493909511
1151	D	0.130119516627561	0.074873493909511
1152	H	0.074951622088528	0.074873493909511
1153	C	0.045834259632592	0.050585320133089
1154	E	0.050585320133089	0.045834259632592
1155	N	0.025870133533129	0.034290719765103
1156	L	0.027397085645194	0.034290719765103
1157	K	0.034290719765103	0.027397085645194
1158	K	0.034290719765103	0.034290719765103
1159	V	0.019253181902828	0.034290719765103
1160	D	0.035710077052739	0.035710077052739
1161	T	0.065362743998790	0.044850980056250
1162	K	0.044850980056250	0.065362743998790
1163	P	0.071593296472029	0.065362743998790
1164	S	0.089481203226386	0.056484282488092
1165	S	0.049711266540821	0.056484282488092
1166	E	0.056484282488092	0.049711266540821
1167	K	0.035171845446874	0.035171845446874
1168	K	0.010570797890121	0.035171845446874
1169	I	0.031148587196965	0.035171845446874
1170	H	0.056084495627732	0.040828355652707
1171	K	0.059286275563753	0.040828355652707
1172	T	0.040828355652707	0.040828355652707
1173	S	0.038582519367560	0.038582519367560
1174	R	0.035705092596344	0.038582519367560
1175	E	0.031227542636058	0.038582519367560
1176	D	0.065077111266646	0.054457517296638
1177	M	0.059049611091049	0.059049611091049
1178	F	0.054457517296638	0.059049611091049
1179	S	0.083495587165649	0.054457517296638
1180	E	0.052559086534937	0.052559086534937
1181	K	0.048188238452582	0.048188238452582
1182	Q	0.028244046342711	0.028244046342711
1183	D	0.013284489757357	0.028244046342711
1184	I	0.019543943004731	0.028244046342711
1185	P	0.064588494747143	0.024385213215343
1186	F	0.047196982255117	0.024385213215343
1187	V	0.024385213215343	0.037256749822143
1188	E	0.023022151672606	0.037256749822143
1189	Q	0.037256749822143	0.037256749822143
1190	E	0.071591923926241	0.071591923926241
1191	D	0.071591923926241	0.071591923926241
1192	P	0.081370980340728	0.071591923926241
1193	Y	0.039403425086476	0.049491469276462
1194	R	0.049491469276462	0.039403425086476
1195	K	0.015746537312336	0.015746537312336
1196	K	0.007042899115540	0.015746537312336
1197	K	0.009706082447965	0.015746537312336
1198	L	0.019565916452474	0.019565916452474
1199	Q	0.031076582047695	0.031076582047695
1200	E	0.048444137728687	0.048444137728687
1201	K	0.101141851693781	0.049034231051737
1202	R	0.049034231051737	0.086454014196279
1203	E	0.086454014196279	0.091221991201579
1204	G	0.091221991201579	0.091221991201579
1205	N	0.091221991201579	0.091221991201579
1206	L	0.096225226671060	0.091221991201579
1207	Q	0.057623766391943	0.091221991201579
1208	N	0.062793988886200	0.096225226671060
1209	L	0.157813262103335	0.157813262103335
1210	N	0.176578067227044	0.157813262103335
1211	W	0.157813262103335	0.176578067227044
1212	S	0.205679027878112	0.205679027878112
1213	K	0.244084319299010	0.205679027878112
1214	S	0.277322665475226	0.205679027878112
1215	R	0.180589005687605	0.244084319299010
1216	T	0.152964269123271	0.202282480556702
1217	C	0.279638866975315	0.202282480556702
1218	R	0.202282480556702	0.202282480556702
1219	K	0.213647826686724	0.202282480556702
1220	N	0.189609759099154	0.202282480556702
1221	K	0.189609759099154	0.189609759099154
1222	K	0.211207173893583	0.189609759099154
1223	R	0.185396954122485	0.185396954122485
1224	G	0.152037827742365	0.152037827742365
1225	V	0.092405793723770	0.092405793723770
1226	A	0.055274284757167	0.055274284757167
1227	P	0.051438764318608	0.055274284757167
1228	V	0.027943394226821	0.055274284757167
1229	S	0.063736847724937	0.063736847724937
1230	R	0.063736847724937	0.063736847724937
1231	P	0.119447858356229	0.119447858356229
1232	P	0.176549384889773	0.176549384889773
1233	E	0.312867517829640	0.176549384889773
1234	Q	0.210738282070170	0.192918830797733
1235	S	0.098075902784328	0.192918830797733
1236	D	0.192918830797733	0.098075902784328
1237	L	0.074477725165828	0.079886462123338
1238	K	0.079886462123338	0.074477725165828
1239	L	0.074477725165828	0.074477725165828
1240	V	0.051549343508856	0.079886462123338
1241	C	0.107244213991995	0.107244213991995
1242	S	0.173039826081990	0.107244213991995
1243	D	0.184863126137190	0.173039826081990
1244	F	0.101804312836345	0.173039826081990
1245	E	0.315869734527349	0.184863126137190
1246	R	0.163157767447858	0.168422488236152
1247	S	0.260712616977050	0.168422488236152
1248	E	0.168422488236152	0.163157767447858
1249	L	0.106159698080639	0.168422488236152
1250	S	0.127765524219174	0.168422488236152
1251	S	0.190405608913611	0.190405608913611
1252	D	0.489286702439749	0.321159001012533
1253	I	0.321159001012533	0.321159001012533
1254	N	0.321159001012533	0.321159001012533
1255	V	0.304826638249861	0.321159001012533
1256	R	0.307147994904522	0.307147994904522
1257	S	0.454488920452473	0.304826638249861
1258	W	0.202932235758875	0.307147994904522
1259	C	0.302729472514297	0.410754028644718
1260	I	0.410754028644718	0.410754028644718
1261	Q	0.568032867698719	0.410754028644718
1262	E	0.442165131749403	0.410754028644718
1263	S	0.333049758264660	0.333049758264660
1264	T	0.264356960002454	0.280201982948277
1265	R	0.160517611798694	0.264356960002454
1266	E	0.280201982948277	0.194355570751788
1267	V	0.194355570751788	0.160517611798694
1268	C	0.130625683640721	0.130639404888127
1269	K	0.068730233036633	0.130639404888127
1270	A	0.130639404888127	0.130639404888127
1271	D	0.181995642369467	0.181995642369467
1272	A	0.214472764775620	0.214472764775620
1273	E	0.248918031520056	0.220827089690692
1274	I	0.220827089690692	0.220827089690692
1275	A	0.347529618809105	0.220827089690692
1276	S	0.152049098474999	0.152049098474999
1277	S	0.120533107891233	0.120533107891233
1278	L	0.077026931884739	0.120533107891233
1279	P	0.048900624291618	0.120533107891233
1280	A	0.151173550497104	0.151173550497104
1281	A	0.200795198422985	0.157533655910780
1282	Q	0.287643531186826	0.157533655910780
1283	R	0.157533655910780	0.157533655910780
1284	E	0.114665671103855	0.114665671103855
1285	A	0.069208322978094	0.069208322978094
1286	E	0.065508013072442	0.065508013072442
1287	G	0.033983851008878	0.065508013072442
1288	Y	0.062311439517548	0.062311439517548
1289	Y	0.084536144829316	0.037005498582299
1290	Q	0.036244171864087	0.062311439517548
1291	K	0.037005498582299	0.062394497916262
1292	P	0.062394497916262	0.062394497916262
1293	E	0.156910473767829	0.116630193504394
1294	K	0.131688608169507	0.131688608169507
1295	K	0.116630193504394	0.131688608169507
1296	C	0.148670750274980	0.116630193504394
1297	V	0.091631765874164	0.091631765874164
1298	D	0.055060992382451	0.055060992382451
1299	K	0.030596966280637	0.051009900725576
1300	F	0.051009900725576	0.051009900725576
1301	C	0.045628869160920	0.051009900725576
1302	S	0.076877953423447	0.076877953423447
1303	D	0.081164728053874	0.076877953423447
1304	S	0.085668353554454	0.076877953423447
1305	S	0.042254730595326	0.081116691047841
1306	S	0.025219391406225	0.081116691047841
1307	D	0.081116691047841	0.062223983492405
1308	C	0.091755454568276	0.062223983492405
1309	G	0.062223983492405	0.062223983492405
1310	S	0.039686246337115	0.062223983492405
1311	S	0.042684877020405	0.062223983492405
1312	S	0.063188267093113	0.063188267093113
1313	G	0.063188267093113	0.063188267093113
1314	S	0.117828333075922	0.091718619031832
1315	V	0.091718619031832	0.117828333075922
1316	R	0.168088745907467	0.168088745907467
1317	A	0.199485572494543	0.199485572494543
1318	S	0.247900396158164	0.247900396158164
1319	R	0.247900396158164	0.247900396158164
1320	G	0.249944106416452	0.249944106416452
1321	S	0.249944106416452	0.249944106416452
1322	W	0.305925116775772	0.249944106416452
1323	G	0.305925116775772	0.249944106416452
1324	S	0.114399590945658	0.114399590945658
1325	W	0.083004580053240	0.083004580053240
1326	S	0.035553547229150	0.035553547229150
1327	S	0.033587700851365	0.033587700851365
1328	T	0.029474440918553	0.033587700851365
1329	S	0.033016280529550	0.033587700851365
1330	S	0.048842192386071	0.033016280529550
1331	S	0.042348232002023	0.034630731109052
1332	D	0.028402022171275	0.034630731109052
1333	G	0.034630731109052	0.028402022171275
1334	D	0.016439867941546	0.028402022171275
1335	K	0.017700549099809	0.032571492043106
1336	K	0.032571492043106	0.032571492043106
1337	P	0.058879006502523	0.050492211801692
1338	M	0.050492211801692	0.050492211801692
1339	V	0.061259963721792	0.050492211801692
1340	D	0.047017216713393	0.050492211801692
1341	A	0.047017216713393	0.061259963721792
1342	Q	0.061259963721792	0.061259963721792
1343	H	0.182115021487161	0.182115021487161
1344	F	0.191055396408741	0.182115021487161
1345	L	0.187742630384735	0.182115021487161
1346	P	0.177444385218830	0.177444385218830
1347	A	0.066891510103017	0.117841727025130
1348	G	0.072824753271182	0.098168561577706
1349	D	0.117841727025130	0.072824753271182
1350	S	0.098168561577706	0.072824753271182
1351	V	0.063434184128522	0.071579686411212
1352	S	0.071579686411212	0.063434184128522
1353	Q	0.033885106269004	0.042803202736730
1354	N	0.036617170552284	0.042803202736730
1355	D	0.042803202736730	0.042803202736730
1356	F	0.064070247758296	0.064070247758296
1357	P	0.067017005085737	0.067017005085737
1358	S	0.212604483475261	0.145808417874268
1359	E	0.212604483475261	0.145808417874268
1360	A	0.145808417874268	0.212604483475261
1361	P	0.119264554429496	0.212604483475261
1362	I	0.230055684244639	0.230055684244639
1363	S	0.376845101369714	0.303951566137312
1364	L	0.489772196904358	0.376845101369714
1365	N	0.303951566137312	0.435875593365013
1366	L	0.435875593365013	0.438565333066158
1367	S	0.438565333066158	0.438565333066158
1368	H	0.698826666470563	0.599997108450557
1369	N	0.599997108450557	0.619544895630726
1370	I	0.638299382805773	0.619544895630726
1371	C	0.619544895630726	0.599997108450557
1372	N	0.580561656669898	0.597340242420100
1373	P	0.404689442606300	0.580561656669898
1374	M	0.597340242420100	0.492140442436868
1375	T	0.492140442436868	0.404689442606300
1376	V	0.357458870854485	0.357458870854485
1377	N	0.304890451543625	0.356046368905787
1378	S	0.356046368905787	0.304890451543625
1379	L	0.303644456986765	0.303644456986765
1380	P	0.187547520463168	0.303644456986765
1381	Q	0.225399330512422	0.266584502607547
1382	Y	0.391410245885367	0.266584502607547
1383	A	0.266584502607547	0.266584502607547
1384	E	0.306137412196071	0.266584502607547
1385	P	0.163605207103229	0.174840940205789
1386	S	0.173269462670202	0.173269462670202
1387	C	0.174840940205789	0.163605207103229
1388	P	0.078571312123973	0.146084437796096
1389	S	0.146084437796096	0.096204862914613
1390	L	0.096204862914613	0.078571312123973
1391	P	0.034095500898077	0.034095500898077
1392	A	0.014172090675760	0.023063874787647
1393	G	0.023063874787647	0.023063874787647
1394	P	0.020566976899514	0.023063874787647
1395	T	0.037952121295363	0.037952121295363
1396	G	0.040800038051452	0.040800038051452
1397	V	0.047657758411510	0.040800038051452
1398	E	0.040800038051452	0.040800038051452
1399	E	0.016829723124984	0.016829723124984
1400	D	0.009964683832744	0.016829723124984
1401	K	0.015174357292843	0.016829723124984
1402	G	0.038791845517801	0.038791845517801
1403	L	0.038791845517801	0.038791845517801
1404	Y	0.038791845517801	0.038791845517801
1405	S	0.043403252935251	0.038791845517801
1406	P	0.022115372074720	0.043403252935251
1407	G	0.062948851062121	0.062948851062121
1408	D	0.158162913718819	0.158162913718819
1409	L	0.390637794870118	0.390637794870118
1410	W	0.407385418322204	0.390637794870118
1411	P	0.476239504942393	0.390637794870118
1412	T	0.326147407959157	0.344360811898726
1413	P	0.344360811898726	0.344360811898726
1414	P	0.294117009139622	0.344360811898726
1415	V	0.440422007402232	0.440422007402232
1416	C	0.512785384770878	0.512785384770878
1417	V	0.798234477134119	0.512785384770878
1418	T	0.547302647663338	0.512785384770878
1419	S	0.326297554275701	0.420843954333988
1420	S	0.301090112624885	0.420843954333988
1421	L	0.420843954333988	0.420843954333988
1422	N	0.420843954333988	0.420843954333988
1423	C	0.578522837872800	0.578522837872800
1424	T	0.578522837872800	0.578522837872800
1425	L	0.635097788341138	0.578522837872800
1426	E	0.484984883562352	0.484984883562352
1427	N	0.348422720647280	0.396213607949856
1428	G	0.348422720647280	0.348422720647280
1429	V	0.396213607949856	0.348422720647280
1430	P	0.228931774156652	0.348422720647280
1431	C	0.389582389749608	0.299981946691731
1432	V	0.299981946691731	0.251643452044399
1433	I	0.251643452044399	0.299981946691731
1434	Q	0.151817764403635	0.299981946691731
1435	E	0.368106518332615	0.368106518332615
1436	S	0.599198006091517	0.497050121726311
1437	A	0.497050121726311	0.534363850293502
1438	P	0.534363850293502	0.534363850293502
1439	V	0.574493842476375	0.507858792752138
1440	H	0.507858792752138	0.507858792752138
1441	N	0.379572150787884	0.379572150787884
1442	S	0.325457725798747	0.325457725798747
1443	F	0.230892758812929	0.283335059641208
1444	I	0.283335059641208	0.283335059641208
1445	D	0.267278856100982	0.283335059641208
1446	W	0.357073494680973	0.283335059641208
1447	S	0.395189146050481	0.303699773709272
1448	A	0.277021378631328	0.357073494680973
1449	T	0.303699773709272	0.395189146050481
1450	C	0.487656730850235	0.410104760618445
1451	E	0.604464318500999	0.410104760618445
1452	G	0.410104760618445	0.424267138628917
1453	Q	0.390810663650461	0.411458821588140
1454	F	0.424267138628917	0.410104760618445
1455	S	0.411458821588140	0.390810663650461
1456	S	0.356752082483833	0.356752082483833
1457	A	0.184252644487699	0.278900687670164
1458	Y	0.278900687670164	0.278900687670164
1459	C	0.160440117750615	0.278900687670164
1460	P	0.290022498602824	0.290022498602824
1461	L	0.502373124680059	0.290022498602824
1462	E	0.481870316557021	0.290022498602824
1463	L	0.222247507680967	0.222247507680967
1464	N	0.140930086632629	0.140930086632629
1465	D	0.115154581365582	0.137554153151307
1466	Y	0.137554153151307	0.115154581365582
1467	N	0.068108595191124	0.102151849475995
1468	A	0.073047622504925	0.073047622504925
1469	F	0.102151849475995	0.068108595191124
1470	P	0.045841499817236	0.059505266936789
1471	E	0.059505266936789	0.059505266936789
1472	E	0.059200888082926	0.059505266936789
1473	N	0.063163661620498	0.063163661620498
1474	M	0.178037649459712	0.096124787885230
1475	N	0.096124787885230	0.096124787885230
1476	Y	0.141270149296870	0.096124787885230
1477	A	0.062791382430140	0.062791382430140
1478	N	0.057624781871454	0.062791382430140
1479	G	0.062245164606672	0.062791382430140
1480	F	0.104658113094646	0.092361821611100
1481	P	0.092361821611100	0.104658113094646
1482	C	0.193334926519499	0.169707456522425
1483	P	0.244963287780554	0.169707456522425
1484	A	0.169707456522425	0.169707456522425
1485	D	0.112911529631265	0.112911529631265
1486	V	0.076026329853112	0.112358212074083
1487	Q	0.093973759466280	0.093973759466280
1488	T	0.112358212074083	0.076026329853112
1489	D	0.063448698421569	0.090398185662249
1490	F	0.074571134024573	0.084881578370290
1491	I	0.090398185662249	0.074571134024573
1492	D	0.084881578370290	0.084881578370290
1493	H	0.070990188682224	0.084881578370290
1494	N	0.115013792926122	0.070990188682224
1495	S	0.060836981519820	0.070990188682224
1496	Q	0.052757560462086	0.076513860742828
1497	S	0.076513860742828	0.076513860742828
1498	T	0.123507500497509	0.076513860742828
1499	W	0.084709778756992	0.084709778756992
1500	N	0.052839001745506	0.123507500497509
1501	T	0.181024977032606	0.134207477080314
1502	P	0.134207477080314	0.174000167338844
1503	P	0.174000167338844	0.181024977032606
1504	N	0.205408778578738	0.205408778578738
1505	M	0.218858424630055	0.218858424630055
1506	P	0.343612914279409	0.343612914279409
1507	A	0.513185859444679	0.347408481470579
1508	A	0.347408481470579	0.360690649373341
1509	W	0.401576907702870	0.360690649373341
1510	G	0.360690649373341	0.360690649373341
1511	H	0.360690649373341	0.401576907702870
1512	A	0.534688372975990	0.534688372975990
1513	S	0.731270125664637	0.646550829052815
1514	F	0.646550829052815	0.646550829052815
1515	I	0.682752381807749	0.646550829052815
1516	S	0.639378670867944	0.639378670867944
1517	S	0.609193478893454	0.639378670867944
1518	P	0.440463179826245	0.639378670867944
1519	P	0.661712879217072	0.609193478893454
1520	Y	0.644687463505115	0.644687463505115
1521	L	0.556882128804274	0.644687463505115
1522	T	0.653987471362840	0.556882128804274
1523	S	0.502879160676710	0.502879160676710
1524	T	0.273075155984456	0.502879160676710
1525	R	0.413739488192734	0.502879160676710
1526	S	0.568704797514788	0.539774611044701
1527	L	0.539774611044701	0.568704797514788
1528	S	0.579804972988792	0.579804972988792
1529	P	0.618712664605418	0.618712664605418
1530	M	0.631054943997548	0.631054943997548
1531	S	0.674920783389937	0.631054943997548
1532	G	0.638298997247305	0.631054943997548
1533	L	0.616935992021120	0.616935992021120
1534	F	0.598830784630284	0.598830784630284
1535	G	0.427269723373082	0.539664731356537
1536	S	0.403762074810962	0.441903792015587
1537	I	0.539664731356537	0.427269723373082
1538	W	0.441903792015587	0.403762074810962
1539	A	0.294612625450235	0.441903792015587
1540	P	0.401408205295957	0.401408205295957
1541	Q	0.587479306053552	0.401408205295957
1542	S	0.391852685342762	0.412484083013010
1543	D	0.412484083013010	0.412484083013010
1544	V	0.424192515098379	0.391852685342762
1545	Y	0.385060482047721	0.385060482047721
1546	E	0.237196042334235	0.237196042334235
1547	N	0.137005345932592	0.137005345932592
1548	C	0.069133863914761	0.092635652657677
1549	C	0.086087988814772	0.092635652657677
1550	P	0.092635652657677	0.092635652657677
1551	I	0.093558577605017	0.093558577605017
1552	N	0.182101406441868	0.093558577605017
1553	P	0.164130188206958	0.093558577605017
1554	T	0.061134857385027	0.094737558983257
1555	T	0.082551726192366	0.082551726192366
1556	E	0.094737558983257	0.078302495500080
1557	H	0.074063243822314	0.082551726192366
1558	S	0.078302495500080	0.094737558983257
1559	T	0.145621142222010	0.118490442581403
1560	H	0.118490442581403	0.118490442581403
1561	M	0.137742423971231	0.137742423971231
1562	E	0.097387034159968	0.137742423971231
1563	N	0.155943579412587	0.155943579412587
1564	Q	0.240333976349641	0.240333976349641
1565	A	0.318990009992482	0.247264185559757
1566	V	0.247264185559757	0.318990009992482
1567	V	0.380326993060230	0.318990009992482
1568	C	0.325053634774755	0.320527560050212
1569	K	0.275209618039253	0.325053634774755
1570	E	0.320527560050212	0.325053634774755
1571	Y	0.469933501255824	0.469933501255824
1572	Y	0.578313131220341	0.578313131220341
1573	P	0.720139540608125	0.594657176808530
1574	G	0.759243546880164	0.617763575291595
1575	F	0.594657176808530	0.617763575291595
1576	N	0.617763575291595	0.594657176808530
1577	P	0.334697786277884	0.594657176808530
1578	F	0.520694351194981	0.617763575291595
1579	R	0.789348067268937	0.561006727728295
1580	A	0.686353126377808	0.603176354089060
1581	Y	0.561006727728295	0.686353126377808
1582	M	0.603176354089060	0.603176354089060
1583	N	0.711586364551906	0.587580472691070
1584	L	0.511611287048633	0.587580472691070
1585	D	0.587580472691070	0.570761434922693
1586	I	0.570761434922693	0.511611287048633
1587	W	0.466195291709746	0.494360201700789
1588	T	0.391039687472799	0.466195291709746
1589	T	0.494360201700789	0.391039687472799
1590	T	0.324338455619584	0.391039687472799
1591	A	0.374853251436257	0.374853251436257
1592	N	0.430478138108493	0.324338455619584
1593	R	0.302698315262347	0.302698315262347
1594	N	0.302698315262347	0.302698315262347
1595	A	0.175751151838053	0.175751151838053
1596	N	0.097210631120525	0.175751151838053
1597	F	0.155679403406681	0.175751151838053
1598	P	0.226500116522298	0.155679403406681
1599	L	0.179640903389301	0.179640903389301
1600	S	0.124004183749941	0.226500116522298
1601	R	0.500000000000000	0.500000000000000
1602	D	0.500000000000000	0.500000000000000
1603	S	0.500000000000000	0.500000000000000
1604	S	0.500000000000000	0.500000000000000
1605	Y	0.500000000000000	0.500000000000000
1606	C	0.500000000000000	0.500000000000000
1607	G	0.500000000000000	0.500000000000000
1608	N	0.500000000000000	0.500000000000000
1609	V	0.500000000000000	0.500000000000000
