# Supplementary material for: Conserved degronome features governing quality control associated proteolysis
Source: Nat Commun. 2022 Dec 8;13:7588. doi: 10.1038/s41467-022-35298-y (PMC9732359; doi:10.1038/s41467-022-35298-y)
Supplement: Supplementary file 7 — Supplementary Data 5 [file 41467_2022_35298_MOESM7_ESM.zip › profile_A2VEC9.csv]

# Degron profile of A2VEC9
# logit: Predicted probability of a tile being a degron (PSI<2.2) assigned to central position
# smooth: Running median spanning 5 positions
resi	aa	logit	logit_smooth
1	M	0.500000000000000	0.500000000000000
2	L	0.500000000000000	0.500000000000000
3	L	0.500000000000000	0.500000000000000
4	P	0.500000000000000	0.500000000000000
5	A	0.500000000000000	0.500000000000000
6	L	0.500000000000000	0.500000000000000
7	L	0.500000000000000	0.500000000000000
8	F	0.500000000000000	0.500000000000000
9	G	0.895947722990978	0.860669366168035
10	M	0.860669366168035	0.860669366168035
11	A	0.866864829850769	0.860669366168035
12	W	0.847671598701847	0.858454885266486
13	A	0.789850148962654	0.847671598701847
14	L	0.858454885266486	0.789850148962654
15	A	0.765468586630071	0.765468586630071
16	D	0.499345157874412	0.592378881289488
17	G	0.350513121761796	0.510418576736989
18	R	0.592378881289488	0.510418576736989
19	W	0.510418576736989	0.510418576736989
20	C	0.591628472266734	0.510418576736989
21	E	0.295780181757849	0.295780181757849
22	W	0.164220298972668	0.164220298972668
23	T	0.056643113062805	0.164220298972668
24	E	0.077012132884031	0.164220298972668
25	T	0.170039771850622	0.170039771850622
26	I	0.187214528727180	0.170039771850622
27	R	0.187214528727180	0.170039771850622
28	V	0.096921139349235	0.096921139349235
29	E	0.036956156793049	0.036956156793049
30	E	0.032326978288079	0.036956156793049
31	E	0.030719702820982	0.036956156793049
32	V	0.050745826386513	0.050745826386513
33	A	0.073344453020172	0.070432084900207
34	P	0.111663412520916	0.070432084900207
35	R	0.070432084900207	0.071809261557102
36	Q	0.065617809909751	0.070432084900207
37	E	0.071809261557102	0.070432084900207
38	D	0.063100387428156	0.071809261557102
39	L	0.112275014090401	0.112275014090401
40	V	0.276091248303777	0.164322372680088
41	P	0.182773646213636	0.182773646213636
42	C	0.164322372680088	0.233444049273707
43	A	0.302942072436442	0.233444049273707
44	S	0.233444049273707	0.302942072436442
45	L	0.395257556495148	0.395257556495148
46	D	0.551237530625175	0.551237530625175
47	H	0.821979322448113	0.551237530625175
48	Y	0.551237530625175	0.575050296028237
49	S	0.575050296028237	0.575050296028237
50	R	0.575050296028237	0.575050296028237
51	L	0.625323875143308	0.575050296028237
52	G	0.576273745534936	0.575050296028237
53	W	0.506955618758249	0.541613154229970
54	R	0.371273676751206	0.506955618758249
55	L	0.541613154229970	0.473459977647283
56	D	0.453137633386019	0.473459977647283
57	L	0.473459977647283	0.476185871608545
58	P	0.476185871608545	0.473459977647283
59	W	0.476185871608545	0.473459977647283
60	S	0.326100153645893	0.352345862116331
61	G	0.352345862116331	0.326100153645893
62	R	0.252138964000034	0.252138964000034
63	S	0.209864600384004	0.252138964000034
64	G	0.096567340529316	0.252138964000034
65	L	0.286628058422940	0.255615928144628
66	T	0.255615928144628	0.255615928144628
67	R	0.255615928144628	0.260925272794162
68	S	0.260925272794162	0.260925272794162
69	P	0.379338250065451	0.375168154235792
70	A	0.432513537005517	0.375168154235792
71	P	0.375168154235792	0.375168154235792
72	G	0.337904666489524	0.337904666489524
73	L	0.279298379400759	0.279298379400759
74	C	0.172564292812929	0.182049169902854
75	P	0.182049169902854	0.177071193093074
76	I	0.149182105679328	0.177071193093074
77	Y	0.177071193093074	0.182049169902854
78	K	0.192678882852622	0.192678882852622
79	P	0.278040294569612	0.264401255403790
80	P	0.264401255403790	0.264401255403790
81	E	0.339039249097309	0.264401255403790
82	T	0.216327867943489	0.264401255403790
83	R	0.226716285409913	0.226716285409913
84	P	0.271219988839813	0.216327867943489
85	A	0.155982127097292	0.225944612378391
86	K	0.146320737251252	0.225944612378391
87	W	0.225944612378391	0.206117850319025
88	N	0.225944612378391	0.225944612378391
89	R	0.206117850319025	0.225944612378391
90	T	0.472450071372520	0.319395327636328
91	V	0.401092840659052	0.401092840659052
92	R	0.319395327636328	0.401092840659052
93	T	0.403885353317697	0.401092840659052
94	C	0.373122205935339	0.373122205935339
95	C	0.503388785610081	0.373122205935339
96	P	0.341027402141154	0.341027402141154
97	G	0.272467833153997	0.341027402141154
98	W	0.298721679429122	0.341027402141154
99	G	0.441820833977045	0.332326722372914
100	G	0.362900604575274	0.362900604575274
101	A	0.332326722372914	0.362900604575274
102	H	0.376624797248929	0.332326722372914
103	C	0.273411187353699	0.273411187353699
104	T	0.166116251342159	0.166116251342159
105	E	0.118591296337820	0.118591296337820
106	A	0.118591296337820	0.118591296337820
107	L	0.068250754477326	0.118591296337820
108	A	0.134619201090516	0.134619201090516
109	K	0.277689357356184	0.277689357356184
110	A	0.277689357356184	0.277689357356184
111	S	0.349093618628667	0.349093618628667
112	P	0.398119993413508	0.376429657595381
113	E	0.376429657595381	0.398119993413508
114	G	0.628018165286553	0.559348182042885
115	H	0.559348182042885	0.559348182042885
116	C	0.559348182042885	0.559348182042885
117	F	0.488329657478886	0.554023024474064
118	A	0.554023024474064	0.488329657478886
119	M	0.433534563979062	0.488329657478886
120	W	0.433534563979062	0.524930691084975
121	Q	0.524930691084975	0.524930691084975
122	C	0.604254481127075	0.604254481127075
123	Q	0.712510337962882	0.637300458591659
124	L	0.696870320383817	0.637300458591659
125	Q	0.637300458591659	0.637300458591659
126	A	0.415542077674518	0.419856970226101
127	G	0.366836262606402	0.415542077674518
128	S	0.419856970226101	0.366836262606402
129	A	0.173426342891703	0.173426342891703
130	N	0.115473505839614	0.173426342891703
131	A	0.115473505839614	0.129220566390545
132	S	0.185120665205382	0.129220566390545
133	A	0.129220566390545	0.129220566390545
134	G	0.147869935481199	0.147869935481199
135	S	0.107296720168134	0.147869935481199
136	L	0.239435023102715	0.151786513488979
137	E	0.192250872159311	0.184055924313728
138	E	0.151786513488979	0.192250872159311
139	C	0.184055924313728	0.192250872159311
140	C	0.266859916506665	0.226932310612370
141	A	0.418871639353343	0.226932310612370
142	R	0.226932310612370	0.226932310612370
143	P	0.226932310612370	0.226932310612370
144	W	0.226932310612370	0.226932310612370
145	G	0.135139208275679	0.226932310612370
146	Q	0.200722016690124	0.226932310612370
147	S	0.349302717180108	0.265100859602238
148	W	0.349302717180107	0.265100859602238
149	W	0.265100859602238	0.304318275658936
150	D	0.227174390203653	0.304318275658936
151	G	0.304318275658936	0.265100859602238
152	S	0.339778683962237	0.270547203803415
153	S	0.206281615192555	0.302338921334016
154	Q	0.270547203803415	0.302338921334016
155	A	0.302338921334016	0.270547203803415
156	C	0.448771278404514	0.270547203803415
157	R	0.258960233221128	0.258960233221128
158	S	0.117714190351736	0.258960233221128
159	C	0.210708284778753	0.258960233221128
160	S	0.302319284103277	0.302319284103277
161	S	0.302319284103277	0.302319284103277
162	R	0.302319284103277	0.302319284103277
163	H	0.285300127645186	0.302319284103277
164	L	0.285300127645186	0.302319284103277
165	P	0.318373326825465	0.318373326825465
166	G	0.448513999229568	0.318373326825465
167	S	0.428696601085791	0.427356468070986
168	A	0.284307696669610	0.428696601085791
169	S	0.427356468070986	0.427356468070986
170	S	0.478031058686719	0.422132084781306
171	P	0.390890465450048	0.422132084781306
172	A	0.422132084781306	0.398710321656274
173	L	0.398710321656274	0.398710321656274
174	L	0.370989296841139	0.418532980700322
175	Q	0.418532980700322	0.418532980700322
176	P	0.574870201924958	0.574870201924958
177	L	0.685732481483582	0.668132026760619
178	A	0.685732481483582	0.685732481483582
179	G	0.668132026760619	0.685732481483582
180	A	0.718585288694816	0.668132026760619
181	V	0.657516869886797	0.657516869886797
182	G	0.524397396944923	0.524397396944923
183	Q	0.332828746924905	0.438396040300985
184	L	0.350936725350709	0.350936725350709
185	W	0.438396040300985	0.350936725350709
186	S	0.295818261454126	0.354682598568233
187	Q	0.354682598568233	0.420956505205650
188	H	0.471497052916477	0.420956505205650
189	Q	0.420956505205650	0.457756944107118
190	R	0.457756944107118	0.471497052916477
191	P	0.527545811164263	0.476434110586318
192	S	0.477794221759798	0.476434110586318
193	A	0.476434110586318	0.476434110586318
194	T	0.331286898182306	0.476434110586318
195	C	0.461684430942630	0.476434110586318
196	A	0.500724626992679	0.484670043751892
197	S	0.484670043751892	0.484670043751892
198	W	0.655713952374036	0.484670043751892
199	S	0.468713235084992	0.468713235084992
200	G	0.439684111655230	0.458476673091542
201	F	0.458476673091542	0.458476673091542
202	H	0.426530616493379	0.458476673091542
203	Y	0.560170808008789	0.460964457243443
204	R	0.460964457243443	0.560170808008789
205	T	0.565600485014285	0.560170808008789
206	F	0.709812097337869	0.501890583489891
207	D	0.482905397811778	0.565600485014285
208	G	0.501890583489891	0.536572792462047
209	R	0.681509605569519	0.536572792462047
210	H	0.536572792462047	0.650261998666473
211	Y	0.650261998666473	0.668616057497478
212	H	0.668616057497478	0.668616057497478
213	F	0.778425292370758	0.668616057497478
214	L	0.810043744450484	0.778425292370758
215	G	0.633097220436697	0.809047786766790
216	R	0.809047786766790	0.809047786766790
217	C	0.873052074812560	0.761088355446458
218	T	0.761088355446458	0.761088355446458
219	Y	0.747153256788140	0.760176606279123
220	L	0.633116729846654	0.747153256788140
221	L	0.760176606279123	0.675521147758451
222	A	0.675521147758451	0.675521147758451
223	G	0.653950422580672	0.729342504061439
224	A	0.729342504061439	0.729342504061439
225	A	0.824316452587227	0.729342504061439
226	D	0.747121128507420	0.729342504061439
227	S	0.712969033286525	0.712969033286525
228	T	0.520331270842522	0.520331270842522
229	W	0.223953586907633	0.223953586907633
230	A	0.142173420948895	0.196005646288097
231	V	0.178201225952812	0.178201225952812
232	H	0.196005646288097	0.154902549558903
233	L	0.154902549558903	0.161111439107732
234	T	0.112654799777778	0.161111439107732
235	P	0.161111439107732	0.161111439107732
236	G	0.171531385235430	0.161111439107732
237	D	0.247449930764058	0.161111439107732
238	R	0.132853666885720	0.132853666885720
239	C	0.118709855533363	0.118709855533363
240	P	0.118709855533363	0.118709855533363
241	Q	0.112152330894879	0.112152330894879
242	P	0.091838132733340	0.091838132733340
243	G	0.070306071642216	0.070306071642216
244	H	0.070306071642216	0.070306071642216
245	C	0.054305398173769	0.070306071642216
246	Q	0.061880594262904	0.070306071642216
247	R	0.094413019381620	0.094413019381620
248	V	0.108724076833398	0.108724076833398
249	T	0.226114684031308	0.226114684031308
250	M	0.226114684031308	0.226114684031308
251	G	0.296685542776613	0.236881854510424
252	P	0.296685542776613	0.247945020921245
253	E	0.236881854510424	0.263257075453679
254	E	0.247945020921245	0.263257075453679
255	V	0.263257075453679	0.247945020921245
256	L	0.360927285333193	0.247945020921245
257	I	0.237942738319148	0.237942738319148
258	Q	0.189295570070309	0.237942738319148
259	A	0.125298509287029	0.237942738319148
260	G	0.262509779734498	0.262509779734498
261	N	0.416612944265745	0.416612944265745
262	V	0.513931120889263	0.416612944265745
263	S	0.513931120889263	0.416612944265745
264	V	0.319153282412647	0.319153282412647
265	K	0.187139007146550	0.195300405352915
266	G	0.101594664800864	0.195300405352915
267	Q	0.195300405352915	0.195300405352915
268	L	0.270893440186808	0.270893440186808
269	V	0.480041825031387	0.357424607618418
270	P	0.556469282346678	0.480041825031387
271	E	0.357424607618418	0.480041825031387
272	G	0.510995379554230	0.510995379554230
273	Q	0.379953619776912	0.510995379554230
274	S	0.549764553092364	0.549764553092364
275	W	0.598422368955102	0.598422368955102
276	L	0.761804126915118	0.598422368955102
277	L	0.761804126915118	0.598422368955102
278	H	0.586421513329031	0.741984635384053
279	G	0.454658382532848	0.741984635384053
280	L	0.741984635384053	0.741984635384053
281	S	0.877237763758239	0.877237763758239
282	L	0.929612800201876	0.926088354827975
283	Q	0.961257496482510	0.926088354827975
284	W	0.926088354827975	0.926088354827975
285	L	0.834502552489290	0.834502552489290
286	G	0.669884078455374	0.779549024169190
287	D	0.779549024169190	0.779549024169190
288	W	0.779549024169190	0.779549024169190
289	L	0.762462103144585	0.779549024169190
290	V	0.845529423106091	0.832457444340012
291	L	0.832457444340012	0.845529423106091
292	S	0.853160379022692	0.845529423106091
293	G	0.846440148327933	0.832457444340012
294	G	0.594549610568712	0.808914221217462
295	L	0.676655506027072	0.676655506027072
296	G	0.808914221217462	0.617770012222172
297	V	0.617770012222172	0.617770012222172
298	V	0.462457153416337	0.506683011982643
299	V	0.506683011982643	0.506683011982643
300	R	0.353471443102677	0.506683011982643
301	L	0.526751238296630	0.526751238296630
302	D	0.595506862092154	0.526751238296630
303	R	0.768557292112663	0.557464735113381
304	T	0.469049447693873	0.557464735113381
305	G	0.557464735113381	0.469049447693873
306	S	0.297794109988134	0.351708528129067
307	I	0.318427089565433	0.318427089565433
308	S	0.351708528129067	0.297794109988134
309	I	0.275443750993997	0.275443750993997
310	S	0.157331489118239	0.274145176477139
311	V	0.274145176477139	0.244132668953225
312	D	0.244132668953225	0.244132668953225
313	H	0.194543046990739	0.274145176477139
314	E	0.375067629883958	0.263540897531608
315	L	0.490737977109184	0.375067629883958
316	W	0.263540897531608	0.375067629883958
317	G	0.402010057087609	0.363729874425628
318	Q	0.363729874425628	0.312004887764631
319	T	0.312004887764631	0.363729874425628
320	Q	0.167399956333882	0.363729874425628
321	G	0.443401972375725	0.385783068879261
322	L	0.385783068879261	0.385783068879261
323	C	0.385783068879261	0.385783068879261
324	G	0.143168820773617	0.143168820773617
325	L	0.040464768944155	0.143168820773617
326	Y	0.094383471580248	0.094383471580248
327	N	0.145211823912089	0.087979295799489
328	G	0.087979295799489	0.087979295799489
329	W	0.081614950086150	0.081614950086150
330	P	0.081614950086150	0.081614950086150
331	E	0.034528766793826	0.040165211073951
332	D	0.016561421976831	0.034528766793826
333	D	0.040165211073951	0.026607462484149
334	F	0.026607462484149	0.026607462484149
335	M	0.023195974119610	0.040165211073951
336	E	0.053241401575154	0.053241401575154
337	P	0.083644833013404	0.053539090960867
338	G	0.053539090960867	0.063041321693080
339	G	0.063041321693080	0.083644833013404
340	G	0.179640853283489	0.179640853283489
341	L	0.248830683846620	0.219615086435659
342	A	0.344610611040229	0.248830683846620
343	M	0.219615086435659	0.270359281478200
344	L	0.270359281478200	0.344610611040229
345	A	0.410508573986575	0.410508573986575
346	A	0.606165545166688	0.606165545166688
347	T	0.633754053906906	0.633754053906906
348	F	0.633754053906906	0.633754053906906
349	G	0.695937539132469	0.633754053906906
350	N	0.411567001364056	0.411567001364056
351	S	0.363037698734150	0.363037698734150
352	W	0.222705311239201	0.272654154823768
353	R	0.196702344515714	0.222705311239201
354	L	0.272654154823768	0.196702344515714
355	P	0.132445670517073	0.156338953662661
356	G	0.156338953662661	0.144663188553020
357	S	0.144663188553020	0.144663188553020
358	E	0.113811520258266	0.156338953662661
359	S	0.216343894055611	0.144663188553020
360	G	0.253054283276225	0.136332783989984
361	C	0.136332783989984	0.136332783989984
362	L	0.099595507528488	0.099595507528488
363	D	0.086369580372002	0.086369580372002
364	A	0.052657689444859	0.068486291204396
365	V	0.068486291204396	0.068486291204396
366	E	0.058816548055677	0.068486291204396
367	V	0.169778650306072	0.133904568461450
368	A	0.133904568461450	0.169778650306072
369	Q	0.277549720541633	0.169778650306072
370	G	0.327566670471097	0.241394909240980
371	C	0.114725564786137	0.241394909240980
372	D	0.241394909240980	0.114725564786137
373	S	0.114725564786137	0.114725564786137
374	P	0.114725564786137	0.114725564786137
375	L	0.114725564786137	0.114725564786137
376	G	0.060675213760249	0.060675213760249
377	L	0.038272133171632	0.060675213760249
378	I	0.044431991402804	0.060675213760249
379	D	0.103574225926890	0.072048210850906
380	A	0.072048210850906	0.098650809778973
381	D	0.160119850774592	0.103574225926890
382	V	0.098650809778973	0.098650809778973
383	E	0.136454397837981	0.098650809778973
384	P	0.072017819440130	0.072017819440130
385	G	0.048798647033627	0.048798647033627
386	H	0.044496079185033	0.048798647033627
387	L	0.035424824511263	0.048798647033627
388	R	0.073405925284566	0.056214834509692
389	A	0.056214834509692	0.073405925284566
390	E	0.182936991330038	0.182936991330038
391	A	0.197854227146297	0.182936991330038
392	Q	0.197854227146297	0.197854227146297
393	D	0.179919465700482	0.197854227146297
394	V	0.197854227146297	0.197854227146297
395	C	0.299468046002850	0.179919465700482
396	H	0.146783892412276	0.161414476062210
397	Q	0.128250880052072	0.161414476062210
398	L	0.161414476062210	0.161414476062210
399	L	0.265494657728946	0.265494657728946
400	E	0.265494657728946	0.265494657728946
401	G	0.265494657728946	0.265494657728946
402	P	0.552240230008461	0.276872252484492
403	F	0.419699422990811	0.303542315725260
404	G	0.276872252484492	0.303542315725260
405	Q	0.303542315725260	0.276872252484492
406	C	0.213331222416971	0.213331222416971
407	H	0.199934691378349	0.199934691378349
408	A	0.125419303033163	0.188819576860617
409	Q	0.125419303033163	0.188819576860617
410	V	0.188819576860617	0.188819576860617
411	S	0.305407945954255	0.305407945954255
412	P	0.306565697957400	0.306565697957400
413	A	0.522121282092759	0.522121282092759
414	E	0.592364772346643	0.592364772346643
415	Y	0.610418609043324	0.610418609043324
416	H	0.700018935277197	0.656607321948463
417	E	0.700018935277197	0.656607321948463
418	A	0.656607321948463	0.674209377714676
419	C	0.579126928888800	0.674209377714676
420	L	0.674209377714676	0.656607321948463
421	F	0.749234892834941	0.674209377714676
422	A	0.647975568078134	0.674209377714676
423	Y	0.762262182732605	0.647975568078134
424	C	0.583375124527876	0.583375124527876
425	A	0.545122128521273	0.545122128521273
426	G	0.545122128521273	0.545122128521273
427	A	0.424725908107564	0.424725908107564
428	M	0.331608310156955	0.331608310156955
429	A	0.195924687360753	0.195924687360753
430	G	0.107402388996696	0.107402388996696
431	S	0.107402388996696	0.107402388996696
432	G	0.105965881372777	0.105965881372777
433	Q	0.105965881372777	0.105965881372777
434	E	0.105965881372777	0.105965881372777
435	G	0.136812029694484	0.136812029694484
436	R	0.194404510271119	0.138269717747233
437	Q	0.164513230079342	0.164513230079342
438	Q	0.138269717747233	0.194404510271119
439	A	0.268694127954122	0.268694127954122
440	V	0.385202342574134	0.385202342574134
441	C	0.433312718223642	0.433312718223642
442	A	0.504214655174063	0.504214655174063
443	T	0.739873941796432	0.739873941796432
444	F	0.821961967128523	0.821961967128523
445	A	0.821961967128523	0.821961967128523
446	S	0.843718333878014	0.843718333878014
447	Y	0.863164057954156	0.863164057954156
448	V	0.912777627092163	0.868694700672112
449	Q	0.868694700672112	0.880603611388353
450	A	0.893490712299246	0.893490712299246
451	C	0.880603611388353	0.892956646858733
452	A	0.935259260877621	0.892956646858733
453	R	0.892956646858733	0.880603611388353
454	R	0.865025759834309	0.865025759834309
455	H	0.844898638844304	0.844898638844304
456	I	0.704050215609066	0.819357682562208
457	H	0.722725728089351	0.722725728089351
458	I	0.819357682562208	0.704050215609066
459	R	0.679683905132972	0.685817599098780
460	W	0.587781620753619	0.685817599098780
461	R	0.685817599098780	0.685817599098780
462	K	0.764615959700078	0.685817599098780
463	P	0.719029022315095	0.685817599098780
464	G	0.642173561043841	0.642173561043841
465	F	0.399923885960569	0.399923885960569
466	C	0.363213053360945	0.399923885960569
467	E	0.344835436157371	0.363213053360945
468	R	0.457855345833975	0.344835436157371
469	L	0.298974631518002	0.298974631518002
470	C	0.164963950329333	0.298974631518002
471	P	0.251741270028265	0.298974631518002
472	G	0.402977098702057	0.402977098702057
473	G	0.471679138066855	0.471679138066855
474	Q	0.473037939214356	0.473037939214356
475	L	0.473037939214356	0.473037939214356
476	Y	0.570644020584484	0.473037939214356
477	S	0.511491540996676	0.473037939214356
478	D	0.357880785332726	0.357880785332726
479	C	0.357880785332726	0.357880785332726
480	V	0.273486216781816	0.357880785332726
481	S	0.379275904994976	0.379275904994976
482	L	0.579514780721933	0.379275904994976
483	C	0.530363926098217	0.379275904994976
484	P	0.356763955868797	0.356763955868797
485	P	0.194988605257273	0.194988605257273
486	S	0.122079345772148	0.137731618682927
487	C	0.137731618682927	0.122079345772148
488	E	0.054027822120939	0.054027822120939
489	A	0.032406666850526	0.051030025220767
490	V	0.051030025220767	0.032406666850526
491	G	0.029957974681981	0.029957974681981
492	Q	0.010921954653837	0.013892610265734
493	G	0.007403065746964	0.013892610265734
494	E	0.013892610265734	0.013892610265734
495	E	0.023461016495910	0.014742635076375
496	E	0.014742635076375	0.019324640977714
497	S	0.019324640977714	0.019324640977714
498	C	0.025133761213191	0.018098960911463
499	R	0.008604811916148	0.018098960911463
500	E	0.018098960911463	0.018098960911463
501	E	0.016697150065822	0.018098960911463
502	C	0.023659636586961	0.023659636586961
503	V	0.030926052516065	0.030926052516065
504	S	0.094556789336009	0.094556789336009
505	G	0.253665424491105	0.249554828104056
506	C	0.402285295530793	0.249554828104056
507	E	0.249554828104056	0.253665424491105
508	C	0.188983866235902	0.290960177781311
509	P	0.290960177781311	0.290960177781311
510	R	0.573169065612947	0.573169065612947
511	G	0.573169065612947	0.573169065612947
512	L	0.573169065612947	0.573169065612947
513	F	0.533015692188737	0.573169065612947
514	W	0.649453681055994	0.586100108017175
515	N	0.586100108017175	0.649453681055994
516	G	0.726712195361672	0.726712195361672
517	T	0.726712195361672	0.726712195361672
518	L	0.726712195361672	0.726712195361672
519	C	0.798270908808848	0.798270908808848
520	V	0.900608163516499	0.877680623652172
521	P	0.893047885847176	0.877680623652172
522	A	0.877680623652172	0.877680623652172
523	A	0.796313184455185	0.866470318773548
524	H	0.819722083571401	0.866470318773548
525	C	0.866470318773548	0.866470318773548
526	P	0.917433780386743	0.866470318773548
527	C	0.909797520975683	0.866470318773548
528	Y	0.842260297973148	0.842260297973148
529	Y	0.703023702867913	0.703023702867913
530	C	0.581924982682511	0.614417759033108
531	R	0.534171505521281	0.614417759033108
532	Q	0.614417759033108	0.581924982682511
533	R	0.614606927451626	0.614417759033108
534	Y	0.478198826654453	0.614606927451626
535	V	0.669478161230949	0.614606927451626
536	P	0.669478161230949	0.481375525898779
537	G	0.481375525898779	0.481375525898779
538	D	0.313054659539086	0.418700399569595
539	T	0.313054659539086	0.418700399569595
540	V	0.418700399569595	0.418700399569595
541	R	0.556228280134177	0.418700399569595
542	Q	0.556228280134177	0.418700399569595
543	L	0.265703151263687	0.265703151263687
544	C	0.138245627136121	0.265703151263687
545	N	0.169182335810450	0.265703151263687
546	P	0.347837894102373	0.347837894102373
547	C	0.534994544034503	0.534994544034503
548	V	0.646287688607004	0.534994544034503
549	C	0.568010762042207	0.568010762042207
550	R	0.529285900944756	0.599284513346567
551	D	0.599284513346567	0.599284513346567
552	G	0.599284513346567	0.599284513346567
553	R	0.599284513346567	0.599284513346567
554	W	0.615738358034275	0.599284513346567
555	H	0.698201574402248	0.599284513346567
556	C	0.452715240847326	0.452715240847326
557	A	0.437834604715169	0.452715240847326
558	Q	0.373149933098413	0.452715240847326
559	A	0.484764512911613	0.484764512911613
560	L	0.587336013186801	0.484764512911613
561	C	0.587336013186801	0.484764512911613
562	P	0.397330824596530	0.397330824596530
563	A	0.201093190516767	0.213466802833571
564	E	0.201093190516767	0.213466802833571
565	C	0.213466802833571	0.213466802833571
566	A	0.293526485022634	0.293526485022634
567	V	0.312836382912422	0.293526485022634
568	G	0.409385027398470	0.293526485022634
569	G	0.155690158402663	0.155690158402663
570	D	0.079892588212461	0.099275344048827
571	G	0.099275344048827	0.099275344048827
572	H	0.082412189864205	0.099275344048827
573	Y	0.213117010207720	0.144337347523742
574	L	0.144337347523742	0.204347743350123
575	T	0.204347743350123	0.213117010207720
576	F	0.229724589925522	0.229724589925522
577	D	0.229724589925522	0.229724589925522
578	G	0.229724589925522	0.229724589925522
579	R	0.355083875092987	0.355083875092986
580	S	0.355083875092986	0.355083875092986
581	Y	0.450549591339682	0.355083875092986
582	S	0.338208059613858	0.338208059613858
583	F	0.320161167849607	0.320161167849607
584	W	0.317786570471032	0.320161167849607
585	G	0.318969698827892	0.320161167849607
586	G	0.615103990228145	0.474629823739778
587	Q	0.661053982464810	0.609982602698475
588	G	0.474629823739778	0.609982602698475
589	C	0.609982602698475	0.606390715549780
590	R	0.606390715549780	0.592243950291729
591	Y	0.592243950291729	0.592243950291729
592	S	0.370162954905866	0.404921820105202
593	L	0.214970919749638	0.404921820105202
594	V	0.404921820105202	0.404921820105202
595	Q	0.628367667284683	0.628367667284683
596	D	0.788621605145242	0.788621605145242
597	Y	0.902635396329741	0.852328573796833
598	V	0.915592839543092	0.852328573796833
599	K	0.852328573796833	0.852328573796833
600	G	0.782338132591159	0.782338132591159
601	Q	0.730994348528530	0.730994348528530
602	L	0.639648204329089	0.639648204329089
603	L	0.625647355593317	0.639648204329089
604	I	0.475142484571516	0.625647355593317
605	L	0.689716787218965	0.492579959772163
606	L	0.492579959772163	0.492246853991632
607	E	0.362757423003461	0.492579959772163
608	H	0.492246853991632	0.492579959772163
609	G	0.706657274278988	0.647719883567648
610	A	0.737858461800535	0.665834613045834
611	C	0.647719883567648	0.665834613045834
612	D	0.665834613045834	0.647719883567648
613	A	0.494621050020695	0.494621050020695
614	G	0.470451660638928	0.494621050020695
615	S	0.321065490268483	0.470451660638928
616	C	0.607457752210545	0.451775346332694
617	L	0.451775346332694	0.352646962143704
618	H	0.352646962143704	0.352646962143704
619	A	0.309767692701466	0.352646962143704
620	I	0.231560358824934	0.352646962143704
621	S	0.551070178309587	0.479957902025421
622	V	0.479957902025421	0.551070178309587
623	S	0.696356589662497	0.551070178309587
624	L	0.712175877081646	0.479957902025421
625	E	0.435092192463405	0.435092192463405
626	D	0.290768842645676	0.290768842645676
627	T	0.223307859675134	0.223307859675134
628	H	0.223307859675134	0.223307859675134
629	I	0.194085183077553	0.223307859675134
630	Q	0.311496437689216	0.264116065504966
631	L	0.311496437689216	0.264116065504966
632	R	0.264116065504966	0.264116065504966
633	D	0.126208886818037	0.188401919859072
634	S	0.188401919859072	0.188401919859072
635	G	0.188401919859072	0.188401919859072
636	A	0.281380268374712	0.202161600500847
637	V	0.215435859337716	0.202161600500847
638	L	0.202161600500847	0.202161600500847
639	V	0.189251389025904	0.202161600500847
640	N	0.197463382683579	0.202161600500847
641	G	0.317069986057215	0.317069986057215
642	Q	0.412571350320000	0.395576272053763
643	D	0.462909986944589	0.395576272053763
644	V	0.395576272053763	0.395576272053763
645	G	0.287344696503689	0.307570793593983
646	L	0.307570793593983	0.287344696503689
647	P	0.191228245059884	0.243325997303849
648	W	0.191228245059884	0.243325997303849
649	I	0.243325997303849	0.243325997303849
650	G	0.314558719451632	0.314558719451632
651	A	0.379025834959405	0.379025834959405
652	E	0.549811728146601	0.417310557237398
653	G	0.417310557237398	0.536213458808795
654	L	0.537569005662258	0.537569005662258
655	S	0.536213458808795	0.537569005662258
656	V	0.718734658984852	0.691077743933895
657	R	0.707968157206523	0.707968157206523
658	R	0.691077743933895	0.718734658984852
659	A	0.761478235698562	0.761478235698562
660	S	0.837438885744696	0.837438885744696
661	S	0.884088115524063	0.837438885744696
662	A	0.884088115524063	0.837438885744696
663	F	0.832840080842593	0.832840080842593
664	L	0.821331736217627	0.832840080842593
665	L	0.821331736217627	0.832840080842593
666	L	0.888941777458529	0.888941777458529
667	R	0.936268031681751	0.900503540885625
668	W	0.900503540885625	0.936268031681751
669	P	0.944453206451609	0.936268031681751
670	G	0.944453206451609	0.900503540885625
671	A	0.873809824340129	0.873809824340129
672	Q	0.759042774132076	0.759042774132076
673	V	0.740894723582801	0.740894723582801
674	L	0.651306794625015	0.740894723582801
675	W	0.632520951776395	0.651306794625015
676	G	0.764588277896563	0.651306794625015
677	L	0.623804257600845	0.707834240092697
678	S	0.785635121529773	0.707834240092697
679	D	0.707834240092697	0.662420700691721
680	P	0.626595417074415	0.662420700691721
681	V	0.662420700691721	0.626595417074415
682	A	0.553676261342725	0.553676261342725
683	Y	0.447617870391942	0.447617870391942
684	I	0.306116765623866	0.349972388465138
685	T	0.349972388465138	0.328279888479317
686	L	0.328279888479317	0.328279888479317
687	D	0.310781211712626	0.349972388465138
688	P	0.405513131757721	0.405513131757721
689	R	0.601217463934846	0.466527152774830
690	H	0.586688267547572	0.466527152774830
691	A	0.466527152774830	0.466527152774830
692	H	0.338056391153052	0.338056391153052
693	Q	0.319125597562838	0.319125597562838
694	V	0.319125597562838	0.319125597562838
695	Q	0.187119626564846	0.283991292646332
696	G	0.267608158083732	0.267608158083732
697	L	0.283991292646332	0.253276990222079
698	C	0.253276990222079	0.253276990222079
699	G	0.135875876939307	0.135875876939307
700	T	0.060183732189348	0.135875876939307
701	F	0.099898330432748	0.118145057276399
702	T	0.184325519823992	0.109861408763478
703	Q	0.118145057276399	0.118145057276399
704	N	0.109861408763478	0.118145057276399
705	Q	0.166897885467160	0.109861408763478
706	Q	0.074606371424654	0.074606371424654
707	D	0.024480979953288	0.053571989580755
708	D	0.053571989580755	0.031141731103839
709	F	0.031141731103839	0.024480979953288
710	L	0.017094861368631	0.031141731103839
711	T	0.016912152774923	0.031141731103839
712	P	0.036570771294724	0.036570771294724
713	A	0.055462619598048	0.055462619598048
714	G	0.072441331725326	0.072441331725326
715	D	0.136556716441146	0.136556716441146
716	V	0.279714042868911	0.279714042868911
717	E	0.437261076750447	0.280547010534847
718	T	0.281648733481485	0.280547010534847
719	S	0.280547010534847	0.281648733481485
720	I	0.262468909290639	0.281648733481485
721	A	0.416561633171283	0.416561633171283
722	A	0.416561633171283	0.416561633171283
723	F	0.416561633171283	0.416561633171283
724	A	0.573898392252424	0.416561633171283
725	S	0.373874633581584	0.528794868030243
726	K	0.528794868030243	0.573898392252424
727	F	0.640574956671001	0.528794868030243
728	Q	0.602363537770967	0.528794868030243
729	V	0.426633712194401	0.426633712194401
730	A	0.258212259558717	0.258212259558717
731	G	0.124162555450134	0.124162555450134
732	K	0.070522859371605	0.124162555450134
733	G	0.070522859371605	0.124162555450134
734	R	0.124756641499655	0.124756641499655
735	C	0.221202503764600	0.124756641499655
736	P	0.131956568244427	0.124756641499655
737	S	0.122839428956286	0.122839428956286
738	E	0.116493726572031	0.122839428956286
739	D	0.097982750113065	0.122839428956286
740	S	0.126834727811343	0.126834727811343
741	A	0.142441883457724	0.142441883457724
742	L	0.180127492156638	0.142441883457724
743	L	0.158164924255034	0.142441883457724
744	S	0.112100465216878	0.158164924255034
745	P	0.138029130803237	0.158164924255034
746	C	0.164235682754914	0.164235682754914
747	T	0.390079506257552	0.390079506257552
748	T	0.610955325980178	0.474113157290682
749	H	0.474113157290682	0.474113157290682
750	S	0.474113157290682	0.474113157290682
751	Q	0.370639157656513	0.381820843541205
752	R	0.334803351489427	0.381820843541205
753	H	0.381820843541205	0.381820843541205
754	A	0.596675655060490	0.596675655060490
755	F	0.633833039614981	0.633833039614981
756	A	0.648609734746136	0.633833039614981
757	E	0.646114292345797	0.646114292345797
758	A	0.628744280804981	0.648609734746136
759	A	0.742798928769521	0.742798928769521
760	C	0.853979239877952	0.742798928769521
761	A	0.833369207683850	0.777010616323279
762	I	0.727020435615076	0.777010616323279
763	L	0.777010616323279	0.727020435615076
764	H	0.667833444155398	0.727020435615076
765	S	0.638684067460503	0.777010616323279
766	S	0.852604356462916	0.766004946312485
767	V	0.889357630970939	0.766004946312485
768	F	0.766004946312485	0.766004946312485
769	Q	0.657795972447634	0.657795972447634
770	E	0.473476279116631	0.473476279116631
771	C	0.272960445000822	0.374849520778092
772	H	0.271879845055599	0.374849520778092
773	R	0.374849520778092	0.374849520778092
774	L	0.529735018458128	0.529735018458128
775	V	0.548608002628598	0.533648833261580
776	D	0.533648833261580	0.535005375698125
777	K	0.535005375698125	0.548608002628598
778	E	0.604788539320202	0.604788539320202
779	P	0.765870759229891	0.765870759229891
780	F	0.776500673618774	0.776500673618774
781	Y	0.838038444421232	0.776500673618774
782	L	0.783819766475012	0.776500673618774
783	R	0.756023964602304	0.756023964602304
784	C	0.475937160520089	0.607003022630242
785	L	0.607003022630242	0.607003022630242
786	A	0.553291111759263	0.559193420269018
787	A	0.683293034387575	0.559193420269018
788	V	0.559193420269018	0.553291111759263
789	C	0.521556017573581	0.541906170932213
790	G	0.541906170932213	0.521556017573581
791	C	0.502738792607984	0.502738792607984
792	D	0.443356779439264	0.458272100832425
793	P	0.458272100832425	0.458272100832425
794	G	0.458272100832425	0.443356779439264
795	S	0.408054631864960	0.411700516642232
796	D	0.408054631864960	0.408054631864960
797	C	0.411700516642232	0.408054631864960
798	L	0.348483427142534	0.408054631864960
799	C	0.432888974876895	0.411700516642232
800	P	0.339036438993857	0.432888974876895
801	V	0.622339182734802	0.622339182734802
802	L	0.704066665643127	0.625028128382829
803	S	0.743819350660807	0.704066665643127
804	A	0.625028128382829	0.704066665643127
805	Y	0.716033335278966	0.658383240124581
806	A	0.658383240124581	0.625028128382829
807	R	0.506386992567460	0.506386992567460
808	R	0.351951328303900	0.386748428408747
809	C	0.351951328303900	0.351951328303900
810	A	0.386748428408747	0.351951328303900
811	Q	0.265888926779854	0.265888926779854
812	E	0.223196849057227	0.223196849057227
813	G	0.177651600093779	0.177651600093779
814	A	0.112025597726239	0.177651600093779
815	S	0.161869988572611	0.177651600093779
816	P	0.223243736256490	0.184618072203058
817	P	0.184618072203058	0.193860424394240
818	W	0.193860424394240	0.223243736256490
819	R	0.227631163202188	0.227631163202188
820	N	0.338999395540715	0.338999395540715
821	Q	0.431600469260471	0.338999395540715
822	T	0.431600469260471	0.338999395540715
823	L	0.318709728897070	0.318709728897070
824	C	0.301492216897023	0.318709728897070
825	P	0.225720694219940	0.301492216897023
826	V	0.372550694153408	0.244432835267900
827	M	0.244432835267900	0.244432835267900
828	C	0.146857326112080	0.258375455393647
829	P	0.258375455393647	0.258375455393647
830	G	0.316647347250130	0.258375455393647
831	G	0.280357051380193	0.258375455393647
832	Q	0.202857940842460	0.202857940842460
833	E	0.202857940842460	0.202857940842460
834	Y	0.184573977271858	0.184573977271858
835	R	0.109107661793650	0.109107661793650
836	E	0.080704371651091	0.080704371651091
837	C	0.080704371651091	0.080704371651091
838	A	0.072429951971902	0.080704371651091
839	P	0.088733838364892	0.080704371651091
840	A	0.098672684191580	0.072429951971902
841	C	0.063772549529012	0.063772549529012
842	G	0.055979567628142	0.055979567628142
843	Q	0.052129676016774	0.052129676016774
844	H	0.037107535720842	0.043146123704090
845	C	0.037107535720842	0.037107535720842
846	G	0.043146123704090	0.037107535720842
847	K	0.027029061626256	0.037107535720842
848	P	0.031648510330973	0.041007359504646
849	E	0.041007359504646	0.041007359504646
850	D	0.043443321864775	0.043443321864775
851	C	0.068657325917171	0.056964485009238
852	G	0.056964485009238	0.056964485009238
853	E	0.082537416826520	0.068657325917171
854	L	0.042558053107785	0.078430766165525
855	G	0.086255250935477	0.082537416826520
856	S	0.078430766165525	0.086255250935477
857	C	0.158320771973868	0.158320771973868
858	V	0.198534822737113	0.198534822737113
859	A	0.482174168219954	0.482174168219954
860	G	0.521419382889916	0.521419382889916
861	C	0.740507257596090	0.529190625358193
862	N	0.712996327953334	0.529190625358193
863	C	0.529190625358193	0.529190625358193
864	P	0.460481756874343	0.460481756874343
865	L	0.392199927704477	0.392199927704477
866	G	0.270506677626724	0.326670843357209
867	L	0.258783225813248	0.326670843357209
868	L	0.326670843357209	0.270506677626724
869	W	0.352938427671443	0.266858740677647
870	D	0.224058472577782	0.298687567678036
871	P	0.266858740677647	0.298687567678036
872	E	0.298687567678036	0.266858740677647
873	G	0.445830166878698	0.298687567678036
874	Q	0.266858740677647	0.298687567678036
875	C	0.435987392088132	0.275178388232639
876	V	0.275178388232639	0.275178388232639
877	P	0.275178388232639	0.275178388232639
878	P	0.126597615119997	0.275178388232639
879	S	0.262488383801461	0.275178388232639
880	L	0.311188234373606	0.311188234373606
881	C	0.459182807722905	0.459182807722905
882	P	0.660347913704134	0.577868561650518
883	C	0.721125631500610	0.577868561650518
884	Q	0.577868561650518	0.577868561650518
885	L	0.377687580859878	0.507602586519585
886	G	0.416577919241325	0.507602586519585
887	A	0.507602586519585	0.454846134750525
888	R	0.510334530450802	0.454846134750525
889	R	0.454846134750525	0.454846134750525
890	Y	0.328823756004613	0.328823756004613
891	A	0.248628193388874	0.248628193388874
892	P	0.248628193388874	0.248628193388874
893	G	0.221490966426548	0.248628193388874
894	S	0.140447317893241	0.248628193388874
895	A	0.257610745520329	0.257610745520329
896	T	0.365350746062527	0.365350746062527
897	M	0.461402608023927	0.365350746062527
898	K	0.422831818984895	0.365350746062527
899	E	0.195456700898785	0.195456700898785
900	C	0.176000799790127	0.195456700898785
901	N	0.159652702382433	0.195456700898785
902	R	0.320691625736346	0.320691625736346
903	C	0.483159022888937	0.376682556875116
904	I	0.376682556875116	0.392154751012135
905	C	0.489726523609060	0.456451864159954
906	Q	0.392154751012135	0.456451864159954
907	E	0.456451864159954	0.489726523609060
908	R	0.612136570454446	0.514492501922244
909	G	0.514492501922244	0.612136570454446
910	L	0.682009519682242	0.612136570454446
911	W	0.628203432971069	0.514492501922244
912	N	0.512755346878265	0.512755346878265
913	C	0.322920212038407	0.424686172586389
914	T	0.267145045611920	0.424686172586389
915	A	0.424686172586389	0.424686172586389
916	R	0.673682753273994	0.619254294337248
917	H	0.619254294337248	0.619254294337248
918	C	0.698891036284768	0.619254294337248
919	P	0.414960660552890	0.591249227226077
920	S	0.402237008940674	0.591249227226077
921	Q	0.591249227226077	0.591249227226077
922	A	0.609319885572339	0.591249227226077
923	F	0.654354488651756	0.591249227226077
924	C	0.567334815489867	0.567334815489867
925	P	0.478849404122565	0.511220808233106
926	R	0.511220808233106	0.511220808233106
927	E	0.511220808233106	0.511220808233106
928	L	0.698038893521214	0.698038893521214
929	V	0.812833076076715	0.812833076076715
930	Y	0.826346270028282	0.812833076076715
931	A	0.861609510424979	0.812833076076715
932	P	0.624813802513570	0.624813802513570
933	G	0.509135610693084	0.509135610693084
934	A	0.509135610693084	0.509135610693084
935	C	0.490146043562292	0.509135610693084
936	L	0.672664558917560	0.490146043562292
937	L	0.464599788751738	0.464599788751738
938	T	0.354251503713474	0.354251503713474
939	C	0.240633409358590	0.293087064205557
940	D	0.293087064205557	0.293087064205557
941	S	0.293087064205557	0.293087064205557
942	P	0.402260695149354	0.293087064205557
943	S	0.293087064205557	0.293087064205557
944	A	0.205229822728067	0.205229822728067
945	N	0.122009213229061	0.122009213229061
946	H	0.035650761930554	0.035650761930554
947	S	0.026901972336172	0.035650761930554
948	C	0.026901972336172	0.035650761930554
949	P	0.086198831969558	0.086198831969558
950	A	0.131533021442294	0.114051456726470
951	G	0.131533021442294	0.114051456726470
952	S	0.114051456726470	0.114051456726470
953	T	0.073482026226988	0.114051456726470
954	D	0.091795181254656	0.114051456726470
955	G	0.137840234836462	0.137840234836462
956	C	0.230978021277582	0.171250427808436
957	V	0.260045240637872	0.171250427808436
958	C	0.171250427808436	0.171250427808436
959	P	0.088146969256240	0.171250427808436
960	P	0.121229859877806	0.171250427808436
961	G	0.181331825428340	0.181331825428340
962	T	0.271990329382612	0.271990329382612
963	V	0.388531260886900	0.271990329382612
964	L	0.416694722018042	0.271990329382612
965	L	0.181913511512887	0.196767388189415
966	D	0.196767388189415	0.196767388189415
967	E	0.196767388189415	0.196767388189415
968	R	0.196767388189415	0.196767388189415
969	C	0.316349367437837	0.316349367437837
970	V	0.397723052529082	0.316349367437837
971	P	0.413206885807752	0.316349367437837
972	P	0.292254904951945	0.292254904951945
973	D	0.142500287073854	0.244360720960887
974	L	0.075458189736264	0.244360720960887
975	C	0.244360720960887	0.244360720960887
976	P	0.493714856074396	0.473379371091603
977	C	0.629352251124156	0.473379371091603
978	R	0.473379371091603	0.473379371091603
979	H	0.294865723428659	0.417961016799986
980	S	0.376456013487024	0.417961016799986
981	G	0.417961016799986	0.417961016799986
982	Q	0.745236846713199	0.417961016799986
983	W	0.589603148771390	0.417961016799986
984	Y	0.339364076169447	0.339364076169447
985	L	0.231976009731288	0.231976009731288
986	P	0.231976009731288	0.231976009731288
987	N	0.181724745803667	0.231976009731288
988	A	0.259966861467137	0.259966861467137
989	T	0.360624181332233	0.360624181332233
990	I	0.559898111857945	0.546735517704060
991	Q	0.688845561203204	0.546735517704060
992	E	0.546735517704060	0.546735517704060
993	D	0.345023108254262	0.345023108254262
994	C	0.232264327801828	0.345023108254262
995	N	0.247214058170379	0.345023108254262
996	V	0.450470625125916	0.418651145469938
997	C	0.418651145469938	0.418651145469938
998	V	0.533509793213459	0.418651145469938
999	C	0.362218025792872	0.418651145469938
1000	R	0.317577587656092	0.427893362915965
1001	G	0.427893362915965	0.427893362915965
1002	R	0.617537973277086	0.520387160524002
1003	Q	0.520387160524002	0.520387160524002
1004	W	0.577652745944970	0.520387160524002
1005	H	0.377479673173728	0.377479673173728
1006	C	0.289507565435381	0.289507565435381
1007	T	0.277273632656636	0.277273632656636
1008	G	0.180641845284234	0.249068035568953
1009	Q	0.200485960599220	0.200485960599220
1010	R	0.249068035568953	0.200485960599220
1011	R	0.188585534583825	0.200485960599220
1012	S	0.236129056074865	0.188585534583825
1013	G	0.117143431147348	0.125160734022611
1014	R	0.117143431147348	0.125160734022611
1015	C	0.125160734022611	0.125160734022611
1016	Q	0.194404767113938	0.194404767113938
1017	A	0.243969817583556	0.232364364736289
1018	S	0.395214324135350	0.232364364736289
1019	G	0.232364364736289	0.243969817583556
1020	A	0.174992861119089	0.284937814482783
1021	P	0.284937814482783	0.284937814482783
1022	H	0.392762449813986	0.392762449813986
1023	Y	0.528323124649757	0.413591100781723
1024	V	0.413591100781723	0.478241710131482
1025	T	0.569585917885764	0.478241710131482
1026	F	0.478241710131482	0.478241710131482
1027	D	0.409324376025168	0.529372240344174
1028	G	0.529372240344174	0.498491107080537
1029	L	0.595414951575478	0.529372240344174
1030	A	0.498491107080537	0.595414951575478
1031	F	0.614816155387185	0.614816155387185
1032	T	0.633983343481109	0.633983343481109
1033	Y	0.656144256761861	0.650180299966698
1034	P	0.762957129503499	0.656144256761861
1035	G	0.650180299966698	0.681018696738522
1036	A	0.681018696738522	0.681018696738522
1037	C	0.776058097340461	0.650180299966698
1038	E	0.648463556556892	0.648463556556892
1039	Y	0.531933713702694	0.648463556556892
1040	L	0.533290881949979	0.552221427450105
1041	L	0.678639377261353	0.552221427450105
1042	V	0.552221427450105	0.678639377261353
1043	R	0.712164844856872	0.712164844856872
1044	E	0.765951838287211	0.712164844856872
1045	A	0.765951838287211	0.722125976850889
1046	S	0.652855164888053	0.738226882237520
1047	G	0.722125976850889	0.722125976850889
1048	L	0.738226882237520	0.652855164888053
1049	F	0.560622103159408	0.560622103159408
1050	T	0.521642381108919	0.521642381108919
1051	V	0.325901520693894	0.489235126243486
1052	S	0.354793188791994	0.371111922186432
1053	A	0.489235126243486	0.371111922186432
1054	Q	0.371111922186432	0.489235126243486
1055	N	0.525751868588574	0.525751868588574
1056	L	0.597173304479262	0.525751868588574
1057	P	0.558884816319481	0.525751868588574
1058	C	0.406723311815481	0.406723311815481
1059	G	0.389984995285694	0.406723311815481
1060	A	0.315097054916297	0.406723311815481
1061	S	0.463602464356094	0.463602464356094
1062	G	0.463602464356094	0.463602464356094
1063	L	0.615000247780572	0.615000247780572
1064	T	0.684795493737591	0.615000247780572
1065	C	0.684795493737591	0.615000247780572
1066	T	0.594708886073532	0.594708886073532
1067	K	0.408616111856321	0.562160287967373
1068	A	0.480238544184634	0.562160287967373
1069	L	0.562160287967373	0.562160287967373
1070	A	0.686470076395191	0.686470076395191
1071	V	0.757405530880380	0.714237548202304
1072	R	0.714237548202304	0.757340625329442
1073	L	0.822834639518272	0.757340625329442
1074	E	0.757340625329442	0.727591272774578
1075	G	0.700053404402042	0.727591272774578
1076	T	0.727591272774578	0.727591272774578
1077	V	0.727591272774578	0.707985722312060
1078	V	0.707985722312060	0.707985722312060
1079	H	0.666376118839417	0.666376118839417
1080	M	0.666376118839417	0.666376118839417
1081	L	0.594914945398884	0.637101446199545
1082	R	0.371474161182356	0.637101446199545
1083	G	0.637101446199545	0.637101446199545
1084	R	0.698986534821686	0.698986534821686
1085	A	0.796616311380512	0.698986534821686
1086	V	0.698986534821686	0.698986534821686
1087	T	0.536486343869679	0.536486343869679
1088	V	0.477140661846794	0.477140661846794
1089	N	0.363891643512890	0.454504235053892
1090	G	0.341790028338558	0.454504235053892
1091	V	0.454504235053892	0.438433037861570
1092	S	0.527002308236562	0.438433037861570
1093	V	0.438433037861570	0.438433037861570
1094	T	0.350970954639032	0.350970954639032
1095	P	0.193382636538392	0.308197090424643
1096	P	0.308197090424643	0.308197090424643
1097	K	0.207132847434687	0.308197090424643
1098	V	0.382205881533091	0.358398074279553
1099	Y	0.468900824630534	0.382205881533091
1100	T	0.358398074279553	0.382205881533091
1101	G	0.406703175532342	0.360914117127996
1102	P	0.233077308189985	0.360914117127996
1103	G	0.360914117127996	0.406703175532342
1104	L	0.553849126842500	0.553849126842500
1105	S	0.732887240949924	0.732887240949924
1106	L	0.845376047662867	0.776744236074522
1107	R	0.857612494926927	0.776744236074522
1108	R	0.776744236074522	0.832246478923639
1109	A	0.776744236074522	0.832246478923639
1110	G	0.832246478923639	0.832246478923639
1111	L	0.916423691173780	0.916423691173780
1112	F	0.916423691173780	0.916423691173780
1113	L	0.916423691173780	0.916423691173780
1114	L	0.917257133108912	0.917257133108912
1115	L	0.917257133108912	0.917257133108912
1116	S	0.950744807884795	0.935182226694306
1117	T	0.972547702136408	0.935182226694306
1118	H	0.935182226694306	0.935182226694306
1119	L	0.935182226694306	0.935182226694306
1120	G	0.853077146263352	0.853077146263352
1121	L	0.758555662301778	0.758555662301778
1122	T	0.643410196233608	0.643410196233608
1123	L	0.620902759664255	0.643410196233608
1124	L	0.620902759664255	0.643410196233608
1125	W	0.736356281659157	0.718228177259959
1126	D	0.718228177259959	0.718228177259959
1127	G	0.816238690416010	0.726642514427666
1128	G	0.702769459171293	0.718228177259959
1129	T	0.726642514427666	0.706983129984598
1130	R	0.566260844787530	0.702769459171293
1131	V	0.706983129984598	0.580833457340096
1132	L	0.580833457340096	0.566260844787530
1133	V	0.358007319686676	0.509015777688399
1134	Q	0.233033336230089	0.509015777688399
1135	L	0.509015777688399	0.509015777688399
1136	S	0.627253097568839	0.627253097568839
1137	P	0.627253097568839	0.627253097568839
1138	Q	0.757692026361548	0.673526853974448
1139	F	0.823113348971255	0.673526853974448
1140	R	0.673526853974448	0.673526853974448
1141	G	0.354352094776446	0.375521648881488
1142	R	0.375521648881488	0.354352094776446
1143	V	0.245695851810037	0.245695851810037
1144	A	0.115892001452812	0.115892001452812
1145	G	0.061484421007682	0.092980753476638
1146	L	0.086411020211918	0.086411020211918
1147	C	0.092980753476638	0.061484421007682
1148	G	0.041709631393309	0.047708476662173
1149	D	0.019763029765814	0.047708476662173
1150	F	0.047708476662173	0.041709631393309
1151	D	0.047708476662173	0.028539935191180
1152	G	0.028539935191180	0.030558879884169
1153	D	0.025179064323510	0.028539935191180
1154	A	0.030558879884169	0.025179064323510
1155	S	0.012526742578487	0.025179064323510
1156	N	0.013294322913017	0.030558879884169
1157	D	0.032395137176153	0.017194460653540
1158	L	0.037033702405749	0.032395137176153
1159	R	0.017194460653540	0.034181296188215
1160	S	0.034181296188215	0.037033702405749
1161	R	0.054325018087940	0.054325018087940
1162	Q	0.061902771862053	0.061902771862053
1163	G	0.091749942014874	0.091749942014874
1164	V	0.110294119069397	0.110294119069397
1165	L	0.160909481370082	0.160909481370082
1166	E	0.292615979140756	0.180456030654076
1167	P	0.180456030654076	0.287814435594663
1168	T	0.287814435594663	0.292615979140756
1169	A	0.303633417582557	0.303633417582557
1170	E	0.431563673865619	0.431563673865619
1171	L	0.451408886288657	0.451408886288657
1172	A	0.480548212271370	0.465530913188340
1173	A	0.504741900326244	0.480548212271370
1174	H	0.465530913188340	0.480548212271370
1175	S	0.563243643290792	0.465530913188340
1176	W	0.465530913188340	0.465530913188340
1177	R	0.422732974059865	0.422732974059865
1178	L	0.310893013916056	0.310893013916056
1179	S	0.281997847302452	0.281997847302452
1180	P	0.281997847302452	0.281997847302452
1181	L	0.213858335290289	0.213858335290289
1182	C	0.192885799392709	0.213858335290289
1183	P	0.158547775125765	0.192885799392709
1184	E	0.232260923736055	0.177156134393562
1185	P	0.133789186094103	0.158547775125765
1186	G	0.177156134393562	0.133789186094103
1187	D	0.083337976581359	0.104406305783702
1188	L	0.084176862760196	0.084176862760196
1189	P	0.104406305783702	0.083337976581359
1190	H	0.062750813828152	0.062750813828152
1191	P	0.048681499813614	0.062750813828152
1192	C	0.043534823206052	0.062750813828152
1193	T	0.135695968234155	0.135695968234155
1194	M	0.184785184540954	0.184785184540954
1195	N	0.244415990503017	0.244415990503017
1196	T	0.442675260583955	0.313266399427306
1197	H	0.313266399427306	0.376669197258073
1198	R	0.462851026203397	0.442675260583955
1199	A	0.376669197258073	0.462851026203397
1200	G	0.465937852942083	0.465937852942083
1201	W	0.505150720290805	0.505150720290805
1202	A	0.654803325835222	0.537835228311668
1203	R	0.537835228311668	0.554938400730304
1204	A	0.554938400730304	0.654803325835222
1205	R	0.698520269113413	0.698520269113413
1206	C	0.800622409421715	0.790037729020411
1207	G	0.790037729020411	0.800622409421715
1208	A	0.852077451200510	0.852077451200510
1209	L	0.924431838510576	0.869450320919087
1210	L	0.869450320919087	0.869450320919087
1211	Q	0.869450320919087	0.869450320919087
1212	P	0.779914848260570	0.831204982560828
1213	L	0.831204982560828	0.795057731849827
1214	F	0.795057731849827	0.779914848260570
1215	T	0.672533054118912	0.714805819227380
1216	L	0.714805819227380	0.672533054118912
1217	C	0.653312930912242	0.653312930912242
1218	H	0.519553585115794	0.519553585115794
1219	A	0.499128240883342	0.519553585115794
1220	E	0.382733406636627	0.519553585115794
1221	V	0.590922676346575	0.552485294964674
1222	P	0.552485294964674	0.553832855231926
1223	P	0.553832855231926	0.553832855231926
1224	Q	0.680059442703508	0.552485294964674
1225	Q	0.361214106030416	0.391608781844829
1226	H	0.301772689351976	0.361214106030416
1227	Y	0.391608781844829	0.361214106030416
1228	E	0.283952761248511	0.301772689351976
1229	W	0.525855965599100	0.283952761248511
1230	C	0.245304763006963	0.276622967256657
1231	L	0.276622967256657	0.253807309501119
1232	Y	0.253807309501119	0.245304763006963
1233	D	0.217961588701368	0.217961588701368
1234	A	0.131166301572906	0.183566289318502
1235	C	0.183566289318502	0.172545644349614
1236	G	0.069386831383042	0.165156658963556
1237	C	0.172545644349614	0.165156658963556
1238	D	0.165156658963556	0.165156658963556
1239	S	0.165156658963556	0.165156658963556
1240	G	0.095272039440633	0.165156658963556
1241	G	0.069461397136444	0.165156658963556
1242	D	0.233173928793851	0.160700020008151
1243	C	0.233173928793851	0.233173928793851
1244	E	0.160700020008151	0.233173928793851
1245	C	0.304798493444094	0.250993041165617
1246	L	0.250993041165617	0.250993041165617
1247	C	0.250993041165617	0.250993041165617
1248	S	0.161339821457454	0.250993041165617
1249	A	0.290050849035308	0.290050849035308
1250	I	0.398731426191945	0.398731426191945
1251	A	0.588752081472820	0.490124551931158
1252	T	0.490124551931158	0.490124551931158
1253	Y	0.558676360192979	0.490124551931158
1254	A	0.459458197684149	0.459458197684149
1255	D	0.327854826701169	0.358544495936894
1256	E	0.341266694483292	0.358544495936894
1257	C	0.358544495936894	0.341266694483292
1258	A	0.474224417042554	0.341266694483292
1259	R	0.323409198769007	0.323409198769007
1260	H	0.280322832654497	0.280322832654497
1261	G	0.262253911413898	0.262253911413898
1262	H	0.105451945258532	0.262253911413898
1263	H	0.152875020649314	0.262253911413898
1264	V	0.366990929252617	0.366990929252617
1265	R	0.502455500259190	0.470454131978457
1266	W	0.541624847646117	0.502455500259190
1267	R	0.470454131978457	0.502455500259190
1268	S	0.569349099164334	0.470454131978457
1269	Q	0.413153864140518	0.413153864140518
1270	E	0.413153864140518	0.413153864140518
1271	L	0.330531448906533	0.330531448906533
1272	C	0.297037392279570	0.330531448906533
1273	S	0.297037392279570	0.297037392279570
1274	L	0.404052901144637	0.297037392279570
1275	Q	0.164271729646368	0.264141729436178
1276	C	0.182718559972928	0.227281018676757
1277	E	0.264141729436178	0.227281018676757
1278	G	0.227281018676757	0.227281018676757
1279	G	0.303371099092912	0.227281018676757
1280	Q	0.189861089581737	0.189861089581737
1281	V	0.189861089581737	0.189861089581737
1282	Y	0.166110101072413	0.166110101072413
1283	E	0.082675620916099	0.089879211569315
1284	A	0.089879211569315	0.089879211569315
1285	C	0.089879211569315	0.089879211569315
1286	G	0.156438206815044	0.123437737290319
1287	P	0.123437737290319	0.146653331914504
1288	T	0.146653331914504	0.146653331914504
1289	C	0.167223916084954	0.123437737290319
1290	P	0.090982076187870	0.090982076187870
1291	P	0.032124670213634	0.046839929088944
1292	T	0.046839929088944	0.035995249537734
1293	C	0.029385435274212	0.035995249537734
1294	H	0.035995249537734	0.046839929088944
1295	E	0.050552422064386	0.050552422064386
1296	Q	0.091384412197043	0.084071327327293
1297	H	0.084071327327293	0.088828469223780
1298	P	0.088828469223780	0.091384412197043
1299	E	0.163590393502028	0.163590393502028
1300	P	0.220199754840050	0.220199754840050
1301	G	0.309608709876025	0.220199754840050
1302	W	0.322632446916298	0.250388738497016
1303	H	0.202322910164742	0.309608709876025
1304	C	0.250388738497016	0.322632446916298
1305	Q	0.367592046032781	0.367592046032781
1306	V	0.501841649171573	0.501841649171573
1307	V	0.655519123801764	0.655519123801764
1308	A	0.738042876201137	0.655519123801764
1309	C	0.655519123801764	0.655519123801764
1310	V	0.655519123801764	0.655519123801764
1311	E	0.492779109571250	0.655519123801764
1312	G	0.628664989899072	0.655519123801764
1313	C	0.664532213639838	0.628664989899072
1314	F	0.698301063141581	0.628664989899072
1315	C	0.506453666572170	0.506453666572170
1316	P	0.312686697473485	0.312686697473485
1317	E	0.312686697473485	0.312686697473485
1318	G	0.312686697473485	0.312686697473485
1319	T	0.333860937457781	0.333860937457781
1320	L	0.333860937457781	0.333860937457781
1321	L	0.360397221236452	0.333860937457781
1322	H	0.301026882834542	0.301026882834542
1323	G	0.187321506152022	0.187321506152022
1324	G	0.187321506152022	0.187321506152022
1325	A	0.187321506152022	0.187321506152022
1326	C	0.391966238357366	0.328637592653937
1327	L	0.328637592653937	0.328637592653937
1328	E	0.489481796953561	0.328637592653937
1329	P	0.278422862307880	0.278422862307880
1330	A	0.181401769517721	0.181401769517721
1331	S	0.140203697059160	0.181401769517721
1332	C	0.177419662765158	0.181401769517721
1333	P	0.347700825521573	0.177419662765158
1334	C	0.269647652399232	0.177419662765158
1335	E	0.163497304337777	0.163497304337777
1336	W	0.072921653032693	0.163497304337777
1337	G	0.120502231023707	0.163497304337777
1338	R	0.215613988860542	0.215613988860542
1339	N	0.296175723313700	0.215613988860542
1340	S	0.279675824829872	0.215613988860542
1341	F	0.185658452607897	0.185658452607897
1342	P	0.118206085839486	0.150047316981634
1343	P	0.118206085839486	0.118206085839486
1344	G	0.150047316981634	0.118206085839486
1345	S	0.066051475740536	0.123373204564343
1346	V	0.130581018005616	0.130581018005616
1347	L	0.123373204564343	0.130581018005616
1348	Q	0.221692312574018	0.130581018005616
1349	K	0.208114912278442	0.123373204564343
1350	D	0.074716996781438	0.074716996781438
1351	C	0.067011699972781	0.074716996781438
1352	G	0.072326964879657	0.074716996781438
1353	N	0.169580166878276	0.169580166878276
1354	C	0.180430026847234	0.169580166878276
1355	T	0.171691602081807	0.169580166878276
1356	C	0.076994236527893	0.076994236527893
1357	Q	0.063979095673948	0.063979095673948
1358	E	0.034966905788317	0.051964256422520
1359	G	0.051964256422520	0.035497437786971
1360	Q	0.025160641710520	0.035497437786971
1361	W	0.035497437786971	0.035497437786971
1362	H	0.069324257249279	0.025942936819769
1363	C	0.025942936819769	0.025942936819769
1364	G	0.014898685289534	0.025942936819769
1365	G	0.017388445241275	0.025942936819769
1366	D	0.031670712332515	0.031670712332515
1367	G	0.046187951229273	0.046187951229273
1368	G	0.072873550448719	0.072873550448719
1369	H	0.120321936389143	0.072873550448719
1370	C	0.078140935626498	0.072873550448719
1371	E	0.043189131268634	0.043189131268634
1372	E	0.020812435772835	0.025528796971719
1373	L	0.015883376979633	0.025528796971719
1374	V	0.025528796971719	0.025528796971719
1375	P	0.089647676581877	0.089647676581877
1376	A	0.172960566108810	0.119649779991208
1377	C	0.203329678525317	0.119649779991208
1378	A	0.119649779991208	0.119649779991208
1379	E	0.062926947698213	0.119649779991208
1380	G	0.081249646862620	0.119649779991208
1381	E	0.142418125287029	0.124290489914046
1382	A	0.124290489914046	0.124290489914046
1383	L	0.124290489914046	0.124290489914046
1384	C	0.124290489914046	0.124290489914046
1385	Q	0.110862952152366	0.110862952152366
1386	E	0.055456004599977	0.110862952152366
1387	N	0.086541092680994	0.110862952152366
1388	G	0.236656027396044	0.236656027396044
1389	H	0.397008511827142	0.270352570570553
1390	C	0.364341281098867	0.270352570570553
1391	V	0.270352570570553	0.270352570570553
1392	P	0.153959553403304	0.153959553403304
1393	H	0.053608071985367	0.079029747090937
1394	G	0.029769252548697	0.075597585186685
1395	W	0.079029747090937	0.053608071985367
1396	L	0.075597585186685	0.051288052964822
1397	C	0.051288052964822	0.051288052964822
1398	D	0.036527196428119	0.036527196428119
1399	N	0.023067971898884	0.023067971898884
1400	Q	0.006872707174149	0.006872707174149
1401	D	0.004652288249184	0.004652288249184
1402	D	0.002482827035513	0.002482827035513
1403	C	0.002482827035513	0.002482827035513
1404	G	0.002014048025888	0.002014048025888
1405	D	0.001316543245600	0.001710695851119
1406	G	0.001006569165823	0.001630457826465
1407	S	0.001710695851119	0.001630457826465
1408	D	0.001630457826465	0.001710695851119
1409	E	0.002833843542677	0.002833843542677
1410	E	0.004280655641396	0.002833843542677
1411	G	0.004914034627541	0.002833843542677
1412	C	0.002319944283041	0.004280655641396
1413	A	0.002829806940909	0.004914034627541
1414	A	0.008467449712077	0.008467449712077
1415	P	0.011290708898641	0.011290708898641
1416	G	0.018005022801040	0.018005022801040
1417	C	0.035388439613173	0.035388439613173
1418	G	0.060065724054277	0.060065724054277
1419	E	0.077624321607727	0.077624321607727
1420	G	0.107145873079454	0.107145873079454
1421	Q	0.107145873079454	0.107145873079454
1422	M	0.155198565000668	0.112880864505209
1423	T	0.112880864505209	0.155198565000668
1424	C	0.219503772045657	0.219503772045657
1425	S	0.313420339450972	0.313420339450972
1426	S	0.348165337486535	0.348165337486535
1427	G	0.570307474891899	0.570307474891899
1428	H	0.787774116679388	0.710463451570538
1429	C	0.710463451570538	0.710463451570538
1430	L	0.741561016374502	0.710463451570538
1431	P	0.637726022544388	0.637726022544388
1432	L	0.465301247240009	0.465301247240009
1433	A	0.213140462057836	0.303092719863203
1434	L	0.303092719863203	0.247445228777863
1435	L	0.247445228777863	0.213140462057836
1436	C	0.178549068253789	0.178549068253789
1437	D	0.132268482494341	0.132268482494341
1438	R	0.087575667311253	0.087575667311253
1439	Q	0.024898222921203	0.024898222921203
1440	D	0.016953575347729	0.016953575347729
1441	D	0.007742458417124	0.007742458417124
1442	C	0.006318242047142	0.006318242047142
1443	G	0.005825214146347	0.005825214146347
1444	D	0.002644030999415	0.004488467046939
1445	G	0.002644030999415	0.003840872986137
1446	T	0.004488467046939	0.003149416076321
1447	D	0.003840872986137	0.003840872986137
1448	E	0.003149416076321	0.004488467046939
1449	P	0.011736561922522	0.011736561922522
1450	S	0.042733571224595	0.032994314060208
1451	Y	0.032994314060208	0.042733571224595
1452	P	0.067564740220372	0.067564740220372
1453	C	0.151047897479985	0.080844166889888
1454	P	0.105238310673502	0.105238310673502
1455	Q	0.080844166889888	0.151047897479985
1456	G	0.159578222055611	0.159578222055611
1457	L	0.346849816974540	0.346849816974540
1458	L	0.539957267435379	0.346849816974540
1459	A	0.499408275276247	0.414240791841045
1460	C	0.328779266890347	0.452791583049357
1461	A	0.414240791841045	0.452791583049357
1462	D	0.452791583049357	0.452791583049357
1463	G	0.646499613113995	0.646499613113995
1464	R	0.760908570906211	0.646499613113995
1465	C	0.677813793520969	0.646499613113995
1466	L	0.458476787298419	0.458476787298419
1467	P	0.326984476105470	0.326984476105470
1468	P	0.251786705130752	0.251786705130752
1469	A	0.094817236463591	0.251786705130752
1470	L	0.120530774743359	0.251786705130752
1471	L	0.340005432163903	0.254037347815794
1472	C	0.254037347815794	0.254037347815794
1473	D	0.279196821390723	0.254037347815794
1474	G	0.228425814511576	0.228425814511576
1475	H	0.073008753349510	0.073008753349510
1476	P	0.050507923516085	0.050507923516085
1477	D	0.034682255124050	0.034682255124050
1478	C	0.028444552094775	0.028444552094775
1479	L	0.024411054555288	0.024411054555288
1480	D	0.024411054555288	0.024411054555288
1481	A	0.011645047552486	0.024411054555288
1482	A	0.021288702308230	0.024411054555288
1483	D	0.046768157701150	0.043986337497110
1484	E	0.043986337497110	0.046768157701150
1485	E	0.079961454988202	0.079961454988202
1486	S	0.228721923609724	0.079961454988202
1487	C	0.135689336041318	0.079961454988202
1488	L	0.059424601319085	0.091609704226521
1489	G	0.067662795958937	0.075938875819911
1490	Q	0.091609704226521	0.075938875819911
1491	V	0.075938875819911	0.091609704226521
1492	T	0.208866806578719	0.208866806578719
1493	C	0.439530877785411	0.340433604534181
1494	V	0.405718963767148	0.340433604534181
1495	P	0.340433604534181	0.340433604534181
1496	G	0.245285635843972	0.340433604534181
1497	E	0.217383533732792	0.340433604534181
1498	V	0.408357319065477	0.289264686033816
1499	S	0.361251408049219	0.361251408049219
1500	C	0.289264686033816	0.361251408049219
1501	V	0.450421608856802	0.341609056587045
1502	D	0.320179605939194	0.341609056587045
1503	G	0.341609056587045	0.393163490789023
1504	T	0.494972756916122	0.393163490789023
1505	C	0.393163490789023	0.460399343515422
1506	L	0.460399343515422	0.460399343515422
1507	G	0.460399343515422	0.460399343515422
1508	A	0.628192569850249	0.460399343515422
1509	I	0.344656966821692	0.457155200047291
1510	Q	0.331178846300494	0.357616395289707
1511	L	0.457155200047291	0.344656966821692
1512	C	0.357616395289707	0.331178846300494
1513	D	0.293939496684156	0.293939496684156
1514	G	0.241385375964759	0.241385375964759
1515	V	0.078042712039092	0.078042712039092
1516	W	0.060395671559937	0.060395671559937
1517	D	0.038091620608632	0.038091620608632
1518	C	0.016264307065657	0.016264307065657
1519	P	0.013366318885810	0.013366318885810
1520	D	0.007714262418847	0.013049338461449
1521	G	0.007714262418847	0.013049338461449
1522	A	0.013049338461449	0.013049338461449
1523	D	0.031809515033115	0.013049338461449
1524	E	0.016112208039699	0.016112208039699
1525	G	0.008202008383227	0.016190315395632
1526	P	0.030148817142808	0.016190315395632
1527	G	0.016190315395632	0.019198265824311
1528	H	0.019198265824311	0.030148817142808
1529	C	0.032217650559036	0.032217650559036
1530	P	0.036076878380816	0.036076878380816
1531	L	0.036076878380816	0.036076878380816
1532	P	0.069670345008714	0.069670345008714
1533	S	0.116514082156044	0.116514082156044
1534	L	0.246820172335396	0.246820172335396
1535	P	0.246820172335396	0.246820172335396
1536	T	0.246820172335396	0.246820172335396
1537	P	0.205323163796073	0.205323163796073
1538	P	0.138615729892921	0.138615729892922
1539	A	0.138615729892922	0.138615729892921
1540	S	0.060821948531360	0.125212519254198
1541	T	0.070796589672069	0.070796589672069
1542	L	0.125212519254198	0.060821948531360
1543	P	0.036681484933578	0.052110972233860
1544	G	0.043328761774350	0.052110972233860
1545	P	0.052110972233860	0.052110972233860
1546	S	0.060749441517946	0.052110972233860
1547	P	0.070713086997814	0.060749441517946
1548	G	0.050066638893142	0.070713086997814
1549	S	0.090093926036217	0.070713086997814
1550	L	0.107291813245668	0.084555188532571
1551	D	0.060128698643834	0.090093926036217
1552	T	0.084555188532571	0.107291813245668
1553	A	0.108870104818926	0.108870104818926
1554	S	0.108870104818926	0.108870104818926
1555	S	0.130377833431016	0.130377833431016
1556	P	0.130377833431016	0.130377833431016
1557	L	0.144242788921486	0.130377833431016
1558	A	0.212988608473363	0.144242788921486
1559	S	0.098214461437612	0.156280761580249
1560	A	0.156280761580249	0.156280761580249
1561	S	0.255022826780122	0.156280761580249
1562	P	0.138037929394546	0.230305617781706
1563	A	0.230305617781706	0.244046905032969
1564	P	0.244046905032969	0.230305617781706
1565	P	0.378811320848252	0.230305617781706
1566	C	0.197053022339590	0.197053022339590
1567	G	0.166654100717057	0.166654100717057
1568	P	0.131335791698183	0.131335791698183
1569	F	0.066057978024625	0.119000647154286
1570	E	0.101981723929348	0.101981723929348
1571	F	0.119000647154286	0.101981723929348
1572	R	0.085553423561964	0.101981723929348
1573	C	0.106151111807145	0.106151111807145
1574	G	0.095538843170026	0.106151111807145
1575	S	0.115261830519838	0.115261830519838
1576	G	0.156771708316263	0.115261830519838
1577	E	0.259912228109584	0.131171390046739
1578	C	0.085871718190884	0.131171390046739
1579	T	0.131171390046739	0.085871718190884
1580	P	0.044331855042122	0.044331855042122
1581	R	0.024088335158032	0.024088335158032
1582	G	0.007624579880928	0.019630288540049
1583	W	0.016054701018540	0.016054701018540
1584	R	0.019630288540049	0.016054701018540
1585	C	0.013063543051499	0.016054701018540
1586	D	0.017132762439618	0.013063543051499
1587	Q	0.010740168506190	0.010740168506190
1588	E	0.005338314491098	0.005338314491098
1589	E	0.003611820864375	0.003611820864375
1590	D	0.003611820864375	0.003611820864375
1591	C	0.003611820864375	0.003611820864375
1592	A	0.002930504382069	0.002930504382069
1593	D	0.002055283122300	0.002055283122300
1594	G	0.000968841779737	0.002055283122300
1595	S	0.001646620476346	0.002055283122300
1596	D	0.002861901101513	0.002861901101513
1597	E	0.006097738552224	0.006097738552224
1598	R	0.009001795010102	0.009001795010102
1599	G	0.019217588590530	0.012985638550739
1600	C	0.012985638550739	0.012985638550739
1601	G	0.012985638550739	0.019217588590530
1602	G	0.021885916826726	0.021885916826726
1603	P	0.045363306546010	0.045363306546010
1604	C	0.055100762514887	0.055100762514887
1605	A	0.111813229743634	0.111813229743634
1606	P	0.142210134904860	0.115519785080376
1607	H	0.115519785080376	0.142210134904860
1608	H	0.157000345787619	0.157000345787619
1609	A	0.157000345787620	0.157000345787620
1610	P	0.295813524510867	0.295813524510867
1611	C	0.357175837516496	0.295813524510867
1612	A	0.357175837516496	0.295813524510867
1613	R	0.165743780198511	0.248203145728628
1614	G	0.129960909857853	0.248203145728628
1615	P	0.248203145728628	0.185628883292874
1616	H	0.329620333661637	0.185628883292874
1617	C	0.185628883292874	0.219809134460187
1618	V	0.123137323829288	0.185628883292874
1619	S	0.219809134460187	0.159186112482452
1620	P	0.159186112482452	0.159186112482452
1621	E	0.124607532729586	0.174799620344080
1622	Q	0.174799620344080	0.159186112482452
1623	L	0.192343724990832	0.124607532729586
1624	C	0.122828852617311	0.122828852617311
1625	D	0.089418975553220	0.089418975553220
1626	G	0.057636517037427	0.057636517037427
1627	V	0.017609271614776	0.017609271614776
1628	R	0.010185693083150	0.013370623098514
1629	Q	0.009070044776886	0.010185693083150
1630	C	0.013370623098514	0.009070044776886
1631	P	0.007287104605970	0.007287104605970
1632	D	0.004772168089532	0.007201440339044
1633	G	0.004772168089532	0.007201440339044
1634	S	0.007201440339044	0.007201440339044
1635	D	0.007201440339044	0.007201440339044
1636	E	0.007927707172330	0.007201440339044
1637	G	0.006256009604882	0.007927707172330
1638	P	0.008303581359646	0.008303581359646
1639	D	0.009702070119573	0.008638931152404
1640	A	0.008638931152404	0.009702070119573
1641	C	0.013010846169577	0.011620528180201
1642	G	0.014604083423875	0.013010846169577
1643	G	0.011620528180201	0.014604083423875
1644	L	0.024753317650951	0.024753317650951
1645	P	0.042785432183995	0.042785432183995
1646	A	0.042785432183995	0.042785432183995
1647	L	0.089909202666084	0.089909202666084
1648	G	0.143848528824488	0.104243741288919
1649	G	0.180211643161800	0.104243741288919
1650	P	0.104243741288919	0.143848528824488
1651	N	0.081193876030135	0.104243741288919
1652	R	0.168295285365931	0.104243741288919
1653	T	0.098201078682103	0.124705857326152
1654	G	0.170604076917860	0.124705857326152
1655	L	0.124705857326152	0.098201078682103
1656	P	0.056748611059980	0.074461093183918
1657	C	0.056748611059980	0.074461093183918
1658	P	0.074461093183918	0.074461093183918
1659	E	0.131921265197157	0.131921265197157
1660	Y	0.280576439804615	0.214629477270766
1661	T	0.214629477270766	0.280576439804615
1662	C	0.335574825328026	0.335574825328026
1663	P	0.381331429806899	0.381331429806899
1664	N	0.381331429806899	0.381331429806899
1665	G	0.552893953415588	0.420995718108684
1666	T	0.552893953415588	0.489154596369013
1667	C	0.420995718108684	0.489154596369013
1668	I	0.489154596369013	0.420995718108684
1669	G	0.337894800283018	0.337894800283018
1670	F	0.300239280271636	0.300239280271636
1671	Q	0.117819948106046	0.201456444680719
1672	L	0.201456444680719	0.201456444680719
1673	V	0.193826422007447	0.201456444680719
1674	C	0.255460577524272	0.201456444680719
1675	D	0.223885284604708	0.193826422007447
1676	G	0.119589608547384	0.121924144577742
1677	Q	0.057990371375282	0.119589608547384
1678	P	0.121924144577742	0.057990371375282
1679	D	0.053196385143331	0.053196385143331
1680	C	0.049212433197343	0.049212433197343
1681	G	0.026812914888940	0.026812914888940
1682	R	0.013546821873281	0.013546821873281
1683	P	0.004886316002838	0.006836520357723
1684	G	0.005608805564456	0.005608805564456
1685	Q	0.006836520357723	0.005608805564456
1686	V	0.005608805564456	0.006836520357723
1687	G	0.010542202465341	0.010542202465341
1688	P	0.015861897275490	0.012169015580684
1689	S	0.012169015580684	0.015861897275490
1690	P	0.031257427063974	0.022109717724748
1691	E	0.022109717724748	0.022109717724748
1692	E	0.022109717724748	0.031257427063974
1693	Q	0.055908664342865	0.030999911307140
1694	G	0.060312435055335	0.055908664342865
1695	C	0.030999911307140	0.060312435055335
1696	G	0.077314732619811	0.060312435055335
1697	A	0.069361622722003	0.069361622722003
1698	W	0.059576193795911	0.077314732619811
1699	G	0.106876367027084	0.106876367027084
1700	P	0.172489904079739	0.172489904079739
1701	W	0.281477306820038	0.281477306820038
1702	S	0.300331511946326	0.300331511946326
1703	P	0.476875491248214	0.300331511946326
1704	W	0.300331511946326	0.325505022000848
1705	G	0.325505022000848	0.325505022000848
1706	P	0.437800584163762	0.300331511946326
1707	C	0.229176000922321	0.266238152331724
1708	S	0.266238152331724	0.243990124096298
1709	R	0.243990124096298	0.229176000922321
1710	T	0.149546158561740	0.182476227141277
1711	C	0.149546158561740	0.149546158561740
1712	G	0.182476227141277	0.149546158561740
1713	P	0.108428136168199	0.182476227141277
1714	W	0.205259148295408	0.182476227141277
1715	G	0.233043447071024	0.205259148295408
1716	Q	0.138568885811023	0.205259148295408
1717	G	0.232066493287206	0.232066493287206
1718	R	0.174751792512955	0.232066493287206
1719	S	0.282377148731859	0.282377148731859
1720	R	0.315260971198152	0.315260971198152
1721	R	0.509440777839485	0.509440777839485
1722	C	0.696535352864226	0.516782001358954
1723	S	0.516782001358954	0.528786373787440
1724	P	0.528786373787440	0.661335678377319
1725	L	0.661335678377319	0.606052071607646
1726	G	0.687054705222333	0.606052071607646
1727	L	0.606052071607646	0.606052071607646
1728	L	0.566653323965643	0.566653323965643
1729	V	0.410299478240604	0.410299478240604
1730	L	0.410106277450464	0.410106277450464
1731	Q	0.285466497551706	0.302491378068380
1732	N	0.285466497551706	0.285466497551706
1733	C	0.302491378068380	0.285466497551706
1734	P	0.220750553759171	0.302491378068380
1735	G	0.375629138098147	0.302491378068380
1736	P	0.374351370290238	0.243568998086256
1737	E	0.243568998086256	0.243568998086256
1738	H	0.188126151910464	0.208483832376585
1739	Q	0.131464915247402	0.208483832376585
1740	S	0.208483832376585	0.208483832376585
1741	Q	0.220101469001843	0.208483832376585
1742	A	0.230617773446231	0.208483832376585
1743	C	0.149836519657353	0.149836519657353
1744	F	0.149836519657353	0.149836519657353
1745	T	0.106374964561256	0.149836519657353
1746	A	0.291080829889941	0.275816424853173
1747	A	0.275816424853173	0.291080829889941
1748	C	0.294446834143411	0.294446834143411
1749	P	0.452474437566121	0.382858340249456
1750	V	0.472481966855879	0.433468758906065
1751	D	0.382858340249456	0.433468758906065
1752	G	0.433468758906065	0.408539436440896
1753	E	0.290530501129850	0.408539436440896
1754	W	0.408539436440896	0.424104359194804
1755	S	0.474713002241980	0.408539436440896
1756	T	0.424104359194804	0.408539436440896
1757	W	0.208432260598713	0.208432260598713
1758	S	0.208432260598713	0.208432260598713
1759	P	0.198666398989279	0.208432260598713
1760	W	0.348625212843222	0.348625212843222
1761	S	0.348625212843222	0.348625212843222
1762	V	0.485207640466339	0.417195446207364
1763	C	0.417195446207364	0.419855706061505
1764	S	0.419855706061505	0.419855706061505
1765	E	0.435774363924405	0.417195446207364
1766	P	0.264632200937038	0.296500285372456
1767	C	0.279677394184604	0.279677394184604
1768	R	0.296500285372456	0.269222384039248
1769	G	0.254692427820207	0.269222384039248
1770	T	0.269222384039248	0.254692427820207
1771	M	0.177656665143005	0.177656665143005
1772	T	0.102630972127180	0.127260238798585
1773	R	0.095451139883008	0.114808682200432
1774	Q	0.127260238798585	0.102630972127180
1775	R	0.114808682200432	0.095451139883008
1776	Q	0.057557397551888	0.075502113184728
1777	C	0.057557397551888	0.075502113184728
1778	H	0.075502113184728	0.075502113184728
1779	S	0.114808682200432	0.095702016893777
1780	P	0.095702016893777	0.113836493182923
1781	Q	0.113836493182923	0.114808682200432
1782	N	0.182790102599666	0.126171843938279
1783	G	0.170852058489335	0.126171843938279
1784	G	0.126171843938279	0.126171843938279
1785	R	0.105796549223573	0.121601414347686
1786	T	0.121601414347686	0.121601414347686
1787	C	0.121601414347686	0.121601414347686
1788	A	0.121601414347686	0.121601414347686
1789	A	0.141379044469221	0.141379044469221
1790	L	0.161457790489617	0.161457790489617
1791	P	0.182968385330048	0.182968385330048
1792	G	0.230451743152986	0.227318915374184
1793	G	0.271899318935323	0.230451743152986
1794	L	0.227318915374184	0.230451743152986
1795	H	0.318438088811826	0.227318915374184
1796	S	0.198295572130933	0.198295572130933
1797	T	0.156805925894792	0.156805925894792
1798	R	0.070404265940936	0.070404265940936
1799	Q	0.029577570222036	0.060793100001997
1800	T	0.054439242108767	0.060793100001997
1801	K	0.060793100001997	0.054439242108767
1802	P	0.063599374988838	0.054439242108767
1803	C	0.042481533964030	0.060793100001997
1804	P	0.039944002411950	0.061979992347868
1805	Q	0.062618573856212	0.044251818636430
1806	D	0.061979992347868	0.044251818636430
1807	G	0.044251818636430	0.050812869842237
1808	C	0.028002123042792	0.050812869842237
1809	P	0.050812869842237	0.050812869842237
1810	N	0.078678098681534	0.078678098681534
1811	A	0.158049799249697	0.097370413884918
1812	T	0.097370413884918	0.097370413884918
1813	C	0.097370413884918	0.158049799249697
1814	S	0.158049799249697	0.158049799249697
1815	G	0.315505820737500	0.315505820737500
1816	E	0.341330737219530	0.341330737219530
1817	L	0.341330737219530	0.341330737219530
1818	M	0.341330737219530	0.341330737219530
1819	F	0.551004437985004	0.502737130157835
1820	Q	0.502737130157835	0.502737130157835
1821	P	0.616212311376214	0.502737130157835
1822	C	0.333237640327601	0.402134269793267
1823	A	0.199859459632228	0.402134269793267
1824	P	0.402134269793267	0.333237640327601
1825	C	0.539514809706359	0.320422753483240
1826	P	0.320422753483240	0.320422753483240
1827	L	0.224362972384971	0.224373934361479
1828	T	0.208864712977097	0.224373934361479
1829	C	0.224373934361479	0.224373934361479
1830	D	0.353352712848369	0.224373934361479
1831	D	0.224373934361479	0.224373934361479
1832	I	0.166921172294229	0.166921172294229
1833	S	0.105395270926283	0.126867601363341
1834	G	0.126867601363341	0.126867601363341
1835	Q	0.126867601363341	0.110464351034669
1836	V	0.110464351034669	0.110464351034669
1837	T	0.084973859486189	0.089558623419715
1838	C	0.054676473429096	0.089558623419715
1839	P	0.089558623419715	0.089558623419715
1840	P	0.129531005877248	0.105029545472537
1841	D	0.105029545472537	0.129531005877248
1842	W	0.188567798556373	0.188567798556373
1843	P	0.330441796667154	0.188567798556373
1844	C	0.312548705077922	0.188567798556373
1845	G	0.132741429656021	0.132741429656021
1846	S	0.102703855491064	0.116577813156398
1847	P	0.061715652468595	0.116577813156398
1848	G	0.116577813156398	0.116577813156398
1849	C	0.225803876781639	0.182210855594145
1850	W	0.306138622976002	0.182210855594145
1851	C	0.182210855594145	0.182210855594145
1852	P	0.130803599437674	0.156546575602405
1853	E	0.066172435294728	0.156546575602405
1854	G	0.156546575602405	0.156546575602405
1855	Q	0.229583167466214	0.229583167466214
1856	V	0.374163768638231	0.374163768638231
1857	L	0.610278150641864	0.374163768638231
1858	G	0.453251759463740	0.374163768638231
1859	S	0.311143434823731	0.328994577344246
1860	E	0.206073461785174	0.328994577344246
1861	G	0.328994577344246	0.328994577344246
1862	W	0.420601718558858	0.420601718558858
1863	C	0.606554467408449	0.606554467408449
1864	V	0.758393976302950	0.606554467408449
1865	W	0.758393976302950	0.606554467408449
1866	P	0.455059399508246	0.506115622500076
1867	R	0.455059399508246	0.506115622500076
1868	Q	0.506115622500076	0.506115622500076
1869	C	0.658226497736541	0.658226497736541
1870	P	0.815157732796582	0.700117303309347
1871	C	0.815157732796582	0.700117303309347
1872	L	0.700117303309347	0.700117303309347
1873	V	0.508612123182120	0.508612123182120
1874	D	0.325359704478896	0.508612123182120
1875	G	0.379718471389673	0.508612123182120
1876	A	0.535990427657144	0.474277007197098
1877	R	0.541352652283854	0.474277007197098
1878	Y	0.474277007197098	0.474277007197098
1879	W	0.346594929816040	0.346594929816040
1880	P	0.346594929816039	0.346594929816039
1881	G	0.206675366058626	0.346594929816039
1882	Q	0.222999992879867	0.346594929816039
1883	R	0.479713959414799	0.479713959414799
1884	I	0.712878203611285	0.712878203611285
1885	K	0.764619735625819	0.712878203611285
1886	A	0.735306415089931	0.712878203611285
1887	D	0.445050902514598	0.445050902514598
1888	C	0.234411907595046	0.304083768145810
1889	Q	0.279879487044909	0.304083768145810
1890	L	0.304083768145810	0.304083768145810
1891	C	0.338169052777257	0.304083768145810
1892	I	0.338169052777257	0.315610634269124
1893	C	0.287224701477784	0.338169052777257
1894	Q	0.315610634269124	0.338169052777257
1895	D	0.413823360361835	0.372347231554238
1896	G	0.528434788765147	0.372347231554238
1897	R	0.372347231554238	0.372347231554238
1898	P	0.243191511107809	0.243191511107809
1899	R	0.215459616505623	0.215459616505623
1900	R	0.173489326860012	0.173489326860012
1901	C	0.149530908796385	0.149530908796385
1902	R	0.051888996179903	0.125927007949184
1903	L	0.086955694220701	0.125927007949184
1904	N	0.125927007949184	0.125927007949184
1905	P	0.273967608097032	0.259119079280005
1906	D	0.259119079280005	0.273967608097032
1907	C	0.291519699698398	0.291519699698398
1908	A	0.430263461154748	0.291519699698398
1909	V	0.411748037733435	0.404794382698707
1910	D	0.270366081261414	0.404794382698707
1911	C	0.404794382698707	0.345534022496093
1912	G	0.307600031025244	0.345534022496093
1913	W	0.345534022496093	0.404794382698707
1914	S	0.499323445412903	0.499323445412903
1915	S	0.789420724758868	0.550089297511202
1916	W	0.638366561917716	0.550089297511202
1917	S	0.550089297511202	0.635226908931055
1918	P	0.535137621824005	0.550089297511202
1919	W	0.635226908931055	0.550089297511202
1920	A	0.520294351875855	0.535137621824005
1921	K	0.569643926169006	0.569643926169006
1922	C	0.400638052755082	0.556660631634691
1923	L	0.576424999560878	0.556660631634691
1924	G	0.556660631634691	0.556660631634691
1925	P	0.556660631634691	0.556660631634691
1926	C	0.556660631634691	0.556660631634691
1927	G	0.734047142937327	0.556660631634691
1928	S	0.600612019212520	0.565181818037061
1929	Q	0.550651481017589	0.565181818037061
1930	S	0.565181818037061	0.550651481017589
1931	I	0.391070080127424	0.391070080127424
1932	Q	0.213338843268328	0.279030137726619
1933	W	0.233655768446022	0.233655768446022
1934	S	0.279030137726619	0.213338843268328
1935	F	0.170046208715657	0.213219206551152
1936	R	0.213219206551152	0.193279808098519
1937	S	0.170046208715657	0.170046208715657
1938	S	0.193279808098519	0.170046208715657
1939	N	0.153357222214685	0.153357222214685
1940	N	0.087586746136088	0.087586746136088
1941	P	0.087586746136088	0.087586746136088
1942	R	0.072212847611658	0.077470871995243
1943	P	0.077470871995243	0.072212847611658
1944	S	0.032863269389262	0.064654338617640
1945	G	0.060254614128216	0.064654338617640
1946	R	0.064654338617640	0.064654338617640
1947	G	0.069403175767386	0.069403175767386
1948	R	0.081416223617751	0.081416223617751
1949	Q	0.120575157874009	0.120575157874009
1950	C	0.148237770810685	0.148237770810685
1951	R	0.148237770810685	0.148237770810685
1952	G	0.247411137912937	0.232729601247544
1953	I	0.232729601247544	0.232729601247544
1954	H	0.288565803362630	0.232729601247544
1955	R	0.177511819046312	0.232729601247544
1956	K	0.195263725676307	0.195263725676307
1957	A	0.265291184335942	0.183453668043747
1958	R	0.183453668043747	0.183453668043747
1959	R	0.095671072675451	0.136018569410664
1960	C	0.136018569410664	0.106780345082500
1961	Q	0.106780345082500	0.095671072675451
1962	T	0.059534909793508	0.059534909793508
1963	E	0.051393860782297	0.051393860782297
1964	P	0.036575577427458	0.049094375180052
1965	C	0.035822766598467	0.049057108531953
1966	E	0.049094375180052	0.049057108531953
1967	G	0.049057108531953	0.049057108531953
1968	C	0.049057108531953	0.049057108531953
1969	E	0.051945349205997	0.049057108531953
1970	H	0.042967371504372	0.045722659324841
1971	Q	0.024860569313526	0.045722659324841
1972	G	0.045722659324841	0.045722659324841
1973	Q	0.100415444196808	0.069724248097087
1974	V	0.069724248097087	0.089836401241417
1975	H	0.089836401241417	0.089836401241417
1976	R	0.089836401241417	0.089836401241417
1977	V	0.049658284776840	0.089836401241417
1978	G	0.127504934796233	0.127504934796233
1979	E	0.127593798969843	0.127593798969843
1980	R	0.212792349347617	0.212792349347617
1981	W	0.364700609461282	0.350858309229109
1982	H	0.364700609461282	0.364700609461282
1983	G	0.350858309229109	0.364700609461282
1984	G	0.485032193493571	0.364700609461282
1985	P	0.484832734793814	0.484832734793814
1986	C	0.304497326120701	0.485032193493571
1987	R	0.521049219233859	0.521049219233859
1988	V	0.657043743505664	0.542610367017513
1989	C	0.685441437944764	0.638572041135287
1990	Q	0.542610367017513	0.657043743505664
1991	C	0.638572041135287	0.685441437944764
1992	L	0.700324309754826	0.700324309754826
1993	H	0.724316715061719	0.724316715061719
1994	N	0.842549408324535	0.808271179503743
1995	L	0.842549408324535	0.822828594032155
1996	T	0.808271179503743	0.822828594032155
[truncated: 3,154 more rows]
