# Supplementary material for: Conserved degronome features governing quality control associated proteolysis
Source: Nat Commun. 2022 Dec 8;13:7588. doi: 10.1038/s41467-022-35298-y (PMC9732359; doi:10.1038/s41467-022-35298-y)
Supplement: Supplementary file 7 — Supplementary Data 5 [file 41467_2022_35298_MOESM7_ESM.zip › profile_A3KFT3.csv]

# Degron profile of A3KFT3
# logit: Predicted probability of a tile being a degron (PSI<2.2) assigned to central position
# smooth: Running median spanning 5 positions
resi	aa	logit	logit_smooth
1	M	0.500000000000000	0.500000000000000
2	A	0.500000000000000	0.500000000000000
3	W	0.500000000000000	0.500000000000000
4	E	0.500000000000000	0.500000000000000
5	N	0.500000000000000	0.500000000000000
6	Q	0.500000000000000	0.500000000000000
7	T	0.500000000000000	0.500000000000000
8	F	0.500000000000000	0.500000000000000
9	N	0.654894541455777	0.603808991734059
10	S	0.702164249799070	0.603808991734059
11	D	0.603808991734059	0.603808991734059
12	F	0.453466194664911	0.603808991734059
13	I	0.591046747302201	0.603808991734059
14	L	0.607617372969891	0.607617372969891
15	L	0.629187705203458	0.607617372969891
16	G	0.644046586169931	0.629187705203458
17	I	0.494701718323020	0.644046586169931
18	F	0.697506847499878	0.697506847499878
19	N	0.812448949018482	0.812448949018482
20	H	0.941843067703346	0.937281075920129
21	S	0.941843067703346	0.937281075920129
22	P	0.937281075920129	0.937281075920129
23	T	0.931343053906231	0.937281075920129
24	H	0.931343053906231	0.937281075920129
25	T	0.956556924977193	0.956556924977193
26	F	0.956556924977193	0.956556924977193
27	L	0.956556924977193	0.956556924977193
28	F	0.965224245201110	0.965224245201110
29	F	0.977730255908273	0.977730255908273
30	L	0.981777674788851	0.981777674788851
31	V	0.991627137450871	0.991627137450871
32	L	0.994356073981963	0.991627137450871
33	A	0.991971332625732	0.991627137450871
34	I	0.989790687095363	0.989790687095363
35	F	0.981092289309519	0.981092289309519
36	S	0.979210164647876	0.979210164647876
37	V	0.974301322490435	0.974301322490435
38	A	0.971911877795034	0.974301322490435
39	F	0.971911877795034	0.974301322490435
40	M	0.974437475398962	0.974437475398962
41	G	0.976364970516059	0.976364970516059
42	N	0.983129942895284	0.976364970516059
43	S	0.981743832264389	0.976364970516059
44	V	0.934998577279650	0.935659791055478
45	M	0.935659791055478	0.934998577279650
46	V	0.887238519879405	0.923344059267326
47	L	0.923344059267326	0.887238519879405
48	L	0.874214452321670	0.874214452321670
49	I	0.823694752250857	0.874214452321670
50	Y	0.840065639921639	0.874214452321670
51	L	0.908741384188716	0.908741384188716
52	D	0.945172220286940	0.945172220286940
53	T	0.949718714474677	0.949718714474677
54	Q	0.959339416851687	0.949718714474677
55	L	0.962952399664928	0.949718714474677
56	H	0.932595016729883	0.932595016729883
57	T	0.871715132591916	0.871715132591916
58	P	0.862455467702846	0.871257714808143
59	M	0.871257714808143	0.871257714808143
60	Y	0.871257714808143	0.871257714808143
61	F	0.953194388561871	0.909643458277973
62	L	0.909643458277973	0.942561108626161
63	L	0.953484253464282	0.953194388561871
64	S	0.942561108626161	0.953484253464282
65	Q	0.966211379649246	0.966211379649246
66	L	0.982930566600810	0.982930566600810
67	F	0.990890366417849	0.982930566600810
68	L	0.986362169183698	0.982930566600810
69	M	0.976871743895943	0.976871743895943
70	D	0.974715092765063	0.974715092765063
71	L	0.945774439943369	0.945774439943369
72	M	0.897466589323155	0.945774439943369
73	L	0.929398263649252	0.945691605106915
74	I	0.945970928254870	0.929398263649252
75	C	0.945691605106915	0.929398263649252
76	S	0.880859019722304	0.894853150742917
77	T	0.872010004925796	0.894853150742917
78	V	0.894853150742917	0.880859019722304
79	P	0.944532709434928	0.872659140586647
80	K	0.872659140586647	0.872659140586647
81	M	0.820034639211561	0.820034639211561
82	A	0.695745129486084	0.695745129486084
83	F	0.529016300488563	0.587498272028955
84	N	0.587498272028955	0.587498272028955
85	Y	0.587498272028955	0.587498272028955
86	L	0.679352338858180	0.587498272028955
87	S	0.603908119374665	0.603908119374665
88	G	0.575577013073653	0.653319021341588
89	S	0.697842165158127	0.608230279508326
90	K	0.653319021341588	0.608230279508326
91	S	0.608230279508326	0.653319021341588
92	I	0.433960214474527	0.653319021341588
93	S	0.663015528315782	0.663015528315782
94	M	0.679843128703951	0.678655332368921
95	A	0.678655332368921	0.679843128703951
96	G	0.785229519293388	0.785229519293388
97	C	0.891853080244527	0.891853080244527
98	A	0.891853080244527	0.891853080244527
99	T	0.942636648491602	0.919770342471682
100	Q	0.968623706469872	0.919770342471682
101	I	0.919770342471682	0.919770342471682
102	F	0.919770342471682	0.919770342471682
103	F	0.813992726095497	0.919770342471682
104	Y	0.851313178699871	0.919770342471682
105	V	0.933992818345006	0.933992818345006
106	S	0.943040501032722	0.943040501032722
107	L	0.962042974871276	0.962042974871276
108	L	0.968519056059526	0.968519056059526
109	G	0.982717272339786	0.968519056059526
110	S	0.976746860851503	0.968519056059526
111	E	0.957413209047566	0.957413209047566
112	C	0.954191797156108	0.954191797156108
113	F	0.857416910135996	0.868188973162253
114	L	0.791869793580029	0.868188973162253
115	L	0.868188973162253	0.857416910135996
116	A	0.877117646731775	0.868188973162253
117	V	0.823403363195038	0.877117646731775
118	M	0.926230021930663	0.926230021930663
119	S	0.952738997609795	0.952473363523057
120	Y	0.974264064333737	0.952719550076183
121	D	0.952473363523057	0.952719550076183
122	R	0.952719550076183	0.952473363523057
123	Y	0.920462146201683	0.920462146201683
124	I	0.914268308540156	0.914268308540156
125	A	0.897809601908210	0.897809601908210
126	I	0.803424309623328	0.884768587630385
127	C	0.836209131897813	0.836209131897813
128	H	0.884768587630385	0.836209131897813
129	P	0.827147464978185	0.876718772167267
130	L	0.890572450802097	0.884768587630385
131	R	0.876718772167267	0.876718772167267
132	Y	0.893198130893696	0.876718772167267
133	T	0.868344041245346	0.868344041245346
134	N	0.802503030277893	0.802503030277893
135	L	0.789454230922831	0.789454230922831
136	M	0.778379799324880	0.789454230922831
137	R	0.767100699608999	0.789454230922831
138	P	0.826247426408076	0.814246507598404
139	K	0.825463349020761	0.825463349020761
140	I	0.814246507598404	0.826247426408076
141	C	0.833722348369008	0.833722348369008
142	G	0.909885035630289	0.905860899441517
143	L	0.959856817512606	0.905860899441517
144	M	0.905860899441517	0.905860899441517
145	T	0.864832004768027	0.899179850577738
146	A	0.899179850577738	0.872218254592408
147	F	0.839846609390248	0.872218254592408
148	S	0.872218254592408	0.872218254592408
149	W	0.872218254592408	0.872218254592408
150	I	0.896428202915125	0.872218254592408
151	L	0.851223419396140	0.851223419396140
152	G	0.788914244331236	0.837237085916256
153	S	0.809078165273851	0.809078165273851
154	M	0.837237085916256	0.809078165273851
155	D	0.809078165273851	0.809078165273851
156	A	0.809078165273851	0.809078165273851
157	I	0.809078165273851	0.809078165273851
158	I	0.799940428368287	0.799940428368287
159	D	0.662621877409826	0.793542832805240
160	A	0.644112536536094	0.743977153107213
161	V	0.793542832805240	0.662621877409826
162	A	0.743977153107213	0.743977153107213
163	T	0.658956664484405	0.743977153107213
164	F	0.806622384594707	0.661173598672669
165	S	0.661173598672668	0.661173598672668
166	F	0.661173598672669	0.661173598672669
167	S	0.540490936027113	0.661173598672669
168	Y	0.717294995663030	0.717294995663030
169	C	0.794369379228798	0.794369379228798
170	G	0.808892487449775	0.794369379228798
171	S	0.847043962036033	0.794369379228798
172	R	0.732447447636092	0.732447447636092
173	E	0.732447447636092	0.732447447636092
174	I	0.699420124319671	0.700565032155132
175	A	0.554641313929121	0.700565032155132
176	H	0.700565032155132	0.700565032155132
177	F	0.717426382495159	0.717426382495159
178	F	0.762994663608771	0.762994663608771
179	C	0.888883561203813	0.888883561203813
180	D	0.888883561203813	0.888883561203813
181	F	0.922506825264789	0.888883561203813
182	P	0.942693299686678	0.888883561203813
183	S	0.801517584182467	0.801517584182467
184	L	0.768884854050951	0.770773109819280
185	L	0.755258272039773	0.770773109819280
186	I	0.770773109819280	0.768884854050951
187	L	0.770773109819280	0.755258272039773
188	S	0.545927002700639	0.694004111658584
189	C	0.694004111658584	0.694004111658584
190	N	0.674265974867272	0.694004111658584
191	D	0.820631130996297	0.820631130996297
192	T	0.895268688363933	0.887856992893229
193	S	0.902568879839904	0.887856992893229
194	I	0.887856992893229	0.887856992893229
195	F	0.861952059032275	0.887856992893229
196	E	0.871240554417399	0.887856992893229
197	K	0.920246865415900	0.915313977748341
198	V	0.915313977748341	0.920246865415900
199	L	0.965202408685724	0.965202408685724
200	F	0.989544519859532	0.989544519859532
201	I	0.994315343047175	0.992033865686219
202	C	0.993318747254272	0.992033865686219
203	C	0.992033865686219	0.993318747254272
204	I	0.987921473527014	0.993318747254272
205	V	0.996564206307484	0.996564206307484
206	M	0.998405984567793	0.997956929244628
207	I	0.998664471721125	0.997956929244628
208	V	0.997956929244628	0.997956929244628
209	F	0.996189434114856	0.996189434114856
210	P	0.995521795578262	0.995521795578262
211	V	0.994148989192363	0.994148989192363
212	A	0.991317758030312	0.991317758030312
213	I	0.989652072076799	0.991317758030312
214	I	0.991317758030312	0.991317758030312
215	I	0.993037350707846	0.989652072076799
216	A	0.988501787700052	0.989437476306132
217	S	0.988501787700052	0.989437476306132
218	Y	0.989437476306132	0.989437476306132
219	A	0.991653494019163	0.989437476306132
220	R	0.990546693763282	0.989437476306132
221	V	0.984745504646838	0.984745504646838
222	I	0.969426976028881	0.969426976028881
223	L	0.921723242657202	0.921723242657202
224	A	0.768543050975389	0.768543050975389
225	V	0.671663666736490	0.688193376553060
226	I	0.688193376553060	0.671663666736490
227	H	0.579043253479727	0.579043253479727
228	M	0.513801073483136	0.568400001756755
229	G	0.545861590986551	0.545861590986551
230	S	0.568400001756755	0.513801073483136
231	G	0.395401138305253	0.395401138305253
232	E	0.260324740072974	0.315288562384878
233	G	0.315288562384878	0.260324740072974
234	R	0.212613561925750	0.212613561925750
235	R	0.117101951279503	0.142129820899218
236	K	0.117101951279503	0.142129820899218
237	A	0.142129820899218	0.142129820899218
238	F	0.247881034269821	0.247881034269821
239	T	0.359804705023653	0.359804705023653
240	T	0.559021726171443	0.559021726171443
241	C	0.625390363051526	0.625390363051526
242	S	0.768570650404500	0.768570650404500
243	S	0.841988352187756	0.841988352187756
244	H	0.895288495010313	0.872715216020515
245	L	0.872715216020515	0.872715216020515
246	M	0.872715216020515	0.872715216020515
247	V	0.735053422710087	0.872715216020515
248	V	0.837539286174897	0.872715216020515
249	G	0.905011952250749	0.899239931079316
250	M	0.899239931079316	0.905011952250749
251	Y	0.939210055689114	0.939210055689114
252	Y	0.969187471038121	0.939210055689114
253	G	0.969211309595887	0.939210055689114
254	A	0.934395125760415	0.934395125760415
255	G	0.905431338509339	0.905431338509339
256	L	0.848816872723920	0.848816872723920
257	F	0.621994560077635	0.701334579463041
258	M	0.701334579463041	0.621994560077635
259	Y	0.609584421243856	0.609584421243856
260	I	0.433943673234890	0.448356346507228
261	R	0.399753943196752	0.433943673234890
262	P	0.448356346507228	0.399753943196752
263	T	0.248688050974626	0.292170243458358
264	S	0.292170243458358	0.292170243458358
265	D	0.292170243458358	0.273640535820398
266	R	0.273640535820398	0.273640535820398
267	S	0.200315266328872	0.200315266328872
268	P	0.197911588868667	0.200315266328872
269	M	0.184639677855041	0.200315266328872
270	Q	0.266513496778888	0.266513496778888
271	D	0.301763247702972	0.301763247702972
272	K	0.465324529644950	0.465324529644950
273	L	0.620488793970382	0.620488793970382
274	V	0.767839160569059	0.722650031187718
275	S	0.722650031187718	0.767839160569059
276	V	0.796691069565228	0.796691069565228
277	F	0.896490673500047	0.808010825701409
278	Y	0.820417637805926	0.820417637805926
279	T	0.808010825701409	0.896490673500047
280	I	0.940547245119046	0.940547245119046
281	L	0.971560321013262	0.948614333412870
282	T	0.969212548559563	0.969212548559563
283	P	0.948614333412870	0.969212548559563
284	M	0.971973862587927	0.956412758740118
285	L	0.956412758740118	0.948614333412870
286	N	0.903067066564035	0.903067066564035
287	P	0.835353501764423	0.835353501764423
288	L	0.742337467009236	0.742337467009236
289	I	0.707022159098184	0.707022159098184
290	Y	0.564967640972426	0.666774891088321
291	S	0.580879328061406	0.666774891088321
292	L	0.666774891088321	0.589405005744831
293	R	0.714244159029051	0.630448462105245
294	N	0.589405005744831	0.666774891088321
295	K	0.630448462105245	0.714244159029051
296	E	0.773890749263672	0.630448462105245
297	V	0.773890749263672	0.630448462105245
298	T	0.559669194508673	0.559669194508673
299	R	0.409047675423431	0.409047675423431
300	A	0.343536317152443	0.343536317152443
301	L	0.207997404120690	0.280996954956493
302	R	0.280996954956493	0.280996954956493
303	K	0.271378177180175	0.280996954956493
304	V	0.500000000000000	0.500000000000000
305	L	0.500000000000000	0.500000000000000
306	G	0.500000000000000	0.500000000000000
307	K	0.500000000000000	0.500000000000000
308	G	0.500000000000000	0.500000000000000
309	K	0.500000000000000	0.500000000000000
310	C	0.500000000000000	0.500000000000000
311	G	0.500000000000000	0.500000000000000
312	E	0.500000000000000	0.500000000000000
