# Supplementary material for: Conserved degronome features governing quality control associated proteolysis
Source: Nat Commun. 2022 Dec 8;13:7588. doi: 10.1038/s41467-022-35298-y (PMC9732359; doi:10.1038/s41467-022-35298-y)
Supplement: Supplementary file 7 — Supplementary Data 5 [file 41467_2022_35298_MOESM7_ESM.zip › profile_A3KMH1.csv]

# Degron profile of A3KMH1
# logit: Predicted probability of a tile being a degron (PSI<2.2) assigned to central position
# smooth: Running median spanning 5 positions
resi	aa	logit	logit_smooth
1	M	0.500000000000000	0.500000000000000
2	Q	0.500000000000000	0.500000000000000
3	S	0.500000000000000	0.500000000000000
4	R	0.500000000000000	0.500000000000000
5	L	0.500000000000000	0.500000000000000
6	L	0.500000000000000	0.500000000000000
7	L	0.500000000000000	0.500000000000000
8	L	0.500000000000000	0.500000000000000
9	G	0.260107830684481	0.260107830684481
10	A	0.222909484013276	0.251179928642654
11	P	0.237163012593396	0.251179928642654
12	G	0.251179928642654	0.237163012593396
13	G	0.251179928642654	0.237163012593396
14	H	0.211687727663780	0.211687727663780
15	G	0.133615450577528	0.133615450577528
16	G	0.133615450577528	0.133615450577528
17	P	0.133615450577528	0.133615450577528
18	A	0.277049665141934	0.252016030125190
19	S	0.252016030125190	0.267793632723688
20	R	0.267793632723688	0.277049665141934
21	R	0.452037644398211	0.452037644398211
22	M	0.650437645330269	0.614270772892488
23	R	0.614270772892488	0.650437645330269
24	L	0.694435529773471	0.694435529773471
25	L	0.764331761360586	0.694435529773471
26	L	0.764331761360586	0.694435529773471
27	R	0.666454688418130	0.666454688418130
28	Q	0.601692577307333	0.601692577307333
29	V	0.411676272316098	0.411676272316098
30	V	0.411676272316098	0.411676272316098
31	Q	0.300350390588302	0.300350390588302
32	R	0.300350390588302	0.300350390588302
33	R	0.162639890535544	0.162639890535544
34	P	0.056028592829556	0.056028592829556
35	G	0.051122822761380	0.056028592829556
36	G	0.051122822761380	0.056028592829556
37	D	0.098855572529747	0.070978436527571
38	R	0.107821320369971	0.092243121612003
39	Q	0.070978436527571	0.092243121612003
40	R	0.092243121612003	0.070978436527571
41	P	0.066472181867362	0.066472181867362
42	E	0.061910552647034	0.066472181867362
43	V	0.055446797851210	0.061910552647034
44	R	0.086993897664027	0.061910552647034
45	L	0.059254617035966	0.081965186565222
46	L	0.113015517048935	0.081965186565222
47	H	0.081965186565222	0.059254617035966
48	A	0.046130988130475	0.081965186565222
49	G	0.043352211902121	0.081965186565222
50	S	0.083340127062726	0.083340127062726
51	G	0.111611226937447	0.095104949264572
52	A	0.130425751670581	0.095104949264572
53	D	0.095104949264572	0.095104949264572
54	T	0.027199474186258	0.027199474186258
55	G	0.024751746147103	0.027199474186258
56	D	0.023000618772137	0.027199474186258
57	T	0.032143597983159	0.032143597983159
58	V	0.039767870667832	0.039767870667832
59	N	0.072187187504645	0.072187187504645
60	I	0.088441638301876	0.088441638301876
61	G	0.138643403487093	0.138643403487093
62	D	0.214915610968858	0.203365146201462
63	V	0.203365146201462	0.211272258020378
64	S	0.211272258020378	0.211272258020378
65	Y	0.312981755270868	0.211272258020378
66	K	0.205524488611863	0.221783624665082
67	L	0.221783624665082	0.221783624665082
68	K	0.379889447468524	0.221783624665082
69	I	0.203675794378873	0.237886756636061
70	P	0.237886756636061	0.331312136035852
71	K	0.331312136035852	0.331312136035852
72	N	0.334659994906981	0.334659994906981
73	P	0.505934416317642	0.334659994906981
74	E	0.371667875418798	0.334659994906981
75	L	0.238713230538543	0.249584233655957
76	V	0.143036501815770	0.238713230538543
77	P	0.249584233655957	0.178726837588101
78	Q	0.166999935974184	0.178726837588101
79	N	0.178726837588101	0.187539019696688
80	Y	0.187539019696688	0.187539019696688
81	I	0.331635748069189	0.331635748069189
82	S	0.498868784430084	0.478655727002561
83	D	0.615372021402981	0.498868784430084
84	S	0.478655727002561	0.502846369251715
85	L	0.502846369251715	0.562149563788514
86	A	0.562149563788514	0.562149563788514
87	Q	0.733722278512538	0.733722278512538
88	S	0.876106336826636	0.735738559595034
89	V	0.860007496340723	0.735738559595034
90	V	0.735738559595034	0.735738559595034
91	Q	0.724125706211250	0.735738559595034
92	H	0.724125706211250	0.735738559595034
93	L	0.831398041584266	0.752349882214278
94	R	0.831398041584267	0.752349882214278
95	W	0.752349882214278	0.752349882214278
96	I	0.752349882214278	0.752349882214278
97	M	0.602906273199232	0.624560801861284
98	Q	0.602906273199232	0.624560801861284
99	K	0.624560801861284	0.624560801861284
100	D	0.772062646640813	0.720215069021082
101	L	0.864800559732848	0.720215069021082
102	L	0.720215069021082	0.720215069021082
103	G	0.669743175298080	0.669743175298080
104	Q	0.465375605670075	0.465375605670075
105	D	0.244288015524898	0.271128883254584
106	V	0.154472402822390	0.271128883254584
107	F	0.271128883254584	0.271128883254584
108	L	0.298590467012558	0.298590467012558
109	I	0.478898443917934	0.328493929021121
110	G	0.328493929021121	0.346461190594887
111	P	0.346461190594887	0.462508589683238
112	P	0.462508589683238	0.462508589683238
113	G	0.583787762514636	0.583787762514636
114	P	0.721405266276974	0.721405266276974
115	L	0.724424564223172	0.721405266276974
116	R	0.725511608012585	0.721405266276974
117	R	0.446814489778060	0.499169683263257
118	S	0.427043601792245	0.499169683263257
119	I	0.499169683263257	0.499169683263257
120	A	0.525054007210981	0.515871216257729
121	M	0.583900211545800	0.525054007210981
122	Q	0.515871216257729	0.525054007210981
123	Y	0.681305407311455	0.515871216257729
124	L	0.395143896688345	0.515871216257729
125	E	0.511772571307968	0.664196851962557
126	L	0.664196851962557	0.664196851962557
127	T	0.708222337918903	0.664196851962557
128	K	0.691340216418291	0.664196851962557
129	R	0.646040537615030	0.646040537615030
130	E	0.566982888852900	0.566982888852900
131	V	0.414947677362681	0.414947677362681
132	E	0.292882664146015	0.292882664146015
133	Y	0.182270233189642	0.182270233189642
134	I	0.182270233189642	0.182270233189642
135	A	0.107105076609311	0.107105076609311
136	L	0.055978302511806	0.105673151189804
137	S	0.105673151189804	0.105673151189804
138	R	0.093586953099697	0.095014011591224
139	D	0.142322953533969	0.105673151189804
140	T	0.095014011591224	0.095014011591224
141	T	0.164797336616938	0.095014011591224
142	E	0.061414115009534	0.061414115009534
143	T	0.061414115009534	0.061414115009534
144	D	0.054398750663891	0.054398750663891
145	L	0.036217768053486	0.036217768053486
146	K	0.027625911241104	0.036217768053486
147	Q	0.025931515503554	0.036217768053486
148	R	0.061357637616076	0.061357637616076
149	R	0.107786814951937	0.107786814951937
150	E	0.171409013400805	0.171409013400805
151	I	0.423167838802235	0.266137435322993
152	R	0.266137435322993	0.363947437645435
153	A	0.401022093899486	0.401022093899486
154	G	0.363947437645435	0.401022093899486
155	T	0.426867570570013	0.426867570570013
156	A	0.579223141824577	0.579223141824577
157	F	0.579223141824577	0.579223141824577
158	Y	0.610242160284805	0.610242160284805
159	I	0.769947093143046	0.610242160284805
160	D	0.624342649638923	0.610242160284805
161	Q	0.469309822101250	0.469309822101250
162	C	0.352675649229601	0.437414875129084
163	A	0.437414875129084	0.437414875129084
164	V	0.437414875129084	0.437414875129084
165	R	0.543434105163648	0.543434105163648
166	A	0.564636508126509	0.543434105163648
167	A	0.584613654687992	0.543434105163648
168	T	0.284113174292926	0.550036338806281
169	E	0.375140734878497	0.375140734878497
170	G	0.550036338806281	0.304144960618310
171	R	0.304144960618310	0.304144960618310
172	T	0.251380013766767	0.251380013766767
173	L	0.194616618499911	0.194616618499911
174	I	0.113928762313597	0.113928762313597
175	L	0.101563747443200	0.109736989329446
176	E	0.068100982381274	0.109736989329446
177	G	0.109736989329446	0.109736989329446
178	L	0.287427208516257	0.287427208516257
179	E	0.312001418904511	0.312001418904511
180	K	0.417507748452658	0.359969789332417
181	A	0.571164584815032	0.359969789332417
182	E	0.359969789332417	0.359969789332417
183	R	0.179760886520594	0.359969789332417
184	N	0.179760886520594	0.352572824896559
185	V	0.417644539839610	0.186965627112814
186	L	0.352572824896559	0.301764092619426
187	P	0.186965627112814	0.301764092619426
188	V	0.301764092619426	0.243869253678365
189	L	0.208339291798152	0.243869253678365
190	N	0.243869253678365	0.301764092619426
191	N	0.341389832440991	0.341389832440991
192	L	0.474390951163480	0.341389832440991
193	L	0.395095176520373	0.341389832440991
194	E	0.160667047026844	0.160667047026844
195	N	0.071525260081742	0.096771345933970
196	R	0.089074538738092	0.096771345933970
197	E	0.096771345933970	0.096771345933970
198	M	0.096771345933970	0.096771345933970
199	Q	0.168824926593436	0.143285841362460
200	L	0.203846127832753	0.143285841362460
201	E	0.143285841362460	0.143285841362460
202	D	0.048624523270398	0.143285841362460
203	G	0.087636279112731	0.088503305989939
204	R	0.173290286065735	0.088503305989939
205	F	0.088503305989939	0.137525695567208
206	L	0.137525695567208	0.166097476968406
207	M	0.166097476968406	0.166097476968406
208	S	0.288537229111754	0.168582717422404
209	A	0.188914362435001	0.188914362435001
210	E	0.168582717422404	0.288537229111754
211	R	0.304292212833360	0.304292212833360
212	Y	0.369039627403696	0.304292212833360
213	D	0.338223114137411	0.304292212833360
214	K	0.205015774069822	0.205015774069822
215	L	0.073050144127510	0.089618622425073
216	L	0.089618622425073	0.073050144127510
217	R	0.046891353221273	0.073050144127510
218	D	0.038545489635802	0.089618622425073
219	H	0.121486015363488	0.107809265694360
220	T	0.107809265694360	0.121486015363488
221	K	0.124422411379982	0.124422411379982
222	K	0.326540778520383	0.326540778520383
223	E	0.356866869734422	0.326540778520383
224	L	0.334967241470673	0.326540778520383
225	D	0.211425887562876	0.211425887562876
226	S	0.124849265049008	0.211425887562876
227	W	0.184636493788886	0.211425887562876
228	K	0.281847159449545	0.281847159449545
229	I	0.295195760211254	0.295195760211254
230	V	0.431034555497499	0.431034555497499
231	R	0.620626131808989	0.620626131808989
232	V	0.777626672718916	0.777626672718916
233	S	0.777626672718916	0.777626672718916
234	E	0.841016808058314	0.810093551178669
235	N	0.908575248862411	0.841016808058314
236	F	0.810093551178669	0.841016808058314
237	R	0.885265626307662	0.810093551178669
238	V	0.763110428381051	0.765824461089073
239	I	0.670852298383021	0.763110428381051
240	A	0.765824461089073	0.670852298383021
241	L	0.657269178274459	0.667055157660719
242	G	0.591815914816130	0.667055157660719
243	L	0.667055157660719	0.667055157660719
244	P	0.682201936941876	0.667055157660719
245	V	0.683382739872692	0.667055157660719
246	P	0.499949710000170	0.499949710000170
247	R	0.332594810094427	0.332594810094427
248	Y	0.172226114400422	0.241569117084949
249	S	0.241569117084949	0.194817458728600
250	G	0.154638147253224	0.172226114400422
251	N	0.194817458728600	0.194817458728600
252	P	0.122004143189827	0.154638147253224
253	L	0.233983535834057	0.192642419018689
254	D	0.141829030883881	0.192642419018689
255	P	0.192642419018689	0.192642419018689
256	P	0.192642419018689	0.141829030883881
257	L	0.064444679201057	0.192642419018689
258	R	0.122990445860930	0.192642419018689
259	S	0.243067797900378	0.243067797900378
260	R	0.412031132319096	0.412031132319096
261	F	0.607665730338744	0.412031132319096
262	Q	0.412031132319096	0.607665730338744
263	A	0.723745344256457	0.630806944220315
264	R	0.743976038826002	0.630806944220315
265	D	0.630806944220315	0.630806944220315
266	I	0.456271367103618	0.593684557397314
267	Y	0.593684557397314	0.593684557397314
268	Y	0.579397874468914	0.593684557397314
269	L	0.705760725677083	0.705760725677083
270	P	0.706891603362672	0.706891603362672
271	F	0.819007295825501	0.786662470801458
272	K	0.786662470801458	0.819007295825501
273	D	0.874338759671541	0.863844252906204
274	Q	0.913235989176310	0.863844252906204
275	L	0.863844252906204	0.863844252906204
276	K	0.744070709000087	0.744070709000087
277	L	0.741189760037604	0.741189760037604
278	L	0.603869219508874	0.687587209102884
279	Y	0.687587209102884	0.603869219508874
280	S	0.403427777433241	0.603869219508874
281	I	0.403427777433241	0.687587209102884
282	G	0.697648682160125	0.551214183286645
283	A	0.714352992823036	0.697648682160125
284	N	0.551214183286645	0.709929614816734
285	V	0.709929614816734	0.709929614816734
286	S	0.709929614816734	0.584380793028896
287	A	0.565740674229444	0.633089973110548
288	E	0.584380793028896	0.584380793028896
289	K	0.633089973110548	0.565740674229444
290	V	0.461452969018073	0.584380793028896
291	S	0.533974452382757	0.633089973110548
292	Q	0.636902063063515	0.636902063063515
293	L	0.780225201672533	0.657630150957548
294	L	0.675517075151739	0.657630150957548
295	S	0.657630150957548	0.657630150957548
296	F	0.473292658394971	0.624092332946006
297	A	0.610172782938871	0.610172782938871
298	T	0.624092332946006	0.610172782938871
299	T	0.496038182916003	0.610172782938871
300	L	0.649012350424342	0.602411738126037
301	C	0.602411738126037	0.602411738126037
302	S	0.602411738126037	0.602411738126037
303	Q	0.406715139028611	0.406715139028611
304	E	0.255183162655465	0.255183162655465
305	S	0.255183162655465	0.255183162655465
306	S	0.191792181308166	0.255183162655465
307	T	0.306020603636069	0.191792181308166
308	L	0.178973696381187	0.178973696381187
309	G	0.103970641742336	0.142816858109128
310	L	0.119539200603402	0.142816858109128
311	P	0.142816858109128	0.142816858109128
312	D	0.181401408674743	0.181401408674743
313	F	0.321431867512680	0.321431867512680
314	P	0.446835331355657	0.427034671092243
315	L	0.427034671092243	0.446835331355657
316	D	0.600135705576656	0.498026597746833
317	S	0.600135705576656	0.498026597746833
318	L	0.498026597746833	0.537228971282185
319	A	0.345598821332802	0.537228971282185
320	A	0.537228971282185	0.537228971282185
321	A	0.663794407724726	0.613784550846172
322	V	0.613784550846172	0.613784550846172
323	Q	0.737667721003495	0.663794407724726
324	I	0.559909730161124	0.737667721003495
325	L	0.838256548475626	0.737667721003495
326	D	0.830108515916262	0.737113034362493
327	S	0.737113034362493	0.823061170883899
328	F	0.737113034362493	0.777649248783669
329	P	0.823061170883899	0.777649248783669
330	M	0.777649248783669	0.802420473098034
331	M	0.802420473098034	0.823061170883899
332	P	0.892115490559617	0.802420473098034
333	I	0.875492368092352	0.875492368092352
334	K	0.760847876690429	0.892115490559617
335	H	0.916807150902954	0.916807150902954
336	A	0.916807150902954	0.916807150902954
337	I	0.923123387855994	0.923123387855994
338	Q	0.963688969809075	0.943392108255769
339	W	0.970719049385581	0.954827405054012
340	L	0.943392108255769	0.954827405054012
341	Y	0.954827405054012	0.943392108255769
342	P	0.856331425549240	0.856331425549240
343	Y	0.826982918011195	0.836674707180731
344	S	0.806949396225005	0.826982918011195
345	I	0.836674707180731	0.826982918011195
346	L	0.755373935836007	0.806949396225005
347	L	0.850904167467224	0.755373935836007
348	G	0.623289650294513	0.623289650294513
349	H	0.399707388862102	0.591779840697713
350	E	0.396096203033517	0.441174887326122
351	G	0.591779840697713	0.441174887326122
352	K	0.441174887326122	0.441174887326122
353	M	0.459978858766661	0.441174887326122
354	A	0.438745923183063	0.438745923183063
355	V	0.192822856094463	0.225727609978023
356	E	0.192822856094463	0.192822856094463
357	G	0.225727609978023	0.192822856094463
358	V	0.119060335785151	0.190557916894731
359	L	0.190557916894731	0.190557916894731
360	K	0.190557916894731	0.190557916894731
361	R	0.199811511639297	0.190557916894731
362	F	0.142391395647249	0.199811511639297
363	E	0.202663070134403	0.202663070134403
364	L	0.218758168339544	0.218758168339544
365	Q	0.293077140044846	0.218758168339544
366	D	0.340800039009181	0.218758168339544
367	S	0.148244773511807	0.254375443189836
368	G	0.158682893162311	0.229648936104998
369	S	0.254375443189836	0.213886228211353
370	S	0.229648936104998	0.213886228211353
371	L	0.213886228211353	0.213886228211353
372	L	0.213886228211353	0.213886228211353
373	P	0.120138228846414	0.213886228211353
374	K	0.182048188606003	0.213886228211353
375	E	0.401110191683914	0.277717657790742
376	I	0.277717657790742	0.287472480418194
377	V	0.287472480418194	0.303111960923375
378	K	0.303111960923375	0.287472480418194
379	V	0.425853592868319	0.287472480418194
380	E	0.283059215808119	0.283059215808119
381	K	0.162413382954736	0.228956359306041
382	M	0.218721956145243	0.228956359306041
383	M	0.228956359306041	0.228956359306041
384	E	0.468663585560305	0.304597254646839
385	N	0.304597254646839	0.343369903268269
386	H	0.343369903268269	0.374390060643169
387	V	0.374390060643169	0.374390060643169
388	S	0.416722948875670	0.416722948875670
389	Q	0.604306493331920	0.416722948875670
390	A	0.447386158300481	0.416722948875670
391	S	0.336652221865223	0.365258916695686
392	V	0.162286330718500	0.365258916695686
393	T	0.365258916695686	0.365258916695686
394	I	0.423083442128975	0.423083442128975
395	R	0.580694444042755	0.433637568996498
396	I	0.433637568996498	0.546035618785716
397	A	0.566284688404438	0.546035618785716
398	D	0.546035618785716	0.546035618785715
399	K	0.546035618785715	0.546035618785715
400	E	0.476266488937504	0.476266488937504
401	V	0.350280192580895	0.365221592804528
402	T	0.365221592804528	0.365221592804528
403	I	0.346797695332837	0.350280192580895
404	K	0.480368991445627	0.346797695332837
405	V	0.312278977114692	0.346797695332837
406	P	0.254511577143950	0.367342241127403
407	A	0.367342241127403	0.367342241127403
408	G	0.497191357041773	0.497191357041773
409	T	0.678840336218780	0.497191357041773
410	R	0.553473187417110	0.497191357041773
411	L	0.379937715301430	0.391561225523173
412	L	0.245128113865820	0.391561225523173
413	S	0.391561225523173	0.391561225523173
414	Q	0.434487260201764	0.407259935344115
415	P	0.454743428693907	0.434487260201764
416	C	0.407259935344115	0.454743428693907
417	A	0.630628703005765	0.627892228401055
418	S	0.628078787753485	0.627892228401055
419	D	0.627892228401055	0.627892228401055
420	R	0.458525638448276	0.458525638448276
421	F	0.293732985794414	0.438617705974093
422	I	0.438617705974093	0.438617705974093
423	Q	0.438617705974093	0.438617705974093
424	T	0.530082660061491	0.438617705974093
425	L	0.287413717685478	0.426413306944250
426	S	0.330794150501175	0.426413306944250
427	H	0.426413306944250	0.426413306944250
428	K	0.578495598919441	0.426413306944250
429	Q	0.559869705261545	0.426413306944250
430	L	0.423287006454702	0.500526837305030
431	Q	0.351575575808844	0.483071425397868
432	A	0.500526837305030	0.423287006454702
433	E	0.483071425397868	0.351575575808844
434	M	0.199107214711190	0.429805225498362
435	M	0.336046686005349	0.429805225498362
436	Q	0.429805225498362	0.429805225498362
437	S	0.600324808439943	0.571510286430793
438	H	0.768210645669022	0.571510286430793
439	M	0.571510286430793	0.571510286430793
440	V	0.522195216603054	0.525106185596622
441	K	0.456413532417934	0.525106185596622
442	D	0.525106185596622	0.522195216603054
443	I	0.541379787770716	0.456413532417934
444	C	0.372415599763349	0.380044766273652
445	L	0.377472628236296	0.380044766273652
446	I	0.380044766273652	0.380044766273652
447	G	0.492302258261759	0.485756837013669
448	G	0.567591954896508	0.485756837013669
449	K	0.485756837013669	0.492302258261759
450	G	0.485756837013669	0.567591954896508
451	C	0.599901786036416	0.512611884256380
452	G	0.579136693039348	0.512611884256380
453	K	0.512611884256380	0.512611884256380
454	T	0.218627057616725	0.256649453995916
455	V	0.121994618476734	0.256649453995916
456	I	0.256649453995916	0.256649453995916
457	A	0.256649453995916	0.256649453995916
458	K	0.387998483343268	0.387998483343268
459	N	0.399484475303811	0.390437107658438
460	F	0.457558266719326	0.390437107658438
461	A	0.390437107658438	0.399484475303811
462	D	0.366074046325784	0.457558266719326
463	T	0.537652097833374	0.486224032409467
464	L	0.506313606906992	0.506313606906992
465	G	0.486224032409467	0.537652097833374
466	Y	0.571745581469998	0.506313606906992
467	N	0.566454119551786	0.486224032409467
468	I	0.451491678271115	0.451491678271115
469	E	0.398517379936875	0.451491678271115
470	P	0.353102891833921	0.451491678271115
471	I	0.572701040832560	0.398517379936875
472	M	0.588535875087509	0.486001614122349
473	L	0.275633099691247	0.506432922517590
474	Y	0.486001614122349	0.506432922517590
475	Q	0.506432922517590	0.486001614122349
476	D	0.544082711424756	0.504077584600712
477	M	0.351004568121263	0.506432922517590
478	T	0.504077584600712	0.506915723936076
479	A	0.674290520391110	0.506915723936076
480	R	0.506915723936076	0.506915723936076
481	D	0.562205433735725	0.506915723936076
482	L	0.367497355247095	0.367497355247095
483	L	0.210265387935208	0.210265387935208
484	Q	0.179093240015745	0.179093240015745
485	Q	0.179093240015745	0.179093240015745
486	R	0.127898696937563	0.179093240015745
487	Y	0.151114582747198	0.179093240015745
488	T	0.223151818569771	0.223151818569771
489	L	0.223151818569771	0.223151818569771
490	P	0.364983818852785	0.223151818569771
491	N	0.234271715100959	0.223151818569771
492	G	0.121592897215625	0.234271715100959
493	D	0.219876042937784	0.234271715100959
494	T	0.342502778074234	0.219876042937784
495	A	0.276942392933171	0.247872264423114
496	W	0.213530569312846	0.247872264423114
497	R	0.247872264423114	0.247872264423114
498	S	0.247872264423114	0.213530569312846
499	S	0.182064151942500	0.209194128611722
500	P	0.175007633585532	0.209194128611722
501	L	0.209194128611722	0.209194128611722
502	V	0.498588403750354	0.498588403750354
503	N	0.626482499198111	0.626482499198111
504	A	0.719703578640939	0.626482499198111
505	A	0.708959147279485	0.626482499198111
506	L	0.530156274461768	0.634604738465222
507	E	0.460358566186885	0.634604738465222
508	G	0.634604738465222	0.558517655271378
509	K	0.687773153697953	0.558517655271378
510	L	0.558517655271378	0.558517655271378
511	V	0.558517655271378	0.558517655271378
512	L	0.558517655271378	0.558517655271378
513	L	0.558517655271378	0.558517655271378
514	D	0.438011736633940	0.558517655271378
515	G	0.295493181012332	0.558517655271378
516	I	0.578511458090669	0.578511458090669
517	H	0.690198874711553	0.690198874711553
518	R	0.801182133188924	0.690198874711553
519	V	0.801182133188924	0.690198874711553
520	N	0.685566097596397	0.685566097596397
521	A	0.555986775006961	0.685566097596397
522	G	0.555986775006961	0.685566097596397
523	T	0.836088414936056	0.641005265466469
524	L	0.879133166077659	0.641189007410014
525	A	0.641005265466469	0.641189007410014
526	V	0.641189007410014	0.641005265466469
527	L	0.487400510360424	0.569045321055050
528	Q	0.511599413448825	0.569045321055050
529	R	0.569045321055050	0.569045321055050
530	L	0.669028172026110	0.669028172026110
531	I	0.822338322289847	0.669028172026110
532	H	0.695877779707448	0.669028172026110
533	D	0.479392969598109	0.479392969598109
534	R	0.428692579572649	0.428692579572649
535	E	0.321921868021954	0.428692579572649
536	L	0.321921868021954	0.428692579572649
537	S	0.491523079821457	0.321921868021954
538	L	0.491523079821457	0.321921868021954
539	Y	0.228036962139027	0.228036962139027
540	D	0.067613107945883	0.200889334399066
541	G	0.067663467812403	0.200889334399066
542	S	0.200889334399066	0.200889334399066
543	R	0.259490709395862	0.259490709395862
544	L	0.397072005307167	0.383056166713495
545	L	0.397072005307167	0.383056166713495
546	R	0.383056166713495	0.383056166713495
547	E	0.159478372071758	0.191274862376182
548	D	0.059195430096699	0.191274862376182
549	R	0.191274862376182	0.191274862376182
550	Y	0.223988758711971	0.223988758711971
551	M	0.351597901254067	0.223988758711971
552	R	0.334480296713859	0.223988758711971
553	L	0.117934833994942	0.117934833994942
554	K	0.039254188044039	0.102606278718519
555	E	0.033760717680269	0.102606278718519
556	E	0.102606278718519	0.102606278718519
557	L	0.174294058923823	0.103102487674337
558	Q	0.155726070176854	0.103102487674337
559	L	0.103102487674337	0.126048399600124
560	S	0.071007609523742	0.125449043919763
561	D	0.126048399600124	0.114514745352795
562	E	0.125449043919763	0.125449043919763
563	Q	0.114514745352795	0.126048399600124
564	L	0.314418903569024	0.280398080493483
565	Q	0.462718812727098	0.296923025148429
566	K	0.280398080493483	0.296923025148429
567	R	0.296923025148429	0.296923025148429
568	S	0.295786155672382	0.296923025148429
569	I	0.311851428044678	0.311851428044678
570	F	0.648633763463555	0.648633763463555
571	P	0.867488263067682	0.867488263067682
572	I	0.896982522576171	0.896982522576171
573	H	0.896982522576171	0.896982522576171
574	P	0.920513515322335	0.896982522576171
575	S	0.875805070442334	0.875805070442334
576	F	0.847456051518359	0.847456051518359
577	R	0.825238279600296	0.825238279600296
578	I	0.798196526406442	0.811668145716598
579	I	0.811668145716598	0.798196526406442
580	A	0.793106376174044	0.793106376174044
581	L	0.653131035192405	0.718259238982711
582	A	0.638438483905246	0.718259238982711
583	E	0.718259238982711	0.653131035192405
584	P	0.733218168207643	0.713544086634283
585	P	0.575767243680271	0.713544086634283
586	V	0.713544086634283	0.696838073311736
587	I	0.696838073311736	0.575767243680271
588	G	0.460505741200126	0.460505741200126
589	S	0.371553767719131	0.371553767719131
590	T	0.153024348270829	0.371553767719131
591	A	0.215735873176057	0.371553767719131
592	H	0.473730959812837	0.473730959812837
593	Q	0.517067326557103	0.517067326557103
594	W	0.654511269735539	0.654511269735539
595	L	0.674869241379433	0.655762320633269
596	G	0.655762320633269	0.674869241379433
597	P	0.824802984845461	0.824802984845461
598	E	0.835401364913086	0.835401364913086
599	F	0.896810547538480	0.896810547538480
600	L	0.914171012636662	0.896810547538480
601	T	0.903049406301250	0.896810547538480
602	M	0.895625096714190	0.895625096714190
603	F	0.890599090676959	0.895625096714190
604	F	0.880803436242784	0.895625096714190
605	F	0.902103216483859	0.902103216483859
606	H	0.915549028543277	0.902103216483859
607	Y	0.915549028543277	0.902103216483859
608	M	0.769108940635666	0.783072182688982
609	K	0.783072182688982	0.783072182688982
610	P	0.767140462768062	0.783072182688982
611	L	0.788827573170847	0.783072182688982
612	V	0.802770086036567	0.767140462768062
613	K	0.672537773680620	0.672537773680620
614	S	0.386895545962268	0.386895545962268
615	E	0.355610879516508	0.355610879516508
616	E	0.352164367703728	0.352164367703728
617	I	0.235021284172879	0.341518256299191
618	Q	0.205411860114189	0.235021284172879
619	V	0.341518256299191	0.205411860114189
620	I	0.190059825907194	0.190059825907194
621	K	0.112660418859463	0.112660418859463
622	E	0.071763998217578	0.112660418859463
623	K	0.086654084796969	0.112660418859463
624	V	0.236914182923428	0.111240111070328
625	P	0.212771796378322	0.203089863792694
626	N	0.111240111070328	0.212771796378322
627	V	0.203089863792694	0.203089863792694
628	P	0.219209538418840	0.203089863792694
629	Q	0.121190906089698	0.214638654019240
630	E	0.214638654019240	0.219209538418840
631	A	0.324912374269533	0.233285444060001
632	L	0.354984122419579	0.324912374269533
633	D	0.233285444060001	0.354984122419579
634	K	0.402089600142517	0.354984122419579
635	L	0.477702960361999	0.268061137461555
636	L	0.235420856873038	0.268061137461555
637	S	0.268061137461555	0.268061137461555
638	F	0.268061137461555	0.241750304699391
639	T	0.241750304699391	0.241750304699391
640	H	0.180885829567811	0.225889843887956
641	K	0.106217421044523	0.222138934842071
642	L	0.225889843887956	0.180885829567811
643	R	0.222138934842071	0.131953783703915
644	E	0.131953783703915	0.157217241709731
645	T	0.131953783703915	0.131953783703915
646	Q	0.157217241709731	0.131953783703915
647	D	0.109148874022035	0.131953783703915
648	P	0.108090495260782	0.157217241709731
649	T	0.174362917454659	0.109148874022035
650	A	0.183007881158300	0.108090495260782
651	Q	0.107578550015700	0.162296143790993
652	S	0.107578550015700	0.162296143790993
653	L	0.162296143790993	0.162296143790993
654	A	0.264711002795273	0.264711002795273
655	A	0.422972631935604	0.422972631935604
656	S	0.612772261333634	0.612772261333634
657	L	0.791243916642066	0.767234922841311
658	S	0.789432565479689	0.789432565479689
659	T	0.767234922841311	0.791243916642066
660	R	0.794002929013852	0.794002929013852
661	Q	0.878657016072631	0.794002929013852
662	L	0.794002929013852	0.794002929013852
663	L	0.743457687046981	0.794002929013852
664	R	0.803468097792096	0.776532965653218
665	I	0.776532965653218	0.743457687046981
666	S	0.594711127652668	0.594711127652668
667	R	0.457231270855714	0.535093301512356
668	R	0.397959020221038	0.535093301512356
669	L	0.535093301512356	0.457231270855714
670	S	0.573529867651770	0.417199445921839
671	Q	0.417199445921839	0.424983075133119
672	Y	0.318620997215658	0.417199445921839
673	P	0.424983075133119	0.318620997215658
674	N	0.268481458828404	0.282415398658519
675	E	0.257069327022652	0.282415398658519
676	N	0.282415398658519	0.282415398658519
677	L	0.369352753140828	0.369352753140828
678	H	0.369352753140828	0.369352753140828
679	S	0.369352753140828	0.369352753140828
680	A	0.406480850323148	0.406480850323148
681	V	0.425009196314903	0.425009196314903
682	T	0.620304904917365	0.620304904917365
683	K	0.636419276339061	0.636419276339061
684	A	0.753027720695203	0.753027720695203
685	C	0.878353028321873	0.825071056876491
686	L	0.825071056876491	0.825186282172079
687	S	0.825186282172079	0.825186282172079
688	R	0.825186282172079	0.825186282172079
689	F	0.825186282172079	0.825186282172079
690	L	0.838715657115089	0.825186282172079
691	P	0.747023833591927	0.747023833591927
692	S	0.747023833591927	0.747023833591927
693	L	0.656229905669865	0.690744381371461
694	A	0.690744381371461	0.656229905669865
695	R	0.593334149961125	0.593334149961125
696	S	0.421692526505579	0.453364906589607
697	A	0.453364906589607	0.421692526505579
698	L	0.309758353485358	0.327200183581542
699	E	0.327200183581542	0.327200183581542
700	K	0.247254717522672	0.309758353485358
701	N	0.400739224980957	0.247254717522672
702	L	0.220202716883290	0.220202716883290
703	A	0.188732578215305	0.188732578215305
704	D	0.097279101604369	0.097279101604369
705	A	0.051104584410592	0.051104584410592
706	T	0.033644307638555	0.033644307638555
707	I	0.033644307638555	0.033644307638555
708	E	0.033644307638555	0.033644307638555
709	I	0.030433372794841	0.030433372794841
710	N	0.022210528919933	0.022210528919933
711	T	0.022210528919933	0.022210528919933
712	D	0.017151713328821	0.022210528919933
713	D	0.017151713328821	0.022210528919933
714	N	0.024026870888297	0.017783391203476
715	L	0.022442299502093	0.017783391203476
716	E	0.017783391203476	0.017783391203476
717	P	0.017783391203476	0.017783391203476
718	E	0.014938900008180	0.017783391203476
719	L	0.018960541405930	0.018758273114249
720	K	0.018758273114249	0.018960541405930
721	D	0.028106107853188	0.028106107853188
722	Y	0.055266639865574	0.055266639865574
723	K	0.121678136554994	0.073698682914744
724	C	0.073698682914744	0.121678136554994
725	E	0.220058919947074	0.200614774461332
726	V	0.200614774461332	0.220058919947074
727	T	0.349150768454282	0.327483538401651
728	S	0.327483538401651	0.340588541968760
729	G	0.340588541968760	0.349150768454282
730	T	0.559130777263224	0.383738647900126
731	L	0.383738647900126	0.559130777263224
732	R	0.573495871273478	0.573495871273478
733	I	0.591809534941244	0.590455411389378
734	G	0.667049292169954	0.591809534941244
735	A	0.590455411389378	0.591809534941244
736	V	0.605894180372029	0.590455411389378
737	S	0.468819563549448	0.590455411389378
738	A	0.523949381624720	0.523949381624720
739	P	0.620821137353470	0.523949381624720
740	I	0.451049907044075	0.523949381624720
741	Y	0.564964858749772	0.451049907044075
742	N	0.351575133546802	0.351575133546802
743	A	0.263851206667566	0.351575133546802
744	H	0.332471980233745	0.351575133546802
745	E	0.354295382892285	0.354295382892285
746	K	0.506220996460153	0.459568998910260
747	M	0.591212424662222	0.459568998910260
748	K	0.459568998910260	0.459568998910260
749	V	0.248888154985702	0.311872581570293
750	P	0.280408530539423	0.284769868094823
751	D	0.311872581570293	0.284769868094823
752	V	0.284769868094823	0.311872581570293
753	L	0.386426552069455	0.386426552069455
754	F	0.690729810394901	0.690729810394901
755	Y	0.801577546857113	0.710976192273638
756	D	0.801577546857113	0.710976192273638
757	N	0.710976192273638	0.710976192273638
758	I	0.418922315007643	0.710976192273638
759	Q	0.560559725332383	0.710976192273638
760	H	0.827437977470388	0.560559725332383
761	V	0.726100564792099	0.560559725332383
762	I	0.413572566493888	0.433527169509429
763	V	0.413572566493888	0.433527169509429
764	M	0.433527169509429	0.433527169509429
765	E	0.742053434170916	0.436017082571659
766	D	0.732736101958716	0.474602065468857
767	M	0.436017082571659	0.611518623885051
768	L	0.474602065468857	0.611518623885051
769	K	0.611518623885051	0.611518623885051
770	D	0.634255017976188	0.615417175992981
771	F	0.615417175992981	0.615417175992981
772	L	0.615417175992981	0.615417175992981
773	L	0.445807432012844	0.615417175992981
774	G	0.526423709546750	0.526423709546750
775	E	0.672363450486925	0.507781321707369
776	H	0.507781321707369	0.507781321707369
777	L	0.483584199591400	0.507781321707369
778	L	0.428875269118136	0.483584199591400
779	L	0.586190092704987	0.428875269118136
780	V	0.375566287992471	0.375566287992471
781	G	0.231853507742573	0.375566287992471
782	N	0.246475092408522	0.375566287992471
783	Q	0.424556361522675	0.391092572140858
784	G	0.391092572140858	0.391092572140858
785	V	0.391282757088285	0.391092572140858
786	G	0.389985000043628	0.389985000043628
787	K	0.389985000043628	0.389985000043628
788	N	0.268400159331469	0.389985000043628
789	K	0.287831338317423	0.389985000043628
790	I	0.501069780867608	0.501069780867608
791	V	0.501069780867608	0.501069780867608
792	D	0.540098943575530	0.501069780867608
793	R	0.569025020572514	0.501069780867608
794	F	0.455147917510501	0.538059377232200
795	L	0.388127346486145	0.538059377232200
796	H	0.538059377232200	0.538059377232200
797	L	0.749323141934440	0.729690692737378
798	L	0.745248173528793	0.729690692737378
799	N	0.729690692737378	0.745248173528793
800	R	0.630529496973576	0.729690692737378
801	P	0.786516072674848	0.630529496973576
802	R	0.630529496973576	0.630529496973576
803	E	0.480091508441262	0.480091508441262
804	Y	0.331968979726758	0.440106890316126
805	I	0.440106890316126	0.331968979726758
806	Q	0.278528803099757	0.329756076948781
807	L	0.172018615647612	0.315544349608098
808	H	0.329756076948781	0.315544349608098
809	R	0.315544349608098	0.329756076948781
810	D	0.504690167429060	0.465629135502137
811	T	0.465629135502137	0.465629135502137
812	T	0.563340751920478	0.465629135502137
813	V	0.427006418585573	0.427006418585573
814	Q	0.384317193510588	0.389435548600535
815	T	0.389435548600535	0.384317193510588
816	L	0.145066810075426	0.171634417013156
817	T	0.106341440839081	0.171634417013156
818	L	0.171634417013156	0.171634417013156
819	Q	0.457708587156808	0.457708587156808
820	P	0.587401006252634	0.457708587156808
821	S	0.709118621361249	0.457708587156808
822	V	0.450761071350536	0.450761071350536
823	K	0.307742018939430	0.307742018939430
824	D	0.305418151813291	0.305418151813291
825	G	0.165935163528960	0.269906497123899
826	L	0.269906497123899	0.255339678276422
827	I	0.251258476947713	0.255339678276422
828	V	0.255339678276422	0.269906497123899
829	Y	0.331128959883635	0.318212291098275
830	E	0.457763477146979	0.331128959883635
831	D	0.318212291098275	0.457763477146979
832	S	0.481874181470055	0.481874181470055
833	P	0.584527929421494	0.584527929421494
834	L	0.667351154427114	0.667351154427114
835	V	0.684947424173216	0.667351154427114
836	K	0.667351154427114	0.667351154427114
837	A	0.667351154427114	0.667351154427114
838	V	0.663996575453580	0.663996575453580
839	K	0.632400810192403	0.663996575453580
840	L	0.663996575453580	0.663996575453580
841	G	0.708036776678770	0.632400810192403
842	H	0.587783641487327	0.587783641487327
843	I	0.417108675753777	0.417108675753777
844	L	0.339914532912501	0.339914532912501
845	V	0.317064237038141	0.317064237038141
846	V	0.276662485281209	0.276662485281209
847	D	0.151053446181017	0.243476606507840
848	E	0.243476606507840	0.243476606507840
849	A	0.147627732626249	0.243476606507840
850	D	0.268907227996737	0.268907227996737
851	K	0.409889813554246	0.268907227996737
852	A	0.390599133115065	0.268907227996737
853	P	0.243375970533794	0.243375970533794
854	T	0.160156863540790	0.243375970533794
855	N	0.173611237112975	0.243375970533794
856	V	0.417530810817598	0.316656154055302
857	T	0.417530810817598	0.412108088827456
858	C	0.316656154055302	0.412108088827456
859	I	0.412108088827456	0.343456598299961
860	L	0.299157934463249	0.343456598299961
861	K	0.343456598299961	0.412108088827456
862	T	0.556145061934239	0.556145061934239
863	L	0.699548410954397	0.556145061934239
864	V	0.782690047809518	0.556145061934239
865	E	0.513517515269817	0.513517515269817
866	N	0.441144368410557	0.441144368410557
867	G	0.346595883242239	0.346595883242239
868	E	0.219430066282949	0.346595883242239
869	M	0.233506345036478	0.346595883242239
870	I	0.355266864435037	0.233506345036478
871	L	0.400787238583034	0.233506345036478
872	A	0.220237049479865	0.261471007974192
873	D	0.142092357476954	0.261471007974192
874	G	0.261471007974192	0.261471007974192
875	R	0.261471007974192	0.261471007974192
876	R	0.444002812231641	0.356800040656864
877	I	0.524601665332105	0.356800040656864
878	V	0.356800040656864	0.356800040656864
879	A	0.227192098296500	0.227192098296500
880	N	0.082432028029700	0.165385960909114
881	S	0.054887603860796	0.165385960909114
882	A	0.165385960909114	0.165385960909114
883	N	0.308896595242150	0.308896595242150
884	V	0.413984763520445	0.413791045079646
885	N	0.571368758356412	0.413791045079646
886	G	0.413791045079646	0.413791045079646
887	R	0.260266014856516	0.260266014856516
888	E	0.125330254734243	0.260266014856516
889	N	0.252325749431981	0.260266014856516
890	V	0.266925245734754	0.266925245734754
891	V	0.308552297141415	0.308552297141415
892	V	0.533842402503572	0.533842402503572
893	I	0.533842402503572	0.533842402503572
894	H	0.730601482003675	0.730601482003675
895	P	0.814883505788578	0.763964883243957
896	D	0.763964883243957	0.814883505788578
897	F	0.858814505902748	0.814883505788578
898	R	0.866977186534804	0.763964883243957
899	M	0.742898295919755	0.759958162252487
900	I	0.759958162252487	0.742898295919755
901	V	0.612107321616696	0.716208782100205
902	L	0.591544386484497	0.691810988105832
903	A	0.716208782100205	0.691810988105832
904	N	0.691810988105832	0.691810988105832
905	R	0.780852881177185	0.691810988105832
906	P	0.487990285399961	0.672184503021038
907	G	0.622713313071007	0.622713313071007
908	F	0.672184503021038	0.487990285399961
909	P	0.432290779350294	0.432290779350294
910	F	0.311028947439388	0.311028947439388
911	L	0.311028947439388	0.311028947439388
912	G	0.217601851262329	0.248470518118710
913	N	0.149091968227641	0.248470518118710
914	D	0.248470518118710	0.248470518118710
915	F	0.420882357592395	0.420882357592395
916	F	0.490130939440044	0.452371582355485
917	G	0.452371582355485	0.452371582355485
918	T	0.511651225424478	0.452371582355485
919	L	0.407630238918527	0.407630238918527
920	G	0.384477753439064	0.384477753439064
921	D	0.292244194789666	0.384477753439064
922	I	0.292244194789666	0.292244194789666
923	F	0.412545626868348	0.292244194789666
924	S	0.261639530068787	0.261639530068787
925	C	0.138823230472846	0.186903311224193
926	H	0.186903311224193	0.185247756179677
927	A	0.185247756179677	0.147230649699363
928	V	0.064966662501417	0.165499762214477
929	D	0.147230649699363	0.147230649699363
930	N	0.165499762214477	0.128393546293295
931	P	0.127784669977858	0.137137599199104
932	K	0.128393546293295	0.128393546293295
933	P	0.137137599199104	0.127904899839808
934	H	0.083688898743948	0.127904899839808
935	S	0.127904899839808	0.083688898743948
936	E	0.082868570705330	0.082868570705330
937	L	0.043096278261834	0.082868570705330
938	E	0.066718650964064	0.082868570705330
939	M	0.133202218138843	0.085568074021978
940	L	0.133202218138843	0.085568074021978
941	R	0.085568074021978	0.133202218138843
942	Q	0.085568074021978	0.133202218138843
943	Y	0.150173903113509	0.150173903113509
944	G	0.249236311728258	0.211204758222497
945	P	0.347915581799956	0.249236311728258
946	N	0.211204758222497	0.347915581799956
947	V	0.467007837343584	0.393563365549653
948	P	0.498369405780684	0.424674481541982
949	E	0.393563365549653	0.467007837343584
950	P	0.424674481541982	0.424674481541982
951	I	0.599162754929388	0.394962377145941
952	L	0.394962377145941	0.424674481541982
953	Q	0.331413504853503	0.522805892337423
954	K	0.522805892337423	0.466319038050731
955	L	0.598400639656908	0.522805892337423
956	V	0.466319038050731	0.598400639656908
957	A	0.658846408729638	0.658846408729638
958	A	0.804999557509885	0.658846408729638
959	F	0.708225702062995	0.658846408729638
960	G	0.523823439712859	0.523823439712859
961	E	0.306857262910170	0.523823439712859
962	L	0.494141033186945	0.494141033186945
963	R	0.678394029180598	0.474864959921625
964	S	0.471107647463697	0.474864959921625
965	L	0.474864959921625	0.471107647463697
966	A	0.385119313931461	0.469094305400269
967	D	0.469094305400269	0.387395171336839
968	Q	0.321066041764309	0.387395171336839
969	G	0.387395171336839	0.387395171336839
970	I	0.543058667501019	0.364684437367587
971	I	0.266421365511702	0.387395171336839
972	N	0.364684437367587	0.364684437367587
973	Y	0.494661277899226	0.364684437367587
974	P	0.292462292724548	0.406791340747564
975	Y	0.406791340747564	0.494661277899226
976	S	0.700584555425955	0.700584555425955
977	T	0.705091241556755	0.705091241556755
978	R	0.773205579001628	0.705091241556755
979	E	0.758802860043941	0.705091241556755
980	V	0.587759537866525	0.646487601071407
981	V	0.628863905509904	0.646487601071407
982	N	0.646487601071407	0.628863905509904
983	I	0.646487601071407	0.628863905509904
984	V	0.516434018228319	0.516434018228319
985	K	0.380079703255820	0.443929010912092
986	H	0.314360369138949	0.443929010912092
987	L	0.443929010912092	0.443929010912092
988	Q	0.581695724171015	0.449177297892617
989	K	0.449177297892617	0.449177297892617
990	F	0.449177297892617	0.481592100977148
991	P	0.636750869359497	0.449177297892617
992	T	0.481592100977148	0.449177297892617
993	E	0.301756022773988	0.481592100977148
994	G	0.438734443136975	0.438734443136975
995	L	0.575329102717449	0.421913088959075
996	S	0.264926954755907	0.421913088959075
997	S	0.421913088959075	0.278964507977576
998	V	0.278964507977576	0.278964507977576
999	V	0.171547367332975	0.278964507977576
1000	R	0.296638720883856	0.278964507977576
1001	N	0.248647592475610	0.248647592475610
1002	V	0.313798628379336	0.248647592475610
1003	F	0.232126256581765	0.232126256581765
1004	D	0.194850279829962	0.207045159670563
1005	F	0.207045159670563	0.194850279829962
1006	D	0.130357782451598	0.164681988868515
1007	S	0.151792500338520	0.164681988868515
1008	Y	0.164681988868515	0.164681988868515
1009	N	0.271140910454314	0.180695258020070
1010	N	0.271140910454314	0.181503782772456
1011	D	0.180695258020070	0.271140910454314
1012	M	0.181503782772456	0.194435792174610
1013	R	0.323566768280893	0.194435792174610
1014	E	0.194435792174610	0.323566768280893
1015	I	0.455359491843930	0.387291970604217
1016	L	0.387291970604217	0.426390125339781
1017	I	0.426390125339781	0.443349015391076
1018	N	0.443349015391076	0.443349015391076
1019	T	0.671481195052050	0.671481195052050
1020	L	0.755620359452216	0.687949334616414
1021	H	0.716147881295814	0.716147881295814
1022	K	0.687949334616414	0.716147881295814
1023	Y	0.765483517513545	0.687949334616414
1024	G	0.618453960957642	0.618453960957642
1025	I	0.463177517375693	0.463177517375693
1026	P	0.419519724066920	0.463177517375693
1027	I	0.456686703841529	0.463177517375693
1028	G	0.609670756278008	0.471532721772430
1029	A	0.505023008511645	0.471532721772430
1030	K	0.471532721772430	0.471532721772430
1031	P	0.352048734423237	0.440852647903902
1032	T	0.370912404562948	0.421144727450516
1033	S	0.440852647903902	0.421144727450516
1034	V	0.421144727450516	0.421144727450516
1035	Q	0.421144727450516	0.421144727450516
1036	L	0.170234315302540	0.200240639861558
1037	A	0.200240639861558	0.200240639861558
1038	K	0.170997778454088	0.200240639861558
1039	E	0.290169780974458	0.290169780974458
1040	L	0.419719087492026	0.351026788091408
1041	T	0.351026788091408	0.419719087492026
1042	L	0.483575441547054	0.483575441547054
1043	P	0.520925322908024	0.520925322908024
1044	E	0.543682336853130	0.520925322908024
1045	Q	0.563541954707291	0.520925322908024
1046	T	0.443039860494400	0.543682336853130
1047	F	0.437722064936627	0.488674252639921
1048	M	0.624635360322775	0.485943190143803
1049	G	0.488674252639921	0.485943190143803
1050	Y	0.485943190143803	0.485943190143803
1051	W	0.275586405779252	0.485943190143803
1052	T	0.402315037377885	0.485943190143803
1053	I	0.519651609215863	0.519651609215863
1054	G	0.525035331684647	0.525035331684647
1055	Q	0.672572252070201	0.672572252070201
1056	A	0.673771724951657	0.673771724951657
1057	R	0.687978035949007	0.687978035949007
1058	S	0.712553188451044	0.687978035949007
1059	G	0.709455989414135	0.687978035949007
1060	M	0.414490563880736	0.414490563880736
1061	Q	0.414490563880736	0.414490563880736
1062	K	0.272656695231799	0.414490563880736
1063	L	0.348339686563223	0.348339686563223
1064	L	0.541174295350793	0.348339686563223
1065	C	0.324484858140184	0.460781114410058
1066	P	0.475449198983838	0.460781114410058
1067	V	0.460781114410058	0.460781114410058
1068	E	0.460781114410058	0.460781114410058
1069	T	0.325670792041812	0.460781114410058
1070	H	0.391115795719558	0.460781114410058
1071	H	0.561398587145323	0.391115795719558
1072	I	0.581081268224821	0.426181300044343
1073	D	0.369378075461732	0.446355876689182
1074	I	0.426181300044343	0.426181300044343
1075	K	0.446355876689182	0.426181300044343
1076	G	0.213474301286668	0.426181300044343
1077	P	0.450083774093856	0.446355876689182
1078	A	0.407622871755880	0.408979270669880
1079	L	0.565116066122278	0.408979270669880
1080	I	0.408979270669880	0.408979270669880
1081	N	0.268324295959386	0.408979270669880
1082	I	0.441672497672885	0.268324295959386
1083	Q	0.182385457539220	0.182385457539220
1084	E	0.119589614864660	0.182385457539220
1085	Y	0.162372040635242	0.182385457539220
1086	P	0.185707577545851	0.162372040635242
1087	I	0.258781666364683	0.162372040635242
1088	E	0.128486222846795	0.147071989108015
1089	R	0.119178203498778	0.128486222846795
1090	H	0.147071989108015	0.119178203498778
1091	E	0.046369049156805	0.078012298298111
1092	E	0.029365774072322	0.056585131762661
1093	R	0.078012298298111	0.056585131762661
1094	S	0.056585131762661	0.064227648061576
1095	L	0.065913710565354	0.065913710565354
1096	N	0.064227648061576	0.065913710565354
1097	F	0.114254492610871	0.114254492610871
1098	T	0.195753931301857	0.161007170322633
1099	E	0.161007170322633	0.195753931301857
1100	E	0.385744614247539	0.225342796612162
1101	C	0.353460926251436	0.353460926251436
1102	A	0.225342796612162	0.353460926251436
1103	S	0.371946359183676	0.353460926251436
1104	W	0.200051037062248	0.371946359183676
1105	R	0.390906748896085	0.390906748896085
1106	I	0.411522043880413	0.411522043880413
1107	P	0.526195131681165	0.491563578233098
1108	L	0.491563578233098	0.526195131681165
1109	D	0.774193378587715	0.683432040056257
1110	E	0.723796129625832	0.683432040056257
1111	I	0.683432040056257	0.683432040056257
1112	N	0.683432040056257	0.683432040056257
1113	I	0.540300479852823	0.540300479852823
1114	I	0.384761870631933	0.384761870631933
1115	C	0.195941191588755	0.195941191588755
1116	D	0.141329645538935	0.141329645538935
1117	I	0.074790263816700	0.141329645538935
1118	A	0.113720490936526	0.141329645538935
1119	T	0.184314135622692	0.172535764637259
1120	S	0.172535764637259	0.184314135622692
1121	H	0.312726535264936	0.241993783313974
1122	E	0.275959872483868	0.241993783313974
1123	N	0.241993783313974	0.275959872483868
1124	E	0.167376892068797	0.241993783313974
1125	Q	0.392395697209441	0.201052983255338
1126	N	0.201052983255338	0.174625289838858
1127	T	0.148428989820141	0.174625289838858
1128	L	0.174625289838858	0.174625289838858
1129	Y	0.174625289838858	0.174625289838858
1130	V	0.269371123088360	0.269371123088360
1131	V	0.526465529736146	0.526465529736146
1132	T	0.723643818193688	0.723643818193688
1133	C	0.872769810157370	0.855030915819873
1134	N	0.855030915819873	0.872769810157370
1135	P	0.917908535895706	0.872769810157370
1136	A	0.917908535895706	0.855030915819873
1137	S	0.818176922907647	0.818176922907647
1138	L	0.710192932100814	0.710192932100814
1139	Y	0.589666662317357	0.589666662317357
1140	F	0.389166520285401	0.578095415895651
1141	M	0.540746453527511	0.578095415895651
1142	N	0.578095415895651	0.578095415895651
1143	M	0.746540272610302	0.633946948235334
1144	T	0.633946948235334	0.725033958802823
1145	G	0.725033958802823	0.725033958802823
1146	K	0.831271750773609	0.633946948235334
1147	S	0.567221512218381	0.606503603600542
1148	G	0.606503603600542	0.606503603600542
1149	F	0.606503603600542	0.567221512218381
1150	F	0.465556095526753	0.542279900774193
1151	V	0.542279900774193	0.491536198555455
1152	D	0.443334570781298	0.491536198555455
1153	F	0.491536198555455	0.491536198555455
1154	F	0.503565264573523	0.491536198555455
1155	D	0.448559306608169	0.503565264573523
1156	I	0.581087750640622	0.581087750640622
1157	F	0.784166993675467	0.581087750640622
1158	P	0.677037282348154	0.581087750640622
1159	R	0.488141096930863	0.677037282348154
1160	T	0.510977793049456	0.658604584689932
1161	A	0.780956150989989	0.637774819607128
1162	N	0.658604584689932	0.658604584689932
1163	G	0.637774819607128	0.658604584689932
1164	V	0.812147806120977	0.644745069100819
1165	W	0.643495341361532	0.643495341361532
1166	H	0.644745069100819	0.643495341361532
1167	P	0.617484775960916	0.617484775960916
1168	F	0.599388663502197	0.617484775960916
1169	V	0.557112073897273	0.617484775960916
1170	T	0.658200534123883	0.658200534123883
1171	V	0.695915027753084	0.658200534123883
1172	A	0.695915027753084	0.658200534123883
1173	P	0.553220699733620	0.627798763853224
1174	L	0.516049531878629	0.627798763853224
1175	G	0.627798763853224	0.627798763853224
1176	S	0.788493901586463	0.627798763853224
1177	P	0.682642691123828	0.627798763853224
1178	L	0.420003233126712	0.420003233126712
1179	K	0.397908858829024	0.397908858829024
1180	G	0.263391706622309	0.263391706622309
1181	Q	0.225634681867411	0.225634681867411
1182	V	0.213805051873790	0.225634681867411
1183	V	0.197982026046127	0.225634681867411
1184	L	0.399304957375566	0.399304957375566
1185	H	0.555319197001054	0.555319197001054
1186	E	0.734050654965148	0.594016182059986
1187	Q	0.734050654965148	0.661770797707693
1188	Q	0.594016182059986	0.681922558294444
1189	S	0.661770797707693	0.661770797707693
1190	N	0.681922558294444	0.594016182059986
1191	V	0.487306880295699	0.487306880295699
1192	I	0.375533582923664	0.406366664956533
1193	L	0.282035857476374	0.406366664956533
1194	L	0.406366664956533	0.406366664956533
1195	L	0.562455252688099	0.562455252688099
1196	D	0.600510933065871	0.600510933065871
1197	T	0.753735837984517	0.753735837984517
1198	T	0.861709191139523	0.861709191139523
1199	G	0.936532636050007	0.861709191139523
1200	R	0.880311925911139	0.861709191139523
1201	A	0.783208932646763	0.783208932646763
1202	L	0.524716692369112	0.524716692369112
1203	H	0.356516214057699	0.524716692369112
1204	R	0.355266468174624	0.524387173833301
1205	L	0.527112748867515	0.506944208463204
1206	I	0.524387173833301	0.524387173833301
1207	L	0.506944208463204	0.524387173833301
1208	P	0.561815465628585	0.524387173833301
1209	S	0.502507066489188	0.561815465628585
1210	E	0.605972103239657	0.605972103239657
1211	K	0.618472481965490	0.618472481965490
1212	F	0.748590049967921	0.618472481965490
1213	T	0.686452898720203	0.618472481965490
1214	S	0.523513515756261	0.523513515756261
1215	K	0.236535538790701	0.236535538790701
1216	K	0.086488372604028	0.120253048604823
1217	P	0.120253048604823	0.120253048604823
1218	F	0.072762720820655	0.120253048604823
1219	W	0.121414306550311	0.120253048604823
1220	W	0.202396737632891	0.121414306550311
1221	N	0.113508466111206	0.159999734775693
1222	K	0.159999734775693	0.202396737632891
1223	E	0.234200051631310	0.159999734775693
1224	E	0.234200051631310	0.234200051631310
1225	A	0.156989726216626	0.234200051631310
1226	E	0.290457151712895	0.179717700423015
1227	T	0.179717700423015	0.156989726216626
1228	Y	0.106566931491569	0.106566931491569
1229	K	0.053736928089364	0.106566931491569
1230	M	0.053736928089364	0.106566931491569
1231	C	0.106566931491569	0.106566931491569
1232	K	0.280742780839528	0.280742780839528
1233	E	0.536913524921178	0.536913524921178
1234	F	0.638372462542839	0.638372462542839
1235	S	0.841853454735417	0.638372462542839
1236	H	0.832330708270609	0.638372462542839
1237	K	0.622097260905073	0.622097260905073
1238	N	0.622097260905073	0.622097260905073
1239	W	0.452814147684597	0.452814147684597
1240	L	0.290214468477596	0.452814147684597
1241	V	0.302498902037048	0.434362604352878
1242	F	0.586639784227654	0.434362604352878
1243	Y	0.434362604352878	0.567009470384288
1244	K	0.567009470384288	0.567009470384288
1245	E	0.695305054670316	0.567009470384288
1246	K	0.547446972747895	0.695305054670316
1247	G	0.722249121183697	0.695305054670316
1248	N	0.711563160556205	0.547446972747895
1249	S	0.429833632105373	0.429833632105373
1250	L	0.250502408277080	0.250502408277080
1251	T	0.161777238821218	0.161777238821218
1252	V	0.101293044285043	0.161777238821218
1253	L	0.114168212236732	0.161777238821218
1254	D	0.184981777750227	0.184981777750227
1255	V	0.328910898151043	0.328910898151043
1256	L	0.393304208107193	0.393304208107193
1257	E	0.605552535146938	0.566139593237823
1258	G	0.566139593237823	0.566139593237823
1259	R	0.585766502059619	0.566139593237823
1260	T	0.525978819619478	0.550037831208910
1261	H	0.550037831208910	0.550037831208910
1262	T	0.380213770255472	0.550037831208910
1263	I	0.553762724135567	0.552415123233040
1264	S	0.553762724135567	0.553762724135567
1265	L	0.552415123233040	0.553762724135567
1266	P	0.801540685806294	0.801540685806294
1267	I	0.901086562692878	0.854731088974401
1268	N	0.911983800135332	0.854731088974401
1269	L	0.854731088974401	0.854731088974401
1270	K	0.731733659546717	0.731733659546717
1271	T	0.717802799557293	0.731733659546717
1272	V	0.712154837332860	0.731733659546717
1273	F	0.822943835656254	0.822943835656254
1274	L	0.822943835656254	0.822943835656254
1275	V	0.903147106212836	0.822943835656254
1276	A	0.724481326418920	0.768231439220636
1277	E	0.768231439220636	0.724481326418920
1278	D	0.624545576652643	0.640776222694617
1279	K	0.640776222694617	0.624545576652643
1280	W	0.583279868244182	0.583279868244182
1281	L	0.430950095550886	0.430950095550886
1282	L	0.276480240741554	0.279505627157695
1283	V	0.260430969802790	0.279505627157695
1284	E	0.279505627157695	0.279505627157695
1285	S	0.372599863850254	0.372599863850254
1286	K	0.511203524428653	0.511203524428653
1287	T	0.663627209527849	0.524327271325993
1288	N	0.640118664742620	0.524327271325993
1289	Q	0.524327271325993	0.524327271325993
1290	K	0.387461941103403	0.406701085913247
1291	Y	0.406701085913247	0.387461941103403
1292	L	0.187502103692452	0.286722936880210
1293	L	0.286722936880210	0.187502103692452
1294	T	0.187502103692452	0.187502103692452
1295	K	0.156160504761199	0.156160504761199
1296	P	0.154725444745106	0.156160504761199
1297	A	0.148536108485012	0.156160504761199
1298	H	0.243810467170982	0.226391284617437
1299	I	0.354458110240852	0.226391284617438
1300	E	0.226391284617437	0.226391284617438
1301	S	0.226391284617438	0.226391284617438
1302	E	0.212396053308963	0.226391284617438
1303	G	0.312654083093503	0.312654083093503
1304	S	0.475450820066275	0.319877092953529
1305	G	0.501336386817729	0.319877092953529
1306	V	0.319877092953529	0.319877092953529
1307	C	0.200291213422003	0.200291213422003
1308	Q	0.094667228936575	0.134062977818564
1309	L	0.134062977818564	0.134062977818564
1310	Y	0.134062977818564	0.134062977818564
1311	V	0.214232093177506	0.214232093177506
1312	L	0.214232093177506	0.214232093177506
1313	K	0.337488819855047	0.337488819855047
1314	E	0.337488819855047	0.337488819855047
1315	E	0.337488819855047	0.337488819855047
1316	P	0.242860836883534	0.242860836883534
1317	P	0.242860836883534	0.242860836883534
1318	S	0.089270365897923	0.089270365897923
1319	T	0.054143538250555	0.054143538250555
1320	G	0.018906618670596	0.019924270343179
1321	F	0.018805755868857	0.019924270343179
1322	G	0.019924270343179	0.019924270343179
1323	V	0.067245016703452	0.067245016703452
1324	T	0.096444705881160	0.096444705881160
1325	Q	0.119238513141265	0.119238513141265
1326	E	0.130557352309269	0.130557352309269
1327	T	0.234133239467905	0.232178790917039
1328	E	0.232178790917039	0.232178790917039
1329	F	0.285696421125762	0.232178790917039
1330	S	0.096645112527067	0.125749101484161
1331	I	0.115485558832778	0.124552261250979
1332	P	0.125749101484161	0.124552261250979
1333	H	0.124552261250979	0.125749101484161
1334	K	0.133597775811301	0.133597775811301
1335	I	0.133597775811301	0.133597775811301
1336	S	0.141209780223126	0.141209780223126
1337	S	0.349836019450855	0.223591769590142
1338	D	0.223591769590142	0.223591769590142
1339	Q	0.223591769590142	0.223591769590142
1340	L	0.147912811100530	0.223591769590142
1341	S	0.258305459838830	0.156443332415468
1342	S	0.156443332415468	0.153616748304999
1343	E	0.153616748304999	0.153616748304999
1344	H	0.077532886333321	0.153616748304999
1345	L	0.146111868591831	0.153616748304999
1346	S	0.173544060205221	0.173544060205221
1347	S	0.295853933674459	0.173544060205221
1348	A	0.279053168516385	0.173544060205221
1349	V	0.140485605577564	0.264176429985987
1350	E	0.149911530806083	0.264176429985987
1351	Q	0.264176429985987	0.264176429985987
1352	K	0.540199250121423	0.264176429985987
1353	I	0.521480752236118	0.264176429985987
1354	A	0.224755116459034	0.224755116459034
1355	S	0.142688521678359	0.142688521678359
1356	P	0.135631979856898	0.135631979856898
1357	N	0.092095161759322	0.135631979856898
1358	R	0.093363269883408	0.135631979856898
1359	I	0.180411565386062	0.180411565386062
1360	L	0.194326966477973	0.194326966477973
1361	S	0.342471933831869	0.303753776430220
1362	D	0.303753776430220	0.314290640341799
1363	E	0.377431447641353	0.342471933831869
1364	K	0.314290640341799	0.377431447641353
1365	N	0.501874556217103	0.377431447641353
1366	Y	0.519118651579039	0.333354780469395
1367	A	0.333354780469395	0.333354780469395
1368	T	0.315738835987591	0.315738835987591
1369	I	0.269752794659968	0.315738835987591
1370	V	0.269752794659968	0.315738835987591
1371	V	0.385843121994308	0.385843121994308
1372	G	0.522522291244174	0.399894836155942
1373	F	0.399894836155942	0.522522291244174
1374	P	0.588890718934525	0.538590351673238
1375	D	0.588890718934525	0.588890718934525
1376	L	0.538590351673238	0.588890718934525
1377	M	0.695708257137021	0.538590351673238
1378	S	0.514272461643000	0.514272461643000
1379	P	0.401153561922390	0.401153561922390
1380	S	0.250315163933271	0.306345338064834
1381	E	0.306345338064834	0.306345338064834
1382	V	0.191180518438048	0.306345338064834
1383	Y	0.343153649781360	0.343153649781360
1384	S	0.529837555767945	0.343153649781360
1385	W	0.361243209583769	0.343153649781360
1386	K	0.288619074329091	0.288619074329091
1387	R	0.288619074329091	0.288619074329091
1388	P	0.265176693358296	0.267312209122784
1389	S	0.267312209122784	0.265176693358296
1390	S	0.241050676571353	0.241050676571353
1391	L	0.158460153503637	0.168900353844336
1392	H	0.098098147550051	0.158460153503637
1393	K	0.168900353844336	0.158460153503637
1394	R	0.150864133640277	0.150864133640277
1395	S	0.168968430248218	0.150864133640277
1396	G	0.124706722922378	0.136464212578593
1397	T	0.136464212578593	0.129668931092502
1398	D	0.129668931092502	0.124706722922378
1399	T	0.123163761671046	0.123163761671046
1400	S	0.074648291757810	0.074648291757810
1401	F	0.053543731245743	0.057195781490494
1402	Y	0.057195781490494	0.053543731245743
1403	R	0.045612696403792	0.052122765663143
1404	G	0.043115518700986	0.051585329632488
1405	K	0.052122765663143	0.051585329632488
1406	K	0.051585329632488	0.052122765663143
1407	K	0.079474350547561	0.079474350547561
1408	R	0.120579158699339	0.112307124583635
1409	G	0.189505977271270	0.120579158699339
1410	T	0.112307124583635	0.120718126130986
1411	P	0.120718126130986	0.136462132685382
1412	K	0.192932587368039	0.136462132685382
1413	Q	0.136462132685382	0.136462132685382
1414	S	0.144903905724880	0.136462132685382
1415	N	0.124795846860143	0.136462132685382
1416	C	0.122458055169893	0.144903905724880
1417	V	0.180703285130840	0.180703285130840
1418	T	0.332214688472097	0.332214688472097
1419	L	0.346796809604767	0.346796809604767
1420	L	0.559790096692810	0.559790096692810
1421	D	0.717029584916905	0.664896983470498
1422	T	0.700091085815025	0.664896983470498
1423	N	0.664896983470498	0.664896983470498
1424	Q	0.654091821122435	0.654091821122435
1425	V	0.403385121138133	0.403385121138133
1426	V	0.403385121138132	0.403385121138132
1427	R	0.362426259542292	0.362426259542292
1428	I	0.362426259542292	0.362426259542292
1429	L	0.221954354913530	0.362426259542292
1430	P	0.221954354913530	0.362426259542292
1431	P	0.364862055203758	0.364862055203758
1432	G	0.556269459794814	0.389679957258160
1433	E	0.535935985772004	0.389679957258160
1434	V	0.389679957258160	0.389679957258160
1435	P	0.157627648831048	0.228249799875112
1436	L	0.228249799875112	0.157627648831048
1437	K	0.128061211535249	0.128061211535249
1438	D	0.062310046007027	0.067279275387604
1439	I	0.062310046007027	0.067279275387604
1440	Y	0.067279275387604	0.067279275387604
1441	P	0.087972060923125	0.069326179277211
1442	K	0.143849119974921	0.087972060923125
1443	D	0.069326179277211	0.131730758660989
1444	V	0.131730758660989	0.131730758660989
1445	T	0.141198861463049	0.131730758660989
1446	P	0.091005292306591	0.141198861463049
1447	P	0.254625531965164	0.141198861463049
1448	Q	0.145035259137896	0.097668781809057
1449	T	0.046686644962621	0.097668781809057
1450	S	0.097668781809057	0.097668781809057
1451	G	0.095783544737621	0.097668781809057
1452	Y	0.174886648709386	0.098510949701156
1453	I	0.104890167475537	0.104890167475537
1454	E	0.098510949701156	0.174886648709386
1455	V	0.194537083208416	0.194537083208416
1456	T	0.234640805740937	0.234640805740937
1457	D	0.365171455358079	0.365171455358079
1458	L	0.536684614116210	0.496116350604221
1459	Q	0.496116350604221	0.536684614116210
1460	S	0.726126495799710	0.536684614116210
1461	K	0.565548897850766	0.545803376774411
1462	K	0.408241162127369	0.545803376774411
1463	L	0.545803376774411	0.408241162127369
1464	R	0.288029248283293	0.408241162127369
1465	Y	0.285792784402147	0.444650027105584
1466	I	0.600665148434152	0.424493436267926
1467	P	0.444650027105584	0.444650027105584
1468	I	0.424493436267926	0.560810710343968
1469	P	0.560810710343968	0.560810710343968
1470	R	0.577934608500852	0.577934608500852
1471	S	0.594873161665249	0.594873161665249
1472	E	0.607497580272036	0.607497580272036
1473	S	0.729361667422457	0.607497580272036
1474	L	0.608873463922926	0.608873463922926
1475	S	0.436000188890927	0.608873463922926
1476	P	0.649319236117491	0.476299344844988
1477	Y	0.476299344844988	0.436000188890927
1478	T	0.348433665570129	0.348433665570129
1479	T	0.333817891521710	0.348433665570129
1480	W	0.200277225736525	0.348433665570129
1481	L	0.348672307348484	0.348672307348484
1482	S	0.501416986206521	0.501416986206521
1483	T	0.501416986206521	0.501416986206521
1484	I	0.552401994080528	0.501416986206521
1485	S	0.454612369447078	0.488089028866358
1486	D	0.488089028866358	0.454612369447078
1487	T	0.320346614741373	0.320346614741373
1488	D	0.305333574750986	0.305333574750986
1489	A	0.181646383187439	0.181646383187439
1490	L	0.082001974763778	0.181646383187439
1491	L	0.132191641029570	0.132191641029570
1492	A	0.204416564817639	0.132191641029570
1493	E	0.113155526890800	0.178701074123619
1494	W	0.178701074123619	0.178701074123619
1495	D	0.178701074123619	0.178701074123619
1496	K	0.244528792083584	0.231747891378519
1497	S	0.328696970456566	0.231747891378519
1498	G	0.231747891378519	0.231747891378519
1499	V	0.147562601616624	0.157961596460526
1500	V	0.157961596460526	0.157961596460526
1501	T	0.141581187628208	0.157961596460526
1502	V	0.350532178889244	0.350532178889244
1503	D	0.350532178889244	0.350532178889244
1504	M	0.382706708542273	0.350532178889244
1505	G	0.399337137496052	0.382706708542273
1506	G	0.334500678574271	0.382706708542273
1507	H	0.555352326196881	0.334500678574271
1508	I	0.296007504345142	0.330808156691820
1509	R	0.210128811312082	0.296007504345142
1510	L	0.330808156691820	0.296007504345142
1511	W	0.211024626188487	0.277420486545313
1512	E	0.366050571065900	0.330808156691820
1513	T	0.277420486545313	0.366050571065900
1514	G	0.488233700215189	0.488233700215189
1515	L	0.654909970836994	0.495709542809765
1516	E	0.502638440510049	0.495709542809765
1517	R	0.495709542809765	0.495709542809765
1518	L	0.495709542809765	0.495709542809765
1519	Q	0.293330789945290	0.495709542809765
1520	R	0.239691407449812	0.455348586987651
1521	S	0.527851016654252	0.455348586987651
1522	L	0.455348586987651	0.455348586987651
1523	M	0.505023273484899	0.455348586987651
1524	E	0.213484251388814	0.213484251388814
1525	W	0.191131432697208	0.191131432697208
1526	R	0.191131432697208	0.191131432697208
1527	N	0.090728301923122	0.139892300375626
1528	M	0.139892300375626	0.139892300375626
1529	I	0.122104897755729	0.132234837965633
1530	G	0.220677134162825	0.139892300375626
1531	Q	0.132234837965633	0.171005864455810
1532	D	0.171005864455810	0.171005864455810
1533	D	0.221819122717154	0.134431114950002
1534	R	0.134431114950002	0.134431114950002
1535	N	0.067113543630306	0.083146281001982
1536	M	0.083146281001982	0.067113543630306
1537	Q	0.043600262505768	0.043600262505768
1538	I	0.012692072476131	0.015463318127969
1539	T	0.008426357568297	0.015463318127969
1540	I	0.015463318127969	0.015463318127969
1541	N	0.030468920421274	0.030468920421274
1542	R	0.059160958774935	0.047199817208725
1543	D	0.047199817208725	0.047199817208725
1544	S	0.055599283994152	0.047199817208725
1545	G	0.040492367131592	0.040492367131592
1546	E	0.033424078989980	0.033424078989980
1547	D	0.015761136814588	0.015761136814588
1548	V	0.009011312201202	0.009011312201202
1549	S	0.002227290989066	0.002386053067802
1550	S	0.002386053067802	0.002227290989066
1551	P	0.001106674532188	0.002227290989066
1552	K	0.001755500174646	0.002386053067802
1553	H	0.002637851979235	0.002637851979235
1554	G	0.002964684388877	0.002964684388877
1555	K	0.005552842352734	0.005552842352734
1556	E	0.018696449717264	0.006345625793530
1557	D	0.008376172178614	0.006345625793530
1558	P	0.006345625793530	0.006345625793530
1559	D	0.005040609677772	0.006345625793530
1560	N	0.005989701198953	0.006345625793530
1561	M	0.012498319170164	0.012498319170164
1562	P	0.014202396293835	0.012498319170164
1563	H	0.014202396293835	0.014202396293835
1564	V	0.011421222905122	0.014202396293835
1565	G	0.019939843656477	0.019939843656477
1566	G	0.029858574755882	0.026646145338091
1567	N	0.026646145338091	0.029858574755882
1568	T	0.055801239655828	0.029858574755882
1569	W	0.035895609765889	0.034874622232744
1570	A	0.024417165555241	0.034874622232744
1571	G	0.034874622232744	0.027158693078785
1572	G	0.024714541765034	0.027158693078785
1573	T	0.027158693078785	0.027158693078785
1574	G	0.027158693078785	0.027158693078785
1575	G	0.027158693078785	0.027158693078785
1576	R	0.032111929945436	0.027158693078785
1577	D	0.024209776953287	0.024209776953287
1578	T	0.009383563942110	0.014801131167493
1579	A	0.006518197659331	0.014801131167493
1580	G	0.014801131167493	0.014801131167493
1581	L	0.020989880056462	0.020989880056462
1582	G	0.038313560039192	0.025660454020259
1583	G	0.025660454020259	0.029083663149561
1584	K	0.040995819343182	0.038313560039192
1585	G	0.029083663149561	0.040995819343182
1586	G	0.060693816901805	0.060693816901805
1587	P	0.060693816901805	0.060693816901805
1588	Y	0.082392258515356	0.082392258515356
1589	R	0.170540625708457	0.091717411930484
1590	L	0.091717411930484	0.170540625708457
1591	D	0.185512215311695	0.185512215311695
1592	A	0.231516527944799	0.227699669837677
1593	G	0.227699669837677	0.231516527944799
1594	H	0.323668713782247	0.266537542007905
1595	T	0.266537542007905	0.266537542007905
1596	V	0.287278213863817	0.266537542007905
1597	Y	0.104233876423067	0.116881678792971
1598	Q	0.116881678792971	0.116881678792971
1599	V	0.107253098298767	0.107253098298767
1600	S	0.169657854630199	0.107253098298767
1601	Q	0.087245871640031	0.102986752238575
1602	A	0.067670554508416	0.096710789174188
1603	E	0.102986752238575	0.087245871640031
1604	K	0.096710789174188	0.067670554508416
1605	D	0.063442076054765	0.063442076054765
1606	A	0.045817950244771	0.060031802431079
1607	V	0.060031802431079	0.045817950244771
1608	P	0.038838223245623	0.038838223245623
1609	E	0.022671647565579	0.036434732721769
1610	E	0.036434732721769	0.036088477402449
1611	V	0.022765038188240	0.036088477402449
1612	K	0.036088477402449	0.036434732721769
1613	R	0.041085674702102	0.041085674702102
1614	A	0.095191339539979	0.079755128683053
1615	A	0.138065551345721	0.085988024272752
1616	R	0.079755128683053	0.095191339539979
1617	E	0.085988024272752	0.138065551345721
1618	M	0.150242737376220	0.150242737376220
1619	G	0.366518803915792	0.163025920777544
1620	Q	0.242351499285086	0.242351499285086
1621	R	0.163025920777544	0.242351499285086
1622	A	0.268758723588890	0.242351499285086
1623	F	0.216507484808438	0.238899771069525
1624	Q	0.252985292323738	0.238899771069525
1625	Q	0.238899771069525	0.238899771069525
1626	R	0.238899771069525	0.238899771069525
1627	L	0.265415334400302	0.238899771069525
1628	K	0.192797587286798	0.241087485243312
1629	E	0.241087485243312	0.241087485243312
1630	I	0.265420762401517	0.229389301270981
1631	Q	0.229389301270981	0.229389301270981
1632	M	0.216182683729122	0.216182683729122
1633	S	0.146474075795108	0.216182683729122
1634	E	0.167135568653461	0.167135568653461
1635	Y	0.257895307603915	0.156106884037029
1636	D	0.156106884037029	0.167135568653461
1637	A	0.129178751999380	0.209863970263190
1638	A	0.240752685780699	0.209863970263190
1639	T	0.209863970263190	0.209863970263190
1640	Y	0.236984481460855	0.209863970263190
1641	E	0.182215069636505	0.209863970263190
1642	R	0.170525701149769	0.236984481460855
1643	F	0.379139384134761	0.275510637430230
1644	S	0.275510637430230	0.379139384134761
1645	G	0.432110454594960	0.432110454594960
1646	A	0.538073668911239	0.505960955061876
1647	V	0.505960955061876	0.538073668911239
1648	R	0.673451067093975	0.673451067093975
1649	R	0.708053772963959	0.708053772963959
1650	Q	0.888098975012492	0.708053772963959
1651	V	0.786155558061570	0.745699589993384
1652	H	0.609511245987806	0.781594568767892
1653	S	0.745699589993384	0.781594568767892
1654	L	0.781594568767892	0.745699589993384
1655	R	0.781594568767892	0.745699589993384
1656	I	0.664259226525118	0.664259226525118
1657	I	0.580954946816445	0.580954946816445
1658	L	0.547806295181403	0.547806295181403
1659	D	0.429800738223109	0.429800738223109
1660	N	0.322910025556787	0.429800738223109
1661	L	0.289853898061795	0.429800738223109
1662	Q	0.446978115519347	0.446978115519347
1663	A	0.446978115519347	0.446978115519347
1664	K	0.446978115519347	0.446978115519347
1665	G	0.299718024867839	0.299718024867839
1666	K	0.162457269992926	0.204018288620527
1667	E	0.112456302778510	0.196315091406956
1668	R	0.204018288620527	0.162457269992926
1669	Q	0.196315091406956	0.131934498320065
1670	W	0.069460626673181	0.131934498320065
1671	L	0.131934498320065	0.069460626673181
1672	R	0.058289864388523	0.058289864388523
1673	H	0.031769969364781	0.050567049195162
1674	Q	0.050567049195162	0.050567049195162
1675	A	0.050567049195162	0.050567049195162
1676	T	0.158868238516863	0.158868238516863
1677	G	0.262751035963483	0.158868238516863
1678	E	0.161810349604823	0.158868238516863
1679	L	0.068644750576968	0.068644750576968
1680	D	0.068644750576968	0.068644750576968
1681	D	0.064601667468666	0.064601667468666
1682	A	0.046195689600287	0.046195689600287
1683	K	0.029254034407653	0.029254034407653
1684	I	0.022628070096968	0.029254034407653
1685	I	0.027334386747532	0.029254034407653
1686	D	0.070351526319118	0.070351526319118
1687	G	0.185801494587810	0.102754224025647
1688	L	0.102754224025647	0.185801494587810
1689	T	0.198224680661368	0.198224680661368
1690	G	0.347994868118444	0.198224680661368
1691	E	0.247451999656982	0.198224680661368
1692	K	0.166824542062014	0.166824542062014
1693	A	0.155950139724024	0.155950139724024
1694	I	0.049521113718784	0.097586585118429
1695	Y	0.081397479319175	0.097586585118429
1696	K	0.097586585118429	0.081397479319175
1697	R	0.097586585118429	0.096628161002010
1698	R	0.074817794912584	0.097586585118429
1699	G	0.096628161002010	0.097586585118429
1700	E	0.136716718775962	0.104367018444906
1701	L	0.134189853474644	0.104367018444906
1702	E	0.104367018444906	0.104367018444906
1703	P	0.051200164011086	0.051200164011086
1704	Q	0.025811123520061	0.025811123520061
1705	L	0.025811123520061	0.025811123520061
1706	G	0.025811123520061	0.025811123520061
1707	S	0.044098934860935	0.044098934860935
1708	P	0.061769818707074	0.061769818707074
1709	Q	0.177254198906528	0.163573387789306
1710	Q	0.163573387789306	0.177254198906528
1711	K	0.367449622041549	0.254599248651472
1712	P	0.254599248651472	0.254599248651472
1713	K	0.386985076593373	0.254599248651472
1714	R	0.251514449103609	0.251514449103609
1715	L	0.251514449103609	0.251514449103609
1716	R	0.251514449103609	0.251514449103609
1717	L	0.372871286633324	0.372871286633324
1718	V	0.527318494976759	0.527318494976759
1719	V	0.566072516600399	0.566072516600399
1720	D	0.721086503129122	0.706997040449871
1721	V	0.706997040449871	0.721086503129122
1722	S	0.734139519532392	0.721086503129122
1723	G	0.793778792811844	0.706997040449871
1724	S	0.505927712261103	0.505927712261103
1725	M	0.417771976753423	0.417771976753423
1726	Y	0.291831131889829	0.312234667231592
1727	R	0.312234667231592	0.291831131889829
1728	F	0.132573215196553	0.248088429768949
1729	N	0.248088429768949	0.227314000863850
1730	R	0.163606389391679	0.182598713849300
1731	M	0.227314000863850	0.215155148167811
1732	D	0.182598713849300	0.215155148167811
1733	G	0.215155148167811	0.223773381791747
1734	R	0.237128323561109	0.223773381791747
1735	L	0.223773381791747	0.237128323561109
1736	E	0.286655632321389	0.268343076955975
1737	R	0.268343076955975	0.270056493597520
1738	T	0.410137054752674	0.270056493597520
1739	M	0.270056493597520	0.270056493597520
1740	E	0.231881270734833	0.410137054752674
1741	A	0.530206356313799	0.386548310568164
1742	V	0.461494878712687	0.386548310568164
1743	C	0.386548310568164	0.386548310568164
1744	M	0.367353793902979	0.367353793902979
1745	V	0.367353793902979	0.367353793902979
1746	M	0.236038387822589	0.263594377832291
1747	E	0.223676130688900	0.263594377832291
1748	A	0.263594377832291	0.263594377832291
1749	F	0.365193165693525	0.263594377832291
1750	E	0.447988862769328	0.263594377832291
1751	N	0.192145559065754	0.254822872310323
1752	Y	0.231708066040173	0.231708066040173
1753	E	0.254822872310323	0.192145559065754
1754	E	0.131648868624804	0.159170264429713
1755	K	0.098023218015706	0.131648868624804
1756	F	0.159170264429713	0.104443583004975
1757	Q	0.104443583004975	0.098023218015706
1758	Y	0.030251536362545	0.082274827593381
1759	D	0.039460650635992	0.039460650635992
1760	I	0.082274827593381	0.039460650635992
1761	V	0.039460650635992	0.082274827593381
1762	G	0.127160751066865	0.127160751066865
1763	H	0.160973765533568	0.160973765533568
1764	S	0.276570759502997	0.243250246084051
1765	G	0.258668844123155	0.243250246084051
1766	D	0.243250246084051	0.258668844123155
1767	G	0.218291004008444	0.243250246084051
1768	Y	0.307121862688237	0.218291004008444
1769	N	0.170307766156683	0.216000772661153
1770	I	0.196824711318841	0.196824711318841
1771	G	0.216000772661153	0.194158670111163
1772	L	0.194158670111163	0.194158670111163
1773	V	0.107474038084689	0.192475016973677
1774	P	0.112177783583955	0.192475016973677
1775	M	0.192475016973677	0.153466079511649
1776	N	0.225336983703421	0.192475016973677
1777	K	0.153466079511649	0.192475016973677
1778	I	0.300362717547028	0.225336983703421
1779	P	0.107987676879086	0.245849939437725
1780	K	0.245849939437725	0.245849939437725
1781	D	0.245849939437725	0.176527846465696
1782	N	0.152707720553075	0.176527846465696
1783	K	0.176527846465696	0.176527846465696
1784	Q	0.176527846465696	0.176527846465696
1785	R	0.225598945893079	0.176527846465696
1786	L	0.274939848098405	0.191093920222449
1787	E	0.167220541840472	0.191093920222449
1788	I	0.191093920222449	0.191093920222449
1789	L	0.187780641280139	0.191093920222449
1790	K	0.463613341427505	0.463613341427505
1791	T	0.636274712513559	0.636274712513559
1792	M	0.736186907996600	0.679418168699691
1793	H	0.751520395346203	0.679418168699691
1794	A	0.679418168699691	0.679418168699691
1795	H	0.360534684117753	0.514269713883304
1796	S	0.514269713883304	0.360534684117753
1797	Q	0.344592138665080	0.344592138665080
1798	F	0.344592138665080	0.344592138665080
1799	C	0.242513249526280	0.242513249526280
1800	M	0.193168508329505	0.193168508329505
1801	S	0.138629952406969	0.138629952406969
1802	G	0.078938727645827	0.078938727645827
1803	D	0.070018950644459	0.078938727645827
1804	H	0.078938727645827	0.078938727645827
1805	T	0.148560936873902	0.078938727645827
1806	L	0.151311123857552	0.078938727645827
1807	E	0.051935466215852	0.073010076474747
1808	G	0.064949924126853	0.069121595761391
1809	T	0.073010076474747	0.064949924126853
1810	E	0.069121595761391	0.064949924126853
1811	H	0.053375015960452	0.068664251960956
1812	A	0.060828778472711	0.060828778472711
1813	I	0.068664251960956	0.053375015960452
1814	K	0.035164601088869	0.035164601088869
1815	E	0.011014842962519	0.035164601088869
1816	I	0.032494229169968	0.035164601088869
1817	V	0.076640603447741	0.076640603447741
1818	K	0.122809571346471	0.122809571346471
1819	E	0.331768429909065	0.331768429909065
1820	E	0.439884029404877	0.371282484090288
1821	A	0.545920986386392	0.371282484090288
1822	D	0.371282484090288	0.400900232839677
1823	E	0.238413392214043	0.371282484090288
1824	Y	0.400900232839677	0.238413392214043
1825	F	0.206822087035356	0.233534874050836
1826	V	0.223155042990945	0.233534874050836
1827	I	0.233534874050836	0.233534874050836
1828	V	0.364121329636133	0.364121329636133
1829	L	0.633266537537800	0.515463222261900
1830	S	0.515463222261900	0.633266537537800
1831	D	0.812508011809952	0.799822235008092
1832	A	0.890565283890811	0.799822235008092
1833	N	0.799822235008092	0.799822235008092
1834	L	0.724081777133995	0.724081777133995
1835	S	0.591978365326315	0.591978365326315
1836	R	0.571096055368338	0.571096055368338
1837	Y	0.489327441299086	0.489327441299086
1838	G	0.320007042094122	0.489327441299086
1839	I	0.489297250099875	0.489327441299086
1840	H	0.782675391112851	0.747919086933072
1841	P	0.747919086933072	0.747919086933072
1842	A	0.801399338444299	0.747919086933072
1843	K	0.517722532483479	0.517722532483479
1844	F	0.477111587822181	0.477111587822181
1845	A	0.438296248540890	0.446447914288089
1846	Q	0.434588826385948	0.438296248540890
1847	I	0.446447914288089	0.438296248540890
1848	L	0.327119443467299	0.446447914288089
1849	T	0.457275716111007	0.457275716111007
1850	R	0.548827682061833	0.548827682061833
1851	D	0.668663068246285	0.668663068246285
1852	P	0.799978050117519	0.728613454717993
1853	Q	0.813358550518132	0.744234200334954
1854	V	0.728613454717993	0.744234200334954
1855	N	0.744234200334954	0.728637344508129
1856	A	0.728637344508129	0.728613454717993
1857	F	0.519365502937417	0.519365502937417
1858	A	0.348185261362093	0.519365502937417
1859	I	0.313568730682002	0.519365502937417
1860	F	0.528673545042086	0.528673545042086
1861	I	0.571577200298586	0.571577200298586
1862	G	0.609390479142850	0.609390479142850
1863	S	0.632176508426844	0.632176508426844
1864	L	0.666549998559443	0.632176508426844
1865	G	0.637349153255188	0.632176508426844
1866	D	0.487430646258107	0.592798827155820
1867	Q	0.592798827155820	0.487430646258107
1868	A	0.378031559460211	0.378031559460211
1869	T	0.285305312951322	0.285305312951322
1870	R	0.129105789503084	0.174617359876808
1871	L	0.174617359876808	0.174617359876808
1872	Q	0.174617359876808	0.174617359876808
1873	R	0.173832996271313	0.174617359876808
1874	T	0.321846862245600	0.321846862245600
1875	L	0.538178145396478	0.436173261472569
1876	P	0.655115107408579	0.436173261472569
1877	A	0.436173261472569	0.436173261472569
1878	G	0.436173261472569	0.436173261472569
1879	R	0.403334332113013	0.403334332113013
1880	S	0.152421395475144	0.284078838758655
1881	F	0.284078838758655	0.238154671730287
1882	V	0.238154671730287	0.236155211033660
1883	A	0.221965493658229	0.238154671730287
1884	M	0.236155211033660	0.238154671730287
1885	D	0.405936488563948	0.339393874709253
1886	T	0.339393874709253	0.385369187332405
1887	K	0.385369187332405	0.405936488563948
1888	D	0.541934877714522	0.541934877714522
1889	I	0.688524650401688	0.541934877714522
1890	P	0.544647214263340	0.541934877714522
1891	Q	0.412250927035140	0.412250927035140
1892	I	0.366224297477186	0.412250927035140
1893	L	0.366224297477186	0.412250927035140
1894	Q	0.684751400266026	0.682386938217419
1895	Q	0.682386938217419	0.682386938217419
1896	I	0.695016777783295	0.682386938217419
1897	F	0.500000000000000	0.500000000000000
1898	T	0.500000000000000	0.500000000000000
1899	S	0.500000000000000	0.500000000000000
1900	T	0.500000000000000	0.500000000000000
1901	M	0.500000000000000	0.500000000000000
1902	L	0.500000000000000	0.500000000000000
1903	S	0.500000000000000	0.500000000000000
1904	S	0.500000000000000	0.500000000000000
1905	V	0.500000000000000	0.500000000000000
