# Supplementary material for: Conserved degronome features governing quality control associated proteolysis
Source: Nat Commun. 2022 Dec 8;13:7588. doi: 10.1038/s41467-022-35298-y (PMC9732359; doi:10.1038/s41467-022-35298-y)
Supplement: Supplementary file 7 — Supplementary Data 5 [file 41467_2022_35298_MOESM7_ESM.zip › profile_A3KN83.csv]

# Degron profile of A3KN83
# logit: Predicted probability of a tile being a degron (PSI<2.2) assigned to central position
# smooth: Running median spanning 5 positions
resi	aa	logit	logit_smooth
1	M	0.500000000000000	0.500000000000000
2	V	0.500000000000000	0.500000000000000
3	E	0.500000000000000	0.500000000000000
4	P	0.500000000000000	0.500000000000000
5	G	0.500000000000000	0.500000000000000
6	Q	0.500000000000000	0.500000000000000
7	D	0.500000000000000	0.500000000000000
8	L	0.500000000000000	0.500000000000000
9	L	0.220959683746079	0.277427913588805
10	L	0.277427913588805	0.250010258015569
11	A	0.183773216334418	0.237294276411442
12	A	0.250010258015569	0.237294276411442
13	L	0.237294276411442	0.237294276411442
14	S	0.170583792675767	0.250010258015569
15	E	0.295160104958637	0.294027162589310
16	S	0.610220420880489	0.295160104958637
17	G	0.294027162589310	0.295160104958637
18	I	0.310982287724830	0.294027162589310
19	S	0.107199222181343	0.107199222181343
20	P	0.068877715046859	0.068877715046859
21	N	0.043586562177288	0.043586562177288
22	D	0.011978573880047	0.019216668816393
23	L	0.014659881158143	0.019216668816393
24	F	0.019216668816393	0.019216668816393
25	D	0.035501778656328	0.028814680430116
26	I	0.056378261781643	0.028814680430116
27	D	0.028814680430116	0.035501778656328
28	G	0.024598353295959	0.042715577219426
29	G	0.042715577219426	0.042715577219426
30	D	0.045628380132004	0.042715577219426
31	A	0.088185278060526	0.042715577219426
32	G	0.041923439339502	0.045628380132004
33	L	0.022883739490211	0.041923439339502
34	A	0.073997185867366	0.041923439339502
35	T	0.034949828821142	0.062669221891853
36	P	0.062669221891853	0.073997185867366
37	M	0.081249130298976	0.081249130298976
38	P	0.166298609293762	0.166298609293762
39	T	0.253310646983929	0.253310646983929
40	P	0.341819387478112	0.309734304863104
41	S	0.407206427879779	0.341819387478112
42	V	0.309734304863104	0.341819387478112
43	Q	0.407206427879779	0.407206427879779
44	Q	0.280612185376016	0.309734304863104
45	S	0.462982563658300	0.407206427879779
46	V	0.302355222260981	0.352304986044064
47	P	0.489246241094352	0.392824757327330
48	L	0.352304986044064	0.352304986044064
49	S	0.392824757327330	0.352304986044064
50	A	0.270828426713131	0.270828426713131
51	L	0.210910695762794	0.270828426713131
52	E	0.262263355125964	0.270828426713131
53	L	0.396514445763151	0.358346705321704
54	G	0.358346705321704	0.358346705321704
55	L	0.358346705321704	0.358346705321704
56	E	0.382505802171849	0.358346705321704
57	T	0.233264557049086	0.233264557049086
58	E	0.148686768136936	0.148686768136936
59	A	0.107917811030756	0.107917811030756
60	A	0.035649958827485	0.061122479088394
61	V	0.061122479088394	0.061122479088394
62	P	0.055797060106804	0.055797060106804
63	V	0.062298953882872	0.055797060106804
64	K	0.034519432781745	0.055797060106804
65	Q	0.050274674045858	0.060375885986074
66	E	0.060375885986074	0.060375885986074
67	P	0.173736762173480	0.172244893778134
68	E	0.243509068792056	0.172244893778134
69	T	0.172244893778134	0.173736762173480
70	V	0.172244893778134	0.172244893778134
71	P	0.208945217873144	0.172244893778134
72	T	0.125042325412338	0.125042325412338
73	P	0.122700563781399	0.125042325412338
74	A	0.114138850307029	0.125042325412338
75	L	0.160203818653834	0.160203818653834
76	L	0.183295934978947	0.183295934978947
77	N	0.283275052224137	0.189835994582871
78	V	0.283275052224137	0.283275052224137
79	R	0.189835994582871	0.283275052224137
80	Q	0.339966786761480	0.339966786761480
81	Q	0.464897877169024	0.464897877169024
82	P	0.657561446799384	0.464897877169024
83	P	0.553836060142936	0.464897877169024
84	S	0.378749237771543	0.397836743457166
85	T	0.397836743457166	0.397836743457166
86	T	0.397836743457166	0.397836743457166
87	T	0.294619705791798	0.397836743457166
88	F	0.421048465873850	0.397836743457166
89	V	0.401188868947474	0.401188868947474
90	L	0.381648499542558	0.421048465873850
91	N	0.577014327522430	0.548198717074983
92	Q	0.548198717074983	0.548198717074983
93	I	0.548198717074983	0.548198717074983
94	N	0.548198717074983	0.548198717074983
95	H	0.709588425436084	0.709588425436084
96	L	0.804740175976161	0.709588425436084
97	P	0.768380184256487	0.709588425436084
98	P	0.662931380942757	0.662931380942757
99	L	0.496730154115649	0.557100536387716
100	G	0.557100536387716	0.536773432245617
101	S	0.536773432245617	0.509795061684875
102	T	0.326051224036596	0.509795061684875
103	I	0.509795061684875	0.493737252547522
104	V	0.493737252547522	0.344191804065143
105	M	0.344191804065143	0.383391419699458
106	T	0.328785556399664	0.344191804065143
107	K	0.383391419699458	0.328785556399664
108	T	0.233935541848138	0.328785556399664
109	P	0.289951734691857	0.383391419699458
110	P	0.453956672134874	0.434117761552187
111	V	0.453956672134874	0.434117761552187
112	T	0.434117761552187	0.434117761552187
113	T	0.312625658775519	0.345084012990593
114	N	0.221855809110583	0.345084012990593
115	R	0.345084012990593	0.345084012990593
116	Q	0.532234993009515	0.509422216946038
117	T	0.509422216946038	0.532234993009515
118	I	0.552595254740511	0.532234993009515
119	T	0.594989558886414	0.513898883376876
120	L	0.513898883376876	0.513898883376876
121	T	0.511167777328162	0.513898883376876
122	K	0.511167777328162	0.513898883376876
123	F	0.587150280475104	0.528392470866693
124	I	0.528392470866693	0.548394671542433
125	Q	0.548394671542433	0.548394671542433
126	T	0.671943625656965	0.548394671542433
127	T	0.501516765347393	0.548394671542433
128	A	0.549796451239812	0.501516765347393
129	S	0.355892362157789	0.499853100004227
130	T	0.355892362157789	0.365930162454403
131	R	0.499853100004227	0.355892362157789
132	P	0.365930162454403	0.355892362157789
133	S	0.183593297379620	0.307929150154566
134	V	0.230235361016180	0.307929150154566
135	S	0.307929150154566	0.266094032262207
136	A	0.307929150154566	0.307929150154566
137	P	0.266094032262207	0.307929150154566
138	T	0.307929150154566	0.272239968957945
139	V	0.272239968957945	0.272239968957945
140	R	0.257451871933260	0.272239968957945
141	N	0.277753274050277	0.257451871933260
142	A	0.161213216167456	0.161213216167456
143	M	0.094195009340393	0.150622996600329
144	T	0.150622996600329	0.150622996600329
145	S	0.117644247836260	0.150622996600329
146	A	0.227612056170039	0.150622996600329
147	P	0.215566592087898	0.122987364225469
148	S	0.074535472523604	0.215566592087898
149	K	0.122987364225469	0.203271884542322
150	D	0.249301649548680	0.122987364225469
151	Q	0.203271884542322	0.122987364225469
152	V	0.118614573430937	0.118614573430937
153	Q	0.095513640868563	0.118614573430937
154	L	0.095513640868563	0.118614573430937
155	K	0.139162625490288	0.095513640868563
156	D	0.131099044624987	0.131099044624987
157	L	0.079713524792571	0.139162625490288
158	L	0.147193929006396	0.147193929006396
159	K	0.341843289637447	0.341843289637447
160	N	0.346714525339491	0.346714525339491
161	N	0.368956080315749	0.346714525339491
162	S	0.373994126710285	0.346714525339491
163	L	0.212787285510915	0.368956080315749
164	N	0.195946083507824	0.212787285510915
165	E	0.374368929360900	0.212787285510915
166	L	0.201713596899627	0.214966364994829
167	M	0.214966364994829	0.262770886209884
168	K	0.262770886209884	0.262770886209884
169	L	0.293061858465171	0.293061858465171
170	K	0.307561190814890	0.307561190814890
171	P	0.430990247858224	0.331003944892560
172	P	0.331003944892560	0.386709399769342
173	A	0.386709399769342	0.430990247858224
174	N	0.574079913388015	0.386709399769342
175	I	0.468213204830442	0.386709399769342
176	A	0.371804559619961	0.371804559619961
177	Q	0.238819603830314	0.238819603830314
178	P	0.221667289407213	0.231998585549512
179	V	0.231998585549512	0.221667289407213
180	A	0.219930067825377	0.219930067825377
181	T	0.200494380835799	0.219930067825377
182	A	0.171222396855772	0.200494380835799
183	A	0.307527566428867	0.171222396855772
184	T	0.170577233533083	0.170577233533083
185	D	0.136440922833919	0.136440922833919
186	V	0.089508914880816	0.103668839533815
187	S	0.103668839533815	0.089508914880816
188	N	0.063515912810790	0.063515912810790
189	G	0.042002912365649	0.042002912365649
190	T	0.039280535865014	0.039280535865014
191	V	0.018768369480260	0.018768369480260
192	K	0.011646680625042	0.018768369480260
193	K	0.014101978723755	0.018768369480260
194	E	0.029954156949989	0.026511342840669
195	S	0.026511342840669	0.029954156949989
196	S	0.051168471315897	0.051168471315897
197	N	0.121571212572341	0.066979450650073
198	K	0.126804283075430	0.066979450650073
199	E	0.066979450650073	0.066979450650073
200	G	0.059542302649710	0.066979450650073
201	A	0.059542302649710	0.066979450650073
202	R	0.091732017232936	0.091732017232936
203	M	0.159529786391471	0.159529786391471
204	W	0.159529786391471	0.159529786391471
205	I	0.261799906678274	0.261799906678274
206	N	0.308939213778231	0.287264999516275
207	D	0.287264999516275	0.308939213778231
208	M	0.415128627256386	0.415128627256386
209	K	0.585395540435365	0.520322305683887
210	M	0.520322305683887	0.520322305683887
211	R	0.631603097449825	0.520322305683887
212	S	0.492117490626031	0.492117490626031
213	F	0.454871957543846	0.454871957543846
214	S	0.411397074486920	0.454871957543846
215	P	0.453743151816956	0.453743151816956
216	T	0.488269015705931	0.411397074486920
217	M	0.240740667488484	0.240740667488484
218	K	0.143895878986032	0.143895878986032
219	V	0.060292148087633	0.060292148087633
220	P	0.048113998839860	0.048113998839860
221	V	0.028199622749284	0.028199622749284
222	V	0.008837206700275	0.008837206700275
223	K	0.005092516460765	0.005092516460765
224	E	0.003000607866370	0.003000607866370
225	D	0.001706102329858	0.001706102329858
226	D	0.000651942907201	0.000651942907201
227	E	0.000397088231217	0.000397088231217
228	P	0.000350221952911	0.000350221952911
229	E	0.000311522767880	0.000311522767880
230	E	0.000196964240966	0.000196964240966
231	E	0.000141748770542	0.000152001981118
232	D	0.000086319732715	0.000152001981118
233	E	0.000152001981118	0.000152001981118
234	E	0.000526326247656	0.000526326247656
235	E	0.001291375499441	0.001291375499441
236	M	0.001291375499441	0.001291375499441
237	G	0.002626663893310	0.002626663893310
238	H	0.006851956691304	0.006851956691304
239	A	0.010111556257625	0.010111556257625
240	E	0.034958087133119	0.034958087133119
241	T	0.063963445113654	0.063963445113654
242	Y	0.182750175784066	0.182750175784066
243	A	0.268593307183083	0.268593307183083
244	E	0.565648884157262	0.395644619595009
245	Y	0.395644619595009	0.565648884157262
246	M	0.619298834233759	0.588514574405001
247	P	0.619487091013949	0.619298834233759
248	I	0.588514574405001	0.619298834233759
249	K	0.679235408060490	0.588514574405001
250	L	0.511431460083702	0.511431460083702
251	K	0.425958282299427	0.511431460083702
252	I	0.507664522079915	0.507664522079915
253	G	0.753870705513149	0.503896713604901
254	L	0.503896713604901	0.503896713604901
255	R	0.405746617096613	0.445458042355706
256	H	0.445458042355706	0.440163930745195
257	P	0.282932563935168	0.405746617096613
258	D	0.440163930745195	0.307437032032752
259	A	0.295036887053403	0.295036887053403
260	V	0.307437032032752	0.307437032032752
261	V	0.271046990214725	0.295036887053403
262	E	0.332097225910670	0.271046990214725
263	T	0.183651610520826	0.183651610520826
264	S	0.150548490493646	0.150548490493646
265	S	0.075923426755609	0.150548490493646
266	L	0.141510755161878	0.150548490493646
267	S	0.395082495517429	0.337478109971846
268	S	0.479535680956886	0.337478109971846
269	V	0.337478109971846	0.344707463746423
270	T	0.231946022664356	0.344707463746423
271	P	0.344707463746423	0.344707463746423
272	P	0.514397256482508	0.378160161889422
273	D	0.514397256482508	0.378160161889422
274	V	0.378160161889422	0.378160161889422
275	W	0.156714121176918	0.276672111173666
276	Y	0.158164174628840	0.158164174628840
277	K	0.276672111173666	0.156714121176918
278	T	0.100800792508206	0.100800792508206
279	S	0.080850956707294	0.100800792508206
280	I	0.072562694307952	0.100800792508206
281	S	0.154174114752363	0.154174114752363
282	E	0.406588251498304	0.199357563038564
283	E	0.286627308009766	0.212725705707997
284	T	0.199357563038564	0.212725705707997
285	I	0.212725705707997	0.212725705707997
286	D	0.209134332904444	0.212725705707997
287	N	0.329480779127162	0.212725705707997
288	G	0.220027855949654	0.220027855949654
289	W	0.145329380306881	0.257158227076124
290	L	0.257158227076124	0.257158227076124
291	S	0.378742174143710	0.378742174143710
292	A	0.647686696524796	0.573576447358577
293	L	0.690544789483165	0.647686696524796
294	Q	0.573576447358577	0.690544789483165
295	L	0.712909881335387	0.712909881335387
296	E	0.742808171596095	0.712909881335387
297	A	0.804624977735073	0.712909881335387
298	I	0.544204266508854	0.545563089542201
299	T	0.391184230986305	0.545563089542201
300	Y	0.545563089542201	0.544204266508854
301	A	0.647620263392222	0.454007701197634
302	A	0.454007701197634	0.454007701197634
303	Q	0.416891453638483	0.416891453638483
304	Q	0.223433805203697	0.223433805203697
305	H	0.200304530673672	0.200304530673672
306	E	0.180474319658383	0.180474319658383
307	T	0.117186571768274	0.117186571768274
308	F	0.090302348940944	0.117186571768274
309	L	0.096768321705985	0.117186571768274
310	P	0.140901364296852	0.140901364296852
311	N	0.213893459954846	0.140901364296852
312	G	0.182307609901944	0.140901364296852
313	D	0.107753952702144	0.153287097734348
314	R	0.078079510498491	0.119239539197225
315	A	0.153287097734348	0.109973282696876
316	G	0.119239539197225	0.109973282696876
317	F	0.109973282696876	0.109973282696876
318	L	0.047370190147773	0.052271739243564
319	I	0.052271739243564	0.052271739243564
320	G	0.049938631942970	0.052271739243564
321	D	0.069778723966206	0.069778723966206
322	G	0.131750757757231	0.131750757757231
323	A	0.222594143995436	0.222594143995436
324	G	0.222594143995436	0.222594143995436
325	V	0.222594143995436	0.222594143995436
326	G	0.237798558001962	0.223301693891899
327	K	0.252671736304806	0.223301693891899
328	G	0.223301693891899	0.237798558001962
329	R	0.179192636024224	0.252671736304806
330	T	0.257350912484614	0.257350912484614
331	I	0.442430161861943	0.442430161861943
332	A	0.548479869413099	0.548479869413099
333	G	0.751149024219016	0.638997611074537
334	I	0.638997611074537	0.716396061405474
335	I	0.716396061405474	0.716396061405474
336	Y	0.716396061405474	0.716396061405474
337	E	0.782839815752362	0.782839815752362
338	N	0.803929603981157	0.803929603981157
339	Y	0.883978265924382	0.881105291133956
340	L	0.881105291133956	0.883978265924382
341	L	0.918588575375057	0.918588575375057
342	S	0.937203060264795	0.918588575375057
343	R	0.925931192262038	0.918588575375057
344	K	0.859951057868353	0.859951057868353
345	R	0.737792286287617	0.852958919576815
346	A	0.710106202614218	0.759561351433339
347	L	0.852958919576815	0.744318184971437
348	W	0.759561351433339	0.744318184971437
349	F	0.744318184971437	0.744318184971437
350	S	0.436443516347098	0.487278733487227
351	V	0.487278733487227	0.436443516347098
352	S	0.335852276470903	0.366572430501425
353	N	0.366572430501425	0.335852276470903
354	D	0.211399172787198	0.290970272258678
355	L	0.290970272258678	0.211399172787198
356	K	0.190732557835886	0.190732557835886
357	Y	0.056143769130636	0.060868901430991
358	D	0.060868901430991	0.056143769130636
359	A	0.046712550865164	0.046712550865164
360	E	0.034061753452736	0.034061753452736
361	R	0.032175640312274	0.034061753452736
362	D	0.032175640312274	0.034061753452736
363	L	0.119273923311658	0.119273923311658
364	R	0.119273923311658	0.119273923311658
365	D	0.196759182363484	0.132353023464210
366	I	0.132353023464210	0.196759182363484
367	G	0.233846610025205	0.233846610025205
368	A	0.318454967883286	0.318454967883286
369	K	0.392345718076949	0.360695586382158
370	N	0.360695586382158	0.392345718076949
371	I	0.678381815590202	0.514216334733308
372	L	0.514216334733308	0.629417862358181
373	V	0.629417862358181	0.629417862358181
374	H	0.719835237215719	0.629417862358181
375	S	0.543342534936457	0.719835237215719
376	L	0.762131147757369	0.723059056840488
377	N	0.723059056840488	0.734700360305307
378	K	0.734700360305307	0.734700360305307
379	F	0.766962368889284	0.723059056840488
380	K	0.635407160886839	0.635407160886839
381	Y	0.423941264094062	0.423941264094062
382	G	0.246007699907017	0.340412954025385
383	K	0.232332314762754	0.246007699907017
384	I	0.340412954025385	0.235360863472193
385	S	0.205720162257514	0.232332314762754
386	S	0.235360863472193	0.205720162257514
387	K	0.197968688432457	0.205720162257514
388	H	0.183861470614445	0.235360863472193
389	N	0.327268932679795	0.327268932679795
390	G	0.344281042695573	0.344281042695573
391	S	0.460112313624021	0.437292450139374
392	V	0.477504454442788	0.437292450139374
393	K	0.437292450139374	0.437292450139374
394	K	0.437292450139374	0.437292450139374
395	G	0.437292450139374	0.437292450139374
396	V	0.607617079715096	0.607617079715096
397	I	0.745178350567600	0.679100506888271
398	F	0.735933726202409	0.679100506888271
399	A	0.679100506888271	0.679100506888271
400	T	0.679100506888271	0.679100506888271
401	Y	0.533801629924887	0.548430007135512
402	S	0.548430007135512	0.533801629924887
403	S	0.493394031909082	0.493394031909082
404	L	0.493394031909082	0.493394031909082
405	I	0.349991782381942	0.349991782381942
406	G	0.314063425264228	0.314063425264228
407	E	0.187672849343131	0.187672849343131
408	S	0.159898416572166	0.180611992035880
409	Q	0.168829168602333	0.172056370951383
410	S	0.180611992035880	0.168829168602333
411	G	0.172056370951383	0.168829168602333
412	G	0.160890483947211	0.160890483947211
413	K	0.160890483947211	0.160890483947211
414	Y	0.150333097649524	0.160890483947211
415	K	0.201466932113917	0.201466932113917
416	T	0.465311905676344	0.465311905676344
417	R	0.582856109015023	0.465311905676344
418	L	0.533781611777205	0.465311905676344
419	K	0.363949574298051	0.483151531401278
420	Q	0.274444851186375	0.363949574298051
421	L	0.483151531401278	0.331347167571420
422	L	0.331347167571420	0.281319404507152
423	H	0.177909389178591	0.331347167571420
424	W	0.281319404507152	0.331347167571420
425	C	0.440795115227122	0.440795115227122
426	G	0.554737370818217	0.440795115227122
427	D	0.553390339454770	0.440795115227122
428	D	0.396444898001903	0.396444898001903
429	F	0.290125301432766	0.290125301432766
430	D	0.258872093794325	0.258872093794325
431	G	0.166975138135979	0.166975138135979
432	V	0.149147421178376	0.149147421178376
433	I	0.097986753896504	0.097986753896504
434	V	0.059962642679528	0.097986753896504
435	F	0.062733143386786	0.097986753896504
436	D	0.201019490633631	0.201019490633631
437	E	0.446986309838483	0.268845338140204
438	C	0.268845338140204	0.446986309838483
439	H	0.556468092716273	0.446986309838483
440	K	0.556468092716273	0.423873153956651
441	A	0.423873153956651	0.423873153956651
442	K	0.265453131060178	0.265453131060178
443	N	0.166524004768712	0.166524004768712
444	L	0.083317742373145	0.166524004768712
445	C	0.155306542754989	0.159752213913438
446	P	0.231916786454265	0.155306542754989
447	V	0.159752213913438	0.159752213913438
448	G	0.117646057153412	0.209913293025876
449	S	0.209913293025876	0.209913293025876
450	S	0.209913293025876	0.209913293025876
451	K	0.324580977911859	0.258033102247977
452	P	0.532280353419911	0.289224548171272
453	T	0.258033102247977	0.306377453808087
454	K	0.289224548171272	0.289224548171272
455	T	0.306377453808087	0.258033102247977
456	G	0.170456566073639	0.289224548171272
457	L	0.203973846380875	0.290361400484926
458	A	0.324955152260010	0.290361400484926
459	V	0.290361400484926	0.290361400484926
460	L	0.290361400484926	0.324955152260010
461	E	0.371361730645782	0.371361730645782
462	L	0.386667208923607	0.386667208923607
463	Q	0.532779576287218	0.532779576287218
464	N	0.657935822633377	0.657935822633377
465	K	0.814963006279798	0.700994618802143
466	L	0.742069204137433	0.700994618802143
467	P	0.700994618802143	0.700994618802143
468	K	0.627853085253865	0.627853085253865
469	A	0.475868886965425	0.544556315868338
470	R	0.544556315868338	0.475868886965425
471	V	0.438528436472509	0.458435625933210
472	V	0.458435625933210	0.438528436472509
473	Y	0.379879294305168	0.379879294305168
474	A	0.355790504418945	0.355790504418945
475	S	0.240806540071930	0.320763611504293
476	A	0.228416106946593	0.320763611504293
477	T	0.320763611504293	0.320763611504293
478	G	0.320763611504293	0.320763611504293
479	A	0.431085137743847	0.320763611504293
480	S	0.400576531330808	0.320763611504293
481	E	0.237153659326174	0.237153659326174
482	P	0.162303486914183	0.228755418196609
483	R	0.228755418196609	0.228755418196609
484	N	0.183168988804016	0.228755418196609
485	M	0.271146453829555	0.271146453829555
486	A	0.421519389901842	0.271146453829555
487	Y	0.421519389901842	0.271146453829555
488	M	0.254221728454768	0.312170518154108
489	N	0.204908704357778	0.312170518154108
490	R	0.312170518154108	0.312170518154108
491	L	0.312170518154108	0.312170518154108
492	G	0.440073839230759	0.312170518154108
493	I	0.516657887801994	0.383191199529462
494	W	0.289789028202222	0.383191199529462
495	G	0.383191199529462	0.289789028202222
496	E	0.264087248938118	0.264087248938118
497	G	0.106545566255494	0.264087248938118
498	T	0.219278654201382	0.219278654201382
499	P	0.346395663606460	0.219278654201382
500	F	0.206531116283295	0.261387782949486
501	R	0.297009390045031	0.261387782949486
502	E	0.261387782949486	0.206531116283295
503	F	0.093050579664199	0.215790532902278
504	S	0.127716099162471	0.215790532902278
505	D	0.215790532902278	0.215790532902278
506	F	0.215790532902278	0.215790532902278
507	I	0.317005950984920	0.215790532902278
508	Q	0.292204979939660	0.274291919918184
509	A	0.213310819449470	0.274291919918184
510	V	0.274291919918184	0.274291919918184
511	E	0.274291919918184	0.274291919918184
512	R	0.291702565266602	0.291702565266602
513	R	0.412559205902462	0.412559205902462
514	G	0.632954320866712	0.412559205902462
515	V	0.581250987281595	0.412559205902462
516	G	0.254148815968405	0.357090141120223
517	A	0.357090141120223	0.319769684362354
518	M	0.299087884645425	0.319769684362354
519	E	0.319769684362354	0.357090141120223
520	I	0.469066233163950	0.382362725360400
521	V	0.382362725360400	0.463215662083208
522	A	0.463215662083208	0.469066233163950
523	M	0.663978418916343	0.663978418916343
524	D	0.702297504657363	0.702297504657363
525	M	0.792924725281333	0.702297504657363
526	K	0.770988424584702	0.770988424584702
527	L	0.673775457202166	0.770988424584702
528	R	0.871112251921364	0.770988424584702
529	G	0.768508254914183	0.768508254914183
530	M	0.784362043527001	0.768508254914183
531	Y	0.749789249192332	0.768508254914183
532	I	0.601021282535104	0.775544346111785
533	A	0.837133281969372	0.775544346111785
534	R	0.775544346111785	0.775544346111785
535	Q	0.872572666810891	0.837133281969372
536	L	0.774593884673984	0.831190873195136
537	S	0.866387633301694	0.831190873195136
538	F	0.831190873195136	0.774593884673984
539	T	0.652721997895589	0.652721997895589
540	G	0.649297419507599	0.652721997895589
541	V	0.630783331236368	0.652721997895589
542	T	0.723404930193089	0.707949721034417
543	F	0.707949721034417	0.707949721034417
544	K	0.707949721034417	0.707949721034417
545	I	0.563381890509212	0.690766631232457
546	E	0.690766631232457	0.670918685762191
547	E	0.670918685762191	0.670918685762191
548	V	0.655317360506563	0.690766631232457
549	L	0.790883946202462	0.750794232093932
550	L	0.793365940776516	0.750794232093932
551	S	0.750794232093932	0.750794232093932
552	Q	0.603205645940001	0.664289485055943
553	S	0.664289485055943	0.664289485055943
554	Y	0.623699486965154	0.664289485055943
555	V	0.731320793811019	0.731320793811019
556	K	0.899062595256691	0.899062595256691
557	M	0.911841044177292	0.903741802976718
558	Y	0.903741802976718	0.910510420860308
559	N	0.910510420860308	0.911841044177292
560	K	0.925848183734985	0.910510420860308
561	A	0.935899597503736	0.910510420860308
562	V	0.893413043147991	0.893413043147991
563	K	0.839329581615880	0.851271804118557
564	L	0.851271804118557	0.848519071678861
565	W	0.848519071678861	0.839329581615880
566	V	0.774595257012862	0.790279709074006
567	I	0.708962091686492	0.774595257012862
568	A	0.790279709074006	0.753574671114003
569	R	0.666396867548282	0.753574671114003
570	E	0.753574671114003	0.753574671114003
571	R	0.784985079972386	0.666396867548282
572	F	0.659322917637994	0.659322917637994
573	Q	0.558343666757813	0.558343666757813
574	Q	0.268208125945670	0.268208125945670
575	A	0.165486266586400	0.165486266586400
576	A	0.095098280684567	0.114099619990867
577	D	0.114099619990867	0.114099619990867
578	L	0.101158670778446	0.114099619990867
579	I	0.155991274476265	0.121177000593259
580	D	0.146248841890265	0.146248841890265
581	A	0.121177000593259	0.155991274476265
582	E	0.228353615722897	0.154202345518461
583	Q	0.195162551649069	0.195162551649069
584	R	0.154202345518461	0.217272788920758
585	M	0.217272788920758	0.217272788920758
586	K	0.523774643016629	0.260843835589470
587	K	0.369263437781338	0.369263437781338
588	S	0.260843835589470	0.369263437781338
589	M	0.432214110728384	0.369263437781338
590	W	0.364003341929637	0.432214110728384
591	G	0.518218650743517	0.518218650743517
592	Q	0.685356250080134	0.685356250080134
593	F	0.790447797132780	0.702789148252307
594	W	0.702789148252307	0.790447797132780
595	S	0.812804688984546	0.812804688984546
596	A	0.896395676764361	0.896395676764361
597	H	0.932848253347749	0.920971522253509
598	Q	0.949507282879346	0.932848253347749
599	R	0.920971522253509	0.939077289131390
600	F	0.939077289131390	0.939077289131390
601	F	0.940300168245585	0.934960360456123
602	K	0.934960360456123	0.934960360456123
603	Y	0.872515452127788	0.911199840425447
604	L	0.880729092573538	0.911199840425447
605	C	0.911199840425447	0.911199840425447
606	I	0.941965916644275	0.941965916644275
607	A	0.941965916644275	0.941965916644275
608	S	0.965826029945185	0.941965916644275
609	K	0.948881409507521	0.941965916644275
610	V	0.914667606842425	0.914667606842425
611	K	0.867145600417863	0.867145600417863
612	R	0.683991502445612	0.701101785244403
613	V	0.701101785244403	0.683991502445612
614	V	0.579360566598308	0.579360566598308
615	Q	0.349253064969659	0.349253064969659
616	L	0.248485218025209	0.346780144070090
617	A	0.237646924567029	0.346780144070090
618	R	0.346780144070090	0.346780144070090
619	E	0.346780144070090	0.346780144070090
620	E	0.489858178713628	0.445462096042453
621	I	0.644369857750919	0.469485870149518
622	K	0.445462096042453	0.469485870149518
623	N	0.469485870149518	0.469485870149518
624	G	0.469485870149518	0.445462096042453
625	K	0.320220926625495	0.320220926625495
626	C	0.279581604923589	0.279581604923589
627	V	0.213798980437199	0.279581604923589
628	V	0.213798980437199	0.235511274620241
629	I	0.367607598288685	0.235511274620241
630	G	0.235511274620241	0.248318416119365
631	L	0.248318416119365	0.367607598288685
632	Q	0.438931048586400	0.372665125182205
633	S	0.372665125182205	0.436059145285066
634	T	0.436059145285066	0.436059145285066
635	G	0.474993897437631	0.372665125182205
636	E	0.233471595858031	0.233471595858031
637	A	0.093002380999815	0.093002380999815
638	R	0.036681641825535	0.036681641825535
639	T	0.036681641825535	0.036681641825535
640	L	0.015092842434041	0.017597336037419
641	E	0.009444792688708	0.015092842434041
642	A	0.017597336037419	0.013860753238915
643	L	0.013860753238915	0.013860753238915
644	E	0.009205915505591	0.017597336037419
645	E	0.029352253071597	0.029352253071597
646	G	0.040326930788844	0.037487460274090
647	G	0.037487460274090	0.037487460274090
648	G	0.037487460274090	0.037487460274090
649	E	0.024810221527991	0.037487460274090
650	L	0.040104999948457	0.025094145131297
651	N	0.025094145131297	0.025094145131297
652	D	0.022831432679030	0.040104999948457
653	F	0.071028097848110	0.071028097848110
654	V	0.109434772635282	0.109434772635282
655	S	0.139811465663100	0.139811465663100
656	T	0.287688395114140	0.287688395114140
657	A	0.520976500394410	0.353084278009935
658	K	0.520976500394410	0.425853499957443
659	G	0.353084278009935	0.520976500394410
660	V	0.425853499957443	0.520976500394410
661	L	0.734953583837751	0.475830668834272
662	Q	0.557807452356907	0.475830668834272
663	S	0.475830668834272	0.475830668834272
664	L	0.435538188464842	0.435538188464842
665	I	0.276114677078844	0.276114677078844
666	E	0.251136178011521	0.276114677078844
667	K	0.251136178011521	0.276114677078844
668	H	0.294878415020012	0.294878415020012
669	F	0.315400114777499	0.298022197744598
670	P	0.298022197744598	0.315130946844230
671	A	0.315130946844230	0.315400114777499
672	P	0.463641516535685	0.315130946844230
673	D	0.463641516535685	0.463641516535685
674	R	0.243003294595400	0.463641516535685
675	K	0.532356643347672	0.463641516535685
676	K	0.376349655466188	0.376349655466188
677	L	0.512574400549241	0.451006007255776
678	Y	0.362655515689010	0.376349655466188
679	S	0.451006007255776	0.400995383578296
680	L	0.362655515689010	0.400995383578296
681	L	0.400995383578296	0.438612754250382
682	G	0.515176481712332	0.438612754250382
683	I	0.438612754250382	0.453168222478640
684	D	0.453168222478640	0.453168222478640
685	L	0.467804211063151	0.438612754250382
686	T	0.284540902101224	0.284540902101224
687	A	0.198628721087708	0.198628721087708
688	P	0.110221346794712	0.110221346794712
689	S	0.061859708345003	0.061859708345003
690	N	0.028969445042395	0.059582578378265
691	N	0.059582578378265	0.032603988814114
692	S	0.028503833385048	0.028969445042395
693	S	0.032603988814114	0.028503833385048
694	P	0.014032147816185	0.021543314778946
695	R	0.013097882071657	0.021543314778946
696	D	0.021543314778946	0.021543314778946
697	S	0.023839348290812	0.022506095112868
698	P	0.022506095112868	0.023839348290812
699	C	0.030363286544889	0.027365554120385
700	K	0.035879425801452	0.027365554120385
701	E	0.027365554120385	0.027365554120385
702	N	0.015895548497543	0.020170238646875
703	K	0.010791726539540	0.020170238646875
704	I	0.020170238646875	0.020170238646875
705	K	0.039977335960893	0.029451717040313
706	K	0.042996976151564	0.029451717040313
707	R	0.029451717040313	0.029451717040313
708	K	0.022667801317313	0.029451717040313
709	G	0.022667801317313	0.029451717040313
710	E	0.036691532975473	0.036691532975473
711	E	0.055642161829669	0.036691532975473
712	I	0.063169529569849	0.053460558649505
713	T	0.030280045262231	0.053460558649505
714	R	0.053460558649505	0.043329589565962
715	E	0.043329589565962	0.043329589565962
716	A	0.030761061228950	0.053460558649505
717	K	0.059479765166979	0.059479765166979
718	K	0.077974231854100	0.077974231854100
719	A	0.100209769954213	0.086998378981080
720	R	0.162475095283711	0.086998378981080
721	K	0.086998378981080	0.086998378981080
722	V	0.086134018831962	0.086134018831962
723	G	0.041832780046584	0.041832780046584
724	G	0.036615974349938	0.036615974349938
725	L	0.030041309664746	0.030041309664746
726	T	0.024234743647284	0.025667712348705
727	G	0.025667712348705	0.024234743647284
728	S	0.012174039189791	0.012174039189791
729	S	0.011293521932135	0.011293521932135
730	S	0.006018699787295	0.006018699787295
731	D	0.004338544856323	0.005730546320545
732	D	0.005730546320545	0.004338544856323
733	S	0.003795555935345	0.003795555935345
734	G	0.001606289094610	0.001606289094610
735	S	0.000912762092662	0.000912762092662
736	E	0.000693253798506	0.000693253798506
737	S	0.000693253798506	0.000693253798506
738	D	0.000346591851098	0.000688997569153
739	A	0.000599863119399	0.000688997569153
740	S	0.000688997569153	0.000688997569153
741	D	0.001377662505796	0.001377662505796
742	N	0.001377662505796	0.001377662505796
743	E	0.001717384798555	0.001377662505796
744	E	0.001362888767278	0.001717384798555
745	S	0.003562514456883	0.003562514456883
746	D	0.003562514456883	0.003562514456883
747	Y	0.007102894512773	0.003562514456883
748	E	0.004387894981159	0.003562514456883
749	S	0.002197788904138	0.002197788904138
750	S	0.002197788904138	0.002197788904138
751	K	0.001385722086533	0.002197788904138
752	N	0.001206562392171	0.002197788904138
753	M	0.003916211955011	0.003109256030770
754	S	0.003109256030770	0.003916211955011
755	S	0.005276509079998	0.005276509079998
756	G	0.005692422660961	0.005692422660961
757	D	0.018389898768941	0.005692422660961
758	D	0.009276163395049	0.005692422660961
759	D	0.005346472368653	0.005669091001505
760	D	0.005669091001505	0.005669091001505
761	F	0.005669091001505	0.005346472368653
762	N	0.002171623195731	0.002171623195731
763	P	0.001086505575951	0.001086505575951
764	F	0.000543304771277	0.000654783122669
765	L	0.000412609820970	0.000654783122669
766	D	0.000654783122669	0.000654783122669
767	E	0.000654783122669	0.000654783122669
768	S	0.001113098636314	0.001113098636314
769	N	0.004395831989734	0.004395831989734
770	E	0.004419756730613	0.004419756730613
771	D	0.011264529696900	0.007244256553440
772	D	0.014255378533615	0.007244256553440
773	E	0.007244256553440	0.007244256553440
774	N	0.001937496649509	0.006829833974049
775	D	0.004170022401217	0.006441587301463
776	P	0.006829833974049	0.006441587301463
777	W	0.006441587301463	0.006441587301463
778	L	0.006441587301463	0.006829833974049
779	I	0.010534968266860	0.010534968266860
780	R	0.012082525275593	0.012082525275593
781	K	0.022551147149752	0.022551147149752
782	D	0.036505404868645	0.036505404868645
783	H	0.043087806094499	0.043087806094499
784	K	0.078291304641639	0.045417474368124
785	K	0.086103176233105	0.049032171917453
786	N	0.045417474368124	0.049032171917453
787	K	0.049032171917453	0.045417474368124
788	E	0.012499101807628	0.012499101807628
789	K	0.009873037920307	0.010465926027054
790	K	0.005258147397313	0.010465926027054
791	K	0.010465926027054	0.010465926027054
792	K	0.019582228356610	0.019172220043228
793	K	0.019172220043228	0.019582228356610
794	S	0.020312079582434	0.020312079582434
795	I	0.031075872644422	0.031075872644422
796	D	0.060070270764634	0.060070270764634
797	P	0.172962954976842	0.172962954976842
798	D	0.213972667684257	0.188011697901617
799	S	0.224048571618604	0.213972667684257
800	I	0.188011697901617	0.224048571618604
801	Q	0.315718752525947	0.270069121674056
802	S	0.270069121674056	0.270069121674056
803	A	0.270069121674056	0.270069121674056
804	L	0.146276334483636	0.270014807421742
805	L	0.270014807421742	0.270014807421742
806	A	0.270014807421742	0.270014807421742
807	S	0.425324699613703	0.404493227032872
808	G	0.580333875048034	0.424022186795752
809	L	0.404493227032872	0.425324699613703
810	G	0.424022186795752	0.424022186795752
811	S	0.426694106874925	0.404493227032872
812	K	0.340155326097038	0.340155326097038
813	R	0.318772916005380	0.336474899514843
814	P	0.336474899514843	0.318772916005380
815	S	0.292400114708685	0.318772916005380
816	F	0.259937543204004	0.292400114708685
817	S	0.363105697984754	0.259937543204004
818	S	0.205054857211038	0.213010100396349
819	T	0.213010100396349	0.213010100396349
820	P	0.213010100396349	0.213010100396349
821	V	0.224953678424745	0.213010100396349
822	I	0.186103043696600	0.213010100396349
823	S	0.248191095403516	0.207537300961392
824	P	0.207537300961392	0.186103043696600
825	A	0.122934412967114	0.122934412967114
826	P	0.100066855416384	0.101055571442391
827	N	0.101055571442391	0.100066855416384
828	S	0.081059857030406	0.094021200634967
829	T	0.094021200634967	0.081059857030406
830	P	0.046054525663183	0.046054525663183
831	A	0.023164385750811	0.046054525663183
832	N	0.023164385750811	0.046054525663183
833	S	0.049801938011549	0.049801938011549
834	N	0.079995571995067	0.079995571995067
835	T	0.093728352606973	0.093728352606973
836	N	0.115333052729959	0.093728352606973
837	S	0.107370934255260	0.093728352606973
838	N	0.056125229703215	0.106582292763711
839	S	0.079062172640312	0.079471070196709
840	S	0.106582292763711	0.079471070196709
841	L	0.079471070196709	0.085209049249777
842	I	0.085209049249777	0.106582292763711
843	T	0.125942114648696	0.116217255152894
844	S	0.116217255152894	0.125942114648696
845	Q	0.132654064406254	0.132654064406254
846	D	0.187003760165192	0.187003760165192
847	A	0.214676614803753	0.187003760165192
848	V	0.204910884251068	0.187003760165192
849	E	0.114105524259127	0.114105524259127
850	R	0.114105524259127	0.114105524259127
851	A	0.106229445197459	0.106229445197459
852	Q	0.055494676814922	0.101356015352855
853	Q	0.052486238969169	0.101356015352855
854	M	0.101356015352855	0.090524209986815
855	K	0.114698402366717	0.098817200359904
856	K	0.090524209986815	0.101356015352855
857	D	0.098817200359904	0.110889104127016
858	L	0.189885522578241	0.098817200359904
859	L	0.110889104127016	0.098817200359904
860	D	0.048337673801006	0.093726828734407
861	K	0.093726828734407	0.086986366789477
862	L	0.086986366789477	0.051094500282418
863	E	0.051094500282418	0.051094500282418
864	K	0.043344343535273	0.051094500282418
865	L	0.046334782670361	0.046334782670361
866	A	0.154429180854951	0.046334782670361
867	E	0.046334782670361	0.046334782670361
868	D	0.014630075253318	0.052860284792767
869	L	0.052860284792767	0.046334782670361
870	P	0.107555608795429	0.031065484512627
871	P	0.031065484512627	0.052860284792767
872	N	0.031065484512627	0.031065484512627
873	T	0.060050791001687	0.031065484512627
874	L	0.025066075517712	0.025066075517712
875	D	0.015592685850141	0.025066075517712
876	E	0.022914469618771	0.022914469618771
877	L	0.026232328565532	0.022313254576540
878	I	0.011247705804642	0.022914469618771
879	D	0.022313254576540	0.023289745161705
880	E	0.031899104667900	0.023289745161705
881	L	0.023289745161705	0.023289745161705
882	G	0.034256802488330	0.028066639999410
883	G	0.018731678913273	0.028066639999410
884	P	0.028066639999410	0.028066639999410
885	E	0.051477122650119	0.026513421793952
886	N	0.026513421793952	0.026513421793952
887	V	0.010012819619518	0.026513421793952
888	A	0.021367958643294	0.026513421793952
889	E	0.060907378944806	0.055599591166771
890	M	0.055599591166771	0.060907378944806
891	T	0.072245072981830	0.060907378944806
892	G	0.075537466889404	0.055599591166771
893	R	0.045841440768196	0.045841440768196
894	K	0.040145675563037	0.040145675563037
895	G	0.038331914488804	0.038331914488804
896	R	0.022840374515346	0.038331914488804
897	V	0.037330089518428	0.038331914488804
898	V	0.063272525639481	0.042284482277323
899	S	0.072142851106990	0.055176567748975
900	N	0.042284482277323	0.055176567748975
901	D	0.055176567748975	0.055176567748975
902	D	0.055176567748975	0.055176567748975
903	G	0.058329718439705	0.055176567748975
904	S	0.044922990666731	0.055176567748975
905	I	0.075699799455547	0.044922990666731
906	S	0.023440045498540	0.023440045498540
907	Y	0.023440045498540	0.023440045498540
908	E	0.019993974636249	0.023440045498540
909	S	0.042013491982761	0.042013491982761
910	R	0.047961016880229	0.047961016880229
911	S	0.170272051966031	0.170272051966031
912	E	0.337717782908413	0.288017444690184
913	L	0.288017444690184	0.288017444690184
914	D	0.288017444690184	0.288017444690184
915	V	0.290264242311542	0.288017444690184
916	P	0.119425923742339	0.182153596531831
917	V	0.182153596531831	0.170467349594438
918	E	0.170467349594438	0.170467349594438
919	I	0.170467349594438	0.182153596531831
920	L	0.277434691248747	0.211101171629795
921	N	0.501460713344379	0.277434691248747
922	I	0.211101171629795	0.277434691248747
923	T	0.288151987033748	0.211101171629795
924	E	0.106053220911477	0.116285683173341
925	K	0.116285683173341	0.116285683173341
926	Q	0.057683569285550	0.115711175905956
927	R	0.178363107295991	0.116285683173341
928	F	0.115711175905956	0.124192567080625
929	M	0.124192567080625	0.151644378283942
930	D	0.266815522932882	0.124192567080625
931	G	0.151644378283942	0.151644378283942
932	D	0.092149892298332	0.178289351976822
933	K	0.178289351976822	0.178289351976822
934	N	0.220225672399922	0.220225672399922
935	I	0.234359345187302	0.220225672399922
936	A	0.221004056842119	0.220225672399922
937	I	0.102975495297773	0.221004056842119
938	I	0.134497383779222	0.221004056842119
939	S	0.237185832375527	0.237185832375527
940	E	0.435867393015734	0.435867393015734
941	A	0.587865745222903	0.539103542518580
942	A	0.649940620538229	0.539103542518580
943	S	0.539103542518580	0.539103542518580
944	S	0.382672482341881	0.382672482341881
945	G	0.352751757566503	0.352751757566503
946	I	0.247279503933619	0.247279503933619
947	S	0.132043200236659	0.162452996239558
948	L	0.107689318366752	0.145687418491531
949	Q	0.162452996239558	0.132043200236659
950	A	0.145687418491531	0.139240622871143
951	D	0.130382740572285	0.145687418491531
952	R	0.139240622871143	0.145687418491531
953	R	0.216212238570790	0.216212238570790
954	A	0.282308782916933	0.225156658324217
955	K	0.225156658324217	0.227069476671175
956	N	0.227069476671175	0.227069476671175
957	Q	0.227069476671175	0.225156658324217
958	R	0.154542544625894	0.227069476671175
959	R	0.218646285059643	0.227069476671175
960	R	0.322454418761155	0.322454418761155
961	V	0.466232306921925	0.447384482069586
962	H	0.447384482069586	0.447384482069586
963	M	0.447384482069586	0.447384482069586
964	T	0.300288789541998	0.437036647410226
965	L	0.368558828184872	0.437036647410226
966	E	0.437036647410226	0.437036647410226
967	L	0.594296795156331	0.517201528770029
968	P	0.556086745852810	0.539963576875762
969	W	0.517201528770029	0.539963576875762
970	S	0.539963576875762	0.517201528770029
971	A	0.451492109176831	0.451492109176831
972	D	0.371270140300667	0.371270140300667
973	R	0.371270140300667	0.371270140300667
974	A	0.253099141722041	0.371270140300667
975	I	0.389072155964774	0.253172653188447
976	Q	0.253172653188447	0.253099141722041
977	Q	0.240347372026661	0.240347372026661
978	F	0.128478808998002	0.200889777469986
979	G	0.200889777469986	0.200889777469986
980	R	0.171572454188732	0.200889777469986
981	T	0.337106365838467	0.200889777469986
982	H	0.286034746886070	0.171572454188732
983	R	0.157837993913503	0.227533700691827
984	S	0.137463607840397	0.227533700691827
985	N	0.227533700691827	0.227533700691827
986	Q	0.373624401511246	0.373624401511246
987	V	0.374901174843146	0.374901174843146
988	T	0.617593314580807	0.459458460941904
989	A	0.599499006476632	0.596970149167541
990	P	0.459458460941904	0.599499006476632
991	E	0.596970149167541	0.596970149167541
992	Y	0.627522195292982	0.560189380009283
993	V	0.560189380009283	0.560189380009283
994	F	0.479639302963260	0.479639302963260
995	L	0.479639302963260	0.479639302963260
996	I	0.368361112341056	0.479639302963260
997	S	0.518718999597738	0.518718999597738
998	E	0.518718999597738	0.518718999597738
999	L	0.559084784123353	0.559084784123353
1000	A	0.818072116403045	0.761195620313721
1001	G	0.815817987724610	0.761195620313721
1002	E	0.761195620313721	0.761195620313721
1003	Q	0.616621587079284	0.616621587079284
1004	R	0.480173433886505	0.480173433886505
1005	F	0.460154307443883	0.460154307443883
1006	A	0.328563095170120	0.460154307443883
1007	S	0.460154307443883	0.460154307443883
1008	I	0.460154307443883	0.460154307443883
1009	V	0.344319207009182	0.460154307443883
1010	A	0.460154307443883	0.460154307443883
1011	K	0.736100158211367	0.736100158211367
1012	R	0.753473114480223	0.736100158211367
1013	L	0.753324750835103	0.736100158211367
1014	E	0.552717434476161	0.552717434476161
1015	S	0.334778417331484	0.351903211433740
1016	L	0.351903211433740	0.334778417331484
1017	G	0.223456076149030	0.223456076149030
1018	A	0.171553158754364	0.171553158754364
1019	L	0.145736347817324	0.145736347817324
1020	T	0.094106536641272	0.094106536641272
1021	H	0.087826924262060	0.087826924262060
1022	G	0.052399174303685	0.082935117477502
1023	D	0.045927835129802	0.052399174303685
1024	R	0.082935117477502	0.052399174303685
1025	R	0.045927835129802	0.064282294420165
1026	A	0.064282294420165	0.064282294420165
1027	T	0.094691998968304	0.064282294420165
1028	E	0.042300093193988	0.064282294420165
1029	S	0.075467921030264	0.042300093193988
1030	R	0.036461902129307	0.042300093193988
1031	D	0.038190693303421	0.069684528169791
1032	L	0.069684528169791	0.069684528169791
1033	S	0.107291961705192	0.069684528169791
1034	R	0.077676432897211	0.069684528169791
1035	F	0.068939862058019	0.077676432897211
1036	N	0.054910668397758	0.077676432897211
1037	F	0.110475865898865	0.110437660992729
1038	D	0.189180904775615	0.110475865898865
1039	N	0.110437660992729	0.189180904775615
1040	K	0.335868303199377	0.314626882564230
1041	Y	0.314626882564230	0.335868303199377
1042	G	0.408424913683042	0.335868303199377
1043	R	0.376280894795368	0.376280894795368
1044	N	0.244076103288611	0.408424913683042
1045	A	0.453141025823841	0.430613065863329
1046	L	0.430613065863329	0.453141025823841
1047	E	0.545546803365582	0.545546803365582
1048	I	0.739773788255185	0.545546803365582
1049	V	0.601115268743192	0.545546803365582
1050	M	0.465382276035133	0.577024038989956
1051	K	0.494610358760625	0.577024038989956
1052	S	0.577024038989956	0.577024038989956
1053	I	0.745708485514440	0.577024038989956
1054	V	0.704983040088883	0.615499075445952
1055	N	0.519503866077336	0.615499075445952
1056	L	0.615499075445952	0.519503866077336
1057	D	0.400598454026908	0.400598454026908
1058	S	0.163789130043808	0.183983362728848
1059	P	0.183983362728848	0.168932651926239
1060	M	0.168932651926239	0.163789130043808
1061	V	0.133208647048821	0.133208647048821
1062	S	0.041535930809482	0.100583058653276
1063	P	0.045329402203454	0.053139693407304
1064	P	0.100583058653276	0.053139693407304
1065	P	0.053139693407304	0.053139693407304
1066	D	0.053139693407304	0.087344875650373
1067	Y	0.087344875650373	0.069358942629509
1068	P	0.108322779282745	0.069358942629509
1069	G	0.069358942629509	0.069358942629509
1070	E	0.031984918264310	0.069358942629509
1071	F	0.058445646747589	0.069358942629509
1072	F	0.129433664900660	0.116797912632189
1073	K	0.116797912632189	0.129433664900660
1074	D	0.209682941066285	0.209682941066285
1075	V	0.286404037686975	0.286404037686975
1076	R	0.303397292848341	0.303397292848341
1077	Q	0.510570254887439	0.510570254887439
1078	G	0.522586383064624	0.510570254887439
1079	L	0.764787824410797	0.510570254887439
1080	I	0.499761080018184	0.499761080018184
1081	G	0.210876986207958	0.379618346996671
1082	V	0.234196769535184	0.234196769535184
1083	G	0.379618346996671	0.234196769535184
1084	L	0.213396382819549	0.338582245658073
1085	I	0.338582245658073	0.379618346996671
1086	N	0.510354546879340	0.510354546879340
1087	V	0.582252334740040	0.510354546879340
1088	E	0.582252334740040	0.510354546879340
1089	D	0.254929710535688	0.299068816655985
1090	R	0.299068816655985	0.254929710535688
1091	S	0.111148320678073	0.222598556699422
1092	G	0.222598556699422	0.111148320678073
1093	I	0.107869871381698	0.107869871381698
1094	L	0.044995246375293	0.107869871381698
1095	T	0.107869871381698	0.080910676285442
1096	L	0.050878759435794	0.080910676285442
1097	D	0.080910676285442	0.107869871381698
1098	K	0.247620047037284	0.247620047037284
1099	D	0.364296287675640	0.312530317481919
1100	Y	0.312530317481919	0.364296287675640
1101	N	0.393487055404106	0.393487055404106
1102	N	0.393487055404106	0.393487055404106
1103	I	0.393487055404106	0.393487055404106
1104	G	0.326671085309959	0.326671085309959
1105	K	0.279743755219178	0.326671085309959
1106	F	0.308507195113491	0.326671085309959
1107	L	0.446590130876384	0.446590130876384
1108	N	0.635134121115074	0.481260014889999
1109	R	0.481260014889999	0.519006260179210
1110	I	0.519006260179210	0.519006260179210
1111	L	0.519006260179210	0.519006260179210
1112	G	0.394091072274966	0.519006260179210
1113	M	0.617764772478803	0.612656700825164
1114	E	0.762074046620703	0.612656700825164
1115	V	0.612656700825164	0.617764772478803
1116	H	0.593089505899200	0.762074046620703
1117	Q	0.774413045567841	0.612656700825164
1118	Q	0.796108062794927	0.593089505899200
1119	N	0.489408524619758	0.561740793260822
1120	A	0.340292900290287	0.489408524619758
1121	L	0.561740793260822	0.489408524619758
1122	F	0.462835144398446	0.561740793260822
1123	Q	0.648111444034130	0.648111444034130
1124	Y	0.648111444034130	0.648111444034130
1125	F	0.744466237861966	0.714686661233166
1126	A	0.744466237861966	0.744466237861966
1127	D	0.714686661233166	0.744466237861966
1128	T	0.794867597459449	0.744466237861966
1129	L	0.748549493815988	0.714686661233166
1130	T	0.599030372588999	0.599030372588999
1131	A	0.388120148355073	0.388120148355073
1132	V	0.341999258340850	0.341999258340850
1133	V	0.244671350202363	0.244671350202363
1134	Q	0.230848467684283	0.244671350202363
1135	N	0.108918676389378	0.230848467684283
1136	A	0.268913184901208	0.229635190463265
1137	K	0.215726594726886	0.229635190463265
1138	K	0.229635190463265	0.229635190463265
1139	N	0.356461579067010	0.215726594726886
1140	G	0.184062413651646	0.199049063148637
1141	R	0.199049063148637	0.184062413651646
1142	Y	0.099243998782654	0.106675483850340
1143	D	0.106675483850340	0.102175903812001
1144	M	0.102175903812001	0.099243998782654
1145	G	0.044294640347471	0.044294640347471
1146	I	0.027447753848603	0.044294640347471
1147	L	0.027447753848603	0.044294640347471
1148	D	0.057197070837125	0.057197070837125
1149	L	0.079679016076471	0.057197070837125
1150	G	0.070332048769807	0.057197070837125
1151	S	0.041870279539773	0.047210906291865
1152	G	0.041870279539773	0.047210906291865
1153	D	0.047210906291865	0.041870279539773
1154	E	0.058194170009081	0.041870279539773
1155	K	0.027818207336042	0.047210906291865
1156	V	0.027671143975721	0.054434887950941
1157	R	0.096637199506152	0.054434887950941
1158	K	0.054434887950941	0.054434887950941
1159	S	0.060788270320913	0.060788270320913
1160	D	0.046649740728218	0.060788270320913
1161	V	0.100757412340543	0.100757412340543
1162	K	0.183136245654980	0.183136245654980
1163	K	0.283058448708037	0.183136245654980
1164	F	0.295165940531484	0.183136245654980
1165	L	0.156589072009454	0.251246002408689
1166	T	0.156483635960867	0.161521911602465
1167	P	0.251246002408689	0.161521911602465
1168	G	0.161521911602465	0.251246002408689
1169	Y	0.419992497689764	0.419992497689764
1170	S	0.423668704169912	0.423668704169912
1171	T	0.440808036523673	0.440808036523673
1172	S	0.629938920184285	0.452653218781735
1173	G	0.476731407033452	0.452653218781735
1174	H	0.452653218781735	0.452653218781735
1175	V	0.319546370519655	0.373471557955452
1176	E	0.373471557955452	0.373471557955452
1177	L	0.373471557955452	0.341174659071640
1178	Y	0.341174659071640	0.373471557955452
1179	T	0.341174659071640	0.368011002303823
1180	I	0.503552577716319	0.341174659071640
1181	S	0.368011002303823	0.341174659071640
1182	V	0.306601089943318	0.334808939308176
1183	E	0.334808939308176	0.328878200256997
1184	R	0.229821984195164	0.328878200256997
1185	G	0.328878200256997	0.334808939308176
1186	M	0.346855623346231	0.346855623346231
1187	S	0.377895399542582	0.346855623346231
1188	W	0.424406592834099	0.346855623346231
1189	E	0.172130705659474	0.280889663213694
1190	E	0.280889663213694	0.233696245774767
1191	A	0.188031010571163	0.193713102502481
1192	T	0.233696245774767	0.193713102502481
1193	K	0.193713102502481	0.188031010571163
1194	I	0.137052989733482	0.137052989733482
1195	W	0.050131394807915	0.050131394807915
1196	A	0.038370248582299	0.050131394807915
1197	E	0.036282716808089	0.050131394807915
1198	L	0.101955813875674	0.101955813875674
1199	T	0.270880132156037	0.232388306574292
1200	G	0.232388306574292	0.270880132156037
1201	P	0.360024617433992	0.355068017049451
1202	D	0.355068017049451	0.355068017049451
1203	D	0.355068017049451	0.355068017049451
1204	G	0.230751295930351	0.230751295930351
1205	F	0.162419135968690	0.211331343298671
1206	Y	0.211331343298671	0.162419135968690
1207	L	0.118534316713734	0.143609473347994
1208	S	0.111428587869515	0.143609473347994
1209	L	0.143609473347994	0.143609473347994
1210	Q	0.194915862421144	0.194915862421144
1211	I	0.496534615488827	0.496534615488827
1212	R	0.787560288989866	0.787560288989866
1213	N	0.893184135606222	0.787560288989866
1214	N	0.808404107635483	0.787560288989866
1215	K	0.583193492731816	0.583193492731816
1216	K	0.559487486615167	0.559487486615167
1217	T	0.501882776101056	0.501882776101056
1218	A	0.313123959738497	0.317783548310879
1219	I	0.317783548310879	0.313123959738497
1220	L	0.177436246754078	0.308615743981495
1221	V	0.158597809089280	0.308615743981495
1222	K	0.308615743981495	0.308615743981495
1223	E	0.512509591353383	0.512509591353383
1224	V	0.676889427930500	0.676889427930500
1225	N	0.791198238224865	0.791198238224865
1226	P	0.866462785398997	0.791198238224865
1227	K	0.850851333904128	0.791198238224865
1228	K	0.704294888217902	0.704294888217902
1229	K	0.501433733570419	0.501433733570419
1230	L	0.373538221926761	0.439850543347737
1231	F	0.323480569615926	0.373538221926761
1232	L	0.439850543347737	0.373538221926761
1233	V	0.298176417309515	0.439850543347737
1234	Y	0.501525677764895	0.501525677764895
1235	R	0.527403519605686	0.527403519605686
1236	P	0.689800879491799	0.575208733725706
1237	N	0.575208733725706	0.689800879491799
1238	T	0.745161924943897	0.689800879491799
1239	G	0.729331178958786	0.638958828303210
1240	K	0.638958828303210	0.638958828303210
1241	Q	0.320103667516321	0.341530589019537
1242	L	0.341530589019537	0.320103667516321
1243	K	0.220251035708915	0.220251035708915
1244	L	0.197960916408963	0.220251035708915
1245	E	0.214928999750536	0.220251035708915
1246	I	0.373996802734541	0.357793070023710
1247	Y	0.357793070023710	0.373996802734541
1248	A	0.409942984702765	0.409942984702765
1249	D	0.556865114330554	0.552834186568498
1250	L	0.699028712900867	0.552834186568498
1251	K	0.552834186568498	0.552834186568498
1252	K	0.395906651872862	0.395906651872862
1253	K	0.148464700752177	0.271502770275768
1254	Y	0.271502770275768	0.255900689539231
1255	K	0.255900689539231	0.230037996513026
1256	K	0.230037996513026	0.255900689539231
1257	V	0.207898371607855	0.255900689539231
1258	V	0.509788896550305	0.355369697281987
1259	S	0.509788896550305	0.355369697281987
1260	D	0.355369697281987	0.497656697156540
1261	D	0.350442090299932	0.355369697281987
1262	A	0.497656697156540	0.350442090299932
1263	L	0.312226330923297	0.338071746713926
1264	M	0.325015851918270	0.325015851918270
1265	H	0.338071746713926	0.312226330923297
1266	W	0.268760541471895	0.268760541471895
1267	L	0.097242244486495	0.259179437385298
1268	D	0.098206097357088	0.259179437385298
1269	Q	0.259179437385298	0.259179437385298
1270	Y	0.414422792410563	0.288826393338200
1271	N	0.383373207419177	0.318563947790689
1272	S	0.288826393338200	0.383373207419177
1273	S	0.318563947790689	0.318737325072275
1274	A	0.461987919972052	0.318563947790689
1275	D	0.318737325072275	0.318563947790689
1276	T	0.158450867193378	0.318737325072275
1277	C	0.230098364738585	0.230098364738585
1278	T	0.342138969742365	0.230098364738585
1279	H	0.220715792250378	0.251832066540319
1280	A	0.251832066540319	0.292318028850464
1281	Y	0.292318028850464	0.292318028850464
1282	W	0.292318028850464	0.292318028850464
1283	R	0.387385227669364	0.387385227669364
1284	G	0.488903707220052	0.488903707220052
1285	N	0.639967832097515	0.639967832097515
1286	C	0.653729519057911	0.639967832097515
1287	K	0.749890225437942	0.653729519057911
1288	K	0.614883830799985	0.653729519057911
1289	A	0.725935498456627	0.614883830799985
1290	S	0.536340742725457	0.536340742725457
1291	L	0.523223844901144	0.536340742725457
1292	G	0.523223844901144	0.536340742725457
1293	L	0.699752156159746	0.666207826636549
1294	V	0.760174518844775	0.699752156159746
1295	C	0.666207826636549	0.760174518844775
1296	E	0.785634025161856	0.785634025161856
1297	I	0.870628763101283	0.870628763101283
1298	G	0.903396863352074	0.903396863352074
1299	L	0.946144921812140	0.937557706891329
1300	R	0.937557706891329	0.937557706891329
1301	C	0.937557706891329	0.937557706891329
1302	R	0.888794595956418	0.903396863352074
1303	T	0.888794595956418	0.903396863352074
1304	Y	0.903396863352074	0.903396863352074
1305	Y	0.942161411736524	0.931714706650413
1306	V	0.931714706650413	0.942161411736524
1307	L	0.972780079051390	0.943837688332748
1308	C	0.950574119283704	0.946947277740906
1309	G	0.943837688332748	0.946947277740906
1310	S	0.946947277740906	0.943837688332748
1311	V	0.904738490515800	0.904738490515800
1312	L	0.876578168437903	0.883611714607424
1313	S	0.874938124481199	0.876578168437903
1314	V	0.883611714607424	0.874938124481199
1315	W	0.845281803247586	0.845281803247586
1316	T	0.744124313122133	0.803361256437870
1317	K	0.755426262923363	0.755426262923363
1318	V	0.803361256437870	0.755426262923363
1319	E	0.755426262923363	0.755426262923363
1320	G	0.646790928441735	0.646790928441735
1321	V	0.436067742372668	0.568711778160000
1322	L	0.568711778160000	0.436067742372668
1323	A	0.421638022975212	0.421638022975212
1324	S	0.356368025092206	0.421638022975212
1325	V	0.335683743245846	0.421638022975212
1326	S	0.521798490954299	0.521798490954299
1327	G	0.521798490954299	0.521798490954299
1328	T	0.672207527239179	0.672207527239179
1329	N	0.835951108990814	0.672207527239179
1330	V	0.763260565415013	0.672207527239179
1331	K	0.634372758439863	0.634372758439863
1332	M	0.448023479353226	0.448023479353226
1333	Q	0.288587312657052	0.288587312657052
1334	I	0.152431077159502	0.191465505261605
1335	V	0.142319877470008	0.191465505261605
1336	R	0.191465505261605	0.191465505261605
1337	L	0.322889329522655	0.312459722587978
1338	R	0.506189626292652	0.322889329522655
1339	T	0.312459722587978	0.475225227741441
1340	E	0.475225227741441	0.506189626292652
1341	D	0.550736319859821	0.530363358200265
1342	G	0.730086696473921	0.530363358200265
1343	Q	0.530363358200265	0.530363358200265
1344	R	0.448330589394129	0.448330589394129
1345	I	0.374036962753949	0.446645408520807
1346	V	0.338049093912725	0.443945298534138
1347	G	0.446645408520807	0.443945298534138
1348	L	0.443945298534138	0.446645408520807
1349	I	0.541719490630731	0.541719490630731
1350	I	0.816289858037729	0.816289858037729
1351	P	0.909275024288012	0.896019440878022
1352	A	0.896019440878022	0.909275024288012
1353	N	0.937516921429876	0.909275024288012
1354	C	0.932639845182059	0.915663482984382
1355	V	0.890341269022810	0.915663482984382
1356	S	0.915663482984382	0.890341269022810
1357	P	0.852492534012571	0.852492534012571
1358	L	0.586561468745784	0.586561468745784
1359	V	0.391348427818811	0.430671943226971
1360	N	0.430671943226971	0.398130603855530
1361	L	0.362549148777561	0.398130603855530
1362	L	0.398130603855530	0.398130603855530
1363	S	0.436298845290862	0.398130603855530
1364	T	0.357732826989029	0.436298845290862
1365	S	0.487131777281495	0.436298845290862
1366	D	0.507639118030978	0.357732826989029
1367	Q	0.336153316382703	0.336153316382703
1368	S	0.218721270906541	0.245626219089349
1369	Q	0.245626219089349	0.245626219089349
1370	Q	0.245626219089349	0.245626219089349
1371	L	0.255513485383620	0.245626219089349
1372	A	0.240504798959175	0.240504798959175
1373	V	0.224202879386516	0.240504798959175
1374	Q	0.237547825648257	0.240504798959175
1375	Q	0.401935545596222	0.363560345407769
1376	K	0.382382031746360	0.382382031746360
1377	Q	0.363560345407769	0.382382031746360
1378	L	0.382382031746360	0.382382031746360
1379	W	0.577365166796720	0.382382031746360
1380	Q	0.423688308983040	0.382382031746360
1381	Q	0.322148787819843	0.362020507185332
1382	H	0.343643412859505	0.343643412859505
1383	H	0.362020507185332	0.343643412859505
1384	P	0.327908025273511	0.362020507185332
1385	Q	0.500000000000000	0.500000000000000
1386	S	0.500000000000000	0.500000000000000
1387	I	0.500000000000000	0.500000000000000
1388	T	0.500000000000000	0.500000000000000
1389	N	0.500000000000000	0.500000000000000
1390	L	0.500000000000000	0.500000000000000
1391	S	0.500000000000000	0.500000000000000
1392	N	0.500000000000000	0.500000000000000
1393	A	0.500000000000000	0.500000000000000
