# Supplementary material for: Conserved degronome features governing quality control associated proteolysis
Source: Nat Commun. 2022 Dec 8;13:7588. doi: 10.1038/s41467-022-35298-y (PMC9732359; doi:10.1038/s41467-022-35298-y)
Supplement: Supplementary file 7 — Supplementary Data 5 [file 41467_2022_35298_MOESM7_ESM.zip › profile_A3QJZ6.csv]

# Degron profile of A3QJZ6
# logit: Predicted probability of a tile being a degron (PSI<2.2) assigned to central position
# smooth: Running median spanning 5 positions
resi	aa	logit	logit_smooth
1	M	0.500000000000000	0.500000000000000
2	R	0.500000000000000	0.500000000000000
3	M	0.500000000000000	0.500000000000000
4	S	0.500000000000000	0.500000000000000
5	L	0.500000000000000	0.500000000000000
6	Q	0.500000000000000	0.500000000000000
7	A	0.500000000000000	0.500000000000000
8	P	0.500000000000000	0.500000000000000
9	R	0.571977242781063	0.500000000000000
10	R	0.470491187297414	0.571977242781063
11	L	0.607402866165037	0.593677791068670
12	L	0.659004521956758	0.593677791068670
13	E	0.593677791068670	0.593677791068670
14	L	0.279900909972467	0.279900909972467
15	A	0.279900909972467	0.279900909972467
16	G	0.279900909972467	0.279900909972467
17	Q	0.462105965880315	0.462105965880315
18	S	0.494219697528476	0.494219697528476
19	L	0.648358642855726	0.495321114080571
20	L	0.495321114080571	0.515409493520992
21	G	0.515409493520992	0.515409493520992
22	D	0.776810545513141	0.495321114080571
23	Q	0.480767508604846	0.515409493520992
24	A	0.302240761388958	0.497881492677491
25	L	0.518383966462872	0.497881492677491
26	A	0.497881492677491	0.497881492677491
27	I	0.516866937580608	0.497881492677491
28	S	0.246377874498558	0.446886815697657
29	I	0.246377874498558	0.446886815697657
30	L	0.446886815697657	0.446886815697657
31	D	0.578788079937147	0.558667816972624
32	E	0.558667816972624	0.578788079937147
33	L	0.659618136230078	0.658393008104950
34	P	0.658393008104950	0.658393008104950
35	R	0.728131317832583	0.658393008104950
36	E	0.430274975268669	0.481004946114379
37	L	0.481004946114379	0.459627519307508
38	F	0.459627519307508	0.459627519307508
39	P	0.314005469524917	0.478048093262812
40	P	0.478048093262812	0.478048093262812
41	L	0.632526992824337	0.497123071749322
42	F	0.497123071749322	0.498394328019655
43	V	0.651244587644421	0.632526992824337
44	E	0.498394328019655	0.651244587644421
45	A	0.746925340061112	0.651244587644421
46	F	0.746925340061112	0.746925340061112
47	T	0.598271464674872	0.746925340061112
48	S	0.749235527875458	0.749235527875458
49	R	0.840931086804416	0.749235527875458
50	R	0.827549342243492	0.749235527875458
51	C	0.703238379230848	0.827549342243492
52	E	0.630356284536261	0.802924059616868
53	V	0.854696412224721	0.802924059616868
54	L	0.802924059616868	0.802924059616868
55	K	0.802924059616868	0.802924059616868
56	V	0.774028911123335	0.802924059616868
57	M	0.846145881433420	0.846145881433420
58	V	0.905446962281822	0.882959863304493
59	Q	0.882959863304493	0.898240565467567
60	A	0.898240565467567	0.898240565467567
61	W	0.920789688290103	0.882959863304493
62	P	0.872070559314882	0.898240565467567
63	F	0.872070559314882	0.872070559314882
64	P	0.915784579038214	0.872070559314882
65	C	0.857386812429478	0.857386812429478
66	L	0.801642070716576	0.801642070716576
67	P	0.668258244271038	0.668258244271038
68	L	0.521790473716032	0.625521872357368
69	G	0.625521872357368	0.537016357288588
70	S	0.326265952669194	0.537016357288588
71	L	0.537016357288588	0.538371577726363
72	M	0.538371577726363	0.538371577726363
73	K	0.596642562314137	0.591459645345916
74	T	0.614630194463393	0.596642562314137
75	P	0.591459645345916	0.596642562314137
76	D	0.743887684298589	0.591459645345916
77	L	0.435887511596345	0.591459645345916
78	E	0.435887511596345	0.435887511596345
79	I	0.611364730954143	0.435887511596345
80	L	0.295027334157017	0.435887511596345
81	H	0.308807195054033	0.470973384380382
82	Y	0.470973384380382	0.470973384380382
83	V	0.623253274436149	0.623253274436149
84	V	0.704876750179593	0.688746610169556
85	D	0.815135409163666	0.704876750179593
86	G	0.688746610169556	0.776956065974690
87	I	0.867951837166817	0.776956065974690
88	D	0.776956065974690	0.688746610169556
89	C	0.611810556623120	0.612000196402439
90	L	0.612000196402439	0.611810556623120
91	L	0.495722151883990	0.533041845067914
92	A	0.533041845067914	0.533041845067914
93	Q	0.386917115451376	0.533041845067914
94	K	0.703465196345125	0.703465196345125
95	V	0.743269215467908	0.708031385373675
96	R	0.708031385373675	0.743269215467908
97	P	0.901142640447918	0.765222989729615
98	R	0.765222989729615	0.765222989729615
99	R	0.765222989729615	0.765222989729615
100	W	0.651797617161435	0.651797617161435
101	K	0.432573873437981	0.584887671603293
102	L	0.584887671603293	0.432573873437981
103	Q	0.427561232827561	0.427561232827561
104	V	0.200926837483672	0.288969062357340
105	L	0.156035054450735	0.288969062357340
106	E	0.288969062357340	0.288969062357340
107	L	0.427230922554363	0.411396798436494
108	R	0.411396798436494	0.418124330241141
109	D	0.418124330241141	0.427230922554363
110	V	0.601482023206793	0.418124330241141
111	D	0.445491425583846	0.418124330241141
112	E	0.396976096106531	0.396976096106531
113	N	0.321453105585839	0.321453105585839
114	F	0.213881942381805	0.287153210095077
115	W	0.287153210095077	0.287153210095077
116	T	0.287153210095077	0.287153210095077
117	I	0.271857636357548	0.287153210095077
118	W	0.545340563704363	0.412928573626344
119	S	0.412928573626344	0.544676964978849
120	G	0.544676964978849	0.544676964978849
121	A	0.544676964978849	0.544676964978849
122	R	0.649182897688719	0.544676964978849
123	P	0.598314828942689	0.544676964978849
124	L	0.429287841184202	0.429287841184202
125	S	0.412266199294919	0.412266199294919
126	C	0.270999127013139	0.270999127013139
127	S	0.147636547500481	0.270999127013139
128	P	0.149017449986449	0.155959272410165
129	E	0.283143143748187	0.149017449986449
130	A	0.155959272410165	0.149017449986449
131	M	0.078843256031598	0.139176550008580
132	S	0.139176550008580	0.078843256031598
133	K	0.068164525756138	0.073151021244339
134	R	0.073151021244339	0.068164525756138
135	Q	0.047343810455115	0.047343810455115
136	T	0.036211717577674	0.040007152242077
137	V	0.024748727732384	0.036211717577674
138	E	0.040007152242077	0.030381331339808
139	D	0.030381331339808	0.030381331339808
140	C	0.017400417579604	0.032196878277298
141	P	0.032196878277298	0.032196878277298
142	R	0.032196878277298	0.032196878277298
143	T	0.049954707256809	0.049954707256809
144	G	0.096232754705276	0.049954707256809
145	E	0.136739603124653	0.096232754705276
146	K	0.044363234662510	0.121184222078254
147	Q	0.121184222078254	0.136739603124653
148	P	0.306999730147273	0.306999730147273
149	L	0.341386869018888	0.306999730147273
150	K	0.365053074710739	0.306999730147273
151	V	0.234255565142605	0.341386869018888
152	F	0.221959552944672	0.365053074710739
153	M	0.413499797165392	0.413499797165392
154	D	0.648749980896881	0.413499797165392
155	V	0.494717749028218	0.413499797165392
156	C	0.378574045812079	0.378574045812079
157	L	0.263731620746092	0.275329904343792
158	K	0.263731620746092	0.275329904343792
159	E	0.275329904343792	0.275329904343792
160	K	0.293927716904381	0.275329904343792
161	F	0.293927716904381	0.293927716904381
162	M	0.216788736108524	0.293927716904381
163	D	0.295138845732974	0.295138845732974
164	E	0.327154578764218	0.295138845732974
165	D	0.340552314612222	0.295138845732974
166	L	0.202316821050680	0.327154578764218
167	S	0.224820639317478	0.340552314612222
168	F	0.352777092140708	0.224820639317478
169	F	0.384149909171225	0.224820639317478
170	S	0.201533392578077	0.352777092140708
171	G	0.143707322749659	0.364125034235978
172	W	0.364125034235978	0.364125034235978
173	V	0.518150505999119	0.518150505999119
174	Q	0.801672010987023	0.775514198310483
175	H	0.775514198310483	0.775514198310483
176	R	0.847250694655154	0.775514198310483
177	R	0.750078961309502	0.750078961309502
178	G	0.602291159258821	0.750078961309502
179	S	0.720864628943089	0.720864628943089
180	V	0.853479867304130	0.703177591371534
181	H	0.700021900361871	0.719699168794581
182	L	0.703177591371534	0.719699168794581
183	C	0.719699168794581	0.719699168794581
184	C	0.781750446739948	0.768512149194904
185	T	0.768512149194904	0.781750446739948
186	K	0.862342456384891	0.862342456384891
187	V	0.939636169850038	0.925086386203338
188	V	0.925086386203338	0.931177182263975
189	N	0.931177182263975	0.931177182263975
190	Y	0.931228341351929	0.925086386203338
191	S	0.851145441656079	0.894552841986110
192	M	0.878793097213973	0.878793097213973
193	S	0.894552841986110	0.851145441656079
194	I	0.828098860104784	0.837815120471563
195	L	0.837815120471563	0.837815120471563
196	N	0.837815120471563	0.837815120471563
197	F	0.839852882570530	0.837815120471563
198	R	0.848918980945421	0.837815120471563
199	N	0.618631893739966	0.687094762439412
200	I	0.618631893739966	0.669533834401050
201	L	0.687094762439412	0.629224002927155
202	E	0.669533834401050	0.629224002927155
203	T	0.629224002927155	0.629224002927155
204	V	0.629224002927155	0.629224002927155
205	Y	0.551187711317326	0.629224002927155
206	P	0.572313422258512	0.629224002927155
207	D	0.710648248846961	0.644673756104651
208	S	0.710648248846961	0.644673756104651
209	I	0.644673756104651	0.710648248846961
210	Q	0.607935985342091	0.710648248846961
211	V	0.842482980753404	0.808934579067768
212	L	0.818073750552152	0.808934579067768
213	E	0.808934579067768	0.818073750552152
214	I	0.786237035459774	0.818073750552152
215	W	0.898059771467632	0.898059771467632
216	N	0.967803733704179	0.940608934187585
217	M	0.945226036058931	0.944949371451672
218	C	0.940608934187585	0.944949371451672
219	W	0.944949371451672	0.940608934187585
220	P	0.915684936386374	0.940608934187585
221	C	0.909155799560355	0.941473503966989
222	M	0.970369955420471	0.915684936386374
223	I	0.941473503966989	0.934251758182477
224	V	0.882286843027052	0.934251758182477
225	E	0.934251758182477	0.910665267372465
226	F	0.910665267372465	0.882286843027052
227	S	0.834346305632757	0.858464723653341
228	R	0.826939692910612	0.834346305632757
229	Y	0.858464723653341	0.826939692910612
230	L	0.780776234702832	0.816475468193075
231	S	0.816475468193075	0.816475468193075
232	Q	0.803264373180030	0.816475468193075
233	M	0.829771860259238	0.816475468193075
234	R	0.894634590782415	0.803264373180030
235	N	0.694297763997102	0.718722939902272
236	L	0.631956277888400	0.694297763997102
237	R	0.718722939902272	0.631956277888400
238	K	0.614269827492717	0.631956277888400
239	L	0.594730217069808	0.718722939902272
240	F	0.733822387826936	0.733822387826936
241	I	0.848790479143110	0.775752483750992
242	S	0.788690571361251	0.775752483750992
243	D	0.775752483750992	0.775752483750992
244	G	0.685472983203452	0.685472983203452
245	C	0.537054638598989	0.537054638598989
246	R	0.498007248051218	0.498007248051218
247	Y	0.376595356473111	0.376595356473111
248	L	0.228805687720139	0.229769112105822
249	L	0.229769112105822	0.229769112105822
250	S	0.199918537425627	0.229769112105822
251	S	0.234676431793023	0.234676431793023
252	D	0.260481859708322	0.260481859708322
253	S	0.465380920066597	0.334444645526067
254	Q	0.351561389354938	0.334444645526067
255	E	0.334444645526067	0.334444645526067
256	Q	0.331097868897302	0.331097868897302
257	L	0.331097868897302	0.331097868897302
258	V	0.331097868897302	0.331097868897302
259	A	0.348132921189393	0.348132921189393
260	E	0.500822999256745	0.500822999256745
261	F	0.535419931841194	0.535419931841194
262	S	0.666128067104086	0.666128067104086
263	S	0.802464163592196	0.802464163592196
264	V	0.867178932337257	0.867178932337257
265	L	0.914105979540079	0.914105979540079
266	L	0.914105979540079	0.914105979540079
267	R	0.915282116258796	0.915282116258796
268	L	0.937551341766057	0.937551341766057
269	E	0.965771343858106	0.942173097803327
270	Y	0.942173097803327	0.965258755084830
271	L	0.965258755084830	0.965771343858106
272	Q	0.978074883000636	0.978074883000636
273	M	0.979950858674097	0.978074883000636
274	L	0.979843464093786	0.978074883000636
275	Y	0.965419853123872	0.965419853123872
276	V	0.951369194212204	0.965419853123872
277	R	0.918209582750064	0.951369194212204
278	R	0.973500786773059	0.918209582750064
279	V	0.913834642732798	0.913834642732798
280	C	0.838936822792796	0.913834642732798
281	F	0.913834642732798	0.913834642732798
282	F	0.934881306026466	0.891835360890342
283	R	0.891835360890342	0.893891228005220
284	G	0.884352070726582	0.893891228005220
285	H	0.893891228005220	0.891835360890342
286	L	0.893891228005220	0.886467159396860
287	D	0.886467159396860	0.886467159396860
288	Q	0.795577725168607	0.819940478618211
289	L	0.819940478618211	0.795577725168607
290	I	0.583188927704017	0.583188927704017
291	R	0.430873795671821	0.583188927704017
292	C	0.568637388488799	0.583188927704017
293	L	0.681500775736900	0.667397955684483
294	R	0.788524909372748	0.681500775736900
295	S	0.667397955684483	0.788524909372748
296	P	0.874224864400667	0.849950590187854
297	L	0.850644566416818	0.849950590187854
298	E	0.849950590187854	0.849950590187854
299	T	0.839409360904559	0.839409360904559
300	L	0.735537653642011	0.735537653642011
301	A	0.620224655316655	0.620224655316655
302	L	0.597170018461514	0.597170018461514
303	T	0.407122106071302	0.588627469568142
304	Y	0.563326349272646	0.563326349272646
305	G	0.588627469568142	0.563326349272646
306	F	0.550138607138186	0.588627469568142
307	L	0.800072692310394	0.658968085311962
308	E	0.770878776760776	0.731607461390382
309	K	0.658968085311962	0.731607461390382
310	V	0.731607461390382	0.658968085311962
311	D	0.552235628291452	0.569673128161781
312	L	0.549531107701371	0.569673128161781
313	K	0.569673128161781	0.552235628291452
314	C	0.636496168304504	0.549531107701371
315	L	0.463713335513234	0.569673128161781
316	P	0.463713335513233	0.581533806382007
317	R	0.586775481883977	0.581533806382007
318	Y	0.581533806382007	0.586775481883977
319	P	0.604891241314057	0.604891241314057
320	S	0.708463138931051	0.708463138931051
321	L	0.708463138931051	0.708463138931051
322	S	0.720480803505950	0.708463138931051
323	Q	0.633794920526217	0.633794920526217
324	L	0.410551182063322	0.633794920526217
325	K	0.501390691413812	0.521812164898415
326	Q	0.636485777468179	0.521812164898415
327	L	0.521812164898415	0.636485777468179
328	N	0.705772159446103	0.705772159446103
329	L	0.830032826688655	0.737163793139410
330	S	0.737163793139410	0.766267151390555
331	H	0.840483153247385	0.766267151390555
332	G	0.766267151390555	0.747199349333591
333	A	0.597309288885949	0.766267151390555
334	L	0.747199349333591	0.747199349333591
335	R	0.775597542528860	0.747199349333591
336	F	0.693037148986577	0.775597542528860
337	I	0.842434723058249	0.775597542528860
338	R	0.842434723058249	0.754264370623232
339	L	0.754264370623232	0.842434723058249
340	E	0.728574374408829	0.842434723058249
341	P	0.858247040093767	0.798182009592027
342	L	0.858247040093767	0.798182009592027
343	R	0.798182009592027	0.798182009592027
344	A	0.787502158335571	0.788413057917417
345	L	0.788413057917417	0.787502158335571
346	L	0.628075578141213	0.628075578141213
347	E	0.612761194423495	0.628075578141213
348	K	0.612761194423495	0.628075578141213
349	V	0.837398802258001	0.837398802258001
350	A	0.919241502691130	0.837398802258001
351	A	0.911756351951664	0.862294640970355
352	T	0.827170960150224	0.862294640970355
353	L	0.862294640970355	0.827170960150224
354	Q	0.715909615327801	0.827170960150224
355	T	0.731968912131309	0.731968912131309
356	L	0.836931546496561	0.731234173848914
357	F	0.731234173848914	0.731234173848914
358	L	0.614711249484230	0.652345822261498
359	V	0.550707779123808	0.652345822261498
360	D	0.652345822261498	0.645104305572697
361	C	0.666945612579700	0.652345822261498
362	G	0.645104305572697	0.666945612579700
363	I	0.800433253715331	0.771276936791273
364	R	0.881699301038338	0.771276936791273
365	D	0.771276936791273	0.771276936791273
366	S	0.688936422248644	0.688936422248644
367	K	0.688936422248644	0.688936422248644
368	L	0.564984828234184	0.688936422248644
369	R	0.806667157051241	0.806667157051241
370	V	0.806667157051241	0.806667157051241
371	I	0.846598614408533	0.806667157051241
372	L	0.682589052559579	0.806667157051241
373	P	0.789227716882853	0.846598614408533
374	A	0.883376740073617	0.883376740073617
375	L	0.884498198539737	0.884498198539737
376	S	0.938181862789067	0.928420992766491
377	C	0.928420992766491	0.934210874516879
378	C	0.957377375840928	0.934210874516879
379	S	0.934210874516879	0.928420992766491
380	N	0.840594059228144	0.840594059228144
381	L	0.690093261204076	0.690093261204076
382	T	0.566969591804737	0.566969591804737
383	T	0.518920084314001	0.518920084314001
384	F	0.364744118079945	0.463381580774833
385	C	0.463381580774833	0.364744118079945
386	F	0.211848941414810	0.211848941414810
387	H	0.112348660918407	0.211848941414810
388	G	0.192099779419493	0.192099779419493
389	N	0.220322379856568	0.122569971470603
390	D	0.069919137210440	0.192099779419493
391	T	0.122569971470603	0.130354594671309
392	S	0.206083288206479	0.122569971470603
393	M	0.130354594671309	0.122569971470603
394	D	0.091442897752236	0.091442897752236
395	G	0.051646340503059	0.051685467176847
396	L	0.036786366069389	0.051685467176847
397	K	0.051685467176847	0.051685467176847
398	D	0.114314336947594	0.114314336947594
399	L	0.205247370716693	0.168499732231921
400	L	0.168499732231921	0.201999408419162
401	R	0.275728597089656	0.205247370716693
402	H	0.201999408419162	0.275728597089656
403	T	0.487577277113608	0.279968694371906
404	G	0.419457717095505	0.416564240971776
405	R	0.279968694371906	0.419457717095505
406	L	0.416564240971776	0.419457717095505
407	S	0.548389064560172	0.416564240971776
408	N	0.442339713988382	0.416564240971776
409	L	0.264101708472841	0.264101708472841
410	S	0.264101708472841	0.264101708472841
411	L	0.160448310318238	0.264101708472841
412	E	0.158981270573800	0.178701341239716
413	T	0.319600508113964	0.160448310318238
414	Y	0.178701341239716	0.158981270573800
415	P	0.054716770676524	0.058781568210065
416	A	0.058781568210065	0.056175122450105
417	P	0.056175122450105	0.055079988756207
418	R	0.033052483571069	0.056175122450105
419	E	0.055079988756207	0.056175122450105
420	S	0.059415842881932	0.058807873634611
421	L	0.099126278173136	0.059415842881932
422	D	0.058807873634611	0.063498772952636
423	D	0.063498772952636	0.099126278173136
424	R	0.130329967561470	0.109893867156832
425	G	0.109893867156832	0.109893867156833
426	R	0.109893867156833	0.130329967561470
427	V	0.176936159706882	0.176936159706882
428	I	0.256780557385434	0.176936159706882
429	S	0.297745466370952	0.256780557385434
430	E	0.114703208469352	0.297745466370952
431	L	0.327518182790204	0.327518182790204
432	L	0.594417844984830	0.594417844984830
433	T	0.594417844984830	0.594417844984830
434	P	0.797840525323161	0.797840525323161
435	L	0.872964990645140	0.797840525323161
436	Q	0.813006687342164	0.797840525323161
437	A	0.550768165829858	0.797128920179355
438	E	0.676450811213977	0.676450811213977
439	L	0.797128920179355	0.550768165829858
440	M	0.545604827228172	0.545604827228172
441	R	0.352023129453516	0.391383440636851
442	I	0.336260039343462	0.391383440636851
443	L	0.391383440636851	0.391383440636851
444	R	0.410686751801656	0.410686751801656
445	E	0.585274409619896	0.585274409619896
446	V	0.682405280217746	0.585274409619896
447	R	0.738878256933972	0.592110959246141
448	E	0.561452880172139	0.592110959246141
449	P	0.592110959246141	0.573643293951993
450	K	0.573643293951993	0.561452880172139
451	R	0.514819228453070	0.514819228453070
452	I	0.324363249953818	0.514819228453070
453	F	0.416714791639325	0.469730958783660
454	F	0.666451749700362	0.453569028183216
455	G	0.469730958783660	0.469730958783660
456	P	0.453569028183216	0.591147034028649
457	V	0.591147034028649	0.591147034028649
458	S	0.591147034028649	0.591147034028649
459	C	0.607915072330576	0.591147034028649
460	P	0.452052682285465	0.452052682285465
461	C	0.272139079375127	0.273220323034637
462	C	0.273220323034637	0.272139079375127
463	G	0.103547858602902	0.222070042903900
464	T	0.222070042903900	0.222070042903900
465	S	0.210376527736900	0.222070042903900
466	P	0.225954927772278	0.225954927772278
467	T	0.319121968923474	0.319121968923474
468	E	0.354172982098366	0.354172982098366
469	Q	0.560944726244769	0.354172982098366
470	L	0.375625291783017	0.354172982098366
471	E	0.287885494146959	0.375625291783017
472	F	0.312481704276658	0.375625291783017
473	N	0.500000000000000	0.500000000000000
474	F	0.500000000000000	0.500000000000000
475	C	0.500000000000000	0.500000000000000
476	L	0.500000000000000	0.500000000000000
477	W	0.500000000000000	0.500000000000000
478	G	0.500000000000000	0.500000000000000
479	R	0.500000000000000	0.500000000000000
480	P	0.500000000000000	0.500000000000000
481	A	0.500000000000000	0.500000000000000
