# Supplementary material for: Conserved degronome features governing quality control associated proteolysis
Source: Nat Commun. 2022 Dec 8;13:7588. doi: 10.1038/s41467-022-35298-y (PMC9732359; doi:10.1038/s41467-022-35298-y)
Supplement: Supplementary file 7 — Supplementary Data 5 [file 41467_2022_35298_MOESM7_ESM.zip › profile_A3QJZ7.csv]

# Degron profile of A3QJZ7
# logit: Predicted probability of a tile being a degron (PSI<2.2) assigned to central position
# smooth: Running median spanning 5 positions
resi	aa	logit	logit_smooth
1	M	0.500000000000000	0.500000000000000
2	K	0.500000000000000	0.500000000000000
3	M	0.500000000000000	0.500000000000000
4	S	0.500000000000000	0.500000000000000
5	I	0.500000000000000	0.500000000000000
6	R	0.500000000000000	0.500000000000000
7	T	0.500000000000000	0.500000000000000
8	P	0.500000000000000	0.500000000000000
9	P	0.528980052821874	0.500000000000000
10	R	0.427503256820847	0.528980052821874
11	L	0.598067483230407	0.598067483230407
12	L	0.650189500096553	0.598067483230407
13	E	0.667264740013786	0.598067483230407
14	L	0.329891169964694	0.338192842030469
15	A	0.296266745240013	0.338192842030469
16	G	0.338192842030469	0.338192842030469
17	R	0.530394450497416	0.530394450497416
18	S	0.619865636299799	0.547495771369821
19	L	0.694471050030922	0.547495771369821
20	L	0.547495771369821	0.619865636299799
21	R	0.394350970069645	0.547495771369821
22	D	0.680584375068525	0.394350970069645
23	Q	0.394350970069645	0.394350970069645
24	A	0.233484073363042	0.394350970069645
25	L	0.430816069002180	0.376109152201265
26	A	0.373547600991639	0.373547600991639
27	M	0.376109152201265	0.373547600991639
28	S	0.155563696074257	0.241864396869830
29	T	0.155563696074257	0.241864396869830
30	L	0.241864396869830	0.241864396869830
31	E	0.351733652921749	0.333261481775030
32	E	0.333261481775030	0.351733652921749
33	L	0.433487847440230	0.432149486910360
34	P	0.432149486910360	0.432149486910360
35	T	0.482581109569961	0.432149486910360
36	E	0.262547649339653	0.432149486910360
37	L	0.304056203641009	0.304056203641009
38	F	0.446730129273338	0.304056203641009
39	P	0.300600592310657	0.446730129273338
40	P	0.446826235387991	0.446826235387991
41	L	0.602869245413157	0.564727536336589
42	F	0.564727536336589	0.581879190253230
43	M	0.710207794060262	0.602869245413157
44	E	0.581879190253230	0.710207794060262
45	A	0.748414615445767	0.710207794060262
46	F	0.748414615445767	0.748414615445767
47	S	0.600167249591281	0.748414615445767
48	R	0.768390954951624	0.768390954951624
49	R	0.854442846753382	0.768390954951624
50	C	0.841984195849823	0.768390954951624
51	C	0.724615993600193	0.841984195849823
52	E	0.682241593125007	0.836855880362143
53	A	0.881034993656133	0.836855880362143
54	L	0.836855880362143	0.836855880362143
55	K	0.836855880362143	0.846964042389033
56	L	0.846964042389033	0.846964042389033
57	M	0.846964042389033	0.846964042389033
58	V	0.905984812134645	0.846964042389033
59	Q	0.836107152180048	0.856510841036517
60	A	0.856510841036517	0.885977378985658
61	W	0.918155422540630	0.885977378985658
62	P	0.885977378985658	0.885977378985658
63	F	0.885977378985658	0.893848421367328
64	R	0.943754109799759	0.893848421367328
65	R	0.893848421367328	0.893848421367328
66	L	0.893848421367328	0.893848421367328
67	P	0.807585484052616	0.893848421367328
68	L	0.879571229758668	0.879571229758668
69	R	0.917904628032664	0.823941967668954
70	P	0.764234382472548	0.823941967668954
71	L	0.823941967668954	0.823941967668954
72	I	0.823941967668954	0.819885168237916
73	K	0.800084821526638	0.819885168237916
74	M	0.819885168237916	0.819885168237916
75	P	0.805143178038659	0.805143178038659
76	C	0.901307800557717	0.805143178038659
77	L	0.708414780695944	0.790036416921505
78	E	0.629963238502913	0.708414780695944
79	A	0.790036416921505	0.629963238502913
80	F	0.500250372479074	0.545934283240984
81	Q	0.376317585152753	0.545934283240984
82	A	0.545934283240984	0.545934283240984
83	V	0.600298631252278	0.545934283240984
84	L	0.641108455139314	0.545934283240984
85	D	0.506549435376486	0.550992948769255
86	G	0.292345433434672	0.550992948769255
87	L	0.550992948769255	0.506549435376486
88	D	0.616201328503135	0.460652406320657
89	A	0.422095182489081	0.460652406320657
90	L	0.460652406320657	0.460652406320657
91	L	0.428870345805595	0.428870345805595
92	T	0.465806079733407	0.460652406320657
93	Q	0.304395366391971	0.465806079733407
94	G	0.621916180529849	0.621916180529849
95	V	0.667492538169489	0.645668042769631
96	C	0.645668042769631	0.667492538169489
97	P	0.872605473033491	0.736117740010943
98	R	0.736117740010943	0.736117740010943
99	R	0.736117740010943	0.736117740010943
100	W	0.578067267015332	0.578067267015332
101	K	0.403793826183273	0.578067267015332
102	L	0.555901809678001	0.555901809678001
103	Q	0.726651935497675	0.472278021095704
104	V	0.472278021095704	0.492899549863200
105	L	0.306605399298595	0.492899549863200
106	D	0.492899549863200	0.492899549863200
107	L	0.640799212955004	0.640799212955004
108	Q	0.713197104183033	0.681677256472048
109	D	0.681677256472048	0.705382900250932
110	V	0.818112655705603	0.705382900250932
111	C	0.705382900250932	0.681677256472048
112	E	0.598348590623972	0.598348590623972
113	N	0.517384936608413	0.598348590623972
114	F	0.461852999604287	0.547566152055752
115	W	0.678180487487290	0.517384936608413
116	M	0.547566152055752	0.547566152055752
117	V	0.497916317062523	0.664911742176442
118	W	0.664911742176442	0.664911742176442
119	S	0.684951858732315	0.684951858732315
120	E	0.717822629948411	0.717822629948411
121	A	0.778527379870991	0.732894147430622
122	M	0.844666690709247	0.732894147430622
123	A	0.732894147430622	0.732894147430622
124	R	0.599196401823287	0.599196401823287
125	G	0.440895455809744	0.440895455809744
126	S	0.303607305355429	0.303607305355429
127	F	0.182059940613360	0.303607305355429
128	L	0.159093205266291	0.297027267367556
129	N	0.359787355600429	0.182059940613360
130	A	0.297027267367556	0.159093205266291
131	K	0.123122800912373	0.155196431820876
132	R	0.155196431820876	0.155196431820876
133	N	0.126428010715996	0.155196431820876
134	K	0.171181168794178	0.155196431820876
135	T	0.237002564220146	0.152088624944968
136	P	0.152088624944968	0.152088624944968
137	V	0.067324575071213	0.077452417819275
138	Q	0.077452417819275	0.067324575071213
139	D	0.059374394346409	0.067324575071213
140	C	0.053844665014029	0.077452417819275
141	P	0.090156745888086	0.090156745888086
142	R	0.112122668185561	0.112122668185561
143	M	0.185943009534161	0.185943009534161
144	R	0.296832936515976	0.221860465133281
145	G	0.458556847391518	0.296832936515976
146	Q	0.221860465133281	0.367300681678260
147	Q	0.367300681678260	0.458556847391518
148	P	0.696986026312308	0.696986026312308
149	L	0.729097798172375	0.696986026312308
150	T	0.749072420722165	0.696986026312308
151	V	0.687004642138825	0.687004642138825
152	F	0.611595717608246	0.687004642138825
153	V	0.596039199238167	0.665100368528701
154	E	0.785701628573567	0.611595717608246
155	L	0.665100368528701	0.665100368528701
156	W	0.552711357779251	0.715648165106263
157	L	0.715648165106263	0.715648165106263
158	K	0.715648165106263	0.715648165106263
159	N	0.715648165106263	0.715648165106263
160	R	0.718705527509723	0.718705527509723
161	T	0.719806405213553	0.719806405213553
162	L	0.738910998975070	0.738910998975070
163	D	0.902545556113609	0.893691893062447
164	E	0.907079989785405	0.893691893062447
165	Y	0.893691893062447	0.893691893062447
166	L	0.808385731180553	0.848835327756895
167	T	0.805021048096663	0.830702156003454
168	Y	0.848835327756895	0.808385731180553
169	L	0.830702156003454	0.805021048096663
170	L	0.708081655782624	0.830702156003454
171	L	0.708081655782624	0.830702156003454
172	W	0.901164302814063	0.901164302814063
173	V	0.944818616609781	0.940757435791310
174	K	0.948928586185599	0.944818616609781
175	Q	0.940757435791310	0.944818616609781
176	R	0.961859749814092	0.940757435791310
177	K	0.932129814686493	0.932129814686493
178	D	0.873294873399187	0.873294873399187
179	L	0.873294873399187	0.873294873399187
180	L	0.775728669389977	0.796648397311699
181	H	0.780513669735426	0.780513669735426
182	L	0.796648397311699	0.780513669735426
183	C	0.758545588965210	0.796648397311699
184	C	0.836622851393856	0.801358558903570
185	K	0.801358558903570	0.836622851393856
186	K	0.888827462513552	0.879349325655784
187	L	0.945235003103274	0.887619870544138
188	K	0.879349325655784	0.887699502918246
189	I	0.887619870544138	0.887619870544138
190	L	0.887699502918246	0.879349325655784
191	G	0.807975177560843	0.861929302864359
192	M	0.842154108842115	0.861929302864359
193	P	0.861929302864359	0.861929302864359
194	F	0.861929302864359	0.861929302864359
195	R	0.908746019896675	0.883805292077360
196	N	0.900393496727623	0.883805292077360
197	I	0.883805292077360	0.883805292077360
198	R	0.875293457183188	0.875293457183188
199	S	0.651230508029039	0.842962068094495
200	I	0.798606575888387	0.842962068094495
201	L	0.842962068094495	0.798606575888387
202	K	0.853519701878832	0.798606575888387
203	M	0.641622114982377	0.738884313186588
204	V	0.738884313186588	0.671892989648305
205	N	0.671892989648305	0.641622114982377
206	L	0.631712634372498	0.669414299734400
207	D	0.557754185832610	0.631712634372498
208	C	0.669414299734400	0.557754185832610
209	I	0.483930311437377	0.557754185832610
210	Q	0.497089177884752	0.641298969073769
211	E	0.641298969073769	0.526771415329940
212	V	0.690713991452064	0.641298969073769
213	E	0.526771415329940	0.690713991452064
214	V	0.740709842658188	0.740709842658188
215	N	0.740709842658188	0.740709842658188
216	C	0.852480215213852	0.752945349704330
217	K	0.768561879528226	0.768561879528226
218	W	0.752945349704330	0.769556526281541
219	V	0.769556526281541	0.769556526281541
220	L	0.831772395626010	0.831772395626010
221	P	0.833871026440101	0.833871026440101
222	I	0.942612692249378	0.879258570921396
223	L	0.879258570921396	0.902626823715768
224	T	0.908224628591380	0.908224628591380
225	Q	0.902626823715768	0.902626823715768
226	F	0.913855165118918	0.902626823715768
227	T	0.809518589515213	0.824001915052388
228	P	0.824001915052388	0.809518589515213
229	Y	0.696916449445194	0.718347282766945
230	L	0.718347282766945	0.701804325561299
231	G	0.701804325561299	0.701804325561299
232	H	0.681156156404535	0.718347282766945
233	M	0.798783276180930	0.712851569538466
234	R	0.811410518972097	0.786916504022874
235	N	0.712851569538466	0.786916504022874
236	L	0.786916504022874	0.712851569538466
237	Q	0.684683640028301	0.684683640028301
238	K	0.681420409150894	0.681420409150894
239	L	0.532394262458693	0.681420409150894
240	V	0.619021523009324	0.681420409150894
241	L	0.722928614543972	0.722928614543972
242	S	0.747377395656744	0.732766862424193
243	H	0.732766862424193	0.732766862424193
244	M	0.746062232282140	0.732766862424193
245	D	0.473076511886544	0.473076511886544
246	V	0.473076511886544	0.473076511886544
247	S	0.473076511886544	0.473076511886544
248	R	0.310611347458755	0.310611347458755
249	Y	0.131705090980551	0.218939211973871
250	V	0.141171648881498	0.208152733826002
251	S	0.218939211973871	0.141171648881498
252	P	0.208152733826002	0.208152733826002
253	E	0.138872509697370	0.218939211973871
254	Q	0.376132936731142	0.263317387572741
255	K	0.263317387572741	0.263317387572741
256	K	0.265443338889900	0.263317387572741
257	E	0.236073644839489	0.263317387572741
258	I	0.250107664575643	0.257282745374769
259	V	0.268700924860264	0.257282745374769
260	T	0.257282745374769	0.268700924860264
261	Q	0.433630490932516	0.433630490932516
262	F	0.589786932795692	0.589786932795692
263	T	0.714443457151851	0.714443457151851
264	T	0.832928832637922	0.829904436490137
265	Q	0.829904436490137	0.832928832637922
266	F	0.889043074533890	0.880863211218044
267	L	0.880863211218044	0.882435994939359
268	K	0.882435994939359	0.889043074533890
269	L	0.917803262865360	0.882435994939359
270	H	0.905664443483724	0.896554727298461
271	C	0.837087348873482	0.896554727298461
272	L	0.896554727298461	0.896554727298461
273	Q	0.895536505432733	0.896554727298461
274	K	0.945534152773920	0.896554727298461
275	L	0.945814239342206	0.895536505432733
276	Y	0.842123024530539	0.842123024530539
277	M	0.810514285484090	0.810514285484090
278	N	0.710533371914293	0.810514285484090
279	S	0.810514285484090	0.710533371914293
280	V	0.571084055453803	0.571084055453803
281	S	0.395376546562517	0.571084055453803
282	F	0.571084055453803	0.571084055453803
283	L	0.726262115960861	0.571084055453803
284	E	0.585451085411292	0.585451085411292
285	G	0.567060840119932	0.620653349372706
286	H	0.620653349372706	0.620653349372706
287	L	0.660373080669098	0.620653349372706
288	D	0.662820447487681	0.660373080669098
289	Q	0.535478985996491	0.660373080669098
290	L	0.684105351230723	0.535478985996491
291	L	0.522158102258950	0.535478985996491
292	S	0.497968983670774	0.684105351230723
293	C	0.764478896542314	0.764478896542314
294	L	0.812752616577007	0.812752616577007
295	K	0.891267042643339	0.815195907932319
296	T	0.815195907932319	0.875029088764257
297	S	0.875029088764257	0.891267042643339
298	L	0.924152705667891	0.917081692586331
299	K	0.917081692586331	0.917081692586331
300	V	0.917081692586331	0.917081692586331
301	L	0.954081849532535	0.917081692586331
302	T	0.881366490042318	0.881366490042318
303	I	0.798168450517768	0.798168450517768
304	T	0.677041187564126	0.795731140378448
305	N	0.795731140378448	0.785987771751055
306	C	0.785987771751055	0.785987771751055
307	V	0.678203634826608	0.785987771751055
308	L	0.807678119045926	0.711208257370201
309	L	0.711208257370201	0.678203634826608
310	E	0.547411321454413	0.657634446858821
311	S	0.657634446858821	0.547411321454413
312	D	0.445050532043734	0.547411321454413
313	L	0.442352356134423	0.559064875962475
314	K	0.670589508191923	0.445050532043734
315	H	0.559064875962475	0.442352356134423
316	L	0.406884367508057	0.406884367508057
317	S	0.406884367508057	0.406884367508057
318	Q	0.256102620320145	0.406884367508057
319	C	0.377441067645957	0.406884367508057
320	P	0.532485290170649	0.532485290170649
321	S	0.532485290170649	0.532485290170649
322	I	0.532485290170649	0.532485290170649
323	S	0.547119928872001	0.532485290170649
324	Q	0.458644914475542	0.497635497626409
325	L	0.478656597912659	0.497635497626409
326	K	0.497635497626409	0.497635497626409
327	T	0.668539013570372	0.542402299205507
328	L	0.559474892407576	0.559474892407576
329	D	0.542402299205507	0.559474892407576
330	L	0.672348129075273	0.559474892407576
331	S	0.501975659717961	0.654403220891643
332	G	0.654403220891643	0.654403220891643
333	I	0.777763281650750	0.654403220891643
334	R	0.612917684043822	0.742237770816959
335	L	0.759338778194065	0.757313287632392
336	T	0.742237770816959	0.757313287632392
337	N	0.757313287632392	0.759338778194065
338	Y	0.921445364552153	0.870701937509036
339	S	0.921445364552153	0.893588725871508
340	L	0.870701937509036	0.893588725871508
341	V	0.893588725871508	0.888893774554915
342	P	0.875527951839400	0.875527951839400
343	L	0.888893774554915	0.875527951839400
344	Q	0.839384456153514	0.875527951839400
345	I	0.839384456153514	0.839384456153514
346	L	0.925238931251372	0.839384456153514
347	L	0.804077740291599	0.876617885576292
348	E	0.876617885576292	0.876617885576292
349	K	0.876617885576292	0.821499806986861
350	V	0.675563250992808	0.821499806986861
351	A	0.821499806986861	0.675563250992808
352	A	0.550427611898744	0.550427611898744
353	T	0.398743768312204	0.398743768312204
354	L	0.343408961978580	0.343408961978580
355	E	0.173882313469814	0.343408961978580
356	Y	0.185731975149547	0.300110387682733
357	L	0.447174539909547	0.200927752650120
358	D	0.300110387682733	0.200927752650120
359	L	0.200927752650120	0.208054622209037
360	D	0.158996595243318	0.200927752650120
361	D	0.208054622209037	0.170912458734319
362	C	0.170912458734319	0.170912458734319
363	G	0.118677904785944	0.208054622209037
364	I	0.323196951107225	0.189930326247194
365	I	0.341329048792814	0.323196951107225
366	D	0.189930326247194	0.341329048792814
367	S	0.365364514588175	0.365364514588175
368	Q	0.365364514588175	0.365364514588175
369	V	0.535301136479715	0.535301136479715
370	N	0.713205251220652	0.713205251220652
371	A	0.713205251220652	0.713205251220652
372	I	0.860057761957845	0.713205251220652
373	L	0.634107332018203	0.713205251220652
374	P	0.615266497521862	0.717389353163158
375	A	0.717389353163158	0.717389353163158
376	L	0.756992516777261	0.756992516777261
377	S	0.863167590641725	0.787198105675788
378	R	0.787198105675788	0.863167590641725
379	C	0.897040554074243	0.863167590641725
380	F	0.919349258242408	0.808910330609872
381	E	0.808910330609872	0.808910330609872
382	L	0.641262001674005	0.747826781642467
383	N	0.641262001674004	0.641262001674005
384	A	0.747826781642467	0.641262001674005
385	F	0.612185175064232	0.703621300668162
386	S	0.703621300668162	0.703621300668162
387	F	0.729748583360383	0.630938666112045
388	C	0.629668266823595	0.630938666112045
389	G	0.630938666112045	0.630938666112045
390	N	0.630938666112045	0.630938666112045
391	P	0.419249829795027	0.630938666112045
392	I	0.630938666112045	0.630938666112045
393	S	0.723538376493164	0.601604257400614
394	M	0.583457989587775	0.601604257400614
395	A	0.601604257400614	0.583457989587775
396	T	0.449668269684358	0.583457989587775
397	L	0.508855583869711	0.601604257400614
398	E	0.736143339212641	0.736143339212641
399	N	0.868540834845925	0.740634033701073
400	L	0.879927060400030	0.842880015294893
401	L	0.740634033701073	0.851346889875334
402	S	0.842880015294893	0.851346889875334
403	H	0.851346889875334	0.842880015294893
404	T	0.888372663461121	0.842880015294893
405	I	0.818812739861295	0.851346889875334
406	I	0.804003956912158	0.888372663461121
407	L	0.925206532313929	0.896457091686992
408	K	0.929844299669001	0.896457091686992
409	N	0.896457091686992	0.896457091686992
410	L	0.796632454453020	0.808662991430899
411	C	0.808662991430899	0.796632454453020
412	V	0.692366725706652	0.692366725706652
413	E	0.690033525663537	0.690033525663537
414	V	0.654337670108639	0.654337670108639
415	Y	0.412792876754528	0.412792876754528
416	P	0.314693418949786	0.314693418949786
417	A	0.195769758659100	0.195769758659100
418	P	0.188304326736834	0.188304326736834
419	R	0.110988551206980	0.127458488433463
420	E	0.127458488433463	0.127458488433463
421	S	0.120907062614727	0.127458488433463
422	Y	0.321760506639776	0.127458488433463
423	G	0.180793924007589	0.180793924007589
424	A	0.120912487687023	0.232154855223229
425	D	0.232154855223229	0.232154855223229
426	G	0.232154855223229	0.232154855223229
427	T	0.247099807235199	0.247099807235199
428	L	0.382444386233219	0.382444386233219
429	C	0.537865178193120	0.382444386233219
430	W	0.588184153456770	0.537865178193120
431	N	0.321407085968483	0.540636747480422
432	R	0.540636747480422	0.588184153456770
433	F	0.590562010104013	0.590562010104013
434	A	0.696002367846542	0.696002367846542
435	Q	0.765661138495950	0.759911251187153
436	I	0.846417373285779	0.759911251187153
437	R	0.759911251187153	0.759911251187153
438	A	0.496278348732193	0.559707303574724
439	E	0.483120326939523	0.559510501037799
440	L	0.559707303574724	0.496278348732193
441	M	0.559510501037799	0.483120326939523
442	N	0.366222176048659	0.366222176048659
443	R	0.307445938527318	0.341723035547084
444	V	0.341723035547084	0.341723035547084
445	R	0.341723035547084	0.341723035547084
446	D	0.473401086910758	0.473401086910758
447	L	0.577833919846970	0.577833919846970
448	R	0.792874843295987	0.579574076032758
449	H	0.805763805760106	0.579574076032758
450	P	0.579574076032758	0.672285982721104
451	K	0.579574076032758	0.579574076032758
452	R	0.672285982721104	0.579574076032758
453	I	0.505567587370565	0.579574076032758
454	F	0.321411797045391	0.505567587370565
455	F	0.603432657808943	0.379792125126397
456	C	0.379792125126397	0.321411797045391
457	I	0.310464364998862	0.346465252685538
458	D	0.310635343593002	0.346465252685538
459	N	0.346465252685538	0.346465252685538
460	C	0.512347361653342	0.346465252685538
461	P	0.627671186533441	0.346465252685538
462	D	0.292705950054334	0.293835920438905
463	C	0.293835920438905	0.292705950054334
464	G	0.113357809120698	0.113357809120698
465	N	0.089019630167734	0.089019630167734
466	R	0.023426515467056	0.088126936521647
467	S	0.042408163506761	0.088126936521647
468	F	0.088126936521647	0.088126936521647
469	Y	0.088126936521647	0.088126936521647
470	D	0.500000000000000	0.500000000000000
471	L	0.500000000000000	0.500000000000000
472	E	0.500000000000000	0.500000000000000
473	A	0.500000000000000	0.500000000000000
474	D	0.500000000000000	0.500000000000000
475	Q	0.500000000000000	0.500000000000000
476	Y	0.500000000000000	0.500000000000000
477	C	0.500000000000000	0.500000000000000
478	C	0.500000000000000	0.500000000000000
