# Supplementary material for: Conserved degronome features governing quality control associated proteolysis
Source: Nat Commun. 2022 Dec 8;13:7588. doi: 10.1038/s41467-022-35298-y (PMC9732359; doi:10.1038/s41467-022-35298-y)
Supplement: Supplementary file 7 — Supplementary Data 5 [file 41467_2022_35298_MOESM7_ESM.zip › profile_A4D0S4.csv]

# Degron profile of A4D0S4
# logit: Predicted probability of a tile being a degron (PSI<2.2) assigned to central position
# smooth: Running median spanning 5 positions
resi	aa	logit	logit_smooth
1	M	0.500000000000000	0.500000000000000
2	Q	0.500000000000000	0.500000000000000
3	F	0.500000000000000	0.500000000000000
4	Q	0.500000000000000	0.500000000000000
5	L	0.500000000000000	0.500000000000000
6	T	0.500000000000000	0.500000000000000
7	L	0.500000000000000	0.500000000000000
8	F	0.500000000000000	0.500000000000000
9	L	0.959334565236613	0.936662756616542
10	H	0.936662756616542	0.936662756616542
11	L	0.951618961789528	0.936662756616542
12	G	0.906655524190335	0.906655524190335
13	W	0.840287015351497	0.840287015351497
14	L	0.583272440175272	0.689712410747779
15	S	0.689712410747779	0.583272440175272
16	Y	0.484174203063524	0.484174203063524
17	S	0.351499761226086	0.351499761226086
18	K	0.179068308445637	0.198908717148319
19	A	0.198908717148319	0.198908717148319
20	Q	0.175058474143258	0.179068308445637
21	D	0.232302983953450	0.175058474143258
22	D	0.114955180460740	0.114955180460740
23	C	0.065331784068480	0.066002469267468
24	N	0.066002469267468	0.065331784068480
25	R	0.029937182210256	0.029937182210256
26	G	0.015189352315721	0.029937182210256
27	A	0.029817458015052	0.029937182210256
28	C	0.044935342464605	0.044935342464605
29	H	0.080001525400452	0.080001525400452
30	P	0.116252988903628	0.116252988903628
31	T	0.221173730519741	0.123048249879146
32	T	0.123048249879146	0.132635472304661
33	G	0.151691832468780	0.151691832468780
34	D	0.132635472304661	0.151691832468780
35	L	0.275352036025073	0.262498086559158
36	L	0.317723674115582	0.262498086559158
37	V	0.262498086559158	0.275352036025073
38	G	0.248207778994482	0.279759223652045
39	R	0.279759223652045	0.279759223652045
40	N	0.279759223652045	0.279759223652045
41	T	0.381519707647769	0.381519707647769
42	Q	0.381519707647769	0.381519707647769
43	L	0.698684339433093	0.414816662514329
44	M	0.552429639391732	0.414816662514329
45	A	0.414816662514329	0.414816662514329
46	S	0.337800877035313	0.383685731409416
47	S	0.383685731409416	0.383685731409416
48	T	0.352329135365240	0.383685731409416
49	C	0.542780477527864	0.542780477527864
50	G	0.653417355910194	0.653417355910194
51	L	0.806200924756745	0.734468893819672
52	S	0.806200924756745	0.796005022166348
53	R	0.734468893819672	0.806200924756745
54	A	0.796005022166348	0.806200924756745
55	Q	0.879960739271228	0.796005022166348
56	K	0.808003419718235	0.796005022166348
57	Y	0.758868576805471	0.758868576805471
58	C	0.529473802426773	0.578643804163276
59	I	0.578643804163276	0.529473802426773
60	L	0.407996009947244	0.529473802426773
61	S	0.525285603832249	0.578643804163276
62	Y	0.657091080795882	0.657091080795882
63	L	0.760708383164504	0.745711123221726
64	E	0.846907125835297	0.745711123221726
65	G	0.745711123221726	0.745711123221726
66	E	0.628797222362708	0.628797222362708
67	Q	0.532340543520399	0.532340543520399
68	K	0.510927652121099	0.510927652121099
69	C	0.320958969386691	0.450027090375115
70	F	0.450027090375115	0.320958969386691
71	I	0.191086868517539	0.243741961101370
72	C	0.096559641689044	0.191086868517539
73	D	0.243741961101370	0.191086868517539
74	S	0.175636256037733	0.239802142706291
75	R	0.255075849849278	0.239802142706291
76	F	0.239802142706291	0.209755552139663
77	P	0.209755552139663	0.209755552139663
78	Y	0.141865154438359	0.141865154438359
79	D	0.087080731150824	0.087080731150824
80	P	0.045226005205830	0.064540808438124
81	Y	0.056659627172760	0.056659627172760
82	D	0.064540808438124	0.056659627172760
83	Q	0.051892629955747	0.064540808438124
84	P	0.079619750162435	0.079619750162435
85	N	0.086140334342071	0.086140334342071
86	S	0.159034692151199	0.098479439413227
87	H	0.098479439413227	0.159034692151199
88	T	0.289967173855711	0.159034692151199
89	I	0.216195648456541	0.119274315139966
90	E	0.119274315139966	0.136713591136746
91	N	0.119274315139966	0.119274315139966
92	V	0.136713591136746	0.119274315139966
93	I	0.096625847811010	0.112779837925269
94	V	0.112779837925269	0.112779837925269
95	S	0.107017768664289	0.112779837925269
96	F	0.180415513368056	0.163464005928537
97	E	0.301269391400448	0.180415513368056
98	P	0.163464005928537	0.197637562816090
99	D	0.253940185150552	0.197637562816090
100	R	0.197637562816090	0.163464005928537
101	E	0.102807657331834	0.102807657331834
102	K	0.040816216171784	0.044779633818413
103	K	0.044779633818413	0.040816216171784
104	W	0.022892579647334	0.038604837547136
105	W	0.013337988086155	0.038604837547136
106	Q	0.038604837547136	0.038604837547136
107	S	0.045110938580158	0.045110938580158
108	E	0.161385749353585	0.161385749353585
109	N	0.161385749353585	0.161385749353585
110	G	0.386408248027199	0.250280981801020
111	L	0.250280981801020	0.250280981801020
112	D	0.399475800673226	0.250280981801020
113	H	0.161673978889967	0.195717897093442
114	V	0.106755565469913	0.195717897093442
115	S	0.195717897093442	0.195717897093442
116	I	0.312559738348440	0.312559738348440
117	R	0.460770251675335	0.460770251675335
118	L	0.668055935165355	0.604367548645956
119	D	0.726924903567074	0.668055935165355
120	L	0.604367548645956	0.726924903567074
121	E	0.851680201152859	0.851680201152859
122	A	0.915567630409038	0.915567630409038
123	L	0.922756883026881	0.917246796938296
124	F	0.923532438753807	0.917246796938296
125	R	0.917246796938296	0.917246796938296
126	F	0.906415258354181	0.917246796938296
127	S	0.839027940282240	0.917246796938296
128	H	0.951186571562201	0.917973330781256
129	L	0.917973330781256	0.943082777804649
130	I	0.943082777804649	0.943082777804649
131	L	0.943082777804649	0.917973330781256
132	T	0.915422724255372	0.938155943069195
133	F	0.897036251921848	0.932638086123347
134	K	0.938155943069195	0.915422724255372
135	T	0.932638086123347	0.897036251921848
136	F	0.888247889534080	0.888327132882790
137	R	0.888327132882790	0.888247889534080
138	P	0.808952481045443	0.808952481045443
139	A	0.677701198414199	0.677701198414199
140	A	0.358721840122235	0.489241575754350
141	M	0.489241575754350	0.358721840122235
142	L	0.279325926877982	0.307097802140402
143	V	0.307097802140402	0.279325926877982
144	E	0.258035336499364	0.269315988271577
145	R	0.269315988271577	0.269315988271577
146	S	0.243611684230472	0.269315988271577
147	T	0.392525625367095	0.392525625367095
148	D	0.495919020625266	0.430465286516355
149	Y	0.430465286516355	0.463889649025307
150	G	0.465245771138153	0.463889649025307
151	H	0.463889649025307	0.463889649025307
152	N	0.383737456025002	0.463889649025307
153	W	0.505584520264366	0.431989451433653
154	K	0.321426571741753	0.431989451433653
155	V	0.431989451433653	0.480021245407469
156	F	0.480021245407469	0.480021245407469
157	K	0.651256952231678	0.518931408066780
158	Y	0.518931408066780	0.651256952231678
159	F	0.727213208567409	0.677612816220390
160	A	0.677612816220390	0.677612816220390
161	K	0.677612816220390	0.683637459260174
162	D	0.683637459260174	0.677612816220390
163	C	0.698546600596185	0.677612816220390
164	A	0.576068025820272	0.576068025820272
165	T	0.354775161943310	0.354775161943310
166	S	0.349851324768418	0.349851324768418
167	F	0.276120563447071	0.276120563447071
168	P	0.158507110539119	0.173487190347779
169	N	0.103980241417472	0.173487190347779
170	I	0.173487190347779	0.158507110539119
171	T	0.241003187177657	0.140873002676286
172	S	0.089948221437565	0.173487190347779
173	G	0.140873002676286	0.216656935673597
174	Q	0.216656935673597	0.140873002676286
175	A	0.307513270987237	0.140873002676286
176	Q	0.106171101529584	0.142425385157792
177	G	0.122611948778952	0.123748180120309
178	V	0.142425385157792	0.122611948778952
179	G	0.123748180120309	0.122611948778952
180	D	0.122567714085907	0.123748180120309
181	I	0.065257428519210	0.122567714085907
182	V	0.158245807625400	0.104723059871073
183	C	0.104723059871073	0.080722594138382
184	D	0.074947416404022	0.104723059871073
185	S	0.080722594138382	0.080722594138382
186	K	0.105084248155972	0.074947416404022
187	Y	0.049483238505000	0.056425914169438
188	S	0.049483238505000	0.049483238505000
189	D	0.056425914169438	0.049483238505000
190	I	0.047700642913923	0.049483238505000
191	E	0.047700642913923	0.055363953196293
192	P	0.055363953196293	0.055363953196293
193	S	0.099553812253301	0.099553812253301
194	T	0.158629825057427	0.099553812253301
195	G	0.273091471424161	0.099553812253301
196	G	0.097845506832201	0.155731343730426
197	E	0.084406078506919	0.144777467542918
198	V	0.155731343730426	0.144777467542918
199	V	0.144777467542918	0.144777467542918
200	L	0.144777467542918	0.155731343730426
201	K	0.288495053397120	0.154444810718429
202	V	0.188823318752625	0.170367744967662
203	L	0.154444810718429	0.188823318752625
204	D	0.170367744967662	0.188823318752625
205	P	0.319831710356386	0.289904724311405
206	S	0.450271050941127	0.293017516348730
207	F	0.289904724311405	0.309939980745354
208	E	0.293017516348730	0.305343925572479
209	I	0.309939980745354	0.293017516348730
210	E	0.305343925572479	0.293017516348730
211	N	0.114122429870464	0.305343925572479
212	P	0.114122429870464	0.305343925572479
213	Y	0.305343925572479	0.305343925572479
214	S	0.343325550764256	0.343325550764256
215	P	0.495509883207058	0.347028614312379
216	Y	0.347028614312379	0.403938519505134
217	I	0.423430245001369	0.423430245001369
218	Q	0.403938519505134	0.423430245001369
219	D	0.560170982938208	0.560170982938208
220	L	0.765725290892055	0.753118743288123
221	V	0.753118743288123	0.765725290892055
222	T	0.767027967495677	0.767027967495677
223	L	0.768975646751963	0.768975646751963
224	T	0.786869451207070	0.768975646751963
225	N	0.800256580268650	0.768975646751963
226	L	0.679646065311307	0.786869451207070
227	R	0.699216875279206	0.778594705257258
228	I	0.897312604205102	0.699216875279206
229	N	0.778594705257258	0.699216875279206
230	F	0.507541143113868	0.555754198193547
231	T	0.555754198193547	0.555754198193547
232	K	0.555754198193547	0.555754198193547
233	L	0.699215531379747	0.559926673299597
234	H	0.688999353126809	0.559926673299597
235	T	0.559926673299597	0.559926673299597
236	L	0.559926673299596	0.559926673299596
237	G	0.365736387370949	0.365736387370949
238	D	0.365736387370949	0.365736387370949
239	A	0.133629289416366	0.233131939341637
240	L	0.132368803835009	0.133629289416366
241	L	0.233131939341637	0.132368803835009
242	G	0.074823421316139	0.108026191294702
243	R	0.066054448580111	0.100398524438830
244	R	0.108026191294702	0.100398524438830
245	Q	0.100398524438830	0.108026191294702
246	N	0.203538045366442	0.203538045366442
247	D	0.385558988651261	0.385558988651261
248	S	0.489955608995934	0.385558988651261
249	L	0.469556638705717	0.385558988651261
250	D	0.212915159645109	0.469556638705717
251	K	0.349855157401188	0.469556638705717
252	Y	0.503819555699372	0.503819555699372
253	Y	0.616104161335021	0.616104161335021
254	Y	0.652377583628383	0.641386467231804
255	A	0.641386467231804	0.652377583628383
256	L	0.781594396356299	0.781594396356299
257	Y	0.851759313745251	0.851069610311972
258	E	0.851069610311972	0.851759313745251
259	M	0.948343208828509	0.870904728658644
260	I	0.939201210003129	0.870904728658644
261	V	0.870904728658644	0.870904728658644
262	R	0.807732573333054	0.807732573333054
263	G	0.748616901817665	0.748616901817665
264	S	0.708174964711541	0.708174964711541
265	C	0.425806543960184	0.563808581714413
266	F	0.407501550149078	0.425806543960184
267	C	0.563808581714413	0.422138851596867
268	N	0.422138851596867	0.407501550149078
269	G	0.350503717446630	0.350503717446630
270	H	0.225997020064174	0.336669585021619
271	A	0.203276986091409	0.336669585021619
272	S	0.336669585021619	0.225997020064174
273	E	0.353839661062256	0.204995546828104
274	C	0.204995546828104	0.204995546828104
275	R	0.064522020382303	0.147147079386281
276	P	0.068255406422129	0.147147079386281
277	M	0.147147079386281	0.147147079386281
278	Q	0.185807812094235	0.147147079386281
279	K	0.152491763892707	0.147147079386281
280	M	0.110815308281060	0.152491763892707
281	R	0.086107931553650	0.152491763892707
282	G	0.197967567468614	0.197967567468614
283	D	0.207707980828552	0.197967567468614
284	V	0.207576596176101	0.197967567468614
285	F	0.188968152070082	0.199193999404288
286	S	0.125064708466419	0.199193999404288
287	P	0.199193999404288	0.199193999404288
288	P	0.310305900176684	0.291158924082217
289	G	0.324470928489217	0.310305900176684
290	M	0.291158924082217	0.324470928489217
291	V	0.369369570939094	0.355332497517515
292	H	0.481788474787213	0.355332497517515
293	G	0.355332497517515	0.355332497517515
294	Q	0.128490443338371	0.128490443338371
295	C	0.100286687641940	0.100286687641940
296	V	0.100286687641940	0.100286687641940
297	C	0.094229142097534	0.100286687641940
298	Q	0.180953435768406	0.094229142097534
299	H	0.077775205546193	0.077775205546193
300	N	0.050655084185200	0.077775205546193
301	T	0.073616663699660	0.073616663699660
302	D	0.090161712017121	0.058792404248054
303	G	0.050942939536183	0.064056577039862
304	P	0.058792404248054	0.058792404248054
305	N	0.064056577039862	0.050942939536183
306	C	0.037841694209551	0.037841694209551
307	E	0.020859448041599	0.025325028187796
308	R	0.023676186813031	0.025325028187796
309	C	0.025325028187796	0.025325028187796
310	K	0.048428035715170	0.048428035715170
311	D	0.098992112186809	0.098992112186809
312	F	0.109941337048902	0.109941337048902
313	F	0.151345046801859	0.109941337048902
314	Q	0.216220898332648	0.151345046801859
315	D	0.079080482262829	0.193746065057553
316	A	0.219361941924693	0.193746065057553
317	P	0.193746065057553	0.079080482262829
318	W	0.069594803773532	0.133859367035046
319	R	0.059213580280811	0.117235965537303
320	P	0.133859367035046	0.071226614336445
321	A	0.117235965537303	0.076738864986289
322	A	0.071226614336445	0.117235965537303
323	D	0.076738864986289	0.117235965537303
324	L	0.210747771219680	0.178706391553935
325	Q	0.178706391553935	0.178706391553935
326	D	0.291292657212492	0.178706391553935
327	N	0.141380482958806	0.162175141176935
328	A	0.132407412229718	0.141380482958806
329	C	0.162175141176935	0.136243784129269
330	R	0.136243784129269	0.136243784129269
331	S	0.113895118322904	0.162175141176935
332	C	0.217210867709249	0.191691220110321
333	S	0.191691220110321	0.216972873651790
334	C	0.216972873651790	0.217210867709249
335	N	0.508823228985093	0.394903291676188
336	S	0.394903291676188	0.394903291676188
337	H	0.444389884945110	0.394903291676188
338	S	0.334941759956207	0.394903291676188
339	S	0.320613449295691	0.444389884945110
340	R	0.449634629289082	0.449634629289082
341	C	0.488731036135887	0.449634629289082
342	H	0.539822739173185	0.449634629289082
343	F	0.422173888752093	0.422173888752093
344	D	0.410481454295323	0.422173888752093
345	M	0.344874476864015	0.422173888752093
346	T	0.478446637483025	0.410481454295323
347	T	0.478446637483025	0.409522950927367
348	Y	0.409522950927367	0.409522950927367
349	L	0.327045994025394	0.409522950927367
350	A	0.340441533035597	0.340441533035597
351	S	0.434623596282748	0.327045994025394
352	G	0.191069233942328	0.201380548040368
353	G	0.191069233942328	0.191069233942328
354	L	0.201380548040368	0.191069233942328
355	S	0.187077335685659	0.191069233942328
356	G	0.197043451597923	0.187077335685659
357	G	0.101084292461849	0.101084292461849
358	V	0.057062571790930	0.057062571790930
359	C	0.027530780351394	0.027530780351394
360	E	0.020954910866198	0.027530780351394
361	D	0.025455752608247	0.027530780351394
362	C	0.035909323626338	0.025455752608247
363	Q	0.030850918139127	0.025455752608247
364	H	0.015660224984141	0.030850918139127
365	N	0.022200089678236	0.029603293834112
366	T	0.045998648609323	0.022200089678236
367	E	0.029603293834112	0.029603293834112
368	G	0.015893223194346	0.045998648609323
369	Q	0.050195843396305	0.050195843396305
370	H	0.164979919027499	0.164979919027499
371	C	0.175619895575151	0.164979919027499
372	D	0.199432041453972	0.164979919027499
373	R	0.103529210477008	0.175619895575151
374	C	0.110111933613161	0.186945460852458
375	R	0.186945460852458	0.186945460852458
376	P	0.274098302991478	0.274098302991478
377	L	0.335519476684711	0.335519476684711
378	F	0.526996407991171	0.335519476684711
379	Y	0.508229724198206	0.353634691863198
380	R	0.243394569570705	0.467480763879674
381	D	0.353634691863198	0.401544689378238
382	P	0.467480763879674	0.401544689378238
383	L	0.401544689378238	0.467480763879674
384	K	0.499621072572545	0.499621072572545
385	T	0.705149982599360	0.499621072572545
386	I	0.519704260039265	0.499621072572545
387	S	0.481819566056108	0.481819566056108
388	D	0.235676589509204	0.314532598701461
389	P	0.314532598701461	0.314532598701461
390	Y	0.314532598701461	0.314532598701461
391	A	0.314532598701461	0.314532598701461
392	C	0.108790387965267	0.108790387965267
393	I	0.089161898893618	0.089161898893618
394	P	0.089161898893618	0.089161898893618
395	C	0.089161898893618	0.089161898893618
396	E	0.089161898893618	0.089161898893618
397	C	0.128982298030612	0.116384718877646
398	D	0.116384718877646	0.128982298030612
399	P	0.134120669993048	0.134120669993048
400	D	0.168508702109073	0.134120669993048
401	G	0.177119770164384	0.134120669993048
402	T	0.095616647593092	0.118240361043668
403	I	0.118240361043668	0.095616647593092
404	S	0.077080994048670	0.077080994048670
405	G	0.067779462426252	0.077080994048670
406	G	0.037064298103796	0.077080994048670
407	I	0.086351104625014	0.086351104625014
408	C	0.172796100253346	0.172796100253346
409	V	0.240121282292010	0.240121282292010
410	S	0.294766842201536	0.294766842201536
411	H	0.413493632378635	0.294766842201536
412	S	0.298227897513801	0.294766842201536
413	D	0.243161939270527	0.298227897513801
414	P	0.281659424337588	0.298227897513801
415	A	0.454355059579588	0.434512592875990
416	L	0.434512592875990	0.434512592875990
417	G	0.434512592875991	0.434512592875990
418	S	0.298152086378327	0.298152086378327
419	V	0.196063339163217	0.234321355542586
420	A	0.152154397289317	0.234321355542586
421	G	0.234321355542586	0.234321355542586
422	Q	0.260101008328065	0.238199342590665
423	C	0.238199342590665	0.238199342590665
424	L	0.238199342590665	0.238199342590665
425	C	0.135633373798333	0.238199342590665
426	K	0.249948703259305	0.142768811243818
427	E	0.142768811243818	0.135633373798333
428	N	0.082662519679645	0.128176111657829
429	V	0.105463862792925	0.119284278247558
430	E	0.128176111657829	0.105463862792925
431	G	0.119284278247558	0.105463862792925
432	A	0.062722375451129	0.062722375451129
433	K	0.036982003042441	0.039760131009212
434	C	0.039760131009212	0.039760131009212
435	D	0.032137292505694	0.039760131009212
436	Q	0.098008125783633	0.089722730671513
437	C	0.120468194992895	0.098008125783633
438	K	0.089722730671513	0.102933364878606
439	P	0.147905474776159	0.102933364878606
440	N	0.102933364878606	0.102933364878606
441	H	0.073624733887478	0.102933364878606
442	Y	0.136716482725619	0.102933364878606
443	G	0.069396975085877	0.136716482725619
444	L	0.193268634921712	0.136716482725619
445	S	0.193268634921712	0.177623683726150
446	A	0.112552269787974	0.177623683726150
447	T	0.177623683726150	0.177623683726150
448	D	0.112686519157389	0.159055472848935
449	P	0.204475640158765	0.159055472848935
450	L	0.159055472848935	0.159055472848935
451	G	0.084973218023638	0.159055472848935
452	C	0.187490719211626	0.084973218023638
453	Q	0.084973218023638	0.084973218023638
454	P	0.084973218023638	0.106762068161858
455	C	0.124468174017496	0.106762068161858
456	D	0.106762068161858	0.124468174017496
457	C	0.308837714298893	0.308837714298893
458	N	0.496881820425206	0.347036817268939
459	P	0.347036817268939	0.347036817268939
460	L	0.530229533847587	0.393699934387969
461	G	0.259991237272934	0.347036817268939
462	S	0.393699934387969	0.276309218161697
463	L	0.276309218161697	0.266691718410342
464	P	0.193816892025838	0.266691718410342
465	F	0.266691718410342	0.266691718410342
466	L	0.172865716241836	0.266691718410342
467	T	0.297252428216485	0.297252428216485
468	C	0.483173801119118	0.444135767483537
469	D	0.444135767483537	0.483173801119118
470	V	0.665037632592174	0.646590138563170
471	D	0.665037632592174	0.665037632592174
472	T	0.646590138563170	0.665037632592174
473	G	0.785894785156470	0.665037632592174
474	Q	0.665118893715501	0.646590138563170
475	C	0.444225833314466	0.492438641498025
476	L	0.492438641498025	0.492438641498025
477	C	0.394469380347555	0.444225833314466
478	L	0.676671322358923	0.447305974985057
479	S	0.413337045705685	0.447305974985057
480	Y	0.447305974985057	0.562420589290990
481	V	0.562420589290990	0.562420589290990
482	T	0.632183140139494	0.599328129657700
483	G	0.760572738164245	0.599328129657700
484	A	0.599328129657700	0.629633810579352
485	H	0.579549699295364	0.599328129657700
486	C	0.629633810579352	0.579549699295364
487	E	0.406229878752204	0.562416533498336
488	E	0.562416533498336	0.406229878752204
489	C	0.359507433779941	0.359507433779941
490	T	0.207052024014306	0.359507433779941
491	V	0.217797151851898	0.359507433779941
492	G	0.408944432711330	0.298863800170123
493	Y	0.378040317857809	0.298863800170123
494	W	0.298863800170123	0.378040317857809
495	G	0.298863800170123	0.378040317857809
496	L	0.426108948825471	0.426108948825471
497	G	0.523654246958711	0.426108948825471
498	N	0.523654246958711	0.426108948825471
499	H	0.352095972976749	0.352095972976749
500	L	0.338477194621600	0.338477194621600
501	H	0.252747539681576	0.284571506879558
502	G	0.284571506879558	0.252747539681576
503	C	0.131841507800785	0.131841507800785
504	S	0.131841507800785	0.131841507800785
505	P	0.090248086093013	0.131841507800785
506	C	0.185105666559600	0.174034349019038
507	D	0.222599676324834	0.174034349019038
508	C	0.174034349019038	0.185105666559600
509	D	0.160553556028699	0.221697877194765
510	I	0.221697877194765	0.174034349019038
511	G	0.273660682737419	0.166290245106928
512	G	0.166290245106928	0.166290245106928
513	A	0.158281995870962	0.158281995870962
514	Y	0.149302713633978	0.149302713633978
515	S	0.076333714866948	0.132373321993277
516	N	0.132373321993276	0.132373321993277
517	V	0.132373321993277	0.132373321993276
518	C	0.149121243094127	0.132373321993277
519	S	0.121431121331857	0.149121243094127
520	P	0.164749057095948	0.163048415557351
521	K	0.181506294938285	0.163048415557351
522	N	0.163048415557351	0.163048415557351
523	G	0.161001888613659	0.162483971777850
524	Q	0.162483971777850	0.161001888613659
525	C	0.156041571806550	0.156041571806550
526	E	0.104729315445749	0.104729315445749
527	C	0.067910904374087	0.104729315445749
528	R	0.104729315445749	0.104729315445749
529	P	0.120977116822274	0.082394463904316
530	H	0.077324767502010	0.104729315445749
531	V	0.082394463904316	0.118375025466725
532	T	0.127208870065865	0.082394463904316
533	G	0.118375025466725	0.118375025466725
534	R	0.059464792958053	0.127208870065865
535	S	0.160126394751838	0.160126394751838
536	C	0.181580456871583	0.181580456871583
537	S	0.277570025236302	0.277570025236302
538	E	0.356796130092537	0.304279019946117
539	P	0.304279019946117	0.304279019946117
540	A	0.325153260621822	0.325153260621822
541	P	0.274348343921206	0.325153260621822
542	G	0.483030492487188	0.483030492487188
543	Y	0.599872880124259	0.599872880124259
544	F	0.737977658871134	0.635488605754516
545	F	0.752279353533879	0.737977658871134
546	A	0.635488605754516	0.737977658871134
547	P	0.788435152105298	0.715670567434599
548	L	0.715670567434599	0.635488605754516
549	N	0.540760387837705	0.694502988703438
550	F	0.629635690129693	0.629635690129693
551	Y	0.694502988703438	0.571710319886906
552	L	0.570374869125697	0.571710319886906
553	Y	0.571710319886906	0.570374869125697
554	E	0.397292741652659	0.473012294074410
555	A	0.288815940354064	0.397292741652659
556	E	0.473012294074410	0.385829278403970
557	E	0.369609692394365	0.385829278403970
558	A	0.385829278403970	0.385829278403970
559	T	0.387121982464999	0.369609692394365
560	T	0.216207790160634	0.216207790160634
561	L	0.128034252161679	0.128034252161679
562	Q	0.046431682187377	0.115480371825889
563	G	0.078977023128430	0.115480371825889
564	L	0.115480371825889	0.115480371825889
565	A	0.146709533946818	0.146709533946818
566	P	0.216501775050011	0.159178732358545
567	L	0.183789290945698	0.183789290945698
568	G	0.159178732358545	0.183789290945698
569	S	0.186855960328197	0.183789290945698
570	E	0.172589525961790	0.186855960328197
571	T	0.195962667879568	0.195962667879568
572	F	0.354728850284298	0.332892512726103
573	G	0.332892512726103	0.354728850284298
574	Q	0.433079990634822	0.354728850284298
575	S	0.404577202466608	0.332892512726103
576	P	0.171938984398749	0.284737871678693
577	A	0.189261825915664	0.284737871678693
578	V	0.284737871678693	0.284737871678693
579	H	0.370832299063536	0.284737871678693
580	V	0.305922859660019	0.284737871678693
581	V	0.157639440157705	0.279984954605351
582	L	0.173824026255805	0.279984954605351
583	G	0.279984954605351	0.279984954605351
584	E	0.282193927053270	0.282193927053270
585	P	0.478048717058131	0.282193927053270
586	V	0.430051058050092	0.282193927053270
587	P	0.250669002763523	0.250669002763523
588	G	0.208704210968750	0.208704210968750
589	N	0.104690746532483	0.113568696636411
590	P	0.113568696636411	0.106691248711396
591	V	0.077227188866780	0.106691248711396
592	T	0.106691248711396	0.113568696636411
593	W	0.261866527183544	0.261866527183544
594	T	0.439496951643205	0.261866527183544
595	G	0.281006378089496	0.281006378089496
596	P	0.257958106114532	0.349703038385740
597	G	0.360723564859045	0.349703038385740
598	F	0.349703038385740	0.360723564859045
599	A	0.543078194039743	0.429222209433960
600	R	0.429222209433960	0.462730917575474
601	V	0.581550086557949	0.543078194039743
602	L	0.462730917575474	0.581550086557949
603	P	0.592292124455370	0.587237053847564
604	G	0.603858584130465	0.592292124455370
605	A	0.587237053847564	0.603858584130465
606	G	0.793007142386603	0.635413927791826
607	L	0.635413927791826	0.676425494569876
608	R	0.726293506220649	0.676425494569876
609	F	0.676425494569876	0.676425494569876
610	A	0.676425494569876	0.676425494569876
611	V	0.357380778157492	0.620456351014680
612	N	0.550052648762935	0.620456351014680
613	N	0.620456351014680	0.620456351014680
614	I	0.730605146831389	0.730605146831389
615	P	0.814886314568904	0.814886314568904
616	F	0.826704924674657	0.815381425012052
617	P	0.826590490011730	0.815381425012052
618	V	0.815381425012052	0.815381425012052
619	D	0.673856963355971	0.673856963355971
620	F	0.550546603685503	0.642329070293655
621	T	0.587571770605584	0.587571770605584
622	I	0.642329070293655	0.587571770605584
623	A	0.519809131046884	0.587571770605584
624	I	0.609813439856397	0.519809131046884
625	H	0.294804324235377	0.493395339180896
626	Y	0.493395339180896	0.493395339180896
627	E	0.366044799813845	0.493129290006658
628	T	0.663315907750982	0.493395339180896
629	Q	0.493129290006658	0.621358369915154
630	S	0.662064069456485	0.662064069456485
631	A	0.621358369915154	0.621358369915154
632	A	0.695156603857563	0.621358369915154
633	D	0.470500771309769	0.470500771309769
634	W	0.411966832779208	0.411966832779208
635	T	0.255938778312416	0.311763796384261
636	V	0.311763796384261	0.268549542134091
637	Q	0.253035381961701	0.255938778312416
638	I	0.268549542134091	0.253035381961701
639	V	0.174082756617674	0.195016870476449
640	V	0.156235696804927	0.195016870476449
641	N	0.195016870476449	0.195016870476449
642	P	0.496695495613740	0.283166392864962
643	P	0.297556359542285	0.283166392864962
644	G	0.283166392864962	0.297556359542285
645	G	0.189753687714449	0.283166392864962
646	S	0.322879792876763	0.189753687714449
647	E	0.177703437828215	0.177703437828215
648	H	0.112473700816246	0.112473700816246
649	C	0.065475081895198	0.075347176398416
650	I	0.069826664586020	0.075347176398416
651	P	0.075347176398416	0.075347176398416
652	K	0.087482030604307	0.087482030604307
653	T	0.191544261476611	0.191544261476611
654	L	0.277755286136882	0.277755286136882
655	Q	0.419439370941889	0.419439370941889
656	S	0.516832868815723	0.482039830479370
657	K	0.549066726552051	0.482039830479370
658	P	0.482039830479370	0.482039830479370
659	Q	0.316076417069173	0.482039830479370
660	S	0.369734210735309	0.482039830479370
661	F	0.558846241011595	0.558846241011595
662	A	0.653315494832836	0.653315494832836
663	L	0.653315494832836	0.653315494832836
664	P	0.793259778337847	0.765334195173563
665	A	0.765334195173563	0.777645487948999
666	A	0.777645487948999	0.777645487948999
667	T	0.777645487948999	0.777645487948999
668	R	0.885280451704774	0.885280451704774
669	I	0.925318030200832	0.885280451704774
670	M	0.925693906844516	0.885280451704774
671	L	0.853543546064284	0.853543546064284
672	L	0.725036291305375	0.725036291305375
673	P	0.607907504554442	0.682989831323338
674	T	0.682989831323338	0.682989831323338
675	P	0.618300080993802	0.682989831323338
676	I	0.735014449476869	0.719956817495023
677	C	0.719956817495023	0.719956817495023
678	L	0.719956817495023	0.719956817495023
679	E	0.460720321341180	0.460720321341180
680	P	0.436775800665489	0.460720321341180
681	D	0.416781684267671	0.460720321341180
682	V	0.611027880440566	0.608426671765725
683	Q	0.608426671765725	0.608426671765725
684	Y	0.627789814345091	0.608426671765725
685	S	0.413209601440291	0.451738435684771
686	I	0.451738435684771	0.413209601440291
687	D	0.288087271765271	0.347648167807879
688	V	0.347648167807879	0.347648167807879
689	Y	0.264672014530974	0.312857271905872
690	F	0.418671324437815	0.347648167807879
691	S	0.312857271905872	0.312857271905872
692	Q	0.377167560237447	0.312857271905872
693	P	0.273840052098429	0.273840052098429
694	L	0.273840052098429	0.273840052098429
695	Q	0.166452717239783	0.273840052098429
696	G	0.405246791650086	0.405246791650086
697	E	0.428778718426077	0.405246791650086
698	S	0.425090876278658	0.405246791650086
699	H	0.165122058143660	0.287090319240650
700	A	0.165122058143660	0.263726075081169
701	H	0.287090319240650	0.263726075081169
702	S	0.263726075081169	0.263726075081169
703	H	0.263726075081169	0.287090319240650
704	V	0.441451091492523	0.441451091492523
705	L	0.470498915293201	0.470498915293201
706	V	0.588152644655333	0.588152644655333
707	D	0.744074662296248	0.635485520266349
708	S	0.681470002707824	0.681470002707824
709	L	0.635485520266349	0.681470002707824
710	G	0.752353219182103	0.635580426359014
711	L	0.635580426359014	0.635485520266349
712	I	0.562056558576984	0.584403164520912
713	P	0.584403164520912	0.562056558576984
714	Q	0.545824024457429	0.562056558576984
715	I	0.413401382082393	0.550888860527855
716	N	0.570712104915843	0.545824024457429
717	S	0.550888860527855	0.447775783312972
718	L	0.246033403871541	0.447775783312972
719	E	0.447775783312972	0.246033403871541
720	N	0.177437653741758	0.177437653741758
721	F	0.057340574346108	0.110234106687207
722	C	0.110234106687207	0.110234106687207
723	S	0.110234106687207	0.110234106687207
724	K	0.102594303642837	0.110234106687207
725	Q	0.134469456495980	0.109724650109736
726	D	0.109724650109736	0.109724650109736
727	L	0.095295971662579	0.134469456495980
728	D	0.238319147125663	0.184622884831223
729	E	0.184622884831223	0.184622884831223
730	Y	0.197893881729258	0.184622884831223
731	Q	0.158653343252296	0.184622884831223
732	L	0.158653343252296	0.197078723787041
733	H	0.197078723787041	0.197078723787041
734	N	0.285760645496005	0.214969708066637
735	C	0.377038045477100	0.285760645496005
736	V	0.214969708066637	0.335787312425101
737	E	0.335787312425101	0.377038045477100
738	I	0.600267292254275	0.600194869419509
739	A	0.619710644056292	0.600194869419509
740	S	0.600194869419509	0.600194869419509
741	A	0.376614711215479	0.581914482322477
742	M	0.407478637311137	0.407478637311137
743	G	0.581914482322477	0.376614711215479
744	P	0.332296415703125	0.407478637311137
745	Q	0.239470765032912	0.507483141209608
746	V	0.507483141209608	0.507483141209608
747	L	0.507483141209608	0.507483141209608
748	P	0.630914993750976	0.630914993750976
749	G	0.630914993750976	0.630914993750976
750	A	0.676892419877842	0.630914993750976
751	C	0.582107666349000	0.676892419877842
752	E	0.693347272105618	0.693347272105618
753	R	0.714927246247293	0.714927246247293
754	L	0.836235257364098	0.714927246247293
755	I	0.763490852906744	0.714927246247293
756	I	0.462016026701483	0.553549063283442
757	S	0.433063587402563	0.553549063283442
758	M	0.553549063283442	0.553549063283442
759	S	0.632752194948253	0.568386180293580
760	A	0.568386180293580	0.632752194948253
761	K	0.786461106017843	0.733367778700371
762	L	0.762935388411277	0.733367778700371
763	H	0.733367778700371	0.733367778700371
764	D	0.592913792942660	0.592913792942660
765	G	0.378143553030904	0.378143553030904
766	A	0.359409087943809	0.359409087943809
767	V	0.219994895514163	0.281572472185238
768	A	0.219994895514163	0.239134643005566
769	C	0.281572472185238	0.219994895514163
770	K	0.239134643005566	0.219994895514163
771	C	0.143320809224281	0.239134643005566
772	H	0.134336682426785	0.239134643005566
773	P	0.332684809509582	0.332684809509582
774	Q	0.397379464530998	0.366992429967379
775	G	0.366992429967379	0.366992429967379
776	S	0.389758717369750	0.366992429967379
777	V	0.282375235811408	0.282375235811408
778	G	0.156320318828350	0.156320318828350
779	S	0.153495552874246	0.153495552874246
780	S	0.153495552874246	0.153495552874246
781	C	0.134341299220231	0.153495552874246
782	S	0.226692047134048	0.226692047134048
783	R	0.230497055824707	0.230497055824707
784	L	0.251924720357642	0.251924720357642
785	G	0.387501923346614	0.387501923346614
786	G	0.387501923346614	0.387501923346614
787	Q	0.587969965124964	0.518968070330422
788	C	0.518968070330422	0.537896221482526
789	Q	0.537896221482526	0.537896221482526
790	C	0.537896221482526	0.537896221482526
791	K	0.651436817584885	0.537896221482526
792	P	0.464011920115919	0.513589929519588
793	L	0.332082207417153	0.513589929519588
794	V	0.513589929519588	0.513589929519588
795	V	0.582743022633318	0.513589929519588
796	G	0.604791369305937	0.513589929519588
797	R	0.418803783199853	0.457138148726853
798	C	0.438514886963132	0.438514886963132
799	C	0.457138148726853	0.438514886963132
800	D	0.308626551381426	0.438514886963132
801	R	0.496634470828890	0.308626551381426
802	C	0.284208349398864	0.284208349398864
803	S	0.200648466791974	0.200648466791974
804	T	0.136955383990312	0.191035792099584
805	G	0.136955383990312	0.136955383990312
806	S	0.191035792099584	0.136955383990312
807	Y	0.136861022672455	0.136955383990312
808	D	0.077441211788610	0.191035792099584
809	L	0.212394469134083	0.212260914255478
810	G	0.212260914255478	0.212260914255478
811	H	0.212260914255478	0.212260914255478
812	H	0.225101297911305	0.212260914255478
813	G	0.196289165456817	0.212260914255478
814	C	0.229617168095331	0.196289165456817
815	H	0.183899957206706	0.196289165456817
816	P	0.115173482014494	0.183899957206706
817	C	0.197138902566461	0.115173482014494
818	H	0.061317235979228	0.115173482014494
819	C	0.080334239897922	0.121398859031849
820	H	0.121398859031849	0.119743866515298
821	P	0.170663290807706	0.119743866515298
822	Q	0.119743866515298	0.119743866515298
823	G	0.072504650891504	0.119743866515298
824	S	0.110045908508360	0.110045908508360
825	K	0.128218451853424	0.072504650891504
826	D	0.064769447871440	0.064769447871440
827	T	0.055955194299325	0.055955194299325
828	V	0.055955194299325	0.055955194299325
829	C	0.044645508420460	0.055955194299325
830	D	0.081114000311007	0.081114000311007
831	Q	0.093498846783978	0.081114000311007
832	V	0.093498846783978	0.093498846783978
833	T	0.055902892814605	0.093498846783978
834	G	0.096741790782750	0.096741790782750
835	Q	0.176481808030333	0.096741790782750
836	C	0.138122750783906	0.096741790782750
837	P	0.092060119420715	0.138122750783906
838	C	0.063789386791197	0.105999260943658
839	H	0.179583221144372	0.092060119420715
840	G	0.105999260943658	0.105999260943658
841	E	0.069782138291252	0.106453765929516
842	V	0.106453765929516	0.106453765929516
843	S	0.228417573284919	0.156405914983375
844	G	0.282506743071354	0.228417573284919
845	R	0.156405914983375	0.274109353836355
846	R	0.274109353836355	0.274109353836355
847	C	0.305284016555104	0.274109353836355
848	D	0.235573961506683	0.305284016555104
849	R	0.432334436832460	0.398040952468021
850	C	0.529988757642922	0.432334436832460
851	L	0.398040952468021	0.514958092713506
852	A	0.514958092713506	0.529988757642922
853	G	0.602211922688837	0.543932680247719
854	Y	0.543932680247719	0.543932680247719
855	F	0.639617038054831	0.602211922688837
856	G	0.484425065462285	0.639617038054831
857	F	0.751150921494481	0.639617038054831
858	P	0.689384076523204	0.598621363159975
859	S	0.598621363159975	0.598621363159975
860	C	0.597310720043989	0.597310720043989
861	H	0.597310720043989	0.597310720043989
862	P	0.529708318138542	0.550010891099153
863	C	0.550010891099153	0.529708318138542
864	P	0.512273286583266	0.512273286583266
865	C	0.409792987584965	0.409792987584965
866	N	0.240040920167291	0.240040920167291
867	R	0.175825919286577	0.177415607075391
868	F	0.177415607075391	0.175825919286577
869	A	0.092196004234681	0.151066808889605
870	E	0.086094583736888	0.151066808889605
871	L	0.151066808889605	0.151066808889605
872	C	0.171554987880891	0.161967624159237
873	D	0.161967624159237	0.161967624159237
874	P	0.161967624159237	0.161967624159237
875	E	0.155541894898503	0.155541894898503
876	T	0.114313501666055	0.114313501666055
877	G	0.114313501666055	0.114313501666055
878	S	0.096111278145277	0.114313501666055
879	C	0.157719019812835	0.096111278145277
880	F	0.070076306603893	0.074399662842209
881	N	0.048198202012906	0.074399662842209
882	C	0.074399662842209	0.074399662842209
883	G	0.131819181823779	0.131819181823779
884	G	0.131819181823779	0.131819181823779
885	F	0.139441943823875	0.139441943823875
886	T	0.256016477455779	0.179029721978698
887	T	0.411963278973929	0.179029721978698
888	G	0.179029721978698	0.179029721978698
889	R	0.081084494752663	0.171928336361212
890	N	0.161468207603874	0.171928336361212
891	C	0.171928336361212	0.171928336361212
892	E	0.171928336361212	0.171928336361212
893	R	0.178887616252466	0.171928336361212
894	C	0.090172035529110	0.090172035529110
895	I	0.089279227308864	0.089279227308864
896	D	0.088394400094855	0.088394400094855
897	G	0.088394400094855	0.088394400094855
898	Y	0.076572048623532	0.081596758361407
899	Y	0.081596758361407	0.081596758361407
900	G	0.081596758361407	0.081596758361407
901	N	0.143083772810574	0.116251677970214
902	P	0.116251677970214	0.116251677970214
903	S	0.116251677970214	0.116251677970214
904	S	0.108245562251565	0.116251677970214
905	G	0.280555354692079	0.116251677970214
906	Q	0.304793346505626	0.112348126385803
907	P	0.112348126385803	0.112348126385803
908	C	0.035250816227035	0.049233467480185
909	R	0.039458561447683	0.049233467480185
910	P	0.049233467480185	0.046101641789164
911	C	0.057423828325687	0.046101641789164
912	L	0.046101641789164	0.049233467480185
913	C	0.042688348865436	0.057423828325687
914	P	0.092647837046233	0.092647837046233
915	D	0.171343671954372	0.166977721135729
916	D	0.229898552612582	0.166977721135729
917	P	0.166977721135729	0.171343671954372
918	S	0.156676504344755	0.229898552612582
919	S	0.259773685167208	0.166977721135729
920	N	0.274517310709325	0.156716387645174
921	Q	0.156716387645174	0.168707440017361
922	Y	0.084099930015435	0.168707440017361
923	F	0.168707440017361	0.168707440017361
924	A	0.445711168354891	0.445711168354891
925	H	0.616703701813384	0.486134243566672
926	S	0.654327883239719	0.616703701813384
927	C	0.486134243566672	0.617336076388745
928	Y	0.617336076388745	0.654327883239719
929	Q	0.805452756654719	0.767518242798871
930	N	0.878115973177220	0.767518242798871
931	L	0.767518242798871	0.805452756654719
932	W	0.739378113593640	0.787999908923416
933	S	0.812840629485305	0.767518242798871
934	S	0.787999908923416	0.751861044138596
935	D	0.737543624755598	0.751861044138596
936	V	0.751861044138596	0.737543624755598
937	I	0.638921665547777	0.648851102175177
938	C	0.591823901090724	0.638921665547777
939	N	0.648851102175177	0.591823901090724
940	C	0.475756575402198	0.475756575402198
941	L	0.423903135248246	0.423903135248246
942	Q	0.357451697916728	0.423903135248246
943	G	0.242061311337280	0.375647183154330
944	Y	0.506416757687076	0.357451697916728
945	T	0.375647183154330	0.242061311337280
946	G	0.230045228423435	0.248885735953196
947	T	0.123335995276695	0.248885735953196
948	Q	0.248885735953196	0.230045228423435
949	C	0.263231158362613	0.125707100843975
950	G	0.125707100843975	0.125707100843975
951	E	0.110021882257066	0.122025853616211
952	C	0.122025853616211	0.122025853616211
953	S	0.079715135043595	0.122025853616211
954	T	0.148522930467182	0.147145818167848
955	G	0.187465689848430	0.148522930467182
956	F	0.147145818167848	0.148522930467182
957	Y	0.186645255298686	0.186645255298686
958	G	0.108323638927439	0.186645255298686
959	N	0.205082796455218	0.186645255298686
960	P	0.293105485543895	0.205082796455218
961	R	0.179996506241194	0.260593443242134
962	I	0.260593443242134	0.293105485543895
963	S	0.299620600123953	0.278362818216227
964	G	0.476031006012259	0.278362818216227
965	A	0.278362818216227	0.278362818216227
966	P	0.150209952148585	0.278362818216227
967	C	0.156456219602699	0.218672344416411
968	Q	0.322487744046804	0.218672344416411
969	P	0.218672344416411	0.218672344416411
970	C	0.306687000669650	0.218672344416411
971	A	0.180103791956801	0.180103791956801
972	C	0.098923833866444	0.109866427543225
973	N	0.109866427543225	0.098923833866444
974	N	0.054588943556538	0.063610621590781
975	N	0.063610621590781	0.063610621590781
976	I	0.063610621590781	0.063610621590781
977	D	0.068576987398030	0.068576987398030
978	V	0.085469474336893	0.075593344121518
979	T	0.090297930306292	0.075593344121518
980	D	0.075593344121518	0.075593344121518
981	P	0.037078325251388	0.053387049025990
982	E	0.027110272452129	0.053387049025990
983	S	0.053387049025990	0.053387049025990
984	C	0.117821605933758	0.066101452494515
985	S	0.066101452494515	0.117821605933758
986	R	0.185261750912726	0.185261750912726
987	V	0.200322077654513	0.200322077654513
988	T	0.210810801756759	0.210810801756759
989	G	0.297757150625635	0.297757150625635
990	E	0.335250509889394	0.335250509889394
991	C	0.447678013734761	0.335250509889394
992	L	0.379957683693276	0.335250509889394
993	R	0.318972012310873	0.356053671422932
994	C	0.270901962835511	0.318972012310873
995	L	0.356053671422932	0.318972012310873
996	H	0.230274477352522	0.356053671422932
997	N	0.357290187074197	0.357290187074197
998	T	0.541407605797100	0.506510094587274
999	Q	0.659723911837497	0.506510094587274
1000	G	0.506510094587274	0.506510094587274
1001	A	0.292312873721629	0.307964303562906
1002	N	0.292147706164610	0.292312873721629
1003	C	0.307964303562906	0.292147706164610
1004	Q	0.151887538239828	0.204438974577660
1005	L	0.142455700651107	0.204438974577660
1006	C	0.204438974577660	0.204438974577660
1007	K	0.323187626262240	0.291064881141085
1008	P	0.291064881141085	0.292179427832772
1009	G	0.333801468701289	0.323187626262240
1010	H	0.292179427832772	0.333801468701289
1011	Y	0.455174023361099	0.359553194992680
1012	G	0.359553194992680	0.359553194992680
1013	S	0.396315265356791	0.359553194992680
1014	A	0.359414648118507	0.359553194992680
1015	L	0.258958197169130	0.373088571437810
1016	N	0.373088571437810	0.373088571437810
1017	Q	0.430139254722066	0.430139254722066
1018	T	0.550601288428437	0.430139254722066
1019	C	0.531939340652010	0.528184650732110
1020	R	0.331691101702879	0.528184650732110
1021	R	0.528184650732110	0.528184650732110
1022	C	0.528184650732110	0.436742816903046
1023	S	0.436742816903046	0.436742816903046
1024	C	0.382997474955075	0.436742816903046
1025	H	0.309969209961157	0.396575873327595
1026	A	0.438738321523590	0.382997474955075
1027	S	0.396575873327595	0.309969209961157
1028	G	0.258117646919001	0.258117646919001
1029	V	0.196011198152817	0.196011198152817
1030	S	0.145909337192972	0.145909337192972
1031	P	0.074453640881546	0.089847775516219
1032	M	0.089847775516219	0.089847775516219
1033	E	0.089847775516219	0.089847775516219
1034	C	0.146775864813789	0.101111192050381
1035	P	0.183720179046117	0.112265597676553
1036	P	0.101111192050381	0.112265597676553
1037	G	0.112265597676553	0.112265597676553
1038	G	0.112265597676553	0.112265597676553
1039	G	0.113359661492950	0.112265597676553
1040	A	0.102109055920004	0.112265597676553
1041	C	0.084913145289405	0.113359661492950
1042	L	0.206044439383023	0.120791315437371
1043	C	0.120791315437371	0.206044439383023
1044	D	0.206044439383023	0.206044439383023
1045	P	0.364508280971415	0.364508280971415
1046	V	0.392046867904788	0.392046867904788
1047	T	0.403573675210390	0.403573675210390
1048	G	0.604154972009946	0.403573675210390
1049	A	0.557007710984094	0.403573675210390
1050	C	0.371887257389736	0.371887257389736
1051	P	0.371887257389736	0.371887257389736
1052	C	0.311546078104663	0.371887257389736
1053	L	0.592468324530815	0.371887257389736
1054	P	0.460860521336580	0.460860521336580
1055	N	0.351000310544367	0.462050201011773
1056	V	0.462050201011773	0.460860521336580
1057	T	0.582316892645442	0.362156635505167
1058	G	0.362156635505167	0.362156635505167
1059	L	0.210956152331614	0.362156635505167
1060	A	0.352555036391719	0.352555036391719
1061	C	0.401767476272428	0.352555036391719
1062	D	0.220938520289273	0.385298207633363
1063	R	0.385298207633363	0.401767476272428
1064	C	0.573993926000401	0.385298207633363
1065	A	0.401767476272428	0.401767476272428
1066	D	0.334320493271993	0.401767476272428
1067	G	0.417493859650020	0.334320493271993
1068	Y	0.223863987480922	0.273981102314781
1069	W	0.273981102314781	0.273981102314781
1070	N	0.178213835263939	0.273981102314781
1071	L	0.302609792641349	0.273981102314781
1072	V	0.392364576512474	0.208219514046456
1073	P	0.167358701953949	0.208219514046456
1074	G	0.208219514046456	0.208219514046456
1075	R	0.208219514046456	0.208219514046456
1076	G	0.228190329428860	0.208219514046456
1077	C	0.155592143676878	0.155592143676878
1078	Q	0.085985168992628	0.106013825067508
1079	S	0.106013825067508	0.085985168992628
1080	C	0.055035781308962	0.055035781308962
1081	D	0.033025337597449	0.054191302038563
1082	C	0.038628903479148	0.054191302038563
1083	D	0.054191302038563	0.053356496621137
1084	P	0.078565241053908	0.053356496621137
1085	R	0.053356496621137	0.054191302038563
1086	T	0.031373789036823	0.061869411026807
1087	S	0.061869411026807	0.053356496621137
1088	Q	0.062506929133990	0.054785471283798
1089	S	0.030439917874485	0.054785471283798
1090	S	0.054785471283798	0.054785471283798
1091	H	0.054785471283798	0.054785471283798
1092	C	0.089730558477672	0.089730558477672
1093	D	0.156975405809119	0.139939728588186
1094	Q	0.139939728588186	0.156975405809119
1095	L	0.232156600383204	0.186055893068713
1096	T	0.186055893068713	0.232156600383204
1097	G	0.300158515200719	0.232156600383204
1098	Q	0.244860461127030	0.196883917615080
1099	C	0.196883917615080	0.196883917615080
1100	P	0.176539627216180	0.196883917615080
1101	C	0.125924154978086	0.196883917615080
1102	K	0.316390966749238	0.176539627216180
1103	L	0.334052411538515	0.195780572136229
1104	G	0.132914551110022	0.229046830345224
1105	Y	0.195780572136229	0.195780572136229
1106	G	0.229046830345224	0.156015806566553
1107	G	0.156015806566553	0.156848297112444
1108	K	0.083691754540117	0.156848297112444
1109	R	0.156848297112444	0.156015806566553
1110	C	0.167068771068299	0.138560205630956
1111	S	0.138560205630956	0.138560205630956
1112	E	0.041034430466451	0.045899696544422
1113	C	0.045899696544422	0.041034430466451
1114	Q	0.023075118643923	0.032608935115937
1115	E	0.023075118643923	0.032608935115937
1116	N	0.032608935115937	0.032608935115937
1117	Y	0.054288993705518	0.054234196611093
1118	Y	0.097733895434313	0.054288993705518
1119	G	0.054234196611093	0.074204812762155
1120	D	0.084308364687713	0.074204812762155
1121	P	0.074204812762155	0.074204812762155
1122	P	0.074204812762155	0.074204812762155
1123	G	0.064471956257050	0.074204812762155
1124	R	0.114665774651699	0.080456709783113
1125	C	0.166910975383886	0.080456709783113
1126	I	0.080456709783113	0.080456709783113
1127	P	0.048612832806473	0.080456709783113
1128	C	0.058698072854319	0.080456709783113
1129	D	0.105252613039121	0.105252613039121
1130	C	0.105252613039121	0.105252613039121
1131	N	0.219819472237582	0.217018641930938
1132	R	0.374358635587880	0.217018641930938
1133	A	0.217018641930938	0.217018641930938
1134	G	0.127956616669238	0.127956616669238
1135	T	0.034768205498173	0.041083552009636
1136	Q	0.041083552009636	0.041083552009636
1137	K	0.019775229962706	0.041083552009636
1138	P	0.057234473767796	0.057234473767796
1139	I	0.057234473767796	0.057234473767796
1140	C	0.076269827740919	0.076269827740919
1141	D	0.109425259069647	0.076269827740919
1142	P	0.097495241595445	0.076269827740919
1143	D	0.075811281329082	0.097495241595445
1144	T	0.057797679026344	0.097495241595445
1145	G	0.101831033855610	0.096628471758985
1146	M	0.107347409126332	0.096628471758985
1147	C	0.096628471758985	0.096628471758985
1148	R	0.046235151820150	0.094737572705235
1149	C	0.031547836082178	0.057966705271441
1150	R	0.094737572705235	0.057966705271441
1151	E	0.057966705271441	0.094737572705235
1152	G	0.117262875020547	0.117262875020547
1153	V	0.174213341317414	0.174213341317414
1154	S	0.255085179558562	0.174213341317414
1155	G	0.197213748942076	0.174213341317414
1156	Q	0.103682998854759	0.103682998854759
1157	R	0.103608809893839	0.103608809893839
1158	C	0.067154772969373	0.067154772969373
1159	D	0.057992412291943	0.067154772969373
1160	R	0.057992412291943	0.067154772969373
1161	C	0.132052254515536	0.070488800303247
1162	A	0.070488800303247	0.071208393216112
1163	R	0.071208393216112	0.132052254515536
1164	G	0.140020701248469	0.140020701248469
1165	H	0.248977081228653	0.220881435256177
1166	S	0.220881435256177	0.220881435256177
1167	Q	0.220881435256177	0.248977081228653
1168	E	0.379475947878451	0.379475947878451
1169	F	0.515696770274934	0.515696770274934
1170	P	0.515696770274934	0.515696770274934
1171	T	0.618501243235118	0.515696770274934
1172	C	0.428892544912753	0.515696770274934
1173	L	0.478215183022486	0.478215183022486
1174	Q	0.627344735851125	0.478215183022486
1175	C	0.456918912599531	0.495727751474607
1176	H	0.495727751474607	0.627344735851125
1177	L	0.633859831522573	0.633859831522573
1178	C	0.653540158901848	0.653540158901848
1179	F	0.689369774354378	0.687024119159610
1180	D	0.687024119159610	0.687024119159610
1181	Q	0.719767137452518	0.687024119159610
1182	W	0.577558441371750	0.582814189534189
1183	D	0.582814189534189	0.582814189534189
1184	H	0.516385258304542	0.577558441371750
1185	T	0.628112833709239	0.516385258304542
1186	I	0.453407223073915	0.453407223073915
1187	S	0.280886395016397	0.453407223073915
1188	S	0.281988928361647	0.453407223073915
1189	L	0.541671456998175	0.541671456998175
1190	S	0.580185572353664	0.567308378607537
1191	K	0.567308378607537	0.580185572353664
1192	A	0.762997748619675	0.741972616382540
1193	V	0.785621016639012	0.741972616382540
1194	Q	0.741972616382540	0.741972616382540
1195	G	0.679923473423615	0.679923473423615
1196	L	0.549450425989145	0.549450425989145
1197	M	0.378682358901592	0.378682358901592
1198	R	0.234224456721161	0.248124187590148
1199	L	0.248124187590148	0.234224456721161
1200	A	0.167326408741711	0.167326408741711
1201	A	0.142036620761207	0.154248337317393
1202	N	0.154248337317393	0.154248337317393
1203	M	0.143846244293378	0.154248337317393
1204	E	0.274820632160471	0.154248337317393
1205	D	0.244647902614243	0.143846244293378
1206	K	0.110030551154354	0.123284919994388
1207	R	0.123284919994388	0.110030551154354
1208	E	0.036060605665647	0.053888490298636
1209	T	0.053888490298636	0.041923853853184
1210	L	0.041923853853184	0.036060605665647
1211	P	0.026827959824470	0.041923853853184
1212	V	0.033289296265794	0.041923853853184
1213	C	0.060783580866434	0.060783580866434
1214	E	0.089170780642959	0.076108340856512
1215	A	0.076108340856512	0.089170780642959
1216	D	0.115202160147741	0.114092602132242
1217	F	0.184869057319988	0.115202160147741
1218	K	0.114092602132242	0.115202160147741
1219	D	0.122471786262190	0.114092602132242
1220	L	0.086143377712812	0.086143377712812
1221	R	0.056283368479230	0.086143377712812
1222	G	0.070306565135433	0.086143377712812
1223	N	0.198376596370261	0.159748510502662
1224	V	0.159748510502662	0.159748510502662
1225	S	0.290834108082841	0.198376596370261
1226	E	0.157231851709767	0.252311787148891
1227	I	0.252311787148891	0.290834108082841
1228	E	0.557832776614085	0.345996921729308
1229	R	0.363382098808251	0.345996921729308
1230	I	0.345996921729308	0.363382098808251
1231	L	0.345996921729308	0.363382098808251
1232	K	0.386026148667880	0.386026148667880
1233	H	0.407892513752373	0.407892513752373
1234	P	0.564111099126975	0.564111099126975
1235	V	0.680031659453696	0.640314425520662
1236	F	0.640314425520662	0.640314425520662
1237	P	0.745125725347202	0.640314425520662
1238	S	0.575229483255622	0.575229483255622
1239	G	0.535217865151958	0.535217865151958
1240	K	0.397887666003724	0.397887666003724
1241	F	0.259426160045302	0.394639635788752
1242	L	0.245247475237713	0.292015121195768
1243	K	0.394639635788752	0.259426160045302
1244	V	0.292015121195768	0.245247475237713
1245	K	0.192360256071873	0.292015121195768
1246	D	0.205428809171888	0.292015121195768
1247	Y	0.344844021318399	0.344844021318399
1248	H	0.511494272052966	0.506101447116165
1249	D	0.506101447116165	0.506101447116165
1250	S	0.507464162950716	0.506101447116165
1251	V	0.303171513515490	0.303171513515490
1252	R	0.209441682731918	0.222171290329425
1253	R	0.125371027956962	0.222171290329425
1254	Q	0.222171290329425	0.222171290329425
1255	I	0.350150269168934	0.276383288383751
1256	M	0.276383288383751	0.350150269168934
1257	Q	0.376622620854173	0.376622620854173
1258	L	0.676666395250588	0.545752670414093
1259	N	0.545752670414093	0.545752670414093
1260	E	0.568292211638096	0.545752670414093
1261	Q	0.529571684977802	0.529571684977802
1262	L	0.342733220816779	0.514971795427632
1263	K	0.514971795427632	0.342733220816779
1264	A	0.329613638281892	0.329613638281892
1265	V	0.140442014665311	0.162488975609311
1266	Y	0.151845679794940	0.151845679794940
1267	E	0.162488975609311	0.151845679794940
1268	F	0.123116530525086	0.162488975609311
1269	Q	0.208778237759982	0.162488975609311
1270	D	0.259782619121536	0.149749994511244
1271	L	0.149749994511244	0.149749994511244
1272	K	0.129070959248484	0.129070959248484
1273	D	0.064834816487537	0.064834816487537
1274	T	0.047520762864904	0.047520762864904
1275	I	0.014198709264342	0.045246241362099
1276	E	0.045011308966373	0.045246241362099
1277	R	0.045246241362099	0.045246241362099
1278	A	0.088000965933592	0.045246241362099
1279	K	0.099780513386753	0.055496228319858
1280	N	0.028642327472337	0.088000965933592
1281	E	0.055496228319858	0.058022806761623
1282	A	0.097858935554370	0.055496228319858
1283	D	0.058022806761623	0.058022806761623
1284	L	0.017073001286112	0.058022806761623
1285	L	0.058022806761623	0.041851636653204
1286	L	0.027741088374957	0.040994852987399
1287	E	0.041851636653204	0.041851636653204
1288	D	0.040994852987399	0.041851636653204
1289	L	0.051130079751814	0.051130079751814
1290	Q	0.085807946876944	0.085807946876944
1291	E	0.115381964347506	0.115381964347506
1292	E	0.328988285796265	0.119129478631593
1293	I	0.171524105146187	0.119129478631593
1294	D	0.119129478631593	0.171524105146187
1295	L	0.067154227959844	0.171524105146187
1296	Q	0.203371125973484	0.142926623368845
1297	S	0.385315011816352	0.153073236286220
1298	S	0.142926623368845	0.203371125973484
1299	V	0.153073236286220	0.239444387113183
1300	L	0.239444387113183	0.153073236286220
1301	N	0.239444387113183	0.239444387113183
1302	A	0.109271785791992	0.239444387113183
1303	S	0.333214033024898	0.203985186432503
1304	I	0.200503795208032	0.203985186432503
1305	A	0.203985186432503	0.307301944730722
1306	D	0.307301944730722	0.307301944730722
1307	S	0.434391392274518	0.326838039296116
1308	S	0.326838039296116	0.344761230697535
1309	E	0.344761230697535	0.350849098801445
1310	N	0.398769114654907	0.350849098801445
1311	I	0.350849098801445	0.350849098801445
1312	K	0.350849098801445	0.350849098801445
1313	K	0.245729755694327	0.245729755694327
1314	Y	0.132251032154692	0.223302835116328
1315	Y	0.223302835116328	0.223302835116328
1316	H	0.213251251528295	0.223302835116328
1317	I	0.355599348682625	0.355599348682625
1318	S	0.432637690068336	0.355599348682625
1319	S	0.355599348682625	0.355599348682625
1320	S	0.215091003900193	0.235650723372907
1321	A	0.225204481724472	0.225204481724472
1322	E	0.235650723372907	0.215091003900193
1323	K	0.152574512727544	0.174734863924405
1324	K	0.174734863924405	0.152574512727544
1325	I	0.134801573985631	0.134801573985631
1326	N	0.071814474638682	0.086714056026112
1327	E	0.071814474638682	0.071814474638682
1328	T	0.086714056026112	0.071814474638682
1329	S	0.070045918802003	0.071814474638682
1330	S	0.058427458767283	0.086714056026112
1331	T	0.104440765760696	0.070045918802003
1332	I	0.089360915816957	0.058427458767283
1333	N	0.049447017466534	0.089360915816957
1334	T	0.045803210131175	0.089360915816957
1335	S	0.102071557342380	0.102071557342380
1336	A	0.166794853642300	0.166794853642300
1337	N	0.287301830243833	0.274567379765392
1338	T	0.430949968030193	0.274567379765392
1339	R	0.274567379765392	0.274567379765392
1340	N	0.274567379765392	0.274567379765392
1341	D	0.258851765110752	0.274567379765392
1342	L	0.308005024201811	0.293320755241469
1343	L	0.305680048008067	0.293320755241469
1344	T	0.293320755241469	0.293320755241469
1345	I	0.203640651258636	0.293320755241469
1346	L	0.203640651258636	0.293320755241469
1347	D	0.322113345379361	0.305754309379619
1348	T	0.305754309379619	0.322113345379361
1349	L	0.510512308154800	0.407598981282090
1350	T	0.545047733357369	0.407598981282090
1351	S	0.407598981282090	0.407598981282090
1352	K	0.407598981282090	0.407598981282090
1353	G	0.390848368665969	0.390848368665969
1354	N	0.225278909332248	0.372826199039570
1355	L	0.239615210502182	0.372826199039570
1356	S	0.372826199039570	0.351328078848948
1357	L	0.544848945435842	0.351328078848948
1358	E	0.351328078848948	0.352786960427952
1359	R	0.211195702134989	0.351328078848948
1360	L	0.352786960427952	0.351328078848948
1361	K	0.347875839714509	0.352786960427952
1362	Q	0.589573727163466	0.589573727163466
1363	I	0.772819902088995	0.589573727163466
1364	K	0.589573727163466	0.589573727163466
1365	I	0.451957118510519	0.551435560793860
1366	P	0.292715723997422	0.551435560793860
1367	D	0.551435560793860	0.451957118510519
1368	I	0.646568612498531	0.424035397108584
1369	Q	0.424035397108584	0.424035397108584
1370	I	0.280716928944681	0.280716928944681
1371	L	0.264452921873977	0.264452921873977
1372	N	0.117788195512187	0.117788195512187
1373	E	0.100998497979293	0.100998497979293
1374	K	0.086009119696843	0.100998497979293
1375	V	0.086009119696843	0.100998497979293
1376	C	0.232136331065819	0.189153688490718
1377	G	0.202058896153787	0.189153688490718
1378	D	0.189153688490718	0.189153688490718
1379	P	0.177133211478102	0.177133211478102
1380	G	0.088751274166622	0.177133211478102
1381	N	0.164661912701778	0.172302217119464
1382	V	0.206092249432909	0.164661912701778
1383	P	0.172302217119464	0.164661912701778
1384	C	0.130287490957560	0.172302217119464
1385	V	0.149140821101458	0.172302217119464
1386	P	0.271267755948444	0.271267755948444
1387	L	0.429553387381773	0.401118479329988
1388	P	0.401118479329988	0.429553387381773
1389	C	0.488709771963102	0.429553387381773
1390	G	0.531823513493631	0.401118479329988
1391	G	0.334937238029078	0.389781241702489
1392	A	0.389781241702489	0.334937238029078
1393	L	0.300325327783341	0.309517325871878
1394	C	0.191793382622574	0.300325327783341
1395	T	0.309517325871878	0.204735203925166
1396	G	0.204735203925166	0.191793382622574
1397	R	0.186321587723662	0.186321587723662
1398	K	0.108117737093946	0.186321587723662
1399	G	0.108117737093946	0.184447436449140
1400	H	0.204735203925166	0.108117737093946
1401	R	0.184447436449140	0.108117737093946
1402	K	0.083423111507332	0.095298728842753
1403	C	0.053646227302506	0.095298728842753
1404	R	0.095298728842753	0.095298728842753
1405	G	0.123468551871904	0.123468551871904
1406	P	0.196959783860545	0.196959783860545
1407	G	0.206444968485604	0.203816950748766
1408	C	0.258096280714856	0.206444968485604
1409	H	0.203816950748766	0.225506249189096
1410	G	0.225506249189096	0.250044241109612
1411	S	0.367165277979895	0.225611357111540
1412	L	0.250044241109612	0.250044241109612
1413	T	0.225611357111540	0.321066144216157
1414	L	0.321066144216157	0.280469843339357
1415	S	0.339206248761384	0.280469843339357
1416	T	0.280469843339357	0.280469843339357
1417	N	0.229541061608548	0.256294372145143
1418	A	0.206690729594634	0.256294372145143
1419	L	0.256294372145143	0.256294372145143
1420	Q	0.412316635539494	0.412316635539494
1421	K	0.431919690340373	0.412316635539494
1422	A	0.447942579517449	0.412316635539494
1423	Q	0.255196518732832	0.391612739206774
1424	E	0.391612739206774	0.274396478440169
1425	A	0.241391700933425	0.255196518732832
1426	K	0.274396478440169	0.241391700933425
1427	S	0.221380998032494	0.231833082373214
1428	I	0.205143597993050	0.221380998032494
1429	I	0.231833082373214	0.221380998032494
1430	R	0.194858544593410	0.231833082373214
1431	N	0.270338008932284	0.270338008932284
1432	L	0.274615454506094	0.274615454506094
1433	D	0.343460303178594	0.282292450768393
1434	K	0.282292450768393	0.327778425948853
1435	Q	0.459270334284237	0.327778425948853
1436	V	0.327778425948853	0.282292450768393
1437	R	0.193227719654730	0.193227719654730
1438	G	0.193227719654730	0.193227719654730
1439	L	0.181660236382746	0.181660236382746
1440	K	0.138410142453625	0.162289192475347
1441	N	0.073128230172257	0.138410142453625
1442	Q	0.162289192475347	0.138410142453625
1443	I	0.105519574834536	0.113361840551726
1444	E	0.179002773663902	0.113361840551726
1445	S	0.113361840551726	0.105519574834536
1446	I	0.100495076565331	0.104929287746828
1447	S	0.104929287746828	0.100495076565331
1448	E	0.047168331507968	0.100495076565331
1449	Q	0.060535119095009	0.104929287746828
1450	A	0.132390334594297	0.123427998460801
1451	E	0.132390334594297	0.132390334594297
1452	V	0.123427998460801	0.132390334594297
1453	S	0.209254703004155	0.131885049646258
1454	K	0.131885049646258	0.123427998460801
1455	N	0.065728678687693	0.131885049646258
1456	N	0.116738672774738	0.130171731433135
1457	A	0.148251081984970	0.130171731433135
1458	L	0.130171731433135	0.148251081984970
1459	Q	0.198892310001274	0.178348096703813
1460	L	0.318148265127355	0.178348096703813
1461	R	0.178348096703813	0.178348096703813
1462	E	0.166856185081976	0.175207944186485
1463	K	0.175207944186485	0.166856185081976
1464	L	0.118031817827205	0.144346285743900
1465	G	0.144346285743900	0.118031817827205
1466	N	0.073146391998720	0.073146391998720
1467	I	0.023548778636496	0.023548778636496
1468	R	0.014783843590965	0.014783843590965
1469	N	0.006296621002188	0.014783843590965
1470	Q	0.011815337033364	0.014783843590965
1471	S	0.016253617549315	0.016253617549315
1472	D	0.031873491576156	0.031705688780523
1473	S	0.031705688780523	0.031873491576156
1474	E	0.081029022378486	0.046280437190223
1475	E	0.094849294238767	0.071234167438006
1476	E	0.046280437190223	0.081029022378486
1477	N	0.071234167438006	0.072675052633492
1478	I	0.083535693767345	0.072675052633492
1479	N	0.072675052633492	0.083535693767345
1480	L	0.127726759857711	0.127726759857711
1481	F	0.355015237819708	0.355015237819708
1482	I	0.508369800589410	0.508369800589409
1483	K	0.508369800589409	0.508369800589409
1484	K	0.508369800589409	0.508369800589410
1485	V	0.588290013179905	0.561862977579306
1486	K	0.754393921809308	0.578773364555585
1487	N	0.561862977579306	0.578773364555585
1488	F	0.578773364555585	0.561862977579306
1489	L	0.295716853819033	0.295716853819033
1490	L	0.100972117920778	0.100972117920778
1491	E	0.100972117920778	0.100972117920778
1492	E	0.064012538039914	0.064012538039914
1493	N	0.064012538039914	0.064012538039914
1494	V	0.064012538039914	0.064012538039914
1495	P	0.081743209320619	0.064012538039914
1496	P	0.081743209320619	0.064012538039914
1497	E	0.034768314566314	0.034768314566314
1498	D	0.031661622161391	0.031661622161391
1499	I	0.031661622161391	0.031661622161391
1500	E	0.027676584777673	0.031661622161391
1501	K	0.091686857613383	0.091686857613383
1502	V	0.120628689133662	0.120628689133662
1503	A	0.131281475428931	0.131281475428931
1504	N	0.131281475428931	0.131281475428931
1505	G	0.265765121218284	0.265765121218284
1506	V	0.348921356907028	0.327039637947130
1507	L	0.517445730265387	0.348921356907028
1508	D	0.327039637947130	0.401748125817083
1509	I	0.401748125817083	0.442376081635686
1510	H	0.572308982110939	0.401748125817083
1511	L	0.442376081635686	0.401748125817083
1512	P	0.244192094968916	0.367482690537721
1513	I	0.189501801100299	0.367482690537721
1514	P	0.367482690537721	0.244192094968916
1515	S	0.367482690537721	0.367482690537721
1516	Q	0.225744883425489	0.367482690537721
1517	N	0.542899549447938	0.349919023061973
1518	L	0.349919023061973	0.320063440773758
1519	T	0.320063440773758	0.323392024163643
1520	D	0.212677720132776	0.320063440773758
1521	E	0.323392024163643	0.320063440773758
1522	L	0.178045914907041	0.323392024163643
1523	V	0.323757438863066	0.323540609333007
1524	K	0.434608572659698	0.323540609333007
1525	I	0.323540609333007	0.323540609333007
1526	Q	0.231547849867818	0.231547849867818
1527	K	0.217323396114930	0.231547849867818
1528	H	0.228588780328011	0.231547849867818
1529	M	0.374778580174810	0.228588780328011
1530	Q	0.342900327712761	0.228588780328011
1531	L	0.137535264307584	0.137535264307584
1532	C	0.069061308739475	0.078253612748291
1533	E	0.078253612748291	0.072649255968884
1534	D	0.072649255968884	0.069061308739475
1535	Y	0.063106521865514	0.063106521865514
1536	R	0.039399747289316	0.039399747289316
1537	T	0.021374769492128	0.021374769492128
1538	D	0.017509959043514	0.017509959043514
1539	E	0.009561329784775	0.009561329784775
1540	N	0.003869934134073	0.004749584399915
1541	R	0.002960558046574	0.004749584399915
1542	L	0.004749584399915	0.004749584399915
1543	N	0.008922130540400	0.008922130540400
1544	E	0.009674721024133	0.009674721024133
1545	E	0.016725790227893	0.016725790227893
1546	A	0.027891815626240	0.027891815626240
1547	D	0.051346108197049	0.051346108197049
1548	G	0.103700040257641	0.103700040257641
1549	A	0.120878449470326	0.103700040257641
1550	Q	0.135240989862814	0.103700040257641
1551	K	0.092689601032127	0.108264391566507
1552	L	0.068839954448828	0.108264391566507
1553	L	0.108264391566507	0.108264391566507
1554	V	0.206048445734109	0.206048445734109
1555	K	0.206048445734109	0.206048445734109
1556	A	0.291756758469213	0.291756758469213
1557	K	0.525908187792289	0.525908187792289
1558	A	0.629380812005100	0.629380812005100
1559	A	0.775669154333229	0.744210518214773
1560	E	0.744210518214773	0.744210518214773
1561	K	0.744210518214773	0.744210518214773
1562	A	0.436304388835173	0.436304388835173
1563	A	0.299679568660290	0.412620971222827
1564	N	0.314540483314339	0.371502643989356
1565	I	0.412620971222827	0.314540483314339
1566	L	0.371502643989356	0.371502643989356
1567	L	0.307681106526218	0.404886095858534
1568	N	0.404886095858534	0.404886095858534
1569	L	0.522317224381500	0.516931039273209
1570	D	0.516931039273209	0.516931039273209
1571	K	0.516931039273209	0.516931039273209
1572	T	0.445848995828020	0.516931039273209
1573	L	0.673710654028428	0.506256070998982
1574	N	0.506256070998982	0.445848995828020
1575	Q	0.334919667399889	0.334919667399889
1576	L	0.168508294379124	0.216069925706996
1577	Q	0.216069925706996	0.216069925706996
1578	Q	0.152574038213551	0.216069925706996
1579	A	0.222266029490386	0.222266029490386
1580	Q	0.232616891215720	0.232616891215720
1581	I	0.232616891215720	0.232616891215720
1582	T	0.247271120627961	0.247271120627961
1583	Q	0.295100922932619	0.295100922932619
1584	G	0.295100922932619	0.295100922932619
1585	R	0.295100922932619	0.295100922932619
1586	A	0.314468292541686	0.295100922932619
1587	N	0.378927120722240	0.314468292541686
1588	S	0.282850008509599	0.314468292541686
1589	T	0.465317797187894	0.301757546132295
1590	I	0.301757546132295	0.301757546132295
1591	T	0.287247490143386	0.465317797187894
1592	Q	0.470690201389524	0.470690201389524
1593	L	0.525822238413372	0.470690201389524
1594	T	0.492124968768747	0.492124968768747
1595	A	0.385145030995960	0.525822238413372
1596	N	0.573835762177057	0.573835762177057
1597	I	0.716682902375136	0.581864400228045
1598	T	0.697757300516624	0.581864400228045
1599	K	0.581864400228045	0.581864400228045
1600	I	0.441403153505195	0.441403153505195
1601	K	0.404553843144107	0.404553843144107
1602	K	0.250195695781652	0.250195695781652
1603	N	0.250195695781652	0.250195695781652
1604	V	0.226827220014060	0.226827220014060
1605	L	0.175124908277015	0.175124908277015
1606	Q	0.135572724485208	0.135572724485208
1607	A	0.127593449445480	0.134296748688447
1608	E	0.134296748688447	0.127593449445480
1609	N	0.041911420147391	0.080179006688932
1610	Q	0.080179006688932	0.080179006688932
1611	T	0.050403772839619	0.080179006688932
1612	R	0.111662445376304	0.080179006688932
1613	E	0.082952393913999	0.050403772839619
1614	M	0.043423622767769	0.043423622767769
1615	K	0.043423622767769	0.043423622767769
1616	S	0.038379288500886	0.043423622767769
1617	E	0.065001629359864	0.062137586736025
1618	L	0.062137586736025	0.065001629359864
1619	E	0.118866359880184	0.065001629359864
1620	L	0.071153069655429	0.062137586736025
1621	A	0.034268043647543	0.055152503815657
1622	K	0.044643566928599	0.055152503815657
1623	Q	0.055152503815657	0.055152503815657
1624	R	0.058304364196320	0.058304364196320
1625	S	0.104195163513836	0.104195163513836
1626	G	0.275690715167942	0.157495572585736
1627	L	0.157495572585736	0.157495572585736
1628	E	0.247669495526104	0.201860050403746
1629	D	0.141784725624068	0.198405888503282
1630	G	0.201860050403746	0.201860050403746
1631	L	0.198405888503282	0.201860050403746
1632	S	0.224466333589220	0.210632242800997
1633	L	0.224327349895198	0.210632242800997
1634	L	0.210632242800997	0.210632242800997
1635	Q	0.149943678621965	0.177885434903761
1636	T	0.091919295251396	0.177885434903761
1637	K	0.177885434903761	0.177885434903761
1638	L	0.424723799508144	0.336009765223575
1639	Q	0.436521521854990	0.336009765223575
1640	R	0.336009765223575	0.336009765223575
1641	H	0.322994644702553	0.322994644702553
1642	Q	0.302196927328772	0.302196927328772
1643	D	0.175389669021330	0.220510516403587
1644	H	0.220510516403587	0.175389669021330
1645	A	0.138405754009903	0.145582301473340
1646	V	0.145582301473340	0.138405754009903
1647	N	0.100154023987900	0.100154023987900
1648	A	0.100154023987900	0.100154023987900
1649	K	0.100082078185119	0.100154023987900
1650	V	0.086908820085724	0.100154023987900
1651	Q	0.112368876058686	0.112368876058686
1652	A	0.160724806279712	0.150841798760937
1653	E	0.150841798760937	0.150841798760937
1654	S	0.213798666110982	0.150841798760937
1655	A	0.083870671932126	0.098123863129195
1656	Q	0.098123863129195	0.091628074451679
1657	H	0.048432993078581	0.091628074451679
1658	Q	0.091628074451679	0.091628074451679
1659	A	0.091628074451679	0.087659305223455
1660	G	0.059056333431694	0.091628074451679
1661	S	0.087659305223455	0.091628074451679
1662	L	0.136284097390065	0.100595493902352
1663	E	0.129496439818433	0.129496439818433
1664	K	0.100595493902352	0.136284097390065
1665	E	0.173456745156672	0.173456745156672
1666	F	0.192821441310795	0.192821441310795
1667	V	0.345164259071694	0.345164259071694
1668	E	0.446572684808197	0.446572684808197
1669	L	0.496162137874110	0.446572684808197
1670	K	0.515149284247567	0.484268239321114
1671	K	0.347771605641199	0.496162137874110
1672	Q	0.484268239321114	0.498992101365182
1673	Y	0.498992101365182	0.486929053776702
1674	A	0.636884977562594	0.486929053776702
1675	I	0.486929053776702	0.498992101365182
1676	L	0.296149764988747	0.486929053776702
1677	Q	0.579279823599431	0.425606549149028
1678	R	0.425606549149028	0.425606549149028
1679	K	0.425606549149028	0.425606549149028
1680	T	0.310913349804029	0.349170866226802
1681	S	0.330831427953199	0.330831427953199
1682	T	0.349170866226802	0.310913349804029
1683	T	0.248417682065385	0.248417682065385
1684	G	0.132744508025602	0.132744508025602
1685	L	0.121989675347327	0.124319792153391
1686	T	0.124319792153391	0.124319792153391
1687	K	0.108263211814090	0.124319792153391
1688	E	0.194796272033288	0.124319792153391
1689	T	0.184073580052817	0.120383607663678
1690	L	0.101325412840956	0.142458201327064
1691	G	0.120383607663678	0.120383607663678
1692	K	0.142458201327064	0.112015196951918
1693	V	0.112015196951918	0.112015196951918
1694	K	0.059536424914613	0.112015196951918
1695	Q	0.105253602817228	0.112015196951918
1696	L	0.132786934438296	0.105253602817228
1697	K	0.167808370728999	0.105253602817228
1698	D	0.090646505032484	0.090646505032484
1699	A	0.050912935547666	0.050912935547666
1700	A	0.039140054712547	0.050351977014285
1701	E	0.050351977014285	0.050351977014285
1702	K	0.028478791414133	0.050351977014285
1703	L	0.059531905414057	0.050351977014285
1704	A	0.068919699109511	0.059531905414057
1705	G	0.040777822767073	0.068919699109511
1706	D	0.084081083394416	0.070310634125385
1707	T	0.156616746404514	0.084081083394416
1708	E	0.070310634125385	0.103763347291354
1709	A	0.103763347291354	0.103763347291354
1710	K	0.103763347291354	0.103763347291354
1711	I	0.116994134728804	0.103763347291354
1712	R	0.062346521743863	0.103763347291354
1713	R	0.099350405868625	0.116994134728804
1714	I	0.118648966829126	0.118648966829126
1715	T	0.118648966829126	0.118648966829126
1716	D	0.200099959707316	0.200099959707316
1717	L	0.256879482547212	0.256879482547212
1718	E	0.346057282949774	0.256879482547212
1719	R	0.359508225881050	0.256879482547212
1720	K	0.229267188515357	0.229267188515357
1721	I	0.202795115381716	0.224406323056340
1722	Q	0.224406323056340	0.202795115381716
1723	D	0.118156087979131	0.139887181937240
1724	L	0.139887181937240	0.139887181937240
1725	N	0.139887181937240	0.139887181937240
1726	L	0.073968424272543	0.139887181937240
1727	S	0.207222087155699	0.207222087155699
1728	R	0.207222087155699	0.207222087155699
1729	Q	0.360795319803545	0.244759013061789
1730	A	0.342474241980907	0.244759013061789
1731	K	0.244759013061789	0.244759013061789
1732	A	0.244759013061789	0.244759013061789
1733	D	0.137311039000309	0.244759013061789
1734	Q	0.254924025656629	0.244759013061789
1735	L	0.236975163786351	0.254924025656629
1736	R	0.275953610607129	0.275953610607129
1737	I	0.418321350098851	0.322052830904083
1738	L	0.423581006767212	0.322052830904083
1739	E	0.322052830904083	0.324274206195145
1740	D	0.224365107669483	0.324274206195145
1741	Q	0.324274206195145	0.324274206195145
1742	V	0.620843726291732	0.333502270407278
1743	V	0.504663779738094	0.333502270407278
1744	A	0.333502270407278	0.333502270407278
1745	I	0.210265764877706	0.210265764877706
1746	K	0.109763185995523	0.157247790669263
1747	N	0.058270240248792	0.157247790669263
1748	E	0.157247790669263	0.157247790669263
1749	I	0.314202989599142	0.314202989599142
1750	V	0.348853954762399	0.335295680177024
1751	E	0.335295680177024	0.338663405582718
1752	Q	0.338663405582718	0.348853954762399
1753	E	0.500000000000000	0.500000000000000
1754	K	0.500000000000000	0.500000000000000
1755	K	0.500000000000000	0.500000000000000
1756	Y	0.500000000000000	0.500000000000000
1757	A	0.500000000000000	0.500000000000000
1758	R	0.500000000000000	0.500000000000000
1759	C	0.500000000000000	0.500000000000000
1760	Y	0.500000000000000	0.500000000000000
1761	S	0.500000000000000	0.500000000000000
