# Supplementary material for: Conserved degronome features governing quality control associated proteolysis
Source: Nat Commun. 2022 Dec 8;13:7588. doi: 10.1038/s41467-022-35298-y (PMC9732359; doi:10.1038/s41467-022-35298-y)
Supplement: Supplementary file 7 — Supplementary Data 5 [file 41467_2022_35298_MOESM7_ESM.zip › profile_A4D0T7.csv]

# Degron profile of A4D0T7
# logit: Predicted probability of a tile being a degron (PSI<2.2) assigned to central position
# smooth: Running median spanning 5 positions
resi	aa	logit	logit_smooth
1	M	0.500000000000000	0.500000000000000
2	T	0.500000000000000	0.500000000000000
3	S	0.500000000000000	0.500000000000000
4	V	0.500000000000000	0.500000000000000
5	S	0.500000000000000	0.500000000000000
6	T	0.500000000000000	0.500000000000000
7	Q	0.500000000000000	0.500000000000000
8	L	0.500000000000000	0.500000000000000
9	S	0.956089355728221	0.956089355728221
10	L	0.961071901152809	0.961071901152809
11	V	0.978667284311423	0.974996361136329
12	L	0.974996361136329	0.974996361136329
13	M	0.974996361136329	0.974996361136329
14	S	0.985184369609821	0.974996361136329
15	L	0.974200073406182	0.978535095494495
16	L	0.980477116377511	0.978535095494495
17	L	0.978535095494495	0.974200073406182
18	V	0.963196613738698	0.963196613738698
19	L	0.944738512212000	0.944738512212000
20	P	0.883441041487882	0.883441041487882
21	V	0.668472363400223	0.770090610271064
22	V	0.621965934117893	0.686323555788634
23	E	0.770090610271064	0.686323555788634
24	A	0.686323555788634	0.686323555788634
25	V	0.686323555788634	0.686323555788634
26	E	0.686323555788634	0.686323555788634
27	A	0.706781139210796	0.686323555788634
28	G	0.492396221256161	0.660574125923739
29	D	0.660574125923739	0.660574125923739
30	A	0.660574125923739	0.660574125923739
31	I	0.681932785238938	0.681932785238938
32	A	0.788788474515454	0.786010809026469
33	L	0.861027146802689	0.788788474515454
34	L	0.786010809026469	0.828686091733996
35	L	0.828686091733996	0.861027146802689
36	G	0.889195839509161	0.889195839509161
37	V	0.944575235830195	0.944575235830195
38	V	0.976661061539052	0.976661061539052
39	L	0.982062980402728	0.976661061539052
40	S	0.980590934622029	0.976661061539052
41	I	0.968872208321741	0.968872208321741
42	T	0.965816047161309	0.965816047161309
43	G	0.963012122636788	0.963012122636788
44	I	0.944466827517557	0.960428803783025
45	C	0.960428803783025	0.944466827517557
46	A	0.930644276969523	0.930644276969523
47	C	0.894623394577036	0.894623394577036
48	L	0.781898214192691	0.781898214192691
49	G	0.730486407730453	0.730486407730453
50	V	0.551238374172807	0.551238374172807
51	Y	0.500000000000000	0.500000000000000
52	A	0.500000000000000	0.500000000000000
53	R	0.500000000000000	0.500000000000000
54	K	0.500000000000000	0.500000000000000
55	R	0.500000000000000	0.500000000000000
56	N	0.500000000000000	0.500000000000000
57	G	0.500000000000000	0.500000000000000
58	Q	0.500000000000000	0.500000000000000
59	M	0.500000000000000	0.500000000000000
