# Supplementary material for: Conserved degronome features governing quality control associated proteolysis
Source: Nat Commun. 2022 Dec 8;13:7588. doi: 10.1038/s41467-022-35298-y (PMC9732359; doi:10.1038/s41467-022-35298-y)
Supplement: Supplementary file 7 — Supplementary Data 5 [file 41467_2022_35298_MOESM7_ESM.zip › profile_A4D0V7.csv]

# Degron profile of A4D0V7
# logit: Predicted probability of a tile being a degron (PSI<2.2) assigned to central position
# smooth: Running median spanning 5 positions
resi	aa	logit	logit_smooth
1	M	0.500000000000000	0.500000000000000
2	V	0.500000000000000	0.500000000000000
3	C	0.500000000000000	0.500000000000000
4	R	0.500000000000000	0.500000000000000
5	P	0.500000000000000	0.500000000000000
6	V	0.500000000000000	0.500000000000000
7	F	0.500000000000000	0.500000000000000
8	P	0.500000000000000	0.500000000000000
9	C	0.793847527634928	0.793847527634928
10	R	0.827109175902862	0.827109175902862
11	R	0.840518493930703	0.827109175902862
12	R	0.848429989930799	0.840518493930703
13	F	0.796846723062635	0.848429989930799
14	C	0.896579838843818	0.887796133105155
15	P	0.896579838843818	0.896579838843818
16	R	0.887796133105155	0.896579838843818
17	P	0.919507541578109	0.919507541578109
18	F	0.935421270944615	0.935421270944615
19	L	0.955664839402782	0.955664839402782
20	V	0.974047953846248	0.974047953846248
21	G	0.984847765744627	0.974047953846248
22	L	0.983666194032771	0.976282512064485
23	V	0.971916031066991	0.983666194032771
24	V	0.976282512064485	0.983666194032771
25	A	0.986239814213864	0.986239814213864
26	I	0.988405807803001	0.986239814213864
27	C	0.988468118890766	0.986239814213864
28	L	0.980090736895847	0.980090736895847
29	F	0.956188362202208	0.966519113477887
30	Y	0.966519113477887	0.956188362202208
31	Q	0.943114406615235	0.943114406615235
32	T	0.901632412714034	0.909891443276261
33	L	0.909891443276261	0.901632412714034
34	T	0.892691092607594	0.892691092607594
35	L	0.833733181973614	0.833733181973614
36	R	0.793072703157443	0.793072703157443
37	G	0.714575605180848	0.714575605180848
38	S	0.532473642030156	0.532473642030156
39	R	0.332167006163584	0.527374868337500
40	K	0.398146675454866	0.398146675454866
41	L	0.527374868337500	0.349954505552275
42	T	0.335485770293434	0.349954505552275
43	A	0.349954505552275	0.335485770293434
44	A	0.224635146910643	0.264205940969920
45	A	0.211680797385086	0.224635146910643
46	P	0.264205940969920	0.211680797385086
47	G	0.170910073913131	0.170910073913131
48	A	0.161890685808119	0.161890685808119
49	V	0.158984229514916	0.158984229514916
50	P	0.109911914751851	0.109911914751851
51	H	0.108847041075697	0.109911914751851
52	T	0.096973199137968	0.108847041075697
53	S	0.123191841898931	0.106924049838681
54	T	0.097424540814890	0.106924049838681
55	E	0.106924049838681	0.106924049838681
56	T	0.106924049838681	0.106924049838681
57	Q	0.154182197393857	0.106924049838681
58	A	0.096572427735212	0.103971112205051
59	S	0.103971112205051	0.096572427735212
60	R	0.051046463012490	0.051046463012490
61	C	0.047767164122010	0.051046463012490
62	K	0.044236277074796	0.051046463012490
63	K	0.068471314078024	0.068471314078024
64	G	0.193044785381455	0.193044785381455
65	F	0.307735178367806	0.307735178367806
66	S	0.475099054866231	0.357996692043695
67	Q	0.424482513707294	0.357996692043695
68	D	0.357996692043695	0.357996692043695
69	K	0.290782162725511	0.290782162725511
70	Q	0.238601782966047	0.238601782966047
71	C	0.234703790089151	0.234703790089151
72	F	0.157361519106043	0.199824761793946
73	L	0.199824761793946	0.157361519106043
74	L	0.126030783834352	0.157361519106043
75	S	0.119683032568761	0.199824761793946
76	G	0.200815208982639	0.200815208982639
77	N	0.321578269694721	0.223986935368584
78	A	0.223986935368584	0.226623393650897
79	Q	0.238288233298989	0.226623393650897
80	E	0.226623393650897	0.223986935368584
81	T	0.082599334044485	0.082599334044485
82	R	0.046213861821025	0.049385926687271
83	K	0.027052805095841	0.049385926687271
84	V	0.049385926687271	0.049385926687271
85	K	0.049385926687271	0.049385926687271
86	E	0.061462735347099	0.049385926687271
87	S	0.054401045426788	0.054401045426788
88	M	0.045018791578699	0.061462735347099
89	E	0.081385118879172	0.081385118879172
90	T	0.086381590422039	0.086381590422039
91	H	0.097097994970628	0.097097994970628
92	F	0.188458885721779	0.188458885721779
93	G	0.203714129512476	0.203714129512476
94	S	0.319620292587670	0.319620292587670
95	H	0.468895171589028	0.319620292587670
96	G	0.428709645352181	0.428709645352181
97	R	0.297809513464785	0.468895171589028
98	R	0.579888450924384	0.579888450924384
99	A	0.702700597867279	0.579888450924384
100	I	0.686761525994053	0.596670666296851
101	L	0.525230963626679	0.596670666296851
102	Y	0.596670666296851	0.596670666296851
103	R	0.459251122677722	0.596670666296851
104	P	0.596769265873996	0.596769265873996
105	P	0.643640000518713	0.643640000518713
106	F	0.758739086089390	0.702613321473396
107	Y	0.758592876217087	0.702613321473396
108	S	0.702613321473396	0.702613321473396
109	K	0.555772060719295	0.595352011112261
110	T	0.575516320995076	0.579592112229390
111	E	0.595352011112261	0.579592112229390
112	L	0.579592112229390	0.595352011112261
113	Q	0.599442399185335	0.595352011112261
114	L	0.654945287455314	0.579592112229390
115	H	0.434400664846046	0.437088354939356
116	Q	0.434400664846046	0.437088354939356
117	H	0.437088354939356	0.437088354939356
118	I	0.584108562114112	0.584108562114112
119	L	0.703175401905959	0.703175401905959
120	T	0.893628891934236	0.773476313248613
121	Q	0.845863681798452	0.773476313248613
122	H	0.773476313248613	0.773476313248613
123	G	0.510630277897138	0.680129892720826
124	Y	0.510829825953065	0.610080057988029
125	T	0.680129892720826	0.510829825953065
126	V	0.610080057988029	0.510829825953065
127	V	0.485364032408105	0.485364032408105
128	I	0.275123776760292	0.413585447337176
129	A	0.413585447337176	0.366249782877448
130	E	0.366249782877448	0.313018357851257
131	E	0.313018357851257	0.330858569948585
132	R	0.313018357851257	0.330858569948585
133	L	0.330858569948585	0.313018357851257
134	N	0.478840782084729	0.313018357851257
135	A	0.236242619187373	0.236242619187373
136	G	0.143364894100534	0.143364894100534
137	L	0.058512989999982	0.076491424426205
138	G	0.024686089784473	0.076491424426205
139	P	0.076491424426205	0.076491424426205
140	G	0.098349220823731	0.091815193400902
141	L	0.091815193400902	0.091815193400902
142	L	0.096301436648936	0.093196058939678
143	E	0.062911037879776	0.093196058939678
144	Q	0.093196058939678	0.096301436648936
145	G	0.203428612015830	0.203428612015830
146	D	0.216763462029269	0.216763462029269
147	L	0.370173548956375	0.370173548956375
148	G	0.565032877021639	0.477698823606407
149	S	0.632111146643448	0.477698823606407
150	W	0.477698823606407	0.477698823606407
151	D	0.314593996724531	0.477698823606407
152	L	0.429798091446828	0.432227973714051
153	L	0.500632994661827	0.432227973714051
154	I	0.432227973714051	0.432227973714051
155	C	0.535230875260404	0.432227973714051
156	L	0.382615941261357	0.432227973714051
157	S	0.410638573111197	0.528010285600783
158	S	0.528010285600783	0.528010285600783
159	K	0.534911768038629	0.534911768038629
160	K	0.697088104757300	0.534911768038629
161	A	0.535939236391943	0.534911768038629
162	E	0.260858219049025	0.260858219049025
163	G	0.228165145318852	0.228165145318852
164	T	0.216854776947272	0.216854776947272
165	P	0.191366738060883	0.216854776947272
166	C	0.179218938849892	0.216854776947272
167	I	0.290882896783888	0.247525295490494
168	S	0.247525295490494	0.290882896783888
169	K	0.395944969068329	0.365415883009132
170	E	0.365415883009132	0.395944969068329
171	V	0.480645063696532	0.480645063696532
172	M	0.535762885234764	0.535762885234764
173	C	0.583480431244918	0.535762885234764
174	Q	0.566617513991556	0.535762885234764
175	L	0.467681747893288	0.467681747893288
176	G	0.447734847682890	0.447734847682890
177	L	0.407969774648879	0.447734847682890
178	H	0.295583573228055	0.446022520514607
179	Q	0.598080495080603	0.407969774648879
180	K	0.446022520514607	0.330628368066815
181	A	0.330628368066815	0.347437082222850
182	N	0.207285396731111	0.330628368066815
183	R	0.347437082222850	0.330628368066815
184	L	0.312729892460260	0.312729892460260
185	P	0.393708720980247	0.312729892460260
186	E	0.245786222215508	0.245786222215508
187	I	0.147876715907388	0.220790740193303
188	Q	0.124495710467732	0.220790740193303
189	Q	0.220790740193303	0.220790740193303
190	P	0.270459590675977	0.270459590675977
191	L	0.301274679341213	0.301274679341213
192	C	0.448611882244712	0.424800949641860
193	R	0.424800949641860	0.448611882244712
194	K	0.483857989056685	0.483857989056685
195	E	0.637919757069280	0.598321947620796
196	G	0.617870938643079	0.598321947620796
197	L	0.598321947620796	0.617870938643079
198	C	0.481009836547890	0.598321947620796
199	Q	0.671965589462872	0.540687199092965
200	I	0.501511470395950	0.501511470395950
201	V	0.540687199092965	0.540687199092965
202	R	0.481160048767313	0.540687199092965
203	R	0.626505534085629	0.626505534085629
204	F	0.745019651803733	0.636176967394308
205	P	0.766626135710725	0.650004309200341
206	E	0.636176967394308	0.745019651803733
207	L	0.650004309200341	0.748882985509217
208	Q	0.763693584919543	0.650004309200341
209	L	0.748882985509217	0.650004309200341
210	P	0.466384505213243	0.466384505213243
211	V	0.427727988566702	0.427727988566702
212	S	0.343718834830701	0.343718834830701
213	P	0.296553050389009	0.343718834830701
214	S	0.313948609431989	0.343718834830701
215	V	0.599599054376186	0.409093790611929
216	C	0.429064312912637	0.409093790611929
217	L	0.409093790611929	0.409093790611929
218	D	0.269283433422425	0.304747329239075
219	Q	0.304747329239075	0.269283433422425
220	G	0.204479965464482	0.245859282253730
221	M	0.204479965464482	0.245859282253730
222	Q	0.245859282253730	0.245859282253730
223	L	0.379829653681692	0.283765856579549
224	K	0.402885445830437	0.283765856579549
225	P	0.283765856579549	0.379829653681692
226	S	0.175740827713118	0.402885445830437
227	T	0.421127689631205	0.421127689631205
228	S	0.426396765743121	0.421127689631205
229	S	0.455261409199417	0.426396765743121
230	H	0.374827373816400	0.455261409199417
231	L	0.525643949415764	0.525643949415764
232	L	0.538752960593307	0.538752960593307
233	K	0.538752960593307	0.538752960593307
234	T	0.538752960593307	0.538752960593307
235	V	0.468953106926392	0.468953106926392
236	K	0.303883207466177	0.463647203807662
237	P	0.463647203807662	0.463647203807662
238	R	0.463647203807662	0.463647203807662
239	V	0.463845794244531	0.463647203807662
240	W	0.209095247279684	0.209095247279684
241	K	0.114921160788013	0.205549163581219
242	P	0.205549163581219	0.168758965376239
243	G	0.168758965376239	0.114921160788013
244	D	0.063974883438006	0.080185053686923
245	W	0.068287076707378	0.080185053686923
246	S	0.080185053686923	0.080185053686923
247	R	0.121098442336716	0.085979214284828
248	E	0.131786495795791	0.085979214284828
249	Q	0.085979214284828	0.097118218806290
250	L	0.078177627296243	0.085979214284828
251	N	0.097118218806290	0.085979214284828
252	E	0.075511096436168	0.097118218806290
253	T	0.141798124537442	0.141798124537442
254	T	0.145204537905778	0.145204537905778
255	V	0.240923625659438	0.240923625659438
256	L	0.240923625659438	0.240923625659438
257	A	0.404213261027779	0.240923625659438
258	P	0.296834934000351	0.240923625659438
259	H	0.100964013661320	0.296834934000351
260	E	0.210077317315884	0.296834934000351
261	T	0.316589498246988	0.316589498246988
262	I	0.438639022410117	0.438639022410117
263	F	0.611424318842017	0.465219588348751
264	R	0.634162930359306	0.465219588348751
265	A	0.465219588348751	0.611424318842017
266	E	0.465219588348751	0.634162930359306
267	D	0.639224040691879	0.639224040691879
268	L	0.737024966606653	0.737024966606653
269	S	0.901684295634831	0.884820445115688
270	V	0.939282427782473	0.884820445115688
271	I	0.884820445115688	0.884820445115688
272	L	0.804363988465688	0.877436670450955
273	K	0.877436670450955	0.877436670450955
274	A	0.855028258246278	0.877436670450955
275	Y	0.897249279361619	0.897249279361619
276	V	0.970435519722594	0.949625874959321
277	L	0.949625874959321	0.958564664373317
278	V	0.958564664373317	0.962045209970136
279	T	0.962045209970136	0.958564664373317
280	S	0.962045209970136	0.958564664373317
281	L	0.935672981541926	0.939129373911952
282	T	0.939129373911952	0.935672981541926
283	P	0.927062717387848	0.927062717387848
284	L	0.847347056888772	0.847347056888772
285	R	0.766945065484927	0.776224499075076
286	A	0.749195529507403	0.766945065484927
287	F	0.776224499075076	0.749195529507403
288	I	0.731317235349710	0.731317235349710
289	H	0.698207881098783	0.698207881098783
290	S	0.511421167961496	0.519856146958537
291	T	0.493961563596068	0.511421167961496
292	G	0.519856146958537	0.493961563596068
293	T	0.352059619929476	0.452737953485533
294	V	0.352059619929476	0.352059619929476
295	W	0.452737953485533	0.352059619929476
296	N	0.309217653840746	0.309217653840746
297	P	0.272699836831840	0.309217653840746
298	P	0.246930113305346	0.309217653840746
299	K	0.381189049479481	0.359869614280206
300	K	0.359869614280206	0.381189049479481
301	K	0.429148064646628	0.429148064646628
302	R	0.581476434989296	0.429148064646628
303	F	0.603531104724668	0.429148064646628
304	T	0.306193573959219	0.552837229703753
305	V	0.359970310017462	0.552837229703753
306	K	0.552837229703753	0.552837229703753
307	L	0.732084984031757	0.732084984031757
308	Q	0.757699915343588	0.757699915343588
309	T	0.802776574330732	0.800062973183585
310	F	0.811938479938685	0.800062973183585
311	F	0.800062973183585	0.800062973183585
312	E	0.645439853389714	0.645439853389714
313	T	0.624250328263089	0.624250328263089
314	F	0.473375255293354	0.539176771021589
315	L	0.539176771021589	0.537821885127733
316	R	0.537821885127733	0.537821885127733
317	A	0.386624436399855	0.537821885127733
318	S	0.559335816215179	0.505366273943048
319	S	0.505366273943048	0.386624436399855
320	P	0.340167753985823	0.384908472423765
321	Q	0.340167753985823	0.384908472423765
322	Q	0.384908472423765	0.340167753985823
323	A	0.405417988918611	0.340167753985823
324	F	0.215318551645558	0.268507686783761
325	D	0.193403801571180	0.268507686783761
326	I	0.268507686783761	0.268507686783761
327	M	0.408140243404696	0.408140243404696
328	K	0.564363274444962	0.564363274444962
329	E	0.651613595553866	0.607513245949944
330	A	0.713275615166312	0.651613595553866
331	I	0.607513245949944	0.682631655295638
332	G	0.682631655295638	0.682631655295638
333	K	0.682631655295638	0.682631655295638
334	L	0.811454273672223	0.682631655295638
335	L	0.548248370856657	0.548248370856657
336	L	0.449282967059572	0.548248370856657
337	A	0.463899925161117	0.548248370856657
338	A	0.603782090715758	0.464184438540428
339	E	0.699955251211839	0.493406722197793
340	V	0.464184438540428	0.493406722197793
341	F	0.493406722197793	0.493406722197793
342	S	0.493406722197793	0.464184438540428
343	E	0.343893381975220	0.343893381975220
344	T	0.342664321665305	0.342664321665305
345	S	0.230263679573114	0.256012904216650
346	T	0.208239837580949	0.256012904216650
347	L	0.256012904216650	0.256012904216650
348	G	0.392728199341030	0.378455820553198
349	P	0.414717769696570	0.392728199341030
350	K	0.378455820553198	0.414717769696570
351	T	0.532202560736246	0.532202560736246
352	F	0.646448432666006	0.646448432666006
353	H	0.772605305961857	0.772605305961857
354	R	0.864552670890916	0.863912979755402
355	C	0.864552670890916	0.863912979755402
356	R	0.863912979755402	0.864552670890916
357	F	0.807563161124753	0.864552670890916
358	C	0.909513790278553	0.889629088987994
359	F	0.889629088987994	0.889629088987994
360	Q	0.932442834475236	0.889629088987994
361	L	0.848137383732828	0.889629088987994
362	L	0.838200237218663	0.893655558933755
363	T	0.899711802812313	0.893655558933755
364	F	0.893655558933755	0.893655558933755
365	D	0.930956559038362	0.893655558933755
366	I	0.859825666729153	0.866931014056491
367	G	0.866931014056491	0.866931014056491
368	Y	0.856033512660768	0.859825666729153
369	G	0.923704037935028	0.856033512660768
370	S	0.856033512660768	0.856033512660768
371	F	0.843686103828429	0.851971963756833
372	M	0.851971963756833	0.843686103828429
373	Y	0.638782970507957	0.792300729482015
374	P	0.792300729482015	0.786942979324803
375	V	0.778763686014232	0.786942979324803
376	V	0.786942979324803	0.792300729482015
377	L	0.799454005163748	0.786942979324803
378	Q	0.829496332284116	0.786942979324803
379	V	0.708573660214476	0.708573660214476
380	H	0.692573283820940	0.692573283820940
381	E	0.428123038149668	0.428123038149668
382	H	0.255427535400309	0.377719643156451
383	L	0.377719643156451	0.255427535400309
384	N	0.151027182698699	0.163118631441677
385	F	0.163118631441677	0.151027182698699
386	Q	0.056214584091906	0.056214584091906
387	D	0.031254961425090	0.031254961425090
388	Y	0.017156860017609	0.022120742301546
389	D	0.012682463550900	0.017156860017609
390	N	0.022120742301546	0.012682463550900
391	M	0.011902780675523	0.011902780675523
392	D	0.003667659854177	0.008642120824374
393	F	0.008595537189376	0.008642120824374
394	E	0.008642120824374	0.008642120824374
395	D	0.017440173622963	0.008642120824374
396	Q	0.027402371737556	0.016187171949129
397	N	0.008068047108901	0.017440173622963
398	T	0.016187171949129	0.020031476909917
399	E	0.037306447231069	0.020031476909917
400	E	0.020031476909917	0.037306447231069
401	F	0.070993725693303	0.070993725693303
402	L	0.071354138308535	0.071354138308535
403	L	0.200046144971064	0.200046144971064
404	N	0.298395857403992	0.209254716241529
405	D	0.267762382617537	0.209254716241529
406	T	0.209254716241529	0.267762382617537
407	F	0.207451689933744	0.267762382617537
408	N	0.313160399295993	0.313160399295993
409	F	0.598719551906019	0.443995070580320
410	L	0.443995070580320	0.462559718486350
411	F	0.463915317039500	0.463915317039500
412	P	0.462559718486350	0.463915317039500
413	N	0.520366023187758	0.520366023187758
414	E	0.554812488368986	0.554812488368986
415	S	0.715067617414587	0.715067617414587
416	S	0.715067617414587	0.715067617414587
417	L	0.744821628846457	0.715067617414587
418	S	0.627627693917520	0.627627693917520
419	I	0.627627693917520	0.627627693917520
420	F	0.609631509172364	0.627627693917520
421	S	0.664690717778370	0.664690717778370
422	E	0.714189571547332	0.685075093616721
423	I	0.685075093616721	0.714189571547332
424	F	0.787668392389695	0.776703786702478
425	Q	0.873914729573241	0.776703786702478
426	R	0.776703786702478	0.776703786702478
427	L	0.724498963443803	0.724498963443803
428	Y	0.425801309323461	0.425801309323461
429	R	0.239458551976133	0.425801309323461
430	S	0.352779631123484	0.352779631123484
431	D	0.466956243317315	0.288597358318745
432	V	0.288597358318745	0.288597358318745
433	F	0.110831845551092	0.202421274837736
434	K	0.202421274837736	0.157261310926586
435	G	0.157261310926586	0.110831845551092
436	E	0.083954516958368	0.128921070683937
437	N	0.078340358397722	0.128921070683937
438	Y	0.128921070683937	0.128921070683937
439	Q	0.128921070683937	0.128921070683937
440	K	0.357463864157214	0.128921070683937
441	E	0.157746439367307	0.128921070683937
442	L	0.054415288782936	0.115352106410566
443	N	0.110531828873359	0.115352106410566
444	Q	0.115352106410566	0.115352106410566
445	C	0.185090712594318	0.185090712594318
446	L	0.368243951545669	0.336156569979648
447	S	0.336156569979648	0.356854336132542
448	L	0.356854336132542	0.368243951545669
449	E	0.523724446524257	0.523724446524257
450	E	0.795899548408209	0.586127076130391
451	I	0.661815714495700	0.661815714495700
452	N	0.586127076130391	0.661815714495700
453	S	0.742503290321140	0.586127076130391
454	I	0.575875561721718	0.575875561721718
455	M	0.419534742200250	0.575875561721718
456	T	0.575875561721718	0.467575759025619
457	F	0.353348081277138	0.467575759025619
458	I	0.467575759025619	0.564334054073179
459	K	0.740810789417164	0.564334054073179
460	E	0.564334054073179	0.740810789417164
461	L	0.754150071686740	0.754150071686740
462	G	0.852131613106392	0.754150071686740
463	S	0.840987359435989	0.754150071686740
464	L	0.749314568911897	0.749314568911897
465	G	0.747255614371289	0.747255614371289
466	Q	0.615351459997718	0.615351459997718
467	F	0.442720804446964	0.485391773662835
468	Q	0.417328877210959	0.485391773662835
469	L	0.485391773662835	0.485391773662835
470	L	0.505480792966784	0.505480792966784
471	F	0.555051053701094	0.555051053701094
472	P	0.555051053701094	0.555051053701094
473	S	0.555051053701094	0.555051053701094
474	T	0.712768235400172	0.555051053701094
475	T	0.743555314443804	0.643377737615680
476	P	0.471148094645414	0.643377737615680
477	G	0.643377737615680	0.624411057465355
478	I	0.624411057465355	0.471148094645414
479	Q	0.306649581174267	0.368200951351880
480	S	0.287574661476405	0.316156077568208
481	L	0.368200951351880	0.306649581174267
482	M	0.316156077568208	0.316156077568208
483	H	0.279899023408538	0.368200951351880
484	E	0.395999958544710	0.368351935836444
485	F	0.368351935836444	0.368351935836444
486	Y	0.379617087028304	0.368351935836444
487	D	0.203488312826336	0.203488312826336
488	V	0.173100655071247	0.173100655071247
489	A	0.173100655071247	0.173100655071247
490	N	0.159678204529776	0.173100655071247
491	P	0.191828669724119	0.182066503350522
492	V	0.182066503350522	0.191828669724119
493	G	0.263484891700430	0.248949441762899
494	N	0.248949441762899	0.263484891700430
495	P	0.274915510378644	0.274915510378644
496	G	0.431378471962435	0.431378471962435
497	S	0.455266277413432	0.455266277413432
498	V	0.561295426345289	0.561295426345289
499	L	0.561295426345289	0.561295426345289
500	T	0.719643180640269	0.681083654348251
501	Q	0.737701305917327	0.712961909569430
502	Y	0.681083654348251	0.719643180640269
503	W	0.712961909569430	0.737701305917327
504	S	0.845201008150226	0.845201008150226
505	L	0.869508898376764	0.869508898376764
506	L	0.925650512686443	0.869508898376764
507	N	0.916528024363418	0.869508898376764
508	V	0.822588212124095	0.822588212124095
509	F	0.812164247362904	0.815433924184563
510	E	0.815433924184563	0.812164247362904
511	Q	0.720680005481475	0.720680005481475
512	F	0.545904608160959	0.545904608160959
513	Q	0.505399650074123	0.505399650074123
514	F	0.369635697720607	0.385855726409780
515	M	0.209678267913194	0.369635697720607
516	N	0.385855726409780	0.209678267913194
517	K	0.174585694745840	0.209678267913194
518	K	0.183118525016752	0.236504163326556
519	T	0.236504163326556	0.236504163326556
520	Q	0.251345812124701	0.251345812124701
521	P	0.251345812124701	0.251345812124701
522	H	0.268937150980237	0.251345812124701
523	P	0.101552911277849	0.101552911277849
524	L	0.036201614213197	0.042731667434104
525	E	0.042731667434104	0.042731667434104
526	W	0.036201614213197	0.042731667434104
527	N	0.075025348286204	0.044030588947662
528	S	0.044030588947662	0.044947845169330
529	F	0.044947845169330	0.044947845169330
530	T	0.044947845169330	0.044947845169330
531	E	0.038719369012056	0.044947845169330
532	D	0.074767953714386	0.044947845169330
533	K	0.035272534863301	0.038719369012056
534	N	0.106340854487273	0.044395241702023
535	I	0.029156828037630	0.044395241702023
536	E	0.044395241702023	0.044395241702023
537	K	0.086409075047742	0.029156828037630
538	P	0.028240359712151	0.036096845436593
539	Q	0.022295146492656	0.036096845436593
540	V	0.036096845436593	0.036096845436593
541	P	0.065982450038628	0.065982450038628
542	F	0.084209671606645	0.084209671606645
543	D	0.124530032082220	0.106461867687440
544	A	0.106461867687440	0.124530032082220
545	I	0.149952970734776	0.147223186938840
546	E	0.147223186938840	0.149952970734776
547	N	0.292538127293352	0.164269830982495
548	K	0.297023847201023	0.164269830982495
549	K	0.164269830982495	0.164269830982495
550	A	0.117198883340732	0.117198883340732
551	A	0.053359104490935	0.096111565698271
552	V	0.096111565698271	0.053359104490935
553	P	0.047386199903337	0.053359104490935
554	Q	0.047386199903337	0.085431307332199
555	I	0.085431307332199	0.085431307332199
556	K	0.158997783988189	0.096088073155371
557	N	0.167035061661734	0.096088073155371
558	E	0.096088073155371	0.096088073155371
559	N	0.041496090629921	0.041496090629921
560	K	0.019850874449164	0.019850874449164
561	E	0.009333743464571	0.011082181329010
562	I	0.011082181329010	0.010218182409878
563	H	0.010218182409878	0.009333743464571
564	C	0.008075974613852	0.010218182409878
565	S	0.009224108127778	0.010218182409878
566	D	0.023334875506317	0.023334875506317
567	D	0.037755358528622	0.037755358528622
568	E	0.043643159500324	0.043643159500324
569	N	0.089704655724704	0.089704655724704
570	T	0.242838439229203	0.137386232491990
571	P	0.137386232491990	0.137386232491990
572	C	0.137386232491990	0.137386232491990
573	H	0.077758938162285	0.137386232491990
574	I	0.083323480673862	0.137386232491990
575	K	0.254665762236250	0.254665762236250
576	Q	0.281859731263876	0.281859731263876
577	I	0.562241144485285	0.519189020662096
578	F	0.562241144485285	0.519189020662096
579	T	0.519189020662096	0.519189020662096
580	H	0.388347484188906	0.424909276322383
581	P	0.424909276322383	0.424909276322383
582	H	0.424909276322383	0.388347484188906
583	L	0.235752070048047	0.404994963256361
584	E	0.235752070048047	0.239662020751899
585	L	0.404994963256361	0.235752070048047
586	N	0.239662020751899	0.235752070048047
587	P	0.077756657735860	0.188205756427052
588	D	0.126159681383009	0.188205756427052
589	F	0.188205756427052	0.188205756427052
590	H	0.304557415307369	0.188205756427052
591	P	0.189106341703663	0.189106341703663
592	K	0.174705005904958	0.237640045577856
593	I	0.238629158226318	0.189106341703663
594	K	0.237640045577856	0.237640045577856
595	D	0.164144902522091	0.238629158226318
596	Y	0.282633784312928	0.282633784312928
597	Y	0.573438558445760	0.421097239476530
598	C	0.421097239476530	0.535016105331443
599	E	0.535016105331443	0.573438558445760
600	V	0.577803480483477	0.535016105331443
601	P	0.747174841637049	0.577803480483477
602	F	0.523235310100517	0.665000365611372
603	D	0.665000365611372	0.665000365611372
604	V	0.695144870058131	0.571116498386011
605	V	0.571116498386011	0.571116498386011
606	T	0.395336058715430	0.517771717939380
607	V	0.277411564232096	0.517771717939380
608	T	0.517771717939380	0.517771717939380
609	I	0.541884474338275	0.529949367166565
610	G	0.690819582174188	0.541884474338275
611	V	0.529949367166565	0.690819582174188
612	E	0.793682930201819	0.708622872204693
613	T	0.708622872204693	0.728202067512307
614	P	0.728202067512307	0.728202067512307
615	K	0.821037923506063	0.708622872204693
616	C	0.606993511587087	0.606993511587087
617	L	0.584983715288202	0.584983715288202
618	C	0.459354115786231	0.459354115786231
619	K	0.459354115786231	0.459354115786231
620	V	0.297503522857117	0.459354115786231
621	H	0.424520179874083	0.459354115786231
622	L	0.576865855965243	0.576865855965243
623	Y	0.663106905664633	0.663106905664633
624	E	0.676139552952699	0.663106905664633
625	Q	0.692409685139806	0.663106905664633
626	A	0.504580679340655	0.543734646538441
627	G	0.543734646538441	0.512858841431921
628	P	0.488659969981230	0.504580679340655
629	S	0.512858841431921	0.488659969981230
630	F	0.424728226837088	0.424728226837088
631	A	0.371486269593360	0.371486269593360
632	S	0.213122718708498	0.371486269593360
633	Y	0.307858387633075	0.371486269593360
634	P	0.495316544481147	0.444369539859104
635	L	0.444369539859104	0.495316544481147
636	G	0.682903169290500	0.682903169290500
637	L	0.825603018868993	0.825603018868993
638	G	0.889781733627987	0.825603018868993
639	M	0.880497606591434	0.825603018868993
640	N	0.750043278377036	0.750043278377036
641	K	0.632713013009846	0.632713013009846
642	I	0.498766602501782	0.498766602501782
643	S	0.498766602501782	0.498766602501782
644	I	0.393942630476681	0.481026722176810
645	F	0.481026722176810	0.393942630476681
646	V	0.271673434513127	0.271673434513127
647	V	0.220724800039475	0.271673434513127
648	D	0.159948450427508	0.271673434513127
649	E	0.310772087025922	0.310772087025922
650	S	0.493331875363171	0.325927071125580
651	P	0.325927071125580	0.325927071125580
652	A	0.455652433549088	0.325927071125580
653	H	0.279348459274090	0.280447310176788
654	G	0.280447310176788	0.279348459274090
655	E	0.187696724455024	0.279348459274090
656	T	0.216215575345567	0.280447310176788
657	L	0.488637978820951	0.488637978820951
658	I	0.642327659673867	0.488637978820951
659	T	0.507627290788117	0.488637978820951
660	Y	0.377412344205694	0.377412344205694
661	K	0.347671273421586	0.357248470563556
662	L	0.295879422799410	0.357248470563556
663	T	0.357248470563556	0.357248470563556
664	I	0.645242399816759	0.604612743771090
665	Y	0.604612743771090	0.604612743771090
666	R	0.604612743771090	0.604612743771090
667	E	0.583922571051375	0.583922571051375
668	D	0.443491452809135	0.528198593764864
669	R	0.360983397286062	0.443491452809135
670	P	0.528198593764864	0.422401777428001
671	S	0.375966783685576	0.375966783685576
672	L	0.422401777428001	0.375966783685576
673	P	0.365781187212707	0.365781187212707
674	L	0.201195903848055	0.365781187212707
675	F	0.303706889594617	0.365781187212707
676	E	0.564389408904445	0.525611041096084
677	A	0.705181744546903	0.564389408904445
678	F	0.525611041096084	0.612749695533777
679	T	0.676680049720574	0.612749695533777
680	A	0.612749695533777	0.612749695533777
681	C	0.612749695533777	0.676680049720574
682	G	0.777640879783905	0.686200824684621
683	F	0.791228207876093	0.764020430691444
684	V	0.686200824684621	0.764020430691444
685	Q	0.764020430691444	0.686200824684621
686	D	0.602326190950547	0.602326190950547
687	C	0.317583567047917	0.378451294796063
688	G	0.317583567047917	0.317583567047917
689	L	0.378451294796063	0.317583567047917
690	L	0.222824357562575	0.317583567047917
691	I	0.416037023333652	0.260252965546724
692	H	0.260252965546724	0.260252965546724
693	P	0.149195429676700	0.278983558659384
694	E	0.278983558659384	0.278983558659384
695	E	0.436368413744113	0.278983558659384
696	T	0.325326692430665	0.278983558659384
697	C	0.241710789555975	0.241710789555975
698	G	0.227046470028791	0.241460196922542
699	L	0.241460196922542	0.227046470028791
700	Q	0.082369299805146	0.196616170349342
701	P	0.092705561588550	0.196616170349342
702	I	0.196616170349342	0.196616170349342
703	S	0.444711725013163	0.444711725013163
704	S	0.562770618474989	0.444711725013163
705	D	0.560079039454369	0.530772958989147
706	Y	0.312819293069175	0.530772958989147
707	I	0.530772958989147	0.398970852224783
708	E	0.362110208261009	0.398970852224783
709	A	0.398970852224783	0.398970852224783
710	I	0.556326692388957	0.362110208261009
711	L	0.343622542777750	0.343622542777750
712	Q	0.343622542777750	0.343622542777750
713	S	0.283561550547017	0.283561550547017
714	E	0.283561550547017	0.283561550547017
715	L	0.255864577002420	0.255864577002420
716	K	0.137357557654578	0.173343502435271
717	R	0.173343502435271	0.137357557654578
718	C	0.136187746887457	0.137357557654578
719	P	0.132959959733358	0.142501911039235
720	S	0.142501911039235	0.142501911039235
721	G	0.234973913795820	0.207021583137248
722	D	0.207021583137248	0.234973913795820
723	M	0.422012209174349	0.422012209174349
724	K	0.422012209174349	0.422012209174349
725	G	0.436445070818546	0.422012209174349
726	Q	0.535419332364661	0.422012209174349
727	W	0.417858735191389	0.417858735191389
728	I	0.296790711472358	0.323323453023737
729	V	0.250832254645095	0.323323453023737
730	P	0.323323453023737	0.323323453023737
731	C	0.491497394728720	0.353588317213089
732	L	0.507843264081749	0.491497394728720
733	S	0.353588317213089	0.507843264081749
734	C	0.588937164728042	0.507843264081749
735	S	0.626220211125593	0.353588317213089
736	D	0.326921863914897	0.326921863914897
737	N	0.326921863914897	0.326921863914897
738	R	0.223576824851758	0.326921863914897
739	T	0.401504731859046	0.278246057460525
740	C	0.278246057460525	0.223576824851758
741	D	0.148519000013051	0.158278186896621
742	W	0.158278186896621	0.148519000013051
743	R	0.085011004158596	0.148519000013051
744	E	0.129809226874696	0.158278186896621
745	I	0.215929690341398	0.215929690341398
746	T	0.375383976289212	0.296332040998426
747	W	0.296332040998426	0.375383976289212
748	Q	0.415317997044782	0.415317997044782
749	P	0.453891356544537	0.444589617407756
750	H	0.627046368204136	0.444589617407756
751	N	0.444589617407756	0.453891356544537
752	C	0.386734254981563	0.483266531563314
753	Q	0.503353627208474	0.460486415096078
754	Y	0.483266531563314	0.460486415096078
755	G	0.460486415096078	0.460486415096078
756	V	0.284533290404414	0.460486415096078
757	L	0.408998842496029	0.460486415096078
758	T	0.604674346886007	0.505504940052204
759	K	0.517527912120895	0.505504940052204
760	P	0.505504940052204	0.505504940052204
761	Q	0.407213505434863	0.452195567632744
762	L	0.412432525932997	0.452195567632744
763	Q	0.452195567632744	0.452195567632744
764	Q	0.672258032627114	0.672258032627114
765	C	0.692062274281500	0.672258032627114
766	L	0.708921530780224	0.672258032627114
767	G	0.645553284790959	0.645553284790959
768	G	0.491218605545389	0.554491230456662
769	R	0.531809064736023	0.531809064736023
770	K	0.554491230456662	0.491218605545389
771	I	0.344508760221959	0.380646853433784
772	L	0.380646853433784	0.380646853433784
773	F	0.334927922509201	0.344508760221959
774	I	0.389707255672450	0.380646853433784
775	G	0.338273898152077	0.389707255672450
776	D	0.539289363502016	0.539289363502016
777	S	0.728289218463829	0.728289218463829
778	T	0.823543345312480	0.739714932158570
779	N	0.909732986471739	0.739714932158570
780	R	0.739714932158570	0.739714932158570
781	G	0.620084422375733	0.621367928975313
782	I	0.621367928975313	0.620084422375733
783	M	0.390047007217122	0.495528379221471
784	Y	0.326861752948404	0.495528379221471
785	Y	0.495528379221471	0.495528379221471
786	L	0.648547652705875	0.549293632342720
787	I	0.627436650172915	0.627436650172915
788	E	0.549293632342720	0.648547652705875
789	R	0.691054848872692	0.627436650172915
790	L	0.731889814490124	0.589048204541270
791	N	0.558331635303920	0.589048204541270
792	E	0.589048204541270	0.558331635303920
793	T	0.471628997237499	0.471628997237499
794	L	0.280479582624726	0.280479582624726
795	Q	0.173402705807956	0.240220147392092
796	E	0.088544374246773	0.240220147392092
797	W	0.240220147392092	0.225479865427204
798	Q	0.336566390706500	0.225479865427204
799	K	0.225479865427204	0.240220147392092
800	V	0.225479865427204	0.336566390706500
801	H	0.463736438267621	0.225479865427204
802	G	0.404248973459496	0.225479865427204
803	T	0.214499935860610	0.268718498284745
804	K	0.182845357984842	0.214499935860610
805	F	0.268718498284745	0.214499935860610
806	Y	0.157970254256633	0.268718498284745
807	H	0.276404758423165	0.276404758423165
808	N	0.452016188746932	0.326015662021121
809	V	0.326015662021121	0.437177918783312
810	N	0.437177918783312	0.452016188746932
811	G	0.506761487795055	0.506761487795055
812	G	0.637590929836913	0.595081505140363
813	K	0.763623057074041	0.595081505140363
814	T	0.595081505140363	0.595081505140363
815	L	0.439229703300778	0.595081505140363
816	I	0.575820364322701	0.595081505140363
817	S	0.772133172501592	0.772133172501592
818	Y	0.801800205270709	0.801800205270709
819	S	0.836051113472157	0.836051113472157
820	Y	0.851481523535169	0.851481523535169
821	Y	0.883493754327042	0.883493754327042
822	P	0.937929495316239	0.883493754327042
823	Q	0.941609640216027	0.883493754327042
824	F	0.879462939130939	0.879462939130939
825	W	0.783700613454740	0.871295266132386
826	I	0.871295266132386	0.783700613454740
827	S	0.691828852562679	0.691828852562679
828	P	0.640407242860237	0.640407242860237
829	S	0.557997183340132	0.578051317953156
830	L	0.578051317953156	0.557997183340132
831	R	0.480596441847217	0.520853378703445
832	P	0.519492630689314	0.519492630689314
833	T	0.520853378703445	0.507700503583236
834	F	0.507700503583236	0.507700503583236
835	E	0.318513439525670	0.372359702125744
836	N	0.335225505728281	0.372359702125744
837	A	0.372359702125744	0.335225505728281
838	L	0.390279035103080	0.335225505728281
839	E	0.224570864006975	0.335225505728281
840	H	0.335225505728281	0.254059641520083
841	L	0.254059641520083	0.224570864006975
842	L	0.210891658765016	0.210891658765016
843	Q	0.126338939101526	0.181329085046486
844	R	0.159973478827085	0.159973478827085
845	S	0.181329085046486	0.154315142505441
846	R	0.154315142505441	0.159973478827085
847	P	0.142099025653432	0.181329085046486
848	L	0.351501322669276	0.351501322669276
849	E	0.461605316743061	0.351501322669276
850	N	0.437652128301026	0.351501322669276
851	T	0.238500973836980	0.288572791674486
852	G	0.204225350280434	0.272332562795820
853	Q	0.288572791674486	0.272332562795820
854	T	0.272332562795820	0.288572791674486
855	V	0.407192953595893	0.390646511926462
856	L	0.602885832168324	0.407192953595893
857	V	0.390646511926462	0.527565583427686
858	V	0.527565583427686	0.527565583427686
859	G	0.527565583427686	0.527565583427686
860	G	0.543542377350602	0.543542377350602
861	V	0.747407121755441	0.747407121755441
862	Q	0.747407121755441	0.747407121755441
863	W	0.856291216575045	0.803233922041651
864	L	0.876750295423663	0.803233922041651
865	N	0.803233922041651	0.803233922041651
866	S	0.692957066962818	0.803233922041651
867	N	0.692957066962818	0.803233922041651
868	H	0.848668991124961	0.815655848121948
869	L	0.874895424192023	0.815655848121948
870	Q	0.815655848121948	0.815655848121948
871	I	0.733550716761375	0.733550716761375
872	I	0.524469402087522	0.723132884977547
873	H	0.524469402087522	0.674476937193515
874	K	0.723132884977547	0.674476937193515
875	V	0.674476937193515	0.723132884977547
876	L	0.841706069127292	0.841706069127292
877	K	0.902591506657760	0.893741526698363
878	R	0.893741526698363	0.902591506657760
879	E	0.948872812682459	0.902591506657760
880	N	0.948872812682459	0.895773413616874
881	L	0.895773413616874	0.941384208801312
882	L	0.889621693162442	0.895773413616874
883	N	0.941384208801312	0.889621693162442
884	I	0.876851057640879	0.885270513784565
885	L	0.885270513784565	0.885270513784565
886	V	0.860873204138146	0.885270513784565
887	I	0.914642933319492	0.914642933319492
888	I	0.952656690629740	0.952656690629740
889	K	0.979445940279852	0.952656690629740
890	T	0.955673885693455	0.952656690629740
891	L	0.951386916519944	0.951386916519944
892	G	0.924977695389544	0.924977695389544
893	I	0.820743272585234	0.820743272585234
894	G	0.806054902343796	0.806054902343796
895	F	0.724323875601045	0.724323875601045
896	H	0.706860858696542	0.706860858696542
897	L	0.689934450783144	0.704675031470116
898	P	0.704675031470116	0.689934450783144
899	V	0.685299522407457	0.685299522407457
900	D	0.536854629667524	0.536854629667524
901	G	0.468140119595694	0.473618492448520
902	V	0.424384353222794	0.468140119595694
903	H	0.473618492448520	0.424384353222794
904	F	0.276423587305996	0.412355866348834
905	L	0.399657522882148	0.412355866348834
906	T	0.412355866348834	0.399657522882148
907	Q	0.437672496696715	0.399657522882148
908	S	0.207622413259164	0.412355866348834
909	E	0.293743209227453	0.437672496696715
910	V	0.508235822544409	0.508235822544409
911	Q	0.552341158914697	0.552341158914697
912	N	0.699703738700163	0.552341158914697
913	L	0.700848028303188	0.552341158914697
914	W	0.383952768211978	0.453237777800776
915	K	0.383952768211978	0.438681867727954
916	E	0.453237777800776	0.438681867727954
917	N	0.438681867727954	0.447933261647586
918	L	0.562063307970627	0.447933261647586
919	I	0.447933261647586	0.447933261647586
920	I	0.399343520373703	0.447933261647586
921	L	0.591980082674452	0.399343520373703
922	D	0.307174747659835	0.399343520373703
923	T	0.276311319771820	0.375472854315962
924	A	0.408496759562826	0.375472854315962
925	K	0.375472854315962	0.408496759562826
926	K	0.433809246120477	0.408496759562826
927	H	0.432470650805612	0.375472854315962
928	G	0.274528127088691	0.274528127088691
929	Y	0.274528127088691	0.274528127088691
930	E	0.169189046235219	0.274528127088691
931	V	0.379965418138280	0.287195842024470
932	V	0.314255827572310	0.314255827572310
933	D	0.287195842024470	0.379965418138280
934	T	0.425235047494059	0.314255827572310
935	F	0.425235047494059	0.425235047494059
936	T	0.282629074409417	0.425235047494059
937	I	0.493327811086595	0.493327811086595
938	T	0.513759262765558	0.493327811086595
939	M	0.629372608192276	0.493327811086595
940	G	0.429503199571483	0.513759262765558
941	R	0.293897718727357	0.499987342500003
942	Y	0.572131168378178	0.462156929361661
943	K	0.499987342500003	0.478157720101646
944	E	0.462156929361661	0.478157720101646
945	F	0.478157720101646	0.472773792138004
946	L	0.456795458635368	0.462156929361661
947	Q	0.472773792138004	0.456795458635368
948	G	0.255008148725317	0.456795458635368
949	K	0.435689900326796	0.435689900326796
950	C	0.549609511927300	0.413451794030962
951	G	0.399240630923368	0.435689900326796
952	C	0.413451794030962	0.536519737432004
953	H	0.536519737432004	0.413451794030962
954	F	0.537875160597666	0.413451794030962
955	H	0.382545710490380	0.387655327666616
956	E	0.387655327666616	0.387655327666616
957	V	0.324651294917345	0.382545710490380
958	V	0.468851825228671	0.387655327666616
959	K	0.303689439454185	0.468851825228671
960	S	0.518735518891240	0.518735518891240
961	K	0.577474462040942	0.518735518891240
962	L	0.544464534023311	0.518735518891240
963	S	0.490333257193710	0.544464534023311
964	K	0.456917872876275	0.490333257193710
965	E	0.612582392177103	0.481120617448101
966	Y	0.481120617448101	0.456917872876275
967	N	0.369742951764233	0.369742951764233
968	F	0.330493327830545	0.369742951764233
969	I	0.347332385933835	0.369742951764233
970	K	0.534707179470490	0.410216255954963
971	M	0.479161939624242	0.443199302515582
972	K	0.410216255954963	0.479161939624242
973	R	0.443199302515582	0.479161939624242
974	S	0.705907303738192	0.705907303738192
975	R	0.721492770433905	0.705907303738192
976	N	0.765563878394066	0.705907303738192
977	H	0.580976158142637	0.580976158142637
978	I	0.385886990475760	0.399939261883455
979	M	0.399939261883455	0.399939261883455
980	G	0.294686598815436	0.399939261883455
981	R	0.454311478680927	0.399939261883455
982	Y	0.415875757113879	0.396463733988994
983	F	0.396463733988994	0.396463733988994
984	S	0.315212855424281	0.396463733988994
985	N	0.369729503525048	0.369729503525048
986	Q	0.481305568464543	0.315440999044919
987	S	0.315440999044919	0.369729503525048
988	K	0.195533159374662	0.375267976647458
989	L	0.375267976647458	0.315440999044919
990	Q	0.375267976647458	0.257598230485763
991	Q	0.257598230485763	0.257598230485763
992	G	0.136328697072498	0.257598230485763
993	T	0.214617012250815	0.257598230485763
994	V	0.270794307402429	0.270794307402429
995	T	0.407003136011314	0.372582085874446
996	N	0.425459512110467	0.372582085874446
997	F	0.372582085874446	0.372582085874446
998	R	0.211777986624654	0.372191894168820
999	S	0.372191894168820	0.372191894168820
1000	P	0.337628197688071	0.372191894168820
1001	Y	0.383503180383103	0.383503180383103
1002	H	0.512021965021067	0.494229471224279
1003	V	0.496962082383188	0.494229471224279
1004	R	0.494229471224279	0.494229471224279
1005	G	0.414231013266906	0.494229471224279
1006	P	0.435197488072501	0.494229471224279
1007	I	0.572951788479882	0.572951788479882
1008	N	0.715948559535501	0.648887098299350
1009	Q	0.747814587742302	0.715948559535501
1010	V	0.648887098299350	0.715948559535501
1011	C	0.720527049967771	0.720527049967771
1012	S	0.708235252966948	0.720527049967771
1013	E	0.734109496065759	0.734109496065759
1014	I	0.743395716410705	0.734109496065759
1015	L	0.762659283146870	0.734109496065759
1016	L	0.630033420381526	0.684567530442919
1017	S	0.684567530442919	0.630033420381526
1018	R	0.500000000000000	0.500000000000000
1019	M	0.500000000000000	0.500000000000000
1020	C	0.500000000000000	0.500000000000000
1021	A	0.500000000000000	0.500000000000000
1022	N	0.500000000000000	0.500000000000000
1023	K	0.500000000000000	0.500000000000000
1024	R	0.500000000000000	0.500000000000000
1025	T	0.500000000000000	0.500000000000000
1026	M	0.500000000000000	0.500000000000000
