# Supplementary material for: Conserved degronome features governing quality control associated proteolysis
Source: Nat Commun. 2022 Dec 8;13:7588. doi: 10.1038/s41467-022-35298-y (PMC9732359; doi:10.1038/s41467-022-35298-y)
Supplement: Supplementary file 7 — Supplementary Data 5 [file 41467_2022_35298_MOESM7_ESM.zip › profile_A4D0Y5.csv]

# Degron profile of A4D0Y5
# logit: Predicted probability of a tile being a degron (PSI<2.2) assigned to central position
# smooth: Running median spanning 5 positions
resi	aa	logit	logit_smooth
1	M	0.500000000000000	0.500000000000000
2	G	0.500000000000000	0.500000000000000
3	A	0.500000000000000	0.500000000000000
4	E	0.500000000000000	0.500000000000000
5	R	0.500000000000000	0.500000000000000
6	V	0.500000000000000	0.500000000000000
7	C	0.500000000000000	0.500000000000000
8	T	0.500000000000000	0.500000000000000
9	K	0.055500975339851	0.055500975339851
10	A	0.045754233595511	0.055500975339851
11	P	0.035130074264615	0.055500975339851
12	E	0.056961775993743	0.056961775993743
13	I	0.154080416361356	0.144436903048393
14	T	0.144436903048393	0.144436903048393
15	Q	0.156817266551671	0.144436903048393
16	D	0.104831665111849	0.127847431599739
17	E	0.084158730390068	0.104831665111849
18	A	0.127847431599739	0.084158730390068
19	E	0.064175345712193	0.077735224003736
20	I	0.057489626651478	0.077735224003736
21	Y	0.077735224003736	0.064175345712193
22	S	0.077735224003736	0.077735224003736
23	L	0.059293801248029	0.077735224003736
24	T	0.122098126390798	0.122098126390798
25	N	0.207834067776388	0.207834067776388
26	M	0.256787696935760	0.256787696935760
27	E	0.311319039450233	0.293222263707181
28	G	0.311319039450233	0.293222263707181
29	N	0.293222263707181	0.293222263707181
30	I	0.184295970439187	0.192343951798454
31	G	0.184295970439187	0.192343951798454
32	I	0.192343951798454	0.192343951798454
33	K	0.306776261515599	0.306776261515599
34	G	0.510351895516617	0.395177943487234
35	C	0.395177943487234	0.510351895516617
36	E	0.680151473614779	0.680151473614779
37	F	0.829621328972782	0.773432123813222
38	K	0.849923692434361	0.829621328972782
39	S	0.773432123813222	0.829621328972782
40	W	0.829689980048121	0.773432123813222
41	L	0.705267664595038	0.773432123813222
42	F	0.700762530312325	0.829689980048121
43	K	0.840819229234523	0.840819229234523
44	F	0.860734003579099	0.860734003579099
45	Y	0.952885672383741	0.933052416344849
46	Q	0.945592314113203	0.933052416344849
47	A	0.933052416344849	0.933052416344849
48	R	0.888902730931445	0.888902730931445
49	S	0.873261551550180	0.873261551550180
50	Q	0.775676279819676	0.775676279819676
51	V	0.594836881145168	0.594836881145168
52	L	0.569638444612651	0.570974462656922
53	L	0.550845328291699	0.570974462656922
54	C	0.570974462656922	0.570974462656922
55	G	0.730442888038902	0.674173417608792
56	E	0.690634973362990	0.674173417608792
57	V	0.674173417608792	0.674173417608792
58	K	0.621417917818590	0.626480891601755
59	N	0.626480891601755	0.621417917818590
60	P	0.498586686264060	0.498586686264060
61	Y	0.348583764040545	0.348583764040545
62	L	0.326934045665175	0.326934045665175
63	L	0.221924584477893	0.258206865865971
64	T	0.178025199172735	0.221924584477893
65	S	0.258206865865971	0.178025199172735
66	N	0.139362587750001	0.178025199172735
67	K	0.174082517946405	0.258206865865971
68	T	0.299028253378409	0.299028253378409
69	T	0.485293320842703	0.299028253378409
70	V	0.355094603783814	0.299028253378409
71	K	0.240105933835610	0.240105933835610
72	E	0.125079373050096	0.125079373050096
73	Q	0.066006817303047	0.087688358148907
74	N	0.070847469103456	0.087688358148907
75	A	0.087688358148907	0.087688358148907
76	C	0.111197838161520	0.111197838161520
77	L	0.156910223740691	0.111197838161520
78	T	0.184279461664918	0.156910223740691
79	H	0.091038271201519	0.166372351542284
80	P	0.166372351542284	0.184279461664918
81	D	0.395072226063856	0.395072226063856
82	R	0.500000000000000	0.500000000000000
83	S	0.500000000000000	0.500000000000000
84	A	0.500000000000000	0.500000000000000
85	M	0.500000000000000	0.500000000000000
86	A	0.500000000000000	0.500000000000000
87	G	0.500000000000000	0.500000000000000
88	L	0.500000000000000	0.500000000000000
89	L	0.500000000000000	0.500000000000000
90	L	0.500000000000000	0.500000000000000
