# Supplementary material for: Conserved degronome features governing quality control associated proteolysis
Source: Nat Commun. 2022 Dec 8;13:7588. doi: 10.1038/s41467-022-35298-y (PMC9732359; doi:10.1038/s41467-022-35298-y)
Supplement: Supplementary file 7 — Supplementary Data 5 [file 41467_2022_35298_MOESM7_ESM.zip › profile_A4D161.csv]

# Degron profile of A4D161
# logit: Predicted probability of a tile being a degron (PSI<2.2) assigned to central position
# smooth: Running median spanning 5 positions
resi	aa	logit	logit_smooth
1	M	0.500000000000000	0.500000000000000
2	E	0.500000000000000	0.500000000000000
3	R	0.500000000000000	0.500000000000000
4	L	0.500000000000000	0.500000000000000
5	T	0.500000000000000	0.500000000000000
6	L	0.500000000000000	0.500000000000000
7	P	0.500000000000000	0.500000000000000
8	L	0.500000000000000	0.500000000000000
9	G	0.274936692431947	0.321417487464065
10	G	0.321417487464065	0.321417487464065
11	A	0.321417487464065	0.321417487464065
12	A	0.431820931153101	0.321417487464065
13	A	0.303855179382553	0.321417487464065
14	V	0.317784872943030	0.335459007467090
15	D	0.335459007467090	0.317784872943030
16	E	0.503168562583379	0.317784872943030
17	Y	0.289555302926518	0.289555302926518
18	L	0.236341376680383	0.236341376680383
19	E	0.169839128078755	0.169839128078755
20	Y	0.076911087705401	0.076911087705401
21	R	0.048824842828539	0.048824842828539
22	R	0.030654476256684	0.048824842828539
23	I	0.017183169976821	0.048824842828539
24	V	0.061667408225238	0.061667408225238
25	G	0.176203673648964	0.061667408225238
26	E	0.111040324102002	0.061667408225238
27	D	0.053492153046169	0.053492153046169
28	D	0.053492153046169	0.053492153046169
29	G	0.018396608707497	0.029193490295509
30	G	0.029193490295509	0.018396608707497
31	K	0.015748775309341	0.015748775309341
32	L	0.004491753845252	0.005679580352954
33	F	0.004559661283056	0.005679580352954
34	T	0.005679580352954	0.005679580352954
35	P	0.010620992436668	0.010620992436668
36	E	0.019848745401523	0.019848745401523
37	E	0.064631584711612	0.064631584711612
38	Y	0.146537774658864	0.146537774658864
39	E	0.161801502801179	0.161801502801179
40	E	0.277796099528556	0.180938646434242
41	Y	0.180938646434242	0.180938646434242
42	K	0.181748018647833	0.180938646434242
43	R	0.168544937169940	0.180938646434242
44	K	0.159093486209862	0.181748018647833
45	V	0.262299417766170	0.262299417766170
46	L	0.537794432996959	0.537794432996959
47	P	0.556694155272188	0.556694155272188
48	L	0.788592051488112	0.788592051488112
49	R	0.866623557751455	0.866623557751455
50	L	0.881407617618182	0.881407617618182
51	Q	0.894797615653009	0.881407617618182
52	N	0.887428977576652	0.881407617618182
53	R	0.876654420271781	0.876654420271781
54	L	0.808194433399948	0.808194433399948
55	F	0.629040152236652	0.750022857678049
56	V	0.750022857678049	0.629040152236652
57	S	0.443885083317447	0.542921119402417
58	W	0.542921119402417	0.542921119402417
59	R	0.373470586895165	0.542921119402417
60	S	0.548270752886251	0.548270752886251
61	P	0.722915758924233	0.548270752886251
62	T	0.646418420813320	0.548270752886251
63	G	0.452703563748888	0.452703563748888
64	M	0.202649058961704	0.220617196810162
65	D	0.130945847423730	0.202649058961704
66	C	0.220617196810162	0.202649058961704
67	K	0.186670040871955	0.220617196810162
68	L	0.284415130423655	0.284415130423655
69	V	0.389555612907232	0.389555612907232
70	G	0.431505417057576	0.431505417057576
71	P	0.447327612071521	0.447327612071521
72	E	0.535978755926372	0.535978755926372
73	T	0.570741181247850	0.570741181247850
74	L	0.714951366106836	0.590389444279305
75	C	0.590389444279305	0.590389444279305
76	F	0.622379579378672	0.590389444279305
77	C	0.452690972461101	0.452690972461101
78	T	0.329023207973357	0.417402721127193
79	H	0.244801954887657	0.417402721127193
80	R	0.417402721127193	0.417402721127193
81	Y	0.417402721127193	0.417402721127193
82	K	0.465140787370613	0.417402721127193
83	Q	0.485181880571937	0.417402721127193
84	H	0.332852411616977	0.332852411616977
85	K	0.197672864422485	0.197672864422485
86	T	0.124021987750003	0.183572461033446
87	D	0.183572461033446	0.183572461033446
88	L	0.150583091405269	0.150583091405269
89	E	0.250662770481176	0.161376967308694
90	A	0.088065863124370	0.150583091405269
91	I	0.161376967308694	0.161376967308694
92	P	0.150579730018521	0.161376967308694
93	Q	0.208870785621059	0.205327520350860
94	Q	0.205327520350860	0.208870785621059
95	C	0.303534853202460	0.261881151953735
96	P	0.468542890847294	0.303534853202460
97	I	0.261881151953735	0.427277754784524
98	D	0.498060104733690	0.427277754784524
99	L	0.427277754784524	0.427277754784524
100	P	0.370422729343377	0.427539080412727
101	C	0.427539080412727	0.427539080412727
102	Q	0.498327053742918	0.498327053742918
103	V	0.650811832988471	0.650811832988471
104	T	0.685609672471575	0.685609672471575
105	G	0.816230977645871	0.788153267576208
106	C	0.788153267576208	0.816230977645871
107	Q	0.863525676285491	0.855186577258519
108	C	0.863525676285491	0.855186577258519
109	R	0.855186577258519	0.855186577258519
110	A	0.735501661610632	0.750861498642695
111	Y	0.750861498642695	0.735501661610632
112	L	0.619867090149578	0.735501661610632
113	Y	0.578230906834311	0.712711708263147
114	V	0.786861171448638	0.712711708263147
115	P	0.712711708263147	0.743654926768012
116	L	0.811925427274643	0.786861171448638
117	N	0.743654926768012	0.768336371755858
118	G	0.811925427274643	0.768336371755858
119	S	0.768336371755858	0.743654926768012
120	Q	0.673773711971160	0.673773711971160
121	P	0.672574242845208	0.672574242845208
122	I	0.592849264279160	0.592849264279160
123	R	0.299103169307726	0.316580995337176
124	C	0.316580995337176	0.299103169307726
125	R	0.210002812805793	0.299103169307726
126	C	0.250986606133322	0.316580995337176
127	K	0.352293316690815	0.352293316690815
128	H	0.400288953496097	0.353557578297274
129	F	0.380764544537468	0.353557578297274
130	A	0.353557578297274	0.353557578297274
131	D	0.334196989214541	0.334196989214541
132	Q	0.319885214363849	0.319885214363849
133	H	0.319885214363849	0.319885214363849
134	S	0.256962191577935	0.270523056562344
135	A	0.178818710268886	0.256962191577935
136	A	0.270523056562344	0.255947488866305
137	P	0.255947488866305	0.185068238151678
138	G	0.147901959849446	0.255947488866305
139	F	0.185068238151678	0.255947488866305
140	T	0.312429692479111	0.271314980699739
141	C	0.271314980699739	0.312429692479111
142	N	0.392209629778221	0.361796051810208
143	T	0.410266282585583	0.392209629778221
144	C	0.361796051810208	0.410266282585583
145	S	0.425849627045615	0.425849627045615
146	K	0.619830517045022	0.619830517045022
147	C	0.685557500791668	0.651994867106510
148	S	0.651994867106510	0.685557500791668
149	G	0.694576016484524	0.685557500791668
150	F	0.694576016484524	0.684273411635581
151	H	0.684273411635581	0.684273411635581
152	S	0.664197246742169	0.664197246742169
153	C	0.511506205736443	0.664197246742169
154	F	0.562359985331003	0.643295514850440
155	T	0.702340630996992	0.643295514850440
156	C	0.643295514850440	0.643295514850440
157	A	0.660352489175517	0.643295514850440
158	C	0.562408146250166	0.562408146250166
159	G	0.410179368039078	0.562408146250166
160	Q	0.523817183943433	0.523817183943433
161	P	0.652279598684894	0.410179368039078
162	A	0.401461344300732	0.401461344300732
163	Y	0.266286665800146	0.266286665800146
164	A	0.252864550779833	0.252864550779833
165	H	0.162823015871590	0.162823015871590
166	D	0.083397625109176	0.131889790806713
167	T	0.057618241826114	0.131889790806713
168	V	0.131889790806713	0.131889790806713
169	V	0.168101138442531	0.131889790806713
170	E	0.179888668494487	0.131889790806713
171	T	0.093064021676215	0.093064021676215
172	K	0.052924750909355	0.057693140522674
173	Q	0.037263785026975	0.057693140522674
174	E	0.057693140522674	0.057693140522674
175	R	0.084767302688979	0.057693140522674
176	L	0.077938333275486	0.057693140522674
177	A	0.024173612812327	0.041950759029091
178	Q	0.028725194954962	0.041950759029091
179	E	0.041950759029091	0.041950759029091
180	K	0.069750583741239	0.069750583741239
181	P	0.088919630571895	0.088919630571895
182	V	0.114894633314953	0.114894633314953
183	G	0.253766102521562	0.114894633314953
184	Q	0.192435103008456	0.128012417792710
185	D	0.087505239655825	0.138569523234968
186	I	0.128012417792710	0.138569523234968
187	P	0.138569523234968	0.138569523234968
188	Y	0.174808644476918	0.174808644476918
189	A	0.295689221517221	0.224591479229200
190	A	0.330621996489408	0.295689221517221
191	M	0.224591479229200	0.330621996489408
192	G	0.418511289902526	0.418511289902526
193	G	0.489081553483409	0.418511289902526
194	L	0.523718362748633	0.454054093220002
195	T	0.289945634513535	0.454054093220002
196	G	0.454054093220002	0.419454003527721
197	F	0.419454003527721	0.419454003527721
198	S	0.388467101014097	0.419454003527721
199	S	0.493019326108916	0.388467101014097
200	L	0.244232145368756	0.244232145368756
201	A	0.176021353608594	0.220308689261569
202	E	0.220308689261569	0.186320684154464
203	G	0.102101683942194	0.186320684154464
204	Y	0.186320684154464	0.186320684154464
205	M	0.186320684154464	0.172864600976031
206	R	0.172864600976031	0.172864600976031
207	L	0.150843927605000	0.150843927605000
208	D	0.150843927605000	0.150843927605000
209	D	0.138857484280701	0.150843927605000
210	S	0.070143042100559	0.150843927605000
211	G	0.197114393225419	0.168263355973904
212	I	0.378902586695366	0.168263355973904
213	G	0.168263355973904	0.168263355973904
214	V	0.118565940336702	0.118565940336702
215	P	0.095817499135361	0.118565940336702
216	S	0.103010586072154	0.118565940336702
217	V	0.188515379869427	0.188515379869427
218	E	0.363228642405586	0.363228642405586
219	F	0.493089327598042	0.363228642405586
220	L	0.391367247754344	0.363228642405586
221	E	0.240034462513519	0.280094188900862
222	S	0.262046820148461	0.280094188900862
223	P	0.280094188900862	0.280094188900862
224	I	0.462344280324218	0.368456075213040
225	T	0.447735401564067	0.447735401564067
226	A	0.368456075213040	0.462344280324218
227	V	0.655029225076338	0.447735401564067
228	D	0.483912879481732	0.483912879481732
229	S	0.379844932163209	0.516185153310383
230	P	0.516185153310383	0.516185153310383
231	F	0.516185153310383	0.516185153310383
232	L	0.556581788343360	0.516185153310383
233	K	0.381397411119120	0.381397411119120
234	A	0.378821712339369	0.378821712339369
235	F	0.296962883103655	0.296962883103655
236	Q	0.124498202149763	0.296962883103655
237	A	0.223396887676003	0.296962883103655
238	S	0.350821274601246	0.223396887676003
239	S	0.391273487140072	0.223396887676003
240	S	0.146708462359212	0.146708462359212
241	S	0.134998390672668	0.134998390672668
242	S	0.111231498178010	0.111231498178010
243	P	0.093468234576065	0.093468234576065
244	E	0.052297063636728	0.056433363191733
245	T	0.056433363191733	0.056433363191733
246	L	0.043032515089444	0.056433363191733
247	T	0.071221223685559	0.071221223685559
248	D	0.071221223685559	0.071221223685559
249	V	0.071221223685559	0.071221223685559
250	G	0.125919307695716	0.125919307695716
251	T	0.134520862642551	0.134520862642551
252	S	0.164783427273166	0.142274253258748
253	S	0.226071734650721	0.142274253258748
254	Q	0.142274253258748	0.142274253258748
255	V	0.048243603819985	0.048243603819985
256	S	0.024445203271318	0.024445203271318
257	S	0.024445203271318	0.024445203271318
258	L	0.021621453873117	0.024445203271318
259	R	0.034628794812032	0.034628794812032
260	R	0.062171988671108	0.062171988671108
261	P	0.110213163882981	0.066388578721821
262	E	0.066388578721821	0.066388578721821
263	E	0.076769363678172	0.076769363678172
264	D	0.049980969667208	0.076769363678172
265	D	0.083475725959085	0.076769363678172
266	M	0.077520189351856	0.049980969667208
267	A	0.025036992696783	0.034558995777209
268	F	0.025036992696783	0.034558995777209
269	F	0.034558995777209	0.034558995777209
270	E	0.038188068509585	0.038188068509585
271	R	0.094214306751594	0.094214306751594
272	R	0.094214306751594	0.094214306751594
273	Y	0.164028850813508	0.164028850813508
274	Q	0.325141168027224	0.231963768367335
275	E	0.282189464666545	0.242477122964085
276	R	0.231963768367335	0.242477122964085
277	M	0.242477122964085	0.231963768367335
278	K	0.139055246004798	0.175395530876681
279	M	0.175395530876681	0.174509468840091
280	E	0.156732473067977	0.156732473067977
281	K	0.174509468840091	0.174465994155353
282	A	0.094034172832254	0.174465994155353
283	A	0.174465994155353	0.174509468840091
284	K	0.238327947478708	0.191356690636292
285	W	0.224812908514317	0.202398398776327
286	K	0.191356690636292	0.202398398776327
287	G	0.202398398776327	0.191356690636292
288	K	0.137242663518360	0.191356690636292
289	A	0.190625545795293	0.202398398776327
290	P	0.500000000000000	0.500000000000000
291	L	0.500000000000000	0.500000000000000
292	P	0.500000000000000	0.500000000000000
293	S	0.500000000000000	0.500000000000000
294	A	0.500000000000000	0.500000000000000
295	T	0.500000000000000	0.500000000000000
296	K	0.500000000000000	0.500000000000000
297	P	0.500000000000000	0.500000000000000
298	S	0.500000000000000	0.500000000000000
