# Supplementary material for: Conserved degronome features governing quality control associated proteolysis
Source: Nat Commun. 2022 Dec 8;13:7588. doi: 10.1038/s41467-022-35298-y (PMC9732359; doi:10.1038/s41467-022-35298-y)
Supplement: Supplementary file 7 — Supplementary Data 5 [file 41467_2022_35298_MOESM7_ESM.zip › profile_A4D1B5.csv]

# Degron profile of A4D1B5
# logit: Predicted probability of a tile being a degron (PSI<2.2) assigned to central position
# smooth: Running median spanning 5 positions
resi	aa	logit	logit_smooth
1	M	0.500000000000000	0.500000000000000
2	A	0.500000000000000	0.500000000000000
3	L	0.500000000000000	0.500000000000000
4	R	0.500000000000000	0.500000000000000
5	L	0.500000000000000	0.500000000000000
6	V	0.500000000000000	0.500000000000000
7	A	0.500000000000000	0.500000000000000
8	D	0.500000000000000	0.500000000000000
9	F	0.499678315044385	0.500000000000000
10	D	0.568031358663185	0.536206147356600
11	L	0.668112250220741	0.568031358663185
12	G	0.536206147356600	0.568031358663185
13	K	0.568031358663185	0.536206147356600
14	D	0.392403803563774	0.392403803563774
15	V	0.290082098596323	0.392403803563774
16	L	0.290082098596323	0.392403803563774
17	P	0.582329474565719	0.427330033308921
18	W	0.427330033308921	0.427330033308921
19	L	0.461544219725515	0.427330033308921
20	R	0.358941045281491	0.425486014912281
21	A	0.425486014912281	0.425486014912281
22	Q	0.372607430990636	0.392660166593521
23	R	0.593212233080383	0.392660166593521
24	A	0.392660166593521	0.372607430990636
25	V	0.256032629819012	0.256032629819012
26	S	0.234365027942906	0.234365027942906
27	E	0.104639776485495	0.104639776485495
28	A	0.070926868585973	0.070926868585973
29	S	0.034154791106881	0.070926868585973
30	G	0.046838467848669	0.050547405666700
31	A	0.090954411237437	0.046838467848669
32	G	0.050547405666700	0.046838467848669
33	S	0.033270818637069	0.033270818637069
34	G	0.009985687918349	0.017161783213140
35	G	0.017161783213140	0.017161783213140
36	A	0.017161783213140	0.017161783213140
37	D	0.014029390856898	0.017161783213140
38	V	0.026035249061663	0.026035249061663
39	L	0.036717827954072	0.036717827954072
40	E	0.050303738038292	0.050303738038292
41	N	0.116310378449093	0.094542166313446
42	D	0.094542166313446	0.116310378449093
43	Y	0.190619451515608	0.135868898024606
44	E	0.151705213247477	0.151705213247477
45	S	0.135868898024606	0.151705213247477
46	L	0.199728821397780	0.135868898024606
47	H	0.099625314497042	0.135868898024606
48	V	0.044638453410578	0.142143151911247
49	L	0.142143151911247	0.142143151911247
50	N	0.298357933991402	0.298357933991402
51	V	0.595625973261228	0.462420240413691
52	E	0.462420240413691	0.595625973261228
53	R	0.721752980585799	0.595625973261228
54	N	0.709767978798124	0.462420240413691
55	G	0.394153554044136	0.394153554044136
56	N	0.231715457489581	0.231715457489581
57	I	0.142913420977450	0.142913420977450
58	I	0.062883773392859	0.062883773392859
59	Y	0.062883773392859	0.062883773392859
60	T	0.062883773392859	0.062883773392859
61	Y	0.166198049256367	0.166198049256367
62	K	0.256605540689993	0.247534254538075
63	D	0.247534254538075	0.256605540689993
64	D	0.449773155738861	0.304545279177447
65	K	0.640784543733563	0.304545279177447
66	G	0.304545279177447	0.304545279177447
67	N	0.256701595869359	0.256701595869359
68	V	0.155449355997025	0.155449355997025
69	V	0.155449355997025	0.155449355997025
70	F	0.102907884205676	0.151246414816673
71	G	0.100932831990882	0.151246414816673
72	L	0.151246414816673	0.151246414816673
73	Y	0.169914537824643	0.169914537824643
74	D	0.289715015805421	0.289715015805421
75	C	0.503362619302841	0.503362619302841
76	Q	0.688648583159550	0.567339980087666
77	T	0.567339980087666	0.567339980087666
78	R	0.589613836600337	0.567339980087666
79	Q	0.306252760554765	0.355043576821030
80	N	0.355043576821030	0.306252760554765
81	E	0.127740548920658	0.226839550981908
82	L	0.137128850048723	0.226839550981908
83	L	0.226839550981908	0.226839550981908
84	Y	0.237579723964290	0.237579723964290
85	T	0.386890023788945	0.384300275500118
86	F	0.384300275500118	0.386890023788945
87	E	0.481553910418760	0.481553910418760
88	K	0.501669131299694	0.501669131299694
89	D	0.683945035460002	0.614159747686714
90	L	0.749393446881561	0.614159747686714
91	Q	0.614159747686714	0.614159747686714
92	V	0.327241857488912	0.327241857488912
93	F	0.232628915614845	0.233603561967203
94	S	0.232628915614845	0.233603561967203
95	C	0.233603561967203	0.233603561967203
96	S	0.499360982847918	0.499360982847918
97	V	0.564899966915810	0.564899966915810
98	N	0.761220110246583	0.629210672000610
99	S	0.629210672000610	0.761220110246583
100	E	0.775542220645059	0.761220110246583
101	R	0.775542220645059	0.630481719837498
102	T	0.630481719837498	0.630481719837498
103	L	0.630481719837498	0.630481719837498
104	L	0.517924944939285	0.517924944939285
105	A	0.503203531163458	0.503203531163458
106	A	0.254284754330100	0.254284754330100
107	S	0.245268442250099	0.254284754330100
108	L	0.234526670314928	0.254284754330100
109	V	0.365403319456830	0.245268442250099
110	Q	0.297442455990372	0.234526670314928
111	S	0.193815249823607	0.193815249823607
112	T	0.193815249823607	0.193815249823607
113	K	0.105604199366773	0.105604199366773
114	E	0.075599179224001	0.075599179224001
115	G	0.047967119809201	0.047967119809201
116	K	0.047967119809201	0.047967119809201
117	R	0.024661330114330	0.046231722040564
118	N	0.023252914296494	0.046231722040564
119	E	0.046231722040564	0.046231722040564
120	L	0.046716129465569	0.046716129465569
121	Q	0.083462446742302	0.083462446742302
122	P	0.153586807400108	0.153586807400108
123	G	0.350227736284195	0.290421645439521
124	S	0.290421645439521	0.350227736284195
125	K	0.469164434546065	0.468965558750240
126	C	0.468965558750240	0.469164434546065
127	L	0.486182544022695	0.486182544022695
128	T	0.737578299951890	0.505065641671938
129	L	0.542725554542850	0.542725554542850
130	L	0.505065641671938	0.671843429943985
131	V	0.671843429943985	0.671843429943985
132	E	0.718551757303204	0.718551757303204
133	I	0.813212807450193	0.813212807450193
134	H	0.896644726076112	0.813212807450193
135	P	0.835907330213266	0.835907330213266
136	V	0.768924923182150	0.835907330213266
137	N	0.848778556771062	0.768924923182150
138	N	0.598906181655843	0.598906181655843
139	V	0.442841285682363	0.598906181655843
140	K	0.446563505841725	0.598906181655843
141	V	0.741029486572194	0.735675206416386
142	L	0.735675206416386	0.741029486572194
143	K	0.814900864790839	0.814900864790839
144	A	0.826957779891357	0.826957779891357
145	V	0.839643881663962	0.839643881663962
146	D	0.925372014024480	0.925372014024480
147	S	0.964361456347271	0.930975228365327
148	Y	0.930975228365327	0.939109351512433
149	I	0.939109351512433	0.939109351512433
150	W	0.948487324404511	0.930975228365327
151	V	0.849095247725277	0.856490099181224
152	Q	0.856490099181224	0.849095247725277
153	F	0.839820761359478	0.849095247725277
154	L	0.723246690898424	0.856490099181224
155	Y	0.907607590572822	0.839820761359478
156	P	0.893045093959605	0.734671162850077
157	H	0.734671162850077	0.734671162850077
158	I	0.518985862164294	0.518985862164294
159	E	0.370037269676064	0.518985862164294
160	S	0.392875211224721	0.518985862164294
161	H	0.568516336767355	0.568516336767355
162	P	0.569853207837847	0.568516336767355
163	L	0.589433951862018	0.568516336767355
164	P	0.453340862700608	0.453340862700608
165	E	0.359021568978167	0.359021568978167
166	N	0.229744948794434	0.294046112484734
167	H	0.121362546649390	0.294046112484734
168	L	0.294046112484734	0.294046112484734
169	L	0.458870293049680	0.311089652600189
170	L	0.311089652600189	0.327736871225744
171	I	0.328939182923556	0.328939182923556
172	S	0.327736871225744	0.328939182923556
173	E	0.382267757518592	0.382267757518592
174	E	0.686962733558360	0.686962733558360
175	K	0.748885642748949	0.748885642748949
176	Y	0.825093139528985	0.748885642748949
177	I	0.754990264874776	0.748885642748949
178	E	0.602133866626282	0.602133866626282
179	Q	0.316229564695307	0.316229564695307
180	F	0.101956627854296	0.106032550252990
181	R	0.079048792406368	0.106032550252990
182	I	0.106032550252990	0.106032550252990
183	H	0.182278496544969	0.182278496544969
184	V	0.287340426907119	0.284263694822958
185	A	0.284263694822958	0.284263694822958
186	Q	0.284263694822958	0.287340426907119
187	E	0.394757865994788	0.284263694822958
188	D	0.359297894682379	0.284263694822958
189	G	0.230851534115743	0.230851534115743
190	N	0.173768999203992	0.173768999203992
191	R	0.100209353379876	0.162530228950278
192	V	0.162530228950278	0.100209353379876
193	V	0.088201714968996	0.088201714968996
194	I	0.078381929339560	0.079680127770455
195	K	0.044039138603509	0.079680127770455
196	N	0.079680127770455	0.079680127770455
197	S	0.260728801810054	0.260728801810054
198	G	0.364056515637819	0.260728801810054
199	H	0.292925213075274	0.260728801810054
200	L	0.161003329925465	0.173730039722001
201	P	0.173730039722001	0.173730039722001
202	R	0.173730039722001	0.173730039722001
203	D	0.169787355794020	0.173730039722001
204	R	0.210235529686777	0.210235529686777
205	I	0.236412505645976	0.236412505645976
206	A	0.380071739361763	0.288399913883490
207	E	0.288399913883490	0.288399913883490
208	D	0.361181118005166	0.288399913883490
209	F	0.231334755939462	0.231334755939462
210	V	0.168931078110732	0.231334755939462
211	W	0.148087088315948	0.231334755939462
212	A	0.272867737575747	0.272867737575747
213	Q	0.395191763264284	0.357173040978031
214	W	0.357173040978031	0.395191763264284
215	D	0.439409052260452	0.439409052260452
216	M	0.735426375951994	0.735426375951994
217	S	0.735426375951994	0.735426375951994
218	E	0.736485807983416	0.735426375951994
219	Q	0.607098670060309	0.607098670060309
220	R	0.423849813040959	0.423849813040959
221	L	0.374794682756009	0.412112340760475
222	Y	0.412112340760475	0.412112340760475
223	Y	0.261450012329522	0.412112340760475
224	I	0.590509340511116	0.590509340511116
225	D	0.643026468525110	0.629391686548933
226	L	0.629391686548933	0.643026468525110
227	K	0.826075155654558	0.826075155654558
228	K	0.912892790096700	0.899127279104018
229	S	0.899620674774185	0.899127279104018
230	R	0.899127279104018	0.899127279104018
231	S	0.899127279104018	0.899127279104018
232	I	0.863358652365094	0.863358652365094
233	L	0.608009656813913	0.640510144220299
234	K	0.640510144220299	0.635237834161553
235	C	0.486760767850798	0.608009656813913
236	I	0.635237834161553	0.635237834161553
237	Q	0.594384073313521	0.635237834161553
238	F	0.733541817643273	0.733541817643273
239	Y	0.793277415841986	0.733541817643273
240	A	0.877599481288963	0.733541817643273
241	D	0.669074050606804	0.669074050606804
242	E	0.647298509567826	0.659401391925742
243	S	0.623296565119456	0.647298509567826
244	Y	0.659401391925742	0.623296565119456
245	N	0.322154251435192	0.511879521443866
246	L	0.511879521443866	0.378521575793609
247	M	0.359492063946341	0.359492063946341
248	F	0.378521575793609	0.378521575793609
249	E	0.331692365235146	0.378521575793609
250	V	0.440656848574970	0.440656848574970
251	P	0.578464455561579	0.509199484213051
252	L	0.509199484213051	0.528242782545902
253	D	0.528242782545902	0.570949579174030
254	I	0.570949579174031	0.570949579174030
255	S	0.570949579174030	0.570949579174030
256	L	0.601415072708857	0.570949579174031
257	S	0.390482889528467	0.570949579174030
258	N	0.675854049334336	0.601415072708857
259	S	0.480354783397138	0.480354783397138
260	G	0.635850952620336	0.616722439502129
261	F	0.317184185486883	0.480354783397138
262	K	0.616722439502129	0.460061919303739
263	L	0.460061919303739	0.440141504215463
264	V	0.440141504215463	0.440141504215463
265	N	0.420108238312827	0.438719225158950
266	F	0.438719225158950	0.420108238312827
267	G	0.329951237764586	0.420108238312827
268	C	0.317058732756579	0.380447106794736
269	D	0.534307387817434	0.380447106794736
270	Y	0.380447106794736	0.380447106794736
271	H	0.380447106794736	0.380447106794736
272	Q	0.260565709190889	0.330985038589706
273	Y	0.279646503666323	0.330985038589706
274	R	0.330985038589706	0.330985038589706
275	D	0.332193378088130	0.332193378088130
276	K	0.513715128605079	0.513715128605079
277	F	0.528749062709528	0.528749062709528
278	S	0.807495011548038	0.643185941740962
279	K	0.710114274137313	0.678062567833279
280	H	0.643185941740962	0.678062567833279
281	L	0.678062567833279	0.643185941740962
282	T	0.551567646876811	0.632966283103737
283	L	0.462910330046183	0.632966283103737
284	C	0.632966283103737	0.632966283103737
285	V	0.774592632802436	0.747026568111548
286	F	0.747026568111548	0.774592632802436
287	T	0.834318780153363	0.834318780153363
288	N	0.895570706427225	0.879958874892109
289	H	0.932301301367581	0.879958874892109
290	T	0.879958874892109	0.879958874892109
291	G	0.860394682916508	0.860394682916508
292	S	0.755674137158138	0.755674137158138
293	L	0.755674137158138	0.755674137158138
294	C	0.689992932675654	0.699992950171355
295	V	0.543636161622087	0.689992932675654
296	C	0.699992950171355	0.689791462345831
297	Y	0.689791462345831	0.689791462345831
298	S	0.655539979664945	0.699992950171355
299	P	0.793060304494008	0.793060304494008
300	K	0.836726981424387	0.825250402407225
301	C	0.898701659305921	0.833769517208499
302	A	0.825250402407225	0.836726981424387
303	S	0.833769517208499	0.846049203504477
304	W	0.846049203504477	0.846049203504477
305	G	0.855606299538328	0.855606299538328
306	Q	0.874503850422060	0.874503850422060
307	I	0.882523852106668	0.874503850422060
308	T	0.892848366756418	0.874503850422060
309	Y	0.869825539770596	0.869825539770596
310	S	0.817738664794952	0.817738664794952
311	V	0.785226578125282	0.785226578125282
312	F	0.775123754684206	0.785226578125282
313	Y	0.637654402019291	0.785226578125282
314	I	0.813052119345543	0.775123754684206
315	H	0.826552873292542	0.702953175858818
316	K	0.702953175858818	0.717523526668083
317	G	0.700665554423723	0.702953175858818
318	H	0.717523526668083	0.700665554423723
319	S	0.593207438212403	0.593207438212403
320	K	0.404188232345042	0.404188232345042
321	T	0.382392201106406	0.382392201106406
322	F	0.212841013900138	0.212841013900138
323	T	0.117242440132712	0.174827161254555
324	T	0.117242440132712	0.174827161254555
325	S	0.174827161254555	0.174827161254555
326	L	0.220768626683973	0.174827161254555
327	E	0.198566506772529	0.198566506772529
328	N	0.157765488798667	0.220768626683973
329	V	0.288001382341073	0.288001382341073
330	G	0.288001382341073	0.288001382341073
331	S	0.288001382341073	0.288001382341073
332	H	0.429107440090094	0.370989033148628
333	M	0.370989033148628	0.370989033148628
334	T	0.525620571017285	0.429107440090094
335	K	0.227660043901727	0.470585351721603
336	G	0.470585351721603	0.525620571017285
337	I	0.659836025803522	0.659836025803522
338	T	0.659836025803522	0.659836025803522
339	F	0.758952839618811	0.758952839618811
340	L	0.842994651270750	0.842994651270750
341	N	0.896071670777454	0.896071670777454
342	L	0.915038798673677	0.896071670777454
343	D	0.900545723220258	0.900545723220258
344	Y	0.878952543941470	0.904785233980332
345	Y	0.911926526377672	0.904785233980332
346	V	0.904785233980332	0.910177172596047
347	A	0.946125996136106	0.910177172596047
348	V	0.910177172596047	0.910177172596047
349	Y	0.910177172596047	0.910177172596047
350	L	0.959994077518502	0.910177172596047
351	P	0.910177172596047	0.948525763939086
352	G	0.971890320339228	0.948525763939086
353	H	0.948525763939086	0.919841054060590
354	F	0.919841054060590	0.919841054060590
355	F	0.851184063598599	0.851184063598599
356	H	0.699645532679259	0.751109794245680
357	L	0.719589255933180	0.720607382617982
358	L	0.751109794245680	0.720607382617982
359	N	0.720607382617982	0.751109794245680
360	V	0.765878408624592	0.765878408624592
361	Q	0.774396076749298	0.774396076749298
362	H	0.856765608615654	0.856765608615654
363	P	0.856765608615654	0.856765608615654
364	D	0.857433352394540	0.856765608615654
365	L	0.849399155406917	0.849399155406917
366	I	0.694167788855809	0.694167788855809
367	C	0.489395990253336	0.489395990253336
368	H	0.489395990253336	0.489395990253336
369	N	0.243953398348254	0.489395990253336
370	L	0.344673505104443	0.368690063549132
371	F	0.498304269001486	0.368690063549132
372	L	0.368690063549132	0.498304269001486
373	T	0.637342884844941	0.498304269001486
374	G	0.637342884844941	0.423210075436227
375	N	0.423210075436227	0.423210075436227
376	N	0.330057435013045	0.423210075436227
377	E	0.423210075436227	0.423210075436227
378	M	0.440139535344890	0.423210075436227
379	I	0.440139535344890	0.423210075436227
380	D	0.279652367748577	0.279652367748577
381	M	0.171258391295190	0.279652367748577
382	L	0.277455600200571	0.279652367748577
383	P	0.336831334790669	0.326168319922603
384	H	0.326168319922603	0.336831334790669
385	C	0.378948049854529	0.378948049854529
386	P	0.666301059734128	0.666301059734128
387	L	0.693629048968859	0.676288503694344
388	Q	0.676288503694344	0.676288503694344
389	S	0.676288503694344	0.676288503694344
390	L	0.690435571204344	0.676288503694344
391	S	0.655903799456550	0.676288503694344
392	G	0.691604322907996	0.655903799456550
393	S	0.611302516507070	0.655903799456550
394	L	0.480107909918683	0.652882573654342
395	V	0.671168651915626	0.652882573654342
396	L	0.652882573654342	0.671168651915626
397	D	0.687443847756357	0.687443847756357
398	C	0.729662034463896	0.729662034463896
399	C	0.729662034463896	0.729662034463896
400	S	0.835271322836000	0.835271322836000
401	G	0.870245119213738	0.835271322836000
402	K	0.860881810625280	0.835271322836000
403	L	0.767113768129025	0.767113768129025
404	Y	0.658889947163927	0.767113768129025
405	R	0.658889947163927	0.767113768129025
406	A	0.878946859143151	0.806669931480088
407	L	0.806669931480088	0.829993219509710
408	L	0.829993219509710	0.878946859143151
409	S	0.901688447909902	0.901688447909902
410	Q	0.917986891736203	0.901688447909902
411	S	0.904016305569113	0.901688447909902
412	S	0.835215618949762	0.891127561890533
413	L	0.824585603980875	0.835215618949762
414	L	0.891127561890533	0.824585603980875
415	Q	0.769236127590902	0.769236127590902
416	L	0.740186752784923	0.740186752784923
417	L	0.465410691779691	0.572264193245654
418	Q	0.450786158303926	0.572264193245654
419	N	0.572264193245654	0.572264193245654
420	T	0.621473592303270	0.621473592303270
421	C	0.668303081595141	0.621473592303270
422	L	0.668303081595141	0.667992604922094
423	D	0.536221610810946	0.667992604922094
424	C	0.667992604922094	0.567898968395243
425	E	0.567898968395243	0.567898968395243
426	K	0.567898968395243	0.667992604922094
427	M	0.711480539902447	0.711480539902447
428	A	0.833080894104772	0.711480539902447
429	A	0.788685354926415	0.711480539902447
430	L	0.682013399519255	0.682013399519255
431	H	0.463271486262317	0.679424550473379
432	C	0.679424550473379	0.679424550473379
433	A	0.549128319375276	0.679424550473379
434	L	0.798543426621854	0.750936819779972
435	Y	0.887622224642332	0.750936819779972
436	C	0.750936819779972	0.750936819779972
437	G	0.750936819779972	0.750936819779972
438	Q	0.693898289739806	0.750936819779972
439	G	0.710699046431397	0.727218407923123
440	A	0.822668807437109	0.727218407923123
441	Q	0.727218407923123	0.811387125157759
442	F	0.811387125157759	0.811387125157759
443	L	0.823380720222536	0.729209422690557
444	E	0.729209422690557	0.729209422690557
445	A	0.490541321056887	0.651243268046578
446	Q	0.502570104864080	0.651243268046578
447	I	0.651243268046578	0.651243268046578
448	I	0.711807639482026	0.711807639482026
449	Q	0.711807639482026	0.711807639482026
450	W	0.811250889662534	0.711807639482026
451	I	0.712638060903399	0.712638060903399
452	S	0.568978045082622	0.712638060903399
453	E	0.811188142622224	0.712638060903399
454	N	0.636323251087019	0.780825587761268
455	V	0.780825587761268	0.780825587761268
456	S	0.780825587761268	0.636323251087019
457	A	0.617527696822805	0.617527696822805
458	C	0.501148095482219	0.501148095482219
459	H	0.486623952336790	0.501148095482219
460	S	0.486623952336790	0.501148095482219
461	F	0.658677203521945	0.658677203521945
462	D	0.804881373527813	0.753042360510875
463	L	0.838706935957915	0.804881373527813
464	I	0.753042360510875	0.838706935957915
465	Q	0.840735622939231	0.840735622939231
466	E	0.894938106242648	0.841405111989959
467	F	0.841405111989959	0.893526987584212
468	I	0.893526987584212	0.893526987584212
469	I	0.935601060944465	0.893526987584212
470	A	0.886048176882404	0.893526987584212
471	S	0.899313594594850	0.886048176882404
472	S	0.827784181348150	0.827784181348150
473	Y	0.702468847240905	0.827784181348150
474	W	0.669964689830348	0.702468847240905
475	S	0.841721156297094	0.669964689830348
476	V	0.587199184789247	0.587199184789247
477	Y	0.397129684389240	0.482013502044021
478	S	0.378054804069405	0.441638588267344
479	E	0.482013502044021	0.441638588267344
480	T	0.441638588267344	0.441638588267344
481	S	0.460247654738238	0.441638588267344
482	N	0.330007152165434	0.330007152165434
483	M	0.199190968622360	0.318470391044224
484	D	0.297835831761487	0.297835831761487
485	K	0.318470391044224	0.297835831761487
486	L	0.214386262590684	0.318470391044224
487	L	0.350810128807678	0.350810128807678
488	P	0.427499235678066	0.350810128807678
489	H	0.427499235678066	0.427499235678066
490	S	0.300055986966099	0.427499235678066
491	S	0.523842354140888	0.427499235678066
492	V	0.383388308648135	0.484688061818366
493	L	0.484688061818366	0.522223902392423
494	T	0.670085372618477	0.522223902392423
495	W	0.522223902392423	0.522223902392423
496	N	0.522223902392423	0.670085372618477
497	T	0.686805221688721	0.541409477868508
498	E	0.672824517873947	0.541409477868508
499	I	0.541409477868508	0.541409477868508
500	P	0.371082200729913	0.413288150970968
501	G	0.413288150970968	0.413288150970968
502	I	0.315134158305750	0.371082200729913
503	T	0.460927941386756	0.413288150970968
504	L	0.268479469309528	0.460927941386756
505	V	0.464994522304281	0.464994522304281
506	T	0.563877224044553	0.563877224044553
507	E	0.679824679862115	0.640095351295965
508	D	0.640095351295965	0.679824679862115
509	I	0.797196529422775	0.797196529422775
510	A	0.838692920705577	0.816507418617380
511	L	0.826741776213538	0.816507418617380
512	P	0.816507418617380	0.816507418617380
513	L	0.641675227818996	0.780741092563098
514	M	0.645133557299825	0.780741092563098
515	K	0.780741092563098	0.780741092563098
516	V	0.780741092563098	0.780741092563098
517	L	0.870419080455715	0.800277867705789
518	S	0.861080774252561	0.800277867705789
519	F	0.800277867705789	0.800277867705789
520	K	0.680807153481550	0.680807153481550
521	G	0.665626479800302	0.665626479800302
522	Y	0.665626479800302	0.665626479800302
523	W	0.431779344535120	0.582520296531198
524	E	0.582520296531198	0.582520296531198
525	K	0.582520296531198	0.547969652822060
526	L	0.411846701326223	0.547969652822060
527	N	0.547969652822060	0.443267042946722
528	S	0.443267042946722	0.443267042946722
529	N	0.443267042946722	0.443267042946722
530	L	0.472333310949661	0.443267042946722
531	E	0.357916635259563	0.443267042946722
532	Y	0.344675440844457	0.472333310949661
533	V	0.496902834613382	0.433701439801411
534	K	0.644588171112964	0.433701439801411
535	Y	0.433701439801411	0.433701439801411
536	A	0.433701439801411	0.433701439801411
537	K	0.433701439801411	0.433701439801411
538	P	0.622111418056806	0.599097283704477
539	H	0.599097283704477	0.622111418056806
540	F	0.737427847771041	0.622111418056806
541	H	0.636406901523291	0.599097283704477
542	Y	0.370773332777563	0.553104303144298
543	N	0.553104303144298	0.435261259660896
544	N	0.435261259660896	0.435261259660896
545	S	0.332548616382119	0.498196017827784
546	V	0.498196017827784	0.498196017827784
547	V	0.703963439420453	0.498196017827784
548	R	0.688062017162362	0.498196017827784
549	R	0.403960085655914	0.403960085655914
550	E	0.265196873345019	0.265196873345019
551	W	0.164261872711231	0.200307932974298
552	H	0.200307932974298	0.192710911836789
553	N	0.192710911836789	0.183710660826950
554	L	0.183710660826950	0.183710660826950
555	I	0.124643550118698	0.124643550118698
556	S	0.082645063147910	0.086735546341524
557	E	0.077065197580338	0.086735546341524
558	E	0.086735546341524	0.086735546341524
559	K	0.168754602732557	0.150731123952284
560	T	0.150731123952284	0.168754602732557
561	G	0.219203607896307	0.168754602732557
562	K	0.276318980434338	0.150731123952284
563	R	0.138847635091709	0.219203607896307
564	R	0.138847635091709	0.208668285567180
565	S	0.232482565508083	0.208668285567180
566	A	0.208668285567180	0.232482565508083
567	A	0.267067363938610	0.267067363938610
568	Y	0.321710066877962	0.321710066877962
569	V	0.444449834898935	0.444449834898935
570	R	0.499408242776293	0.499408242776293
571	N	0.643430051163623	0.643430051163623
572	I	0.772983912221997	0.714577055315108
573	L	0.759377537763996	0.759377537763996
574	D	0.714577055315108	0.759377537763996
575	N	0.793073869965669	0.714577055315108
576	A	0.641957923452820	0.641957923452820
577	V	0.559658885915010	0.559658885915010
578	K	0.445717663380242	0.559658885915010
579	V	0.371565396171469	0.445717663380242
580	I	0.583362536987121	0.371565396171469
581	S	0.342088618897382	0.342088618897382
582	N	0.190450400064721	0.342088618897382
583	L	0.336814217702843	0.342088618897382
584	E	0.546013393708478	0.336814217702843
585	A	0.497698661251218	0.495997058025047
586	R	0.330599106684192	0.497698661251218
587	N	0.495997058025047	0.495997058025047
588	L	0.520189641273803	0.330599106684192
589	G	0.329463224807923	0.329463224807923
590	P	0.220014219677560	0.220014219677560
591	R	0.169524349242117	0.169524349242117
592	L	0.051507547095121	0.086418107291907
593	T	0.086418107291907	0.076723588284186
594	P	0.076723588284186	0.076723588284186
595	L	0.066348548263923	0.086418107291907
596	L	0.088131747024541	0.088131747024541
597	Q	0.088131747024541	0.088131747024541
598	E	0.193653436169547	0.193653436169547
599	E	0.298215386426957	0.229444786968178
600	D	0.229444786968178	0.229444786968178
601	S	0.229444786968178	0.298215386426957
602	H	0.306978185285168	0.306978185285168
603	Q	0.470530801522066	0.306978185285168
604	R	0.321134740686346	0.306978185285168
605	L	0.126299685281173	0.321134740686346
606	L	0.227402406761084	0.296168771364555
607	M	0.325856984569113	0.296168771364555
608	G	0.296168771364555	0.325856984569113
609	L	0.475807627850117	0.475807627850117
610	M	0.629075170188733	0.629075170188733
611	V	0.747180455840449	0.747180455840449
612	S	0.775580133968628	0.775441109549531
613	E	0.775441109549531	0.775441109549531
614	L	0.775441109549531	0.775441109549531
615	K	0.629075170188733	0.657886441324878
616	D	0.460205595073370	0.629075170188733
617	H	0.657886441324878	0.460205595073370
618	F	0.370137169733172	0.370137169733172
619	L	0.269208889740202	0.269208889740202
620	R	0.169202485995125	0.269208889740202
621	H	0.161081085707765	0.172240258662571
622	L	0.405086695751930	0.169202485995125
623	Q	0.172240258662571	0.172240258662571
624	G	0.169185502643487	0.379959478889517
625	V	0.379959478889517	0.379959478889517
626	E	0.492211779965265	0.379959478889517
627	K	0.493574471259723	0.379959478889517
628	K	0.205895389824216	0.439977251693709
629	K	0.293798302752767	0.294879338208454
630	I	0.439977251693709	0.294879338208454
631	E	0.294879338208454	0.299385765648251
632	Q	0.299385765648251	0.439977251693709
633	M	0.514994182806593	0.504545847242197
634	V	0.539122200144641	0.514994182806593
635	L	0.504545847242197	0.539122200144641
636	D	0.669881338532443	0.669881338532443
637	Y	0.814192637216655	0.798047321385327
638	I	0.881831300689752	0.814192637216655
639	S	0.798047321385327	0.881831300689752
640	K	0.933393586458530	0.908144688791514
641	L	0.962825680807363	0.908144688791514
642	L	0.908144688791514	0.908144688791514
643	D	0.854256926711729	0.907466688116695
644	L	0.712239812696836	0.859391913514807
645	I	0.907466688116695	0.854256926711729
646	C	0.859391913514807	0.753167807175451
647	H	0.738929194924168	0.753167807175451
648	I	0.753167807175451	0.738929194924168
649	V	0.719694024592743	0.719694024592743
650	E	0.719694024592743	0.719694024592743
651	T	0.595696373406227	0.719694024592743
652	N	0.746713456815896	0.722446441568214
653	W	0.756542729841105	0.746713456815896
654	R	0.722446441568214	0.752816946522712
655	K	0.752816946522712	0.752816946522712
656	H	0.752816946522712	0.736502251583137
657	N	0.736502251583137	0.736502251583137
658	L	0.565271045774966	0.707358318017170
659	H	0.693716514453580	0.697298978787189
660	S	0.707358318017170	0.693716514453580
661	W	0.697298978787189	0.693716514453580
662	V	0.537743783661773	0.632658016838689
663	L	0.569548185244720	0.569548185244720
664	H	0.632658016838689	0.569548185244720
665	F	0.478388021902251	0.585237101795110
666	N	0.683552432360262	0.632658016838689
667	S	0.585237101795110	0.683552432360262
668	R	0.690589105457337	0.690589105457337
669	G	0.806585023991443	0.694222412748607
670	S	0.694222412748607	0.694222412748607
671	A	0.730492469499963	0.694222412748607
672	A	0.684530176844119	0.684530176844119
673	E	0.670496639919507	0.684530176844119
674	F	0.540238576512971	0.684530176844119
675	A	0.750966984742637	0.750894260381774
676	V	0.849964738325356	0.750966984742637
677	F	0.750894260381774	0.830302244692599
678	H	0.830302244692599	0.830302244692599
679	I	0.831836915923368	0.761775509712590
680	M	0.761775509712590	0.830302244692599
681	T	0.722666259466390	0.831836915923368
682	R	0.895035755108889	0.895035755108889
683	I	0.895035755108889	0.895035755108889
684	L	0.928844892753363	0.895035755108889
685	E	0.866782903061285	0.867411174256406
686	A	0.867411174256406	0.866782903061285
687	T	0.837610293954081	0.837610293954081
688	N	0.682892038699325	0.682892038699325
689	S	0.519821646359430	0.666743573216359
690	L	0.666743573216359	0.666566112294469
691	F	0.666566112294469	0.519821646359430
692	L	0.498176043090697	0.650864804450949
693	P	0.498176043090697	0.605649538655783
694	L	0.650864804450949	0.605649538655783
695	P	0.605649538655783	0.650864804450949
696	P	0.755663919548664	0.755663919548664
697	G	0.879864912671754	0.834058195899735
698	F	0.847028231434351	0.834058195899735
699	H	0.834058195899735	0.834058195899735
700	T	0.712810878702012	0.824204523026752
701	L	0.679616863023449	0.712810878702012
702	H	0.824204523026752	0.712810878702012
703	T	0.679616863023449	0.824204523026752
704	I	0.824204523026752	0.824204523026752
705	L	0.856042739403935	0.856042739403935
706	G	0.861871715918095	0.861871715918095
707	V	0.862519475278765	0.862519475278765
708	Q	0.916196407971409	0.908788291259960
709	C	0.920998564177369	0.916196407971409
710	L	0.908788291259960	0.916196407971409
711	P	0.949534499041305	0.908788291259960
712	L	0.902924985285822	0.902924985285822
713	H	0.820425589205463	0.820425589205463
714	N	0.647715924654697	0.820425589205463
715	L	0.805717349823197	0.820425589205463
716	L	0.820425589205463	0.820425589205463
717	H	0.902935574819238	0.854174255354809
718	C	0.915856793735967	0.854174255354809
719	I	0.854174255354809	0.854174255354809
720	D	0.798233594544718	0.798233594544718
721	S	0.680413704644135	0.798233594544718
722	G	0.707902214296373	0.798233594544718
723	V	0.838958913987768	0.764280968481406
724	L	0.849524410395559	0.838958913987768
725	L	0.764280968481406	0.841079890481503
726	L	0.849626463975489	0.841079890481503
727	T	0.841079890481503	0.764280968481406
728	E	0.710218794624584	0.821566253588753
729	T	0.710218794624584	0.752701195497173
730	A	0.821566253588753	0.710218794624584
731	V	0.752701195497173	0.710218794624584
732	I	0.586080616035255	0.586080616035255
733	R	0.432457674450406	0.432457674450406
734	L	0.188873142035820	0.188873142035820
735	M	0.104629373571994	0.104629373571994
736	K	0.083992587960730	0.083992587960730
737	D	0.083992587960730	0.083992587960730
738	L	0.078772473054609	0.083992587960730
739	D	0.115749944230411	0.078772473054609
740	N	0.067486402502499	0.067486402502499
741	T	0.062281634670567	0.062539462273228
742	E	0.057989716395169	0.062539462273228
743	K	0.062539462273228	0.062539462273228
744	N	0.082826360965851	0.082826360965851
745	E	0.140408588749862	0.140408588749862
746	K	0.260699140713467	0.260699140713467
747	L	0.260699140713467	0.260699140713467
748	K	0.374893438972219	0.374893438972219
749	F	0.391201002280636	0.391201002280636
750	S	0.544221733852584	0.544221733852584
751	I	0.808956180905922	0.772500961249940
752	I	0.772500961249940	0.797952136665350
753	V	0.797952136665350	0.808956180905922
754	R	0.866411695678942	0.866411695678942
755	L	0.933356866299535	0.922896757683095
756	P	0.922896757683095	0.931963904224886
757	P	0.931963904224886	0.932308778919070
758	L	0.932308778919070	0.931963904224886
759	I	0.964631117552755	0.931963904224886
760	G	0.870049479889643	0.870049479889643
761	Q	0.779996040590773	0.779996040590773
762	K	0.638618273264962	0.711257667843401
763	I	0.711257667843401	0.638618273264962
764	C	0.567326543266134	0.606706565353667
765	R	0.606706565353667	0.606706565353667
766	L	0.590123422062531	0.606706565353667
767	W	0.609413891887920	0.609413891887920
768	D	0.609413891887920	0.609413891887920
769	H	0.673601600636490	0.670035808828874
770	P	0.707025668068405	0.670035808828874
771	M	0.670035808828874	0.670035808828874
772	S	0.518140534149760	0.533161983688073
773	S	0.533161983688073	0.518140534149760
774	N	0.516945215485886	0.516945215485886
775	I	0.380653815298344	0.516945215485886
776	I	0.368319835106985	0.516945215485886
777	S	0.686694753137267	0.636460636253753
778	R	0.652273712918162	0.652273712918162
779	N	0.636460636253753	0.655167100964258
780	H	0.668353279992178	0.652273712918162
781	V	0.655167100964258	0.655167100964258
782	T	0.641737676194914	0.655167100964258
783	R	0.675676055862514	0.641737676194914
784	L	0.465184305079244	0.465184305079244
785	L	0.315518787233471	0.315518787233471
786	Q	0.267764535424293	0.315518787233471
787	N	0.253134985377449	0.315518787233471
788	Y	0.391189491934097	0.360810785463055
789	K	0.548209275518838	0.360810785463055
790	K	0.360810785463055	0.360810785463055
791	Q	0.344863622976000	0.344863622976000
792	P	0.327908073758071	0.327908073758071
793	R	0.206163147696008	0.218715495140505
794	N	0.205272324443931	0.218715495140505
795	S	0.218715495140505	0.206163147696008
796	M	0.375689996396292	0.218715495140505
797	I	0.166358349609817	0.283402375609463
798	N	0.283402375609463	0.375689996396292
799	K	0.440734355150494	0.420620826874340
800	S	0.420620826874340	0.440734355150494
801	S	0.616060567433562	0.541241552888235
802	F	0.541241552888235	0.616060567433562
803	S	0.720249601700038	0.720249601700038
804	V	0.827897124570368	0.720249601700038
805	E	0.866876928990413	0.824943257361923
806	F	0.647423123385041	0.827897124570368
807	L	0.824943257361923	0.866876928990413
808	P	0.903755668697851	0.825923191395938
809	L	0.904702302306154	0.837919731091691
810	N	0.825923191395938	0.837919731091691
811	Y	0.837919731091691	0.825923191395938
812	F	0.747978703037936	0.751960709215060
813	I	0.635092604109567	0.747978703037936
814	E	0.751960709215060	0.635092604109567
815	I	0.562779264999026	0.562779264999026
816	L	0.387319556730265	0.477180027035641
817	T	0.477180027035641	0.477180027035641
818	D	0.477180027035641	0.477180027035641
819	I	0.665747737183849	0.494417806945405
820	E	0.494417806945405	0.494417806945405
821	S	0.494417806945405	0.494417806945405
822	S	0.216154026410058	0.266408300483426
823	N	0.266408300483426	0.216154026410058
824	Q	0.161288035836568	0.161288035836568
825	A	0.048669037020428	0.120471513562016
826	L	0.038593944431033	0.048669037020428
827	Y	0.120471513562016	0.048669037020428
828	P	0.032531007307327	0.039628291152957
829	F	0.067056604729304	0.067056604729304
830	E	0.039628291152957	0.067056604729304
831	G	0.071579191315332	0.071579191315332
832	H	0.142168366995664	0.071579191315332
833	D	0.093479532495815	0.071579191315332
834	N	0.046020582684419	0.046020582684419
835	V	0.030549262693807	0.046020582684419
836	D	0.021849541156111	0.030549262693807
837	A	0.047047929518750	0.030549262693807
838	E	0.024306364486960	0.044690610604640
839	F	0.044690610604640	0.047047929518750
840	V	0.058874435710770	0.058874435710770
841	E	0.066475985235458	0.066475985235458
842	E	0.176471993706059	0.176471993706059
843	A	0.336632815849658	0.336632815849658
844	A	0.358582622329559	0.358582622329559
845	L	0.458198537700147	0.458198537700147
846	K	0.500000000000000	0.500000000000000
847	H	0.500000000000000	0.500000000000000
848	T	0.500000000000000	0.500000000000000
849	A	0.500000000000000	0.500000000000000
850	M	0.500000000000000	0.500000000000000
851	L	0.500000000000000	0.500000000000000
852	L	0.500000000000000	0.500000000000000
853	G	0.500000000000000	0.500000000000000
854	L	0.500000000000000	0.500000000000000
