# Supplementary material for: Conserved degronome features governing quality control associated proteolysis
Source: Nat Commun. 2022 Dec 8;13:7588. doi: 10.1038/s41467-022-35298-y (PMC9732359; doi:10.1038/s41467-022-35298-y)
Supplement: Supplementary file 7 — Supplementary Data 5 [file 41467_2022_35298_MOESM7_ESM.zip › profile_A4D1E1.csv]

# Degron profile of A4D1E1
# logit: Predicted probability of a tile being a degron (PSI<2.2) assigned to central position
# smooth: Running median spanning 5 positions
resi	aa	logit	logit_smooth
1	M	0.500000000000000	0.500000000000000
2	A	0.500000000000000	0.500000000000000
3	C	0.500000000000000	0.500000000000000
4	Y	0.500000000000000	0.500000000000000
5	L	0.500000000000000	0.500000000000000
6	V	0.500000000000000	0.500000000000000
7	I	0.500000000000000	0.500000000000000
8	S	0.500000000000000	0.500000000000000
9	S	0.867280018247561	0.742806899239720
10	R	0.824189303112942	0.785505961220431
11	H	0.742806899239720	0.785505961220431
12	L	0.785505961220431	0.742806899239720
13	S	0.666038744717489	0.666038744717489
14	N	0.445246364038854	0.445246364038854
15	G	0.445246364038854	0.445246364038854
16	H	0.424159336081982	0.442812746278696
17	Y	0.442812746278696	0.424159336081982
18	R	0.375328260632069	0.424159336081982
19	G	0.321272456140144	0.413475936050517
20	I	0.452010474370690	0.399264507986406
21	K	0.413475936050517	0.399264507986406
22	G	0.399264507986406	0.399264507986406
23	V	0.399264507986406	0.399264507986406
24	F	0.399264507986406	0.399264507986406
25	R	0.381378928266274	0.381378928266274
26	G	0.232358030836354	0.239781450776461
27	P	0.219084155982496	0.232358030836354
28	L	0.239781450776461	0.219084155982496
29	C	0.071864514912061	0.199407918089464
30	K	0.133035450434284	0.133035450434284
31	N	0.199407918089464	0.077364774064387
32	G	0.077364774064387	0.077364774064387
33	S	0.040593182938444	0.046622494911520
34	P	0.035653659572241	0.046622494911520
35	S	0.046622494911520	0.040593182938444
36	P	0.054968448384621	0.036604433687039
37	D	0.036604433687039	0.036604433687039
38	F	0.021823650781542	0.036604433687039
39	A	0.028220865913217	0.036604433687039
40	E	0.064346213005882	0.028220865913217
41	K	0.049629512431532	0.049629512431532
42	K	0.025435090955504	0.049629512431532
43	S	0.049755885788497	0.049629512431532
44	T	0.047043059843440	0.049755885788497
45	A	0.066529972152258	0.066529972152258
46	K	0.101632822434901	0.101632822434901
47	A	0.101632822434901	0.101632822434901
48	L	0.137629718462411	0.137629718462411
49	E	0.308601958182746	0.213708123915486
50	D	0.213708123915486	0.308601958182746
51	V	0.351317648089806	0.308601958182746
52	K	0.465114869060621	0.300631174690028
53	A	0.300631174690028	0.300631174690028
54	N	0.248258338164760	0.300631174690028
55	F	0.244253195805756	0.248258338164760
56	Y	0.313155820027593	0.248258338164760
57	C	0.207380832506654	0.300538999830400
58	E	0.300538999830400	0.313155820027593
59	L	0.481017006194612	0.300538999830400
60	C	0.333989340026381	0.317374010015911
61	D	0.233930276708189	0.317374010015911
62	K	0.317374010015911	0.233930276708189
63	Q	0.226547405902729	0.226547405902729
64	Y	0.110606809092057	0.110606809092057
65	H	0.071877802686536	0.110606809092057
66	K	0.089418259845678	0.089418259845678
67	H	0.119482463774980	0.072254270120989
68	Q	0.067364986049254	0.072254270120989
69	E	0.072254270120989	0.072254270120989
70	F	0.072254270120989	0.072254270120989
71	D	0.081774227740082	0.072254270120989
72	N	0.105904560422046	0.072254270120989
73	H	0.068694876013121	0.068694876013121
74	I	0.060597098492639	0.060597098492639
75	N	0.059380341993545	0.060597098492639
76	S	0.059424960714139	0.060597098492639
77	Y	0.113978199316380	0.060953883517033
78	D	0.174411231555470	0.113978199316380
79	H	0.060953883517033	0.174411231555470
80	A	0.196138874985994	0.196138874985994
81	H	0.224789774742867	0.196138874985994
82	K	0.198828576049080	0.196138874985994
83	Q	0.116234056613909	0.150983448908360
84	R	0.086906544191869	0.116234056613909
85	L	0.150983448908360	0.116234056613909
86	K	0.111947293362444	0.150983448908360
87	E	0.213922708212047	0.166844174514533
88	L	0.166844174514533	0.213922708212047
89	K	0.217696777890985	0.217696777890985
90	Q	0.240562959767992	0.240562959767992
91	R	0.251490372063167	0.241390973940833
92	E	0.255574054361231	0.251164518860092
93	F	0.241390973940833	0.251164518860092
94	A	0.251164518860092	0.251164518860092
95	R	0.251164518860092	0.241390973940833
96	N	0.226000053232428	0.226000053232428
97	V	0.081919006606044	0.083556574895246
98	A	0.081919006606044	0.081919006606044
99	S	0.083556574895246	0.081919006606044
100	K	0.072329922517177	0.072329922517177
101	S	0.072329922517177	0.072329922517177
102	W	0.037853222479106	0.064111653629611
103	K	0.037853222479106	0.064111653629611
104	D	0.064111653629611	0.048985669274258
105	E	0.075282882979979	0.064111653629611
106	K	0.048985669274258	0.073089954946447
107	K	0.073089954946447	0.075282882979979
108	Q	0.078348763256502	0.076804705570017
109	E	0.076804705570017	0.078348763256502
110	K	0.135166858991249	0.078348763256502
111	A	0.088304110654178	0.088304110654178
112	L	0.055694239029774	0.135166858991249
113	K	0.181468492005784	0.181468492005784
114	R	0.294112670063436	0.285233231467301
115	L	0.289652800052724	0.289652800052724
116	H	0.285233231467301	0.294112670063436
117	Q	0.301923571993953	0.301923571993953
118	L	0.301923571993953	0.301923571993953
119	A	0.424151547025924	0.352679717466727
120	E	0.505816597589590	0.352679717466727
121	L	0.352679717466727	0.352679717466727
122	R	0.304060600832188	0.304060600832188
123	Q	0.243137555567466	0.243137555567466
124	Q	0.114480153869005	0.119384383095091
125	S	0.092500430768380	0.114480153869005
126	E	0.119384383095091	0.111054572756813
127	C	0.111054572756813	0.111054572756813
128	V	0.087572397605966	0.111054572756813
129	S	0.170235289961451	0.087572397605966
130	G	0.084939847815046	0.087572397605966
131	N	0.084939847815046	0.146437711385562
132	G	0.146437711385562	0.146437711385562
133	P	0.185788474330644	0.185788474330644
134	A	0.317195668583784	0.214318129161923
135	Y	0.317195668583784	0.214318129161923
136	K	0.214318129161923	0.217079031325434
137	A	0.128608485786968	0.217079031325434
138	P	0.217079031325434	0.217079031325434
139	R	0.252826531701844	0.252826531701844
140	V	0.282410293758148	0.282410293758148
141	A	0.282410293758148	0.282410293758148
142	I	0.485234896633335	0.413373148013000
143	E	0.589356615631293	0.485234896633335
144	K	0.413373148013000	0.538963618015871
145	Q	0.603435361914826	0.538963618015871
146	L	0.538963618015871	0.521775582034211
147	Q	0.521775582034211	0.521775582034211
148	Q	0.433280072267514	0.433280072267514
149	G	0.326018804160076	0.326018804160076
150	I	0.270936586470584	0.326018804160076
151	F	0.237386068297798	0.326018804160076
152	P	0.351581580567132	0.351581580567132
153	I	0.480087175323362	0.430314492026192
154	K	0.600823221976505	0.450147750882530
155	N	0.430314492026192	0.480087175323362
156	G	0.450147750882530	0.521270459787377
157	R	0.521270459787377	0.521270459787377
158	K	0.730143832211763	0.714017908044364
159	V	0.714017908044364	0.715129859740453
160	S	0.715129859740453	0.715129859740453
161	C	0.735761131990408	0.714017908044364
162	M	0.508364022207930	0.508364022207930
163	K	0.508364022207930	0.508364022207930
164	S	0.508364022207930	0.508364022207930
165	A	0.719842083944923	0.669333797337674
166	L	0.669333797337674	0.698477248104422
167	L	0.698477248104422	0.719842083944923
168	L	0.734435675947986	0.734435675947986
169	K	0.849177838724336	0.734435675947986
170	G	0.778109368293238	0.734435675947986
171	K	0.538173549843718	0.538173549843718
172	N	0.538173549843718	0.538173549843718
173	L	0.518116443360441	0.518116443360441
174	P	0.485941806238581	0.485941806238581
175	R	0.334746217643370	0.334746217643370
176	I	0.213087714809200	0.213087714809200
177	I	0.178159694856960	0.178159694856960
178	S	0.163489939625588	0.178159694856960
179	D	0.170177847749273	0.178159694856960
180	K	0.190081039343974	0.170177847749273
181	Q	0.241813314773314	0.190081039343974
182	R	0.135426605849224	0.228432679422827
183	S	0.257171784557945	0.228432679422827
184	T	0.228432679422827	0.135426605849224
185	M	0.126960556156161	0.126960556156161
186	P	0.034468884172558	0.076768097136696
187	N	0.037088524240079	0.076768097136696
188	R	0.076768097136696	0.076768097136696
189	H	0.124042825420593	0.124042825420593
190	Q	0.223801704665683	0.223801704665683
191	L	0.333028640927322	0.228522645210157
192	Q	0.274046230065172	0.228522645210157
193	S	0.228522645210157	0.267177434508377
194	D	0.153779287332050	0.267177434508377
195	R	0.267177434508377	0.267177434508377
196	R	0.463343103485136	0.409123357678273
197	C	0.424738022223126	0.424738022223126
198	L	0.409123357678273	0.424738022223126
199	F	0.428714928234777	0.409123357678273
200	G	0.285438096868727	0.289010042209708
201	N	0.177884683220062	0.289010042209708
202	Q	0.289010042209708	0.289010042209708
203	V	0.448532508440886	0.374228119471808
204	L	0.374228119471808	0.374228119471808
205	Q	0.404831113908253	0.374228119471808
206	T	0.251540864073892	0.251540864073892
207	S	0.161678676605603	0.161678676605603
208	S	0.100207641113212	0.129620615415382
209	D	0.129620615415382	0.129620615415382
210	L	0.124287861394805	0.129620615415382
211	S	0.207804745437922	0.132688427636703
212	N	0.133317098256162	0.133317098256162
213	A	0.132688427636703	0.143567669392988
214	N	0.143567669392988	0.143567669392988
215	H	0.236529111778226	0.226055447731945
216	R	0.236529111778226	0.236529111778226
217	T	0.226055447731945	0.236529111778226
218	G	0.355249972006795	0.333398129939437
219	V	0.333398129939437	0.350307751224537
220	S	0.350307751224537	0.355249972006795
221	F	0.560800813903117	0.495196142819951
222	T	0.495196142819951	0.552986521399946
223	F	0.699072158252425	0.552986521399946
224	S	0.552986521399946	0.534141150341502
225	K	0.534141150341502	0.552986521399946
226	K	0.531420073655228	0.534141150341502
227	V	0.647993170603473	0.534141150341502
228	H	0.519114649937144	0.647993170603473
229	L	0.647993170603473	0.647993170603473
230	K	0.647993170603473	0.645495742767837
231	L	0.645495742767837	0.645495742767837
232	E	0.358755923633346	0.358755923633346
233	S	0.307396540484590	0.322463929163129
234	S	0.322463929163129	0.307396540484590
235	A	0.224692836923865	0.224692836923865
236	S	0.088892882923367	0.088892882923367
237	V	0.083825779668743	0.083825779668743
238	F	0.049885819659156	0.049885819659156
239	S	0.027079528683689	0.031824734450007
240	E	0.023234965238608	0.030058637831095
241	N	0.031824734450007	0.030058637831095
242	T	0.030058637831095	0.030058637831095
243	E	0.030058637831095	0.030058637831095
244	E	0.021013852699059	0.030058637831095
245	T	0.041870006743940	0.030058637831095
246	H	0.042478894928130	0.022130451048195
247	D	0.021895121340779	0.035833932820441
248	C	0.022130451048195	0.035833932820441
249	N	0.035833932820441	0.035833932820441
250	K	0.041434997624004	0.041434997624004
251	S	0.041434997624004	0.041434997624004
252	P	0.084584327785741	0.069778146921592
253	I	0.074450393204420	0.074450393204420
254	Y	0.069778146921592	0.084584327785741
255	K	0.100490505341262	0.100490505341262
256	T	0.174062102444400	0.174062102444400
257	K	0.174062102444400	0.174062102444400
258	Q	0.298998489557156	0.298998489557156
259	T	0.328012535652012	0.328012535652012
260	A	0.476993402288529	0.339098447660794
261	D	0.568358905038361	0.339098447660794
262	K	0.339098447660794	0.339098447660794
263	C	0.218396107495789	0.218396107495789
264	K	0.129012696255493	0.144843396440131
265	C	0.129012696255493	0.144843396440131
266	C	0.144843396440131	0.144843396440131
267	R	0.256433513727032	0.209454359502076
268	F	0.256433513727032	0.233331898088279
269	A	0.209454359502076	0.233331898088279
270	N	0.233331898088279	0.233331898088279
271	K	0.233331898088279	0.209454359502076
272	D	0.098141568976532	0.164461954415306
273	T	0.164461954415306	0.109779498661305
274	H	0.088633717415649	0.102572467002757
275	L	0.109779498661305	0.102572467002757
276	T	0.102572467002757	0.088633717415649
277	K	0.049425653319251	0.054444575228242
278	E	0.040647964211885	0.054444575228242
279	K	0.054444575228242	0.054444575228242
280	E	0.102926305846119	0.102926305846119
281	V	0.116448617885996	0.115328619542346
282	N	0.115328619542346	0.116448617885996
283	I	0.170956169547573	0.170956169547573
284	S	0.170956169547573	0.170956169547573
285	P	0.180253897874970	0.170956169547573
286	S	0.156136093790616	0.180253897874970
287	H	0.245758698721714	0.245758698721714
288	L	0.413012886932034	0.413012886932034
289	E	0.550686700580012	0.550686700580012
290	S	0.594025965922713	0.550686700580012
291	V	0.594025965922713	0.550686700580012
292	L	0.418170532940927	0.594025965922713
293	H	0.403908866352834	0.594025965922713
294	N	0.618752157062105	0.618752157062105
295	T	0.753023536189498	0.618752157062105
296	I	0.722949615805089	0.618752157062105
297	S	0.409748949948911	0.551372835851610
298	I	0.532715736317317	0.532715736317317
299	N	0.551372835851610	0.409748949948911
300	S	0.264811285220905	0.265825810368044
301	K	0.160884979880217	0.264811285220905
302	I	0.265825810368044	0.185737404569149
303	L	0.185737404569149	0.160884979880217
304	Q	0.114675275005175	0.114675275005175
305	D	0.060435451700773	0.107811574190359
306	K	0.107811574190359	0.060435451700773
307	H	0.032952390208001	0.032952390208001
308	D	0.021016068858401	0.032952390208001
309	S	0.021016068858401	0.021016068858401
310	I	0.044302946751176	0.021016068858401
311	D	0.016923519324523	0.021016068858401
312	E	0.018313940795411	0.021332802957249
313	T	0.021332802957249	0.021332802957249
314	L	0.050804106034454	0.050804106034454
315	E	0.053721592996599	0.053721592996599
316	D	0.089578345312723	0.089578345312723
317	S	0.164489098270918	0.089578345312723
318	I	0.156551301362978	0.126419642613346
319	G	0.083551916963677	0.156551301362978
320	I	0.126419642613346	0.156551301362978
321	H	0.339146133324742	0.339146133324742
322	A	0.353688708808585	0.353688708808585
323	S	0.353688708808585	0.353688708808585
324	F	0.488028690800690	0.488028690800690
325	S	0.488028690800690	0.488028690800690
326	K	0.619125791469202	0.488028690800690
327	S	0.285227392516482	0.488028690800690
328	N	0.496522461074749	0.328737444318161
329	I	0.328737444318161	0.285227392516482
330	H	0.278561683813459	0.278561683813459
331	L	0.241332383613169	0.241332383613169
332	S	0.241332383613169	0.241332383613169
333	D	0.155182656539778	0.155182656539778
334	V	0.095393699386093	0.095393699386093
335	D	0.095393699386093	0.095393699386093
336	F	0.057083803215411	0.071626135139024
337	T	0.071626135139024	0.057083803215411
338	P	0.039281455162667	0.039281455162667
339	T	0.029208583516422	0.029520146243575
340	S	0.015933557466611	0.029520146243575
341	R	0.029520146243575	0.029208583516422
342	E	0.054267267430397	0.029520146243575
343	K	0.025999775266173	0.051232135325155
344	E	0.051232135325155	0.051232135325155
345	T	0.051497785859810	0.029908539053210
346	R	0.029908539053210	0.043700711245422
347	N	0.027969841794455	0.043700711245422
348	T	0.043700711245422	0.043700711245422
349	L	0.072294059292937	0.054192760250565
350	K	0.054192760250565	0.072294059292937
351	N	0.097145383895299	0.088428623919830
352	T	0.088428623919830	0.097145383895299
353	L	0.213405336521702	0.198460294086529
354	E	0.198460294086529	0.213405336521702
355	N	0.219736882667679	0.219736882667679
356	C	0.219736882667679	0.219736882667679
357	V	0.254753406054164	0.219736882667679
358	N	0.153947805980461	0.254753406054164
359	H	0.265036210882814	0.265036210882814
360	P	0.312511550194685	0.265036210882814
361	C	0.276503457860552	0.265036210882814
362	Q	0.147422905994999	0.276503457860552
363	A	0.192858888269896	0.276503457860552
364	N	0.380113460987424	0.235226780961842
365	A	0.398014625036734	0.294774028641685
366	S	0.235226780961842	0.294774028641685
367	F	0.294774028641685	0.279392279143741
368	S	0.279392279143741	0.235226780961842
369	P	0.185648692018860	0.185648692018860
370	P	0.148387069814417	0.185648692018860
371	N	0.169264894109033	0.185648692018860
372	I	0.252629563737786	0.169264894109033
373	Y	0.298785993828325	0.242452018196409
374	N	0.166204695480084	0.243454763398531
375	H	0.242452018196409	0.242452018196409
376	S	0.243454763398531	0.166204695480084
377	D	0.138545157247178	0.192752311752015
378	A	0.097981309493773	0.192752311752015
379	R	0.192752311752015	0.138545157247178
380	I	0.231355449381885	0.138255669228108
381	S	0.128801737921366	0.138255669228108
382	E	0.138255669228108	0.128801737921366
383	C	0.104025815156817	0.104025815156817
384	L	0.083863191445016	0.095146652652987
385	D	0.083863191445016	0.083863191445016
386	E	0.095146652652987	0.083863191445016
387	F	0.073266644570644	0.073266644570644
388	S	0.064619082065729	0.064619082065729
389	S	0.032819382454174	0.064619082065729
390	L	0.033168144994315	0.064041061669179
391	E	0.092479322669068	0.064041061669179
392	P	0.064041061669179	0.064041061669179
393	S	0.064041061669179	0.092479322669068
394	E	0.097968524162102	0.064041061669179
395	Q	0.138527891728168	0.064041061669179
396	K	0.063911027931985	0.068609273894298
397	S	0.063911027931985	0.068609273894298
398	T	0.068609273894298	0.068609273894298
399	V	0.073926820316228	0.069338764326829
400	H	0.073926820316228	0.073926820316228
401	L	0.069338764326829	0.073926820316228
402	N	0.074404300989331	0.074404300989331
403	P	0.074404300989331	0.074404300989331
404	N	0.075904069329908	0.075904069329908
405	S	0.080141253896522	0.075904069329908
406	R	0.140652501323179	0.075904069329908
407	I	0.074854311161666	0.074854311161666
408	E	0.042817079334477	0.042817079334477
409	N	0.040260347530871	0.040260347530871
410	R	0.012656925831497	0.033796305633047
411	E	0.017135913175952	0.033796305633047
412	K	0.033796305633047	0.033796305633047
413	S	0.042230193606013	0.033796305633047
414	L	0.039910455249313	0.033796305633047
415	D	0.029658283270683	0.039520248119024
416	K	0.024962650735517	0.039520248119024
417	T	0.039520248119024	0.039520248119024
418	E	0.052995284233335	0.052995284233335
419	R	0.088788307904458	0.088788307904458
420	V	0.224467863766663	0.142486878035281
421	S	0.224467863766663	0.142486878035281
422	K	0.142486878035281	0.224467863766663
423	N	0.097913822182437	0.224467863766663
424	V	0.258545435523326	0.258545435523326
425	Q	0.272159250268526	0.272159250268526
426	R	0.285068477916258	0.285068477916258
427	L	0.355250473620824	0.355250473620824
428	V	0.465486833944603	0.385256988213782
429	K	0.385256988213782	0.385256988213782
430	E	0.385256988213782	0.385256988213782
431	A	0.385256988213782	0.385256988213782
432	C	0.401725646409055	0.401725646409055
433	T	0.425199283340555	0.405280956953245
434	H	0.405280956953245	0.425199283340555
435	N	0.541310725748856	0.427283189835163
436	V	0.541310725748856	0.541310725748856
437	A	0.427283189835163	0.541310725748856
438	S	0.574370534484478	0.574370534484478
439	K	0.684424598682717	0.574370534484478
440	P	0.638640476791207	0.574370534484478
441	L	0.509265769104378	0.509265769104378
442	P	0.339066015116941	0.339066015116941
443	F	0.264579838801761	0.328367285617222
444	L	0.328367285617222	0.264579838801761
445	H	0.224717876538124	0.264579838801761
446	V	0.192761966845226	0.305086428856500
447	Q	0.309680336044761	0.305086428856500
448	S	0.305086428856500	0.309680336044761
449	K	0.505637496092037	0.316363410175148
450	D	0.316363410175148	0.316363410175148
451	G	0.355015221791149	0.316363410175148
452	H	0.144657611872060	0.227628144469034
453	T	0.144657611872060	0.227628144469034
454	T	0.227628144469034	0.227628144469034
455	L	0.245096456697708	0.245096456697708
456	Q	0.396672946057085	0.396672946057085
457	W	0.399292000181387	0.399292000181387
458	P	0.399292000181387	0.399292000181387
459	T	0.573491417131437	0.445987899025706
460	E	0.505202734714525	0.505202734714525
461	L	0.445987899025706	0.561107677090838
462	L	0.561107677090838	0.561107677090838
463	L	0.720239375962508	0.578129864107837
464	F	0.578129864107837	0.578129864107837
465	T	0.719988067374307	0.649660671973636
466	K	0.495381561354969	0.592682412403120
467	T	0.649660671973636	0.649660671973636
468	E	0.592682412403120	0.649660671973636
469	P	0.682979343257257	0.665022250660753
470	C	0.682979343257257	0.665022250660753
471	I	0.665022250660753	0.665022250660753
472	S	0.663806659723970	0.663806659723970
473	Y	0.345611237637201	0.493944811046585
474	G	0.493944811046585	0.493944811046585
475	C	0.493944811046585	0.493944811046585
476	N	0.644602060976226	0.644602060976226
477	P	0.759577533719788	0.664593821767388
478	L	0.800411737482950	0.664593821767388
479	Y	0.664593821767388	0.664593821767388
480	F	0.495960890364343	0.495960890364343
481	D	0.481240557289946	0.481240557289946
482	F	0.235259080871089	0.235259080871089
483	K	0.168993978051655	0.168993978051655
484	L	0.120141611448646	0.168993978051655
485	S	0.120141611448646	0.120141611448646
486	R	0.231830484101282	0.120141611448646
487	N	0.084437886908573	0.084437886908573
488	T	0.025934001112187	0.048071823117594
489	K	0.026072079665859	0.026598068016105
490	E	0.048071823117594	0.026072079665859
491	D	0.026598068016105	0.026072079665859
492	H	0.016366577684823	0.016366577684823
493	N	0.016366577684823	0.016366577684823
494	L	0.012423269731880	0.012895065902098
495	E	0.010872715366667	0.012423269731880
496	D	0.012895065902098	0.012423269731880
497	L	0.010863750954049	0.012895065902098
498	K	0.021416679293229	0.021416679293229
499	T	0.021416679293229	0.021416679293229
500	E	0.076013081752805	0.067114800210193
501	L	0.067114800210193	0.067114800210193
502	G	0.083984958350588	0.076013081752805
503	K	0.043987747506793	0.079590608470958
504	K	0.079590608470958	0.079590608470958
505	P	0.090355907199963	0.050218649931401
506	L	0.050218649931401	0.079590608470958
507	E	0.049199372785560	0.080274655383069
508	L	0.080274655383069	0.057656293976910
509	K	0.131970024313651	0.080274655383069
510	T	0.057656293976910	0.131970024313651
511	K	0.131970024313651	0.131970024313651
512	R	0.140179018162151	0.090309860820361
513	E	0.090309860820361	0.090309860820361
514	S	0.055152836804009	0.055152836804009
515	Q	0.027869484660406	0.044045697780575
516	V	0.044045697780575	0.044045697780575
517	S	0.022599980529620	0.044045697780575
518	G	0.044045697780575	0.044045697780575
519	L	0.084905237022045	0.046088511372143
520	T	0.083243638087011	0.046088511372143
521	E	0.046088511372143	0.067873326429724
522	D	0.040363346444949	0.067873326429724
523	Q	0.067873326429724	0.067873326429724
524	Q	0.067873326429724	0.067873326429724
525	K	0.068833197226956	0.067873326429724
526	L	0.059117582085390	0.067873326429724
527	I	0.072659604886244	0.059117582085390
528	Q	0.034236688923624	0.055014777439859
529	E	0.032000858185002	0.055014777439859
530	D	0.055014777439859	0.055014777439859
531	Y	0.149074690237495	0.149074690237495
532	Q	0.278792203041737	0.278792203041737
533	Y	0.339560445758393	0.278792203041737
534	P	0.301979659710300	0.278792203041737
535	K	0.163696920544157	0.163696920544157
536	P	0.045847998278499	0.093486299293060
537	K	0.093486299293060	0.093486299293060
538	T	0.093486299293060	0.093486299293060
539	M	0.162858371397685	0.162858371397685
540	I	0.173528596502216	0.162858371397685
541	A	0.173528596502216	0.162858371397685
542	N	0.115713633705477	0.173528596502216
543	P	0.126746021082414	0.173528596502216
544	D	0.210432905503584	0.199195259581707
545	W	0.199195259581707	0.199195259581707
546	E	0.331398404445843	0.210432905503584
547	K	0.196803514597211	0.199195259581707
548	F	0.219997330487275	0.196803514597211
549	Q	0.121681337424663	0.121681337424663
550	R	0.053407802765695	0.066399421904272
551	K	0.066399421904272	0.066399421904272
552	Y	0.045834829045872	0.053407802765695
553	N	0.075526911130124	0.051007007463591
554	L	0.031691817881241	0.051007007463591
555	D	0.051007007463591	0.051007007463591
556	Y	0.053935484199315	0.031821112708049
557	S	0.017215354808274	0.031821112708049
558	D	0.031821112708049	0.031821112708049
559	S	0.029877316335954	0.031821112708049
560	E	0.057523884130903	0.034055416853807
561	P	0.034055416853807	0.034055416853807
562	N	0.051717627418670	0.034055416853807
563	K	0.022511656615600	0.024382336148747
564	S	0.022511656615600	0.022511656615600
565	E	0.024382336148747	0.022511656615600
566	Y	0.014144533552988	0.024382336148747
567	T	0.041388176600293	0.039112802074645
568	F	0.039112802074645	0.041388176600293
569	S	0.053252450305393	0.053252450305393
570	A	0.053252450305393	0.053252450305393
571	N	0.062658184041737	0.062658184041737
572	D	0.107868197884507	0.093194328177961
573	L	0.093194328177961	0.107868197884507
574	E	0.251670386388028	0.251670386388028
575	M	0.251670386388028	0.251670386388028
576	K	0.384591081766237	0.251670386388028
577	N	0.209696811832973	0.211514143571504
578	P	0.211514143571504	0.211514143571504
579	K	0.179382729367171	0.211514143571504
580	V	0.341091104081473	0.211514143571504
581	P	0.494061091815692	0.341091104081473
582	L	0.206213875429436	0.372191045964944
583	Y	0.420810828758917	0.372191045964944
584	L	0.372191045964944	0.361018024540399
585	N	0.322221070011762	0.361018024540399
586	T	0.361018024540399	0.345255127135578
587	S	0.345255127135578	0.322221070011762
588	L	0.307337375526959	0.307337375526959
589	K	0.206470911450468	0.234370865113489
590	D	0.234370865113489	0.206470911450468
591	C	0.085543009621752	0.085543009621752
592	A	0.041104309102598	0.048474232924094
593	G	0.021059195496607	0.045352280515884
594	K	0.048474232924094	0.041104309102598
595	N	0.045352280515884	0.026549097626540
596	N	0.026549097626540	0.026549097626540
597	S	0.017503646700080	0.026549097626540
598	S	0.018546179167226	0.026549097626540
599	E	0.039195515819257	0.026661159466221
600	N	0.030237134348396	0.030237134348396
601	K	0.026661159466221	0.039195515819257
602	L	0.066941564720651	0.062717413315651
603	K	0.065606311759740	0.065606311759740
604	E	0.062717413315651	0.066941564720651
605	A	0.119275410794465	0.119275410794465
606	S	0.127489316474404	0.121078281000936
607	R	0.121078281000936	0.127489316474404
608	A	0.227483387438193	0.227483387438193
609	H	0.387628568307554	0.347527231106135
610	W	0.557783940758363	0.347527231106135
611	Q	0.347527231106135	0.387628568307554
612	G	0.220182134278750	0.347527231106135
613	C	0.500321574955661	0.289662987042099
614	R	0.289662987042099	0.220182134278750
615	K	0.189695324455225	0.189695324455225
616	A	0.097831590788305	0.142373120731907
617	V	0.142373120731907	0.133439146883363
618	L	0.133439146883363	0.126861733875185
619	N	0.126861733875185	0.133439146883363
620	D	0.118048735177244	0.133439146883363
621	I	0.150412637731750	0.150412637731750
622	D	0.160293479298154	0.160293479298154
623	E	0.264814822685519	0.251444981874885
624	D	0.276442857030076	0.264814822685519
625	L	0.251444981874885	0.264814822685519
626	S	0.269028379915650	0.251444981874885
627	F	0.155904461777225	0.251444981874885
628	P	0.179994118121738	0.179994118121738
629	S	0.321339387882105	0.179994118121738
630	Y	0.179835639492363	0.321339387882105
631	I	0.451820455664107	0.451820455664107
632	S	0.745086037115598	0.745086037115598
633	R	0.832525287911320	0.809469632931019
634	F	0.809469632931019	0.809469632931019
635	K	0.809469632931019	0.809469632931019
636	K	0.659020820533557	0.809469632931019
637	H	0.710258555126497	0.710258555126497
638	K	0.821594574011141	0.659020820533557
639	L	0.604299350790623	0.604299350790623
640	I	0.583604072881725	0.583604072881725
641	P	0.445867140549764	0.445867140549764
642	C	0.271515713782514	0.271515713782514
643	S	0.102752166233783	0.115870688184661
644	P	0.115870688184661	0.115870688184661
645	H	0.113678374340913	0.115870688184661
646	L	0.181862553317594	0.137824505887756
647	E	0.157570885222844	0.137824505887756
648	F	0.137824505887756	0.137824505887756
649	E	0.068925327011470	0.080115537969789
650	D	0.080115537969789	0.068925327011470
651	E	0.051452978547676	0.068925327011470
652	R	0.044074418568489	0.075507299603033
653	Q	0.080115537969789	0.069020709848442
654	F	0.075507299603033	0.075507299603033
655	N	0.069020709848442	0.075507299603033
656	C	0.088949329525838	0.069063775658334
657	K	0.038004727007509	0.069063775658334
658	S	0.069063775658334	0.088949329525838
659	S	0.129254628557080	0.114356952470205
660	P	0.114437855090125	0.114356952470205
661	C	0.114356952470205	0.114356952470205
662	T	0.095680711227988	0.095680711227988
663	V	0.050681739422397	0.050681739422397
664	G	0.032539420077824	0.039860432557594
665	G	0.037665747827909	0.039860432557594
666	H	0.039860432557594	0.039860432557594
667	S	0.066114806390274	0.066114806390274
668	D	0.125973526225790	0.125973526225790
669	H	0.241595313916081	0.156133176699250
670	G	0.157578859216907	0.156133176699250
671	K	0.156133176699250	0.156133176699250
672	D	0.079250797017290	0.156133176699250
673	F	0.109317607164381	0.156133176699250
674	S	0.248404909704676	0.234637734859955
675	V	0.234637734859955	0.248404909704676
676	I	0.315568869889671	0.315568869889671
677	L	0.482585891261105	0.463849813123713
678	K	0.463849813123713	0.482585891261105
679	S	0.518966193035758	0.518966193035758
680	N	0.661178652614776	0.612392194475040
681	H	0.796108298158848	0.661178652614776
682	I	0.612392194475040	0.661178652614776
683	S	0.717250468500724	0.612392194475040
684	M	0.529331045296354	0.529331045296354
685	T	0.304700358275850	0.304700358275850
686	S	0.177109238633813	0.298936756005938
687	K	0.197630025761663	0.298936756005938
688	V	0.298936756005938	0.298936756005938
689	S	0.336321316467587	0.301314226896776
690	G	0.336499585768674	0.301314226896776
691	C	0.301314226896776	0.301314226896776
692	G	0.301314226896776	0.301314226896776
693	N	0.195969151608209	0.195969151608209
694	Q	0.181962715416245	0.195969151608209
695	R	0.181962715416245	0.195969151608209
696	Y	0.274739975164142	0.274739975164142
697	K	0.294445408994854	0.294445408994854
698	R	0.294445408994854	0.294445408994854
699	Y	0.373261023201359	0.373261023201359
700	S	0.391043052221679	0.391043052221679
701	P	0.459275663688780	0.459275663688780
702	Q	0.517066410126093	0.517066410126093
703	S	0.537128176672857	0.517066410126093
704	C	0.668933955866691	0.517066410126093
705	L	0.368412161877236	0.384808647603234
706	S	0.384808647603234	0.368412161877236
707	R	0.366989305417103	0.366989305417103
708	Y	0.221577132698489	0.250873011946912
709	S	0.221577132698489	0.250873011946912
710	S	0.250873011946912	0.250873011946912
711	S	0.353115674391563	0.253722464942384
712	L	0.353115674391563	0.253722464942384
713	D	0.253722464942384	0.268373767202008
714	T	0.253722464942384	0.253722464942384
715	S	0.268373767202008	0.253722464942384
716	P	0.253722464942384	0.253722464942384
717	S	0.165656026026078	0.241724615139886
718	S	0.241724615139886	0.241724615139886
719	M	0.241724615139886	0.241724615139886
720	S	0.241724615139886	0.241724615139886
721	S	0.154644681011032	0.241724615139886
722	L	0.283114576155818	0.283114576155818
723	R	0.421919345069045	0.339935022921810
724	S	0.366688334748361	0.339935022921810
725	T	0.339935022921810	0.339935022921810
726	C	0.290051289707203	0.290051289707203
727	S	0.290051289707203	0.290051289707203
728	S	0.226660834243150	0.226660834243150
729	H	0.181393641034013	0.181393641034013
730	R	0.149505467395157	0.181393641034013
731	F	0.149505467395157	0.181393641034013
732	N	0.234350945937405	0.234350945937405
733	G	0.329506174746219	0.329506174746219
734	N	0.475954991656598	0.365055923406297
735	S	0.378817549611391	0.378817549611391
736	R	0.365055923406297	0.378817549611391
737	G	0.382838164687243	0.365055923406297
738	N	0.248307858984778	0.248307858984778
739	L	0.248158836869457	0.248158836869457
740	L	0.159979094729198	0.248158836869457
741	C	0.193592703486897	0.248158836869457
742	F	0.351277656092857	0.281537799054867
743	H	0.281537799054867	0.296988987020712
744	K	0.297155742615965	0.297155742615965
745	R	0.296988987020712	0.297155742615965
746	E	0.345037966732880	0.297155742615965
747	H	0.417412560129390	0.296988987020712
748	H	0.264468983502437	0.264468983502437
749	S	0.235064370892835	0.264468983502437
750	V	0.264468983502437	0.235064370892835
751	E	0.153568651471894	0.153568651471894
752	R	0.153568651471894	0.153568651471894
753	H	0.132444437604002	0.153568651471894
754	K	0.185125667476923	0.185125667476923
755	R	0.425085040288776	0.425085040288776
756	K	0.542821157241159	0.542821157241159
757	C	0.674165199939201	0.542821157241159
758	L	0.674165199939201	0.542821157241159
759	K	0.377483292007606	0.499021216250259
760	H	0.345502112539336	0.482968416834387
761	N	0.499021216250259	0.482968416834387
762	C	0.482968416834387	0.482968416834387
763	F	0.482968416834387	0.482968416834387
764	Y	0.464032199569547	0.478711897226137
765	L	0.478711897226137	0.464032199569547
766	S	0.345431228614306	0.345431228614306
767	D	0.296997657998349	0.296997657998349
768	D	0.292512169029833	0.292512169029833
769	I	0.277202053977301	0.277202053977301
770	T	0.217243712557283	0.217243712557283
771	K	0.128104433004638	0.128104433004638
772	S	0.067646608999742	0.067646608999742
773	S	0.038010615858506	0.038010615858506
774	Q	0.011930487658076	0.020259884903238
775	M	0.012860021003733	0.020259884903238
776	Q	0.020259884903238	0.020259884903238
777	S	0.062294392193242	0.029846035738670
778	E	0.029846035738670	0.054075283524272
779	P	0.054075283524272	0.062294392193242
780	Q	0.107200247213504	0.064486875049661
781	K	0.064486875049661	0.064486875049661
782	E	0.064486875049661	0.080464374799367
783	R	0.122491757118590	0.069972554526495
784	N	0.080464374799367	0.069972554526495
785	C	0.069972554526495	0.069972554526495
786	K	0.041404456808868	0.069972554526495
787	L	0.066234291624528	0.069972554526495
788	W	0.126233182444575	0.126233182444575
789	E	0.135381894498394	0.135381894498394
790	S	0.135381894498394	0.135381894498394
791	F	0.227364816446338	0.227364816446338
792	K	0.227364816446338	0.227364816446338
793	N	0.391051853482176	0.391051853482176
794	E	0.391051853482176	0.391051853482176
795	K	0.423405755799730	0.391051853482176
796	Y	0.385593889827128	0.385593889827128
797	S	0.254812143776996	0.269503646209042
798	K	0.254812143776996	0.254812143776996
799	R	0.269503646209042	0.254812143776996
800	R	0.154108634399970	0.254812143776996
801	Y	0.154108634399970	0.269503646209042
802	C	0.301401338346563	0.301401338346563
803	H	0.362313967658567	0.301401338346563
804	C	0.362313967658567	0.301401338346563
805	R	0.206575390898405	0.206575390898405
806	E	0.193693411037470	0.193693411037470
807	R	0.190345666685858	0.193693411037470
808	Q	0.167391586899526	0.190345666685858
809	K	0.258247243729605	0.167436466587236
810	L	0.167436466587236	0.167391586899526
811	G	0.086506143185934	0.141646464998435
812	K	0.141646464998435	0.088339303154580
813	N	0.088339303154580	0.088339303154580
814	Q	0.082409522015062	0.136561314956532
815	Q	0.136561314956532	0.136561314956532
816	Q	0.136561314956532	0.136561314956532
817	F	0.258700660177990	0.258700660177990
818	S	0.429744232872231	0.409837776466858
819	G	0.409837776466858	0.429744232872231
820	L	0.595926277212113	0.438769050922444
821	K	0.438769050922444	0.458678240111643
822	S	0.496348032443153	0.478720242077627
823	T	0.458678240111643	0.478720242077627
824	R	0.478720242077627	0.478720242077627
825	I	0.478720242077627	0.478720242077627
826	I	0.500163744994146	0.500163744994146
827	Y	0.500163744994146	0.500163744994146
828	C	0.680008451007820	0.500163744994146
829	D	0.533498158191101	0.500163744994146
830	S	0.478373242086181	0.478373242086181
831	N	0.478373242086181	0.478373242086181
832	S	0.475646196700095	0.475646196700095
833	Q	0.442166007375287	0.442166007375287
834	I	0.268506317799147	0.268506317799147
835	S	0.132886608196093	0.132886608196093
836	C	0.069978601016037	0.106693059581225
837	T	0.035844791352832	0.099260486158348
838	G	0.106693059581225	0.095040396341217
839	S	0.099260486158348	0.095984745230717
840	S	0.095040396341217	0.095984745230717
841	K	0.095984745230717	0.095984745230717
842	K	0.095984745230717	0.095040396341217
843	P	0.053231212769893	0.053231212769893
844	P	0.027331455393644	0.033898260784086
845	N	0.018532509513542	0.027331455393644
846	C	0.033898260784086	0.022668941610272
847	Q	0.022668941610272	0.022668941610272
848	G	0.022668941610272	0.033898260784086
849	T	0.038604291225347	0.038604291225347
850	Q	0.040851340971940	0.040851340971940
851	H	0.084225817749668	0.058486072604711
852	D	0.058486072604711	0.064459990127861
853	R	0.064459990127861	0.084225817749668
854	L	0.115532632159661	0.115532632159661
855	D	0.123455107824748	0.123455107824748
856	S	0.209025595146756	0.209025595146756
857	Y	0.396375653504522	0.340049829208970
858	S	0.340049829208970	0.340049829208970
859	I	0.344908901297508	0.344908901297508
860	E	0.328128266762967	0.344908901297508
861	K	0.479515487374499	0.344908901297508
862	M	0.479515487374499	0.418001538771779
863	Y	0.280076249213459	0.418001538771779
864	Y	0.418001538771779	0.291945817743227
865	L	0.291945817743227	0.291945817743227
866	N	0.192358196036008	0.291945817743227
867	K	0.309125445139852	0.224464845198478
868	S	0.142484759371480	0.206942375527512
869	K	0.224464845198478	0.206942375527512
870	R	0.206942375527512	0.180307259571290
871	N	0.157575139660294	0.180307259571290
872	Q	0.180307259571290	0.169441667689837
873	E	0.169441667689837	0.157575139660294
874	S	0.051478857509194	0.113887438306718
875	L	0.113887438306718	0.093435730549082
876	G	0.093435730549082	0.093435730549082
877	S	0.088563322210897	0.113887438306718
878	P	0.149483931399908	0.149483931399908
879	H	0.149483931399908	0.149483931399908
880	I	0.158472082073255	0.158472082073255
881	C	0.234863290639503	0.234863290639503
882	D	0.335146840021781	0.254716756453868
883	L	0.447318086487733	0.311323031582857
884	G	0.254716756453868	0.311323031582857
885	K	0.311323031582857	0.254716756453868
886	V	0.254716756453868	0.254716756453868
887	R	0.241838583540994	0.254716756453868
888	P	0.375926899847236	0.241838583540994
889	M	0.228324775240262	0.241838583540994
890	K	0.228324775240262	0.375926899847236
891	C	0.526562157259282	0.526562157259282
892	N	0.526562157259282	0.526562157259282
893	S	0.581054432721709	0.526562157259282
894	G	0.538540519905240	0.526562157259282
895	N	0.523537475097486	0.538540519905240
896	I	0.504562898327363	0.523537475097486
897	S	0.545074700039046	0.504562898327363
898	C	0.375902522266027	0.375902522266027
899	L	0.351922795825374	0.351922795825374
900	L	0.252734170075815	0.252734170075815
901	K	0.196628467689691	0.248623390477871
902	N	0.198360969611569	0.198360969611569
903	C	0.248623390477871	0.196628467689691
904	S	0.193194328487699	0.193194328487699
905	S	0.105240367215709	0.105240367215709
906	G	0.085343886836098	0.085343886836098
907	P	0.055492656250615	0.055492656250615
908	S	0.036960362028781	0.036960362028781
909	E	0.011592158379282	0.011592158379282
910	T	0.009317301700907	0.009317301700907
911	T	0.006760064972133	0.006760064972133
912	E	0.004552766395339	0.004602576832729
913	S	0.004602576832729	0.004602576832729
914	N	0.003914820603025	0.004602576832729
915	T	0.009671588499918	0.009671588499918
916	A	0.011482579441528	0.011482579441528
917	E	0.014054441662884	0.014054441662884
918	G	0.022874123725114	0.022874123725114
919	E	0.045018493644386	0.045018493644386
920	R	0.080542293888174	0.080542293888174
921	T	0.222789542937784	0.141309831760762
922	P	0.141309831760762	0.182883149040818
923	L	0.182883149040818	0.221087654179320
924	T	0.274057611849677	0.221087654179320
925	A	0.221087654179320	0.274057611849677
926	K	0.377621273756063	0.377621273756063
927	I	0.430722905003198	0.430722905003198
928	L	0.554075461982122	0.554075461982122
929	L	0.649005003989987	0.554075461982122
930	E	0.627905711872415	0.554075461982122
931	R	0.532656084830593	0.532656084830593
932	V	0.358879173101081	0.358879173101081
933	Q	0.356367940225363	0.356367940225363
934	A	0.310908364315990	0.310908364315990
935	K	0.275177392952094	0.275177392952094
936	K	0.241275520097613	0.241275520097613
937	C	0.088570354777189	0.155004924781242
938	Q	0.095276721671067	0.145313488518316
939	E	0.155004924781242	0.095276721671067
940	Q	0.145313488518316	0.095276721671067
941	S	0.073296132303953	0.100846010019641
942	S	0.078954928375407	0.100846010019641
943	N	0.100846010019641	0.100846010019641
944	V	0.100846010019641	0.100846010019641
945	E	0.106315340964025	0.100846010019641
946	I	0.040800770280983	0.079705501123524
947	S	0.079705501123524	0.079705501123524
948	S	0.079705501123524	0.079705501123524
949	N	0.103294055384803	0.089180228529526
950	S	0.089180228529526	0.089180228529526
951	C	0.089180228529526	0.102235489801903
952	K	0.102235489801903	0.102235489801903
953	S	0.102235489801903	0.102235489801903
954	E	0.144278842386560	0.117363873430651
955	L	0.117363873430651	0.118500989350370
956	E	0.118500989350370	0.144278842386560
957	A	0.214875979676275	0.214875979676275
958	P	0.241454101504364	0.241454101504364
959	S	0.374215178695705	0.291818351846083
960	Q	0.313684915680482	0.291818351846083
961	V	0.291818351846083	0.313684915680482
962	P	0.291818351846083	0.313684915680482
963	C	0.351769477521239	0.316839633796159
964	T	0.316839633796159	0.351769477521239
965	I	0.390570367394643	0.360392624858628
966	Q	0.360392624858628	0.379512637763966
967	L	0.379512637763966	0.390570367394643
968	A	0.428761794017118	0.428761794017118
969	P	0.604472994942817	0.432383450596759
970	S	0.432383450596759	0.511864719793582
971	G	0.627370475033558	0.511864719793582
972	C	0.511864719793582	0.432383450596759
973	N	0.373218669837509	0.378280030213505
974	R	0.216145546485793	0.373218669837509
975	Q	0.378280030213505	0.296545342331890
976	A	0.230073229446824	0.296545342331890
977	L	0.296545342331890	0.378280030213505
978	P	0.378351016130833	0.316078615543701
979	L	0.378351016130833	0.316078615543701
980	S	0.316078615543701	0.316078615543701
981	E	0.223508411717944	0.281341276726835
982	K	0.281341276726835	0.223508411717944
983	I	0.223508411717944	0.223508411717944
984	Q	0.134885279185574	0.134885279185574
985	Y	0.104926620473397	0.104926620473397
986	A	0.030242790945485	0.035391508917952
987	S	0.035391508917952	0.035391508917952
988	E	0.023405827835067	0.035391508917952
989	S	0.046523188485831	0.046523188485831
990	R	0.067374817875143	0.046523188485831
991	N	0.076361056990178	0.046523188485831
992	D	0.039436095733933	0.043048997391070
993	Q	0.043048997391070	0.039436095733933
994	D	0.014698677670999	0.014698677670999
995	S	0.011330983439302	0.011330983439302
996	A	0.005695235135772	0.009318786357709
997	I	0.009318786357709	0.009318786357709
998	P	0.009318786357709	0.009318786357709
999	R	0.008152505473822	0.009318786357709
1000	T	0.010254888886986	0.010254888886986
1001	T	0.020310498826471	0.020310498826471
1002	E	0.023650543878114	0.023650543878114
1003	K	0.046712354931405	0.024513247596907
1004	D	0.037418295898024	0.024513247596907
1005	K	0.024513247596907	0.026698682070047
1006	S	0.022542589156857	0.026698682070047
1007	K	0.026698682070047	0.026698682070047
1008	S	0.049213336731107	0.049213336731107
1009	S	0.087743128193861	0.087743128193861
1010	H	0.104543833395541	0.092259585100655
1011	T	0.092259585100655	0.098278118851250
1012	N	0.098278118851250	0.098278118851250
1013	N	0.098278118851250	0.098278118851250
1014	F	0.156552827786019	0.098278118851250
1015	T	0.084889151377858	0.084889151377858
1016	I	0.072404060222826	0.084889151377858
1017	L	0.077617651011318	0.084889151377858
1018	A	0.136506202668742	0.120295686233092
1019	D	0.127885483302791	0.120295686233092
1020	T	0.120295686233092	0.127885483302791
1021	D	0.115295752257802	0.127885483302791
1022	C	0.250625371440126	0.250625371440126
1023	D	0.267086660666211	0.263939905301616
1024	N	0.279847792867210	0.263939905301616
1025	H	0.263939905301616	0.263939905301616
1026	L	0.245565466261329	0.245565466261329
1027	S	0.211453516880743	0.235491068689547
1028	K	0.235491068689547	0.235491068689547
1029	G	0.233528741692326	0.235491068689547
1030	I	0.359993741185584	0.259440986547188
1031	I	0.259440986547188	0.359993741185584
1032	H	0.568385581704554	0.568385581704554
1033	L	0.568385581704554	0.568385581704554
1034	V	0.713208924808220	0.568385581704554
1035	T	0.555163503448914	0.568385581704554
1036	E	0.573836960463197	0.555163503448914
1037	S	0.416500580865532	0.536740623020514
1038	Q	0.536740623020514	0.416500580865532
1039	S	0.365223674683381	0.365223674683381
1040	L	0.222223893324675	0.222223893324675
1041	N	0.199912967985969	0.199912967985969
1042	I	0.070938844185859	0.070938844185859
1043	K	0.039673703920217	0.062887120666137
1044	R	0.039259313224820	0.053962141012473
1045	D	0.062887120666137	0.053962141012473
1046	A	0.053962141012473	0.062887120666137
1047	T	0.104055210848938	0.104055210848938
1048	T	0.191230374737185	0.104055210848938
1049	K	0.111790250242216	0.104055210848938
1050	E	0.083478064824032	0.083478064824032
1051	Q	0.083478064824032	0.083478064824032
1052	S	0.081841897791449	0.083478064824032
1053	K	0.065614937495717	0.083478064824032
1054	P	0.207938995321163	0.207938995321163
1055	L	0.303394710189617	0.282206799952149
1056	I	0.284426377247681	0.284426377247681
1057	S	0.282206799952149	0.303394710189617
1058	E	0.401038377395468	0.349370145870052
1059	I	0.368242055528904	0.368242055528904
1060	Q	0.349370145870052	0.401038377395468
1061	P	0.477995410252644	0.435189133327339
1062	F	0.452222083153766	0.435189133327339
1063	I	0.435189133327339	0.435189133327339
1064	Q	0.190582726991347	0.190582726991347
1065	S	0.177693408035181	0.190582726991347
1066	C	0.155173007751081	0.177693408035181
1067	D	0.194772536915499	0.177693408035181
1068	P	0.127249304843646	0.194772536915499
1069	V	0.227952130898285	0.194772536915499
1070	P	0.227952130898285	0.136460158873732
1071	N	0.136460158873732	0.136460158873732
1072	E	0.058004472338584	0.098225804088077
1073	F	0.059194810255224	0.064184978306392
1074	P	0.098225804088077	0.064184978306392
1075	G	0.064184978306392	0.094001713835004
1076	A	0.094001713835004	0.098225804088077
1077	F	0.172294359220963	0.094001713835004
1078	P	0.109851821614308	0.094001713835004
1079	S	0.067653011571786	0.109851821614308
1080	N	0.083803045352695	0.083803045352695
1081	K	0.138732085728806	0.067653011571786
1082	Y	0.047158822378790	0.067026934228427
1083	T	0.055595185886616	0.055595185886616
1084	G	0.067026934228427	0.047158822378790
1085	V	0.032516080893501	0.032516080893501
1086	T	0.008909783529691	0.019480078980278
1087	D	0.009664230925159	0.019480078980278
1088	S	0.019480078980278	0.019480078980278
1089	T	0.019480078980278	0.019480078980278
1090	E	0.038080585980435	0.019480078980278
1091	T	0.011299552928478	0.020795350132340
1092	Q	0.020795350132340	0.020795350132340
1093	E	0.025262804635230	0.012650076955102
1094	D	0.007538510531508	0.020795350132340
1095	Q	0.012650076955102	0.024995017651970
1096	I	0.024995017651970	0.024995017651970
1097	N	0.037123654285811	0.037123654285811
1098	L	0.039489386595670	0.039489386595670
1099	D	0.127244891507050	0.102658921670385
1100	L	0.102658921670385	0.117911225213694
1101	Q	0.117911225213694	0.127244891507050
1102	D	0.284213282698295	0.272057553579776
1103	V	0.313236421763541	0.272057553579776
1104	S	0.272057553579776	0.272057553579776
1105	M	0.127118351925874	0.272057553579776
1106	H	0.272057553579776	0.239993948008972
1107	I	0.136306983153634	0.225402825912974
1108	N	0.239993948008972	0.239993948008972
1109	H	0.225402825912974	0.239993948008972
1110	V	0.353165758184410	0.256752061549101
1111	E	0.353165758184410	0.258843630858701
1112	G	0.256752061549101	0.258843630858701
1113	N	0.258843630858701	0.258843630858701
1114	I	0.258843630858701	0.256752061549101
1115	N	0.230116982286679	0.230116982286679
1116	S	0.121586777246225	0.129152246794433
1117	Y	0.129152246794433	0.121586777246225
1118	Y	0.064329849207245	0.101452780049408
1119	D	0.036618737207377	0.078965635758990
1120	R	0.101452780049408	0.064329849207245
1121	T	0.078965635758990	0.051245194306208
1122	M	0.051245194306208	0.051245194306208
1123	Q	0.019663700379016	0.045346221703013
1124	K	0.045346221703013	0.026545480964370
1125	P	0.026545480964370	0.023141750655333
1126	D	0.023141750655333	0.026545480964370
1127	K	0.021498788294813	0.026545480964370
1128	V	0.045249370370107	0.039351427178557
1129	E	0.039766749912509	0.039766749912509
1130	D	0.039351427178557	0.045249370370107
1131	G	0.052538009124952	0.051398645566425
1132	L	0.056692225633815	0.051398645566425
1133	E	0.051398645566425	0.052538009124952
1134	M	0.051398645566425	0.056692225633815
1135	C	0.169210441170380	0.169210441170380
1136	H	0.305467567334836	0.192224011443047
1137	K	0.192224011443047	0.276648391026344
1138	S	0.276648391026344	0.305467567334836
1139	I	0.394104733150272	0.394104733150272
1140	S	0.636568768722448	0.485225644713422
1141	P	0.485225644713422	0.636568768722448
1142	P	0.754165169126638	0.636568768722448
1143	L	0.671031943874305	0.519199010918318
1144	I	0.519199010918318	0.519199010918318
1145	Q	0.333603828288898	0.382946182720517
1146	Q	0.233619746934540	0.333603828288898
1147	P	0.382946182720517	0.233619746934540
1148	I	0.132207632253568	0.226330142682919
1149	T	0.125593481264849	0.226330142682919
1150	F	0.226330142682919	0.226330142682919
1151	S	0.244987114630724	0.244987114630724
1152	P	0.260156441167276	0.244987114630724
1153	D	0.244987114630724	0.244987114630724
1154	E	0.244987114630724	0.260156441167276
1155	I	0.397836836886610	0.301818612586861
1156	D	0.417646232634924	0.301818612586861
1157	K	0.301818612586861	0.301818612586861
1158	Y	0.282908798973833	0.282908798973833
1159	K	0.163055203372056	0.270938253626607
1160	I	0.173574851733896	0.270938253626607
1161	L	0.270938253626607	0.270938253626607
1162	Q	0.406906953730811	0.338020156336191
1163	L	0.529786370880101	0.406906953730811
1164	Q	0.338020156336191	0.529786370880101
1165	A	0.657464140070007	0.657464140070007
1166	Q	0.792732958650433	0.688404639660659
1167	Q	0.688404639660659	0.688404639660659
1168	H	0.688404639660659	0.688404639660659
1169	M	0.539149290653571	0.577710116894269
1170	Q	0.539149290653571	0.553930782144435
1171	K	0.577710116894269	0.553930782144435
1172	Q	0.553930782144435	0.577710116894269
1173	L	0.716589813658330	0.636535428366066
1174	L	0.636535428366066	0.699636017378820
1175	S	0.699636017378820	0.699636017378820
1176	K	0.755981372180250	0.684802787284683
1177	H	0.684802787284683	0.684802787284683
1178	L	0.551145347152201	0.636534431212169
1179	R	0.573641762901363	0.636534431212169
1180	V	0.636534431212169	0.636534431212169
1181	L	0.780047772575854	0.636534431212169
1182	P	0.653712088574499	0.636534431212169
1183	A	0.460659149308810	0.526460112453250
1184	A	0.511753634295077	0.511753634295077
1185	G	0.526460112453250	0.510423954399857
1186	P	0.510423954399857	0.510423954399857
1187	T	0.486225298947385	0.486225298947385
1188	A	0.447302780861682	0.447302780861682
1189	F	0.324234965149629	0.324234965149629
1190	S	0.303393173703776	0.324234965149629
1191	P	0.303393173703776	0.324234965149629
1192	A	0.377030743074695	0.347121970229306
1193	S	0.347121970229306	0.377030743074695
1194	T	0.393520536813270	0.393520536813270
1195	V	0.451445690648239	0.401421961384020
1196	Q	0.451445690648239	0.422207404452423
1197	T	0.401421961384020	0.424876324523575
1198	V	0.422207404452423	0.424876324523575
1199	P	0.424876324523575	0.424876324523575
1200	V	0.467715444171698	0.467715444171698
1201	H	0.593123082311545	0.593123082311545
1202	Q	0.611128927017595	0.593123082311545
1203	H	0.626281626314010	0.611128927017595
1204	T	0.498373823233829	0.626281626314010
1205	S	0.667985122073608	0.667985122073608
1206	I	0.788965856901100	0.669179189441100
1207	T	0.669179189441100	0.719540079379644
1208	T	0.719540079379644	0.737602424126065
1209	I	0.737602424126065	0.737602424126065
1210	H	0.761893333180015	0.761893333180015
1211	H	0.855365119885049	0.845814942692115
1212	T	0.845814942692115	0.855365119885049
1213	F	0.869429991702074	0.860031868451607
1214	L	0.869429991702074	0.860031868451607
1215	Q	0.860031868451607	0.860031868451607
1216	H	0.858710802292762	0.858710802292762
1217	F	0.857379335170226	0.857379335170226
1218	A	0.760958022357463	0.760958022357463
1219	V	0.747017848573029	0.747017848573029
1220	S	0.732550449643167	0.745980929254549
1221	A	0.744946451236911	0.744946451236911
1222	S	0.745980929254549	0.744946451236911
1223	L	0.570576798496897	0.745664436362044
1224	S	0.745664436362044	0.745664436362044
1225	S	0.769442305282699	0.745664436362044
1226	H	0.658189699361354	0.745664436362044
1227	S	0.746696992480778	0.658189699361354
1228	S	0.650788788898882	0.658189699361354
1229	H	0.613007225341897	0.708024015646112
1230	L	0.708024015646112	0.650788788898882
1231	P	0.708024015646112	0.613007225341897
1232	I	0.543580071551212	0.611743095435722
1233	A	0.593746784242943	0.611743095435722
1234	H	0.611743095435722	0.611743095435722
1235	L	0.731956681443426	0.698893681538566
1236	H	0.731956681443426	0.731956681443426
1237	P	0.698893681538566	0.731956681443426
1238	L	0.814238273454769	0.731956681443426
1239	S	0.699987832377691	0.715846664071383
1240	Q	0.836836217994378	0.715846664071383
1241	A	0.715846664071383	0.715846664071383
1242	H	0.674842741376027	0.715846664071383
1243	F	0.783393058695015	0.674842741376027
1244	S	0.660591935169498	0.660591935169498
1245	P	0.605450162860613	0.660591935169498
1246	I	0.646044143766710	0.660591935169498
1247	S	0.664200369284690	0.664200369284690
1248	F	0.801069329112738	0.787671749015519
1249	S	0.787671749015519	0.787671749015519
1250	T	0.787671749015519	0.787671749015519
1251	L	0.787671749015519	0.787671749015519
1252	T	0.627922374934395	0.787671749015519
1253	P	0.630472731635241	0.775826001355001
1254	T	0.789494208133508	0.775826001355001
1255	I	0.775826001355001	0.775826001355001
1256	I	0.809415742735321	0.775826001355001
1257	P	0.632149878760261	0.649449389585097
1258	A	0.649449389585097	0.632149878760261
1259	H	0.609009589551866	0.624194088037370
1260	P	0.609009589551866	0.624194088037370
1261	T	0.624194088037370	0.624194088037370
1262	F	0.785914807911689	0.785914807911689
1263	L	0.860958846703471	0.785914807911689
1264	A	0.788693384530430	0.785914807911689
1265	G	0.692292319409217	0.727965921713149
1266	H	0.727965921713149	0.727965921713149
1267	P	0.649553425327952	0.727965921713149
1268	L	0.762603116565978	0.762603116565978
1269	H	0.802930354209436	0.762603116565978
1270	L	0.774035868893929	0.762603116565978
1271	V	0.647061037935801	0.647061037935801
1272	A	0.512688792493867	0.647061037935801
1273	A	0.635752422418051	0.647061037935801
1274	T	0.700058752530634	0.700058752530634
1275	P	0.802652713220391	0.700058752530634
1276	F	0.815326642211215	0.776831051745761
1277	H	0.666392650274766	0.776831051745761
1278	P	0.776831051745761	0.666392650274766
1279	S	0.611639247094982	0.611639247094982
1280	H	0.439777955557139	0.439777955557139
1281	I	0.392731588328326	0.439777955557139
1282	T	0.392731588328326	0.439777955557139
1283	L	0.544462401025510	0.544462401025510
1284	Q	0.741116571112976	0.549811356868386
1285	P	0.565655218040517	0.565655218040517
1286	L	0.549811356868386	0.729678958639418
1287	P	0.729678958639418	0.729678958639418
1288	P	0.834531659469142	0.729678958639418
1289	T	0.779585243353354	0.729678958639418
1290	A	0.596232527825564	0.611596772313721
1291	F	0.611596772313721	0.611596772313721
1292	I	0.611596772313721	0.596232527825564
1293	P	0.575168980971563	0.575168980971563
1294	T	0.575168980971563	0.575168980971563
1295	L	0.469322738275544	0.555785360615472
1296	F	0.512648668269663	0.553084929100519
1297	G	0.555785360615472	0.553084929100519
1298	P	0.553084929100519	0.555785360615472
1299	H	0.672464381979951	0.555785360615472
1300	L	0.691080971882722	0.672464381979951
1301	N	0.542255166303347	0.672613209253418
1302	P	0.723624189387949	0.672613209253418
1303	A	0.672613209253418	0.542255166303347
1304	T	0.481743691923412	0.672613209253418
1305	T	0.483104974472548	0.672613209253418
1306	S	0.715650330297340	0.682941667828397
1307	I	0.732046402209190	0.682941667828397
1308	I	0.682941667828397	0.715650330297340
1309	H	0.661617139118992	0.732046402209190
1310	L	0.821589921611895	0.754881002956342
1311	N	0.833300258147883	0.754881002956342
1312	P	0.754881002956342	0.754881002956342
1313	L	0.737572706129148	0.737572706129148
1314	I	0.581482978968129	0.721910984691159
1315	Q	0.721910984691159	0.671840993747676
1316	P	0.671840993747676	0.581482978968129
1317	V	0.520181631849192	0.520181631849192
1318	F	0.520181631849192	0.520181631849192
1319	Q	0.365915939421717	0.520181631849192
1320	G	0.538736723679286	0.520181631849192
1321	Q	0.578786914608853	0.422442961540833
1322	D	0.422442961540833	0.422442961540833
1323	F	0.248959549693826	0.369692517832107
1324	C	0.350787548484500	0.350787548484500
1325	H	0.369692517832107	0.248959549693826
1326	H	0.240897688822648	0.241896058256245
1327	S	0.241896058256245	0.240897688822648
1328	C	0.215283094869111	0.240897688822648
1329	S	0.172406371766951	0.241896058256245
1330	S	0.277992815468455	0.215283094869111
1331	Q	0.420734019458406	0.182451321593655
1332	M	0.182451321593655	0.229131838555803
1333	Q	0.145716613619189	0.182451321593655
1334	Q	0.229131838555803	0.182451321593655
1335	L	0.179470375498704	0.188514604275582
1336	N	0.271662083033211	0.190192539728371
1337	E	0.188514604275582	0.190192539728371
1338	V	0.190192539728371	0.202040332641930
1339	K	0.202040332641930	0.202040332641930
1340	E	0.340167473418813	0.340167473418813
1341	A	0.500000000000000	0.500000000000000
1342	L	0.500000000000000	0.500000000000000
1343	N	0.500000000000000	0.500000000000000
1344	V	0.500000000000000	0.500000000000000
1345	S	0.500000000000000	0.500000000000000
1346	T	0.500000000000000	0.500000000000000
1347	H	0.500000000000000	0.500000000000000
1348	L	0.500000000000000	0.500000000000000
1349	N	0.500000000000000	0.500000000000000
