# Supplementary material for: Conserved degronome features governing quality control associated proteolysis
Source: Nat Commun. 2022 Dec 8;13:7588. doi: 10.1038/s41467-022-35298-y (PMC9732359; doi:10.1038/s41467-022-35298-y)
Supplement: Supplementary file 7 — Supplementary Data 5 [file 41467_2022_35298_MOESM7_ESM.zip › profile_A4D1E9.csv]

# Degron profile of A4D1E9
# logit: Predicted probability of a tile being a degron (PSI<2.2) assigned to central position
# smooth: Running median spanning 5 positions
resi	aa	logit	logit_smooth
1	M	0.500000000000000	0.500000000000000
2	V	0.500000000000000	0.500000000000000
3	H	0.500000000000000	0.500000000000000
4	C	0.500000000000000	0.500000000000000
5	S	0.500000000000000	0.500000000000000
6	C	0.500000000000000	0.500000000000000
7	V	0.500000000000000	0.500000000000000
8	L	0.500000000000000	0.500000000000000
9	F	0.872448519815585	0.810885155162115
10	R	0.810885155162115	0.825286998994232
11	K	0.825286998994232	0.825402112149563
12	Y	0.825402112149563	0.825402112149563
13	G	0.846894472331948	0.846894472331948
14	N	0.911778398624191	0.846894472331948
15	F	0.866804062726493	0.846894472331948
16	I	0.804588824657521	0.804588824657521
17	D	0.623635088222699	0.623635088222699
18	K	0.401369732324552	0.401369732324552
19	L	0.383261267240103	0.383261267240103
20	R	0.332592395005360	0.332592395005360
21	L	0.178732120389332	0.302125907607695
22	F	0.302125907607695	0.292077675011438
23	T	0.292077675011438	0.276557158313709
24	R	0.276557158313709	0.276557158313709
25	G	0.137636177578721	0.276557158313709
26	G	0.256259637364910	0.256259637364910
27	S	0.407083240659964	0.216487272142880
28	G	0.216487272142880	0.216487272142880
29	G	0.162207524003694	0.162207524003694
30	M	0.055860737817514	0.055860737817514
31	G	0.023380854316565	0.023380854316565
32	Y	0.017588214792052	0.017588214792052
33	P	0.015403075446053	0.015403075446053
34	R	0.015403075446053	0.015403075446053
35	L	0.015403075446053	0.015403075446053
36	G	0.007757862750181	0.015403075446053
37	G	0.017329635109660	0.017329635109660
38	E	0.044151227633734	0.044151227633734
39	G	0.049767681168489	0.049767681168489
40	G	0.105652774521187	0.077270023199864
41	K	0.077270023199864	0.077270023199864
42	G	0.083326292289751	0.077270023199864
43	G	0.062649236796979	0.070941204334767
44	D	0.036966114497066	0.070941204334767
45	V	0.070941204334767	0.070941204334767
46	W	0.092648397756073	0.092648397756073
47	V	0.250452509260916	0.250452509260916
48	V	0.294122436151581	0.294122436151581
49	A	0.337094493210496	0.337094493210496
50	Q	0.503298792135345	0.455127510629390
51	N	0.558222199935674	0.503298792135345
52	R	0.455127510629390	0.558222199935674
53	M	0.643270699969932	0.558222199935674
54	T	0.646722108675716	0.455127510629390
55	L	0.440019827119396	0.440019827119396
56	K	0.332067723799916	0.332067723799916
57	Q	0.215599405604200	0.328571727673368
58	L	0.194623510493797	0.328571727673368
59	K	0.328571727673368	0.328571727673368
60	D	0.512655506388402	0.375571402805793
61	R	0.544724628452205	0.503603437611680
62	Y	0.375571402805793	0.503603437611680
63	P	0.503603437611680	0.375571402805793
64	R	0.289913288161217	0.347017198304696
65	K	0.347017198304696	0.313623473974126
66	R	0.313623473974126	0.289913288161217
67	F	0.195638296448818	0.313623473974126
68	V	0.195638296448818	0.313623473974126
69	A	0.497683896566020	0.394287194882646
70	G	0.478704909919436	0.478704909919436
71	V	0.394287194882646	0.497683896566020
72	G	0.589950182867827	0.502030261341679
73	A	0.556970466200436	0.502030261341679
74	N	0.502030261341679	0.502030261341679
75	S	0.483044915868510	0.483044915868510
76	K	0.320416366850352	0.320416366850352
77	I	0.172892648779484	0.172892648779484
78	S	0.138370273916327	0.138370273916327
79	A	0.095970892158883	0.095970892158883
80	L	0.090869389869975	0.095970892158883
81	K	0.070543900347060	0.095970892158883
82	G	0.111832810411939	0.111832810411939
83	S	0.118873493712544	0.118873493712544
84	K	0.187032663425433	0.148019809902532
85	G	0.171785018154694	0.148019809902532
86	K	0.148019809902532	0.171785018154694
87	D	0.116100407955520	0.148019809902532
88	C	0.178920447816676	0.148019809902532
89	E	0.103936883269952	0.173420458467601
90	I	0.173420458467601	0.173420458467601
91	P	0.219090414383242	0.122973317037061
92	V	0.122973317037061	0.122973317037061
93	P	0.078665135930229	0.082224178235311
94	V	0.082224178235311	0.082224178235311
95	G	0.067028393794307	0.082224178235311
96	I	0.119352142950501	0.119352142950501
97	S	0.146647322499206	0.146647322499206
98	V	0.378657400505077	0.146647322499206
99	T	0.184546401573583	0.146647322499206
100	D	0.132587047714105	0.144122804189180
101	E	0.144122804189180	0.135817158514900
102	N	0.135817158514900	0.132587047714105
103	G	0.079942780367806	0.079942780367806
104	K	0.061894939732844	0.061894939732844
105	I	0.025065043042759	0.025065043042759
106	I	0.012685967076558	0.016106933142331
107	G	0.008063927111660	0.016106933142331
108	E	0.016106933142331	0.016106933142331
109	L	0.057969318796997	0.057969318796997
110	N	0.154540958430507	0.154540958430507
111	K	0.220430938500754	0.216745294736350
112	E	0.256549541624358	0.216745294736350
113	N	0.216745294736350	0.216745294736350
114	D	0.093187015859016	0.093187015859016
115	R	0.086613658075725	0.093187015859016
116	I	0.086613658075725	0.086613658075725
117	L	0.111016223292849	0.086613658075725
118	V	0.058974384620654	0.111016223292849
119	A	0.129231848326974	0.129231848326974
120	Q	0.228235200740367	0.228235200740367
121	G	0.342448424914082	0.342448424914082
122	G	0.342448424914082	0.342448424914082
123	L	0.660671805493768	0.585989586002492
124	G	0.772216671554974	0.585989586002492
125	G	0.585989586002492	0.585989586002492
126	K	0.585989586002492	0.585989586002492
127	L	0.438995680873735	0.438995680873735
128	L	0.325277574854843	0.375458977123086
129	T	0.325277574854843	0.375458977123086
130	N	0.375458977123086	0.375458977123086
131	F	0.461767414325304	0.461767414325304
132	L	0.481794087333802	0.481794087333802
133	P	0.714580769351871	0.714580769351871
134	L	0.781183524206461	0.714580769351871
135	K	0.876753694926271	0.714580769351871
136	G	0.654278105477538	0.654278105477538
137	Q	0.654278105477538	0.654278105477538
138	K	0.638313165826828	0.654278105477538
139	R	0.806924649036884	0.748407981924713
140	I	0.819945046495503	0.748407981924713
141	I	0.748407981924713	0.748407981924713
142	H	0.636240069169579	0.636240069169579
143	L	0.613551888107437	0.636240069169579
144	D	0.560086357239429	0.636240069169579
145	L	0.759827087816028	0.759827087816028
146	K	0.853954521614867	0.824220131635040
147	L	0.824220131635040	0.824220131635040
148	I	0.890351270218470	0.824220131635040
149	A	0.772217454300498	0.772217454300498
150	D	0.569154333471151	0.600595112546062
151	V	0.600595112546062	0.569154333471151
152	G	0.377006452242768	0.533052991162250
153	L	0.533052991162250	0.391925167936130
154	V	0.377977111052041	0.391925167936130
155	G	0.391925167936130	0.391925167936130
156	F	0.391925167936130	0.377977111052041
157	P	0.372945626829565	0.391925167936130
158	N	0.326443901539215	0.391925167936130
159	A	0.608918086916527	0.608918086916527
160	G	0.608918086916527	0.608918086916527
161	K	0.673143573789667	0.608918086916527
162	S	0.541667688356018	0.541667688356018
163	S	0.459597543670723	0.514693702883464
164	L	0.514693702883464	0.459597543670723
165	L	0.325448845670916	0.459597543670723
166	S	0.410574206035442	0.514693702883464
167	C	0.641270080815969	0.541642486990727
168	V	0.641270080815969	0.641270080815969
169	S	0.541642486990727	0.641270080815969
170	H	0.684532385994268	0.684532385994268
171	A	0.726987654463365	0.726987654463365
172	K	0.832644838893698	0.726987654463365
173	P	0.728073843410912	0.728073843410912
174	A	0.590311908997392	0.728073843410912
175	I	0.730232647810353	0.613820980525794
176	A	0.613820980525794	0.590311908997392
177	D	0.442044429548008	0.442145488225496
178	Y	0.312632943621819	0.442044429548008
179	A	0.442145488225496	0.328088627056214
180	F	0.328088627056214	0.328088627056214
181	T	0.328088627056214	0.442145488225496
182	T	0.539074349536929	0.539074349536929
183	L	0.589040342071378	0.539074349536929
184	K	0.549310380406687	0.539074349536929
185	P	0.498293054131336	0.517358423650918
186	E	0.498293054131336	0.498293054131336
187	L	0.517358423650918	0.498293054131336
188	G	0.451610142932756	0.451610142932756
189	K	0.289100228932807	0.450223568283757
190	I	0.450223568283757	0.447519321109485
191	M	0.447519321109485	0.447519321109485
192	Y	0.423721815236719	0.447519321109485
193	S	0.489030612899626	0.447519321109485
194	D	0.360097219543183	0.454498726051853
195	F	0.648072138653492	0.454498726051853
196	K	0.454498726051853	0.454498726051853
197	Q	0.454498726051853	0.624092267257698
198	I	0.624092267257698	0.454498726051853
199	S	0.624092267257698	0.454498726051853
200	V	0.387908897483903	0.387908897483903
201	A	0.216770163204882	0.387908897483903
202	D	0.253529483228375	0.370957108254475
203	L	0.422843340394708	0.331646418554136
204	P	0.370957108254475	0.336446628744547
205	G	0.331646418554136	0.336446628744547
206	L	0.336446628744547	0.331646418554136
207	I	0.158455836994597	0.220687035137903
208	E	0.220687035137903	0.158455836994597
209	G	0.111543428461588	0.158455836994597
210	A	0.099336786963178	0.171449591758315
211	H	0.172225442923701	0.171449591758315
212	M	0.171449591758315	0.172225442923701
213	N	0.313823846114158	0.246581684416461
214	K	0.363189390480642	0.246581684416461
215	G	0.246581684416461	0.246581684416461
216	M	0.246581684416461	0.246581684416461
217	G	0.246581684416461	0.246581684416461
218	H	0.318366488824307	0.277866313855767
219	K	0.277866313855767	0.277866313855767
220	F	0.278026578630994	0.278026578630994
221	L	0.191102629244105	0.278026578630994
222	K	0.358757285531141	0.358757285531141
223	H	0.527148914569358	0.527148914569358
224	I	0.733698668864103	0.733698668864103
225	E	0.757515865826287	0.757515865826287
226	R	0.875720379764987	0.765621176577192
227	T	0.765621176577192	0.790590831200962
228	R	0.875837231407127	0.790590831200962
229	Q	0.790590831200962	0.765621176577192
230	L	0.603069501258138	0.750687796894621
231	L	0.750687796894621	0.720435049839651
232	F	0.720435049839651	0.720435049839651
233	V	0.703964183404039	0.750687796894621
234	V	0.805529090424705	0.793351859922201
235	D	0.793351859922201	0.793351859922201
236	I	0.803684993791787	0.793351859922201
237	S	0.793220909584181	0.793220909584181
238	G	0.793220909584181	0.793220909584181
239	F	0.779492170157052	0.779492170157052
240	Q	0.669987510399963	0.669987510399963
241	L	0.523473594089900	0.523473594089900
242	S	0.441504659946189	0.498732622714302
243	S	0.464137946137118	0.464137946137118
244	H	0.498732622714302	0.464137946137118
245	T	0.330691294880002	0.498732622714302
246	Q	0.501465445803857	0.501465445803857
247	Y	0.730360941879787	0.730360941879787
248	R	0.731433250188979	0.731433250188979
249	T	0.847218417859982	0.737771131452052
250	A	0.749008678989604	0.737771131452052
251	F	0.737771131452052	0.737850392098205
252	E	0.617617115693969	0.737771131452052
253	T	0.737850392098205	0.737771131452052
254	I	0.615129215745408	0.737850392098205
255	I	0.764941945742494	0.739829729260824
256	L	0.764941945742494	0.739829729260824
257	L	0.739829729260824	0.739829729260824
258	T	0.617554872159179	0.617554872159179
259	K	0.430331318786025	0.549692327165168
260	E	0.431668328925218	0.549692327165168
261	L	0.549692327165168	0.431668328925218
262	E	0.549692327165168	0.431668328925218
263	L	0.361142116436553	0.361142116436553
264	Y	0.190946789166932	0.190946789166932
265	K	0.133575784954371	0.190946789166932
266	E	0.133575784954371	0.190946789166932
267	E	0.222684791732219	0.222684791732219
268	L	0.271611882468492	0.271611882468492
269	Q	0.525538633532268	0.318677537499610
270	T	0.318677537499610	0.380776100325226
271	K	0.434429202738322	0.380776100325226
272	P	0.380776100325226	0.318677537499610
273	A	0.150759375652856	0.343719847668538
274	L	0.261305733190867	0.313160184205069
275	L	0.343719847668538	0.261305733190867
276	A	0.313160184205069	0.261305733190867
277	V	0.229484898249991	0.229484898249991
278	N	0.229484898249991	0.229484898249991
279	K	0.128336415462392	0.229484898249991
280	M	0.128336415462392	0.221377283450012
281	D	0.244509225538856	0.128336415462392
282	L	0.221377283450012	0.128336415462392
283	P	0.079938993996214	0.096233513973614
284	D	0.079938993996214	0.079938993996214
285	A	0.096233513973614	0.079938993996214
286	Q	0.058771602523313	0.079938993996214
287	D	0.067706197780214	0.081540679794057
288	K	0.126418262148336	0.081540679794057
289	F	0.081540679794057	0.081540679794057
290	H	0.123515581840780	0.081540679794057
291	E	0.059937870174835	0.066049675070826
292	L	0.066049675070826	0.066049675070826
293	M	0.066049675070826	0.066049675070826
294	S	0.097208607377020	0.097208607377020
295	Q	0.179816747660481	0.179816747660481
296	L	0.321077270153511	0.321077270153511
297	Q	0.485164111211360	0.334144407862722
298	N	0.485164111211360	0.451788730691216
299	P	0.334144407862722	0.451788730691216
300	K	0.451788730691216	0.334144407862722
301	D	0.258161623797360	0.334144407862722
302	F	0.258161623797360	0.394922556365860
303	L	0.414686773803784	0.258161623797360
304	H	0.394922556365860	0.258161623797360
305	L	0.166285506520991	0.229128194690206
306	F	0.189122363723599	0.229128194690206
307	E	0.229128194690206	0.229128194690206
308	K	0.373561204080766	0.266388720317262
309	N	0.266388720317262	0.373561204080766
310	M	0.575827733366731	0.373561204080766
311	I	0.401331087577897	0.401331087577897
312	P	0.277819918407519	0.420785815047247
313	E	0.420785815047247	0.401331087577897
314	R	0.440489720774864	0.420785815047247
315	T	0.263703262136917	0.440489720774864
316	V	0.559487619704232	0.559487619704232
317	E	0.573953300134361	0.573953300134361
318	F	0.675740014559574	0.573953300134361
319	Q	0.702639984618084	0.573953300134361
320	H	0.539892649583294	0.539892649583294
321	I	0.510692644528108	0.510692644528108
322	I	0.510692644528108	0.510692644528108
323	P	0.422416494280958	0.510692644528108
324	I	0.595591453353099	0.422416494280958
325	S	0.331463328688733	0.332672546032093
326	A	0.331463328688733	0.332672546032093
327	V	0.332672546032093	0.331463328688733
328	T	0.337480108839269	0.331463328688733
329	G	0.272641038541856	0.272641038541856
330	E	0.228165094248170	0.272641038541856
331	G	0.228165094248170	0.228165094248170
332	I	0.272852845104840	0.228165094248170
333	E	0.148042863022659	0.210120602321413
334	E	0.148042863022659	0.148042863022659
335	L	0.210120602321413	0.148042863022659
336	K	0.072323936905773	0.072323936905773
337	N	0.042394044944592	0.072323936905773
338	C	0.051258643052753	0.072323936905773
339	I	0.103533126234928	0.052061382775144
340	R	0.108085279755905	0.052061382775144
341	K	0.052061382775144	0.070538432216877
342	S	0.052061382775144	0.052061382775144
343	L	0.070538432216877	0.052061382775144
344	D	0.019789977979164	0.052061382775144
345	E	0.025606663694143	0.040110546134497
346	Q	0.058587339153129	0.025606663694143
347	A	0.040110546134497	0.025606663694143
348	N	0.018983540005832	0.018983540005832
349	Q	0.016627981204542	0.018983540005832
350	E	0.016278801213662	0.018983540005832
351	N	0.030150760484983	0.030150760484983
352	D	0.030150760484983	0.030150760484983
353	A	0.047026020649211	0.047026020649211
354	L	0.139030169189028	0.139030169189028
355	H	0.257372846189562	0.257372846189562
356	K	0.365062276796333	0.281909700053434
357	K	0.420210875300843	0.365062276796333
358	Q	0.281909700053434	0.408756698623327
359	L	0.408756698623327	0.420210875300843
360	L	0.567225245984654	0.567225245984654
361	N	0.723948782834380	0.567225245984654
362	L	0.681228161091103	0.567225245984654
363	W	0.534894355802110	0.534894355802110
364	I	0.379814914860391	0.379814914860391
365	S	0.355727865538362	0.355727865538362
366	D	0.332349770039044	0.350445377319344
367	T	0.350445377319344	0.332349770039044
368	M	0.213065294997274	0.213065294997274
369	S	0.134478714220664	0.193775444887397
370	S	0.193775444887397	0.179097068418627
371	T	0.179097068418627	0.134478714220664
372	E	0.100222806262451	0.100222806262451
373	P	0.052414098677768	0.094484973552248
374	P	0.052414098677768	0.094484973552248
375	S	0.094484973552248	0.052414098677768
376	K	0.134365512251827	0.094484973552248
377	H	0.049051482320113	0.095033572708003
378	A	0.095033572708003	0.134365512251827
379	V	0.500000000000000	0.500000000000000
380	T	0.500000000000000	0.500000000000000
381	T	0.500000000000000	0.500000000000000
382	S	0.500000000000000	0.500000000000000
383	K	0.500000000000000	0.500000000000000
384	M	0.500000000000000	0.500000000000000
385	D	0.500000000000000	0.500000000000000
386	I	0.500000000000000	0.500000000000000
387	I	0.500000000000000	0.500000000000000
