# Supplementary material for: Conserved degronome features governing quality control associated proteolysis
Source: Nat Commun. 2022 Dec 8;13:7588. doi: 10.1038/s41467-022-35298-y (PMC9732359; doi:10.1038/s41467-022-35298-y)
Supplement: Supplementary file 7 — Supplementary Data 5 [file 41467_2022_35298_MOESM7_ESM.zip › profile_A4D1F6.csv]

# Degron profile of A4D1F6
# logit: Predicted probability of a tile being a degron (PSI<2.2) assigned to central position
# smooth: Running median spanning 5 positions
resi	aa	logit	logit_smooth
1	M	0.500000000000000	0.500000000000000
2	S	0.500000000000000	0.500000000000000
3	E	0.500000000000000	0.500000000000000
4	K	0.500000000000000	0.500000000000000
5	E	0.500000000000000	0.500000000000000
6	G	0.500000000000000	0.500000000000000
7	M	0.500000000000000	0.500000000000000
8	S	0.500000000000000	0.500000000000000
9	E	0.040783034376298	0.053917092632764
10	V	0.050170747333333	0.053917092632764
11	L	0.053917092632764	0.053917092632764
12	E	0.085580719451325	0.053917092632764
13	D	0.053917092632764	0.085580719451325
14	T	0.090305294805576	0.086087545865156
15	I	0.124088003037546	0.086087545865156
16	S	0.086087545865156	0.090305294805576
17	Q	0.079961927293601	0.117789347924845
18	F	0.131484696239228	0.086087545865156
19	R	0.117789347924845	0.079961927293601
20	K	0.062796709029943	0.102298744975772
21	E	0.062796709029943	0.078526189705789
22	S	0.102298744975772	0.072536226672996
23	R	0.078526189705789	0.078526189705789
24	S	0.072536226672996	0.102298744975772
25	Q	0.137353662919616	0.078526189705789
26	S	0.139930475828839	0.072536226672996
27	M	0.047609914825479	0.047609914825479
28	K	0.044746232033252	0.047609914825479
29	E	0.047333185919872	0.047609914825479
30	P	0.064245886760584	0.064245886760584
31	G	0.114245849369175	0.114245849369175
32	F	0.195740485185174	0.114245849369175
33	I	0.161828793115811	0.128482170435071
34	K	0.107248592393110	0.128482170435071
35	E	0.128482170435071	0.107248592393110
36	T	0.089273202536313	0.107248592393110
37	S	0.049396356997825	0.128482170435071
38	N	0.135469062247909	0.135469062247909
39	L	0.257241052108502	0.135469062247909
40	I	0.208225210160192	0.135469062247909
41	N	0.096178668221235	0.096178668221235
42	E	0.046964407196379	0.083449438674647
43	A	0.049672933910689	0.066679020683274
44	S	0.083449438674647	0.061840980235126
45	D	0.066679020683274	0.066679020683274
46	Y	0.061840980235126	0.083449438674647
47	L	0.144688801262307	0.066679020683274
48	E	0.134863816440251	0.061840980235126
49	G	0.042107365147611	0.095186393212036
50	K	0.053049039924737	0.067916586313899
51	S	0.095186393212036	0.067916586313899
52	S	0.067916586313899	0.072886362781693
53	N	0.072886362781693	0.072886362781693
54	Q	0.126742405162974	0.067916586313899
55	I	0.062360583886857	0.072886362781693
56	Y	0.034554594246372	0.081673018484621
57	E	0.104843384677528	0.081673018484621
58	T	0.081673018484621	0.086202201749634
59	H	0.086202201749634	0.087067180930514
60	P	0.087067180930514	0.087067180930514
61	R	0.087067180930514	0.087067180930514
62	Q	0.107318279250674	0.087067180930514
63	N	0.115276997338798	0.087067180930514
64	T	0.046153519780061	0.047186308559834
65	L	0.029273301093787	0.046697264591671
66	E	0.047186308559834	0.046153519780061
67	S	0.046697264591671	0.046697264591671
68	T	0.041078197287021	0.046697264591671
69	S	0.051571995970343	0.041078197287021
70	S	0.038444165929947	0.038444165929947
71	S	0.024272934696152	0.024272934696152
72	G	0.017684230568464	0.017684230568464
73	R	0.016164118305234	0.016164118305234
74	K	0.008177726446932	0.013359522615619
75	S	0.013359522615619	0.013359522615619
76	K	0.010627483939380	0.013359522615619
77	R	0.019569674006314	0.018083526348682
78	N	0.018083526348682	0.019569674006314
79	E	0.033265327736882	0.025463715870718
80	E	0.033265327736882	0.025463715870718
81	Q	0.025463715870718	0.025463715870718
82	K	0.023898675922669	0.025463715870718
83	K	0.025312288858193	0.025463715870718
84	N	0.025583385772496	0.025583385772496
85	L	0.029169956157628	0.026130655146146
86	Q	0.027383525579986	0.027383525579986
87	F	0.026130655146146	0.029169956157628
88	S	0.045119702329948	0.045119702329948
89	E	0.076047868068904	0.076047868068904
90	T	0.076047868068904	0.076047868068904
91	S	0.080292382428168	0.080292382428168
92	T	0.148183907381346	0.104526343769561
93	R	0.179849811226974	0.148183907381346
94	T	0.104526343769561	0.148183907381346
95	G	0.192030367607297	0.113947734025922
96	T	0.113947734025922	0.113947734025922
97	S	0.088611551263875	0.154495327692951
98	Q	0.154495327692951	0.154495327692951
99	S	0.154495327692951	0.154495327692951
100	L	0.183163868927790	0.154495327692951
101	S	0.112949779335935	0.157155799312885
102	S	0.169648743090231	0.169648743090231
103	L	0.157155799312885	0.169648743090231
104	T	0.232337166027153	0.232337166027153
105	G	0.359958560125395	0.359958560125395
106	R	0.489548944914856	0.451932141382211
107	T	0.451932141382211	0.489548944914856
108	A	0.606405895559655	0.606405895559655
109	E	0.606405895559655	0.606405895559655
110	Y	0.606405895559655	0.606405895559655
111	Q	0.624196365765918	0.606405895559655
112	A	0.336681081795361	0.533769723773018
113	L	0.336681081795361	0.445133452354740
114	V	0.533769723773018	0.336681081795361
115	N	0.445133452354740	0.387642350254185
116	F	0.312973461848218	0.445133452354740
117	L	0.387642350254185	0.387642350254185
118	S	0.524414650737578	0.351236556458411
119	H	0.351236556458411	0.387642350254185
120	E	0.351236556458411	0.351236556458411
121	T	0.429329557800721	0.351236556458411
122	V	0.285950132215931	0.285950132215931
123	G	0.118800464599702	0.118800464599702
124	E	0.088890541503170	0.088890541503170
125	V	0.039775922285055	0.039775922285055
126	S	0.019938796219028	0.019938796219028
127	P	0.018819481945347	0.019938796219028
128	Q	0.016150417203290	0.019938796219028
129	V	0.050979387705403	0.038619558739438
130	S	0.038619558739438	0.042379096478199
131	E	0.042379096478199	0.042379096478199
132	E	0.042379096478199	0.042379096478199
133	N	0.086422946261171	0.042379096478199
134	Q	0.026976467907211	0.042379096478199
135	K	0.021520486459230	0.046116948392205
136	Q	0.046116948392205	0.046116948392205
137	L	0.050309853369102	0.046116948392205
138	G	0.050309853369102	0.050309853369102
139	L	0.040330304848417	0.050309853369102
140	G	0.120896484115008	0.120896484115008
141	A	0.120896484115008	0.120896484115008
142	D	0.175418091708718	0.148441057425508
143	N	0.178561195193684	0.175418091708718
144	F	0.148441057425508	0.175418091708718
145	T	0.261953844840510	0.148441057425508
146	V	0.148441057425508	0.148441057425508
147	N	0.116893808762609	0.128924911407324
148	L	0.116332188567564	0.116893808762609
149	E	0.128924911407324	0.116332188567564
150	A	0.102098091179329	0.116332188567564
151	K	0.102098091179329	0.128924911407324
152	G	0.225892115374498	0.214830647245314
153	L	0.226846880336569	0.225892115374498
154	Q	0.214830647245314	0.226846880336569
155	E	0.246222580350906	0.246222580350906
156	F	0.279644386491248	0.263478328623316
157	P	0.263478328623316	0.279644386491248
158	K	0.515179299113777	0.449450063232066
159	D	0.449450063232066	0.515179299113777
160	I	0.599847643587905	0.599847643587905
161	L	0.788356901558457	0.774397072576461
162	K	0.774397072576461	0.788356901558457
163	I	0.874829366151512	0.788356901558457
164	K	0.858844473138859	0.774397072576461
165	Y	0.754306299857947	0.754306299857947
166	V	0.741292888471137	0.754306299857947
167	K	0.737133175089981	0.754306299857947
168	Y	0.919504827464152	0.741292888471137
169	L	0.841015043110886	0.841015043110886
170	Y	0.740041251287920	0.841015043110886
171	L	0.849437441764934	0.740041251287920
172	D	0.718853019811864	0.718853019811864
173	K	0.672171878901963	0.672171878901963
174	N	0.592408301193095	0.592408301193095
175	Q	0.298720393180301	0.311207009610862
176	I	0.311207009610862	0.298720393180301
177	K	0.164797000777627	0.164797000777627
178	T	0.049873570797529	0.053892618664416
179	F	0.053892618664416	0.053892618664416
180	Q	0.053892618664416	0.053892618664416
181	G	0.079333431228141	0.079333431228141
182	A	0.146543308847567	0.110524738627626
183	D	0.110524738627626	0.146543308847567
184	S	0.215180590221011	0.201918012033171
185	G	0.201918012033171	0.211579063380110
186	D	0.211579063380110	0.211579063380110
187	L	0.332740439791509	0.201918012033171
188	L	0.197592898663278	0.197592898663278
189	G	0.132862530898791	0.138505004302945
190	L	0.138505004302945	0.138505004302945
191	E	0.090121997264426	0.138505004302945
192	I	0.271306742487486	0.271306742487486
193	L	0.271306742487486	0.271306742487486
194	S	0.329967536238505	0.329967536238505
195	L	0.649265354948972	0.329967536238505
196	Q	0.455797132470838	0.329967536238505
197	E	0.308354684689753	0.308354684689753
198	N	0.252915780974004	0.308354684689753
199	G	0.268401518155323	0.308354684689753
200	L	0.370919892358807	0.352368107202447
201	S	0.352368107202447	0.352368107202447
202	S	0.352368107202447	0.352368107202447
203	L	0.369706252134035	0.352368107202447
204	P	0.198518963848135	0.352368107202447
205	S	0.335250122117271	0.369706252134035
206	E	0.486604001646556	0.486604001646556
207	I	0.708658215589211	0.708658215589211
208	Q	0.858038791585150	0.718492462209063
209	L	0.718492462209063	0.813168269982130
210	L	0.813168269982130	0.813168269982130
211	H	0.813168269982130	0.718492462209063
212	N	0.714093742576324	0.715348760330059
213	L	0.699798098618678	0.715348760330059
214	R	0.715348760330059	0.715348760330059
215	I	0.899112042730741	0.814039588548532
216	L	0.814039588548532	0.836462378536319
217	N	0.836462378536319	0.836462378536319
218	V	0.847161827439674	0.814039588548532
219	S	0.714925183723266	0.714925183723266
220	H	0.686830108661521	0.686830108661521
221	N	0.613470173451631	0.632346410521295
222	H	0.632346410521295	0.614514455858452
223	I	0.614514455858452	0.613470173451631
224	S	0.419436375772041	0.419436375772041
225	H	0.419436375772041	0.419436375772041
226	I	0.407766255159980	0.407766255159980
227	P	0.242597309788315	0.394897482702713
228	K	0.394706680051343	0.394897482702713
229	E	0.394897482702713	0.394897482702713
230	I	0.431504627164406	0.431504627164406
231	S	0.569463967274258	0.548308591619704
232	Q	0.548308591619704	0.569463967274258
233	L	0.694010323223672	0.586641959393087
234	G	0.784582480808799	0.586641959393087
235	N	0.586641959393087	0.694010323223672
236	I	0.569812669336481	0.708644564150026
237	R	0.708644564150026	0.708644564150026
238	Q	0.896107319132065	0.708644564150026
239	L	0.708644564150026	0.708644564150026
240	F	0.658644383312615	0.708644564150026
241	F	0.796222476139235	0.700448584320372
242	Y	0.638708712982147	0.658644383312615
243	N	0.700448584320372	0.638708712982147
244	N	0.595654458939505	0.595654458939505
245	Y	0.576157058764649	0.576157058764649
246	I	0.419720758280076	0.557262497540044
247	E	0.557262497540044	0.557262497540044
248	N	0.557262497540044	0.419720758280076
249	F	0.337443443737673	0.337443443737673
250	P	0.177795430437720	0.190060929638571
251	S	0.190060929638571	0.190060929638571
252	D	0.145165569751895	0.190060929638571
253	L	0.303526720650295	0.190060929638571
254	E	0.321078800421763	0.303526720650295
255	C	0.188507035097790	0.321078800421763
256	L	0.431870802013221	0.321078800421763
257	G	0.420105061546461	0.267693831856005
258	N	0.267693831856005	0.267693831856005
259	L	0.254383498498334	0.267693831856005
260	E	0.243371250951361	0.267693831856005
261	I	0.547322634584668	0.409816968485632
262	L	0.409816968485632	0.547322634584668
263	S	0.565967320683973	0.547322634584668
264	L	0.623129717169015	0.427947028958803
265	G	0.427947028958803	0.427947028958803
266	K	0.330891345519005	0.386588801080387
267	N	0.386588801080387	0.386588801080387
268	K	0.386588801080387	0.386588801080387
269	L	0.482696480305303	0.386588801080387
270	R	0.314284621121918	0.314284621121918
271	H	0.314284621121918	0.314284621121918
272	I	0.301728613605644	0.314284621121918
273	P	0.188666721059776	0.314284621121918
274	D	0.366217684857680	0.366217684857680
275	T	0.398050670860753	0.398050670860753
276	L	0.587027560042990	0.544644773877066
277	P	0.739072887476800	0.587027560042990
278	S	0.544644773877066	0.587027560042990
279	L	0.675602841968833	0.544644773877066
280	K	0.525851490097154	0.525851490097154
281	T	0.485350036921859	0.525851490097154
282	L	0.468135672727053	0.525851490097154
283	R	0.619038807123395	0.619038807123395
284	V	0.751212124467272	0.619038807123395
285	L	0.619038807123395	0.659022074427517
286	N	0.659022074427517	0.659022074427517
287	L	0.783135963844565	0.620330178964435
288	E	0.620330178964435	0.659022074427517
289	Y	0.620330178964435	0.664793817264157
290	N	0.664793817264157	0.664793817264157
291	Q	0.664793817264157	0.664793817264157
292	L	0.746919243863552	0.746919243863552
293	T	0.763797133094585	0.763797133094585
294	T	0.763797133094585	0.763797133094585
295	F	0.776020573427130	0.763797133094585
296	P	0.634868493471958	0.776020573427130
297	K	0.850519108455807	0.850519108455807
298	A	0.869981272750853	0.869981272750853
299	L	0.894007360941644	0.869981272750853
300	C	0.944975844184593	0.894007360941644
301	F	0.820427074261280	0.894623246569313
302	L	0.894623246569313	0.894623246569313
303	P	0.894623246569313	0.820427074261280
304	K	0.774534189184506	0.864659755974590
305	L	0.762254482670717	0.864659755974590
306	I	0.864659755974590	0.849438664422464
307	S	0.913785186116567	0.849438664422464
308	L	0.849438664422464	0.849438664422464
309	D	0.778461033205514	0.779399832176120
310	L	0.779399832176120	0.778461033205514
311	T	0.615167515680723	0.639387746194506
312	G	0.639387746194506	0.615167515680723
313	N	0.519154196935417	0.539176505163835
314	L	0.539176505163835	0.519154196935417
315	I	0.382741854920061	0.382741854920061
316	S	0.262522987231001	0.382741854920061
317	S	0.262522987231001	0.262522987231001
318	L	0.401740715954800	0.262522987231001
319	P	0.220919356521679	0.285773902072823
320	K	0.345088356743457	0.337709965879104
321	E	0.285773902072823	0.337709965879104
322	I	0.337709965879104	0.337709965879104
323	R	0.337709965879104	0.337709965879104
324	E	0.319974339493825	0.337709965879104
325	L	0.414402660107618	0.319974339493825
326	K	0.261267817128608	0.261267817128608
327	N	0.168714006401335	0.168714006401335
328	L	0.159254890528970	0.168714006401335
329	E	0.159254890528970	0.168714006401335
330	T	0.382662017218842	0.235366078930564
331	L	0.235366078930564	0.347708718376063
332	L	0.347708718376063	0.382662017218842
333	M	0.635617287559981	0.532592755602030
334	D	0.532592755602030	0.598636613244295
335	H	0.673312624459047	0.617785922550420
336	N	0.598636613244295	0.617785922550420
337	K	0.617785922550420	0.673312624459047
338	L	0.840268508990578	0.827612691196073
339	T	0.827612691196073	0.827612691196073
340	F	0.827612691196073	0.827612691196073
341	L	0.827612691196073	0.827612691196073
342	A	0.750595328692999	0.827612691196073
343	V	0.924582778869745	0.885826643995658
344	E	0.914684405772433	0.914684405772433
345	I	0.885826643995658	0.914684405772433
346	F	0.939247331718458	0.914684405772433
347	Q	0.883626037683188	0.902600434576750
348	L	0.933816088701068	0.902600434576750
349	L	0.902600434576750	0.883626037683188
350	K	0.711424956195355	0.711424956195355
351	I	0.614448668033617	0.711424956195355
352	K	0.468392486417480	0.614448668033617
353	E	0.742483937376269	0.468392486417480
354	L	0.448440809719291	0.468392486417480
355	Q	0.425964507734962	0.465687217703871
356	L	0.620831994044869	0.448440809719291
357	A	0.465687217703871	0.425964507734962
358	D	0.333400125691899	0.333400125691899
359	N	0.333400125691899	0.333400125691899
360	K	0.333400125691899	0.333400125691899
361	L	0.233455707933491	0.296195360214290
362	E	0.296195360214290	0.296195360214290
363	V	0.295060107601971	0.295060107601971
364	I	0.328611533990351	0.295060107601971
365	S	0.130109650310411	0.295060107601971
366	H	0.186312070095600	0.328611533990351
367	K	0.330795071398446	0.330795071398446
368	I	0.559191586336936	0.559191586336936
369	E	0.716536603390754	0.716536603390754
370	N	0.732573696903063	0.724303342156530
371	F	0.899640629141758	0.724303342156530
372	R	0.724303342156530	0.724303342156530
373	E	0.548861308072258	0.627124202614996
374	L	0.491130880384085	0.627124202614996
375	R	0.627124202614996	0.608145994451410
376	I	0.770186354349592	0.627124202614996
377	L	0.608145994451410	0.681992603384384
378	I	0.681992603384384	0.714590218497409
379	L	0.846240933971245	0.681992603384384
380	D	0.714590218497409	0.686304711713715
381	K	0.571223841064697	0.703344067768183
382	N	0.686304711713715	0.687252534601506
383	L	0.703344067768183	0.686304711713715
384	L	0.687252534601506	0.686304711713715
385	K	0.634105109309507	0.634105109309507
386	N	0.596957777618906	0.596957777618906
387	I	0.471679272633738	0.596957777618906
388	P	0.416816167253331	0.596957777618906
389	E	0.728749295726520	0.620632279371798
390	K	0.620632279371798	0.728749295726520
391	I	0.768038545878562	0.728749295726520
392	S	0.768038545878562	0.768038545878562
393	C	0.638006080698560	0.768038545878562
394	C	0.778368665672329	0.768038545878562
395	A	0.815738230405374	0.638006080698560
396	M	0.520792766512038	0.624867162366705
397	L	0.503551292781166	0.624867162366705
398	E	0.624867162366705	0.622396545556366
399	C	0.768475577800500	0.622396545556366
400	L	0.622396545556366	0.622396545556366
401	S	0.486194295049356	0.525434701780014
402	L	0.525434701780014	0.486194295049356
403	S	0.369538870688085	0.369538870688085
404	D	0.310491105895437	0.359683259848389
405	N	0.341388492379082	0.359683259848389
406	K	0.359683259848389	0.359683259848389
407	L	0.513346686145394	0.382487924722706
408	T	0.382487924722706	0.382487924722706
409	E	0.382487924722706	0.382487924722706
410	L	0.329476722989994	0.329476722989994
411	P	0.171838629707501	0.329476722989994
412	K	0.280475564589532	0.329476722989994
413	Y	0.456971370722899	0.456971370722899
414	I	0.500023412499983	0.500023412499983
415	H	0.665868634486972	0.533494449908937
416	K	0.533494449908937	0.658581915496327
417	L	0.658581915496327	0.658581915496327
418	N	0.727187510422658	0.604874793364844
419	N	0.604874793364844	0.604874793364844
420	L	0.588266829133494	0.588266829133494
421	R	0.545912845625039	0.545912845625039
422	K	0.510862937864046	0.510862937864046
423	L	0.466617332890448	0.510862937864046
424	H	0.433443658999731	0.470635435582107
425	V	0.622934722106023	0.466617332890448
426	N	0.470635435582107	0.470635435582107
427	R	0.359015997668948	0.531308576616729
428	N	0.531308576616729	0.531308576616729
429	N	0.551262238285290	0.532405641974305
430	M	0.532405641974305	0.551262238285290
431	V	0.565592205021357	0.551262238285290
432	K	0.565592205021357	0.532405641974305
433	I	0.489294029076855	0.533539003803034
434	T	0.308292259190927	0.533539003803034
435	D	0.533539003803034	0.533539003803034
436	C	0.629920338325277	0.629920338325277
437	I	0.682097147090208	0.659812913554907
438	S	0.835555786366055	0.680011216658823
439	H	0.659812913554907	0.682097147090208
440	L	0.680011216658823	0.680011216658823
441	N	0.692692982614425	0.659812913554907
442	N	0.455653524895792	0.680011216658823
443	I	0.396436415686760	0.692692982614425
444	C	0.727937091325018	0.627528340246758
445	S	0.772348242904501	0.627528340246758
446	L	0.627528340246758	0.627528340246758
447	E	0.457113821423757	0.571162955992509
448	F	0.571162955992509	0.571162955992509
449	S	0.376017117143959	0.528111889567403
450	G	0.607301874189261	0.528111889567403
451	N	0.528111889567403	0.528111889567403
452	I	0.528111889567403	0.528111889567403
453	I	0.396556305649981	0.396556305649981
454	T	0.342677302680265	0.396556305649981
455	D	0.308221011153680	0.342677302680265
456	V	0.417273969037945	0.342677302680265
457	P	0.265419732947562	0.417273969037945
458	I	0.423831324678567	0.423831324678567
459	E	0.664525634968660	0.664525634968660
460	I	0.701858342906552	0.664525634968660
461	K	0.701858342906552	0.664525634968660
462	N	0.398977165994198	0.701858342906552
463	C	0.552280277673954	0.701858342906552
464	Q	0.711664813992636	0.700471280097135
465	K	0.714747934164814	0.700471280097135
466	I	0.700471280097135	0.711664813992636
467	I	0.519915692619961	0.714747934164814
468	K	0.793408783915296	0.739384137291756
469	I	0.739384137291756	0.793408783915296
470	E	0.838957710182058	0.838957710182058
471	L	0.924640910563563	0.866587660381976
472	S	0.866587660381976	0.913836630132064
473	Y	0.929704653690780	0.913836630132064
474	N	0.913836630132064	0.907293977480823
475	K	0.907293977480823	0.909473620605414
476	I	0.885298921956530	0.907293977480823
477	M	0.909473620605414	0.902634969209081
478	Y	0.902634969209081	0.889753498010640
479	F	0.889753498010640	0.889753498010640
480	P	0.811177175982984	0.889753498010640
481	L	0.889753498010640	0.889753498010640
482	G	0.889753498010640	0.889753498010640
483	L	0.946271394311333	0.945169957189555
484	C	0.972295054843555	0.946271394311333
485	A	0.945169957189555	0.946271394311333
486	L	0.951328452975545	0.945169957189555
487	D	0.899565543796631	0.899565543796631
488	S	0.783747336324223	0.783747336324223
489	L	0.771821586597564	0.783747336324223
490	Y	0.757107131720293	0.783747336324223
491	Y	0.893545262877480	0.771821586597564
492	L	0.817115969279806	0.757107131720293
493	S	0.615022589621737	0.726052071554705
494	V	0.726052071554705	0.726052071554705
495	N	0.545275110602633	0.671578167567930
496	G	0.803596600853592	0.689055022283440
497	N	0.671578167567930	0.671578167567930
498	Y	0.689055022283440	0.671578167567930
499	I	0.561412878295983	0.580100885480679
500	S	0.580100885480679	0.561412878295983
501	E	0.423759077788425	0.423759077788425
502	I	0.409440939841219	0.423759077788425
503	P	0.272791574259737	0.423759077788425
504	V	0.470433133112422	0.470433133112422
505	D	0.688220615100453	0.688220615100453
506	I	0.749985256834928	0.688220615100453
507	S	0.764997236904097	0.688220615100453
508	F	0.478608902674886	0.749985256834928
509	S	0.632958899943970	0.632958899943970
510	K	0.750241622973958	0.478608902674886
511	Q	0.458597459229546	0.458597459229546
512	L	0.441517928366014	0.458597459229546
513	L	0.304141388133357	0.458597459229546
514	H	0.621634029640568	0.602553482215552
515	L	0.602553482215552	0.621634029640568
516	E	0.755291849101061	0.755291849101061
517	L	0.755291849101061	0.755291849101061
518	S	0.755291849101061	0.755291849101061
519	E	0.652712654252407	0.687111086819600
520	N	0.687111086819600	0.685937798363192
521	K	0.685937798363192	0.652712654252407
522	L	0.651157798138817	0.651157798138817
523	L	0.633895070068142	0.651157798138817
524	I	0.633895070068142	0.651157798138817
525	F	0.859947627837671	0.721669007611591
526	S	0.721669007611591	0.829671919156777
527	E	0.829671919156777	0.859947627837671
528	H	0.888880574376715	0.888880574376715
529	F	0.945818724537794	0.902475386943546
530	C	0.972055162590121	0.902475386943546
531	S	0.902475386943546	0.902475386943546
532	L	0.902475386943546	0.902475386943546
533	I	0.774595400182735	0.774595400182735
534	N	0.634235617639774	0.688551319830002
535	L	0.579051272905070	0.688551319830002
536	K	0.688551319830002	0.678109125932826
537	Y	0.806762340555485	0.678109125932826
538	L	0.678109125932826	0.688551319830002
539	D	0.552974109835091	0.678109125932826
540	L	0.715778433311224	0.552974109835091
541	G	0.532586430089523	0.532586430089523
542	K	0.407169585144713	0.484066933867610
543	N	0.464030384013908	0.484066933867610
544	Q	0.484066933867610	0.464030384013908
545	I	0.498790594858608	0.464030384013908
546	K	0.313201149721360	0.484066933867610
547	K	0.267440254041732	0.441844403121272
548	I	0.597935010746267	0.441844403121272
549	P	0.441844403121272	0.597935010746267
550	A	0.662965854461295	0.662965854461295
551	S	0.692242531411450	0.692242531411450
552	I	0.828624381894271	0.828624381894271
553	S	0.907790622799925	0.907790622799925
554	N	0.907790622799925	0.907790622799925
555	M	0.951497257421340	0.951497257421340
556	I	0.970937613259554	0.960923240609427
557	S	0.963433828845422	0.960923240609427
558	L	0.960923240609427	0.963433828845422
559	H	0.949728501043408	0.960923240609427
560	V	0.972450486930499	0.949728501043408
561	L	0.908706510904844	0.949728501043408
562	I	0.909609319678698	0.930531899111630
563	L	0.959515979554534	0.909609319678698
564	C	0.930531899111630	0.909609319678698
565	C	0.876525834436021	0.876525834436021
566	N	0.802970502797683	0.858547787069800
567	K	0.802970502797683	0.802970502797683
568	F	0.858547787069800	0.802970502797683
569	E	0.782531135016417	0.782531135016417
570	T	0.782531135016417	0.782531135016417
571	F	0.503646540345960	0.503646540345960
572	P	0.299954810026460	0.333933087195875
573	R	0.333933087195875	0.333933087195875
574	E	0.223666054224210	0.333933087195875
575	L	0.382454327127127	0.333933087195875
576	C	0.552387215660812	0.382454327127127
577	T	0.248174739085693	0.516547916693233
578	L	0.519277232445654	0.516547916693233
579	E	0.516547916693233	0.248174739085693
580	N	0.247153772528274	0.247153772528274
581	L	0.234537642994419	0.247153772528274
582	Q	0.207620954011823	0.247153772528274
583	V	0.461623680370081	0.234537642994419
584	L	0.296326934384710	0.296326934384710
585	D	0.198252623918382	0.296326934384710
586	L	0.332419803301116	0.296326934384710
587	S	0.209521980124174	0.225327847352460
588	E	0.315865185723225	0.239666299400779
589	N	0.225327847352460	0.239666299400779
590	Q	0.239666299400779	0.239666299400779
591	L	0.354222282790358	0.225327847352460
592	Q	0.203296742132599	0.239666299400779
593	K	0.203296742132599	0.203296742132599
594	I	0.324945342588849	0.203296742132599
595	S	0.162280650829469	0.282836675640137
596	S	0.282836675640137	0.324945342588849
597	D	0.387944969312130	0.387944969312130
598	I	0.429639103531850	0.393080792800966
599	C	0.605328848191622	0.429639103531850
600	N	0.393080792800966	0.567390017507542
601	L	0.567390017507542	0.567390017507542
602	K	0.581790170520727	0.405935085059752
603	G	0.405935085059752	0.405935085059752
604	I	0.351524113262947	0.405935085059752
605	Q	0.333401394709097	0.405935085059752
606	K	0.651548017615395	0.556639545831524
607	L	0.651548017615395	0.651548017615395
608	N	0.556639545831524	0.651548017615395
609	F	0.747284647432028	0.651548017615395
610	S	0.572264570203557	0.686893506427658
611	S	0.742869125253901	0.686893506427658
612	N	0.686893506427658	0.686893506427658
613	Q	0.669353459649490	0.742869125253901
614	F	0.778895503428325	0.775157012441524
615	I	0.775157012441524	0.775157012441524
616	H	0.775157012441524	0.775157012441524
617	F	0.800387826208103	0.775157012441524
618	P	0.682139939050398	0.775157012441524
619	I	0.801257429679131	0.729139070738456
620	E	0.698297165608548	0.729139070738456
621	L	0.729139070738456	0.729139070738456
622	C	0.845704666655493	0.699444512724966
623	Q	0.699444512724966	0.699444512724966
624	L	0.699444512724966	0.699444512724966
625	Q	0.683409521638735	0.699444512724966
626	S	0.515968155386087	0.683409521638735
627	L	0.718564821508111	0.608929450747959
628	E	0.541781254466391	0.541781254466391
629	Q	0.608929450747959	0.541781254466391
630	L	0.472087442807738	0.516712601805071
631	N	0.344305101443492	0.472087442807738
632	I	0.516712601805071	0.402206480348445
633	S	0.365228554831178	0.402206480348445
634	Q	0.402206480348445	0.402206480348445
635	I	0.558300729023325	0.402206480348445
636	K	0.363821148557296	0.402206480348445
637	G	0.429591368574011	0.363821148557296
638	R	0.319081983638714	0.363821148557296
639	K	0.319081983638714	0.319081983638714
640	L	0.371346960245583	0.319081983638714
641	T	0.187107472088517	0.275001189709725
642	R	0.257152721691346	0.257152721691346
643	L	0.275001189709725	0.255147126157547
644	P	0.146688809390298	0.257152721691346
645	G	0.255147126157547	0.255147126157547
646	E	0.299308753874280	0.255147126157547
647	L	0.185196611111411	0.255147126157547
648	S	0.311725598277998	0.195255298620912
649	N	0.107531466508224	0.185196611111411
650	M	0.195255298620912	0.183594057306908
651	T	0.183594057306908	0.107531466508224
652	Q	0.086725852807099	0.125767183814640
653	L	0.081413293486770	0.125767183814640
654	K	0.125767183814640	0.125767183814640
655	E	0.337820345176532	0.143985681822572
656	L	0.226601137491876	0.226601137491876
657	D	0.143985681822572	0.226601137491876
658	I	0.301513687457115	0.206574751681341
659	S	0.196118451423238	0.196118451423238
660	N	0.206574751681341	0.196118451423238
661	N	0.182910189705513	0.195229687594437
662	A	0.195229687594437	0.182910189705513
663	I	0.162855301145035	0.162855301145035
664	R	0.162855301145035	0.162855301145035
665	E	0.162855301145035	0.162855301145035
666	I	0.295759713091141	0.162855301145035
667	P	0.140632646074393	0.235142643631965
668	R	0.235142643631965	0.295759713091141
669	N	0.397902555564591	0.397902555564591
670	I	0.454461298851448	0.403096793883081
671	G	0.560495872477976	0.434421672034035
672	E	0.403096793883081	0.454461298851448
673	L	0.434421672034035	0.474390058511409
674	R	0.698453333165381	0.457219073284777
675	N	0.474390058511409	0.457219073284777
676	L	0.457219073284777	0.474390058511409
677	V	0.418726118851446	0.474390058511409
678	S	0.648959356562406	0.475905222262085
679	L	0.475905222262085	0.648959356562406
680	H	0.675249292332282	0.675249292332282
681	A	0.871864097352910	0.708053963140460
682	Y	0.754814376598751	0.753525162034806
683	N	0.708053963140460	0.753525162034806
684	N	0.753525162034806	0.753525162034806
685	Q	0.753525162034806	0.753525162034806
686	I	0.771061920415852	0.771061920415852
687	S	0.771061920415852	0.771061920415852
688	Y	0.771061920415852	0.771061920415852
689	L	0.712508195338453	0.712508195338453
690	P	0.502322325800103	0.560227996813258
691	P	0.522741962742028	0.560227996813258
692	S	0.560227996813258	0.560227996813258
693	L	0.597039366932536	0.560227996813258
694	L	0.751043782251565	0.597039366932536
695	S	0.540340582359976	0.597039366932536
696	L	0.688316849402203	0.560564932795182
697	N	0.560564932795182	0.540340582359976
698	D	0.339221791174592	0.339221791174592
699	L	0.323928122720712	0.339221791174592
700	Q	0.309001525994603	0.323928122720712
701	Q	0.456549105046617	0.311340436922751
702	L	0.311340436922751	0.311340436922751
703	N	0.227989981512785	0.311340436922751
704	L	0.356830474403806	0.240364500321765
705	S	0.200650551852663	0.240364500321765
706	G	0.240364500321765	0.356830474403806
707	N	0.437239140282933	0.437239140282933
708	N	0.457105470825706	0.457105470825706
709	L	0.612373589407734	0.575968141771224
710	T	0.575968141771224	0.595468130653202
711	A	0.595468130653202	0.612373589407734
712	L	0.776131816455098	0.648560257330125
713	P	0.648560257330125	0.776131816455098
714	S	0.776131816455098	0.776131816455098
715	A	0.812146700031307	0.776131816455098
716	I	0.757789988263215	0.776131816455098
717	Y	0.889247162444085	0.812146700031307
718	N	0.772235034793026	0.772235034793026
719	I	0.862372889087335	0.772235034793026
720	F	0.718459320550614	0.718459320550614
721	S	0.404364715292869	0.404364715292869
722	L	0.387858006763546	0.404364715292869
723	K	0.350040206778163	0.404364715292869
724	E	0.451892598060116	0.387858006763546
725	I	0.432072515089266	0.350040206778163
726	N	0.321641161369612	0.336880657985329
727	F	0.336880657985329	0.321641161369612
728	D	0.174987259619771	0.174987259619771
729	D	0.162186529129867	0.162186529129867
730	N	0.100018584495105	0.162186529129867
731	P	0.107489557552858	0.162186529129867
732	L	0.170195332583091	0.111176181769684
733	L	0.251959255091459	0.129414232121108
734	R	0.111176181769684	0.129414232121108
735	P	0.129414232121108	0.129414232121108
736	P	0.068386743523122	0.129414232121108
737	V	0.216260105962393	0.216260105962393
738	E	0.488703632596725	0.488703632596725
739	I	0.549162971330649	0.549162971330649
740	C	0.744739281293877	0.549162971330649
741	K	0.655863202737493	0.637186092374838
742	G	0.522567686263230	0.655863202737493
743	K	0.637186092374838	0.655863202737493
744	Q	0.795150774995010	0.727214236144338
745	L	0.808191357859908	0.795150774995010
746	Y	0.727214236144338	0.795150774995010
747	T	0.850714579414276	0.727214236144338
748	I	0.583145525196466	0.583145525196466
749	A	0.333420521379813	0.364040165896946
750	R	0.364040165896946	0.333420521379813
751	Y	0.274522779609697	0.274522779609697
752	L	0.187269789248191	0.203283535648519
753	Q	0.190576169444567	0.203283535648519
754	R	0.203283535648519	0.190576169444567
755	A	0.216843638084286	0.190576169444567
756	D	0.135866221132105	0.135866221132105
757	E	0.067868937128916	0.135866221132105
758	R	0.107773749191001	0.107773749191001
759	D	0.172993772283260	0.107773749191001
760	E	0.102267531244027	0.109885980403660
761	K	0.109885980403660	0.172993772283260
762	I	0.185778374170057	0.143662622462834
763	L	0.206044858174067	0.185778374170057
764	E	0.143662622462834	0.206044858174067
765	K	0.210294226298532	0.210294226298532
766	I	0.485688607690812	0.469463718022764
767	F	0.469463718022764	0.485688607690812
768	K	0.504081936810932	0.504081936810932
769	I	0.641580167664531	0.580242442511925
770	V	0.600990566834506	0.580242442511925
771	A	0.580242442511925	0.580242442511925
772	N	0.296973998454275	0.580242442511925
773	N	0.578914000918054	0.580242442511925
774	I	0.732585737327318	0.578914000918054
775	T	0.683595352893419	0.578914000918054
776	E	0.516182690892908	0.516182690892908
777	T	0.516182690892908	0.516182690892908
778	N	0.496095026897855	0.496095026897855
779	F	0.314124853389278	0.496095026897855
780	E	0.412153666356159	0.496095026897855
781	F	0.520287455751700	0.412153666356159
782	L	0.520287455751700	0.412153666356159
783	C	0.347572328922171	0.347572328922171
784	Q	0.232253791180961	0.347572328922171
785	K	0.347572328922171	0.333008925798149
786	L	0.208456580912428	0.232253791180961
787	N	0.333008925798149	0.285704167836913
788	L	0.185089118303898	0.208456580912428
789	A	0.285704167836913	0.185089118303898
790	N	0.167932288221663	0.167932288221663
791	S	0.097009661271200	0.111132341693545
792	E	0.063360685206560	0.111132341693545
793	T	0.111132341693545	0.111132341693545
794	D	0.117086900735591	0.117086900735591
795	M	0.117086900735591	0.117086900735591
796	P	0.143224915338245	0.117086900735591
797	T	0.048601564399741	0.064963583962252
798	K	0.042982758801021	0.064963583962252
799	S	0.064963583962252	0.064963583962252
800	T	0.069681656317792	0.069681656317792
801	V	0.107444482873603	0.107444482873603
802	S	0.127490330948262	0.127490330948262
803	L	0.354529085786378	0.354529085786378
804	S	0.383776001122903	0.383776001122903
805	E	0.598665541507263	0.598665541507263
806	R	0.745011728267165	0.745011728267165
807	A	0.745011728267165	0.745011728267165
808	H	0.747082775449941	0.745011728267165
809	Q	0.729421204995464	0.729421204995464
810	A	0.612528767183156	0.612528767183156
811	L	0.556360243367418	0.556360243367418
812	V	0.386259826434780	0.556360243367418
813	I	0.541774119628473	0.556360243367418
814	W	0.673147749780271	0.673147749780271
815	K	0.781945068024679	0.747109703670187
816	T	0.747109703670187	0.770793987654063
817	Q	0.770793987654063	0.781945068024679
818	S	0.817277021237273	0.817277021237273
819	N	0.817277021237273	0.817277021237273
820	K	0.817277021237273	0.817277021237273
821	L	0.738896431207197	0.738896431207197
822	S	0.409924760853862	0.409924760853862
823	L	0.244534701787317	0.409924760853862
824	T	0.392095565474724	0.409924760853862
825	A	0.564999702598031	0.564999702598031
826	A	0.602990286420615	0.602990286420615
827	A	0.650821666282379	0.650821666282379
828	L	0.815289325258780	0.791195555305940
829	R	0.825577109108658	0.815289325258780
830	D	0.791195555305940	0.815289325258780
831	Q	0.885245395995164	0.791195555305940
832	L	0.756364417642985	0.791195555305940
833	I	0.790282805037277	0.790282805037277
834	R	0.841672511843098	0.790282805037277
835	A	0.713213576069711	0.790282805037277
836	L	0.804907333716472	0.767598371443729
837	T	0.767598371443729	0.742674482910853
838	M	0.604735743501736	0.767598371443729
839	I	0.742674482910853	0.767598371443729
840	G	0.864283449704315	0.742674482910853
841	A	0.774118645627927	0.774118645627927
842	Y	0.673818303970080	0.774118645627927
843	E	0.782464549639080	0.699269787286189
844	I	0.699269787286189	0.699269787286189
845	M	0.699269787286189	0.742847998472997
846	D	0.811224780825378	0.699269787286189
847	K	0.742847998472997	0.713051950002490
848	I	0.604886944125014	0.742847998472997
849	T	0.713051950002490	0.713051950002490
850	A	0.804783239508252	0.691840770409423
851	L	0.691840770409423	0.691840770409423
852	N	0.500000000000000	0.500000000000000
853	L	0.500000000000000	0.500000000000000
854	F	0.500000000000000	0.500000000000000
855	T	0.500000000000000	0.500000000000000
856	R	0.500000000000000	0.500000000000000
857	A	0.500000000000000	0.500000000000000
858	I	0.500000000000000	0.500000000000000
859	K	0.500000000000000	0.500000000000000
860	F	0.500000000000000	0.500000000000000
