# Supplementary material for: Conserved degronome features governing quality control associated proteolysis
Source: Nat Commun. 2022 Dec 8;13:7588. doi: 10.1038/s41467-022-35298-y (PMC9732359; doi:10.1038/s41467-022-35298-y)
Supplement: Supplementary file 7 — Supplementary Data 5 [file 41467_2022_35298_MOESM7_ESM.zip › profile_A4D1N5.csv]

# Degron profile of A4D1N5
# logit: Predicted probability of a tile being a degron (PSI<2.2) assigned to central position
# smooth: Running median spanning 5 positions
resi	aa	logit	logit_smooth
1	M	0.500000000000000	0.500000000000000
2	S	0.500000000000000	0.500000000000000
3	S	0.500000000000000	0.500000000000000
4	R	0.500000000000000	0.500000000000000
5	R	0.500000000000000	0.500000000000000
6	S	0.500000000000000	0.500000000000000
7	S	0.500000000000000	0.500000000000000
8	L	0.500000000000000	0.500000000000000
9	S	0.782056666406426	0.782056666406426
10	P	0.805088046517744	0.805088046517744
11	W	0.868970701654763	0.868304241565504
12	K	0.925323979886703	0.868304241565504
13	C	0.868304241565504	0.868304241565504
14	P	0.868304241565504	0.868304241565504
15	W	0.848580425104277	0.868304241565504
16	F	0.919415523803525	0.867594042089742
17	V	0.858621053857469	0.858621053857469
18	Y	0.867594042089742	0.858621053857469
19	C	0.815690576062606	0.815690576062606
20	F	0.732809883745484	0.732809883745484
21	E	0.687438508341108	0.700235619509177
22	R	0.537964014093063	0.687438508341108
23	P	0.700235619509177	0.667954493407181
24	I	0.667954493407181	0.537964014093063
25	S	0.537186323763738	0.537186323763738
26	R	0.385751153969670	0.385751153969670
27	E	0.266194908745081	0.266194908745081
28	A	0.161103957092586	0.235862514180845
29	G	0.094131444674652	0.235862514180845
30	P	0.235862514180845	0.235862514180845
31	V	0.349572743208579	0.349572743208579
32	V	0.522591295517690	0.502513268832861
33	H	0.502513268832861	0.502513268832861
34	Q	0.521292624560437	0.502513268832861
35	S	0.502313633486923	0.502513268832861
36	P	0.502313633486923	0.521292624560437
37	T	0.607088542035767	0.607088542035767
38	V	0.714934880769030	0.696134481068326
39	L	0.783592157389479	0.696134481068326
40	Y	0.696134481068326	0.696134481068326
41	L	0.553477057635950	0.553477057635950
42	H	0.537552143856605	0.537552143856605
43	S	0.537552143856605	0.537552143856605
44	E	0.467750096750660	0.537552143856605
45	L	0.527304312419197	0.537552143856605
46	A	0.674573278364205	0.527304312419197
47	A	0.695457152251847	0.527304312419197
48	R	0.508167218508070	0.508167218508070
49	Q	0.391700986598875	0.391700986598875
50	T	0.164422219452964	0.164422219452964
51	Q	0.134308151989278	0.164422219452964
52	G	0.159939316509789	0.159939316509789
53	R	0.289256573495119	0.134308151989278
54	L	0.110610975254891	0.110610975254891
55	L	0.048207928014341	0.071958469124899
56	P	0.071958469124899	0.071958469124899
57	R	0.071958469124899	0.071958469124899
58	E	0.136349747389899	0.135067601137706
59	P	0.135067601137706	0.136349747389899
60	A	0.241250983365875	0.200313171064175
61	A	0.263336244932750	0.200313171064175
62	E	0.200313171064175	0.200313171064175
63	D	0.091574718164621	0.091574718164621
64	L	0.054684582128431	0.086752977843178
65	R	0.077080849635580	0.086752977843178
66	L	0.086752977843178	0.086752977843178
67	S	0.237140035128123	0.216605777245000
68	L	0.216605777245000	0.237140035128123
69	P	0.297397581540266	0.297397581540266
70	G	0.391898867273335	0.391898867273335
71	G	0.514175222899515	0.514175222899515
72	H	0.799129010663332	0.577904849221928
73	A	0.661462140923054	0.577904849221928
74	A	0.577904849221928	0.577904849221928
75	L	0.407264343302439	0.407264343302439
76	G	0.255615907214222	0.271290497833558
77	L	0.154539789044570	0.271290497833558
78	F	0.271290497833558	0.271290497833558
79	K	0.295056336582500	0.295056336582500
80	L	0.373761875788335	0.295056336582500
81	Q	0.319989906137384	0.295056336582500
82	G	0.245813186057871	0.245813186057871
83	K	0.211676480437677	0.245813186057871
84	D	0.195971716783065	0.245813186057871
85	S	0.377201176762916	0.211676480437677
86	Y	0.377201176762916	0.196832174606441
87	P	0.196832174606441	0.196832174606441
88	H	0.129852255555901	0.129852255555901
89	P	0.038183905411492	0.096590501422105
90	P	0.074787931921991	0.096590501422105
91	T	0.096590501422105	0.096590501422105
92	V	0.101855181308299	0.101855181308299
93	L	0.184946950896614	0.146433121676189
94	L	0.146433121676189	0.154795991797988
95	G	0.164041941031840	0.154795991797988
96	E	0.154795991797988	0.154795991797988
97	D	0.145214470284570	0.164041941031840
98	L	0.283554968390694	0.283554968390694
99	S	0.442598119473083	0.394158855339556
100	S	0.594726818596046	0.413506049286024
101	S	0.394158855339556	0.413506049286024
102	G	0.413506049286024	0.413506049286024
103	W	0.413506049286024	0.413506049286024
104	N	0.425222494634296	0.425222494634296
105	S	0.724026096916594	0.724026096916594
106	W	0.839984972621246	0.724026096916594
107	V	0.750921946800940	0.724026096916594
108	F	0.601073554230545	0.601073554230545
109	G	0.463806058326846	0.463806058326846
110	I	0.331812418504933	0.453162830208502
111	L	0.446303946992954	0.446303946992954
112	N	0.453162830208502	0.446303946992954
113	I	0.441267561146757	0.453162830208502
114	S	0.616543475342572	0.474881844673192
115	R	0.604020359955835	0.474881844673192
116	D	0.474881844673192	0.568533512976867
117	E	0.328556205575831	0.548719139805467
118	E	0.568533512976867	0.474881844673192
119	A	0.548719139805467	0.548719139805467
120	I	0.373894342029324	0.548719139805467
121	G	0.585781584736904	0.428395405563876
122	I	0.428395405563876	0.373894342029324
123	L	0.300825378220444	0.316526428181085
124	T	0.287325988374495	0.316526428181085
125	T	0.316526428181085	0.316526428181085
126	I	0.446502669542033	0.446502669542033
127	L	0.584228938949646	0.540652552347931
128	Q	0.584228938949646	0.584228938949646
129	L	0.540652552347931	0.584228938949646
130	R	0.594771125786501	0.584228938949646
131	E	0.588073869490785	0.540652552347931
132	T	0.434476876607013	0.450321720240113
133	E	0.450321720240113	0.450321720240113
134	S	0.450321720240113	0.434476876607013
135	S	0.275038189372566	0.275038189372566
136	A	0.178786840308943	0.190912163503544
137	V	0.190912163503544	0.178786840308943
138	K	0.119342118188882	0.178786840308943
139	W	0.067256783889596	0.149987860541542
140	T	0.190912163503544	0.149987860541542
141	H	0.149987860541542	0.190912163503544
142	T	0.500000000000000	0.500000000000000
143	K	0.500000000000000	0.500000000000000
144	H	0.500000000000000	0.500000000000000
145	S	0.500000000000000	0.500000000000000
146	R	0.500000000000000	0.500000000000000
147	E	0.500000000000000	0.500000000000000
148	L	0.500000000000000	0.500000000000000
149	G	0.500000000000000	0.500000000000000
150	P	0.500000000000000	0.500000000000000
