# Supplementary material for: Conserved degronome features governing quality control associated proteolysis
Source: Nat Commun. 2022 Dec 8;13:7588. doi: 10.1038/s41467-022-35298-y (PMC9732359; doi:10.1038/s41467-022-35298-y)
Supplement: Supplementary file 7 — Supplementary Data 5 [file 41467_2022_35298_MOESM7_ESM.zip › profile_A4D1P6.csv]

# Degron profile of A4D1P6
# logit: Predicted probability of a tile being a degron (PSI<2.2) assigned to central position
# smooth: Running median spanning 5 positions
resi	aa	logit	logit_smooth
1	M	0.500000000000000	0.500000000000000
2	A	0.500000000000000	0.500000000000000
3	E	0.500000000000000	0.500000000000000
4	A	0.500000000000000	0.500000000000000
5	V	0.500000000000000	0.500000000000000
6	E	0.500000000000000	0.500000000000000
7	R	0.500000000000000	0.500000000000000
8	T	0.500000000000000	0.500000000000000
9	D	0.278324161094346	0.323925755349336
10	E	0.323925755349336	0.323925755349336
11	L	0.296393003178124	0.323925755349336
12	V	0.356810427612287	0.333665373841402
13	R	0.457887260144442	0.356810427612287
14	E	0.333665373841402	0.457887260144442
15	Y	0.484626150170487	0.468404428521866
16	L	0.468404428521866	0.484626150170487
17	L	0.620828455982017	0.620828455982017
18	F	0.779478285043805	0.779478285043805
19	R	0.850318839588908	0.779478285043805
20	G	0.850318839588908	0.779478285043805
21	F	0.624753753523078	0.654418877756525
22	T	0.654418877756525	0.654418877756525
23	H	0.654418877756525	0.654418877756525
24	T	0.690110318782114	0.654418877756525
25	L	0.527764053967744	0.527764053967744
26	R	0.421976429266328	0.421976429266328
27	Q	0.163371036142460	0.163371036142460
28	L	0.145761285143836	0.145761285143836
29	D	0.114706836771546	0.114706836771546
30	A	0.061367025926408	0.078115852427236
31	E	0.046612436727071	0.078115852427236
32	I	0.078115852427236	0.075857826699267
33	K	0.082929733569657	0.075857826699267
34	A	0.075857826699267	0.075857826699267
35	D	0.036630083181786	0.040402748961985
36	K	0.037399201588838	0.040402748961985
37	E	0.040402748961985	0.040402748961985
38	K	0.125616329947091	0.055273875361335
39	G	0.055273875361335	0.079842200024997
40	F	0.085950011212787	0.079842200024997
41	R	0.079842200024997	0.078271209947119
42	V	0.078271209947119	0.079842200024997
43	D	0.060014506200952	0.079842200024997
44	K	0.193545525350129	0.193545525350129
45	I	0.276853558892003	0.276853558892003
46	V	0.380919378784104	0.380919378784104
47	D	0.526725045914147	0.405352558835053
48	Q	0.718185753165324	0.526725045914147
49	L	0.405352558835053	0.526725045914147
50	Q	0.542737804411665	0.542737804411665
51	Q	0.460668486159952	0.542737804411665
52	L	0.677139271228073	0.677139271228073
53	M	0.806920082578120	0.677139271228073
54	Q	0.688939491059707	0.688939491059707
55	V	0.393609981399002	0.692160497467587
56	Y	0.692160497467587	0.692160497467587
57	D	0.828344491565171	0.719784154768912
58	L	0.719784154768912	0.828167125237178
59	A	0.828167125237178	0.828167125237178
60	A	0.907521019752105	0.749925939813199
61	L	0.749925939813199	0.749925939813199
62	R	0.682674337291287	0.734849050483865
63	D	0.715561647012122	0.734849050483865
64	Y	0.734849050483865	0.734849050483865
65	W	0.749445143594693	0.749445143594693
66	S	0.856835346327050	0.774634802620241
67	Y	0.774634802620241	0.774634802620241
68	L	0.840305817882134	0.774634802620241
69	E	0.711118604119740	0.711118604119740
70	R	0.395722474049699	0.711118604119740
71	R	0.552711911555374	0.711118604119740
72	L	0.810618830454435	0.552711911555374
73	F	0.727345585384989	0.552711911555374
74	S	0.533811643935045	0.576518963913146
75	R	0.536530944804093	0.536530944804093
76	L	0.576518963913146	0.536530944804093
77	E	0.438591603066969	0.561973072931397
78	D	0.561973072931397	0.576518963913146
79	I	0.690777014625540	0.561973072931397
80	Y	0.661250257378951	0.561973072931397
81	R	0.512310953803983	0.513673000229725
82	P	0.359889755205571	0.513673000229725
83	T	0.513673000229725	0.512310953803983
84	I	0.646533120615727	0.513673000229725
85	H	0.512310953803983	0.646533120615727
86	K	0.773699520447481	0.773699520447481
87	L	0.922135502202453	0.915000182865552
88	K	0.916165198309515	0.916165198309515
89	T	0.915000182865552	0.922135502202453
90	S	0.945272904525859	0.945272904525859
91	L	0.953584012823997	0.949365362778610
92	F	0.976398814026598	0.949365362778610
93	R	0.949365362778610	0.949365362778610
94	F	0.946186752528354	0.946186752528354
95	Y	0.936688591576954	0.936688591576954
96	L	0.894702771925869	0.894702771925869
97	V	0.877296002297451	0.877296002297451
98	Y	0.779463570746170	0.779463570746170
99	T	0.769169349724839	0.769169349724839
100	I	0.685203845955538	0.685203845955538
101	Q	0.518042220530186	0.518042220530186
102	T	0.363839764712607	0.381674352902373
103	N	0.363839764712607	0.363839764712607
104	R	0.381674352902373	0.363839764712607
105	N	0.287351265817823	0.287351265817823
106	D	0.182286386055383	0.182286386055383
107	K	0.106192722364611	0.126038008554955
108	A	0.126038008554955	0.106192722364611
109	Q	0.066829461220237	0.076470178474602
110	E	0.042659087323248	0.076470178474602
111	F	0.076470178474602	0.066829461220237
112	F	0.087844242306699	0.076089330329800
113	A	0.066126951783042	0.076470178474602
114	K	0.076089330329800	0.087844242306699
115	Q	0.168205404712488	0.109637117721598
116	A	0.109637117721598	0.165762804642364
117	T	0.165762804642364	0.165762804642364
118	E	0.168768315203129	0.157772268227057
119	L	0.150203337604962	0.157772268227057
120	Q	0.157772268227057	0.157772268227057
121	N	0.157772268227057	0.157772268227057
122	Q	0.206545308306805	0.206545308306805
123	A	0.341546041204181	0.323342036934297
124	E	0.323342036934297	0.341546041204181
125	W	0.421145851285234	0.421145851285234
126	K	0.574820322699079	0.515852068047267
127	D	0.666851232090898	0.515852068047267
128	W	0.515852068047267	0.515852068047267
129	F	0.495346739348693	0.495346739348693
130	V	0.382096866400029	0.403902238068788
131	L	0.403902238068788	0.393395067228495
132	P	0.304598356100348	0.382096866400029
133	F	0.393395067228495	0.393395067228495
134	L	0.248741082471110	0.393395067228495
135	P	0.396199692118728	0.396199692118728
136	S	0.617035088094239	0.432518912271604
137	P	0.451331594406900	0.451331594406900
138	D	0.432518912271604	0.451331594406900
139	T	0.455066891004561	0.432518912271604
140	N	0.307727089516827	0.360715048768233
141	P	0.360715048768233	0.307727089516827
142	T	0.217915941069779	0.297768814234161
143	F	0.227023458013418	0.227023458013418
144	A	0.297768814234161	0.217915941069779
145	T	0.174863895002563	0.227023458013418
146	Y	0.201318891033572	0.297768814234161
147	F	0.485159360399071	0.485159360399071
148	S	0.654891470004926	0.654891470004926
149	R	0.803117741065166	0.803117741065166
150	Q	0.827560100992397	0.827560100992397
151	W	0.899171248863161	0.827560100992397
152	A	0.837279290132788	0.837279290132788
153	D	0.768855267297808	0.860088330197718
154	T	0.860088330197718	0.837279290132788
155	F	0.869638368770880	0.858926503325327
156	I	0.781199234512180	0.860088330197718
157	V	0.858926503325327	0.869638368770880
158	S	0.913803282156006	0.909114772139918
159	L	0.955492707101485	0.913803282156006
160	H	0.909114772139918	0.929014325502536
161	N	0.929014325502536	0.955492707101485
162	F	0.975237162171642	0.967969284373488
163	L	0.970684007240253	0.967969284373488
164	S	0.967969284373488	0.967969284373488
165	V	0.926562420572532	0.962527940876361
166	L	0.926562420572532	0.962527940876361
167	F	0.962527940876361	0.949752826905226
168	Q	0.962527940876361	0.962527940876361
169	C	0.949752826905226	0.962527940876361
170	M	0.978030701162949	0.949752826905226
171	P	0.922528168883514	0.922528168883514
172	V	0.886085749309118	0.886085749309118
173	P	0.817036643492055	0.817036643492055
174	V	0.807857609069718	0.807857609069718
175	I	0.673730484095618	0.673730484095618
176	L	0.543881160616938	0.566455261516335
177	N	0.566455261516335	0.543881160616938
178	F	0.392305167568165	0.442764131222723
179	D	0.283691686943060	0.392305167568165
180	A	0.442764131222723	0.300655257512219
181	E	0.300655257512219	0.283691686943060
182	C	0.225026317270019	0.225026317270019
183	Q	0.089047963198880	0.089047963198880
184	R	0.036692928432036	0.036692928432036
185	T	0.011506088081547	0.024540844188082
186	N	0.024410671848673	0.024540844188082
187	Q	0.024540844188082	0.024540844188082
188	V	0.051514319729684	0.039232994889200
189	Q	0.039232994889200	0.051514319729684
190	E	0.062845999036513	0.062845999036513
191	E	0.072756578744865	0.072756578744865
192	N	0.137109734658583	0.137109734658583
193	E	0.153065058659138	0.153065058659138
194	V	0.251402947063709	0.251402947063709
195	L	0.280882753165002	0.251402947063709
196	R	0.341890657612835	0.278449187467193
197	Q	0.148858332683422	0.280882753165002
198	K	0.278449187467193	0.341890657612835
199	L	0.420181434888962	0.420181434888962
200	F	0.576618818470951	0.576618818470951
201	A	0.763327166327190	0.745434964995290
202	L	0.841183645469889	0.745434964995290
203	Q	0.745434964995290	0.745434964995290
204	A	0.472251924141965	0.472251924141965
205	E	0.322557426445195	0.322557426445195
206	I	0.322557426445195	0.322557426445195
207	H	0.317860453403059	0.317860453403059
208	R	0.174119589852359	0.174119589852359
209	L	0.060837979119292	0.060837979119292
210	K	0.029413236366492	0.029413236366492
211	K	0.009175741072263	0.009175741072263
212	E	0.005729111075907	0.009175741072263
213	E	0.005729111075907	0.009175741072263
214	Q	0.018506900873992	0.013337047699102
215	Q	0.015548514730150	0.013337047699102
216	P	0.013337047699102	0.013337047699102
217	E	0.013326543394464	0.013326543394464
218	E	0.006732550740881	0.013326543394464
219	E	0.013326543394464	0.013326543394464
220	E	0.012030548552782	0.013326543394464
221	A	0.017709767910532	0.017709767910532
222	L	0.051563843873317	0.051563843873317
223	V	0.091308178876558	0.091308178876558
224	Q	0.098210212894261	0.092265229016880
225	H	0.092265229016880	0.098210212894261
226	K	0.210283108089877	0.188185268902407
227	L	0.188185268902407	0.210283108089877
228	P	0.303453099906054	0.303453099906054
229	P	0.587735031602656	0.303453099906054
230	Y	0.467602077969057	0.303453099906054
231	V	0.189399473929232	0.189399473929232
232	S	0.120505633069482	0.129346805100112
233	N	0.078556311873127	0.129346805100112
234	M	0.129346805100112	0.129346805100112
235	D	0.162041276135338	0.134055068797523
236	R	0.134055068797523	0.162041276135338
237	L	0.236981640745824	0.236981640745824
238	G	0.369752869708009	0.236981640745824
239	D	0.253111809499756	0.236981640745824
240	S	0.154947516463972	0.165157318030710
241	E	0.165157318030710	0.165157318030710
242	L	0.165157318030710	0.165157318030710
243	A	0.138987178243089	0.165157318030710
244	M	0.244136636411092	0.230391836573989
245	V	0.359956788440544	0.244136636411092
246	C	0.230391836573989	0.267582356258873
247	S	0.267582356258873	0.359956788440544
248	Q	0.422302530102057	0.383228809148060
249	R	0.383228809148060	0.422302530102057
250	N	0.538690311098323	0.422302530102057
251	A	0.514560042366449	0.447908258382910
252	S	0.395051589450336	0.471951679303893
253	L	0.447908258382910	0.447908258382910
254	S	0.471951679303893	0.395051589450336
255	Q	0.357600041196824	0.447908258382910
256	S	0.357600041196824	0.471951679303893
257	P	0.531270827530248	0.531270827530248
258	R	0.663700229584595	0.613875987685293
259	V	0.678926171846075	0.613875987685293
260	G	0.613875987685293	0.613875987685293
261	F	0.613875987685293	0.613875987685293
262	L	0.443781176264550	0.449113786764052
263	S	0.429290516583981	0.443781176264550
264	S	0.449113786764052	0.443781176264550
265	L	0.409317013907490	0.449113786764052
266	L	0.449113786764052	0.449113786764052
267	P	0.449113786764052	0.449113786764052
268	Q	0.473166458703021	0.449113786764052
269	S	0.542952253109491	0.449113786764052
270	K	0.350828270981455	0.350828270981455
271	K	0.260911538729984	0.260911538729984
272	S	0.245690414286006	0.245690414286006
273	P	0.197593805570532	0.197593805570532
274	S	0.100246620328640	0.100246620328640
275	R	0.047990443305610	0.051880868039376
276	L	0.051880868039376	0.047990443305610
277	S	0.047990443305610	0.047990443305610
278	P	0.044443822069089	0.047990443305610
279	A	0.047014152933120	0.047990443305610
280	Q	0.049725398889913	0.049725398889913
281	G	0.060340015534161	0.060340015534161
282	P	0.066489926440905	0.060340015534161
283	P	0.062925133303502	0.060340015534161
284	Q	0.034497738933378	0.034497738933378
285	P	0.018664282133680	0.034316610110985
286	Q	0.034316610110985	0.030639696902315
287	S	0.030639696902315	0.019101101707495
288	S	0.019101101707495	0.019101101707495
289	A	0.019101101707495	0.019101101707495
290	K	0.019101101707495	0.019101101707495
291	K	0.022637394990226	0.020616940703693
292	E	0.025047047980447	0.022637394990226
293	S	0.020616940703693	0.022637394990226
294	F	0.022816545836546	0.020616940703693
295	G	0.012489619244901	0.012489619244901
296	G	0.010635906863091	0.010751552267526
297	Q	0.010751552267526	0.010635906863091
298	G	0.008778713629250	0.009159755398238
299	T	0.007052030961108	0.009159755398238
300	K	0.009159755398238	0.008778713629250
301	G	0.014954429514603	0.007530196128751
302	K	0.007530196128751	0.007530196128751
303	D	0.003060710336367	0.005038391588592
304	P	0.003813875835721	0.005038391588592
305	T	0.005038391588592	0.005038391588592
306	S	0.010205459848961	0.010205459848961
307	G	0.024980661734514	0.019917435376955
308	A	0.024715789646006	0.024715789646006
309	K	0.019917435376955	0.024980661734514
310	D	0.048070508880946	0.048070508880946
311	G	0.061676410825450	0.061676410825450
312	K	0.117360457088932	0.062931987808541
313	S	0.105760147481772	0.062931987808541
314	L	0.062931987808541	0.062931987808541
315	L	0.062931987808541	0.062931987808541
316	S	0.062931987808541	0.062931987808541
317	G	0.097773850915986	0.097773850915986
318	L	0.103095668961731	0.103095668961731
319	A	0.175058670545031	0.175058670545031
320	T	0.232303226493636	0.232303226493636
321	G	0.257220098228602	0.232303226493636
322	E	0.242143771248672	0.232303226493636
323	S	0.155048282271813	0.165263425008052
324	G	0.095338787563026	0.165263425008052
325	W	0.165263425008052	0.155048282271813
326	S	0.194599043734493	0.095338787563026
327	Q	0.060395614244448	0.060395614244448
328	H	0.053449547597563	0.053449547597563
329	R	0.040516402435407	0.050024009069620
330	Q	0.050024009069620	0.050024009069620
331	R	0.050024009069620	0.050024009069620
332	R	0.053760017318608	0.050024009069620
333	L	0.066161084706913	0.050024009069620
334	Q	0.020126482783433	0.053760017318608
335	D	0.037153404557442	0.066161084706913
336	H	0.072477032393153	0.063598596020497
337	G	0.067583437794259	0.067583437794259
338	K	0.063598596020497	0.067583437794259
339	E	0.069265500170242	0.065188414787769
340	R	0.065188414787769	0.063598596020497
341	K	0.060709154425044	0.060709154425044
342	E	0.030766670785908	0.060709154425044
343	L	0.052346977300375	0.060709154425044
344	F	0.119435517078212	0.067362687875987
345	S	0.067362687875987	0.082627547056350
346	T	0.082627547056350	0.082627547056350
347	T	0.082627547056350	0.082627547056350
348	T	0.117664164109672	0.082627547056350
349	S	0.066256055303426	0.084552016504734
350	Q	0.084552016504734	0.084552016504734
351	C	0.138586863542528	0.066256055303426
352	A	0.060808138886114	0.060808138886114
353	E	0.028611156936384	0.028611156936384
354	K	0.016627994449255	0.020112060257198
355	K	0.020112060257198	0.016627994449255
356	P	0.011520730682218	0.015489172264364
357	E	0.009703781731399	0.014286555189126
358	A	0.015489172264364	0.011520730682218
359	S	0.014286555189126	0.009703781731399
360	G	0.005155608208857	0.014286555189126
361	P	0.007871019834948	0.014286555189126
362	E	0.014679327970328	0.009634412412857
363	A	0.015724600168415	0.009634412412857
364	E	0.009634412412857	0.014679327970328
365	P	0.009634412412857	0.013337983348525
366	C	0.028085089698086	0.011359805010114
367	P	0.013337983348525	0.013337983348525
368	E	0.011359805010114	0.027759367427804
369	L	0.027759367427804	0.027759367427804
370	H	0.032844939511454	0.032844939511454
371	T	0.059994997686793	0.059994997686793
372	E	0.059994997686793	0.059994997686793
373	P	0.100051335768913	0.090883978576250
374	V	0.115667156032352	0.090883978576250
375	E	0.090883978576250	0.100051335768913
376	P	0.081658577159523	0.090883978576250
377	L	0.116336426009789	0.081658577159523
378	T	0.038675406546830	0.038675406546830
379	R	0.027439518766997	0.027439518766997
380	A	0.020662613916489	0.027439518766997
381	S	0.027034062208103	0.027439518766997
382	S	0.052800942908084	0.034067619299345
383	A	0.034067619299345	0.034067619299345
384	G	0.049627245190618	0.034067619299345
385	P	0.034067619299345	0.034067619299345
386	E	0.017026868336468	0.024599332000597
387	G	0.014354149612081	0.024599332000597
388	G	0.024599332000597	0.024599332000597
389	G	0.040159053235091	0.040159053235091
390	V	0.066596473247476	0.066596473247476
391	R	0.118194735293389	0.076278384666674
392	P	0.076278384666674	0.076278384666674
393	E	0.091550826651637	0.076278384666674
394	Q	0.063728309439190	0.076278384666674
395	P	0.063728309439190	0.091550826651637
396	F	0.134843112535657	0.105826612349234
397	I	0.134843112535657	0.105826612349234
398	V	0.105826612349234	0.105826612349234
399	L	0.069612144893131	0.080844813375218
400	G	0.069560442893489	0.080844813375218
401	Q	0.080844813375218	0.080844813375218
402	E	0.132854315483160	0.132854315483160
403	E	0.252648292049655	0.252648292049655
404	Y	0.374278645487050	0.252648292049655
405	G	0.256577807200496	0.252648292049655
406	E	0.213951473350459	0.213951473350459
407	H	0.146911170249992	0.146911170249992
408	H	0.135187482079325	0.146911170249992
409	S	0.093657360687077	0.146911170249992
410	S	0.152413556445062	0.152413556445062
411	I	0.238517312599937	0.204505944755605
412	M	0.292033811050192	0.238517312599937
413	H	0.204505944755605	0.268405406143587
414	C	0.268405406143587	0.292033811050192
415	R	0.521480624971442	0.521480624971442
416	V	0.553672183877940	0.535030068981450
417	D	0.535030068981450	0.535030068981450
418	C	0.683715229597488	0.535030068981450
419	S	0.519316226778689	0.519316226778689
420	G	0.475049535735977	0.475049535735977
421	R	0.231195083719184	0.231195083719184
422	R	0.174161648743128	0.231195083719184
423	V	0.182998014804076	0.189407961064828
424	A	0.297086236451756	0.189407961064828
425	S	0.189407961064828	0.297086236451756
426	L	0.443607741387510	0.443607741387510
427	D	0.495797148989501	0.495797148989501
428	V	0.495797148989501	0.495797148989501
429	D	0.708468089744892	0.584659747508472
430	G	0.641167940024786	0.626942011967278
431	V	0.584659747508472	0.641167940024786
432	I	0.626942011967278	0.641167940024786
433	K	0.673157967420257	0.626942011967278
434	V	0.655207375173755	0.655207375173755
435	W	0.505597678618818	0.655207375173755
436	S	0.658602025953928	0.655207375173755
437	F	0.581284695129636	0.658602025953928
438	N	0.735292816006000	0.735292816006000
439	P	0.786056291244013	0.735292816006000
440	I	0.814346462508994	0.735292816006000
441	M	0.682997550022809	0.682997550022809
442	Q	0.682997550022809	0.682997550022809
443	T	0.558197050480680	0.558197050480680
444	K	0.351626989366893	0.506025943222571
445	A	0.504663132294421	0.506025943222571
446	S	0.506025943222571	0.506025943222571
447	S	0.563568169204456	0.506025943222571
448	I	0.740533243963286	0.514486122284116
449	S	0.445924906160916	0.563568169204456
450	K	0.514486122284116	0.584959782055333
451	S	0.584959782055333	0.584959782055333
452	P	0.584959782055333	0.584959782055333
453	L	0.584959782055333	0.584959782055333
454	L	0.553401194234110	0.553401194234110
455	S	0.382447527441143	0.400542514721651
456	L	0.400542514721651	0.400542514721651
457	E	0.381407417106041	0.400542514721651
458	W	0.536676401056742	0.536676401056742
459	A	0.697713667275325	0.697713667275325
460	T	0.812598295396011	0.697713667275325
461	K	0.794104945355663	0.697713667275325
462	R	0.672453012262106	0.672453012262106
463	D	0.452414826731456	0.584874206180048
464	R	0.584874206180048	0.499624250070735
465	L	0.361836049208246	0.462327757116932
466	L	0.499624250070735	0.462327757116932
467	L	0.462327757116932	0.462327757116932
468	L	0.430522374092876	0.499624250070735
469	G	0.584165451774616	0.544397125543944
470	S	0.720636295045430	0.584165451774616
471	G	0.544397125543944	0.584165451774616
472	V	0.707357384434896	0.562581785520384
473	G	0.562581785520384	0.544397125543944
474	T	0.456562527938434	0.456562527938434
475	V	0.296576586234791	0.296576586234791
476	R	0.174636381019929	0.181681226602587
477	L	0.082019620068232	0.181681226602587
478	Y	0.181681226602587	0.181681226602587
479	D	0.262790774230420	0.213020742174126
480	T	0.213020742174126	0.244230469360783
481	E	0.244230469360783	0.253221426624145
482	A	0.253221426624145	0.244230469360783
483	K	0.405761831625612	0.244230469360783
484	K	0.241074299251566	0.241074299251566
485	N	0.128267880597072	0.128267880597072
486	L	0.058499274842815	0.084083508516890
487	C	0.051213901869617	0.084083508516890
488	E	0.084083508516890	0.084083508516890
489	I	0.089229550561200	0.089229550561200
490	N	0.257847385711991	0.257847385711991
491	I	0.347204206871781	0.347204206871781
492	N	0.360675142145777	0.360675142145777
493	D	0.529224025995901	0.529224025995901
494	N	0.634899302851799	0.529224025995901
495	M	0.597781456896806	0.578148422023168
496	P	0.480695825218478	0.578148422023168
497	R	0.578148422023168	0.480695825218478
498	I	0.348123916407688	0.348123916407688
499	L	0.337285230952259	0.337285230952259
500	S	0.234760128344871	0.337285230952259
501	L	0.278869958322006	0.337285230952259
502	A	0.591124916589300	0.591124916589300
503	C	0.756558379769737	0.756558379769737
504	S	0.768398787155765	0.768398787155765
505	P	0.796056860657327	0.768398787155765
506	N	0.816164486227808	0.768398787155765
507	G	0.727973498333730	0.727973498333730
508	A	0.636112201270117	0.636112201270117
509	S	0.597724284033080	0.597724284033080
510	F	0.441628263404072	0.547674559710534
511	V	0.547674559710534	0.441628263404072
512	C	0.432594329665731	0.441628263404072
513	S	0.432594329665731	0.452832914116194
514	A	0.452832914116194	0.452832914116194
515	A	0.640158897312555	0.540443856452530
516	A	0.540443856452530	0.640158897312555
517	P	0.641645564248832	0.640158897312555
518	S	0.641645564248832	0.540443856452530
519	L	0.540443856452530	0.540443856452530
520	T	0.369551449361145	0.369551449361145
521	S	0.154305801404904	0.270852911027516
522	Q	0.270852911027516	0.186231859786282
523	V	0.186231859786282	0.157175520644789
524	D	0.157175520644789	0.157175520644789
525	F	0.125315975993601	0.157175520644789
526	S	0.113030015004397	0.125315975993601
527	A	0.160830415905120	0.113030015004397
528	P	0.074871329330336	0.111862728984272
529	D	0.068779680997045	0.103967629893936
530	I	0.111862728984272	0.074871329330336
531	G	0.103967629893936	0.099953714184914
532	S	0.048925133103405	0.100445251423231
533	K	0.099953714184914	0.100445251423231
534	G	0.100445251423231	0.100445251423231
535	M	0.173397283541882	0.173397283541882
536	N	0.243073363515402	0.243073363515402
537	Q	0.427964765417744	0.270882391608704
538	V	0.427964765417744	0.316609862457040
539	P	0.270882391608704	0.318979778293151
540	G	0.316609862457040	0.318979778293151
541	R	0.318979778293151	0.318979778293151
542	L	0.427648271549737	0.363712267379322
543	L	0.482332868044263	0.399336362725933
544	L	0.363712267379322	0.427648271549737
545	W	0.399336362725933	0.422769044517483
546	D	0.575129713512685	0.422769044517483
547	T	0.422769044517483	0.575129713512685
548	K	0.616854305010754	0.616854305010754
549	T	0.680460406937542	0.616854305010754
550	M	0.787591679498819	0.616854305010754
551	K	0.496581520765960	0.496581520765960
552	Q	0.308581357999908	0.308581357999908
553	Q	0.120016072688802	0.192553270180644
554	L	0.055303825708060	0.192553270180644
555	Q	0.192553270180644	0.192553270180644
556	F	0.224484203529674	0.224484203529674
557	S	0.384643488963888	0.329075946932933
558	L	0.329075946932933	0.343670849601709
559	D	0.343670849601709	0.359593130202854
560	P	0.359593130202854	0.359593130202854
561	E	0.427533015533111	0.389733593898551
562	P	0.601966901736407	0.427326132491369
563	I	0.389733593898551	0.427326132491369
564	A	0.427326132491369	0.389733593898551
565	I	0.240595677846946	0.240595677846946
566	N	0.193240916150925	0.240595677846946
567	C	0.091855493893879	0.240595677846946
568	T	0.275470199392567	0.275470199392567
569	A	0.456619936944152	0.456619936944152
570	F	0.713970315672876	0.524386091414333
571	N	0.748045375730451	0.524386091414333
572	H	0.524386091414333	0.524386091414333
573	N	0.524386091414333	0.524386091414333
574	G	0.399250853269826	0.399250853269826
575	N	0.295122916979689	0.295122916979689
576	L	0.164683236558121	0.295122916979689
577	L	0.249555421773302	0.249555421773302
578	V	0.355539900635718	0.249555421773302
579	T	0.241604224357946	0.355539900635718
580	G	0.430011324181378	0.430011324181378
581	A	0.566631950531272	0.451671018096575
582	A	0.451671018096575	0.566631950531272
583	D	0.621011789801980	0.566631950531272
584	G	0.655860661276018	0.483470777830738
585	V	0.483470777830738	0.483470777830738
586	I	0.349435734661158	0.349435734661158
587	R	0.153134687536869	0.317933063912624
588	L	0.223103665964382	0.317933063912624
589	F	0.317933063912624	0.317644790467016
590	D	0.363569658673795	0.317933063912624
591	M	0.317644790467016	0.363569658673795
592	Q	0.648438913839754	0.648438913839754
593	Q	0.724685297079882	0.648438913839754
594	H	0.654482492340920	0.648438913839754
595	E	0.500762124409776	0.616776435766360
596	C	0.616776435766360	0.500762124409776
597	A	0.393092570979274	0.404423212836128
598	M	0.165979003816233	0.404423212836128
599	S	0.404423212836128	0.404423212836128
600	W	0.438720407133697	0.438720407133697
601	R	0.458629192809309	0.454681488544658
602	A	0.610250589537717	0.458629192809309
603	H	0.454681488544658	0.610250589537717
604	Y	0.730722876940483	0.628271462917040
605	G	0.628271462917040	0.628271462917040
606	E	0.704517375531880	0.628271462917040
607	V	0.442064491433862	0.442064491433862
608	Y	0.312650423332508	0.312650423332508
609	S	0.154137173485226	0.191773209051994
610	V	0.145847227677873	0.191773209051994
611	E	0.191773209051994	0.180391379978291
612	F	0.275899986649064	0.191773209051994
613	S	0.180391379978291	0.275899986649064
614	Y	0.372126397854872	0.275899986649064
615	D	0.438363465189328	0.208084588489596
616	E	0.208084588489596	0.208084588489596
617	N	0.070507996840408	0.070507996840408
618	T	0.054239344078698	0.070507996840408
619	V	0.030732112907900	0.070507996840408
620	Y	0.093539236141275	0.093539236141275
621	S	0.101074590176080	0.093992234503658
622	I	0.093992234503658	0.101074590176080
623	G	0.106078655291263	0.106078655291263
624	E	0.158505128483645	0.158505128483645
625	D	0.400471389563041	0.400471389563041
626	G	0.475823538040236	0.400471389563041
627	K	0.458438903130725	0.400471389563041
628	F	0.331731848514756	0.331731848514756
629	I	0.178163399283219	0.289401581307373
630	Q	0.289401581307373	0.289401581307373
631	W	0.158673617619370	0.289401581307373
632	N	0.298442476745834	0.298442476745834
633	I	0.425617134544231	0.425617134544231
634	H	0.459804291836737	0.459804291836737
635	K	0.660908938988389	0.660908938988389
636	S	0.673984810397020	0.660908938988389
637	G	0.675181607720567	0.660908938988389
638	L	0.464623223268264	0.484692400247028
639	K	0.484692400247028	0.464623223268264
640	V	0.191847426004944	0.268590270062377
641	S	0.268590270062377	0.191847426004944
642	E	0.154233278102339	0.154233278102339
643	Y	0.113385463772633	0.154233278102339
644	S	0.103378349916573	0.154233278102339
645	L	0.177242598018366	0.177242598018366
646	P	0.327010517004392	0.327010517004392
647	S	0.327010517004392	0.327010517004392
648	D	0.340106164360547	0.327010517004392
649	A	0.185998172907259	0.327010517004392
650	T	0.283448689507217	0.283448689507217
651	G	0.407949379977226	0.283448689507217
652	P	0.231310354739611	0.283448689507217
653	F	0.342511970577928	0.231310354739611
654	V	0.207249612160239	0.231310354739611
655	L	0.221052852923856	0.326115378721988
656	S	0.326115378721988	0.326115378721988
657	G	0.471853054239738	0.471853054239738
658	Y	0.553868664977770	0.510709704210158
659	S	0.510709704210158	0.553868664977770
660	G	0.598323303097006	0.553868664977770
661	Y	0.569877244192292	0.510709704210158
662	K	0.433452509372895	0.457362787004395
663	Q	0.457362787004395	0.457362787004395
664	V	0.456010048431084	0.457362787004395
665	Q	0.507073683015564	0.457362787004395
666	V	0.717696484927135	0.456010048431084
667	P	0.423276287396039	0.423276287396039
668	R	0.423276287396039	0.423276287396039
669	G	0.357866324014099	0.357866324014099
670	R	0.195743218117532	0.277589841543102
671	L	0.169982702367596	0.253111329322655
672	F	0.277589841543102	0.253111329322655
673	A	0.253111329322655	0.277589841543102
674	F	0.408288780884497	0.290316709912677
675	D	0.290316709912677	0.408288780884497
676	S	0.435898667639439	0.417318370067868
677	E	0.417318370067868	0.435898667639439
678	G	0.537576992803364	0.435898667639439
679	N	0.521375912649039	0.417318370067868
680	Y	0.304774642912546	0.304774642912546
681	M	0.150660404984615	0.211720759321980
682	L	0.197751118979418	0.211720759321980
683	T	0.211720759321980	0.211720759321980
684	C	0.481962331037050	0.467272305119624
685	S	0.467272305119624	0.481962331037050
686	A	0.741622716570432	0.732295439075292
687	T	0.741622716570432	0.732295439075292
688	G	0.732295439075292	0.732295439075292
689	G	0.441247146864593	0.441247146864593
690	V	0.231623394781292	0.231623394781292
691	I	0.131400554013352	0.229919497729937
692	Y	0.203294508614370	0.203294508614370
693	K	0.229919497729937	0.146323109326677
694	L	0.146323109326677	0.181548004410124
695	G	0.122555677097186	0.181548004410124
696	G	0.181548004410124	0.181548004410124
697	D	0.355333711596409	0.355333711596409
698	E	0.421649786797162	0.355333711596409
699	K	0.445420867842341	0.355333711596409
700	V	0.229739500173411	0.229739500173411
701	L	0.115243963394870	0.129636615133915
702	E	0.129636615133915	0.121919963999277
703	S	0.078800563383181	0.121919963999277
704	C	0.121919963999277	0.129636615133915
705	L	0.135025128274212	0.135025128274212
706	S	0.347530782051791	0.347530782051791
707	L	0.612727727227159	0.612727727227159
708	G	0.629165909070072	0.612727727227159
709	G	0.629165909070072	0.612727727227159
710	H	0.310988242383449	0.608895592278226
711	R	0.608895592278226	0.608895592278226
712	A	0.608895592278226	0.495029871207062
713	P	0.495029871207062	0.495029871207062
714	V	0.390379585555399	0.490595731690052
715	V	0.490595731690052	0.390379585555399
716	T	0.203953599774302	0.352376500621456
717	V	0.352376500621456	0.352376500621456
718	D	0.352376500621456	0.352376500621456
719	W	0.337859674600931	0.352376500621456
720	S	0.431599169056970	0.431599169056970
721	T	0.537555686259879	0.498738477676857
722	A	0.580292695651901	0.498738477676857
723	M	0.498738477676857	0.498738477676857
724	D	0.368471477508344	0.464655125405993
725	C	0.464655125405993	0.368471477508344
726	G	0.202790425397021	0.277876318705921
727	T	0.277876318705921	0.271659261533191
728	C	0.154838863161372	0.258061589419641
729	L	0.271659261533191	0.271659261533191
730	T	0.258061589419641	0.263589197005510
731	A	0.347457889026661	0.271659261533191
732	S	0.263589197005510	0.347457889026661
733	M	0.419976505512577	0.419976505512577
734	D	0.458643134238513	0.458643134238513
735	G	0.677960090013605	0.631784106760273
736	K	0.718734743890007	0.631784106760273
737	I	0.631784106760273	0.631784106760273
738	K	0.462673019058873	0.500000000000000
739	L	0.500000000000000	0.500000000000000
740	T	0.500000000000000	0.500000000000000
741	T	0.500000000000000	0.500000000000000
742	L	0.500000000000000	0.500000000000000
743	L	0.500000000000000	0.500000000000000
744	A	0.500000000000000	0.500000000000000
745	H	0.500000000000000	0.500000000000000
746	K	0.500000000000000	0.500000000000000
747	A	0.500000000000000	0.500000000000000
