# Supplementary material for: Conserved degronome features governing quality control associated proteolysis
Source: Nat Commun. 2022 Dec 8;13:7588. doi: 10.1038/s41467-022-35298-y (PMC9732359; doi:10.1038/s41467-022-35298-y)
Supplement: Supplementary file 7 — Supplementary Data 5 [file 41467_2022_35298_MOESM7_ESM.zip › profile_A4D1S0.csv]

# Degron profile of A4D1S0
# logit: Predicted probability of a tile being a degron (PSI<2.2) assigned to central position
# smooth: Running median spanning 5 positions
resi	aa	logit	logit_smooth
1	M	0.500000000000000	0.500000000000000
2	E	0.500000000000000	0.500000000000000
3	E	0.500000000000000	0.500000000000000
4	S	0.500000000000000	0.500000000000000
5	W	0.500000000000000	0.500000000000000
6	E	0.500000000000000	0.500000000000000
7	A	0.500000000000000	0.500000000000000
8	A	0.500000000000000	0.500000000000000
9	P	0.035955844640405	0.052331153016216
10	G	0.020643840330491	0.052331153016216
11	G	0.052331153016216	0.044832611549910
12	Q	0.052331153016216	0.044832611549910
13	A	0.044832611549910	0.050540202018747
14	G	0.038849982352247	0.044832611549910
15	A	0.050540202018747	0.044832611549910
16	E	0.041573232726602	0.050540202018747
17	L	0.062268914621950	0.062268914621950
18	P	0.117561275617411	0.117561275617411
19	M	0.130267431397146	0.130267431397146
20	E	0.166867301033357	0.160214417884935
21	P	0.289677404741538	0.166867301033357
22	V	0.160214417884935	0.166867301033357
23	G	0.188856567877269	0.188856567877269
24	S	0.138870011545128	0.188856567877269
25	L	0.205832469748231	0.190456534924491
26	V	0.190456534924491	0.190456534924491
27	P	0.190456534924491	0.190456534924491
28	T	0.161050932843043	0.190456534924491
29	L	0.239690724052592	0.239690724052592
30	E	0.387435554507677	0.285799975437332
31	Q	0.285799975437332	0.293336971306702
32	P	0.328121315693453	0.293336971306702
33	Q	0.293336971306702	0.285799975437332
34	V	0.112570447007617	0.112570447007617
35	P	0.053244088319158	0.053244088319158
36	A	0.053244088319158	0.053244088319158
37	K	0.030946630895774	0.030946630895774
38	V	0.016714813079560	0.028758712679585
39	R	0.028758712679585	0.028758712679585
40	Q	0.026553604200767	0.028715486490190
41	P	0.031094390915389	0.028715486490190
42	E	0.028715486490190	0.026553604200767
43	G	0.020832182674492	0.020832182674492
44	P	0.018572294985029	0.020832182674492
45	E	0.018572294985029	0.018572294985029
46	S	0.033095977767690	0.018572294985029
47	S	0.011391951104289	0.013215418026271
48	P	0.009968816799124	0.013215418026271
49	S	0.013215418026271	0.013215418026271
50	P	0.018968636784454	0.018968636784454
51	A	0.024830980549515	0.024830980549515
52	G	0.039690824132228	0.035459225425727
53	A	0.035459225425727	0.039690824132228
54	V	0.107383486423554	0.055448378996710
55	E	0.064602386569066	0.064602386569066
56	K	0.055448378996710	0.064602386569066
57	A	0.064602386569066	0.064602386569066
58	A	0.064602386569066	0.064602386569066
59	G	0.071153826393198	0.064602386569066
60	A	0.055581036606017	0.064602386569066
61	G	0.068371814595472	0.055581036606017
62	L	0.048373375376363	0.048373375376363
63	E	0.024710781620439	0.042268525483351
64	P	0.042268525483351	0.038267108545260
65	S	0.038267108545260	0.033800618201027
66	S	0.033800618201027	0.033800618201027
67	K	0.023657316779182	0.023657316779182
68	K	0.023657316779182	0.023657316779182
69	K	0.019362707433631	0.021716644785546
70	P	0.021716644785546	0.021716644785546
71	P	0.012588524284871	0.021716644785546
72	S	0.036488129480671	0.031185033995504
73	P	0.036488129480671	0.036488129480671
74	R	0.031185033995504	0.036488129480671
75	P	0.057023008973013	0.057023008973013
76	G	0.060274945918500	0.060274945918500
77	S	0.113326249478354	0.092964746180513
78	P	0.092964746180513	0.113326249478354
79	R	0.172699281490482	0.156599569134877
80	V	0.156599569134877	0.172699281490482
81	P	0.240486138679372	0.240486138679372
82	P	0.374257741552618	0.241416176000894
83	L	0.320277066590343	0.263511308080204
84	S	0.241416176000894	0.263511308080204
85	L	0.263511308080204	0.263511308080204
86	G	0.233199005183766	0.241416176000894
87	Y	0.263511308080204	0.233199005183766
88	G	0.219890849814498	0.219890849814498
89	V	0.111084878925229	0.152845290138399
90	C	0.111084878925229	0.152845290138399
91	P	0.152845290138399	0.152845290138399
92	E	0.152845290138399	0.152845290138399
93	P	0.235281809945231	0.152845290138399
94	P	0.133751533395426	0.158515761926592
95	S	0.277285077244455	0.211872550118934
96	P	0.158515761926592	0.158515761926592
97	G	0.211872550118934	0.158515761926592
98	P	0.111158702414822	0.111158702414822
99	A	0.055613190275023	0.078358247873950
100	L	0.038252331306472	0.078358247873950
101	V	0.078358247873950	0.070305974251218
102	K	0.078358247873950	0.078358247873950
103	L	0.070305974251218	0.078358247873950
104	P	0.084921216637934	0.070305974251218
105	R	0.058982642472856	0.070305974251218
106	N	0.065829863664721	0.065829863664721
107	G	0.092344821228094	0.065829863664721
108	E	0.065829863664721	0.065829863664721
109	A	0.036154370712052	0.053655004805169
110	P	0.026284123896219	0.036154370712052
111	G	0.053655004805169	0.035713206625542
112	A	0.035713206625542	0.035713206625542
113	E	0.035713206625542	0.036014356542990
114	P	0.049091113463523	0.036014356542990
115	A	0.036014356542990	0.049091113463523
116	P	0.084948160102985	0.084948160102985
117	S	0.129829825171076	0.108660145015570
118	A	0.171726105848135	0.129829825171076
119	W	0.108660145015570	0.171726105848135
120	A	0.215667342309036	0.194686478060934
121	P	0.194686478060934	0.215667342309036
122	M	0.417963802239583	0.355541928450136
123	E	0.443364965530210	0.417963802239583
124	L	0.355541928450136	0.443364965530210
125	Q	0.525354394471232	0.455575884082101
126	V	0.455575884082101	0.455575884082101
127	D	0.455575884082101	0.455575884082101
128	V	0.341490405019843	0.341490405019843
129	R	0.242128921915947	0.242128921915947
130	V	0.221287981425761	0.242128921915947
131	K	0.158921880581236	0.221287981425761
132	P	0.247628220300021	0.158921880581236
133	V	0.150470058367749	0.150470058367749
134	G	0.140280500444853	0.140280500444853
135	A	0.087328760064960	0.139958070736995
136	A	0.139958070736995	0.093349669761225
137	G	0.093349669761225	0.087328760064960
138	G	0.075027487115747	0.075027487115747
139	S	0.045405942971576	0.060808450710241
140	S	0.048531401594460	0.060808450710241
141	T	0.060808450710241	0.060808450710241
142	P	0.066240432708444	0.066240432708444
143	S	0.149858827506539	0.119272498872817
144	P	0.119272498872817	0.149858827506539
145	R	0.158382007068460	0.158382007068460
146	P	0.174627026627808	0.174627026627808
147	S	0.323052616602016	0.188882842855883
148	T	0.288574820028254	0.188882842855883
149	R	0.188882842855883	0.188882842855883
150	F	0.187213790726842	0.188882842855883
151	L	0.187213790726842	0.188882842855883
152	K	0.220371231224077	0.220371231224077
153	V	0.383227750235703	0.365438128227301
154	P	0.365438128227301	0.383227750235703
155	V	0.422301437147735	0.422301437147735
156	P	0.440738860948398	0.422301437147735
157	E	0.488906136023513	0.422301437147735
158	S	0.307050409740298	0.307050409740298
159	P	0.167761004427686	0.167761004427686
160	A	0.116354434064140	0.130865257812456
161	F	0.130865257812456	0.130865257812456
162	S	0.075330028228913	0.130865257812456
163	R	0.152584547624262	0.152584547624262
164	H	0.165528167786960	0.165528167786960
165	A	0.304794060590097	0.304794060590097
166	D	0.451742029390906	0.451742029390906
167	P	0.502769449177804	0.451742029390906
168	A	0.502769449177804	0.451742029390906
169	H	0.451742029390906	0.451742029390906
170	Q	0.289209685418619	0.289209685418619
171	L	0.235250684470324	0.235250684470324
172	L	0.177331166303622	0.235250684470324
173	L	0.168153271424133	0.235250684470324
174	R	0.245959522600751	0.245959522600751
175	A	0.330404787014347	0.330404787014347
176	P	0.385125274265807	0.338101993378050
177	S	0.355123092199129	0.338101993378050
178	Q	0.338101993378050	0.338101993378050
179	G	0.319992345397570	0.319992345397570
180	G	0.319992345397570	0.319992345397570
181	T	0.235116438615200	0.235116438615200
182	W	0.167217311083707	0.185921328527596
183	G	0.185921328527596	0.185921328527596
184	R	0.167217311083707	0.167217311083707
185	R	0.192785749042084	0.167217311083707
186	S	0.120576798272767	0.129376264977948
187	P	0.129376264977948	0.129376264977948
188	L	0.129376264977948	0.129376264977948
189	A	0.239881500140631	0.129376264977948
190	A	0.134953177567733	0.129376264977948
191	A	0.088156961442749	0.088156961442749
192	R	0.068392540723400	0.068392540723400
193	T	0.048925850623578	0.059380457053543
194	E	0.048925850623578	0.059380457053543
195	S	0.059380457053543	0.048925850623578
196	G	0.069136099619136	0.048925850623578
197	C	0.032511115490648	0.032511115490648
198	D	0.032511115490648	0.032511115490648
199	A	0.015476970576311	0.015476970576311
200	E	0.009591999636311	0.010778404582373
201	G	0.008896552797327	0.010778404582373
202	R	0.010778404582373	0.010778404582373
203	A	0.014146018854893	0.014146018854893
204	S	0.014146018854893	0.014146018854893
205	P	0.015876027192766	0.014146018854893
206	A	0.007539006583180	0.014146018854893
207	E	0.014971795406400	0.014971795406400
208	G	0.010417951879882	0.014971795406400
209	S	0.018202051939294	0.018202051939294
210	A	0.037880742564836	0.037880742564836
211	G	0.055347887635078	0.048989303115823
212	S	0.048989303115823	0.055347887635078
213	P	0.076389965926834	0.055347887635078
214	G	0.084029418509498	0.076389965926834
215	S	0.041150441230366	0.084029418509498
216	P	0.123144739711491	0.123144739711491
217	T	0.123144739711491	0.123144739711491
218	C	0.208757166920999	0.123144739711491
219	C	0.109865520979478	0.123144739711491
220	R	0.133384347453096	0.109865520979478
221	C	0.081186776494969	0.081186776494969
222	K	0.049388488645708	0.081186776494969
223	E	0.077772457041800	0.081186776494969
224	L	0.093783263360345	0.093783263360345
225	G	0.186152577530851	0.183679967286068
226	L	0.298261696537174	0.183679967286068
227	E	0.183679967286068	0.183679967286068
228	K	0.131343829315058	0.146742285591034
229	E	0.146742285591034	0.138945638901783
230	D	0.074914451656880	0.131343829315058
231	A	0.138945638901783	0.123175109097135
232	A	0.123175109097135	0.074914451656880
233	L	0.053508598270681	0.053508598270681
234	L	0.036025293750848	0.036025293750848
235	P	0.011291360961448	0.036025293750848
236	R	0.018409483547633	0.036025293750848
237	A	0.036025293750848	0.036025293750848
238	G	0.052430511035571	0.052430511035571
239	L	0.106704986264757	0.106704986264757
240	D	0.106704986264757	0.106704986264757
241	G	0.142359697254204	0.106704986264757
242	D	0.082002506978343	0.096043849528171
243	E	0.082002506978343	0.082002506978343
244	K	0.096043849528171	0.082002506978343
245	L	0.069292114626919	0.096043849528171
246	P	0.102313562377555	0.096043849528171
247	R	0.113583850493824	0.102313562377555
248	A	0.093037531768017	0.113583850493824
249	V	0.262174713591905	0.262174713591905
250	T	0.444901832444937	0.444901832444937
251	L	0.601899882936017	0.601899882936017
252	T	0.724791951781237	0.724791951781237
253	G	0.839945392914696	0.828648710415094
254	L	0.828648710415094	0.839945392914696
255	P	0.918476414123606	0.918476414123606
256	M	0.927611728579996	0.927611728579996
257	Y	0.951496715614809	0.933849545019457
258	V	0.933849545019457	0.951496715614809
259	K	0.963085888397618	0.954309419618658
260	S	0.954309419618658	0.962052924672439
261	L	0.962052924672439	0.963085888397618
262	Y	0.982813271209908	0.982813271209908
263	W	0.982813271209908	0.982813271209908
264	A	0.992150052152853	0.990252134750488
265	L	0.990396565126932	0.990252134750488
266	A	0.990252134750488	0.990252134750488
267	F	0.983490590510850	0.987873441029814
268	M	0.979496094902796	0.986657150362220
269	A	0.987873441029814	0.986657150362220
270	V	0.986657150362220	0.986822570407607
271	L	0.988631292851115	0.987873441029814
272	L	0.986822570407607	0.988631292851115
273	A	0.990481990283784	0.990481990283784
274	V	0.990481990283784	0.990481990283784
275	S	0.990481990283784	0.990481990283784
276	G	0.982362091305657	0.982362091305657
277	V	0.975583616236712	0.975583616236712
278	V	0.975583616236712	0.975583616236712
279	I	0.946565162341544	0.946565162341544
280	V	0.920454700997419	0.920454700997419
281	V	0.869206417816369	0.896852597239800
282	L	0.896852597239800	0.869206417816369
283	A	0.824697608524408	0.869206417816369
284	S	0.812754718253839	0.824697608524408
285	R	0.902134152586065	0.821258072564076
286	A	0.821258072564076	0.812754718253839
287	G	0.696063725565029	0.696063725565029
288	A	0.459595879607975	0.496875650665646
289	R	0.496875650665646	0.496875650665645
290	C	0.496875650665645	0.496875650665645
291	Q	0.496875650665645	0.496875650665645
292	Q	0.445909970472541	0.445909970472541
293	C	0.316007758331678	0.316007758331678
294	P	0.197321964383434	0.314426588321624
295	P	0.177604738783967	0.314426588321624
296	G	0.314426588321624	0.314426588321624
297	W	0.392835099319333	0.392835099319333
298	V	0.509356180240753	0.509356180240753
299	L	0.547119953649972	0.547119953649972
300	S	0.566978791231465	0.547119953649972
301	E	0.635235104604826	0.547119953649972
302	E	0.383737969193287	0.493895523335259
303	H	0.473409552891631	0.493895523335259
304	C	0.493895523335259	0.493895523335259
305	Y	0.613005716562039	0.493895523335259
306	Y	0.613005716562039	0.493895523335259
307	F	0.347796507072239	0.347796507072239
308	S	0.258347577932066	0.347796507072239
309	A	0.258347577932066	0.347796507072239
310	E	0.358909692135056	0.358909692135056
311	A	0.544775410887076	0.544775410887076
312	Q	0.674697797700906	0.545053285415780
313	A	0.674697797700907	0.545053285415780
314	W	0.545053285415780	0.545053285415780
315	E	0.459242830632132	0.459242830632132
316	A	0.440365055949138	0.458964569750930
317	S	0.458964569750930	0.458964569750930
318	Q	0.458964569750930	0.458964569750930
319	A	0.599021401347816	0.599021401347816
320	F	0.695767857502745	0.678127958594983
321	C	0.678127958594983	0.695767857502745
322	S	0.763328916906529	0.753684423719646
323	A	0.753684423719646	0.763328916906529
324	Y	0.842019278459916	0.824014457719328
325	H	0.824014457719328	0.825594048566436
326	A	0.825594048566436	0.825594048566436
327	T	0.825594048566436	0.824014457719328
328	L	0.658453452787867	0.692849174740434
329	P	0.658453452787867	0.658453452787867
330	L	0.692849174740434	0.658453452787867
331	L	0.630369549539937	0.630369549539937
332	S	0.599902146065812	0.599902146065812
333	H	0.599902146065812	0.599902146065812
334	T	0.541740379110387	0.599902146065812
335	Q	0.621606394991098	0.599902146065812
336	D	0.619031821821204	0.542042086295568
337	F	0.482721872402776	0.542042086295568
338	L	0.542042086295568	0.482721872402776
339	G	0.386515755674116	0.482721872402776
340	R	0.399074111629023	0.442645919102965
341	Y	0.531062253590246	0.442645919102965
342	P	0.442645919102965	0.490838692912370
343	V	0.490838692912370	0.531062253590246
344	S	0.674157772971673	0.643788614559809
345	R	0.817068840958119	0.643788614559809
346	H	0.643788614559809	0.643788614559809
347	S	0.449859167962597	0.499484192682979
348	W	0.499484192682979	0.449859167962597
349	V	0.411516062253698	0.449859167962597
350	G	0.444405121660150	0.499484192682979
351	A	0.503600835246754	0.503600835246754
352	W	0.540877479714095	0.526284497378110
353	R	0.705742993062628	0.526284497378110
354	G	0.526284497378110	0.526284497378110
355	P	0.371706329423652	0.420629193081984
356	Q	0.420629193081984	0.371706329423652
357	G	0.237590657482210	0.278485528462347
358	W	0.255570523226687	0.255570523226687
359	H	0.278485528462347	0.237590657482210
360	W	0.210945363007904	0.210945363007904
361	I	0.110766388074389	0.210945363007904
362	D	0.178234388034687	0.210945363007904
363	E	0.350205389408865	0.251126776669245
364	A	0.350205389408865	0.251126776669245
365	P	0.251126776669245	0.251126776669245
366	L	0.181452719323236	0.181452719323236
367	P	0.078030473154880	0.078030473154880
368	P	0.043125766345663	0.043125766345663
369	Q	0.011246898545743	0.016388004524151
370	L	0.004412791148443	0.014296972620115
371	L	0.016388004524151	0.014296972620115
372	P	0.014296972620115	0.016388004524151
373	E	0.023497163117668	0.018832202849323
374	D	0.021964647029360	0.018832202849323
375	G	0.018832202849323	0.021964647029360
376	E	0.016785554914912	0.021964647029360
377	D	0.024055114264737	0.018832202849323
378	N	0.047787880192785	0.016785554914912
379	L	0.015104634653979	0.015104634653979
380	D	0.004664720205038	0.007287473838754
381	I	0.004151252955470	0.007287473838754
382	N	0.007287473838754	0.007287473838754
383	C	0.026853441459255	0.026853441459255
384	G	0.058594336490854	0.058594336490854
385	A	0.117423972876170	0.117423972876170
386	L	0.246243932055564	0.218264346088054
387	E	0.246243932055564	0.246243932055564
388	E	0.218264346088054	0.246243932055564
389	G	0.358423178188428	0.229136837235548
390	T	0.217175090360965	0.218264346088054
391	L	0.229136837235548	0.217175090360965
392	V	0.166490226497089	0.217175090360965
393	A	0.183385681315023	0.229136837235548
394	A	0.265986436587171	0.247517435548943
395	N	0.247517435548943	0.265986436587171
396	C	0.479151507783924	0.479151507783924
397	S	0.662898966031552	0.647117412060338
398	T	0.710331498603279	0.647117412060338
399	P	0.647117412060338	0.647117412060338
400	R	0.496693890683879	0.500000000000000
401	P	0.500000000000000	0.500000000000000
402	W	0.500000000000000	0.500000000000000
403	V	0.500000000000000	0.500000000000000
404	C	0.500000000000000	0.500000000000000
405	A	0.500000000000000	0.500000000000000
406	K	0.500000000000000	0.500000000000000
407	G	0.500000000000000	0.500000000000000
408	T	0.500000000000000	0.500000000000000
409	Q	0.500000000000000	0.500000000000000
