# Supplementary material for: Conserved degronome features governing quality control associated proteolysis
Source: Nat Commun. 2022 Dec 8;13:7588. doi: 10.1038/s41467-022-35298-y (PMC9732359; doi:10.1038/s41467-022-35298-y)
Supplement: Supplementary file 7 — Supplementary Data 5 [file 41467_2022_35298_MOESM7_ESM.zip › profile_A4D1S5.csv]

# Degron profile of A4D1S5
# logit: Predicted probability of a tile being a degron (PSI<2.2) assigned to central position
# smooth: Running median spanning 5 positions
resi	aa	logit	logit_smooth
1	M	0.500000000000000	0.500000000000000
2	H	0.500000000000000	0.500000000000000
3	F	0.500000000000000	0.500000000000000
4	S	0.500000000000000	0.500000000000000
5	S	0.500000000000000	0.500000000000000
6	S	0.500000000000000	0.500000000000000
7	A	0.500000000000000	0.500000000000000
8	R	0.500000000000000	0.500000000000000
9	A	0.250036944694942	0.292884799376413
10	A	0.292884799376413	0.282990881868458
11	D	0.265905001151388	0.282990881868458
12	E	0.282990881868458	0.292884799376413
13	N	0.445529045914348	0.445529045914348
14	F	0.601518526768619	0.601518526768619
15	D	0.754492572030929	0.601518526768619
16	Y	0.654376936146014	0.601518526768619
17	L	0.467240046560594	0.467240046560594
18	F	0.416795947961417	0.467240046560594
19	K	0.316002512470933	0.467240046560594
20	I	0.611856998419551	0.611856998419551
21	I	0.674898210831959	0.611856998419551
22	L	0.711577619571193	0.674898210831959
23	I	0.571725192474569	0.711577619571193
24	G	0.810916024203205	0.793160971347845
25	D	0.808593975166150	0.793160971347845
26	S	0.793160971347845	0.793160971347845
27	N	0.654413058770139	0.684078646501235
28	V	0.684078646501235	0.665244478254583
29	G	0.665244478254583	0.654413058770139
30	K	0.479240942686535	0.479240942686535
31	T	0.328796732016066	0.328796732016066
32	C	0.153914246699688	0.328796732016066
33	V	0.290940534062303	0.328796732016066
34	V	0.587001074728436	0.509772367877310
35	Q	0.589648619247749	0.509772367877310
36	H	0.509772367877310	0.509772367877310
37	F	0.381376934667873	0.429343187520758
38	K	0.429343187520758	0.424064619419366
39	S	0.424064619419366	0.381376934667873
40	G	0.366191111873291	0.366191111873291
41	V	0.266755726589616	0.302808962225875
42	Y	0.302808962225875	0.266755726589616
43	T	0.161465808397150	0.262476995164897
44	E	0.262476995164897	0.161465808397150
45	T	0.141620196648996	0.150325509186227
46	Q	0.141620196648996	0.150325509186227
47	Q	0.150325509186227	0.150325509186227
48	N	0.231774815801376	0.201585871332869
49	T	0.300971009387612	0.215063299018995
50	I	0.201585871332869	0.215063299018995
51	G	0.215063299018995	0.215063299018995
52	V	0.119287242946727	0.201585871332869
53	D	0.324469768977601	0.191881300309103
54	F	0.191881300309103	0.165836050839248
55	T	0.162872527610493	0.191112844258549
56	V	0.165836050839248	0.191112844258549
57	R	0.191112844258549	0.165836050839248
58	S	0.284959324674557	0.191112844258549
59	L	0.155798053408181	0.191112844258549
60	D	0.268535656676118	0.268535656676118
61	I	0.165716762079493	0.268535656676118
62	D	0.403966711838162	0.268535656676118
63	G	0.418032678458874	0.262042186831188
64	K	0.262042186831188	0.262042186831188
65	K	0.173907453174030	0.193186199982658
66	V	0.193186199982658	0.173907453174030
67	K	0.153279275444660	0.153279275444660
68	M	0.081648853674838	0.092664519256865
69	Q	0.092664519256865	0.092664519256865
70	V	0.051344832505379	0.092664519256865
71	W	0.168290790913450	0.168290790913450
72	D	0.224061770648553	0.224061770648553
73	T	0.236438850181158	0.236438850181158
74	A	0.400720126217083	0.279519548923562
75	G	0.283885748532476	0.279519548923562
76	Q	0.279519548923562	0.283885748532476
77	E	0.205063676050079	0.283885748532476
78	R	0.326152218858263	0.279519548923562
79	F	0.329473627882803	0.326152218858263
80	R	0.211183704423119	0.329473627882803
81	T	0.348824575125514	0.348824575125514
82	I	0.394023966614425	0.363553852791395
83	T	0.363553852791395	0.394023966614425
84	Q	0.481111765093074	0.481111765093074
85	S	0.552213465248612	0.552213465248612
86	Y	0.813893381615580	0.813893381615580
87	Y	0.891916082408852	0.844234709295300
88	R	0.844234709295300	0.844234709295300
89	S	0.896869926403118	0.844234709295300
90	A	0.811286817323049	0.811286817323049
91	H	0.798672775112700	0.811286817323049
92	A	0.798672775112700	0.811286817323049
93	A	0.822661079785019	0.798672775112700
94	I	0.833473720389118	0.798672775112700
95	I	0.743004212390365	0.745147135589820
96	A	0.628028035312677	0.743004212390365
97	Y	0.745147135589820	0.628028035312677
98	D	0.626662579094977	0.628028035312677
99	L	0.577669340700183	0.641462166855962
100	T	0.720907202842545	0.626662579094977
101	R	0.641462166855962	0.611155605314337
102	R	0.611155605314337	0.611155605314337
103	S	0.604549095683010	0.604549095683010
104	T	0.604549095683010	0.604549095683010
105	F	0.573198383766968	0.604549095683010
106	E	0.308132591249151	0.573198383766968
107	S	0.644661127402158	0.356665802639155
108	I	0.356665802639155	0.356665802639155
109	P	0.340804161447307	0.367603553280819
110	H	0.453417213084227	0.367603553280819
111	W	0.367603553280819	0.416344254314349
112	I	0.416344254314349	0.416344254314349
113	H	0.464057689573953	0.416344254314349
114	E	0.268810643422515	0.464057689573953
115	I	0.521995330208531	0.521995330208531
116	E	0.650621418584684	0.650621418584684
117	K	0.650621418584684	0.650621418584684
118	Y	0.767170881304076	0.767170881304076
119	G	0.851673108086617	0.767170881304076
120	A	0.855140356828786	0.767170881304076
121	A	0.686736829673385	0.725963999562414
122	N	0.617319778594226	0.686736829673385
123	V	0.725963999562414	0.676296538093101
124	V	0.676296538093101	0.676296538093101
125	I	0.645239430917917	0.725963999562414
126	M	0.783747954952772	0.758915484254956
127	L	0.805658283203149	0.758915484254956
128	I	0.758915484254956	0.758915484254956
129	G	0.707467121173765	0.742898605340310
130	N	0.680129931880404	0.742898605340310
131	K	0.742898605340310	0.742898605340310
132	C	0.742898605340310	0.742898605340310
133	D	0.760951586643829	0.742898605340310
134	L	0.744991927266273	0.742898605340310
135	W	0.527226307565489	0.527226307565489
136	E	0.228794546627770	0.275242601511282
137	K	0.151698677160339	0.275242601511282
138	R	0.275242601511282	0.275242601511282
139	H	0.326138691731801	0.326138691731801
140	V	0.490941726198425	0.424333386973406
141	L	0.424333386973406	0.424333386973406
142	F	0.458499740486334	0.424333386973406
143	E	0.298207473498244	0.328506363555416
144	D	0.270863269587040	0.328506363555416
145	A	0.328506363555416	0.328506363555416
146	C	0.493629394764963	0.493629394764963
147	T	0.629272493270065	0.629272493270065
148	L	0.658954983481220	0.658954983481220
149	A	0.658954983481220	0.658954983481220
150	E	0.658954983481220	0.658954983481220
151	K	0.372518987946248	0.658954983481220
152	Y	0.511117072521461	0.658954983481220
153	G	0.676573840594804	0.551236964137010
154	L	0.676573840594803	0.551236964137010
155	L	0.551236964137010	0.551236964137010
156	A	0.410903592831436	0.410903592831436
157	V	0.270758131404725	0.282723952754447
158	L	0.221937972186641	0.282723952754447
159	E	0.282723952754447	0.270758131404725
160	T	0.459799048448507	0.221937972186641
161	S	0.220126665823887	0.220126665823887
162	A	0.176502253372984	0.176502253372984
163	K	0.162867990097561	0.176502253372984
164	E	0.162126036742889	0.176502253372984
165	S	0.211906349362589	0.191683087142344
166	K	0.228525134576347	0.211906349362589
167	N	0.191683087142344	0.228525134576347
168	I	0.336388860710996	0.228525134576347
169	E	0.320979062004201	0.293507372214439
170	E	0.213451328016607	0.320979062004201
171	V	0.293507372214439	0.320979062004201
172	F	0.472883659226696	0.472883659226696
173	V	0.657260636121418	0.635165750556260
174	L	0.674163688631986	0.657260636121418
175	M	0.635165750556260	0.669432713747543
176	A	0.686970522433206	0.674163688631986
177	K	0.669432713747543	0.686970522433206
178	E	0.791791647035890	0.791791647035890
179	L	0.925620022392341	0.836386377152253
180	I	0.926651149520078	0.836386377152253
181	A	0.836386377152253	0.836386377152253
182	R	0.632482029136623	0.632482029136623
183	N	0.478096846816024	0.533645122641477
184	S	0.427746439939108	0.490538434590542
185	L	0.533645122641477	0.490538434590542
186	H	0.490538434590542	0.533645122641477
187	L	0.559084655938676	0.533645122641477
188	Y	0.559084655938676	0.490538434590542
189	G	0.346148721287320	0.447648658923852
190	E	0.447648658923852	0.346148721287320
191	S	0.272943727636437	0.321216459629843
192	A	0.321216459629843	0.321216459629843
193	L	0.321216459629843	0.272943727636437
194	N	0.176350310213674	0.252993881730887
195	G	0.252993881730887	0.252993881730887
196	L	0.252993881730887	0.252993881730887
197	P	0.227335212131990	0.252993881730887
198	L	0.323214934040056	0.323214934040056
199	D	0.434242865406093	0.323214934040056
200	S	0.367203701036111	0.323214934040056
201	S	0.286696690413803	0.286696690413803
202	P	0.176240335779211	0.176240335779211
203	V	0.134069220105840	0.161827353978083
204	L	0.161827353978083	0.134069220105840
205	M	0.094122152283071	0.116437782124041
206	A	0.116437782124041	0.116437782124041
207	Q	0.101226707055261	0.116437782124041
208	G	0.185557089395956	0.185557089395956
209	P	0.500000000000000	0.500000000000000
210	S	0.500000000000000	0.500000000000000
211	E	0.500000000000000	0.500000000000000
212	K	0.500000000000000	0.500000000000000
213	T	0.500000000000000	0.500000000000000
214	H	0.500000000000000	0.500000000000000
215	C	0.500000000000000	0.500000000000000
216	T	0.500000000000000	0.500000000000000
217	C	0.500000000000000	0.500000000000000
