# Supplementary material for: Conserved degronome features governing quality control associated proteolysis
Source: Nat Commun. 2022 Dec 8;13:7588. doi: 10.1038/s41467-022-35298-y (PMC9732359; doi:10.1038/s41467-022-35298-y)
Supplement: Supplementary file 7 — Supplementary Data 5 [file 41467_2022_35298_MOESM7_ESM.zip › profile_A4D1T9.csv]

# Degron profile of A4D1T9
# logit: Predicted probability of a tile being a degron (PSI<2.2) assigned to central position
# smooth: Running median spanning 5 positions
resi	aa	logit	logit_smooth
1	M	0.500000000000000	0.500000000000000
2	K	0.500000000000000	0.500000000000000
3	Y	0.500000000000000	0.500000000000000
4	V	0.500000000000000	0.500000000000000
5	F	0.500000000000000	0.500000000000000
6	Y	0.500000000000000	0.500000000000000
7	L	0.500000000000000	0.500000000000000
8	G	0.500000000000000	0.500000000000000
9	V	0.973638511230762	0.924662121230087
10	L	0.924662121230087	0.924662121230087
11	A	0.928665039057790	0.924662121230087
12	G	0.882627907521398	0.882627907521398
13	T	0.882627907521398	0.882627907521398
14	F	0.787841568420499	0.787841568420499
15	F	0.669127265290652	0.669127265290652
16	F	0.381950495816725	0.381950495816725
17	A	0.290037530222998	0.290037530222998
18	D	0.169176757070276	0.169176757070276
19	S	0.117397557705803	0.169176757070276
20	S	0.084357766821025	0.169176757070276
21	V	0.174209731822918	0.174209731822918
22	Q	0.281615169357425	0.248969461566207
23	K	0.263505670295422	0.249990266751589
24	E	0.248969461566207	0.249990266751589
25	D	0.249990266751589	0.249990266751589
26	P	0.203867887303646	0.249990266751589
27	A	0.338788479736580	0.338788479736580
28	P	0.355825559593887	0.338788479736580
29	Y	0.507891217206830	0.338788479736580
30	L	0.324379504649526	0.355825559593887
31	V	0.306664330517340	0.429630338138868
32	Y	0.429630338138868	0.429630338138868
33	L	0.691116426854854	0.691116426854854
34	K	0.771934724735689	0.771934724735689
35	S	0.871640184788470	0.871640184788470
36	H	0.912246227735869	0.912246227735869
37	F	0.961388725540534	0.912246227735869
38	N	0.931317848979137	0.912246227735869
39	P	0.859847681673242	0.859847681673242
40	C	0.782499432933367	0.804504706237974
41	V	0.804504706237974	0.804504706237974
42	G	0.788828094561497	0.804504706237974
43	V	0.881565624339317	0.878077212919401
44	L	0.901326663013427	0.878077212919401
45	I	0.878077212919401	0.878077212919401
46	K	0.825485330680303	0.878077212919401
47	P	0.865376507106957	0.878077212919401
48	S	0.923910505871634	0.923910505871634
49	W	0.929039460936221	0.929039460936221
50	V	0.935162846744394	0.929039460936221
51	L	0.941913232696090	0.929039460936221
52	A	0.882952380121369	0.882952380121369
53	P	0.882952380121369	0.882952380121369
54	A	0.777447361784389	0.882952380121369
55	H	0.863362381369444	0.882952380121369
56	C	0.917898848063533	0.889122275918433
57	Y	0.954552440537857	0.889122275918433
58	L	0.889122275918433	0.889122275918433
59	P	0.788602457627722	0.788602457627722
60	N	0.787692153857465	0.787692153857465
61	L	0.740283246319165	0.770295192621155
62	K	0.770295192621155	0.770295192621155
63	V	0.746727371039171	0.758098218334343
64	M	0.823435428233693	0.758098218334343
65	L	0.758098218334343	0.746727371039171
66	G	0.474990640605180	0.474990640605180
67	N	0.266913276394765	0.302194118495232
68	F	0.302194118495232	0.266913276394765
69	K	0.238614612806931	0.238614612806931
70	S	0.133387602584548	0.164613130098859
71	R	0.141670383225958	0.141670383225958
72	V	0.164613130098859	0.133387602584548
73	R	0.094153497143412	0.112402071522858
74	D	0.044914966843327	0.112402071522858
75	G	0.112402071522858	0.112402071522858
76	T	0.128377672888957	0.128377672888957
77	E	0.138291380860483	0.138291380860483
78	Q	0.224975288041004	0.224975288041004
79	T	0.238497085411818	0.238497085411818
80	I	0.334456465234618	0.300242398100397
81	N	0.368507444389740	0.334456465234618
82	P	0.300242398100397	0.368507444389740
83	I	0.597788347853120	0.597788347853120
84	Q	0.662829536745533	0.662829536745533
85	I	0.677032325355919	0.677032325355919
86	V	0.785015322744030	0.785015322744030
87	R	0.829253151957395	0.785015322744030
88	Y	0.803272517956030	0.785015322744030
89	W	0.649184904114802	0.649184904114802
90	N	0.538278532619673	0.538278532619673
91	Y	0.406695429963488	0.507642639708361
92	S	0.387456377981334	0.487552410004247
93	H	0.507642639708361	0.487552410004247
94	S	0.487552410004247	0.498125981275345
95	A	0.531803890758152	0.507642639708361
96	P	0.498125981275345	0.498125981275345
97	Q	0.518552773339552	0.498125981275345
98	D	0.400292127063170	0.442354191410224
99	D	0.442354191410224	0.400292127063170
100	L	0.280303298397774	0.400035172061336
101	M	0.323388011208158	0.400035172061336
102	L	0.400035172061336	0.400035172061336
103	I	0.556070606461007	0.447436440838522
104	K	0.447436440838522	0.447436440838522
105	L	0.447436440838522	0.452777219782618
106	A	0.452777219782618	0.452777219782618
107	K	0.738439403136864	0.702219199868881
108	P	0.839022617494326	0.738439403136864
109	A	0.702219199868881	0.738439403136864
110	M	0.746558480616249	0.702219199868881
111	L	0.613185881797616	0.655652373325704
112	N	0.593957581020469	0.613185881797616
113	P	0.655652373325704	0.593957581020469
114	K	0.506090211286468	0.506090211286468
115	V	0.457746223698187	0.506090211286468
116	Q	0.415310590780681	0.506090211286468
117	P	0.587639837337381	0.457746223698187
118	L	0.556130401598554	0.415310590780681
119	T	0.414556365440292	0.414556365440292
120	L	0.221770193562517	0.414556365440292
121	A	0.266413151206212	0.414556365440292
122	T	0.421498122253396	0.421498122253396
123	T	0.553735299751943	0.553735299751943
124	N	0.577517107382731	0.577517107382731
125	V	0.735679431949639	0.577517107382731
126	R	0.766055255607829	0.710037693270173
127	P	0.568553065984734	0.710037693270173
128	G	0.710037693270173	0.568553065984734
129	T	0.394466342010606	0.512476636940070
130	V	0.512476636940070	0.509745163244436
131	C	0.509745163244436	0.486892968522414
132	L	0.486892968522414	0.486892968522414
133	L	0.407126122535825	0.407126122535825
134	S	0.242110467547422	0.242110467547422
135	G	0.228445264001830	0.242110467547422
136	L	0.208458163290202	0.242110467547422
137	D	0.273168467309483	0.228445264001830
138	W	0.286106747637027	0.208458163290202
139	S	0.166499821361242	0.166499821361242
140	Q	0.058540110806867	0.058540110806867
141	E	0.058540110806867	0.058540110806867
142	N	0.034479564904700	0.034479564904700
143	S	0.031897978128128	0.033417882110107
144	G	0.033417882110107	0.033417882110107
145	R	0.033417882110107	0.033417882110107
146	H	0.038197110195499	0.033417882110107
147	P	0.024020289939313	0.033417882110107
148	D	0.020490703558680	0.037224528396005
149	L	0.037224528396005	0.037224528396005
150	R	0.091972320042145	0.059983315839583
151	Q	0.113222817879484	0.083463474095598
152	N	0.059983315839583	0.083463474095598
153	L	0.083463474095598	0.067306859849935
154	E	0.046215171841037	0.067306859849935
155	A	0.067306859849935	0.072643713523478
156	P	0.072643713523478	0.072643713523478
157	V	0.128746002475475	0.072643713523478
158	M	0.073664938730191	0.072643713523478
159	S	0.040595864801904	0.040595864801904
160	D	0.040595864801904	0.040595864801904
161	R	0.038762585787725	0.038762585787725
162	E	0.019835824550866	0.034050699933427
163	C	0.034050699933427	0.034050699933427
164	Q	0.030037685880347	0.030037685880347
165	K	0.037822329374606	0.030037685880347
166	T	0.017958247590108	0.022332394457700
167	E	0.012013004546033	0.022332394457700
168	Q	0.022332394457700	0.022332394457700
169	G	0.068366818363357	0.068366818363357
170	K	0.103931456476576	0.103931456476576
171	S	0.159999496888155	0.159999496888155
172	H	0.181440229969387	0.181440229969387
173	R	0.290616445239087	0.290616445239087
174	N	0.290616445239087	0.290616445239087
175	S	0.408640182730807	0.408640182730807
176	L	0.692211034267423	0.692211034267423
177	C	0.709090493663536	0.709090493663536
178	V	0.776712356009380	0.776712356009380
179	K	0.882513160667119	0.882513160667119
180	F	0.933487881688347	0.882513160667119
181	V	0.907769869784389	0.907769869784389
182	K	0.839668939655163	0.918418583279360
183	V	0.918418583279360	0.918418583279360
184	F	0.932501432356570	0.918418583279360
185	S	0.926146545946655	0.918418583279360
186	R	0.905524817200927	0.911333360119973
187	I	0.850353349935974	0.911333360119973
188	F	0.911333360119973	0.911333360119973
189	G	0.918028025156414	0.913378439918192
190	E	0.913378439918192	0.913378439918192
191	V	0.913378439918192	0.913378439918192
192	A	0.755519992996001	0.755519992996001
193	V	0.609273645921271	0.745510256992966
194	A	0.745510256992966	0.714705075955485
195	T	0.714705075955485	0.609273645921271
196	V	0.481946276976163	0.503394737836170
197	I	0.503394737836170	0.503394737836170
198	C	0.434941032138358	0.503394737836170
199	K	0.695716786393391	0.503394737836170
200	D	0.503394737836170	0.493849867692676
201	K	0.471041317697858	0.503394737836170
202	L	0.493849867692676	0.493849867692676
203	Q	0.544576605879814	0.472073810445919
204	G	0.472073810445919	0.472073810445919
205	I	0.283894311380249	0.283894311380249
206	E	0.088689450509975	0.093681179771955
207	V	0.093681179771955	0.093681179771955
208	G	0.076544628730507	0.093681179771955
209	H	0.252422920418997	0.250185119166110
210	F	0.382722560524270	0.250185119166110
211	M	0.250185119166110	0.252422920418997
212	G	0.222928376049624	0.354940529949729
213	G	0.392866848594886	0.354940529949729
214	D	0.354940529949729	0.392866848594886
215	V	0.474686964080273	0.474686964080273
216	G	0.478446999309443	0.478446999309443
217	I	0.674177165059024	0.657454321062652
218	Y	0.657454321062652	0.670418752679641
219	T	0.670418752679641	0.674177165059024
220	N	0.733588492417278	0.676472419389955
221	V	0.676472419389955	0.686913109798687
222	Y	0.686913109798687	0.733588492417278
223	K	0.816116319994776	0.761556568956271
224	Y	0.761556568956271	0.761556568956271
225	V	0.799309939596249	0.761556568956271
226	S	0.494367740742762	0.500000000000000
227	W	0.500000000000000	0.500000000000000
228	I	0.500000000000000	0.500000000000000
229	E	0.500000000000000	0.500000000000000
230	N	0.500000000000000	0.500000000000000
231	T	0.500000000000000	0.500000000000000
232	A	0.500000000000000	0.500000000000000
233	K	0.500000000000000	0.500000000000000
234	D	0.500000000000000	0.500000000000000
235	K	0.500000000000000	0.500000000000000
