# Supplementary material for: Conserved degronome features governing quality control associated proteolysis
Source: Nat Commun. 2022 Dec 8;13:7588. doi: 10.1038/s41467-022-35298-y (PMC9732359; doi:10.1038/s41467-022-35298-y)
Supplement: Supplementary file 7 — Supplementary Data 5 [file 41467_2022_35298_MOESM7_ESM.zip › profile_A4D1U4.csv]

# Degron profile of A4D1U4
# logit: Predicted probability of a tile being a degron (PSI<2.2) assigned to central position
# smooth: Running median spanning 5 positions
resi	aa	logit	logit_smooth
1	M	0.500000000000000	0.500000000000000
2	V	0.500000000000000	0.500000000000000
3	E	0.500000000000000	0.500000000000000
4	Q	0.500000000000000	0.500000000000000
5	G	0.500000000000000	0.500000000000000
6	D	0.500000000000000	0.500000000000000
7	A	0.500000000000000	0.500000000000000
8	A	0.500000000000000	0.500000000000000
9	P	0.151892946086488	0.151892946086488
10	L	0.127503617632514	0.151892946086488
11	L	0.127503617632514	0.151892946086488
12	R	0.202903691484223	0.202903691484223
13	W	0.341368569374958	0.341368569374958
14	A	0.368171773177457	0.368171773177457
15	E	0.518250081386075	0.426971717124049
16	G	0.518250081386075	0.447154553109209
17	P	0.426971717124049	0.447154553109209
18	A	0.447154553109209	0.426971717124049
19	V	0.267908496439278	0.267908496439278
20	S	0.152348007299736	0.169727798803136
21	L	0.169727798803136	0.152348007299736
22	P	0.072397312103913	0.142260287234952
23	Q	0.045877477199248	0.142260287234952
24	A	0.142260287234952	0.142260287234952
25	P	0.142260287234952	0.142260287234952
26	Q	0.173914089098016	0.142260287234952
27	P	0.114810297073653	0.114810297073653
28	Q	0.054375832219027	0.054375832219027
29	A	0.041662589785185	0.041662589785185
30	G	0.017194603618066	0.020277807956891
31	G	0.015323147427815	0.017871988130335
32	W	0.020277807956891	0.017871988130335
33	G	0.017871988130335	0.017871988130335
34	R	0.017871988130335	0.020277807956891
35	G	0.023631024441770	0.021279429156251
36	G	0.033763442612808	0.021279429156251
37	G	0.021279429156251	0.021279429156251
38	G	0.014835942342568	0.021279429156251
39	G	0.016648900984287	0.016648900984287
40	A	0.023591750996150	0.016648900984287
41	R	0.012993568902060	0.016648900984287
42	P	0.018440674319861	0.012993568902060
43	A	0.009897553536249	0.011113846817656
44	A	0.011113846817656	0.009897553536249
45	E	0.008461878429893	0.008461878429893
46	P	0.006438598315084	0.008461878429893
47	P	0.007232931756162	0.008461878429893
48	R	0.011687625890128	0.009230459630067
49	R	0.011687625890128	0.009230459630067
50	R	0.009230459630067	0.009230459630067
51	E	0.006253099476072	0.009230459630067
52	P	0.008668234327900	0.009230459630067
53	E	0.013209149490939	0.013209149490939
54	E	0.041965723846346	0.041965723846346
55	P	0.045391031416900	0.041965723846346
56	A	0.045391031416900	0.041965723846346
57	A	0.032244698983116	0.045391031416900
58	P	0.032244698983116	0.045391031416900
59	E	0.054834279552857	0.054834279552857
60	V	0.054834279552857	0.054834279552857
61	L	0.113652966253856	0.113652966253856
62	L	0.144468660987875	0.128164567519123
63	Q	0.128164567519123	0.128164567519123
64	P	0.227757994837335	0.128164567519123
65	G	0.121244600581210	0.121244600581210
66	R	0.060632322496086	0.060632322496086
67	L	0.036564192036039	0.057488609615557
68	E	0.057488609615557	0.057488609615557
69	L	0.057488609615557	0.052462107556871
70	G	0.052462107556871	0.057488609615557
71	D	0.034904491896742	0.057488609615557
72	V	0.062656438545343	0.062656438545343
73	E	0.128112739893906	0.128112739893906
74	E	0.248926684029669	0.219909199876589
75	D	0.343760955647280	0.248926684029669
76	Q	0.219909199876589	0.248926684029669
77	V	0.478480938727906	0.219909199876589
78	V	0.196191016439927	0.219909199876589
79	A	0.215321890244244	0.257823732149441
80	V	0.372016208934823	0.257823732149441
81	F	0.257823732149441	0.313886450539886
82	V	0.313886450539886	0.372016208934823
83	V	0.387319582833609	0.387319582833609
84	T	0.655453262219545	0.542055887988244
85	F	0.778565339804537	0.578859687432410
86	D	0.542055887988244	0.642645795334498
87	P	0.578859687432410	0.642645795334498
88	R	0.642645795334498	0.578859687432410
89	S	0.664559731455280	0.578859687432410
90	G	0.474035102714351	0.474035102714351
91	N	0.327793618553599	0.327793618553599
92	M	0.125043767400327	0.223476703560560
93	V	0.223476703560560	0.223476703560560
94	E	0.071477556298464	0.163488204136173
95	W	0.224424219191675	0.163488204136173
96	C	0.163488204136173	0.163488204136173
97	L	0.120453978593281	0.163488204136173
98	P	0.189324645301032	0.163488204136173
99	Q	0.150625545097398	0.189324645301032
100	D	0.294618891142229	0.189324645301032
101	I	0.207498999539273	0.207498999539273
102	D	0.133102533223941	0.207498999539273
103	L	0.286849287272783	0.199530859952728
104	E	0.199530859952728	0.134387047606123
105	G	0.134387047606123	0.134387047606123
106	V	0.058804469732251	0.079093178355100
107	E	0.068472371607618	0.079093178355100
108	F	0.079093178355100	0.079093178355100
109	K	0.139427476307460	0.139427476307460
110	S	0.139427476307460	0.139427476307460
111	M	0.230240700910284	0.139427476307460
112	A	0.137347126087622	0.139427476307460
113	S	0.121732379451799	0.230240700910284
114	G	0.255144729671392	0.255144729671392
115	S	0.290249875320694	0.290249875320694
116	H	0.552210470761557	0.552210470761557
117	K	0.552210470761557	0.552210470761557
118	I	0.585280686559247	0.552210470761557
119	Q	0.570912079347473	0.552210470761557
120	S	0.400785574297360	0.463975882969965
121	D	0.316599604536626	0.463975882969965
122	F	0.463975882969965	0.463975882969965
123	I	0.681445080538266	0.617924927647700
124	Y	0.617924927647700	0.681445080538266
125	F	0.738102459791098	0.738102459791098
126	R	0.785794262120890	0.743133824337438
127	K	0.743133824337438	0.785794262120890
128	G	0.854197785768260	0.854197785768260
129	P	0.877892710697151	0.877892710697151
130	F	0.919433017829449	0.877892710697151
131	F	0.901824855908976	0.877892710697151
132	G	0.793181067565118	0.793181067565118
133	L	0.790697438211009	0.790697438211009
134	A	0.537198237477643	0.537198237477643
135	C	0.518267101159821	0.537198237477643
136	F	0.395810449560509	0.523690872176619
137	A	0.619462320947456	0.518267101159821
138	N	0.523690872176619	0.395810449560509
139	M	0.388340196679471	0.388340196679471
140	P	0.204392818546792	0.294281759710284
141	V	0.294281759710284	0.226903968739765
142	E	0.193214126343396	0.204392818546792
143	S	0.226903968739765	0.193214126343396
144	E	0.147006219591895	0.147006219591895
145	L	0.084449345452260	0.113613308506478
146	E	0.113613308506478	0.113613308506478
147	R	0.108856750122018	0.113613308506478
148	G	0.141894173509042	0.141894173509042
149	A	0.267653588027250	0.176492571870867
150	R	0.176492571870867	0.240879887267327
151	M	0.240879887267327	0.240879887267327
152	K	0.240879887267327	0.240879887267327
153	S	0.488980564610138	0.339908528726290
154	V	0.339908528726290	0.488980564610138
155	G	0.627572342427916	0.627572342427916
156	I	0.745811545584487	0.745811545584487
157	L	0.870442278402534	0.855218320153456
158	S	0.855218320153456	0.870442278402534
159	P	0.904561601445904	0.904561601445904
160	S	0.904561601445904	0.904561601445904
161	Y	0.915525964518460	0.915525964518460
162	T	0.952941004108900	0.944258065182746
163	L	0.957097105482055	0.944258065182746
164	L	0.944258065182746	0.944258065182746
165	Y	0.868435226782691	0.868435226782691
166	R	0.764255034100565	0.868435226782691
167	Y	0.846821326103105	0.868435226782691
168	M	0.875270942258686	0.846821326103105
169	H	0.883248466637167	0.875270942258686
170	F	0.801270993731658	0.875270942258686
171	L	0.882246088711254	0.801270993731658
172	E	0.696007217308762	0.696007217308762
173	N	0.647005696606190	0.647005696606190
174	Q	0.473664055470049	0.473664055470049
175	V	0.386729717912632	0.386729717912632
176	R	0.281968546036048	0.311309097832626
177	H	0.311309097832626	0.295425969273822
178	Q	0.295425969273822	0.281968546036048
179	L	0.194802292033072	0.295425969273822
180	E	0.194802292033072	0.295425969273822
181	M	0.340869813677483	0.340869813677483
182	P	0.444441192919468	0.444441192919468
183	G	0.618322494145452	0.466691979405672
184	H	0.621873394153281	0.466691979405672
185	Y	0.466691979405672	0.466691979405672
186	S	0.288599897996765	0.293050244279401
187	H	0.293050244279401	0.288599897996765
188	L	0.172204980272923	0.237009929600607
189	A	0.215044632478333	0.237009929600607
190	A	0.237009929600607	0.237009929600607
191	F	0.407078215419659	0.407078215419659
192	Y	0.494695858981751	0.407078215419659
193	E	0.527055125939944	0.407078215419659
194	D	0.327359596048368	0.327359596048368
195	K	0.292620833123664	0.292620833123664
196	K	0.224866404099985	0.224866404099985
197	G	0.142814250578639	0.142814250578639
198	V	0.093088580824388	0.093088580824388
199	L	0.077186270238367	0.077186270238367
200	H	0.042848040561270	0.067099072934965
201	A	0.046328543742695	0.067099072934965
202	G	0.067099072934965	0.067099072934965
203	P	0.108992753700695	0.108992753700695
204	G	0.181172883166789	0.181172883166789
205	R	0.288907079283569	0.288907079283569
206	G	0.515539668712314	0.346583151367358
207	S	0.539664805884549	0.346583151367358
208	S	0.346583151367358	0.449410685198749
209	L	0.329762064327105	0.449410685198749
210	P	0.449410685198749	0.449410685198749
211	P	0.537874245876601	0.537874245876601
212	V	0.596353158876756	0.596353158876756
213	Y	0.771847130784655	0.771847130784655
214	W	0.825043481145224	0.825043481145224
215	L	0.915241081976432	0.840488777454830
216	P	0.901751501793423	0.840488777454830
217	S	0.840488777454830	0.840488777454830
218	I	0.808364266014088	0.840488777454830
219	H	0.823905887942086	0.840488777454830
220	R	0.918076674078558	0.823905887942086
221	Y	0.869176232196713	0.823905887942086
222	M	0.805347294052320	0.805347294052320
223	Y	0.639757854341125	0.639757854341125
224	P	0.537051346776506	0.623593472453662
225	E	0.507835401015127	0.550329584778270
226	M	0.623593472453662	0.537051346776506
227	K	0.550329584778270	0.531665951185260
228	I	0.531665951185260	0.531665951185260
229	T	0.492593469301747	0.531665951185260
230	H	0.511663166430284	0.511663166430284
231	P	0.586493320164963	0.511663166430284
232	A	0.435797478779064	0.586493320164963
233	G	0.629342771063000	0.629342771063000
234	C	0.846766810632341	0.629342771063000
235	M	0.735303244540563	0.629342771063000
236	S	0.628466726482206	0.628466726482206
237	Q	0.433945441818975	0.628466726482206
238	F	0.606880658669965	0.628466726482206
239	I	0.729008583630108	0.729008583630108
240	K	0.865652959255434	0.865652959255434
241	F	0.907953020142902	0.907953020142902
242	F	0.962736671661571	0.938159951506092
243	G	0.938159951506092	0.949615342695376
244	E	0.949615342695376	0.958555919474072
245	Q	0.958555919474072	0.958555919474072
246	I	0.979206977423663	0.961676799979462
247	L	0.979317691641487	0.961676799979462
248	I	0.961676799979462	0.961676799979462
249	L	0.961676799979462	0.961676799979462
250	W	0.935444347310920	0.961676799979462
251	K	0.940437523464337	0.961676799979462
252	F	0.975145276585456	0.975145276585456
253	A	0.992863921704672	0.992826050975830
254	L	0.996463310145818	0.992826050975830
255	L	0.992826050975830	0.992826050975830
256	R	0.984280568580848	0.984280568580848
257	K	0.963157112155441	0.963157112155441
258	R	0.922045418891229	0.922045418891229
259	I	0.910601057420892	0.910601057420892
260	L	0.890926633561595	0.910601057420892
261	I	0.881726126859102	0.898515345934173
262	F	0.911967617293423	0.890926633561595
263	S	0.898515345934173	0.890815176747383
264	P	0.890815176747383	0.898515345934173
265	P	0.890815176747383	0.898515345934173
266	P	0.936537763681658	0.936537763681658
267	V	0.959479557111234	0.941037630313935
268	G	0.949172222321881	0.941037630313935
269	V	0.941037630313935	0.941037630313935
270	V	0.926399008538548	0.941037630313935
271	C	0.915369636563770	0.941037630313935
272	Y	0.953094680613033	0.953094680613033
273	R	0.967036432369186	0.964764148059139
274	V	0.964764148059139	0.967036432369186
275	Y	0.982121054804085	0.969890928054873
276	C	0.969890928054873	0.975548423353698
277	C	0.987661021649201	0.975548423353698
278	C	0.975548423353698	0.969890928054873
279	C	0.946490437432168	0.957317154227098
280	L	0.957317154227098	0.946490437432168
281	A	0.907363483260619	0.907363483260619
282	N	0.872830591391598	0.872830591391598
283	V	0.802725868569037	0.827145992335500
284	S	0.827145992335500	0.802725868569037
285	L	0.716976187187887	0.716976187187887
286	P	0.475284444845244	0.475284444845244
287	G	0.360676855420730	0.360676855420730
288	I	0.248836257663090	0.248836257663090
289	G	0.130344704131866	0.248836257663090
290	G	0.185800709449527	0.248836257663090
291	T	0.349580673973008	0.349580673973008
292	I	0.353015678644823	0.349580673973008
293	P	0.481988824064047	0.353015678644823
294	E	0.282078390765948	0.440802904476793
295	S	0.440802904476793	0.440802904476793
296	K	0.561309750242001	0.440802904476793
297	P	0.239024022666174	0.440802904476793
298	F	0.458236304614025	0.391087392626132
299	F	0.391087392626132	0.388487350856158
300	Y	0.388487350856158	0.388487350856158
301	V	0.369573107739776	0.388487350856158
302	N	0.283639228994867	0.388487350856158
303	V	0.540466944310525	0.403056167588473
304	A	0.403056167588473	0.540466944310525
305	D	0.549809943535472	0.549809943535472
306	I	0.589631042931894	0.549809943535472
307	E	0.571053554376321	0.549809943535472
308	S	0.548543653273626	0.548543653273626
309	L	0.462742614744262	0.508231068833768
310	E	0.447802066066810	0.462742614744262
311	V	0.508231068833768	0.447802066066810
312	E	0.379922984278989	0.379922984278989
313	V	0.222776767870208	0.350947160030182
314	S	0.350947160030182	0.350947160030182
315	Y	0.350947160030182	0.350947160030182
316	V	0.637652017566843	0.350947160030182
317	A	0.502554472774611	0.350947160030182
318	C	0.235898315419777	0.336429485569727
319	T	0.336429485569727	0.242869234756671
320	T	0.242869234756671	0.242869234756671
321	E	0.242869234756671	0.261111752902504
322	K	0.261111752902504	0.242869234756671
323	I	0.379565896004035	0.242869234756671
324	F	0.150103012828149	0.199455834889272
325	E	0.150103012828149	0.199455834889272
326	E	0.199455834889272	0.150103012828149
327	K	0.209250369451912	0.150103012828149
328	R	0.115681519102715	0.141609776510185
329	E	0.093091484175320	0.121893675753900
330	L	0.141609776510185	0.115681519102715
331	Y	0.121893675753900	0.104162511683816
332	D	0.104162511683816	0.104162511683816
333	V	0.055418976845607	0.104162511683816
334	Y	0.093645140413603	0.104162511683816
335	V	0.162495028819182	0.093645140413603
336	D	0.181577716537814	0.161769764392911
337	N	0.093192979420758	0.161769764392911
338	Q	0.161769764392911	0.161769764392911
339	N	0.161769764392911	0.148886337986785
340	V	0.093263749430342	0.161576058103448
341	K	0.148886337986785	0.161576058103448
342	T	0.161576058103448	0.148886337986785
343	H	0.172958012766741	0.161576058103448
344	H	0.103636492409442	0.172958012766741
345	D	0.320181140476752	0.320181140476752
346	H	0.320181140476752	0.320181140476752
347	L	0.337949565103535	0.320181140476752
348	Q	0.441227610483934	0.320181140476752
349	P	0.187931037807779	0.209386644008475
350	L	0.209386644008475	0.187931037807779
351	L	0.130729102407211	0.174368955240088
352	K	0.116231357062281	0.174368955240088
353	I	0.174368955240088	0.174368955240088
354	N	0.313154664999467	0.313154664999467
355	S	0.313326451950919	0.313154664999467
356	A	0.313326451950919	0.313154664999467
357	D	0.281775785288112	0.281775785288112
358	R	0.209473438640613	0.209473438640613
359	E	0.115153819200628	0.115153819200628
360	K	0.069543303929141	0.069543303929141
361	Y	0.068159946242043	0.069543303929141
362	R	0.051264547201407	0.069543303929141
363	R	0.113444390249081	0.113444390249081
364	L	0.193803495339255	0.193803495339255
365	N	0.253243381802136	0.253243381802136
366	E	0.404248662786588	0.367198312505040
367	Q	0.367198312505040	0.367198312505040
368	R	0.367198312505040	0.367198312505040
369	Q	0.512096364218188	0.367198312505040
370	M	0.258192983574168	0.258192983574168
371	L	0.156260546317320	0.156260546317320
372	L	0.079009506034220	0.079009506034220
373	Y	0.073262407808116	0.079009506034220
374	S	0.073262407808116	0.079009506034220
375	Q	0.104781494650498	0.097779091842389
376	E	0.169213517045140	0.097779091842389
377	V	0.097779091842389	0.097779091842389
378	E	0.063172864988302	0.063172864988302
379	E	0.021917374332178	0.021917374332178
380	D	0.021917374332178	0.021917374332178
381	Y	0.021800806694229	0.021917374332178
382	N	0.021481666553846	0.021917374332178
383	P	0.039608724896339	0.039608724896339
384	C	0.077079872186010	0.077079872186010
385	E	0.213721990653155	0.213721990653155
386	E	0.230441531859084	0.230441531859084
387	D	0.230441531859084	0.230441531859084
388	L	0.324899762097920	0.259290647091980
389	F	0.433078829317490	0.322536344562566
390	V	0.259290647091980	0.324899762097920
391	L	0.322536344562566	0.433078829317490
392	F	0.532782737639744	0.532782737639744
393	F	0.570264658031641	0.570264658031641
394	L	0.680790353105459	0.680790353105459
395	E	0.789731435436947	0.789731435436947
396	Q	0.933853697385108	0.812659540206310
397	N	0.933853697385108	0.812659540206310
398	N	0.812659540206310	0.812659540206310
399	R	0.812659540206310	0.812659540206310
400	I	0.697798494578235	0.697798494578235
401	F	0.602634041443878	0.602634041443878
402	Q	0.448027406455715	0.448027406455715
403	T	0.285021733596314	0.285021733596314
404	L	0.257632137127465	0.285021733596314
405	L	0.261780669962776	0.285021733596314
406	E	0.311256526141217	0.311256526141217
407	V	0.516955498654270	0.376742585896694
408	S	0.500702972036816	0.376742585896694
409	A	0.376742585896694	0.376742585896694
410	S	0.156637375684510	0.208495339338221
411	Q	0.178315754679545	0.178315754679545
412	D	0.208495339338221	0.156637375684510
413	K	0.131404184672726	0.137554227890119
414	T	0.057388019090924	0.131404184672726
415	L	0.137554227890119	0.117262760121950
416	T	0.066040883966841	0.066040883966841
417	A	0.117262760121950	0.066040883966841
418	E	0.051323552506615	0.051323552506615
419	H	0.043962692514675	0.051323552506615
420	A	0.043962692514675	0.043962692514675
421	R	0.065038172834491	0.043962692514675
422	G	0.035563977165676	0.037863303830469
423	M	0.037863303830469	0.037270967547663
424	G	0.020517977307017	0.037270967547663
425	L	0.037270967547663	0.037863303830469
426	D	0.055949954368460	0.055949954368460
427	P	0.162437367401302	0.082491425559284
428	Q	0.082491425559284	0.120985380875613
429	G	0.120985380875613	0.153963136780232
430	D	0.193324564978584	0.129292074474924
431	R	0.153963136780232	0.153963136780232
432	S	0.129292074474924	0.153963136780232
433	F	0.253741756137037	0.153963136780232
434	L	0.120365462235866	0.246844250889687
435	L	0.357907718590803	0.253741756137037
436	D	0.246844250889687	0.357907718590803
437	L	0.377238417077338	0.377238417077338
438	L	0.546485360664360	0.546485360664360
439	E	0.819153579281658	0.819153579281658
440	A	0.877438043750054	0.819153579281658
441	Y	0.935794773721348	0.819153579281658
442	G	0.795860445483209	0.795860445483209
443	I	0.622111584969840	0.705268660268300
444	D	0.426886572771422	0.671604515236844
445	V	0.705268660268300	0.622111584969840
446	M	0.671604515236844	0.500000000000000
447	L	0.500000000000000	0.500000000000000
448	V	0.500000000000000	0.500000000000000
449	I	0.500000000000000	0.500000000000000
450	D	0.500000000000000	0.500000000000000
451	N	0.500000000000000	0.500000000000000
452	P	0.500000000000000	0.500000000000000
453	C	0.500000000000000	0.500000000000000
454	C	0.500000000000000	0.500000000000000
455	P	0.500000000000000	0.500000000000000
