# Supplementary material for: Conserved degronome features governing quality control associated proteolysis
Source: Nat Commun. 2022 Dec 8;13:7588. doi: 10.1038/s41467-022-35298-y (PMC9732359; doi:10.1038/s41467-022-35298-y)
Supplement: Supplementary file 7 — Supplementary Data 5 [file 41467_2022_35298_MOESM7_ESM.zip › profile_A4D1Z8.csv]

# Degron profile of A4D1Z8
# logit: Predicted probability of a tile being a degron (PSI<2.2) assigned to central position
# smooth: Running median spanning 5 positions
resi	aa	logit	logit_smooth
1	M	0.500000000000000	0.500000000000000
2	A	0.500000000000000	0.500000000000000
3	V	0.500000000000000	0.500000000000000
4	Q	0.500000000000000	0.500000000000000
5	S	0.500000000000000	0.500000000000000
6	K	0.500000000000000	0.500000000000000
7	A	0.500000000000000	0.500000000000000
8	F	0.500000000000000	0.500000000000000
9	C	0.623500305669658	0.509354003503032
10	A	0.509354003503032	0.613786338224831
11	G	0.613786338224831	0.623500305669658
12	G	0.636468910308349	0.636468910308349
13	L	0.763921175673764	0.705379893117499
14	A	0.749097447156179	0.705379893117499
15	P	0.705379893117499	0.705379893117499
16	G	0.677762065321696	0.677762065321696
17	W	0.580084967192882	0.580084967192882
18	K	0.300701904024540	0.300701904024540
19	L	0.259480532981797	0.259480532981797
20	L	0.259480532981797	0.259480532981797
21	V	0.210158708234845	0.210158708234845
22	Q	0.066105441114113	0.120339022866465
23	G	0.058587635335444	0.094104130899820
24	H	0.120339022866465	0.066105441114113
25	A	0.094104130899820	0.058587635335444
26	D	0.050364250096951	0.050364250096951
27	S	0.042719873020783	0.042719873020783
28	G	0.042497474419184	0.042719873020783
29	E	0.042497474419184	0.042497474419184
30	D	0.046616214693063	0.042497474419184
31	R	0.029525111469358	0.039092701258616
32	F	0.039092701258616	0.029525111469358
33	E	0.027739080146167	0.029525111469358
34	T	0.011485821321679	0.039092701258616
35	N	0.045192759143829	0.045192759143829
36	F	0.054895711442697	0.054895711442697
37	L	0.125527861073486	0.125527861073486
38	L	0.212327229119543	0.212327229119543
39	E	0.523373681347751	0.303866138718638
40	T	0.489671284565302	0.450656737762357
41	G	0.303866138718638	0.489671284565302
42	D	0.450656737762357	0.489671284565302
43	I	0.602561028293668	0.505650331956345
44	A	0.656491689522327	0.505650331956345
45	F	0.505650331956345	0.505650331956345
46	H	0.400535712475267	0.505650331956345
47	I	0.264472537492042	0.505650331956345
48	K	0.516457288026898	0.516457288026898
49	P	0.643056554218345	0.643056554218345
50	R	0.643056554218345	0.643056554218345
51	F	0.740909159445142	0.643056554218345
52	S	0.632856272674948	0.643056554218345
53	S	0.724096565148883	0.675445964648938
54	A	0.564460024243534	0.632856272674948
55	T	0.675445964648938	0.564460024243534
56	V	0.435936144255736	0.564460024243534
57	V	0.469341502416852	0.590810495385667
58	G	0.673257457607394	0.469341502416852
59	N	0.590810495385667	0.469341502416852
60	A	0.396440890130146	0.396440890130146
61	F	0.273827999863438	0.325906127604131
62	Q	0.258116509452648	0.323509196853815
63	Y	0.325906127604131	0.273827999863438
64	G	0.323509196853815	0.258116509452648
65	R	0.219013411467446	0.323509196853815
66	W	0.250821299334399	0.323509196853815
67	G	0.452773830291084	0.452773830291084
68	P	0.469922406534592	0.469922406534592
69	E	0.575757160623809	0.469922406534592
70	Q	0.471280661298163	0.469922406534592
71	V	0.450897013793338	0.450897013793338
72	S	0.263952599467183	0.263952599467183
73	S	0.214026410459831	0.214026410459831
74	I	0.176632878871996	0.176632878871996
75	F	0.168339983153587	0.176632878871996
76	P	0.133225361365173	0.176632878871996
77	L	0.269083507037575	0.269083507037575
78	A	0.269083507037575	0.269083507037575
79	P	0.404909637219106	0.285205923165201
80	G	0.285205923165201	0.285205923165201
81	E	0.441376554089102	0.285205923165201
82	P	0.283092648794224	0.283092648794224
83	F	0.192261531522631	0.192261531522631
84	E	0.068150814106899	0.084885843694892
85	I	0.084885843694892	0.084463298469080
86	E	0.084463298469080	0.084463298469080
87	V	0.074970077387418	0.084885843694892
88	S	0.139858489580911	0.139858489580911
89	W	0.271309694149516	0.271309694149516
90	D	0.443170227835123	0.271309694149516
91	A	0.443170227835123	0.314700801088764
92	E	0.196490999585844	0.314700801088764
93	H	0.314700801088764	0.314700801088764
94	F	0.175365006951054	0.314700801088764
95	H	0.387135786258271	0.387135786258271
96	V	0.410341627253927	0.387135786258271
97	Y	0.391015003439394	0.391015003439394
98	A	0.377268796305314	0.410341627253927
99	P	0.507474585624208	0.507474585624208
100	E	0.574118032394446	0.574118032394446
101	H	0.716996137987837	0.574118032394446
102	K	0.684374007889596	0.574118032394446
103	V	0.555968867312247	0.555968867312247
104	L	0.496777849605353	0.520969150848270
105	Q	0.520969150848270	0.496777849605353
106	F	0.322009527907337	0.360986905850864
107	P	0.322009527907337	0.360986905850864
108	C	0.360986905850864	0.360986905850864
109	R	0.498704442899414	0.498704442899414
110	Q	0.498904081754989	0.498904081754989
111	R	0.642967241839646	0.508420546279322
112	P	0.532578772745136	0.532578772745136
113	L	0.508420546279322	0.532578772745136
114	G	0.678028892918820	0.529872293973839
115	A	0.529872293973839	0.508420546279322
116	T	0.398570249633880	0.398570249633880
117	T	0.307945510757504	0.398570249633880
118	R	0.398378840728437	0.398570249633880
119	V	0.574153588148897	0.574153588148897
120	R	0.605291657110753	0.601757110812890
121	V	0.624714203253082	0.601757110812890
122	L	0.601757110812890	0.605291657110753
123	S	0.534319204402598	0.624714203253082
124	D	0.637222403031187	0.637222403031187
125	H	0.680725954920178	0.665357670918514
126	C	0.665357670918515	0.665357670918514
127	L	0.665357670918514	0.665357670918514
128	A	0.468506211777991	0.605500787623229
129	Q	0.605500787623229	0.486843662555437
130	V	0.473700549084140	0.473700549084140
131	E	0.486843662555437	0.473700549084140
132	L	0.417679057681688	0.417873298808897
133	A	0.417679057681688	0.417679057681688
134	K	0.417873298808897	0.417679057681688
135	R	0.252624127998000	0.417873298808897
136	G	0.500000000000000	0.500000000000000
137	L	0.500000000000000	0.500000000000000
138	S	0.500000000000000	0.500000000000000
139	W	0.500000000000000	0.500000000000000
140	G	0.500000000000000	0.500000000000000
141	D	0.500000000000000	0.500000000000000
142	R	0.500000000000000	0.500000000000000
143	G	0.500000000000000	0.500000000000000
144	Y	0.500000000000000	0.500000000000000
