# Supplementary material for: Conserved degronome features governing quality control associated proteolysis
Source: Nat Commun. 2022 Dec 8;13:7588. doi: 10.1038/s41467-022-35298-y (PMC9732359; doi:10.1038/s41467-022-35298-y)
Supplement: Supplementary file 7 — Supplementary Data 5 [file 41467_2022_35298_MOESM7_ESM.zip › profile_A4D250.csv]

# Degron profile of A4D250
# logit: Predicted probability of a tile being a degron (PSI<2.2) assigned to central position
# smooth: Running median spanning 5 positions
resi	aa	logit	logit_smooth
1	M	0.500000000000000	0.500000000000000
2	M	0.500000000000000	0.500000000000000
3	K	0.500000000000000	0.500000000000000
4	D	0.500000000000000	0.500000000000000
5	I	0.500000000000000	0.500000000000000
6	I	0.500000000000000	0.500000000000000
7	P	0.500000000000000	0.500000000000000
8	A	0.500000000000000	0.500000000000000
9	S	0.229521836596953	0.229521836596953
10	S	0.090076296794799	0.110048008269607
11	W	0.110048008269607	0.110048008269607
12	A	0.107952410126405	0.107952410126405
13	S	0.161138005502681	0.107952410126405
14	E	0.066584548577702	0.071513753515732
15	E	0.033852628281469	0.066584548577702
16	S	0.071513753515732	0.066584548577702
17	T	0.050646271613050	0.071513753515732
18	D	0.091092526085268	0.079450277522935
19	L	0.091092526085268	0.079450277522935
20	Q	0.079450277522935	0.079450277522935
21	N	0.079450277522935	0.079450277522935
22	G	0.068346083539902	0.079450277522935
23	S	0.121165415682540	0.121165415682540
24	F	0.193649246651648	0.121165415682540
25	P	0.121165415682540	0.193649246651648
26	L	0.203060485767524	0.199280368913387
27	S	0.302332068259144	0.203060485767524
28	V	0.199280368913387	0.225423374826409
29	A	0.225423374826409	0.283570784005217
30	P	0.283570784005217	0.283570784005217
31	R	0.391161096453129	0.283570784005217
32	S	0.546890328660264	0.283570784005217
33	E	0.270526683692952	0.270526683692952
34	F	0.179018757676422	0.270526683692952
35	P	0.186889088725284	0.270526683692952
36	R	0.301576090743873	0.279347239319562
37	R	0.322350818869542	0.301576090743873
38	R	0.279347239319562	0.322350818869542
39	A	0.437471411073613	0.437471411073613
40	L	0.573879775391523	0.573879775391523
41	E	0.716719445622499	0.591274689709490
42	D	0.843951603761298	0.610943638752436
43	W	0.591274689709490	0.641073296873208
44	L	0.610943638752436	0.610943638752436
45	L	0.641073296873208	0.591274689709490
46	S	0.487274863494746	0.487274863494746
47	V	0.468322739375117	0.468322739375117
48	F	0.291819978266106	0.291819978266106
49	L	0.142243430687602	0.291819978266106
50	A	0.210435030581437	0.291819978266106
51	D	0.500459572370580	0.463158441453874
52	Q	0.463158441453874	0.463158441453874
53	A	0.463158441453874	0.463158441453874
54	E	0.208638496781553	0.221458968016653
55	S	0.221458968016653	0.221458968016653
56	E	0.221458968016653	0.208638496781553
57	G	0.141084278882689	0.141084278882689
58	Q	0.041868277739290	0.057693807036799
59	L	0.034748977410692	0.053392030664766
60	V	0.057693807036799	0.041868277739290
61	L	0.053392030664766	0.053392030664766
62	E	0.037598281345666	0.057693807036799
63	R	0.103979436445676	0.103979436445676
64	V	0.105002300353318	0.105002300353318
65	R	0.169683898200553	0.169683898200553
66	D	0.186830801754018	0.169683898200553
67	T	0.211772536474424	0.169683898200553
68	P	0.097572455370687	0.097572455370687
69	P	0.030714569555698	0.043266358627962
70	P	0.012591756383999	0.043266358627962
71	V	0.043266358627962	0.043266358627962
72	T	0.063054107979060	0.058712290412333
73	S	0.063054107979060	0.063054107979060
74	P	0.058712290412333	0.063054107979060
75	R	0.118675064056999	0.091484747662948
76	G	0.091484747662948	0.100469558896777
77	D	0.100469558896777	0.118675064056999
78	G	0.138862728970790	0.100469558896777
79	I	0.138862728970790	0.100469558896777
80	C	0.086392377002384	0.086392377002384
81	V	0.085533473644688	0.085533473644688
82	S	0.073647094327119	0.073647094327119
83	R	0.066044257297968	0.066044257297968
84	G	0.047212090233179	0.066044257297968
85	K	0.061510059311053	0.066044257297968
86	A	0.117062653639698	0.102301079412325
87	P	0.158997632887485	0.117062653639698
88	S	0.102301079412325	0.123229859794123
89	S	0.123229859794123	0.134077333008437
90	P	0.134077333008437	0.134077333008437
91	G	0.211389215396678	0.211389215396678
92	G	0.318214161238039	0.318214161238039
93	S	0.384287600189537	0.384287600189537
94	T	0.416658683922838	0.385551876839982
95	H	0.385551876839982	0.416658683922838
96	A	0.579710531319452	0.539678315299525
97	W	0.539678315299525	0.579710531319452
98	L	0.698939612567705	0.698939612567705
99	Y	0.731999502997531	0.731999502997531
100	L	0.754345496539448	0.754345496539448
101	T	0.883571178426776	0.865780421824968
102	R	0.865780421824968	0.865780421824968
103	H	0.873071307378627	0.865780421824968
104	F	0.828289383125804	0.828289383125804
105	P	0.748225118051521	0.748225118051521
106	W	0.748225118051521	0.748225118051521
107	S	0.615277606432636	0.615277606432636
108	P	0.315862782758749	0.315862782758749
109	F	0.199014109154990	0.199014109154990
110	P	0.197277306509057	0.197277306509057
111	H	0.115644728151825	0.115644728151825
112	G	0.093465011423532	0.115644728151825
113	G	0.081386641785569	0.115644728151825
114	W	0.150922636600220	0.093465011423532
115	T	0.144298143111202	0.103257648561452
116	D	0.088264646286679	0.103763560253566
117	T	0.103257648561452	0.103257648561452
118	S	0.103763560253566	0.093365050862473
119	E	0.093365050862473	0.093365050862473
120	P	0.067354051842903	0.093365050862473
121	C	0.087193695205920	0.093365050862473
122	V	0.112174375524953	0.107036266670363
123	L	0.107036266670363	0.112174375524953
124	E	0.127016792292897	0.127016792292897
125	T	0.263221905565136	0.263221905565136
126	L	0.398990690474680	0.398990690474680
127	G	0.417339437925908	0.417339437925908
128	G	0.485402621901742	0.417339437925908
129	S	0.468188089330075	0.417339437925908
130	S	0.354136783414916	0.389020249385357
131	L	0.376580009597434	0.389020249385357
132	A	0.389020249385357	0.389020249385357
133	A	0.654136301647495	0.478836886574808
134	L	0.633171121143591	0.548588146995550
135	R	0.478836886574808	0.548588146995550
136	G	0.548588146995550	0.548588146995550
137	N	0.548588146995550	0.548588146995550
138	S	0.598610870356774	0.598610870356774
139	L	0.705403872795075	0.610004085200695
140	W	0.610004085200695	0.704269656458462
141	V	0.704269656458462	0.705403872795075
142	Q	0.757033784667507	0.738786495236534
143	S	0.738786495236534	0.757033784667507
144	S	0.819432957440298	0.775078290434472
145	G	0.775078290434472	0.812869269452891
146	A	0.812869269452891	0.819432957440298
147	C	0.890836207228744	0.812869269452891
148	A	0.898410301265691	0.812869269452891
149	F	0.719404416029918	0.719404416029918
150	C	0.581097687207115	0.719404416029918
151	V	0.600554375322789	0.705948284819055
152	Y	0.738526462356552	0.705948284819055
153	E	0.705948284819055	0.705948284819055
154	S	0.715837325415753	0.705948284819055
155	L	0.540963931751995	0.546636644795492
156	I	0.441939720624928	0.540963931751995
157	E	0.546636644795492	0.441939720624928
158	Q	0.270324714126154	0.270324714126154
159	S	0.116971187140821	0.136711709861258
160	L	0.127347752666677	0.136711709861258
161	P	0.136711709861258	0.136711709861258
162	N	0.341333736378906	0.150573123819969
163	E	0.281501227289384	0.150573123819969
164	R	0.150573123819969	0.150573123819969
165	F	0.080096624926192	0.114193642782874
166	E	0.114193642782874	0.095541195308040
167	E	0.095541195308040	0.080096624926192
168	L	0.057175809003205	0.088755114970950
169	L	0.052175142577222	0.088755114970950
170	L	0.088755114970950	0.088755114970950
171	G	0.500000000000000	0.500000000000000
172	P	0.500000000000000	0.500000000000000
173	S	0.500000000000000	0.500000000000000
174	P	0.500000000000000	0.500000000000000
175	G	0.500000000000000	0.500000000000000
176	E	0.500000000000000	0.500000000000000
177	V	0.500000000000000	0.500000000000000
178	M	0.500000000000000	0.500000000000000
179	K	0.500000000000000	0.500000000000000
