# Supplementary material for: Conserved degronome features governing quality control associated proteolysis
Source: Nat Commun. 2022 Dec 8;13:7588. doi: 10.1038/s41467-022-35298-y (PMC9732359; doi:10.1038/s41467-022-35298-y)
Supplement: Supplementary file 7 — Supplementary Data 5 [file 41467_2022_35298_MOESM7_ESM.zip › profile_A4D256.csv]

# Degron profile of A4D256
# logit: Predicted probability of a tile being a degron (PSI<2.2) assigned to central position
# smooth: Running median spanning 5 positions
resi	aa	logit	logit_smooth
1	M	0.500000000000000	0.500000000000000
2	R	0.500000000000000	0.500000000000000
3	S	0.500000000000000	0.500000000000000
4	S	0.500000000000000	0.500000000000000
5	T	0.500000000000000	0.500000000000000
6	L	0.500000000000000	0.500000000000000
7	Q	0.500000000000000	0.500000000000000
8	D	0.500000000000000	0.500000000000000
9	P	0.011720555449993	0.021120933286001
10	R	0.013268789620104	0.021120933286001
11	R	0.021120933286001	0.018056910292801
12	R	0.035488612792227	0.021120933286001
13	D	0.018056910292801	0.021120933286001
14	P	0.035708174919446	0.019538599445330
15	Q	0.019538599445330	0.019538599445330
16	D	0.010679080431805	0.022772418839673
17	D	0.022772418839673	0.022772418839673
18	V	0.048981835848547	0.048981835848547
19	Y	0.048981835848547	0.048981835848547
20	V	0.081888924564167	0.081888924564167
21	D	0.092104162327026	0.092104162327026
22	I	0.292413191104826	0.292413191104826
23	T	0.477363821479801	0.477363821479801
24	D	0.631508738095363	0.631508738095363
25	R	0.774219112505420	0.774219112505420
26	L	0.880991441430112	0.774219112505420
27	R	0.786772804762054	0.774219112505420
28	F	0.667712701098666	0.743155035010404
29	A	0.540939228583135	0.667712701098666
30	I	0.743155035010404	0.586983733544473
31	L	0.586983733544473	0.586983733544473
32	Y	0.527229941756303	0.743155035010404
33	S	0.791890127355237	0.777959838808762
34	R	0.791758493868927	0.791758493868927
35	P	0.777959838808762	0.791758493868927
36	K	0.858507126554387	0.791758493868927
37	S	0.764560862051363	0.777959838808762
38	A	0.843441201089762	0.764560862051363
39	S	0.569433812973282	0.569433812973282
40	N	0.358344215136578	0.358344215136578
41	V	0.156258471116769	0.258115504118945
42	H	0.258115504118945	0.258115504118945
43	Y	0.156207213936242	0.186724983218457
44	F	0.273809654693409	0.186724983218457
45	S	0.186724983218457	0.186724983218457
46	I	0.154075986169026	0.217108013573883
47	D	0.217108013573883	0.186724983218457
48	N	0.217108013573883	0.167142157153383
49	E	0.167142157153383	0.167142157153383
50	L	0.055548536864708	0.092505486845681
51	E	0.092505486845681	0.055548536864708
52	Y	0.042619154157238	0.042619154157238
53	E	0.019849419520612	0.036650714086059
54	N	0.036650714086059	0.036650714086059
55	F	0.014608201492660	0.036650714086059
56	S	0.052784314057010	0.052784314057010
57	E	0.079361868754877	0.079361868754877
58	D	0.184224522841197	0.170116966312270
59	F	0.170116966312270	0.184224522841197
60	G	0.382010868726860	0.278108928686666
61	P	0.278108928686666	0.382010868726860
62	L	0.537408796399159	0.537408796399159
63	N	0.701604747633830	0.655752677037491
64	L	0.668927779281416	0.668927779281416
65	A	0.655752677037491	0.701604747633830
66	M	0.871054525588396	0.844006551837863
67	V	0.914695101674607	0.870918109448715
68	Y	0.844006551837863	0.871054525588396
69	R	0.870918109448715	0.882126373745025
70	Y	0.937155556987860	0.882126373745025
71	C	0.882126373745025	0.904155425269847
72	C	0.904155425269847	0.904155425269847
73	K	0.910897825889035	0.893867170769613
74	I	0.893867170769613	0.902707825340339
75	N	0.893867170769613	0.893867170769613
76	K	0.902707825340339	0.893867170769613
77	K	0.852562328660508	0.852562328660508
78	L	0.834789218806773	0.834789218806773
79	K	0.733457099432160	0.787499768674732
80	S	0.777242913160852	0.787499768674732
81	I	0.787499768674732	0.787499768674732
82	T	0.809074098027543	0.795463682230504
83	M	0.795463682230504	0.798976134296495
84	L	0.832110906590242	0.808272422351087
85	R	0.798976134296495	0.798976134296495
86	K	0.808272422351087	0.798976134296495
87	K	0.528638672465201	0.542166969403610
88	I	0.523258706914202	0.528638672465201
89	V	0.542166969403610	0.523258706914202
90	H	0.354167856175401	0.354167856175401
91	F	0.333545098180781	0.333545098180781
92	T	0.289960219068816	0.289960219068816
93	G	0.147081550540669	0.203379800196837
94	S	0.163976769771068	0.203379800196837
95	D	0.203379800196837	0.203379800196837
96	Q	0.335973404183553	0.318285148439379
97	R	0.318285148439379	0.318285148439379
98	K	0.318285148439379	0.318285148439379
99	Q	0.246660409355193	0.318285148439379
100	A	0.219580057492343	0.318285148439379
101	N	0.325142157631998	0.325142157631998
102	A	0.489383285976893	0.489383285976893
103	A	0.620403319523056	0.620403319523056
104	F	0.869412875115005	0.869412875115005
105	L	0.925881351568539	0.925881351568539
106	V	0.956045890887754	0.945777177992292
107	G	0.945777177992292	0.945777177992292
108	C	0.953263546479712	0.947379769475547
109	Y	0.943831191305816	0.945777177992292
110	M	0.947379769475547	0.943831191305816
111	V	0.893872043125005	0.893872043125005
112	I	0.893872043125005	0.893872043125005
113	Y	0.846905435120633	0.846905435120633
114	L	0.836004080824031	0.846905435120633
115	G	0.763330363973107	0.846905435120633
116	R	0.896749501444512	0.896749501444512
117	T	0.910412505530997	0.910412505530997
118	P	0.922784601509259	0.910412505530997
119	E	0.936896581486737	0.910412505530997
120	A	0.868114941194431	0.868114941194431
121	A	0.617718666751569	0.617718666751569
122	Y	0.485504215838210	0.494348418203321
123	R	0.299205257426486	0.494348418203321
124	I	0.494348418203321	0.494348418203321
125	L	0.648476037187279	0.607991726807877
126	I	0.607991726807877	0.648476037187279
127	F	0.773207560548951	0.722949934271591
128	G	0.864999381267231	0.722949934271591
129	D	0.722949934271591	0.722949934271591
130	T	0.722949934271591	0.722949934271591
131	P	0.649091291092819	0.722949934271591
132	Y	0.747983592866722	0.649091291092819
133	I	0.524304340686296	0.524304340686296
134	P	0.369758201580372	0.369758201580372
135	F	0.316329557215130	0.326826933039263
136	R	0.164195213593156	0.326826933039263
137	D	0.326826933039263	0.326826933039263
138	A	0.627108126013195	0.627108126013195
139	A	0.772032057777556	0.772032057777556
140	Y	0.801116937591699	0.801116937591699
141	G	0.813820897942637	0.801116937591699
142	S	0.801334761562035	0.801116937591699
143	C	0.703412244186866	0.779218383068907
144	N	0.670840350270946	0.779218383068907
145	F	0.779218383068907	0.779218383068907
146	Y	0.883898898324022	0.883898898324022
147	I	0.883898898324022	0.883898898324022
148	T	0.913639246078325	0.883898898324022
149	L	0.852101474352540	0.883898898324022
150	L	0.877818682509061	0.891992507195254
151	D	0.898132664837419	0.891992507195254
152	C	0.891992507195254	0.898132664837419
153	F	0.905707426284719	0.898132664837419
154	H	0.898987464722775	0.891992507195254
155	A	0.795360656824590	0.868908021179964
156	V	0.781037226067790	0.795360656824590
157	K	0.868908021179964	0.781037226067790
158	K	0.736768253997203	0.781037226067790
159	A	0.735709550016894	0.736768253997203
160	M	0.815451657110066	0.735709550016894
161	Q	0.733479002430807	0.733479002430807
162	Y	0.733479002430807	0.733479002430807
163	G	0.669433922003779	0.733479002430807
164	F	0.756108540545111	0.669433922003779
165	L	0.476051541253142	0.503950560288781
166	N	0.356194284870661	0.476051541253142
167	F	0.503950560288781	0.356194284870661
168	N	0.322156347799313	0.356194284870661
169	S	0.254110885544252	0.322156347799313
170	F	0.389954188102159	0.254110885544252
171	N	0.174901255368527	0.209072236359972
172	L	0.209072236359972	0.174901255368527
173	D	0.147932367699171	0.147932367699171
174	E	0.050381861733739	0.050381861733739
175	Y	0.050381861733739	0.050381861733739
176	E	0.021016723751338	0.024778416705076
177	H	0.013344191725907	0.021016723751338
178	Y	0.024778416705076	0.021016723751338
179	E	0.010672666190709	0.024778416705076
180	K	0.026222056648350	0.026222056648350
181	A	0.028354403250069	0.028354403250069
182	E	0.106244258437912	0.048353191890456
183	N	0.149661354689165	0.087167202222288
184	G	0.048353191890456	0.106244258437912
185	D	0.087167202222288	0.141997564745654
186	L	0.141997564745654	0.141997564745654
187	N	0.162917028718912	0.162917028718912
188	W	0.293799858861624	0.293799858861624
189	I	0.451902376709250	0.451902376709250
190	I	0.518937177281673	0.518937177281673
191	P	0.586880360775659	0.586880360775659
192	D	0.603506556594329	0.603506556594329
193	R	0.684587938087395	0.684587938087395
194	F	0.812834204919256	0.713808072651592
195	I	0.713808072651592	0.713808072651592
196	A	0.794164805269119	0.713808072651592
197	F	0.677646463721293	0.677646463721293
198	C	0.659844927531055	0.659844927531055
199	G	0.353591729675382	0.493293749684099
200	P	0.391562073661575	0.493293749684099
201	H	0.493293749684099	0.474044704261437
202	S	0.609690864753128	0.474044704261437
203	R	0.474044704261437	0.474044704261437
204	A	0.290010943100724	0.290010943100724
205	R	0.264078981577391	0.264078981577391
206	L	0.161112867696372	0.161112867696372
207	E	0.092289654107904	0.092289654107904
208	S	0.071671527157512	0.092289654107904
209	G	0.084105961436264	0.092289654107904
210	Y	0.128511408693814	0.128511408693814
211	H	0.230895221874653	0.204284994122528
212	Q	0.204284994122528	0.230895221874653
213	H	0.265879385903812	0.239401038332691
214	S	0.385444608606141	0.265879385903812
215	P	0.239401038332691	0.303106669510216
216	E	0.303106669510216	0.319215651333791
217	T	0.319215651333791	0.319215651333791
218	Y	0.329762605823991	0.319215651333791
219	I	0.326439701877975	0.326439701877975
220	Q	0.312475837111273	0.329762605823991
221	Y	0.332445721480493	0.332445721480493
222	F	0.484657048489704	0.484657048489704
223	K	0.656904726245500	0.656904726245500
224	N	0.708484660256622	0.708484660256622
225	H	0.888306049717948	0.772652209045664
226	N	0.861889299685465	0.772652209045664
227	V	0.772652209045664	0.772652209045664
228	T	0.642996478115701	0.745922701117430
229	T	0.745922701117430	0.745922701117429
230	I	0.745922701117429	0.642996478115701
231	I	0.439865447051732	0.548486048265696
232	R	0.505479935569802	0.548486048265696
233	L	0.548486048265696	0.548486048265696
234	N	0.548683803266098	0.548683803266098
235	K	0.741159102903284	0.548683803266098
236	R	0.629296356047693	0.548683803266098
237	M	0.456280161829997	0.504613401574362
238	Y	0.504613401574362	0.456280161829997
239	D	0.274454423222891	0.274454423222891
240	A	0.257698702374941	0.257698702374941
241	K	0.138533174902205	0.138533174902205
242	R	0.084485510080217	0.111433043499019
243	F	0.111433043499019	0.103745451476746
244	T	0.062335272173534	0.103745451476746
245	D	0.103745451476746	0.111433043499019
246	A	0.125726633329703	0.125726633329703
247	G	0.134354492126441	0.134354492126441
248	F	0.275940957249039	0.134354492126441
249	D	0.134354492126441	0.134354492126441
250	H	0.110686454297719	0.110686454297719
251	H	0.103426798559398	0.103426798559398
252	D	0.058752027610281	0.095970309130040
253	L	0.049861916978624	0.058752027610281
254	F	0.095970309130040	0.058752027610281
255	F	0.041442166149705	0.065574342590588
256	A	0.065574342590588	0.071033432107472
257	D	0.071033432107472	0.071033432107472
258	G	0.206919767650833	0.185778343917105
259	S	0.185778343917105	0.185899168207938
260	T	0.185899168207938	0.206919767650833
261	P	0.460535203861819	0.185899168207938
262	T	0.460535203861819	0.199239489221975
263	D	0.185899168207938	0.245588213571409
264	A	0.199239489221975	0.245588213571409
265	I	0.245588213571409	0.245588213571409
266	V	0.272166815337708	0.272166815337708
267	K	0.281802734751251	0.272166815337708
268	R	0.325013840201873	0.272166815337708
269	F	0.214716635856697	0.227922794702942
270	L	0.195626130927843	0.227922794702942
271	D	0.227922794702942	0.227922794702942
272	I	0.545979589723398	0.501812802056840
273	C	0.545979589723398	0.501812802056840
274	E	0.501812802056840	0.520260747237011
275	N	0.389048496064405	0.501812802056840
276	A	0.520260747237011	0.486554175071704
277	E	0.486554175071704	0.389048496064405
278	G	0.383627334211253	0.484940573675986
279	A	0.200303369352159	0.383627334211253
280	I	0.484940573675986	0.259062152750776
281	A	0.259062152750776	0.259062152750776
282	V	0.190253159888601	0.282806092412755
283	H	0.292667224678255	0.259062152750776
284	C	0.282806092412755	0.282806092412755
285	K	0.245202333722903	0.292667224678255
286	A	0.515283240070108	0.515283240070108
287	G	0.741109811729145	0.693026682243544
288	L	0.741109811729145	0.741109811729145
289	G	0.693026682243544	0.741109811729145
290	R	0.761042254125840	0.761042254125840
291	T	0.791763839130100	0.761042254125840
292	G	0.841377982571266	0.780777155567560
293	T	0.756965801857512	0.791763839130100
294	L	0.780777155567560	0.834006903533217
295	I	0.834006903533217	0.834006903533217
296	A	0.877604005689773	0.851634793106929
297	C	0.851634793106929	0.877604005689773
298	Y	0.884737940032746	0.884737940032746
299	I	0.897230878021822	0.889467239101325
300	M	0.913773841646447	0.889467239101325
301	K	0.889467239101325	0.897125347316073
302	H	0.889467239101325	0.889467239101325
303	Y	0.897125347316073	0.889467239101325
304	R	0.840167510092495	0.894539086277755
305	M	0.894539086277755	0.894539086277755
306	T	0.900089296079270	0.848820205340448
307	A	0.848820205340448	0.857021274964143
308	A	0.848820205340448	0.857021274964143
309	E	0.857021274964143	0.848820205340448
310	T	0.872767220619827	0.848820205340448
311	I	0.843953605549705	0.843953605549705
312	A	0.702549122432096	0.823418984077037
313	W	0.804403492891751	0.823418984077037
314	V	0.823418984077037	0.823418984077037
315	R	0.903756276695841	0.823418984077037
316	I	0.852619098220506	0.852619098220506
317	C	0.800279544350799	0.854593418120409
318	R	0.865590139000456	0.852619098220506
319	P	0.854593418120409	0.802193341247764
320	G	0.727043859424428	0.802193341247764
321	L	0.802193341247764	0.793704577155833
322	V	0.793704577155833	0.793704577155833
323	I	0.793704577155833	0.793704577155833
324	G	0.842842294609191	0.793704577155833
325	P	0.712937122058192	0.712937122058192
326	Q	0.588002226682328	0.611403164097481
327	Q	0.572161784874548	0.611403164097481
328	Q	0.611403164097481	0.611403164097481
329	F	0.796317150179698	0.796317150179698
330	L	0.804724859726286	0.796317150179698
331	V	0.819491402683697	0.796317150179698
332	M	0.561441383961909	0.561441383961909
333	K	0.561441383961909	0.561441383961909
334	Q	0.429462684300091	0.561441383961909
335	T	0.585467115531109	0.585467115531109
336	S	0.740937812698411	0.622863349009134
337	L	0.769822711150474	0.622863349009134
338	W	0.622863349009134	0.622863349009134
339	L	0.486787748959406	0.510986556319727
340	E	0.510986556319727	0.486787748959406
341	G	0.395785148347359	0.395785148347359
342	D	0.344385108108668	0.344385108108668
343	Y	0.344385108108668	0.344385108108668
344	F	0.229751650421812	0.229751650421812
345	R	0.191349498456454	0.191349498456454
346	Q	0.086947853549457	0.086947853549457
347	R	0.042485230830163	0.045667427133209
348	L	0.024829882450004	0.045667427133209
349	K	0.045667427133209	0.045667427133209
350	G	0.072075013177418	0.072075013177418
351	Q	0.160173760986582	0.099235967858471
352	E	0.170703961162083	0.099235967858471
353	N	0.099235967858471	0.160173760986582
354	G	0.087813720875778	0.163887392649732
355	Q	0.163887392649732	0.153741638937109
356	H	0.254452841415292	0.153741638937109
357	R	0.153741638937109	0.163887392649732
358	A	0.127160028517895	0.153741638937109
359	A	0.247330399757519	0.151099683749110
360	F	0.151099683749110	0.151099683749110
361	S	0.134164598474500	0.247330399757519
362	K	0.284519132038142	0.284519132038142
363	L	0.344685368086888	0.344685368086888
364	L	0.537164544828072	0.374390842945455
365	S	0.460634840829611	0.454029098690603
366	G	0.374390842945455	0.454029098690603
367	V	0.454029098690603	0.374390842945455
368	D	0.280075599953908	0.280075599953908
369	D	0.141761708634490	0.141761708634490
370	I	0.132247810855190	0.132247810855190
371	S	0.074750496518341	0.074750496518341
372	I	0.038164036526652	0.038164036526652
373	N	0.019114790722143	0.019114790722143
374	G	0.011063675076061	0.012421473197740
375	V	0.012421473197740	0.011688163256032
376	E	0.006905694628478	0.011688163256032
377	N	0.011688163256032	0.012421473197740
378	Q	0.039353579731708	0.011688163256032
379	D	0.019725094897331	0.011688163256032
380	Q	0.009956369561652	0.009956369561652
381	Q	0.002462645174675	0.002462645174675
382	E	0.001552868217466	0.001552868217466
383	P	0.001179603858342	0.001552868217466
384	K	0.001407954894389	0.001552868217466
385	P	0.001944528007442	0.001853342742879
386	Y	0.001853342742879	0.001944528007442
387	S	0.003420026095228	0.003420026095228
388	D	0.006894213527544	0.005656197094867
389	D	0.006894213527544	0.005656197094867
390	D	0.005656197094867	0.006246600258358
391	E	0.004927633118228	0.006246600258358
392	I	0.006246600258358	0.006246600258358
393	N	0.006623173034136	0.006246600258358
394	G	0.008392153507841	0.006623173034136
395	V	0.005963448719226	0.008392153507841
396	T	0.011144779931276	0.011144779931276
397	Q	0.020818035512934	0.020818035512934
398	G	0.043883758558384	0.043883758558384
399	D	0.090152638805019	0.077826470830957
400	R	0.156984867931321	0.090152638805019
401	S	0.077826470830957	0.096154633482855
402	R	0.096154633482855	0.096154633482855
403	A	0.117124580910787	0.077826470830957
404	L	0.072915172770357	0.072915172770357
405	K	0.058127512666765	0.072915172770357
406	R	0.032347648900283	0.072915172770357
407	R	0.082584479998855	0.082584479998855
408	R	0.252826246454983	0.252826246454983
409	Q	0.370746790573520	0.317015960473817
410	S	0.333687927660367	0.317015960473817
411	K	0.317015960473817	0.317015960473817
412	T	0.243281992010359	0.295017007746969
413	N	0.243281992010359	0.295017007746969
414	D	0.295017007746969	0.295017007746969
415	I	0.398103277608730	0.398103277608730
416	L	0.535243074370163	0.519033383374672
417	L	0.519033383374672	0.535243074370163
418	P	0.686059566520315	0.686059566520315
419	S	0.688409172105622	0.688409172105622
420	P	0.814898167802131	0.814898167802131
421	L	0.874868726061597	0.874868726061597
422	A	0.898097452114444	0.898097452114444
423	V	0.967816558422671	0.961815841913550
424	L	0.961815841913550	0.964660532813943
425	T	0.964660532813943	0.966412388412330
426	F	0.966412388412330	0.966412388412330
427	T	0.985301129563996	0.985301129563996
428	L	0.992725640468445	0.992725640468445
429	C	0.996360887806150	0.992725640468445
430	S	0.995744617735818	0.992725640468445
431	V	0.989615462551307	0.990551870431140
432	V	0.989769228795013	0.990551870431140
433	I	0.990551870431140	0.989769228795013
434	W	0.994893200102884	0.990551870431140
435	W	0.988842558699323	0.994428029967800
436	I	0.994428029967800	0.994428029967800
437	V	0.994428029967800	0.994428029967800
438	C	0.995234057409004	0.994428029967800
439	D	0.500000000000000	0.500000000000000
440	Y	0.500000000000000	0.500000000000000
441	I	0.500000000000000	0.500000000000000
442	L	0.500000000000000	0.500000000000000
443	P	0.500000000000000	0.500000000000000
444	I	0.500000000000000	0.500000000000000
445	L	0.500000000000000	0.500000000000000
446	L	0.500000000000000	0.500000000000000
447	F	0.500000000000000	0.500000000000000
