# Supplementary material for: Conserved degronome features governing quality control associated proteolysis
Source: Nat Commun. 2022 Dec 8;13:7588. doi: 10.1038/s41467-022-35298-y (PMC9732359; doi:10.1038/s41467-022-35298-y)
Supplement: Supplementary file 7 — Supplementary Data 5 [file 41467_2022_35298_MOESM7_ESM.zip › profile_A4D263.csv]

# Degron profile of A4D263
# logit: Predicted probability of a tile being a degron (PSI<2.2) assigned to central position
# smooth: Running median spanning 5 positions
resi	aa	logit	logit_smooth
1	M	0.500000000000000	0.500000000000000
2	D	0.500000000000000	0.500000000000000
3	V	0.500000000000000	0.500000000000000
4	E	0.500000000000000	0.500000000000000
5	I	0.500000000000000	0.500000000000000
6	Q	0.500000000000000	0.500000000000000
7	D	0.500000000000000	0.500000000000000
8	T	0.500000000000000	0.500000000000000
9	P	0.124681712215161	0.278402063238212
10	G	0.086517397489906	0.278402063238212
11	K	0.278402063238212	0.278402063238212
12	I	0.298262138163858	0.278402063238212
13	S	0.425406546901828	0.278402063238212
14	I	0.215648030516488	0.298262138163858
15	S	0.231513547854728	0.368569933806508
16	K	0.506885639667557	0.352659285178419
17	R	0.368569933806508	0.368569933806508
18	S	0.352659285178419	0.437465042270176
19	I	0.594650080570600	0.398056085976384
20	L	0.437465042270176	0.398056085976384
21	S	0.398056085976384	0.398056085976384
22	G	0.359828430930002	0.359828430930002
23	T	0.229371775010642	0.359828430930002
24	V	0.340053709371353	0.340053709371353
25	E	0.467382908324778	0.340053709371353
26	N	0.289006010645274	0.413372292003129
27	I	0.432988558173634	0.413372292003129
28	D	0.413372292003129	0.289006010645274
29	Y	0.288101470561658	0.413372292003129
30	P	0.276170215902746	0.373260358819860
31	H	0.431490499910308	0.344366984652947
32	Y	0.373260358819860	0.373260358819860
33	C	0.344366984652947	0.431490499910308
34	D	0.437463900415788	0.437463900415788
35	L	0.646841995020553	0.605395577405464
36	L	0.605395577405464	0.605395577405464
37	R	0.743201831107044	0.646841995020553
38	K	0.558283661697525	0.605395577405464
39	M	0.736389219343789	0.598001890633365
40	N	0.598001890633365	0.558283661697525
41	M	0.405352517857937	0.497008798184960
42	P	0.314162797606469	0.405352517857937
43	F	0.497008798184960	0.314162797606469
44	V	0.294409283029073	0.294409283029073
45	K	0.277718744992889	0.277718744992889
46	G	0.212245299286345	0.276966421010265
47	L	0.235671207173650	0.235671207173650
48	E	0.276966421010265	0.217043742092354
49	N	0.217043742092354	0.217043742092354
50	R	0.148048514825639	0.161600393921565
51	H	0.161600393921565	0.148048514825639
52	N	0.142097142202356	0.142097142202356
53	Y	0.071540381648429	0.101332797019401
54	G	0.064955839011571	0.100837403371054
55	R	0.101332797019401	0.100837403371054
56	F	0.100837403371054	0.101332797019401
57	E	0.268462642241797	0.268462642241797
58	K	0.303687028790912	0.303687028790912
59	K	0.430288894283310	0.430288894283310
60	C	0.430288894283310	0.430288894283310
61	N	0.447281935110700	0.447281935110700
62	P	0.447281935110700	0.447281935110700
63	A	0.476386197475194	0.447281935110700
64	F	0.417503441474997	0.447281935110700
65	L	0.277253371380214	0.476386197475194
66	K	0.532597814012994	0.532597814012994
67	F	0.694245043200732	0.532597814012994
68	H	0.671818123917144	0.581685893775902
69	P	0.389203811433158	0.638164038537824
70	Y	0.581685893775902	0.638164038537824
71	P	0.638164038537824	0.609048073328665
72	P	0.729727439356361	0.609048073328665
73	S	0.609048073328665	0.609048073328665
74	V	0.293005635964037	0.293005635964037
75	L	0.272009273564665	0.272009273564665
76	P	0.257167765213488	0.257167765213488
77	D	0.214426336940427	0.214426336940427
78	Y	0.214426336940427	0.214426336940427
79	H	0.118178599130839	0.214426336940427
80	L	0.214426336940427	0.195355221656368
81	H	0.195355221656368	0.171062059491805
82	D	0.171062059491805	0.171062059491805
83	P	0.115404850183210	0.115404850183210
84	Y	0.107318865554608	0.115404850183210
85	P	0.107318865554608	0.115404850183210
86	P	0.311250079894458	0.277740248865157
87	P	0.327835284939137	0.277740248865157
88	Y	0.277740248865157	0.277900468911289
89	G	0.277740248865157	0.277900468911289
90	P	0.277900468911289	0.277740248865157
91	H	0.277900468911289	0.277740248865157
92	Y	0.184529247946206	0.209562915012215
93	P	0.182271819063545	0.209562915012215
94	L	0.209562915012215	0.209562915012215
95	F	0.369473484945651	0.209562915012215
96	P	0.342626904863484	0.209562915012215
97	L	0.130787725160326	0.273225537539575
98	R	0.165986812798209	0.258555971478283
99	D	0.273225537539575	0.165986812798209
100	D	0.258555971478283	0.250803515953738
101	V	0.132163285562720	0.250803515953738
102	T	0.250803515953738	0.211353793008569
103	L	0.211353793008569	0.132163285562720
104	G	0.125441378572182	0.125441378572182
105	D	0.125441378572182	0.125441378572182
106	S	0.054572867006492	0.054572867006492
107	C	0.038875551225429	0.054572867006492
108	S	0.038875551225429	0.038875551225429
109	G	0.090344923700178	0.038875551225429
110	F	0.028284214567269	0.038875551225429
111	M	0.051312624287467	0.028284214567269
112	S	0.022329981092508	0.028284214567269
113	P	0.025035442455447	0.037392184283951
114	G	0.037392184283951	0.035901370565184
115	G	0.073286878222969	0.037392184283951
116	D	0.035901370565184	0.038625524551637
117	A	0.038625524551637	0.050987161559510
118	D	0.050987161559510	0.038625524551637
119	L	0.055303735846191	0.038625524551637
120	N	0.032026037650283	0.050987161559510
121	P	0.032366651665162	0.055303735846191
122	G	0.068840471745820	0.068840471745820
123	I	0.142921476054749	0.099288217658688
124	G	0.099288217658688	0.142921476054749
125	R	0.291839487455305	0.251396258512387
126	T	0.251396258512387	0.251396258512387
127	I	0.251396258512387	0.251396258512387
128	P	0.233617901021118	0.251396258512387
129	T	0.265932388545113	0.265932388545113
130	L	0.265932388545113	0.265932388545113
131	V	0.306574601012715	0.265932388545113
132	D	0.189703860174597	0.265932388545113
133	F	0.250434328432408	0.306574601012715
134	S	0.345578695606383	0.250434328432408
135	D	0.307464516365360	0.250434328432408
136	V	0.190470752530269	0.190470752530269
137	K	0.190470752530269	0.190470752530269
138	P	0.104192937410876	0.104192937410876
139	Q	0.058906131676627	0.093994361764438
140	H	0.027001179755357	0.058906131676627
141	R	0.093994361764438	0.049243984306748
142	V	0.048734705151316	0.049243984306748
143	P	0.049243984306748	0.093994361764438
144	R	0.094837996598770	0.094837996598770
145	P	0.111178876511624	0.111178876511624
146	D	0.111178876511624	0.111178876511624
147	T	0.137021652521339	0.121923947589968
148	G	0.137021652521339	0.137021652521339
149	F	0.121923947589968	0.137021652521339
150	Q	0.207611825250689	0.207611825250689
151	T	0.223989535678472	0.207611825250689
152	T	0.253500500335098	0.207611825250689
153	I	0.153038425515021	0.223989535678472
154	K	0.108766946454279	0.253500500335098
155	R	0.314480468513896	0.295112671833059
156	Q	0.295112671833059	0.295112671833059
157	K	0.338160095929272	0.295112671833059
158	I	0.178264251663413	0.213047308076966
159	L	0.202346937113149	0.213047308076966
160	S	0.213047308076966	0.202346937113149
161	E	0.346518181915131	0.202346937113149
162	E	0.171241708191279	0.179765615191567
163	L	0.179765615191567	0.179765615191567
164	Q	0.179765615191567	0.179765615191567
165	Q	0.120001964669176	0.179765615191567
166	N	0.197853938298020	0.120001964669176
167	R	0.093365198150128	0.093365198150128
168	R	0.026665310537702	0.088549714593584
169	W	0.052827836863969	0.088549714593584
170	N	0.088549714593584	0.088549714593584
171	S	0.256244304648941	0.165182504801028
172	R	0.165182504801028	0.208340894961481
173	E	0.208340894961481	0.235323200447540
174	V	0.235323200447540	0.235323200447540
175	P	0.421554835003928	0.263535958044820
176	D	0.338041937724298	0.263535958044820
177	I	0.263535958044820	0.313202810343538
178	S	0.263535958044820	0.313202810343538
179	I	0.313202810343538	0.264308661729957
180	R	0.313202810343538	0.313202810343538
181	A	0.264308661729957	0.313202810343538
182	R	0.540368181403700	0.393929353565480
183	L	0.393929353565480	0.540368181403700
184	G	0.565974626250457	0.540368181403700
185	G	0.725114058280538	0.565974626250457
186	W	0.524109610690854	0.565974626250457
187	T	0.674160130016391	0.524109610690854
188	S	0.483916872844620	0.483916872844620
189	P	0.424858562351435	0.424858562351435
190	L	0.393552582434757	0.393552582434757
191	K	0.393362007170117	0.393362007170117
192	V	0.165381485913378	0.220443874974016
193	T	0.165381485913378	0.165381485913378
194	P	0.220443874974016	0.165381485913378
195	L	0.124958749482064	0.209710660071256
196	Q	0.209710660071256	0.209710660071256
197	P	0.209710660071256	0.209710660071256
198	H	0.251813421679732	0.251813421679732
199	H	0.267255808220372	0.267255808220372
200	E	0.419560531753734	0.299982732065310
201	G	0.299982732065310	0.317719360301943
202	R	0.441959086022594	0.317719360301943
203	S	0.317719360301943	0.299982732065310
204	L	0.124576192920696	0.124576192920696
205	S	0.081340918813559	0.113345388958234
206	H	0.113345388958234	0.113345388958234
207	I	0.107048202268720	0.113345388958234
208	F	0.151493180632572	0.151493180632572
209	T	0.239206187335273	0.151493180632572
210	F	0.172079476628509	0.151493180632572
211	D	0.099580190080466	0.099580190080466
212	E	0.077160421091096	0.077160421091096
213	E	0.024914218586450	0.036465388129518
214	A	0.021256137486134	0.030726150874025
215	T	0.036465388129518	0.024914218586450
216	C	0.030726150874025	0.021256137486134
217	T	0.015412803247734	0.015412803247734
218	D	0.015412803247734	0.015412803247734
219	E	0.006602572088494	0.015412803247734
220	G	0.012382728462103	0.015412803247734
221	E	0.020174814975292	0.020174814975292
222	P	0.054449960840079	0.035889940859332
223	L	0.035889940859332	0.035889940859332
224	V	0.043232529699390	0.035889940859332
225	Q	0.025847143405336	0.025847143405336
226	T	0.012946553176631	0.025847143405336
227	N	0.025573324909174	0.025847143405336
228	K	0.078693419629062	0.078693419629062
229	K	0.163590032274906	0.163590032274906
230	C	0.243110369235517	0.167463353284183
231	N	0.274250221677325	0.167463353284183
232	A	0.167463353284183	0.167463353284183
233	K	0.106546281161607	0.106546281161607
234	D	0.106546281161607	0.106546281161607
235	S	0.100077602911615	0.106546281161607
236	F	0.146777953707704	0.146777953707704
237	Y	0.240055426607092	0.146777953707704
238	K	0.161321368829665	0.146777953707704
239	S	0.056491828299285	0.114029733118584
240	S	0.114029733118584	0.114029733118584
241	T	0.081849867896508	0.114029733118584
242	Q	0.157711892877565	0.150042413399165
243	K	0.157711892877565	0.150042413399165
244	A	0.150042413399165	0.150042413399165
245	Y	0.124415002459522	0.133596326635334
246	E	0.133596326635334	0.124415002459522
247	D	0.122051004845409	0.122051004845409
248	V	0.105676314358628	0.122051004845409
249	P	0.100236170560939	0.122051004845409
250	W	0.171506727996644	0.171506727996644
251	D	0.276726434301140	0.171506727996644
252	K	0.256473433650461	0.171506727996644
253	M	0.138947219350396	0.138947219350396
254	L	0.050794444933927	0.138947219350396
255	P	0.086121592914762	0.138947219350396
256	P	0.160109859052645	0.124223509665713
257	K	0.173561099936554	0.124223509665713
258	L	0.124223509665713	0.124223509665713
259	V	0.063260122340532	0.124223509665713
260	P	0.120190859821173	0.120190859821173
261	E	0.150972323856827	0.063260122340532
262	E	0.055793589929849	0.060182040452634
263	T	0.026039106709740	0.060182040452634
264	T	0.060182040452634	0.060182040452634
265	L	0.070059566754047	0.060182040452634
266	E	0.068666697429119	0.064582244304406
267	K	0.059277608164427	0.068666697429119
268	T	0.064582244304406	0.068666697429119
269	A	0.075887287301710	0.075887287301710
270	D	0.211807107021386	0.211807107021386
271	P	0.306185526826354	0.306185526826354
272	I	0.320172917142203	0.306185526826354
273	S	0.446430998152786	0.320172917142203
274	Q	0.288113069049836	0.347676693864741
275	C	0.347676693864741	0.446430998152786
276	F	0.490846677733157	0.447670771429879
277	T	0.447670771429879	0.447670771429879
278	L	0.447670771429879	0.490846677733157
279	K	0.767532576093242	0.640257824429128
280	R	0.797040600083714	0.728015799032854
281	Y	0.640257824429128	0.767532576093242
282	K	0.728015799032854	0.728015799032854
283	G	0.831851564094167	0.699654091679524
284	V	0.699654091679524	0.699654091679524
285	P	0.417166794468024	0.583670488524943
286	A	0.570821116594310	0.570821116594310
287	I	0.583670488524943	0.426335198115368
288	T	0.426335198115368	0.445089871450918
289	Q	0.426335198115368	0.439766898353081
290	M	0.445089871450918	0.439766898353081
291	V	0.439766898353081	0.439766898353081
292	G	0.512121147174751	0.439766898353081
293	E	0.399086653965596	0.439766898353081
294	L	0.438627375536443	0.512121147174751
295	W	0.543303549832806	0.523302020310998
296	D	0.523302020310998	0.543303549832806
297	R	0.571275456240416	0.551074675889006
298	F	0.551074675889006	0.551074675889006
299	Q	0.581918022188014	0.551074675889006
300	T	0.434872651074540	0.551074675889006
301	R	0.463847082473857	0.564372663714800
302	S	0.754179186956295	0.550036529378475
303	F	0.564372663714800	0.564372663714800
304	L	0.550036529378475	0.754179186956295
305	A	0.806612452981465	0.674164885816052
306	P	0.794485752382330	0.691593078262469
307	V	0.674164885816052	0.691593078262469
308	K	0.691593078262469	0.689256644066535
309	P	0.689256644066535	0.689256644066535
310	I	0.689256644066535	0.689256644066535
311	N	0.689256644066535	0.689256644066535
312	F	0.528128688762899	0.631137951401511
313	V	0.507722483353693	0.631137951401511
314	S	0.631137951401511	0.631137951401511
315	S	0.631137951401511	0.631137951401511
316	S	0.653376951520055	0.653376951520055
317	S	0.775849279689818	0.653376951520055
318	R	0.804570427028792	0.675076373265614
319	S	0.604563291540990	0.675076373265614
320	K	0.675076373265614	0.654724735694364
321	Y	0.654724735694364	0.604563291540990
322	I	0.506410853658730	0.509143015718178
323	P	0.506410853658730	0.506410853658730
324	L	0.509143015718178	0.506410853658730
325	Y	0.451410074955672	0.502434360764666
326	T	0.502434360764666	0.451410074955672
327	G	0.318684248783331	0.318684248783331
328	H	0.189475751925002	0.297178437214315
329	V	0.297178437214315	0.189475751925002
330	Q	0.108788858993728	0.108788858993728
331	S	0.045405841979596	0.045405841979596
332	T	0.045405841979596	0.045405841979596
333	N	0.045405841979596	0.045405841979596
334	A	0.020349820839596	0.026907945026357
335	D	0.010164375344985	0.026907945026357
336	D	0.026907945026357	0.020349820839596
337	V	0.030515982691915	0.026907945026357
338	D	0.018123659764598	0.030515982691915
339	N	0.036221647710891	0.036221647710891
340	P	0.044087425662781	0.041235758979349
341	L	0.041235758979349	0.042126943347119
342	G	0.047639443765401	0.044087425662781
343	D	0.042126943347119	0.047639443765401
344	I	0.132202267628347	0.132202267628347
345	A	0.233611375055439	0.144219143743962
346	S	0.144219143743962	0.222765451169070
347	L	0.222765451169070	0.233611375055439
348	A	0.404313667345320	0.404313667345320
349	K	0.580255244031997	0.426585577079910
350	Q	0.426585577079910	0.438395604518267
351	R	0.438395604518267	0.438395604518267
352	Y	0.612266759406438	0.436821641348648
353	S	0.436821641348648	0.438395604518267
354	K	0.405447766697148	0.436821641348648
355	P	0.455591336175682	0.405447766697148
356	L	0.353442863741913	0.405447766697148
357	Y	0.261110740008646	0.412798502751953
358	T	0.432817409251449	0.353442863741913
359	N	0.412798502751953	0.330030571756661
360	T	0.330030571756661	0.332452075239862
361	S	0.330030571756661	0.330030571756661
362	R	0.332452075239862	0.330030571756661
363	A	0.285392062566754	0.306985829179044
364	A	0.306985829179044	0.286782267696086
365	N	0.286782267696086	0.286782267696086
366	I	0.200254961952563	0.306985829179044
367	P	0.316363064131085	0.316363064131085
368	G	0.370970875887285	0.370970875887285
369	Y	0.417201357035459	0.417201357035459
370	T	0.419861627427289	0.417201357035459
371	G	0.419667128363749	0.417201357035459
372	K	0.333723914405646	0.333723914405646
373	V	0.333723914405646	0.333723914405646
374	H	0.333723914405646	0.333723914405646
375	F	0.197449491431955	0.333723914405646
376	T	0.186741208351833	0.232887607480612
377	A	0.382079095397227	0.230940421522333
378	T	0.232887607480612	0.232887607480612
379	H	0.230940421522333	0.286507655661735
380	P	0.286507655661735	0.232887607480612
381	A	0.300996121831488	0.230940421522333
382	N	0.176705403809050	0.176705403809050
383	S	0.166034143656576	0.166034143656576
384	N	0.083048259096138	0.083048259096138
385	I	0.042853898289833	0.042853898289833
386	P	0.035200093846780	0.035200093846780
387	S	0.020297067065009	0.035200093846780
388	T	0.034844511862345	0.035200093846780
389	T	0.043785180877506	0.038700545204879
390	P	0.038700545204879	0.043785180877506
391	S	0.079647403993292	0.079647403993292
392	P	0.139187954775116	0.080111553261381
393	D	0.158291669854569	0.080111553261381
394	S	0.080111553261381	0.081273453094150
395	E	0.055552870983752	0.081273453094150
396	L	0.081273453094150	0.081273453094150
397	H	0.096967045810655	0.096246581533436
398	R	0.153347275529548	0.096967045810655
399	V	0.096246581533436	0.153347275529548
400	F	0.166714328011050	0.166714328011050
401	Q	0.305453654247578	0.305453654247578
402	K	0.487028348887050	0.487028348887050
403	E	0.505817394981649	0.505817394981649
404	M	0.621929467998805	0.505817394981649
405	A	0.517969797075751	0.517969797075751
406	V	0.458645627067229	0.517969797075751
407	D	0.595990089507097	0.463826045600163
408	L	0.463826045600163	0.463826045600163
409	F	0.333126501117911	0.504241060785943
410	R	0.504241060785943	0.504241060785943
411	H	0.647852875274421	0.647852875274421
412	Q	0.764140537122918	0.685324713584171
413	A	0.685324713584171	0.685324713584171
414	P	0.751638965913737	0.751638965913737
415	L	0.656921755824918	0.750058199482672
416	S	0.765067171726620	0.750058199482672
417	R	0.750058199482672	0.656921755824918
418	L	0.560274235497850	0.634993059397671
419	V	0.500942533883573	0.599322008628514
420	T	0.634993059397671	0.560274235497850
421	T	0.599322008628514	0.560362524137544
422	V	0.534697185344870	0.560362524137544
423	R	0.560362524137544	0.534697185344870
424	P	0.253220373336723	0.253220373336723
425	Y	0.242242118757289	0.242242118757289
426	N	0.145372866221034	0.145372866221034
427	P	0.083863082346258	0.098518770281781
428	F	0.098518770281781	0.098518770281781
429	N	0.051255403339424	0.098518770281781
430	K	0.500000000000000	0.500000000000000
431	K	0.500000000000000	0.500000000000000
432	D	0.500000000000000	0.500000000000000
433	K	0.500000000000000	0.500000000000000
434	E	0.500000000000000	0.500000000000000
435	T	0.500000000000000	0.500000000000000
436	I	0.500000000000000	0.500000000000000
437	D	0.500000000000000	0.500000000000000
438	Y	0.500000000000000	0.500000000000000
