# Supplementary material for: Conserved degronome features governing quality control associated proteolysis
Source: Nat Commun. 2022 Dec 8;13:7588. doi: 10.1038/s41467-022-35298-y (PMC9732359; doi:10.1038/s41467-022-35298-y)
Supplement: Supplementary file 7 — Supplementary Data 5 [file 41467_2022_35298_MOESM7_ESM.zip › profile_A4D2B0.csv]

# Degron profile of A4D2B0
# logit: Predicted probability of a tile being a degron (PSI<2.2) assigned to central position
# smooth: Running median spanning 5 positions
resi	aa	logit	logit_smooth
1	M	0.500000000000000	0.500000000000000
2	R	0.500000000000000	0.500000000000000
3	T	0.500000000000000	0.500000000000000
4	E	0.500000000000000	0.500000000000000
5	P	0.500000000000000	0.500000000000000
6	L	0.500000000000000	0.500000000000000
7	C	0.500000000000000	0.500000000000000
8	G	0.500000000000000	0.500000000000000
9	A	0.227133071599317	0.227133071599317
10	S	0.142435911541390	0.210425224450404
11	P	0.210425224450404	0.210425224450404
12	L	0.208614773338101	0.210425224450404
13	L	0.439155012088837	0.439155012088837
14	V	0.611038385527203	0.587796710765542
15	P	0.587796710765542	0.611038385527203
16	G	0.625258350207778	0.625258350207778
17	D	0.805674823042256	0.702089842404658
18	P	0.757117437099322	0.757117437099322
19	Y	0.702089842404658	0.758189354641745
20	S	0.827585927526977	0.757117437099322
21	V	0.758189354641745	0.702089842404658
22	V	0.489316673712142	0.489316673712142
23	V	0.323220442115053	0.323220442115053
24	L	0.243894859962129	0.323220442115053
25	L	0.243894859962129	0.323220442115053
26	Q	0.523953058168958	0.243894859962129
27	G	0.494688259838248	0.257512577035063
28	Y	0.220346218751842	0.257512577035063
29	A	0.257512577035063	0.257512577035063
30	E	0.257512577035063	0.220346218751842
31	P	0.179947439633328	0.179947439633328
32	E	0.136375638664620	0.136375638664620
33	G	0.040315513317966	0.040315513317966
34	V	0.016624926367781	0.039688797582680
35	G	0.017993399387193	0.023566875212246
36	D	0.039688797582680	0.023566875212246
37	A	0.023566875212246	0.035632016631005
38	V	0.035632016631005	0.039688797582680
39	R	0.098898398601456	0.098898398601456
40	A	0.195220421114965	0.195220421114965
41	D	0.264247628518647	0.206257642948638
42	G	0.304739250452298	0.264247628518647
43	S	0.206257642948638	0.270518308580161
44	V	0.270518308580161	0.279826914524027
45	T	0.359376747585111	0.270518308580161
46	L	0.279826914524027	0.270518308580161
47	V	0.218514968195554	0.218514968195554
48	L	0.205819871750531	0.218514968195554
49	P	0.174362194774178	0.218514968195554
50	Q	0.312972831836816	0.271784252209294
51	T	0.393978505898963	0.271784252209294
52	R	0.271784252209294	0.271784252209294
53	G	0.179561306392099	0.179561306392099
54	P	0.155409104375211	0.155409104375211
55	A	0.095576373812923	0.095576373812923
56	S	0.044754481068890	0.044754481068890
57	S	0.024332115807356	0.024332115807356
58	H	0.021700967875697	0.021700967875697
59	R	0.017851849969212	0.021586721196751
60	E	0.021586721196751	0.018699031666843
61	S	0.011603342032339	0.018699031666843
62	P	0.018699031666843	0.021586721196751
63	R	0.026774720728846	0.023607704203751
64	G	0.040414156746314	0.023607704203751
65	S	0.023607704203751	0.023607704203751
66	G	0.013690594497892	0.017654155073366
67	G	0.015554671236194	0.017654155073366
68	A	0.017654155073366	0.017654155073366
69	E	0.032671496522547	0.024899179261393
70	A	0.024899179261393	0.024899179261393
71	A	0.024899179261393	0.032671496522547
72	L	0.045968006210989	0.045968006210989
73	E	0.106926008380981	0.106926008380981
74	E	0.169552985599687	0.118917333381536
75	A	0.118917333381536	0.118917333381536
76	A	0.152888859986672	0.127727217764340
77	R	0.100064860749475	0.118917333381536
78	G	0.127727217764340	0.127727217764340
79	P	0.092083604497129	0.100064860749475
80	I	0.140642700311146	0.127727217764340
81	L	0.096581568032778	0.140642700311146
82	V	0.167303351180637	0.167303351180637
83	D	0.167303351180637	0.167303351180637
84	T	0.167303351180637	0.167303351180637
85	G	0.235227547316013	0.235227547316013
86	G	0.348771377146795	0.348771377146795
87	P	0.348771377146795	0.348771377146795
88	W	0.436053592609898	0.348771377146795
89	A	0.416400442257759	0.348771377146795
90	R	0.317907803401933	0.317907803401933
91	E	0.171248017957143	0.276136545977883
92	A	0.276136545977883	0.276136545977883
93	L	0.221955030134585	0.276136545977883
94	L	0.391525366068380	0.391525366068380
95	G	0.510867923008797	0.391525366068380
96	A	0.510867923008797	0.391525366068380
97	L	0.285080539216477	0.285080539216477
98	A	0.139709380541572	0.285080539216477
99	G	0.204250120667327	0.285080539216477
100	Q	0.311302168604457	0.311302168604457
101	G	0.408975357306124	0.363123669386646
102	V	0.385796229415264	0.363123669386646
103	A	0.363123669386646	0.363123669386646
104	P	0.363123669386646	0.363123669386646
105	G	0.319599431707610	0.319599431707610
106	D	0.212320778575499	0.212320778575499
107	V	0.142414855758945	0.204233484394543
108	T	0.191462303884324	0.191462303884324
109	L	0.204233484394543	0.145049788826023
110	V	0.145049788826023	0.151058685991049
111	V	0.096866993506488	0.145049788826023
112	G	0.151058685991049	0.142419844959344
113	T	0.136643183266105	0.142419844959344
114	H	0.142419844959344	0.151058685991049
115	G	0.384334187519782	0.216768820241291
116	H	0.216768820241291	0.338400263284271
117	S	0.339621931350929	0.338400263284271
118	D	0.338400263284271	0.216768820241291
119	H	0.203153119911847	0.203153119911847
120	I	0.101551149448598	0.182135988506314
121	G	0.155024598756067	0.182135988506314
122	N	0.182135988506314	0.182135988506314
123	L	0.279576545388438	0.279576545388438
124	G	0.490915042484985	0.490915042484985
125	L	0.604014590925437	0.604014590925437
126	F	0.604014590925437	0.604014590925437
127	P	0.766917186194633	0.604014590925437
128	G	0.604014590925437	0.604014590925437
129	A	0.583314689243732	0.748297198336742
130	A	0.748297198336742	0.748297198336742
131	L	0.875626519053167	0.761071840993565
132	L	0.761071840993565	0.761071840993565
133	V	0.761071840993565	0.761071840993565
134	S	0.561769259784614	0.601222426853464
135	H	0.425365990613152	0.601222426853464
136	D	0.601222426853464	0.601222426853464
137	F	0.789311512118002	0.695081937219201
138	C	0.721824597368704	0.695081937219201
139	L	0.695081937219201	0.695081937219201
140	P	0.478455204041450	0.478455204041450
141	G	0.478455204041450	0.478455204041450
142	G	0.289125060647354	0.289125060647354
143	R	0.189293573527908	0.232125889400033
144	Y	0.140705012758237	0.189293573527908
145	L	0.232125889400033	0.140705012758237
146	P	0.120895216194088	0.138606033589043
147	H	0.138606033589043	0.138606033589043
148	G	0.084594551405504	0.138606033589043
149	L	0.169607520633285	0.169607520633285
150	G	0.169607520633285	0.169607520633285
151	E	0.186748441976871	0.169607520633285
152	G	0.138606033589043	0.148656797985700
153	Q	0.148656797985700	0.138606033589043
154	P	0.050656984221116	0.138606033589043
155	L	0.096701700848720	0.148656797985700
156	R	0.164326190226461	0.146587753721274
157	L	0.241953076405429	0.161855700517644
158	G	0.146587753721274	0.164326190226461
159	P	0.161855700517644	0.202751345336306
160	G	0.202751345336306	0.202751345336306
161	L	0.266130095701553	0.209050811338150
162	E	0.229078290370997	0.209050811338150
163	V	0.209050811338150	0.209050811338150
164	W	0.114893830952863	0.114893830952863
165	A	0.114893830952863	0.114893830952863
166	T	0.033380192693213	0.083946088428004
167	P	0.072262872343481	0.083946088428004
168	G	0.083946088428004	0.083946088428004
169	H	0.171292332014714	0.157983311511503
170	G	0.157983311511503	0.171292332014714
171	G	0.357873206494040	0.171292332014714
172	Q	0.286257973525953	0.157983311511503
173	R	0.132790846287648	0.132790846287648
174	D	0.112018575917367	0.132790846287648
175	V	0.132790846287648	0.132790846287648
176	S	0.252859538657125	0.240917373067034
177	V	0.252859538657125	0.252859538657125
178	V	0.240917373067034	0.252859538657125
179	V	0.417206407153015	0.417206407153015
180	A	0.617547756004904	0.617547756004904
181	G	0.749017798501263	0.749017798501263
182	T	0.772437439635381	0.749017798501263
183	A	0.836996751595113	0.749017798501263
184	L	0.600781211792522	0.737655359138024
185	G	0.719595272990039	0.719595272990039
186	T	0.737655359138024	0.600781211792522
187	V	0.486282008551052	0.486282008551052
188	V	0.374572040890907	0.374572040890907
189	V	0.196082732185300	0.196082732185300
190	A	0.196082732185300	0.196082732185300
191	G	0.107600735996426	0.107600735996426
192	D	0.053394817581876	0.053394817581876
193	V	0.014784051584626	0.037421634925287
194	F	0.019461935388532	0.020601099267643
195	E	0.037421634925287	0.019461935388532
196	R	0.020601099267643	0.019461935388532
197	D	0.014911250690702	0.016402207767850
198	G	0.016402207767850	0.014911250690702
199	D	0.013406563045815	0.013406563045815
200	E	0.010213160627085	0.010213160627085
201	D	0.010213160627085	0.010213160627085
202	S	0.005116863224219	0.007169063797877
203	W	0.003366640586314	0.006137098668479
204	Q	0.007169063797877	0.006137098668479
205	A	0.006137098668479	0.007043219695504
206	L	0.007043219695504	0.007169063797877
207	S	0.010021173211887	0.010021173211887
208	E	0.019852205922915	0.019852205922915
209	D	0.036669503687610	0.036669503687610
210	P	0.066996274531581	0.062545330048176
211	A	0.071903902549254	0.066996274531581
212	A	0.062545330048176	0.071903902549254
213	Q	0.119598883672303	0.119598883672303
214	E	0.158796117463469	0.146286632353213
215	R	0.146286632353213	0.154734444307899
216	S	0.173744959162494	0.158796117463469
217	R	0.154734444307899	0.173744959162494
218	K	0.384471491577210	0.384471491577210
219	R	0.556176714990987	0.546720973355374
220	V	0.635220877402654	0.546720973355374
221	L	0.546720973355374	0.556176714990987
222	V	0.497063578760028	0.565313265837636
223	V	0.649852918730638	0.546720973355374
224	A	0.565313265837636	0.525033274355057
225	D	0.525033274355057	0.565313265837636
226	V	0.465482972433453	0.565313265837636
227	V	0.633143095543800	0.633143095543800
228	V	0.633143095543800	0.633143095543800
229	P	0.633143095543800	0.633143095543800
230	G	0.633143095543800	0.633143095543800
231	H	0.521975416285227	0.521975416285227
232	G	0.268794956938228	0.423810560628814
233	P	0.268794956938228	0.284677192377170
234	P	0.423810560628814	0.268794956938228
235	F	0.284677192377170	0.268794956938228
236	R	0.165529321163936	0.165529321163936
237	V	0.062599539200254	0.073584814425900
238	L	0.073584814425900	0.062599539200254
239	R	0.056883601407050	0.056883601407050
240	E	0.040581214766980	0.040581214766980
241	A	0.040581214766980	0.040581214766980
242	S	0.036258272116358	0.036258272116358
243	Q	0.033922372442686	0.033922372442686
244	P	0.018446427394944	0.018446427394944
245	E	0.015816981543820	0.015816981543820
246	T	0.008620487009033	0.008620487009033
247	E	0.002650180446214	0.006179769209093
248	G	0.002088999585999	0.006179769209093
249	G	0.006179769209093	0.006179769209093
250	G	0.008566825868487	0.006179769209093
251	N	0.006490363842397	0.006179769209093
252	S	0.003526116174557	0.003526116174557
253	Q	0.002384310636716	0.002384310636716
254	Q	0.002384310636716	0.002384310636716
255	E	0.002005354776097	0.002384310636716
256	P	0.004276883343708	0.004276883343708
257	V	0.010560422108816	0.010560422108816
258	V	0.500000000000000	0.500000000000000
259	G	0.500000000000000	0.500000000000000
260	D	0.500000000000000	0.500000000000000
261	E	0.500000000000000	0.500000000000000
262	E	0.500000000000000	0.500000000000000
263	P	0.500000000000000	0.500000000000000
264	A	0.500000000000000	0.500000000000000
265	L	0.500000000000000	0.500000000000000
266	H	0.500000000000000	0.500000000000000
