# Supplementary material for: Conserved degronome features governing quality control associated proteolysis
Source: Nat Commun. 2022 Dec 8;13:7588. doi: 10.1038/s41467-022-35298-y (PMC9732359; doi:10.1038/s41467-022-35298-y)
Supplement: Supplementary file 7 — Supplementary Data 5 [file 41467_2022_35298_MOESM7_ESM.zip › profile_A4D2B8.csv]

# Degron profile of A4D2B8
# logit: Predicted probability of a tile being a degron (PSI<2.2) assigned to central position
# smooth: Running median spanning 5 positions
resi	aa	logit	logit_smooth
1	M	0.500000000000000	0.500000000000000
2	V	0.500000000000000	0.500000000000000
3	T	0.500000000000000	0.500000000000000
4	M	0.500000000000000	0.500000000000000
5	C	0.500000000000000	0.500000000000000
6	G	0.500000000000000	0.500000000000000
7	G	0.500000000000000	0.500000000000000
8	H	0.500000000000000	0.500000000000000
9	R	0.433768488587205	0.488991984066629
10	P	0.488991984066629	0.433768488587205
11	E	0.361965937343739	0.361965937343739
12	N	0.243655322681909	0.285826374794761
13	F	0.285826374794761	0.243655322681909
14	L	0.158571263434719	0.158571263434719
15	H	0.125187604505818	0.158571263434719
16	Q	0.098013458353731	0.158571263434719
17	V	0.159210330713380	0.159210330713380
18	L	0.177209310932969	0.160770861161451
19	T	0.160770861161451	0.160770861161451
20	E	0.160770861161451	0.160770861161451
21	F	0.154383864303534	0.154383864303534
22	G	0.084351802421205	0.084351802421205
23	E	0.046744589417588	0.046744589417588
24	E	0.025448441048442	0.046040717136028
25	L	0.046040717136028	0.025448441048442
26	A	0.020948864276943	0.020948864276943
27	G	0.008537451251301	0.013577930072626
28	E	0.006398193210220	0.008537451251301
29	G	0.013577930072626	0.008537451251301
30	K	0.006222926592004	0.008857144546906
31	S	0.008857144546906	0.013577930072626
32	E	0.015327438843852	0.015327438843852
33	V	0.044835307741124	0.034089070985908
34	G	0.044835307741124	0.044835307741124
35	G	0.034089070985908	0.044835307741124
36	G	0.073734495012465	0.073734495012465
37	A	0.145417027781415	0.145417027781415
38	P	0.183721132838632	0.145417027781415
39	R	0.226582787269096	0.183721132838632
40	S	0.143972776397728	0.226582787269096
41	Y	0.319901718589598	0.319901718589598
42	L	0.353257399884414	0.353257399884414
43	Q	0.469944292108843	0.469944292108843
44	V	0.590012127069259	0.590012127069259
45	A	0.700231182083966	0.618019134048015
46	S	0.618019134048015	0.700231182083966
47	A	0.700231182083966	0.700231182083966
48	E	0.786870752602096	0.786870752602096
49	C	0.799205178696493	0.786870752602096
50	W	0.796775356129684	0.786870752602096
51	A	0.612074707462082	0.612074707462082
52	A	0.495391700491723	0.495391700491723
53	A	0.328560055179940	0.422989060156043
54	P	0.404756770755937	0.422989060156043
55	A	0.422989060156043	0.422989060156043
56	V	0.422989060156043	0.422989060156043
57	H	0.491196879765411	0.422989060156043
58	V	0.312518386701414	0.312518386701414
59	G	0.301318054236258	0.301318054236258
60	E	0.274766319838454	0.274766319838454
61	P	0.237877012078539	0.237877012078539
62	V	0.127412129896683	0.156364402254541
63	H	0.156364402254541	0.127412129896683
64	A	0.102484859903359	0.102484859903359
65	G	0.075932799835431	0.075932799835431
66	G	0.036696042590855	0.041068954842189
67	L	0.018633749649164	0.041068954842189
68	H	0.041068954842189	0.041068954842189
69	T	0.131852805346638	0.119013173947152
70	E	0.119013173947152	0.129544310152735
71	R	0.129544310152735	0.131852805346638
72	G	0.192887533683510	0.192887533683510
73	A	0.267857514603254	0.267857514603254
74	D	0.452118338761069	0.403270480561282
75	P	0.540591577493368	0.403270480561282
76	V	0.403270480561282	0.403270480561282
77	I	0.321541601505925	0.403270480561282
78	G	0.261671594133199	0.403270480561282
79	L	0.431038290564000	0.431038290564000
80	Y	0.529939415488395	0.529939415488395
81	L	0.579099439767091	0.531283176518787
82	V	0.531283176518787	0.579099439767091
83	H	0.658440887932477	0.658440887932477
84	R	0.696317466855805	0.658440887932477
85	G	0.696317466855805	0.658440887932477
86	G	0.459893853062680	0.471867184341678
87	A	0.471867184341678	0.459893853062680
88	C	0.339117118572683	0.339117118572683
89	Q	0.214749163171886	0.214749163171886
90	T	0.128291559336088	0.128291559336088
91	P	0.068343307366668	0.106969456795916
92	T	0.064364826924653	0.106969456795916
93	V	0.106969456795916	0.106969456795916
94	G	0.106969456795916	0.106969456795916
95	N	0.243887221774442	0.178022876892148
96	R	0.220796926892544	0.202080972816376
97	Q	0.178022876892148	0.202080972816376
98	T	0.202080972816376	0.202080972816376
99	P	0.175547844185626	0.202080972816376
100	T	0.212771030904514	0.202080972816376
101	L	0.223867931605734	0.212771030904514
102	G	0.154330440567333	0.223867931605734
103	I	0.228526664876083	0.228526664876083
104	H	0.274050766032120	0.261303835759107
105	A	0.261303835759107	0.274050766032120
106	R	0.277136863213686	0.277136863213686
107	P	0.416030194019127	0.416030194019127
108	R	0.611588515177156	0.611588515177156
109	R	0.611588515177156	0.611588515177156
110	R	0.611588515177156	0.611588515177156
111	A	0.796443666357937	0.783102723785531
112	T	0.783102723785531	0.796443666357937
113	T	0.804299091869136	0.804299091869136
114	S	0.862209941372986	0.814289845646894
115	L	0.814289845646894	0.814289845646894
116	L	0.829452292861327	0.814289845646894
117	T	0.781466322085128	0.814289845646894
118	L	0.802655873307947	0.829452292861327
119	L	0.865383561026385	0.849667830967442
120	L	0.849667830967442	0.865383561026385
121	A	0.899759175596821	0.899759175596821
122	F	0.915933286597803	0.915933286597803
123	G	0.953419862077012	0.915933286597803
124	K	0.956861993344977	0.915933286597803
125	N	0.899260566867849	0.899260566867849
126	A	0.882421815682121	0.882421815682121
127	V	0.751260717072585	0.751260717072585
128	R	0.616519020009336	0.616519020009336
129	C	0.616519020009336	0.616519020009336
130	A	0.569795762901676	0.569795762901676
131	L	0.414819097236713	0.520340610367463
132	I	0.502889925318425	0.520340610367463
133	G	0.520340610367463	0.505418765336645
134	P	0.596024124132601	0.520340610367463
135	G	0.505418765336645	0.520340610367463
136	S	0.529588020106171	0.513360418843288
137	L	0.513360418843288	0.505418765336645
138	T	0.273885008795620	0.273885008795620
139	S	0.207140270676110	0.207140270676110
140	R	0.207140270676110	0.207140270676110
141	T	0.088439204422924	0.088439204422924
142	R	0.068616267663891	0.075541888742500
143	P	0.075541888742500	0.068616267663891
144	L	0.058424500201250	0.062746454150716
145	T	0.062746454150716	0.058424500201250
146	E	0.037025051725909	0.037025051725909
147	P	0.021366484859725	0.037025051725909
148	L	0.035895077512260	0.037025051725909
149	G	0.060570149500759	0.060570149500759
150	E	0.106471028835829	0.085817223445808
151	K	0.085817223445808	0.085817223445808
152	E	0.085817223445808	0.085817223445808
153	R	0.051154686741331	0.051154686741331
154	R	0.043361214465103	0.051154686741331
155	E	0.043361214465103	0.049634043905939
156	V	0.054405141350041	0.043361214465103
157	F	0.049634043905939	0.049634043905939
158	F	0.038145002719175	0.054405141350041
159	P	0.069310430941058	0.058968937884124
160	P	0.058968937884124	0.069310430941058
161	R	0.156928442175448	0.084079522385387
162	P	0.090117666936952	0.090117666936952
163	E	0.084079522385387	0.091874167064536
164	R	0.137857883570809	0.091874167064536
165	V	0.091874167064536	0.091874167064536
166	E	0.096838765288738	0.091874167064536
167	H	0.031894118291842	0.040139969451529
168	N	0.031894118291842	0.040139969451529
169	V	0.040139969451529	0.040139969451529
170	E	0.040139969451529	0.040139969451529
171	S	0.050406688268950	0.050406688268950
172	S	0.065338001833512	0.065338001833512
173	R	0.073654227380612	0.069647614091806
174	W	0.069647614091806	0.073654227380612
175	E	0.089739794348980	0.083785920374618
176	P	0.083785920374618	0.083785920374618
177	R	0.110615791844851	0.083785920374618
178	R	0.052258904082212	0.067699759613111
179	R	0.067699759613111	0.067699759613111
180	G	0.054468561818919	0.067699759613111
181	A	0.097173969105201	0.067699759613111
182	C	0.078165886408404	0.059619292493994
183	G	0.041062218241750	0.074481688094098
184	S	0.059619292493994	0.059619292493994
185	R	0.074481688094098	0.053381143595344
186	G	0.053381143595344	0.053381143595344
187	G	0.038012832174245	0.038012832174245
188	N	0.035330301712727	0.038012832174245
189	F	0.035330301712727	0.037442196242445
190	P	0.048428626038754	0.037442196242445
191	S	0.037442196242445	0.048428626038754
192	P	0.048933353541603	0.048915261002164
193	R	0.088138667460705	0.048933353541603
194	G	0.048915261002164	0.068378040613615
195	G	0.068378040613615	0.079371995224329
196	S	0.106453327420834	0.068378040613615
197	G	0.079371995224329	0.068378040613615
198	V	0.044107868202876	0.051491726391503
199	A	0.051491726391503	0.051491726391503
200	S	0.051491726391503	0.051491726391503
201	L	0.060653873118905	0.051491726391503
202	E	0.033216184382210	0.051491726391503
203	R	0.037190426258155	0.055811966212244
204	A	0.058999160318460	0.055811966212244
205	E	0.055811966212244	0.058999160318460
206	S	0.087547575576830	0.080884160509494
207	S	0.102774921982993	0.080884160509494
208	S	0.080884160509494	0.080884160509494
209	T	0.069594713769185	0.074982487742393
210	E	0.074982487742393	0.069594713769185
211	P	0.065916101333545	0.065916101333545
212	A	0.065916101333545	0.065916101333545
213	K	0.051426177228363	0.065916101333545
214	A	0.086286604085137	0.086286604085137
215	I	0.138702467927486	0.138067481593091
216	K	0.147928674519668	0.138702467927486
217	P	0.138067481593091	0.147928674519668
218	I	0.243894743783749	0.243894743783749
219	D	0.474275386498239	0.395360279058201
220	R	0.514882634966323	0.395360279058201
221	K	0.395360279058201	0.450305734670419
222	S	0.370876926460862	0.406941481800900
223	V	0.450305734670419	0.395360279058201
224	H	0.406941481800900	0.406941481800900
225	Q	0.382194278440084	0.406941481800900
226	I	0.421234558794303	0.406941481800900
227	C	0.401773475432404	0.421234558794303
228	S	0.573345534337252	0.557365777410480
229	G	0.557365777410480	0.573345534337252
230	P	0.621073397028609	0.607112433149035
231	V	0.736497005927108	0.607112433149035
232	V	0.607112433149035	0.621073397028609
233	P	0.451416753788771	0.607112433149035
234	S	0.626234114687771	0.583924864563658
235	L	0.583924864563658	0.451416753788771
236	S	0.334133632665465	0.344923752928852
237	T	0.284733985819570	0.344923752928852
238	A	0.344923752928852	0.334133632665465
239	V	0.537841892426272	0.284733985819570
240	K	0.254326064237207	0.254326064237207
241	E	0.197072552550632	0.211298974387165
242	L	0.179192818406764	0.197072552550632
243	V	0.211298974387165	0.179192818406764
244	E	0.126007513809537	0.179192818406764
245	N	0.102635209626993	0.126007513809537
246	S	0.187202538401100	0.102635209626993
247	L	0.085755444901056	0.093656553427575
248	D	0.093656553427575	0.093656553427575
249	A	0.093656553427575	0.093656553427575
250	G	0.252699583893265	0.093656553427575
251	A	0.145079026711944	0.130416345329184
252	T	0.047378041831947	0.130416345329184
253	N	0.130416345329184	0.130416345329184
254	I	0.125055557663779	0.125055557663779
255	D	0.195971009309086	0.130416345329184
256	L	0.060892951858637	0.195971009309086
257	K	0.195971009309086	0.195971009309086
258	L	0.287929915149570	0.234915927799362
259	K	0.234915927799362	0.287929915149570
260	D	0.299068634280823	0.287929915149570
261	Y	0.296782183816616	0.286838627416612
262	G	0.286838627416612	0.286838627416612
263	V	0.135490471526556	0.191648072988305
264	D	0.191648072988305	0.168485318456457
265	L	0.168485318456457	0.139775597105515
266	I	0.139775597105515	0.139775597105515
267	E	0.128535540212146	0.128535540212146
268	V	0.082411569778877	0.093519658353544
269	S	0.093519658353544	0.082411569778877
270	G	0.033080399560905	0.037844445422586
271	N	0.034654627826832	0.037844445422586
272	G	0.037844445422586	0.034654627826832
273	C	0.043228422078714	0.034654627826832
274	G	0.017857975684815	0.028699442134586
275	V	0.016501589858033	0.028699442134586
276	E	0.028699442134586	0.028699442134586
277	E	0.031524942831948	0.029774971346158
278	E	0.029774971346158	0.031524942831948
279	N	0.041925950581274	0.041925950581274
280	F	0.056130952357435	0.047192290816418
281	E	0.073665705733657	0.056130952357435
282	G	0.047192290816418	0.058171488191934
283	L	0.058171488191934	0.068673938380852
284	T	0.068673938380852	0.068673938380852
285	L	0.105952845305484	0.105952845305484
286	K	0.105952845305484	0.105952845305484
287	H	0.278342508002001	0.137628740478032
288	H	0.373686339412342	0.278342508002001
289	T	0.137628740478032	0.343077858782974
290	S	0.343077858782974	0.343077858782974
291	K	0.369939888730074	0.327235545687099
292	I	0.223824321369879	0.327235545687099
293	Q	0.327235545687099	0.223824321369879
294	E	0.129404641151050	0.216452942917003
295	F	0.137479333000295	0.162288556223752
296	A	0.216452942917003	0.162288556223752
297	D	0.162288556223752	0.216452942917003
298	L	0.263640383102921	0.236508134082634
299	P	0.278650555249503	0.236508134082634
300	Q	0.236508134082634	0.236508134082634
301	V	0.080334454152067	0.236508134082634
302	E	0.104088092196666	0.169076994191424
303	T	0.275461605286624	0.142229395207589
304	F	0.169076994191424	0.169076994191424
305	G	0.142229395207589	0.275461605286624
306	F	0.383965079831072	0.347552351123035
307	R	0.347552351123035	0.383965079831072
308	G	0.434733149006226	0.434733149006226
309	E	0.610277111286115	0.444262131268448
310	A	0.478698773573744	0.478698773573744
311	L	0.444262131268448	0.478698773573744
312	S	0.574178585766683	0.478698773573744
313	S	0.421835088470123	0.512560276977477
314	L	0.662699656430346	0.512560276977477
315	C	0.512560276977477	0.512560276977477
316	A	0.496303957323069	0.662699656430346
317	L	0.676639584268003	0.676639584268003
318	S	0.797139282641109	0.744022674013201
319	D	0.845211987611425	0.781032798377546
320	V	0.744022674013201	0.781032798377546
321	T	0.781032798377546	0.770790286383655
322	I	0.770790286383655	0.753239379608711
323	S	0.753239379608711	0.753239379608711
324	T	0.589720170685680	0.589720170685680
325	C	0.542156546545615	0.560944196730358
326	H	0.404788185842780	0.560944196730358
327	V	0.560944196730358	0.560944196730358
328	S	0.813410327670707	0.702485130670003
329	A	0.826881704036590	0.702485130670003
330	K	0.702485130670003	0.702485130670003
331	V	0.555620606130416	0.683999638167130
332	G	0.683999638167130	0.618128405566388
333	T	0.618128405566388	0.618128405566388
334	R	0.487305436227051	0.642208786573845
335	L	0.642208786573845	0.642208786573845
336	V	0.681820784674231	0.642208786573845
337	F	0.664108565003411	0.642208786573845
338	D	0.603011479689736	0.619606041367542
339	H	0.619606041367542	0.619606041367542
340	Y	0.448089029180767	0.609833947797796
341	G	0.650237452684079	0.609833947797796
342	K	0.609833947797796	0.609643924566584
343	I	0.609643924566584	0.609643924566584
344	I	0.414044568454183	0.414044568454183
345	Q	0.308949222549855	0.352489731683422
346	K	0.153189175915561	0.337970675262877
347	T	0.352489731683422	0.334606353150471
348	P	0.337970675262877	0.337970675262877
349	Y	0.334606353150471	0.352489731683422
350	P	0.399451000597728	0.357796388013133
351	H	0.546092957943425	0.357796388013133
352	P	0.357796388013133	0.357796388013133
353	R	0.201594615834234	0.357796388013133
354	G	0.339546701050285	0.357796388013133
355	M	0.504674298820753	0.501941595240698
356	T	0.501941595240698	0.504674298820753
357	V	0.545185202398020	0.545185202398020
358	S	0.565367852435579	0.565367852435579
359	V	0.565367852435579	0.565367852435579
360	K	0.672946346903977	0.672946346903977
361	Q	0.722971170870993	0.722811203719591
362	L	0.722811203719591	0.722811203719591
363	F	0.764804632674326	0.722811203719591
364	S	0.553825316136802	0.696419184046097
365	T	0.696419184046097	0.572496275717624
366	L	0.553809751076436	0.553825316136802
367	P	0.572496275717624	0.572496275717624
368	V	0.383849278436824	0.572496275717624
369	H	0.573610288003048	0.572496275717624
370	H	0.578879340943738	0.408229382723882
371	K	0.408229382723882	0.408229382723882
372	E	0.258208172144193	0.313124140403495
373	F	0.273023738242180	0.280371941286311
374	Q	0.313124140403495	0.280371941286311
375	R	0.280371941286311	0.299169728110123
376	N	0.461331507544434	0.313124140403495
377	I	0.299169728110123	0.425233092213614
378	K	0.425233092213614	0.457159438697031
379	K	0.457159438697031	0.457159438697031
380	K	0.625328910106224	0.625328910106224
381	R	0.823564088742096	0.625328910106224
382	A	0.729394889393669	0.684811177233446
383	C	0.593500158008893	0.716471944354671
384	F	0.684811177233446	0.698718426468832
385	P	0.716471944354671	0.684811177233446
386	F	0.698718426468832	0.684811177233446
387	A	0.676466715937661	0.676466715937661
388	F	0.560090109750055	0.623670369830270
389	C	0.623670369830270	0.605680016384352
390	R	0.605680016384352	0.560090109750055
391	D	0.515479808865483	0.515479808865483
392	C	0.448475262185076	0.515479808865483
393	Q	0.395599627158484	0.448475262185076
394	F	0.591278135903961	0.448475262185076
395	P	0.396903911478643	0.396903911478643
396	E	0.477674562020621	0.396903911478643
397	A	0.311106364964807	0.311106364964807
398	S	0.192946923956598	0.238013083634594
399	P	0.213790088664972	0.238013083634594
400	A	0.238013083634594	0.238013083634594
401	M	0.267657488746668	0.238013083634594
402	L	0.285954403736182	0.238013083634594
403	P	0.154106647736795	0.267657488746668
404	V	0.187819158432761	0.249167920911506
405	Q	0.287148473447320	0.220012676925857
406	P	0.249167920911506	0.220012676925858
407	A	0.220012676925857	0.220012676925858
408	E	0.220012676925858	0.220012676925857
409	L	0.198589062343476	0.198589062343476
410	T	0.122844052579480	0.123435109115413
411	P	0.106897333357383	0.123435109115413
412	R	0.123435109115413	0.122844052579480
413	S	0.134297882238526	0.106897333357383
414	T	0.088027880557768	0.088027880557768
415	P	0.053706768728277	0.088027880557768
416	P	0.035390594346865	0.088027880557768
417	H	0.098272000728572	0.098272000728572
418	P	0.105627823185559	0.105627823185559
419	C	0.105627823185559	0.105627823185559
420	S	0.191556349753445	0.191556349753445
421	L	0.290944771362128	0.288694848779101
422	E	0.290944771362128	0.290944771362128
423	D	0.288694848779101	0.290944771362128
424	N	0.448814918331572	0.399257741770541
425	V	0.474562291022812	0.399257741770541
426	I	0.399257741770541	0.399257741770541
427	T	0.371522173171478	0.371522173171478
428	V	0.238355896615018	0.238355896615018
429	F	0.191330906204289	0.191330906204289
430	S	0.111854795182414	0.191330906204289
431	S	0.179909022457679	0.191330906204289
432	V	0.500000000000000	0.500000000000000
433	K	0.500000000000000	0.500000000000000
434	N	0.500000000000000	0.500000000000000
435	G	0.500000000000000	0.500000000000000
436	P	0.500000000000000	0.500000000000000
437	G	0.500000000000000	0.500000000000000
438	S	0.500000000000000	0.500000000000000
439	S	0.500000000000000	0.500000000000000
440	R	0.500000000000000	0.500000000000000
