# Supplementary material for: Conserved degronome features governing quality control associated proteolysis
Source: Nat Commun. 2022 Dec 8;13:7588. doi: 10.1038/s41467-022-35298-y (PMC9732359; doi:10.1038/s41467-022-35298-y)
Supplement: Supplementary file 7 — Supplementary Data 5 [file 41467_2022_35298_MOESM7_ESM.zip › profile_A4D2G3.csv]

# Degron profile of A4D2G3
# logit: Predicted probability of a tile being a degron (PSI<2.2) assigned to central position
# smooth: Running median spanning 5 positions
resi	aa	logit	logit_smooth
1	M	0.500000000000000	0.500000000000000
2	G	0.500000000000000	0.500000000000000
3	G	0.500000000000000	0.500000000000000
4	N	0.500000000000000	0.500000000000000
5	Q	0.500000000000000	0.500000000000000
6	T	0.500000000000000	0.500000000000000
7	S	0.500000000000000	0.500000000000000
8	I	0.500000000000000	0.500000000000000
9	T	0.471663029942232	0.500000000000000
10	E	0.547198307859466	0.547198307859466
11	F	0.547198307859467	0.547198307859467
12	L	0.576028377243751	0.576028377243751
13	L	0.648854768165888	0.648854768165888
14	L	0.803043393687654	0.788181662380402
15	G	0.788181662380402	0.803043393687654
16	F	0.848398490091670	0.837769035246629
17	P	0.837769035246629	0.848398490091670
18	I	0.905624085868704	0.905624085868704
19	G	0.968973769500075	0.926670644662947
20	P	0.926670644662947	0.926670644662947
21	R	0.926670644662947	0.926670644662947
22	I	0.926299315466313	0.926670644662947
23	Q	0.869963606738972	0.926670644662947
24	M	0.943259663298423	0.943259663298423
25	L	0.943259663298423	0.943259663298423
26	L	0.971312890606402	0.971312890606402
27	F	0.971312890606402	0.971312890606402
28	G	0.988190464165744	0.988190464165744
29	L	0.995035310911548	0.995035310911548
30	F	0.997142676220667	0.996224569659394
31	S	0.996904281805489	0.996224569659394
32	L	0.996224569659394	0.996224569659394
33	F	0.992866624112185	0.992866624112185
34	Y	0.982460290819318	0.982460290819318
35	I	0.967890764335834	0.982460290819318
36	F	0.970453580156854	0.970453580156854
37	I	0.987895745989561	0.970453580156854
38	L	0.970453580156854	0.970609503656896
39	L	0.970609503656896	0.972817588150446
40	G	0.985344487370307	0.972817588150446
41	N	0.972817588150446	0.972817588150446
42	G	0.972961383805290	0.972817588150446
43	T	0.912190260135491	0.912190260135491
44	I	0.836135972079392	0.836135972079392
45	L	0.746612289750287	0.746612289750287
46	G	0.731108057077786	0.731108057077786
47	L	0.609419373672771	0.609419373672771
48	I	0.456424639886449	0.609419373672771
49	S	0.485601142346311	0.609419373672771
50	L	0.641535578155200	0.641535578155200
51	D	0.803846869820842	0.803846869820842
52	S	0.883363887430113	0.874226059614817
53	R	0.874226059614817	0.874226059614817
54	L	0.874226059614817	0.874226059614817
55	H	0.901900658917064	0.874226059614817
56	T	0.840659636502970	0.856618439585771
57	P	0.829596560233935	0.844312073617733
58	M	0.856618439585771	0.844312073617733
59	Y	0.844312073617733	0.856618439585771
60	F	0.948728979867512	0.902419547447916
61	F	0.902419547447916	0.919347994782138
62	L	0.945800337727525	0.944372180468070
63	S	0.919347994782138	0.944372180468070
64	H	0.944372180468070	0.945800337727525
65	L	0.953718142851630	0.953718142851630
66	A	0.974953127352354	0.953718142851630
67	V	0.962800288511352	0.953718142851630
68	V	0.937944946259412	0.937944946259412
69	D	0.932409620041671	0.932409620041671
70	I	0.862554706234733	0.862554706234733
71	A	0.755031507512503	0.862554706234733
72	C	0.822550716381848	0.862554706234733
73	A	0.889839697410550	0.825782427629658
74	C	0.879985210493685	0.839274651452330
75	S	0.825782427629658	0.851909360320803
76	T	0.839274651452330	0.851909360320803
77	V	0.851909360320803	0.839274651452330
78	P	0.925423059242616	0.839274651452330
79	Q	0.838208745874534	0.838208745874534
80	M	0.838208745874534	0.838208745874534
81	L	0.752605926818144	0.752605926818144
82	V	0.678155735060262	0.727652808230669
83	N	0.727652808230669	0.727652808230669
84	L	0.727652808230669	0.727652808230669
85	L	0.831586274908089	0.759649142494073
86	H	0.780381388168953	0.780381388168953
87	P	0.759649142494073	0.831586274908089
88	A	0.846152281122213	0.780381388168953
89	K	0.846152281122213	0.759649142494073
90	P	0.747461498757578	0.752229315656632
91	I	0.615594615350190	0.751211797405308
92	S	0.752229315656632	0.751211797405308
93	F	0.751211797405308	0.751211797405308
94	A	0.751211797405308	0.752229315656632
95	G	0.839567454887457	0.839567454887457
96	C	0.920422329033107	0.904078542122197
97	M	0.904078542122197	0.920422329033107
98	T	0.949184375619140	0.934557192932346
99	Q	0.964244792029885	0.935222585537649
100	M	0.934557192932346	0.935222585537649
101	F	0.935222585537649	0.934557192932346
102	L	0.816042460328147	0.934557192932346
103	F	0.853025911324321	0.935157447140075
104	L	0.935157447140075	0.935157447140075
105	S	0.944055054827364	0.944055054827364
106	F	0.954707747988037	0.954707747988037
107	A	0.972643718402532	0.972643718402532
108	H	0.985010462127820	0.972643718402532
109	T	0.985010462127820	0.972643718402532
110	E	0.972353044510395	0.972353044510395
111	C	0.970068697441124	0.970068697441124
112	L	0.896578267154140	0.896578267154140
113	L	0.832742454081841	0.896041655764998
114	L	0.896041655764998	0.887217990742636
115	V	0.887217990742636	0.887217990742636
116	V	0.887217990742636	0.896041655764998
117	M	0.936931391472737	0.936931391472737
118	S	0.959337643542794	0.959107505789549
119	Y	0.977926978997820	0.959107505789549
120	D	0.959107505789549	0.959107505789549
121	R	0.959107505789549	0.959107505789549
122	Y	0.930892193128588	0.930892193128588
123	V	0.925444785084547	0.925444785084547
124	A	0.879213239439724	0.879213239439724
125	I	0.811868684074780	0.879213239439724
126	C	0.853837874623064	0.853837874623064
127	H	0.897809601908210	0.853837874623064
128	P	0.836886830287556	0.897809601908210
129	L	0.953115346631321	0.945940201929169
130	R	0.946705850331732	0.945940201929169
131	Y	0.945940201929169	0.946705850331732
132	S	0.942775151701947	0.945940201929169
133	T	0.964703907197324	0.942775151701947
134	I	0.931378405406487	0.942775151701947
135	M	0.940761719832860	0.947582107637702
136	T	0.947582107637702	0.947582107637702
137	W	0.975582899952334	0.952219000936585
138	K	0.955559016868274	0.955559016868274
139	V	0.952219000936585	0.957975352976443
140	C	0.957975352976443	0.957975352976443
141	I	0.978906840157616	0.969719762408452
142	T	0.988537034502092	0.973199019480715
143	L	0.969719762408452	0.978906840157616
144	A	0.973199019480715	0.984618816102518
145	L	0.985396273319867	0.984618816102518
146	T	0.984618816102518	0.985396273319867
147	S	0.988141000971062	0.988141000971062
148	W	0.989223506028454	0.988141000971062
149	I	0.989847209162645	0.989223506028454
150	L	0.980998424373832	0.989223506028454
151	G	0.989683758313590	0.989683758313590
152	V	0.988646955265788	0.989683758313590
153	L	0.992554610777399	0.992554610777399
154	L	0.992554610777399	0.992554610777399
155	A	0.995979434640556	0.995018890574253
156	L	0.995273189313569	0.995018890574253
157	V	0.995018890574253	0.995018890574253
158	H	0.989911178383316	0.995018890574253
159	L	0.989856584673432	0.989911178383316
160	V	0.995197912809648	0.989856584673432
161	L	0.989233451228111	0.989233451228111
162	L	0.976509778364190	0.976509778364190
163	L	0.953307671164184	0.953307671164184
164	P	0.940067290848607	0.940067290848607
165	L	0.940067290848607	0.940067290848607
166	S	0.879472480574123	0.879472480574123
167	F	0.879472480574123	0.879472480574123
168	C	0.878893382259803	0.879472480574123
169	G	0.888286328536679	0.878893382259803
170	P	0.871724314497266	0.871724314497266
171	Q	0.674974982295430	0.799276723910311
172	K	0.692353881956589	0.722309040022924
173	L	0.799276723910311	0.722309040022924
174	N	0.722309040022924	0.799276723910311
175	H	0.816029928216727	0.799276723910311
176	F	0.816846980892995	0.816029928216727
177	F	0.723667831560562	0.816846980892995
178	C	0.866799024199260	0.866799024199260
179	E	0.903801685921590	0.903801685921590
180	I	0.942360363598780	0.903801685921590
181	M	0.955118342529967	0.903801685921590
182	A	0.849880308908557	0.878269627302361
183	V	0.878269627302361	0.878269627302361
184	L	0.878269627302361	0.878269627302361
185	K	0.887151600415910	0.878269627302361
186	L	0.769470352935232	0.779983787947515
187	A	0.544102216056603	0.769470352935232
188	C	0.779983787947515	0.748077239607320
189	A	0.723671147095651	0.748077239607320
190	D	0.748077239607320	0.765881186104480
191	T	0.819685688947675	0.748077239607320
192	H	0.765881186104480	0.748077239607320
193	I	0.568314853570857	0.631488511106295
194	N	0.631488511106295	0.608686243273101
195	E	0.608686243273101	0.573789598154904
196	V	0.558994108752553	0.608686243273101
197	M	0.573789598154904	0.608686243273101
198	V	0.673303680711250	0.673303680711250
199	L	0.875500524743343	0.840223507493618
200	A	0.840223507493618	0.846005663726048
201	G	0.856858076530281	0.856858076530281
202	A	0.846005663726048	0.856858076530281
203	V	0.928259630149193	0.928259630149193
204	S	0.957516514317708	0.930372481904335
205	V	0.930372481904335	0.938084149299280
206	L	0.938084149299280	0.938084149299280
207	V	0.947611208760982	0.931425649281336
208	G	0.905911290281746	0.938084149299280
209	A	0.931425649281336	0.947611208760982
210	F	0.968391256167752	0.964176101870438
211	F	0.964176101870438	0.968391256167752
212	S	0.969817538543487	0.969817538543487
213	T	0.983703837933598	0.973771001169883
214	V	0.982709329491838	0.977936039547272
215	I	0.973771001169883	0.982709329491838
216	S	0.977936039547272	0.982709329491838
217	Y	0.991002033331173	0.988319545583556
218	V	0.988319545583556	0.988319545583556
219	H	0.989269903502415	0.988319545583556
220	I	0.978507487076008	0.978507487076008
221	L	0.978507487076008	0.978507487076008
222	C	0.971466323153401	0.971466323153401
223	A	0.919754652709590	0.919754652709590
224	I	0.809755977057985	0.872351284386554
225	L	0.872351284386554	0.809755977057985
226	K	0.784588408028946	0.784588408028946
227	I	0.668178628665853	0.696249710986045
228	Q	0.696249710986045	0.677799384490751
229	S	0.677799384490751	0.668178628665853
230	G	0.528252040403313	0.650067974315453
231	E	0.586754779640665	0.586754779640665
232	G	0.650067974315453	0.528252040403313
233	C	0.477120017626815	0.477120017626815
234	Q	0.326923630870342	0.357083065595268
235	K	0.357083065595268	0.357083065595268
236	A	0.338850564875819	0.357083065595268
237	F	0.471420802182029	0.471420802182029
238	S	0.603313859962107	0.603313859962107
239	I	0.774290225276414	0.774290225276414
240	C	0.818763960429306	0.818763960429306
241	S	0.918205768302209	0.918205768302209
242	S	0.928894235818695	0.928894235818695
243	H	0.960801445721319	0.941837502891433
244	L	0.951587482598441	0.941837502891433
245	C	0.941837502891433	0.951587482598441
246	V	0.914056957034512	0.951587482598441
247	V	0.955855145257974	0.953012242912404
248	G	0.955855145257974	0.955855145257974
249	L	0.953012242912404	0.955855145257974
250	F	0.972308501506744	0.969591209164858
251	Y	0.983573256133787	0.969591209164858
252	G	0.969591209164858	0.969591209164858
253	T	0.935175887139585	0.935175887139585
254	A	0.892360048723603	0.893799355700011
255	I	0.893799355700011	0.892360048723603
256	I	0.739129251883950	0.789367760524329
257	M	0.789367760524329	0.739129251883950
258	Y	0.629024181714754	0.629024181714754
259	V	0.461083909459048	0.461083909459048
260	E	0.221015801907069	0.257198620083547
261	P	0.257198620083547	0.244082197472865
262	Q	0.244082197472865	0.221015801907069
263	Y	0.198760970008552	0.198760970008552
264	E	0.174196734391158	0.195589450572258
265	S	0.162935755246564	0.195589450572258
266	P	0.195589450572258	0.195589450572258
267	K	0.208770804312564	0.208770804312564
268	E	0.224264070771019	0.224264070771019
269	Q	0.351865476336213	0.351865476336213
270	K	0.389762220859681	0.389762220859681
271	K	0.565307488618257	0.565307488618257
272	Y	0.583952527339715	0.583952527339715
273	L	0.659808029291963	0.622436143105407
274	L	0.622436143105407	0.659808029291963
275	L	0.744698505929960	0.744698505929960
276	F	0.853209509907031	0.853209509907031
277	H	0.889280952638413	0.880941286775807
278	S	0.880941286775807	0.889280952638413
279	L	0.936483890304692	0.936483890304692
280	F	0.969547957482375	0.944282366407963
281	N	0.969547957482375	0.944282366407963
282	P	0.944282366407963	0.944282366407963
283	M	0.944282366407963	0.944282366407963
284	L	0.906831560507105	0.906831560507105
285	N	0.805165925740060	0.805165925740060
286	P	0.783268277809693	0.783268277809693
287	L	0.674771319425076	0.674771319425076
288	I	0.653176339451089	0.653176339451089
289	Y	0.481867909725969	0.513194166159962
290	S	0.469866582154838	0.513194166159962
291	L	0.513194166159962	0.481867909725969
292	R	0.568379306320692	0.473349254301455
293	N	0.397900025643577	0.513194166159962
294	K	0.473349254301455	0.568379306320692
295	E	0.613945788974057	0.473349254301455
296	V	0.613945788974058	0.473349254301455
297	Q	0.309605819967826	0.309605819967826
298	G	0.196283585555145	0.196283585555145
299	T	0.187155161093543	0.187155161093543
300	L	0.116790252473715	0.187155161093543
301	K	0.110247134685710	0.187155161093543
302	R	0.500000000000000	0.500000000000000
303	M	0.500000000000000	0.500000000000000
304	L	0.500000000000000	0.500000000000000
305	E	0.500000000000000	0.500000000000000
306	K	0.500000000000000	0.500000000000000
307	K	0.500000000000000	0.500000000000000
308	R	0.500000000000000	0.500000000000000
309	T	0.500000000000000	0.500000000000000
310	S	0.500000000000000	0.500000000000000
