# Supplementary material for: Conserved degronome features governing quality control associated proteolysis
Source: Nat Commun. 2022 Dec 8;13:7588. doi: 10.1038/s41467-022-35298-y (PMC9732359; doi:10.1038/s41467-022-35298-y)
Supplement: Supplementary file 7 — Supplementary Data 5 [file 41467_2022_35298_MOESM7_ESM.zip › profile_A4D2H0.csv]

# Degron profile of A4D2H0
# logit: Predicted probability of a tile being a degron (PSI<2.2) assigned to central position
# smooth: Running median spanning 5 positions
resi	aa	logit	logit_smooth
1	M	0.500000000000000	0.500000000000000
2	E	0.500000000000000	0.500000000000000
3	E	0.500000000000000	0.500000000000000
4	P	0.500000000000000	0.500000000000000
5	G	0.500000000000000	0.500000000000000
6	A	0.500000000000000	0.500000000000000
7	T	0.500000000000000	0.500000000000000
8	P	0.500000000000000	0.500000000000000
9	Q	0.151606699737444	0.182484925909626
10	P	0.063857134752606	0.182484925909626
11	Y	0.182484925909626	0.182484925909626
12	L	0.295532240672341	0.295532240672341
13	G	0.347474334001093	0.347474334001093
14	L	0.545683473814677	0.545683473814677
15	V	0.625337548436839	0.625337548436839
16	L	0.669527174492868	0.669527174492868
17	E	0.745223482315307	0.745223482315307
18	E	0.856231954671590	0.745223482315307
19	L	0.856231954671590	0.745223482315307
20	R	0.663864428613181	0.676510521307393
21	R	0.512501164128232	0.663864428613181
22	V	0.676510521307393	0.545672466454254
23	V	0.545672466454254	0.512501164128232
24	A	0.374473962788992	0.374473962788992
25	A	0.137381105775494	0.180376966498734
26	L	0.137381105775494	0.137381105775494
27	P	0.180376966498734	0.137381105775494
28	E	0.090554645251255	0.137381105775494
29	S	0.137757477502273	0.109260462764358
30	M	0.100681045957043	0.100681045957043
31	R	0.109260462764358	0.100681045957043
32	P	0.057617294869672	0.057617294869672
33	D	0.047457451257219	0.047457451257219
34	E	0.022776557975408	0.044671810938363
35	N	0.022776557975408	0.044671810938363
36	P	0.044671810938363	0.044671810938363
37	Y	0.121958947197120	0.121958947197120
38	G	0.182347367669768	0.153955679629453
39	F	0.153955679629453	0.171481770947021
40	P	0.171481770947021	0.182347367669768
41	S	0.293407716214727	0.293407716214727
42	E	0.628462460494790	0.628462460494790
43	L	0.690172351308745	0.690172351308745
44	V	0.839911909857379	0.839911909857379
45	V	0.920210222359658	0.919096454948850
46	C	0.919096454948850	0.920210222359658
47	A	0.962440215730282	0.962440215730282
48	A	0.962636799527570	0.962636799527570
49	V	0.982742083447859	0.982742083447859
50	I	0.990688704967490	0.990688704967490
51	G	0.997136063595655	0.995711759932711
52	F	0.997282570272753	0.995711759932711
53	F	0.995711759932711	0.995711759932711
54	V	0.992709368042874	0.993728568117034
55	V	0.993728568117034	0.992873013571589
56	L	0.992873013571589	0.992709368042874
57	L	0.991268097350821	0.991268097350821
58	F	0.991268097350821	0.991268097350821
59	L	0.983650080969989	0.987589425883793
60	W	0.987589425883793	0.983650080969989
61	R	0.978701482169797	0.979125149922269
62	S	0.978814829708295	0.979125149922269
63	F	0.979125149922269	0.978814829708295
64	R	0.979125149922269	0.978814829708295
65	S	0.949688251691004	0.949688251691004
66	V	0.915546053260394	0.915546053260394
67	R	0.769102107271957	0.769102107271957
68	S	0.620625837497274	0.620625837497274
69	R	0.437844031725870	0.575582343431535
70	L	0.575582343431535	0.506248019758009
71	Y	0.506248019758009	0.437844031725870
72	V	0.402420321451199	0.506248019758009
73	G	0.386884620247152	0.410085479824574
74	R	0.542428141888318	0.402420321451199
75	E	0.410085479824574	0.410085479824574
76	Q	0.327558077923102	0.477839013417535
77	K	0.477839013417535	0.410085479824574
78	L	0.633265682894071	0.345412568118276
79	G	0.345412568118276	0.345412568118276
80	A	0.148926914232955	0.170436538953101
81	T	0.088209767973169	0.152203750250113
82	L	0.170436538953101	0.152203750250113
83	S	0.152203750250113	0.170436538953101
84	G	0.370073330138699	0.370073330138699
85	L	0.544665735336426	0.370073330138699
86	I	0.421428257079325	0.421428257079325
87	E	0.267689372109618	0.424012571592883
88	E	0.474619288445109	0.424012571592883
89	K	0.424012571592883	0.474619288445109
90	C	0.577689148294441	0.577659672239449
91	K	0.597165346816581	0.577689148294441
92	L	0.577659672239449	0.577689148294441
93	L	0.630398818995465	0.577659672239449
94	E	0.342631350990710	0.342631350990710
95	K	0.307101596176722	0.342631350990710
96	F	0.307101596176722	0.342631350990710
97	S	0.368558472118420	0.307101596176722
98	L	0.517322382052466	0.368558472118420
99	I	0.277050979066908	0.368558472118420
100	Q	0.409390095304000	0.277050979066908
101	K	0.174796833553732	0.174796833553732
102	E	0.101328160111165	0.174796833553732
103	Y	0.164161614330559	0.164161614330559
104	E	0.281280381602992	0.107341812178195
105	G	0.107341812178195	0.107341812178195
106	Y	0.056690882810729	0.056690882810729
107	E	0.037774433443159	0.037774433443159
108	V	0.018918072467274	0.037581139728725
109	E	0.037581139728725	0.037581139728725
110	S	0.023225592645832	0.026934539175778
111	S	0.037581139728725	0.037581139728725
112	L	0.026934539175778	0.037581139728725
113	E	0.055863493562963	0.037581139728725
114	D	0.087625683101715	0.030865841901029
115	A	0.030865841901029	0.030865841901029
116	S	0.030865841901029	0.030865841901029
117	F	0.022405816024518	0.030865841901029
118	E	0.041295200253301	0.041295200253301
119	K	0.041295200253301	0.041295200253301
120	A	0.074862545538837	0.041295200253301
121	A	0.024131574715557	0.050205341827311
122	A	0.050205341827311	0.074862545538837
123	E	0.096599019281895	0.074344294887498
124	E	0.122730244632494	0.074344294887498
125	A	0.074344294887498	0.096599019281895
126	R	0.038947738533393	0.100387626211564
127	S	0.117089000350131	0.089344081461219
128	L	0.100387626211564	0.089344081461219
129	E	0.089344081461219	0.089344081461219
130	A	0.074029228153363	0.082589179779057
131	T	0.049142199458693	0.082589179779057
132	C	0.082589179779057	0.082589179779057
133	E	0.082589179779057	0.082589179779057
134	K	0.121122729393025	0.082589179779057
135	L	0.068320558781420	0.068320558781420
136	N	0.035353196330292	0.038198948612054
137	R	0.011075404681540	0.038198948612054
138	S	0.038198948612054	0.038198948612054
139	N	0.057315321315346	0.057315321315346
140	S	0.088055612057853	0.088055612057853
141	E	0.101511037990081	0.101511037990081
142	L	0.101511037990081	0.101511037990081
143	E	0.101511037990081	0.101511037990081
144	D	0.029179070898452	0.066447139542687
145	E	0.066447139542687	0.058553618300614
146	I	0.058553618300614	0.034474779017555
147	L	0.034474779017555	0.034474779017555
148	C	0.025188348694061	0.034474779017555
149	L	0.023781488550315	0.025188348694061
150	E	0.040706501217180	0.025188348694061
151	K	0.020851165950813	0.038451946964443
152	D	0.038451946964443	0.040706501217180
153	L	0.074087008878941	0.055071283118563
154	K	0.113944835391717	0.055071283118563
155	E	0.055071283118563	0.055071283118563
156	E	0.015267787228474	0.015267787228474
157	K	0.005513214356009	0.014315211968735
158	S	0.005513214356009	0.014315211968735
159	K	0.014315211968735	0.014315211968735
160	H	0.018553207804046	0.018553207804046
161	S	0.018553207804046	0.018553207804046
162	Q	0.020074788886967	0.020074788886967
163	Q	0.021267145964092	0.021267145964092
164	D	0.034454892676352	0.034454892676352
165	E	0.058520684234846	0.058520684234846
166	L	0.118341112943510	0.110197197753979
167	M	0.110197197753979	0.116108196097941
168	A	0.116108196097941	0.116150252107101
169	D	0.186269792587364	0.116108196097941
170	I	0.116150252107101	0.116108196097941
171	S	0.066452578087580	0.081406892105665
172	K	0.042412317262422	0.081406892105665
173	S	0.081406892105665	0.071899003112694
174	I	0.127046419996966	0.081406892105665
175	Q	0.071899003112694	0.081406892105665
176	S	0.088231243216332	0.088231243216332
177	L	0.069199325539100	0.071899003112694
178	E	0.129491881202331	0.088231243216332
179	D	0.063157994762310	0.120685640961234
180	E	0.120685640961234	0.120685640961234
181	S	0.151571990466576	0.093020981648270
182	K	0.093020981648270	0.093020981648270
183	S	0.058222147928053	0.093020981648270
184	L	0.059416671111940	0.093020981648270
185	K	0.113951022453283	0.113951022453283
186	S	0.122321244377933	0.122321244377933
187	Q	0.280461119326711	0.280461119326711
188	I	0.423725922377149	0.423725922377149
189	A	0.564244037277203	0.564244037277203
190	E	0.707547172076900	0.707547172076900
191	A	0.707547172076900	0.707547172076900
192	K	0.784417263722368	0.707547172076900
193	I	0.659495774543557	0.659495774543557
194	I	0.541155314881523	0.541155314881523
195	C	0.403723282849124	0.441885509795637
196	K	0.441885509795637	0.403723282849124
197	T	0.295573229265336	0.403723282849124
198	F	0.295573229265337	0.441885509795637
199	K	0.598068552933261	0.598068552933261
200	M	0.598068552933261	0.598068552933261
201	S	0.762649745592657	0.598068552933261
202	E	0.598068552933261	0.598068552933261
203	E	0.267549101378313	0.357461087289089
204	R	0.218254845835901	0.303881229587599
205	R	0.357461087289089	0.267549101378313
206	A	0.303881229587599	0.218254845835901
207	I	0.118266479522872	0.118266479522872
208	A	0.101416443932312	0.101416443932312
209	I	0.069805566935241	0.101416443932312
210	K	0.064756412883012	0.101416443932312
211	D	0.184725147132549	0.184725147132549
212	A	0.266944434177440	0.240272788496713
213	L	0.254412202709789	0.240272788496713
214	N	0.240272788496713	0.240272788496713
215	E	0.217426291620259	0.217426291620259
216	N	0.113995169291141	0.113995169291141
217	S	0.088203250240337	0.113995169291141
218	Q	0.081949674249933	0.113995169291141
219	L	0.150314793142352	0.150314793142352
220	Q	0.246190605238248	0.150314793142352
221	T	0.197144078215308	0.150314793142352
222	S	0.069800464042964	0.104005104155616
223	H	0.104005104155616	0.104005104155616
224	K	0.104005104155616	0.104005104155616
225	Q	0.199693694692001	0.199693694692001
226	L	0.330703694159786	0.199693694692001
227	F	0.335497108865874	0.199693694692001
228	Q	0.168871673364714	0.255242853266792
229	Q	0.168871673364714	0.255242853266792
230	E	0.255242853266792	0.168871673364714
231	A	0.255242853266792	0.255242853266792
232	E	0.154337143811198	0.255242853266792
233	V	0.266683119406761	0.238199974073487
234	W	0.238199974073487	0.154337143811198
235	K	0.135633781783477	0.135633781783477
236	G	0.071915636557063	0.135633781783477
237	Q	0.073369217214381	0.135633781783477
238	V	0.148725233275795	0.148725233275795
239	S	0.235280010707195	0.235280010707195
240	E	0.319004712663351	0.235280010707195
241	L	0.319004712663351	0.235280010707195
242	N	0.120714822929478	0.120714822929478
243	K	0.064834591545914	0.120714822929478
244	Q	0.064834591545914	0.120714822929478
245	K	0.135230820138219	0.116208273394468
246	I	0.154489266719525	0.116208273394468
247	T	0.116208273394468	0.116208273394468
248	F	0.070187867448860	0.108193122745943
249	E	0.108193122745943	0.108193122745943
250	D	0.099199895726129	0.108193122745943
251	S	0.206845330138841	0.108193122745943
252	K	0.179950649223970	0.106235631006622
253	V	0.106235631006622	0.106235631006622
254	H	0.106235631006622	0.106235631006622
255	A	0.032430930171890	0.032430930171890
256	E	0.025626775368995	0.032430930171890
257	Q	0.014948480912154	0.032430930171890
258	V	0.051067341127074	0.051067341127074
259	L	0.092162360651065	0.092162360651065
260	N	0.093081053934147	0.093081053934147
261	D	0.169789776084239	0.093081053934147
262	K	0.108136355912942	0.093081053934147
263	E	0.078365852791513	0.108136355912942
264	N	0.069505923563062	0.108136355912942
265	H	0.196425650845842	0.165692675363100
266	I	0.183797357162886	0.165692675363100
267	K	0.165692675363100	0.165692675363100
268	T	0.137179072345383	0.158920106845207
269	L	0.158920106845207	0.158920106845207
270	T	0.158920106845207	0.158920106845207
271	G	0.156057051580528	0.158920106845207
272	H	0.283293897875399	0.283293897875399
273	L	0.379442011961888	0.379442011961888
274	P	0.491662660347276	0.379442011961888
275	M	0.471599093928997	0.379442011961888
276	M	0.352109494028391	0.352109494028391
277	K	0.235829735270722	0.235829735270722
278	D	0.075870519897572	0.098925423206726
279	Q	0.075870519897572	0.075870519897572
280	A	0.098925423206726	0.075870519897572
281	A	0.048430369399556	0.048430369399556
282	V	0.013358824697229	0.013358824697229
283	L	0.007898231245991	0.007898231245991
284	E	0.004181756253909	0.005218149916644
285	E	0.005218149916644	0.005218149916644
286	D	0.003183980643583	0.005218149916644
287	T	0.011864248010879	0.007415307696455
288	T	0.007415307696455	0.007415307696455
289	D	0.010274681156640	0.007415307696455
290	D	0.006666255213762	0.006666255213762
291	D	0.003919975720445	0.006622687104258
292	N	0.001929072819546	0.006622687104258
293	L	0.006622687104258	0.006622687104258
294	E	0.006622687104258	0.006622687104258
295	L	0.010471560989564	0.007851504419334
296	E	0.007851504419334	0.009514423441826
297	V	0.009514423441826	0.010471560989564
298	N	0.015018465307109	0.015018465307109
299	S	0.054207753532518	0.034849577623860
300	Q	0.054207753532518	0.034849577623860
301	W	0.034849577623860	0.050747582236825
302	E	0.016074298145971	0.034849577623860
303	N	0.050747582236825	0.034125911789344
304	G	0.026127924731317	0.026127924731317
305	A	0.034125911789344	0.034125911789344
306	N	0.024795194055764	0.034125911789344
307	L	0.056791634687903	0.053716885816102
308	D	0.053716885816102	0.053716885816102
309	D	0.054824356990794	0.054824356990794
310	P	0.052158818611345	0.054824356990794
311	L	0.163282852357336	0.163282852357336
312	K	0.209609303061399	0.209609303061399
313	G	0.300924660958579	0.300924660958579
314	A	0.300924660958579	0.300924660958579
315	L	0.338437812143241	0.338437812143241
316	K	0.338437812143241	0.338437812143241
317	K	0.448132345089225	0.448132345089225
318	L	0.734799042212254	0.734799042212254
319	I	0.765243755618519	0.765243755618519
320	H	0.765243755618519	0.765243755618519
321	A	0.765243755618519	0.765243755618519
322	A	0.811734117083177	0.765243755618519
323	K	0.868430618790565	0.765243755618519
324	L	0.668550252752451	0.668550252752451
325	N	0.617955810589657	0.617955810589657
326	V	0.496206870269070	0.496206870269070
327	S	0.361293663848147	0.361293663848147
328	L	0.180609023349414	0.267759974937742
329	K	0.180609023349414	0.267759974937742
330	S	0.267759974937742	0.267759974937742
331	L	0.377585778820923	0.377585778820923
332	E	0.567100287091722	0.391499701499890
333	G	0.391499701499890	0.471868024174554
334	E	0.603743289466183	0.471868024174554
335	R	0.471868024174554	0.391499701499890
336	N	0.339030735908090	0.339030735908090
337	H	0.317684983143857	0.317684983143857
338	I	0.197957363106850	0.197957363106850
339	I	0.188769380048667	0.188769380048667
340	I	0.111288838479030	0.170570441154938
341	Q	0.170570441154938	0.135066120980108
342	L	0.135066120980108	0.135066120980108
343	S	0.135066120980108	0.170570441154938
344	E	0.213776882610975	0.155780595574694
345	V	0.257342849154439	0.155780595574694
346	D	0.155780595574694	0.155780595574694
347	K	0.089015379252306	0.089015379252306
348	T	0.089015379252306	0.089015379252306
349	K	0.043290980483016	0.043290980483016
350	E	0.037448830741313	0.037448830741313
351	E	0.037448830741313	0.037448830741313
352	L	0.034652905337884	0.037448830741313
353	T	0.059456937135306	0.037448830741313
354	E	0.033072121282755	0.059393923308503
355	H	0.059393923308503	0.059456937135306
356	I	0.075949102641202	0.075185480784385
357	K	0.075185480784385	0.075949102641202
358	N	0.139413411972430	0.139413411972430
359	L	0.206575038509330	0.139413411972430
360	Q	0.312012903144558	0.139413411972430
361	T	0.121719847594441	0.206575038509330
362	Q	0.098081442986955	0.278315150612316
363	Q	0.278315150612316	0.278315150612316
364	A	0.382441925233572	0.278315150612316
365	S	0.362386319443565	0.303745712475248
366	L	0.257104028562202	0.303745712475248
367	Q	0.303745712475248	0.257104028562202
368	S	0.117632624353203	0.117632624353203
369	E	0.102836401403115	0.102836401403115
370	N	0.094702384256099	0.102836401403115
371	I	0.096568614271322	0.102836401403115
372	Y	0.178740565198618	0.131175499695757
373	F	0.140624756838224	0.131175499695757
374	E	0.131175499695757	0.133654365414588
375	S	0.070432176560231	0.131175499695757
376	E	0.133654365414588	0.131175499695757
377	N	0.126978427109360	0.133654365414588
378	Q	0.340278930189774	0.326865706776664
379	K	0.494399016795662	0.326865706776664
380	L	0.326865706776664	0.326865706776664
381	Q	0.138694908412496	0.326865706776664
382	Q	0.138694908412496	0.309407689414933
383	K	0.326865706776664	0.309407689414933
384	L	0.309407689414933	0.309407689414933
385	K	0.309407689414933	0.309407689414933
386	I	0.309407689414933	0.309407689414933
387	M	0.217999067115209	0.307815169976416
388	T	0.307815169976416	0.307815169976416
389	E	0.182452664063023	0.307815169976416
390	F	0.312431692432408	0.312431692432408
391	Y	0.460215807488498	0.328703506298887
392	Q	0.493852752256391	0.460215807488498
393	E	0.328703506298887	0.460215807488498
394	N	0.493852752256391	0.354585663492324
395	E	0.326385056049928	0.328703506298887
396	M	0.354585663492324	0.326385056049928
397	K	0.237788301193803	0.237788301193804
398	L	0.237788301193804	0.237788301193803
399	Y	0.116964889761915	0.134117921164937
400	R	0.116964889761915	0.134117921164937
401	K	0.134117921164937	0.134117921164937
402	L	0.354540996905557	0.284437329217111
403	T	0.284437329217111	0.284437329217111
404	V	0.284437329217111	0.284437329217111
405	E	0.131744525779100	0.131744525779100
406	E	0.084580797827134	0.084580797827134
407	N	0.044313550369506	0.047907137181176
408	Y	0.047907137181176	0.047907137181176
409	R	0.044558716473399	0.046207832746400
410	I	0.050667142454462	0.046207832746400
411	E	0.046207832746400	0.044558716473399
412	E	0.026773676090057	0.026773676090057
413	E	0.009176405960949	0.026773676090057
414	E	0.014981454343722	0.026773676090057
415	K	0.047410994204112	0.037629260426893
416	L	0.059034845908219	0.042579380639674
417	S	0.037629260426893	0.042579380639674
418	R	0.042579380639674	0.037629260426893
419	V	0.021607651412199	0.034277479265031
420	E	0.021607651412199	0.034277479265031
421	E	0.034277479265031	0.034277479265031
422	K	0.104063338722468	0.104063338722468
423	L	0.104063338722468	0.104063338722468
424	S	0.110757934342539	0.104063338722468
425	R	0.102959645420933	0.104063338722468
426	A	0.110190541059333	0.106512943045929
427	T	0.097644084513687	0.106512943045929
428	E	0.106512943045929	0.110190541059333
429	Q	0.203075341884182	0.181560799701783
430	L	0.295019308032804	0.181560799701783
431	E	0.181560799701783	0.181560799701783
432	T	0.181560799701783	0.181560799701783
433	Y	0.112967823191717	0.112967823191717
434	R	0.063463986695142	0.063463986695142
435	K	0.030727206665422	0.055630776709028
436	L	0.055630776709028	0.055630776709028
437	A	0.055630776709028	0.055630776709028
438	K	0.064445543184540	0.055630776709028
439	D	0.035745331343627	0.064445543184540
440	L	0.099192214667367	0.099192214667367
441	E	0.105081650756722	0.105081650756722
442	E	0.112475032466852	0.112475032466852
443	E	0.168981079487834	0.112475032466852
444	L	0.165972536468770	0.112475032466852
445	E	0.090799775150090	0.119574514239536
446	R	0.069842222579317	0.119574514239536
447	T	0.119574514239536	0.119574514239536
448	V	0.356187896043390	0.227497351619503
449	H	0.227497351619503	0.356187896043390
450	F	0.470354781286189	0.470354781286189
451	Y	0.470354781286189	0.470354781286189
452	Q	0.593229781132224	0.470354781286189
453	K	0.455803770192499	0.524294035083713
454	Q	0.524493199899058	0.524294035083713
455	V	0.524294035083713	0.455803770192499
456	I	0.352681345224152	0.352681345224152
457	S	0.202206779013241	0.318848250243512
458	Y	0.317665362240719	0.317665362240719
459	E	0.318848250243512	0.306197431866294
460	K	0.249147469529454	0.317665362240719
461	R	0.306197431866294	0.318848250243512
462	G	0.335575634689142	0.306197431866294
463	H	0.356256827450684	0.306197431866294
464	D	0.284821580180652	0.284821580180652
465	N	0.100963851182632	0.108071467930869
466	W	0.108071467930869	0.108071467930869
467	L	0.052602682126735	0.108071467930869
468	A	0.153756958141686	0.108071467930869
469	A	0.161580212988027	0.153756958141686
470	R	0.081954721083157	0.161580212988027
471	T	0.181553065383418	0.181553065383418
472	A	0.181671754827751	0.181671754827751
473	E	0.295174593113901	0.181671754827751
474	R	0.232579706860250	0.181671754827751
475	N	0.108267750350665	0.108267750350665
476	L	0.073481907763668	0.073481907763668
477	S	0.065135126332905	0.065135126332905
478	D	0.043098934130876	0.043098934130876
479	L	0.037866536367997	0.037866536367997
480	R	0.034672815507768	0.037866536367997
481	K	0.026853462626454	0.037866536367997
482	E	0.082820932586251	0.057699455300257
483	N	0.078012829835714	0.057699455300257
484	A	0.057699455300257	0.057699455300257
485	H	0.031901107088494	0.057699455300257
486	N	0.018566356894265	0.034456805623359
487	K	0.066389539435876	0.034456805623359
488	Q	0.034456805623359	0.036266904176692
489	K	0.058202865297525	0.058202865297525
490	L	0.036266904176692	0.058202865297525
491	T	0.109643204278473	0.109643204278473
492	E	0.225780646265319	0.109643204278473
493	T	0.120048226878466	0.109643204278473
494	E	0.106589738440618	0.106589738440618
495	L	0.069908051631898	0.069908051631898
496	K	0.063463478516596	0.069908051631898
497	F	0.055055695001207	0.069908051631898
498	E	0.070492280156695	0.063463478516596
499	L	0.070492280156695	0.070492280156695
500	L	0.036135381332725	0.070492280156695
501	E	0.100202646925202	0.099221354740697
502	K	0.099221354740697	0.099221354740697
503	D	0.132103385538501	0.099221354740697
504	P	0.075710760881176	0.096348149189130
505	N	0.096348149189130	0.096348149189130
506	A	0.096348149189130	0.096348149189130
507	L	0.123123613880413	0.096348149189130
508	D	0.074622612699837	0.074622612699837
509	V	0.024050006784251	0.056812500237974
510	S	0.044229007273983	0.056812500237974
511	N	0.056812500237974	0.056812500237974
512	T	0.092923425534865	0.083510021505137
513	A	0.087267498684647	0.083510021505137
514	F	0.083510021505137	0.083510021505137
515	G	0.059365881843564	0.065521352232662
516	R	0.039594311820580	0.065521352232662
517	E	0.065521352232662	0.059365881843564
518	H	0.071704400933130	0.063601013948210
519	A	0.055176082922319	0.065521352232662
520	P	0.063601013948210	0.063601013948210
521	N	0.067585996285395	0.055772370794560
522	G	0.055772370794560	0.055772370794560
523	P	0.030644295233667	0.030644295233667
524	A	0.023442479809345	0.030644295233667
525	P	0.021998863912367	0.030644295233667
526	L	0.040559398443970	0.040559398443970
527	G	0.045911569827140	0.045911569827140
528	Q	0.068264741087473	0.068264741087473
529	R	0.139365552709472	0.139365552709472
530	S	0.169522057260904	0.169522057260904
531	S	0.186656282941214	0.170282981625411
532	E	0.199433010585277	0.186656282941214
533	T	0.170282981625411	0.199433010585277
534	R	0.312053329507141	0.256195766131594
535	A	0.312053329507141	0.256195766131594
536	F	0.256195766131594	0.256195766131594
537	L	0.157236313372842	0.216379100946908
538	S	0.128147121696518	0.172706729651676
539	P	0.216379100946908	0.172706729651676
540	Q	0.172706729651676	0.216379100946908
541	T	0.405874569446430	0.347401124578374
542	L	0.403241322142289	0.403241322142289
543	L	0.347401124578374	0.405874569446430
544	E	0.425200265848359	0.403241322142289
545	D	0.426533270429903	0.347401124578374
546	P	0.251788662509565	0.251788662509565
547	L	0.161912685151544	0.161912685151544
548	G	0.146640303429976	0.146640303429976
549	L	0.123426472940161	0.123426472940161
550	S	0.095265206960159	0.095265206960159
551	P	0.057024566212312	0.057024566212312
552	V	0.023758322407211	0.057024566212312
553	L	0.034778940391050	0.057024566212312
554	P	0.072172782250234	0.034778940391050
555	E	0.064711511420936	0.034778940391050
556	G	0.030354029488455	0.030354029488455
557	G	0.030354029488455	0.030354029488455
558	G	0.013046523142555	0.024231949388662
559	R	0.011111084957581	0.013046523142555
560	G	0.024231949388662	0.011111084957581
561	P	0.007225538397822	0.007225538397822
562	R	0.004159214361504	0.007225538397822
563	G	0.004513233011042	0.007225538397822
564	P	0.015823228937831	0.015823228937831
565	G	0.021047027837073	0.016841847218054
566	N	0.022061678353773	0.016841847218054
567	P	0.016841847218054	0.016841847218054
568	L	0.016841847218054	0.016841847218054
569	D	0.016841847218054	0.016841847218054
570	H	0.011437714344166	0.011912658404954
571	Q	0.009032608437353	0.011912658404954
572	I	0.011912658404954	0.011912658404954
573	T	0.022266643060033	0.014831323277135
574	N	0.014831323277135	0.020064141935594
575	E	0.020064141935594	0.022266643060033
576	R	0.043294622414778	0.023774406863504
577	G	0.023774406863504	0.023774406863504
578	E	0.023774406863504	0.023774406863504
579	P	0.018839313033661	0.021942841582276
580	S	0.021942841582276	0.018839313033661
581	C	0.011750009888575	0.015227813656138
582	D	0.014226777814361	0.015227813656138
583	R	0.015227813656138	0.014226777814361
584	L	0.026228833069287	0.015227813656138
585	T	0.012323105600502	0.016410659497564
586	D	0.016410659497564	0.021499774091543
587	P	0.021499774091543	0.021499774091543
588	H	0.025198704408500	0.025198704408500
589	R	0.046313886291985	0.029358430770253
590	A	0.029358430770253	0.045508164935075
591	P	0.057066292081756	0.045508164935075
592	S	0.045508164935075	0.041483065751422
593	D	0.041483065751422	0.043400982295388
594	T	0.023986085303087	0.041483065751422
595	G	0.043400982295388	0.038212017264241
596	S	0.025983668877321	0.033552109622399
597	L	0.038212017264241	0.038212017264241
598	S	0.033552109622399	0.038212017264241
599	S	0.040810675596606	0.040810675596606
600	P	0.070011557049908	0.070011557049908
601	V	0.123313951520934	0.123313951520934
602	E	0.193042945644084	0.167447472624332
603	Q	0.167447472624332	0.167447472624332
604	D	0.184418575848761	0.167447472624332
605	C	0.145995067829400	0.145995067829400
606	K	0.077457299666112	0.126905638767630
607	M	0.077457299666112	0.126905638767630
608	M	0.126905638767630	0.077457299666112
609	F	0.126905638767630	0.077457299666112
610	P	0.040858306623231	0.089826761517145
611	P	0.069076728160096	0.089826761517145
612	P	0.089826761517145	0.089826761517145
613	G	0.270594474038227	0.150427488657115
614	Q	0.164155172301565	0.150427488657115
615	S	0.150427488657115	0.150427488657115
616	Y	0.097982771324778	0.097982771324778
617	P	0.072294254459978	0.072294254459978
618	D	0.023384123939005	0.023384123939005
619	S	0.013883222314747	0.023384123939005
620	A	0.017557014765045	0.023384123939005
621	L	0.037798488685115	0.037798488685115
622	P	0.082528574093100	0.071788613959535
623	P	0.088831830635167	0.071788613959535
624	Q	0.071788613959535	0.071788613959535
625	R	0.042764520202763	0.061156638728091
626	E	0.029290249966625	0.061156638728091
627	D	0.061156638728091	0.061156638728091
628	R	0.109032502721148	0.061156638728091
629	F	0.090678826789513	0.061156638728091
630	Y	0.038583103229922	0.063816119232979
631	S	0.045085713138675	0.045085713138675
632	N	0.063816119232979	0.040688068782601
633	S	0.040688068782601	0.045085713138675
634	E	0.032333415793331	0.059086473867534
635	R	0.059086473867534	0.059086473867534
636	L	0.111624488503761	0.098932913824792
637	S	0.178708066210534	0.098932913824792
638	G	0.098932913824792	0.098932913824792
639	S	0.087077749239130	0.098932913824792
640	A	0.087950668347925	0.098932913824792
641	E	0.108382862587116	0.108382862587116
642	P	0.185908442542551	0.148005879078512
643	R	0.165834161199217	0.148005879078512
644	S	0.148005879078512	0.148005879078512
645	F	0.122090545032442	0.122090545032442
646	K	0.064986849491077	0.064986849491077
647	M	0.064986849491077	0.064986849491077
648	T	0.064986849491077	0.064986849491077
649	S	0.078493588389320	0.078493588389320
650	L	0.111991274196398	0.078493588389320
651	D	0.129203110636717	0.106132920304327
652	K	0.073171656805293	0.106132920304327
653	M	0.106132920304327	0.073171656805293
654	D	0.035198091218716	0.037254558307488
655	G	0.037254558307488	0.035198091218716
656	S	0.025084268289049	0.026724822773047
657	M	0.026724822773047	0.025084268289049
658	P	0.021318621372140	0.021318621372140
659	S	0.005761560777874	0.014029544537548
660	E	0.014029544537548	0.014029544537548
661	M	0.014029544537548	0.005761560777874
662	E	0.004706226519373	0.011613193536715
663	S	0.004706226519373	0.008804898185576
664	S	0.011613193536715	0.004706226519373
665	R	0.008804898185576	0.008804898185576
666	N	0.004663800942577	0.008804898185576
667	D	0.010250108656927	0.008804898185576
668	A	0.008148697183545	0.010250108656927
669	K	0.023822550751544	0.011864487875831
670	D	0.013604662234070	0.011864487875831
671	D	0.011864487875831	0.011864487875831
672	L	0.011864487875831	0.011864487875831
673	G	0.011864487875831	0.011864487875831
674	N	0.020478487599784	0.020478487599784
675	L	0.021909634337999	0.021909634337999
676	N	0.052135378970420	0.021909634337999
677	V	0.025085735389162	0.024267282024720
678	P	0.021192552656767	0.025085735389162
679	D	0.024267282024720	0.025085735389162
680	S	0.057554163035093	0.031818583733060
681	S	0.031818583733060	0.031818583733060
682	L	0.031818583733060	0.031818583733060
683	P	0.034014716842391	0.031818583733060
684	A	0.013972756156448	0.032297748394307
685	E	0.032297748394307	0.034014716842391
686	N	0.038318933967870	0.038318933967870
687	E	0.038318933967870	0.038318933967870
688	A	0.063466023013546	0.054463660091399
689	T	0.054463660091399	0.063466023013546
690	G	0.097644933013552	0.066019458510397
691	P	0.066019458510397	0.066019458510397
692	G	0.066019458510397	0.089440558312593
693	F	0.089440558312593	0.089440558312593
694	I	0.155835319395362	0.149609443963585
695	P	0.149609443963585	0.155835319395362
696	P	0.206650425476071	0.206650425476071
697	P	0.285080247768802	0.285080247768802
698	L	0.424278374836609	0.424278374836609
699	A	0.453112895236578	0.453112895236578
700	P	0.624377414700053	0.453112895236578
701	V	0.523544052984087	0.453112895236578
702	R	0.372871125284918	0.372871125284918
703	G	0.239600013550150	0.239600013550150
704	P	0.218913870113172	0.239600013550150
705	L	0.218913870113172	0.239600013550150
706	F	0.381220014449547	0.302468380615977
707	P	0.330300559313530	0.330300559313530
708	V	0.302468380615977	0.330300559313530
709	D	0.355015201183002	0.302468380615977
710	T	0.196159817350279	0.196159817350279
711	R	0.161247433354156	0.196159817350279
712	G	0.177724292275570	0.177724292275570
713	P	0.322084577606075	0.176928964255543
714	F	0.176928964255543	0.176928964255543
715	M	0.089079357776054	0.089079357776054
716	R	0.089079357776054	0.089079357776054
717	R	0.046477292928236	0.076552176167755
718	G	0.076552176167755	0.058373648375930
719	P	0.058373648375930	0.058373648375930
720	P	0.054899859569986	0.076552176167755
721	F	0.103584737562860	0.093202285018745
722	P	0.202558489342564	0.093202285018745
723	P	0.093202285018745	0.093202285018745
724	P	0.077377077925361	0.077377077925361
725	P	0.072124921740933	0.072124921740933
726	P	0.072124921740933	0.072124921740933
727	G	0.072124921740933	0.072124921740933
728	T	0.136678827646318	0.136678827646318
729	M	0.258166716192678	0.136678827646318
730	F	0.136678827646318	0.136678827646318
731	G	0.136678827646318	0.136678827646318
732	A	0.167332999073135	0.136678827646318
733	S	0.105674556507265	0.167332999073135
734	R	0.206185815515206	0.206185815515206
735	G	0.206185815515206	0.206185815515206
736	Y	0.206185815515206	0.206185815515206
737	F	0.179234789370026	0.179234789370026
738	P	0.109859854860144	0.109859854860144
739	P	0.066477534193157	0.103612249998211
740	R	0.103612249998211	0.103612249998211
741	D	0.074126290195873	0.103612249998211
742	F	0.130123059466374	0.130123059466374
743	P	0.145402352000841	0.145402352000841
744	G	0.252870751318094	0.145402352000841
745	P	0.174192702249914	0.174192702249914
746	P	0.082198288203277	0.176624336258432
747	H	0.176624336258432	0.176624336258432
748	A	0.304059041285309	0.256060134183825
749	P	0.256060134183825	0.256060134183825
750	F	0.369237282602438	0.256060134183825
751	A	0.252632858449292	0.256060134183825
752	M	0.231163574779182	0.369237282602438
753	R	0.427628497082615	0.427628497082615
754	N	0.427628497082615	0.427628497082615
755	I	0.427628497082615	0.427628497082615
756	Y	0.545400778777510	0.545400778777510
757	P	0.646225449802528	0.545400778777510
758	P	0.698506281560925	0.545400778777510
759	R	0.513137233161485	0.513137233161485
760	G	0.480963186603810	0.480963186603810
761	L	0.343707172635525	0.463612503389451
762	P	0.268458940297934	0.423621879696998
763	P	0.463612503389451	0.343707172635525
764	Y	0.423621879696998	0.268458940297934
765	F	0.265170169563255	0.265170169563255
766	H	0.251942147529286	0.265170169563255
767	P	0.251942147529286	0.265170169563255
768	R	0.276971161095344	0.276971161095344
769	P	0.500000000000000	0.500000000000000
770	G	0.500000000000000	0.500000000000000
771	F	0.500000000000000	0.500000000000000
772	Y	0.500000000000000	0.500000000000000
773	P	0.500000000000000	0.500000000000000
774	N	0.500000000000000	0.500000000000000
775	P	0.500000000000000	0.500000000000000
776	A	0.500000000000000	0.500000000000000
777	F	0.500000000000000	0.500000000000000
