# Supplementary material for: Conserved degronome features governing quality control associated proteolysis
Source: Nat Commun. 2022 Dec 8;13:7588. doi: 10.1038/s41467-022-35298-y (PMC9732359; doi:10.1038/s41467-022-35298-y)
Supplement: Supplementary file 7 — Supplementary Data 5 [file 41467_2022_35298_MOESM7_ESM.zip › profile_A4D2P6.csv]

# Degron profile of A4D2P6
# logit: Predicted probability of a tile being a degron (PSI<2.2) assigned to central position
# smooth: Running median spanning 5 positions
resi	aa	logit	logit_smooth
1	M	0.500000000000000	0.500000000000000
2	A	0.500000000000000	0.500000000000000
3	T	0.500000000000000	0.500000000000000
4	T	0.500000000000000	0.500000000000000
5	A	0.500000000000000	0.500000000000000
6	T	0.500000000000000	0.500000000000000
7	P	0.500000000000000	0.500000000000000
8	A	0.500000000000000	0.500000000000000
9	T	0.089584603968817	0.089584603968817
10	N	0.047133813443173	0.074394657247248
11	Q	0.070038379932820	0.074394657247248
12	G	0.074394657247248	0.074394657247248
13	W	0.129944809385652	0.074394657247248
14	P	0.084259609187039	0.074889811492202
15	E	0.064378425786680	0.074889811492202
16	D	0.074889811492202	0.064378425786680
17	F	0.047503707227549	0.064378425786680
18	G	0.040242874540391	0.074889811492202
19	F	0.078225035296771	0.078225035296771
20	R	0.146650056870511	0.146650056870511
21	L	0.279344400824128	0.198960239684749
22	G	0.268868012808466	0.268868012808466
23	G	0.198960239684749	0.279344400824128
24	S	0.424554978738529	0.424554978738529
25	G	0.644329502116732	0.477563290418025
26	P	0.477563290418025	0.477563290418025
27	C	0.477563290418025	0.477563290418025
28	F	0.328516232824724	0.328516232824724
29	V	0.311981672991493	0.311981672991493
30	L	0.228516513552459	0.311981672991493
31	E	0.296949423495691	0.311981672991493
32	V	0.406733979708573	0.341379114265054
33	A	0.341379114265054	0.341379114265054
34	K	0.341379114265054	0.406733979708573
35	G	0.533930615455552	0.341379114265054
36	S	0.434973891516247	0.341379114265054
37	S	0.259374931485477	0.259374931485477
38	A	0.134397438288179	0.134397438288179
39	H	0.039666715882111	0.073433576469907
40	A	0.062251879326875	0.073433576469907
41	G	0.073433576469907	0.068796678353686
42	G	0.108199211249574	0.073433576469907
43	L	0.068796678353686	0.087313507018238
44	R	0.142837784672037	0.087313507018238
45	P	0.087313507018238	0.087313507018238
46	G	0.067448616625516	0.099685634321452
47	D	0.099685634321452	0.099685634321452
48	Q	0.111929815392634	0.111929815392634
49	I	0.149039086549311	0.149039086549311
50	L	0.149039086549311	0.149039086549311
51	E	0.149039086549311	0.149039086549311
52	V	0.149039086549311	0.149039086549311
53	E	0.139659005423715	0.149039086549311
54	G	0.170849294688631	0.149039086549311
55	L	0.135296399060255	0.170849294688631
56	A	0.252493727445508	0.252493727445508
57	V	0.407499123638764	0.252493727445508
58	G	0.365516057108589	0.365516057108589
59	G	0.248601926651797	0.407499123638764
60	L	0.519848406679978	0.437925455398354
61	S	0.437925455398354	0.519848406679978
62	R	0.594198993143503	0.594198993143503
63	E	0.676337238278092	0.594198993143503
64	R	0.641050413273764	0.594198993143503
65	L	0.552969514498871	0.638374147768487
66	V	0.439032339757261	0.638374147768487
67	R	0.638374147768487	0.552969514498871
68	L	0.664953507744992	0.473116448426624
69	A	0.473116448426624	0.609912126152151
70	R	0.473116448426624	0.609912126152151
71	R	0.609912126152151	0.609912126152151
72	C	0.673100452551652	0.673100452551652
73	P	0.764949225999835	0.673100452551652
74	R	0.764949225999835	0.673100452551652
75	V	0.618629850614604	0.648506726137442
76	P	0.648506726137442	0.618629850614604
77	P	0.454971320777297	0.454971320777297
78	S	0.253712018789601	0.253712018789601
79	L	0.192390720464510	0.192390720464510
80	G	0.143049624191578	0.143049624191578
81	V	0.081195712736293	0.081195712736293
82	L	0.072874910503524	0.072874910503524
83	P	0.058312937099740	0.058312937099740
84	A	0.026720151145032	0.031288502729349
85	P	0.031288502729349	0.027926658538381
86	D	0.027926658538381	0.026720151145032
87	G	0.023837082495307	0.025238078807229
88	G	0.015700729673954	0.023837082495307
89	P	0.025238078807229	0.015700729673954
90	G	0.012740958696226	0.012740958696226
91	P	0.006897139046900	0.011348710447621
92	G	0.008192916228710	0.011348710447621
93	S	0.011348710447621	0.011348710447621
94	G	0.024743161080235	0.024743161080235
95	P	0.051927170702273	0.051927170702273
96	A	0.081644831713536	0.081644831713536
97	A	0.090868833891778	0.090868833891778
98	P	0.112588687737044	0.112588687737044
99	T	0.212250714855171	0.193325480407775
100	T	0.193325480407775	0.205449280328206
101	V	0.254850699523376	0.212250714855171
102	L	0.205449280328206	0.254850699523376
103	R	0.391179151063887	0.391179151063887
104	A	0.481231737229010	0.466635643448820
105	P	0.586793965251003	0.481231737229010
106	R	0.466635643448820	0.481231737229010
107	C	0.526188243135470	0.526188243135470
108	G	0.386736266192481	0.526188243135470
109	R	0.539558373109370	0.526188243135470
110	G	0.563500133265280	0.539558373109370
111	L	0.425752726527042	0.563500133265280
112	A	0.563500133265280	0.563500133265280
113	L	0.563500133265280	0.534506587543629
114	G	0.534506587543629	0.534506587543629
115	R	0.534506587543629	0.534506587543629
116	E	0.402717504141647	0.490372062741599
117	L	0.490372062741599	0.431184153126802
118	L	0.431184153126802	0.402717504141647
119	R	0.333822730604317	0.333822730604317
120	L	0.246608777592181	0.312649776483463
121	A	0.312649776483463	0.271405882306811
122	G	0.206994203620510	0.246608777592181
123	R	0.271405882306811	0.271405882306811
124	K	0.165420328578381	0.206994203620510
125	R	0.271405882306811	0.176232779304217
126	P	0.176232779304217	0.165420328578381
127	D	0.109421570589755	0.109421570589755
128	A	0.096953130085937	0.096953130085937
129	V	0.065535445336155	0.065535445336155
130	H	0.050087922935185	0.064842161139571
131	R	0.038498076001771	0.064842161139571
132	E	0.064842161139571	0.064842161139571
133	R	0.068507616789925	0.068507616789925
134	R	0.068507616789925	0.068507616789925
135	R	0.075423159506113	0.075423159506113
136	K	0.217738728605428	0.075423159506113
137	A	0.101816645123239	0.075423159506113
138	Q	0.036759584815532	0.101816645123239
139	E	0.067222981030128	0.101816645123239
140	F	0.111494047821054	0.071105272112356
141	S	0.141818036853992	0.071105272112356
142	R	0.071105272112356	0.071105272112356
143	K	0.061439418562199	0.061439418562199
144	V	0.049041630809845	0.052403609035121
145	D	0.052403609035121	0.052403609035121
146	E	0.052403609035121	0.052403609035121
147	I	0.053485534981785	0.052403609035121
148	L	0.053485534981785	0.052403609035121
149	G	0.027147015544917	0.053485534981785
150	D	0.045423761651584	0.053485534981785
151	Q	0.076131814909003	0.071657990517957
152	P	0.096871946076244	0.076131814909003
153	T	0.071657990517957	0.096871946076244
154	A	0.224897229077721	0.177596807794462
155	K	0.322720238804321	0.177596807794462
156	E	0.177596807794462	0.224897229077721
157	Q	0.176801927609355	0.258499259670204
158	V	0.258499259670204	0.258499259670204
159	F	0.461209198322956	0.347521664364029
160	A	0.347521664364029	0.366349946822390
161	A	0.366349946822390	0.381574244775510
162	L	0.381574244775510	0.366349946822390
163	K	0.461613050876700	0.366349946822390
164	Q	0.312484507904917	0.381574244775510
165	F	0.283502277900517	0.446181254336994
166	A	0.446181254336994	0.446181254336994
167	A	0.446181254336994	0.446181254336994
168	E	0.460581262959285	0.446181254336994
169	Q	0.412949855714982	0.446181254336994
170	R	0.518504467266597	0.460581262959285
171	V	0.366893903993628	0.518504467266597
172	D	0.535912858281563	0.535912858281563
173	D	0.605660214671785	0.535912858281563
174	L	0.606961564193509	0.535912858281563
175	V	0.516820647672585	0.516820647672585
176	W	0.484645549335929	0.516820647672585
177	T	0.484645549335929	0.516820647672585
178	L	0.555710189351878	0.484645549335929
179	T	0.650511234113638	0.555710189351878
180	L	0.452117818575693	0.583933052178497
181	A	0.583933052178497	0.650511234113638
182	L	0.840651506847973	0.607247013830022
183	P	0.840651506847973	0.607247013830022
184	R	0.607247013830022	0.607247013830022
185	E	0.382487771198624	0.535095891191080
186	A	0.535095891191080	0.535095891191080
187	C	0.397961514331004	0.535095891191080
188	G	0.571022589792727	0.569686608669709
189	P	0.569686608669709	0.569686608669709
190	L	0.687139944127469	0.569686608669709
191	L	0.498424045218823	0.524310181848754
192	D	0.524310181848754	0.524310181848754
193	N	0.490609554305608	0.524310181848754
194	L	0.643955151201607	0.548609745994327
195	R	0.613921717314278	0.613921717314278
196	I	0.548609745994327	0.634296454782010
197	F	0.634296454782010	0.613921717314278
198	I	0.792214745124654	0.548609745994327
199	P	0.503545923051656	0.513995033506735
200	K	0.236613927702266	0.513995033506735
201	K	0.513995033506735	0.513995033506735
202	H	0.694507902505787	0.513995033506735
203	R	0.547538801696441	0.513995033506735
204	A	0.508566529141203	0.508566529141203
205	R	0.277614927004191	0.278709596096644
206	F	0.278709596096644	0.277614927004191
207	D	0.262842794527107	0.262842794527107
208	E	0.240785390404923	0.262842794527107
209	V	0.240785390404923	0.262842794527107
210	V	0.387243503828273	0.387243503828273
211	S	0.484855121705216	0.484855121705216
212	Q	0.484855121705216	0.484855121705216
213	G	0.484855121705216	0.484855121705216
214	L	0.484855121705216	0.484855121705216
215	L	0.352121464018329	0.484855121705216
216	G	0.571648614649392	0.487415488354842
217	K	0.682016841254026	0.487415488354842
218	L	0.487415488354842	0.487415488354842
219	C	0.406278895393919	0.424725952087651
220	R	0.387018030400338	0.424725952087651
221	A	0.424725952087651	0.424725952087651
222	R	0.647214336475827	0.424725952087651
223	R	0.513056021418206	0.444560386062890
224	A	0.376989764691281	0.478066500243866
225	Q	0.444560386062890	0.444560386062890
226	G	0.478066500243866	0.376989764691281
227	A	0.327758928383349	0.327758928383349
228	Q	0.148452138544121	0.148452138544121
229	R	0.084886716824832	0.084886716824832
230	L	0.075405478830891	0.075405478830891
231	R	0.060370770219925	0.060370770219925
232	R	0.033056640543320	0.057669923052679
233	S	0.029179857567654	0.057669923052679
234	R	0.057669923052679	0.057669923052679
235	S	0.131998759384492	0.131998759384492
236	E	0.174454636429524	0.174454636429524
237	E	0.186352822063858	0.174454636429524
238	R	0.176692158189956	0.174454636429524
239	P	0.109729993601582	0.122953158971184
240	E	0.122953158971184	0.122953158971184
241	R	0.114992991617824	0.114992991617824
242	L	0.137523649516470	0.114992991617824
243	L	0.111598438674405	0.114992991617824
244	V	0.096471998199424	0.137523649516470
245	S	0.167128391559140	0.167128391559140
246	T	0.273849217267800	0.167128391559140
247	R	0.229049683961297	0.167128391559140
248	A	0.148711536289075	0.148711536289075
249	S	0.148711536289075	0.148711536289075
250	A	0.120973070580693	0.120973070580693
251	P	0.058616553790667	0.058616553790667
252	P	0.027400283937774	0.027400283937774
253	R	0.017512280099943	0.022811008624533
254	R	0.018868399709049	0.021177640155785
255	P	0.022811008624533	0.021177640155785
256	D	0.021177640155785	0.022811008624533
257	E	0.032059765853991	0.032059765853991
258	P	0.058578667755885	0.058578667755885
259	P	0.079584998711412	0.064027955282377
260	P	0.071416429814906	0.071416429814906
261	R	0.064027955282377	0.079584998711412
262	R	0.106434967605803	0.106434967605803
263	A	0.119314276965829	0.107544375905943
264	S	0.107544375905943	0.119314276965829
265	L	0.170086321763756	0.170086321763756
266	L	0.212534234241554	0.193589932468374
267	V	0.193589932468374	0.212534234241554
268	G	0.257385875877885	0.257385875877885
269	G	0.305531233041531	0.291908836015259
270	L	0.305531233041531	0.305531233041531
271	A	0.291908836015259	0.305531233041531
272	G	0.364216378554095	0.359402749620941
273	P	0.381982327235539	0.359402749620941
274	G	0.359402749620941	0.359402749620941
275	G	0.340807317880791	0.340807317880791
276	A	0.222293861813354	0.230723792657122
277	R	0.222293861813354	0.222293861813354
278	R	0.230723792657122	0.222293861813354
279	T	0.130823932681295	0.222293861813354
280	V	0.109251858769283	0.212357704314786
281	R	0.232608821044669	0.212357704314786
282	V	0.212357704314786	0.232608821044669
283	Y	0.399870538532922	0.399870538532922
284	K	0.471181393527485	0.471181393527485
285	G	0.576991052951383	0.488700694097784
286	N	0.576991052951383	0.504758016371664
287	K	0.488700694097784	0.504758016371664
288	S	0.504758016371664	0.488700694097784
289	F	0.311230694432674	0.311230694432674
290	G	0.262526731562485	0.289363336333470
291	F	0.262526731562485	0.289363336333470
292	T	0.289363336333470	0.289363336333470
293	L	0.467884266082530	0.400366362591959
294	R	0.400366362591959	0.457009496516104
295	G	0.457009496516104	0.467884266082530
296	H	0.603546004675801	0.565417011944928
297	G	0.740930520490279	0.565417011944928
298	P	0.565417011944928	0.565417011944928
299	V	0.565417011944928	0.565417011944928
300	W	0.410494908807792	0.410494908807792
301	I	0.369260945669746	0.369260945669746
302	E	0.276633110577433	0.276633110577433
303	S	0.150486940220929	0.174635581052613
304	V	0.156742601322633	0.174635581052613
305	L	0.174635581052613	0.174635581052613
306	P	0.255642748530600	0.255642748530600
307	G	0.431519500273483	0.255642748530600
308	S	0.295607278935028	0.255642748530600
309	P	0.174868281355920	0.174868281355920
310	A	0.072958818989452	0.072958818989452
311	D	0.064120159946520	0.072958818989452
312	N	0.068832649215117	0.072958818989452
313	A	0.081094165905353	0.081094165905353
314	A	0.081094165905353	0.081094165905353
315	L	0.162473407936733	0.162473407936733
316	K	0.325256295203050	0.253808161753279
317	S	0.276623867719718	0.276623867719718
318	G	0.253808161753279	0.325256295203050
319	D	0.342411021658323	0.342411021658323
320	R	0.342411021658323	0.342411021658323
321	I	0.496769629947593	0.359408926779888
322	L	0.464642421728643	0.359408926779888
323	F	0.359408926779888	0.359408926779888
324	L	0.324099775674406	0.354135767881360
325	N	0.337137251723183	0.337137251723183
326	G	0.354135767881360	0.337137251723183
327	L	0.266035055547789	0.354135767881360
328	D	0.406089691968411	0.406089691968411
329	M	0.519393266167566	0.406089691968411
330	R	0.475126499204130	0.406089691968411
331	N	0.325167405149934	0.325167405149934
332	C	0.279463268370088	0.310867074506654
333	S	0.279463268370088	0.310867074506654
334	H	0.310867074506654	0.279463268370088
335	D	0.310867074506654	0.279463268370088
336	K	0.193626329661687	0.266453186474462
337	V	0.266453186474462	0.266453186474462
338	V	0.228627788181837	0.266453186474462
339	S	0.292360378639788	0.266453186474462
340	M	0.306840068843451	0.292360378639788
341	L	0.217978206751359	0.306840068843451
342	Q	0.343679610451783	0.343679610451783
343	G	0.453045169449752	0.453045169449752
344	S	0.738648216131881	0.453045169449752
345	G	0.632486998871732	0.453045169449752
346	A	0.366838824519797	0.366838824519797
347	M	0.204369209285840	0.353652966823906
348	P	0.325489128868335	0.325489128868335
349	T	0.353652966823906	0.325489128868335
350	L	0.198434713077658	0.333918423088448
351	V	0.333918423088448	0.353652966823906
352	V	0.448648706899596	0.349768669721496
353	E	0.448648706899596	0.349768669721496
354	E	0.349768669721496	0.349768669721496
355	G	0.304752325307461	0.304752325307461
356	L	0.127142999131982	0.241530871502613
357	V	0.146299843378871	0.146299843378871
358	P	0.241530871502613	0.127142999131982
359	F	0.078099888468510	0.078099888468510
360	A	0.047327397248337	0.047327397248337
361	S	0.024163468209125	0.047327397248337
362	D	0.033084870228119	0.047327397248337
363	S	0.048218053311432	0.034440322708646
364	D	0.062800593458664	0.034440322708646
365	S	0.034440322708646	0.048218053311432
366	L	0.025025866034599	0.034440322708646
367	D	0.053686355525065	0.029783049033185
368	S	0.029783049033185	0.029783049033185
369	P	0.024404206253473	0.044884294739818
370	N	0.044884294739818	0.044884294739818
371	P	0.079831120370361	0.079831120370361
372	S	0.146610329416993	0.146610329416993
373	S	0.369558998047939	0.180211585544999
374	A	0.418387439611827	0.369558998047939
375	L	0.180211585544999	0.418387439611827
376	T	0.472428596818824	0.472428596818824
377	S	0.627183006676412	0.627183006676412
378	L	0.627183006676412	0.627183006676412
379	Q	0.679549417170913	0.679549417170913
380	W	0.713866891172046	0.713866891172046
381	V	0.835505706717162	0.835505706717162
382	A	0.845682097357517	0.835505706717162
383	E	0.883926457601247	0.835505706717162
384	I	0.789033124524324	0.789033124524324
385	L	0.736625944620288	0.751097156625466
386	P	0.751097156625466	0.751097156625466
387	S	0.618893747053588	0.736625944620288
388	S	0.766820864397647	0.624159349064076
389	I	0.624159349064076	0.618893747053588
390	R	0.473278568730947	0.624159349064076
391	V	0.403189102439062	0.473278568730947
392	Q	0.688544481029413	0.403189102439062
393	G	0.384008563152480	0.403189102439062
394	R	0.263482190385722	0.441552962721765
395	T	0.441552962721765	0.441552962721765
396	F	0.597650855636795	0.441552962721765
397	S	0.600276618937217	0.441552962721765
398	Q	0.385364066436722	0.385364066436722
399	Q	0.330627894456630	0.330627894456630
400	L	0.142576903966371	0.308080143352844
401	E	0.162793516087258	0.237805523525167
402	H	0.308080143352844	0.237805523525167
403	L	0.237805523525167	0.308080143352844
404	L	0.344806742120974	0.311405243161272
405	T	0.311405243161272	0.327923813803150
406	P	0.327923813803150	0.344806742120974
407	P	0.393557331956869	0.327923813803150
408	E	0.569217497967341	0.393557331956869
409	R	0.287643068102358	0.412924411305777
410	Y	0.412924411305777	0.547998403074715
411	G	0.549348453675406	0.412924411305777
412	V	0.547998403074715	0.412924411305777
413	C	0.373213329311101	0.446279764276468
414	R	0.388358249271372	0.429295225493628
415	A	0.446279764276468	0.429295225493628
416	L	0.429295225493628	0.446279764276468
417	E	0.727339199627932	0.446279764276468
418	S	0.552703951011032	0.552703951011032
419	F	0.419147523219833	0.641974725163455
420	F	0.641974725163455	0.641974725163455
421	Q	0.681599789153894	0.641974725163455
422	H	0.694529727655013	0.641974725163455
423	R	0.512952081773174	0.594075942764247
424	N	0.594075942764247	0.594075942764247
425	I	0.574222435816522	0.594075942764247
426	D	0.666307632189203	0.666307632189203
427	T	0.772988880016280	0.666307632189203
428	L	0.773944134126808	0.666307632189203
429	I	0.478020661307614	0.500862919143259
430	V	0.500862919143259	0.478020661307614
431	D	0.441702666675516	0.478020661307614
432	V	0.473647040337609	0.473647040337609
433	Y	0.516775036710511	0.473647040337609
434	P	0.326448782855853	0.516775036710511
435	V	0.623172975893302	0.623172975893302
436	L	0.754480833592779	0.623172975893302
437	D	0.764103903454205	0.623172975893302
438	T	0.594812433264805	0.754480833592779
439	P	0.616627679073653	0.764103903454205
440	A	0.867585373410447	0.779979634979677
441	K	0.869307437284348	0.867585373410447
442	Q	0.779979634979677	0.869307437284348
443	V	0.886817086340987	0.869307437284348
444	L	0.896176788608018	0.886817086340987
445	W	0.822857879676003	0.896176788608018
446	Q	0.941488196610533	0.896176788608018
447	F	0.901351501197248	0.860554140598969
448	I	0.860554140598969	0.860554140598969
449	Y	0.822691940671399	0.851912737586890
450	Q	0.738587444223326	0.844149637193203
451	L	0.851912737586890	0.822691940671399
452	L	0.844149637193203	0.738587444223326
453	T	0.726788783335711	0.726788783335711
454	Y	0.435416617234117	0.461978263621387
455	E	0.440728358116238	0.440728358116238
456	E	0.461978263621387	0.435416617234117
457	Q	0.341056313952707	0.440728358116238
458	E	0.324336691520753	0.461978263621387
459	L	0.492920000750001	0.341056313952707
460	C	0.492920000750001	0.401152478488362
461	Q	0.281195125738245	0.401152478488362
462	E	0.401152478488362	0.401152478488362
463	K	0.281195125738246	0.401152478488362
464	I	0.455404108701903	0.455404108701903
465	A	0.686585950460849	0.686585950460849
466	C	0.705916245084885	0.686585950460849
467	F	0.836896336430366	0.686585950460849
468	L	0.610590784713843	0.610590784713843
469	G	0.453577573863701	0.453577573863701
470	Y	0.340582085093725	0.433332065430908
471	T	0.433332065430908	0.340582085093725
472	A	0.317708513041517	0.317708513041517
473	M	0.300546628599198	0.300546628599198
474	T	0.148931783944828	0.169955828092902
475	A	0.169955828092902	0.148931783944828
476	E	0.059189003643997	0.059189003643997
477	P	0.032403309367317	0.032403309367317
478	E	0.024798677963411	0.024798677963411
479	P	0.012331402818875	0.012331402818875
480	E	0.012331402818875	0.012331402818875
481	L	0.008573674799656	0.008573674799656
482	D	0.003290193379503	0.003290193379503
483	L	0.002767658410486	0.003079950838505
484	E	0.002082317945270	0.003079950838505
485	S	0.003079950838505	0.003079950838505
486	E	0.003906295000188	0.003906295000188
487	P	0.006784666988282	0.006784666988282
488	T	0.007972562866607	0.007972562866607
489	P	0.025625026275553	0.014879088435832
490	E	0.014879088435832	0.019359014653121
491	P	0.035760356743571	0.025625026275553
492	Q	0.019359014653121	0.033243784578517
493	P	0.033243784578517	0.035760356743571
494	R	0.049173201974898	0.049173201974898
495	S	0.126360523877621	0.126360523877621
496	S	0.155116315281059	0.155116315281059
497	L	0.163832061276028	0.163832061276028
498	R	0.187330500194149	0.187330500194149
499	A	0.429980169596077	0.429980169596077
500	S	0.489144930922717	0.489144930922717
501	S	0.509265766605236	0.489144930922717
502	M	0.529742449576706	0.509265766605236
503	C	0.441142164379746	0.509265766605236
504	R	0.597250148138332	0.459849306852137
505	R	0.459849306852137	0.441142164379746
506	S	0.357372845748542	0.373650496135619
507	L	0.280411081040477	0.373650496135619
508	R	0.373650496135619	0.373650496135619
509	S	0.373650496135619	0.373650496135619
510	Q	0.489225938008124	0.373650496135619
511	G	0.325004005480623	0.325004005480623
512	L	0.203122532418206	0.203122532418206
513	E	0.191103012608786	0.191103012608786
514	A	0.111669910930691	0.167938103907707
515	G	0.167938103907707	0.111669910930691
516	L	0.083677582257061	0.083677582257061
517	S	0.046338558228367	0.068100596525796
518	C	0.068100596525796	0.068100596525796
519	G	0.063074806862030	0.068100596525796
520	P	0.143310395343572	0.070361561638505
521	S	0.070361561638505	0.143310395343572
522	E	0.198510383229310	0.198510383229310
523	C	0.291229273490548	0.198510383229310
524	P	0.315984401966925	0.198510383229310
525	E	0.156763774175439	0.156763774175439
526	M	0.096435178943694	0.096435178943694
527	P	0.066919935432908	0.096435178943694
528	L	0.080481886238052	0.087205892495379
529	P	0.112189637800479	0.080481886238052
530	L	0.087205892495379	0.080481886238052
531	I	0.076784217025288	0.076784217025288
532	P	0.037687181847796	0.075050286272564
533	G	0.044508286750917	0.075050286272564
534	E	0.075050286272564	0.075050286272564
535	R	0.092027377701612	0.075050286272564
536	Q	0.092027377701612	0.075050286272564
537	A	0.030042298652390	0.035530823721547
538	G	0.035530823721547	0.030042298652390
539	D	0.016394756067143	0.016394756067143
540	G	0.006453000316836	0.008034197697227
541	T	0.006453000316836	0.008034197697227
542	S	0.008034197697227	0.008034197697227
543	L	0.020776927253039	0.020776927253039
544	P	0.028726490662019	0.028726490662019
545	E	0.031059635630988	0.031059635630988
546	T	0.031059635630988	0.031059635630988
547	P	0.067427787990136	0.067427787990136
548	N	0.200289300943607	0.187550628901321
549	P	0.289029177184742	0.200289300943607
550	K	0.187550628901321	0.200289300943607
551	M	0.302492568055247	0.187550628901321
552	M	0.117018266188342	0.187550628901321
553	S	0.134885342198856	0.226619317007544
554	A	0.226619317007544	0.226619317007544
555	V	0.352542306437165	0.336954329953922
556	Y	0.336954329953922	0.352542306437165
557	A	0.390468030915326	0.390468030915326
558	E	0.429765546229587	0.429765546229587
559	L	0.598977111027085	0.429765546229587
560	E	0.483554244474366	0.429765546229587
561	S	0.320043241359625	0.352263057970967
562	R	0.307360292654070	0.320043241359625
563	L	0.352263057970967	0.307360292654070
564	N	0.194268231968780	0.194268231968780
565	S	0.123425198439594	0.194268231968780
566	S	0.163643373584996	0.163643373584996
567	F	0.254188664845689	0.163643373584996
568	K	0.146057880600240	0.229543484489413
569	G	0.229543484489413	0.243253669980289
570	K	0.243253669980289	0.229543484489413
571	M	0.267728452853144	0.229543484489413
572	G	0.162910981938665	0.172542688955196
573	T	0.172542688955196	0.162910981938665
574	V	0.150555558759083	0.150555558759083
575	S	0.118165181399597	0.118165181399597
576	K	0.057456429725266	0.067767114513435
577	S	0.060731492112783	0.067767114513435
578	R	0.067767114513435	0.067767114513435
579	A	0.086441711528457	0.086441711528457
580	S	0.096892579404095	0.096892579404095
581	P	0.125468197522827	0.096892579404095
582	P	0.125468197522827	0.096892579404095
583	G	0.059802586783731	0.059802586783731
584	P	0.051291406062930	0.058869233646901
585	S	0.058266511068021	0.058869233646901
586	P	0.058869233646901	0.058869233646901
587	A	0.098218060915390	0.062881008481910
588	V	0.081518245773130	0.081518245773130
589	T	0.062881008481910	0.098218060915390
590	T	0.118648115620658	0.118648115620658
591	G	0.136725513075947	0.136725513075947
592	P	0.293202513841557	0.293202513841556
593	R	0.293202513841556	0.293202513841556
594	T	0.293202513841556	0.293202513841556
595	L	0.218861592524511	0.218861592524511
596	S	0.197648287594968	0.218861592524511
597	G	0.213451739347050	0.218861592524511
598	V	0.335229537085329	0.297737472803409
599	S	0.297737472803409	0.335229537085329
600	W	0.359295251957154	0.359295251957154
601	P	0.359295251957154	0.359295251957154
602	S	0.454896205997569	0.450559416803304
603	E	0.588306456370205	0.450559416803304
604	R	0.450559416803304	0.454896205997569
605	L	0.410730052854088	0.588306456370205
606	L	0.633966445547124	0.619876029982475
607	P	0.619876029982475	0.619876029982475
608	S	0.619876029982475	0.619876029982475
609	P	0.383704311104960	0.509888782857906
610	C	0.356408188763966	0.509888782857906
611	Y	0.509888782857906	0.509888782857906
612	H	0.689812429777758	0.509888782857906
613	P	0.673327808304927	0.509888782857906
614	L	0.482554402073307	0.482554402073307
615	C	0.331732628849337	0.368694497594420
616	S	0.368694497594420	0.368694497594420
617	G	0.368694497594420	0.331732628849337
618	G	0.282873247111823	0.282873247111823
619	L	0.197223545997319	0.197223545997319
620	A	0.132690494526808	0.197223545997319
621	S	0.107639454680333	0.138289004690137
622	P	0.197223545997319	0.132690494526808
623	S	0.138289004690137	0.138289004690137
624	S	0.090869935937723	0.138289004690137
625	S	0.158089731018048	0.138289004690137
626	E	0.110422287184747	0.110422287184747
627	S	0.141029684228052	0.110422287184747
628	H	0.080371342450478	0.086168238439939
629	P	0.071355114364641	0.086168238439939
630	Y	0.086168238439939	0.086168238439939
631	A	0.086168238439939	0.086168238439939
632	S	0.086168238439939	0.086168238439939
633	L	0.074200804993642	0.086168238439939
634	D	0.068857269508270	0.076448058914321
635	S	0.098682977277541	0.074200804993642
636	S	0.076448058914321	0.068857269508270
637	R	0.061265149924527	0.061265149924527
638	A	0.054864837279284	0.054864837279284
639	P	0.027711641497982	0.054864837279284
640	S	0.045148857569033	0.045148857569033
641	P	0.070560859942456	0.033208032211950
642	Q	0.033208032211950	0.033208032211950
643	P	0.033208032211950	0.033208032211950
644	G	0.033208032211950	0.033208032211950
645	P	0.028367622457989	0.028367622457989
646	G	0.022483487355094	0.022483487355094
647	P	0.018397952644936	0.018397952644936
648	I	0.018397952644936	0.018397952644936
649	C	0.009280263635719	0.010159686955040
650	P	0.009280263635719	0.010159686955040
651	D	0.010159686955040	0.010159686955040
652	S	0.012861004367720	0.012861004367720
653	P	0.014436161190476	0.014436161190476
654	P	0.014436161190476	0.014436161190476
655	S	0.019006091071527	0.014436161190476
656	P	0.024002505934951	0.014436161190476
657	D	0.012865509544835	0.016633365462876
658	P	0.007594878982175	0.016633365462876
659	T	0.016633365462876	0.016633365462876
660	R	0.059475132785350	0.059475132785350
661	P	0.060089559896078	0.060089559896078
662	P	0.123216781632760	0.123216781632760
663	S	0.141878212711479	0.141878212711479
664	R	0.151278560422472	0.151278560422472
665	R	0.151278560422472	0.151278560422472
666	K	0.378180260801166	0.378180260801166
667	L	0.435665031323638	0.432979361412100
668	F	0.432979361412100	0.432979361412100
669	T	0.432979361412100	0.432979361412100
670	F	0.309862273835864	0.348124272693611
671	S	0.348124272693611	0.309862273835864
672	H	0.210670331947179	0.309862273835864
673	P	0.210670331947179	0.316098384890131
674	V	0.316098384890131	0.210670331947179
675	R	0.479437596330815	0.210670331947179
676	S	0.196796251295001	0.293553984937218
677	R	0.182753543708141	0.196796251295001
678	D	0.293553984937218	0.182753543708141
679	T	0.181936584368067	0.181936584368067
680	D	0.113221277700291	0.181936584368067
681	R	0.098507888582001	0.113221277700291
682	F	0.194531682078035	0.098507888582001
683	L	0.096718159803608	0.096718159803608
684	D	0.077791554960217	0.096718159803608
685	V	0.083419258582570	0.096718159803608
686	L	0.125757241390767	0.125757241390767
687	S	0.225398590232721	0.225398590232721
688	E	0.369470822184490	0.369470822184490
689	Q	0.666598663074575	0.369470822184490
690	L	0.480829052703984	0.369470822184490
691	G	0.198545011307141	0.480829052703984
692	P	0.197678908673455	0.354452652961029
693	R	0.480829052703985	0.198991474258365
694	V	0.354452652961029	0.198991474258365
695	T	0.198991474258365	0.198991474258365
696	I	0.124817549766087	0.164631846832801
697	V	0.164631846832801	0.124817549766087
698	D	0.096453939089983	0.096453939089983
699	D	0.089561337852709	0.089561337852709
700	F	0.069506061967369	0.069506061967369
701	L	0.048028808287259	0.065705700935436
702	T	0.065705700935436	0.065705700935436
703	P	0.039606894077781	0.048028808287259
704	E	0.070819122178506	0.039606894077781
705	N	0.038793841915125	0.038793841915125
706	D	0.011690074036741	0.021370210495563
707	Y	0.011690074036741	0.011690074036741
708	E	0.021370210495563	0.011690074036741
709	E	0.008758592812899	0.008758592812899
710	M	0.004681374449397	0.008758592812899
711	S	0.008617494653782	0.008758592812899
712	F	0.017140285641376	0.017140285641376
713	H	0.029795953814847	0.029795953814847
714	D	0.029795953814847	0.029795953814847
715	D	0.034075455987568	0.029795953814847
716	Q	0.021513045416634	0.034075455987568
717	G	0.036884631215434	0.036884631215434
718	S	0.062537607886456	0.051622676041317
719	F	0.051622676041317	0.051622676041317
720	V	0.051622676041317	0.051622676041317
721	T	0.014350967342850	0.051622676041317
722	N	0.021224063870681	0.051622676041317
723	E	0.081162938969261	0.081162938969261
724	R	0.150197236405277	0.150197236405277
725	S	0.160763186855654	0.150197236405277
726	S	0.202153386009237	0.150197236405277
727	A	0.126987710389177	0.126987710389177
728	S	0.042781518710571	0.042781518710571
729	D	0.019429727586641	0.024110305003353
730	C	0.019222552157595	0.024110305003353
731	I	0.024110305003353	0.024110305003353
732	S	0.074799988607263	0.070421782361479
733	S	0.070421782361479	0.074799988607263
734	S	0.115943157765080	0.096552259168816
735	E	0.115943157765080	0.115943157765080
736	E	0.096552259168816	0.115943157765080
737	G	0.178695313591507	0.119339827037116
738	S	0.303303310662199	0.119339827037116
739	S	0.119339827037116	0.127468683661039
740	L	0.066953934812807	0.119339827037116
741	T	0.127468683661039	0.110458591049036
742	Y	0.110458591049036	0.110458591049036
743	S	0.095470046612214	0.127468683661039
744	S	0.135150013882075	0.135150013882075
745	I	0.187896195698811	0.187896195698811
746	S	0.365048292910228	0.328261890525549
747	D	0.365048292910228	0.328261890525549
748	H	0.328261890525549	0.328261890525549
749	I	0.181065888617308	0.181065888617308
750	P	0.156749975471295	0.156749975471295
751	P	0.083634742807936	0.083634742807936
752	P	0.071991452949009	0.071991452949009
753	P	0.061859672944831	0.061859672944831
754	L	0.057356355970501	0.061859672944831
755	S	0.049175116635611	0.061859672944831
756	P	0.162023239411710	0.057356355970501
757	P	0.162023239411710	0.064132805554780
758	P	0.045313949172613	0.070640220643996
759	P	0.064132805554780	0.070640220643996
760	P	0.070640220643996	0.070640220643996
761	P	0.070640220643996	0.070640220643996
762	L	0.082084303644810	0.070640220643996
763	P	0.045437860648908	0.056979197888154
764	F	0.048848968067180	0.056979197888154
765	H	0.056979197888154	0.048848968067180
766	D	0.066368171867721	0.048848968067180
767	A	0.040120428374583	0.041905952602119
768	K	0.035844737439361	0.041905952602119
769	P	0.041905952602119	0.040120428374583
770	S	0.052599609844272	0.035844737439361
771	S	0.021854911764880	0.021854911764880
772	R	0.021854911764880	0.021854911764880
773	S	0.014462669260759	0.021854911764880
774	S	0.012403696273704	0.021854911764880
775	D	0.029916505009479	0.029916505009479
776	G	0.045082274190674	0.045082274190674
777	S	0.057893823420626	0.054762865738134
778	R	0.063811347078716	0.057893823420626
779	G	0.054762865738134	0.063811347078716
780	P	0.098156736175357	0.086006096344729
781	A	0.092548162366954	0.092548162366954
782	Q	0.086006096344729	0.098156736175357
783	A	0.150222450486792	0.150222450486792
784	L	0.261292364497129	0.261292364497129
785	A	0.335274966725168	0.300070955475247
786	K	0.300070955475247	0.335274966725168
787	P	0.403911406441921	0.403911406441921
788	L	0.432401352203524	0.403911406441921
789	T	0.432401352203524	0.403911406441921
790	Q	0.345402436525312	0.345402436525312
791	L	0.327094996062135	0.327094996062135
792	S	0.251881320808933	0.251881320808933
793	H	0.132194942620098	0.173721998314893
794	P	0.095440980712968	0.173721998314893
795	V	0.173721998314893	0.132194942620098
796	P	0.173721998314893	0.095440980712968
797	P	0.086862441545053	0.128778594877128
798	P	0.074053432297242	0.086862441545053
799	P	0.128778594877128	0.086862441545053
800	P	0.062685579360265	0.096965754242875
801	P	0.096965754242875	0.108916273320985
802	P	0.108916273320985	0.096965754242875
803	L	0.108916273320985	0.097308262131008
804	P	0.057425302203477	0.108916273320985
805	P	0.097308262131008	0.108916273320985
806	P	0.192412269001059	0.192412269001059
807	V	0.218936645202149	0.218936645202149
808	P	0.262431492191736	0.240397347864328
809	C	0.240397347864328	0.262431492191736
810	A	0.411585109252827	0.263097813004619
811	P	0.383539919671319	0.311862919996612
812	P	0.263097813004619	0.365187358443844
813	M	0.311862919996612	0.365187358443844
814	L	0.365187358443844	0.311862919996612
815	S	0.403625381470063	0.311862919996612
816	R	0.185565626635906	0.213221301840796
817	G	0.213221301840796	0.185565626635906
818	L	0.144414158108166	0.185565626635906
819	G	0.129133175001619	0.207837192643228
820	H	0.207837192643228	0.207837192643228
821	R	0.235866892029362	0.207837192643228
822	R	0.259256577278996	0.207837192643228
823	S	0.149401790576326	0.235866892029362
824	E	0.159315064457784	0.248103569710392
825	T	0.248103569710392	0.248103569710392
826	S	0.320143163448154	0.273734842326209
827	H	0.331711028110734	0.273734842326209
828	M	0.273734842326209	0.320143163448154
829	S	0.243899405701202	0.273734842326209
830	V	0.337679512741679	0.243899405701202
831	K	0.213393634990980	0.243899405701202
832	R	0.177097017077846	0.213393634990980
833	L	0.272659511314199	0.177097017077846
834	R	0.175509574856908	0.175509574856908
835	W	0.138626751010612	0.169643786001282
836	E	0.131132725266862	0.169643786001282
837	Q	0.169643786001282	0.152083462841126
838	V	0.288034717488450	0.152083462841126
839	E	0.152083462841126	0.169643786001282
840	N	0.149321707916815	0.152083462841126
841	S	0.234091605126555	0.149321707916815
842	E	0.109528210170510	0.109528210170510
843	G	0.061427273209412	0.061427273209412
844	T	0.016249545061762	0.027967730216436
845	I	0.027967730216436	0.016249545061762
846	W	0.015345955827109	0.015575392356896
847	G	0.015575392356896	0.015575392356896
848	Q	0.013586613718399	0.015575392356896
849	L	0.016105536403267	0.016105536403267
850	G	0.029834326146143	0.029834326146143
851	E	0.050842721503585	0.034198987943434
852	D	0.034198987943434	0.042257954494797
853	S	0.050039977318026	0.042257954494797
854	D	0.042257954494797	0.042257954494797
855	Y	0.020574617891780	0.045894457006901
856	D	0.045894457006901	0.042257954494797
857	K	0.089204473734612	0.045894457006901
858	L	0.025393744617665	0.060807263959001
859	S	0.060807263959001	0.060807263959001
860	D	0.060807263959001	0.060807263959001
861	M	0.195734858835840	0.195734858835840
862	V	0.207839293468867	0.207839293468867
863	K	0.495173262442269	0.299897609868829
864	Y	0.299897609868829	0.458883753875192
865	L	0.464246372173775	0.458883753875192
866	D	0.458883753875192	0.299897609868829
867	L	0.298531248676849	0.458883753875192
868	E	0.265643531449070	0.357658100990694
869	L	0.470401753343513	0.298531248676849
870	H	0.357658100990694	0.334218957923417
871	F	0.217241525736614	0.334218957923417
872	G	0.334218957923417	0.217241525736614
873	T	0.197735345320079	0.197735345320079
874	Q	0.090238339255193	0.144343806907153
875	K	0.144343806907153	0.090238339255193
876	P	0.049023542724137	0.070912481488201
877	A	0.070912481488201	0.070606514739653
878	K	0.070554130211631	0.070554130211631
879	P	0.070606514739653	0.070554130211631
880	V	0.036918599881067	0.045622087215027
881	P	0.045622087215027	0.045622087215027
882	G	0.026427458342777	0.045622087215027
883	P	0.047773098050605	0.047773098050605
884	E	0.083196281392375	0.057751325167388
885	P	0.057751325167388	0.083196281392375
886	F	0.092296330975088	0.092296330975088
887	R	0.168478494392298	0.130962375343045
888	K	0.192489954082885	0.143213155066483
889	K	0.130962375343045	0.168478494392298
890	E	0.143213155066483	0.172487369082930
891	V	0.172487369082930	0.172487369082930
892	V	0.231323989174975	0.231323989174975
893	E	0.475750646876281	0.314265503562704
894	I	0.458573380566490	0.314265503562704
895	L	0.314265503562704	0.458573380566490
896	S	0.298129746537622	0.458573380566490
897	H	0.478418003360694	0.478418003360694
898	K	0.646361301168265	0.646361301168265
899	K	0.856755654646265	0.731258075247359
900	A	0.811468387169425	0.811468387169425
901	Y	0.731258075247359	0.811468387169425
902	N	0.899033627194595	0.804819742346606
903	T	0.804819742346606	0.804819742346606
904	S	0.804819742346606	0.804819742346606
905	I	0.804819742346606	0.804819742346606
906	L	0.764765866644123	0.804819742346606
907	L	0.808859608060372	0.797767544206337
908	A	0.720423583516184	0.764765866644123
909	H	0.797767544206337	0.740893291486026
910	L	0.710859047377858	0.740893291486026
911	K	0.740893291486026	0.797767544206337
912	L	0.828270469075880	0.828270469075880
913	S	0.900605212230634	0.828270469075880
914	P	0.870020591725762	0.828270469075880
915	A	0.780844162403894	0.780844162403894
916	E	0.740417499012673	0.740417499012673
917	L	0.571618434589750	0.571618434589750
918	R	0.512685024921108	0.512685024921108
919	Q	0.376641055803066	0.408795676485988
920	V	0.408795676485988	0.408795676485988
921	L	0.408795676485988	0.376641055803066
922	M	0.284160670958155	0.284160670958155
923	S	0.284160670958155	0.284160670958155
924	M	0.284160670958155	0.284160670958155
925	E	0.427079364217044	0.427079364217044
926	P	0.427079364217044	0.427079364217044
927	R	0.458835328953861	0.458835328953861
928	R	0.458835328953861	0.458835328953861
929	L	0.482952205683975	0.482952205683975
930	E	0.482952205683975	0.482952205683975
931	P	0.538482560802924	0.538482560802924
932	A	0.685536064273065	0.640134702719979
933	H	0.640134702719979	0.640134702719979
934	L	0.724796683150689	0.640134702719979
935	A	0.607621066066316	0.637855510345096
936	Q	0.637855510345096	0.607621066066316
937	L	0.449301313898638	0.449301313898638
938	L	0.199565519485374	0.212994487122386
939	L	0.199565519485374	0.199565519485374
940	F	0.212994487122386	0.199565519485374
941	A	0.192209925384444	0.199565519485374
942	P	0.276462749680499	0.192209925384444
943	D	0.158008823309332	0.192209925384444
944	A	0.158008823309332	0.179151215413557
945	D	0.275373536257726	0.158008823309332
946	E	0.179151215413557	0.158008823309332
947	E	0.062524819702020	0.062524819702020
948	Q	0.041747871801378	0.041747871801378
949	R	0.019434179826717	0.019434179826717
950	Y	0.012062954045664	0.019434179826717
951	Q	0.015262520421522	0.019434179826717
952	A	0.055053053253463	0.045323624090583
953	F	0.045323624090583	0.051714443154922
954	R	0.051714443154922	0.055053053253463
955	E	0.074710474215621	0.065674642744557
956	A	0.065674642744557	0.065674642744557
957	P	0.065674642744557	0.074710474215621
958	G	0.108516680310069	0.107067056725636
959	R	0.107067056725636	0.108516680310069
960	L	0.196231938110863	0.128731493922014
961	S	0.155090541084057	0.155090541084057
962	E	0.128731493922014	0.196231938110863
963	P	0.204624043964442	0.204624043964442
964	D	0.309454490372955	0.309454490372955
965	Q	0.383752775510467	0.321050464924137
966	F	0.383752775510467	0.383752775510467
967	V	0.321050464924137	0.383752775510467
968	L	0.431407988082486	0.321050464924137
969	Q	0.275763690167353	0.321050464924137
970	M	0.277952215097611	0.419773084590837
971	L	0.419773084590837	0.419773084590837
972	S	0.615237203791771	0.615237203791771
973	V	0.775380051164653	0.775380051164653
974	P	0.789088164207435	0.775380051164653
975	E	0.789994078180738	0.775380051164653
976	Y	0.703980411146199	0.703980411146199
977	K	0.702843023054190	0.702843023054190
978	T	0.702843023054190	0.702843023054190
979	R	0.658696362554928	0.661149612108537
980	L	0.509467160903893	0.658696362554928
981	R	0.661149612108537	0.513545027605524
982	S	0.513545027605524	0.513545027605524
983	L	0.416237354505258	0.513545027605524
984	H	0.539371986579562	0.416237354505258
985	F	0.406112177456283	0.406112177456283
986	Q	0.293983594440648	0.308517117203677
987	A	0.191233426223589	0.293983594440648
988	T	0.308517117203677	0.203973573601903
989	L	0.203973573601903	0.191233426223589
990	Q	0.152221811255351	0.152221811255351
991	E	0.152221811255351	0.152221811255351
992	K	0.152221811255351	0.152221811255351
993	T	0.087271153182211	0.143319597390392
994	E	0.075926169318729	0.128226327971475
995	E	0.143319597390392	0.118348970750719
996	I	0.128226327971475	0.118348970750719
997	R	0.118348970750719	0.118348970750719
998	G	0.080616911614062	0.118348970750719
999	S	0.086787973204605	0.118348970750719
1000	L	0.237219937318080	0.159221022594388
1001	E	0.159221022594388	0.237219937318080
1002	C	0.260298339618989	0.260298339618989
1003	L	0.366243817648352	0.281735661500141
1004	R	0.443999316635713	0.281735661500141
1005	Q	0.281735661500141	0.328469883427071
1006	A	0.281735661500141	0.328469883427071
1007	S	0.328469883427071	0.328469883427071
1008	L	0.478871240020038	0.375099488972343
1009	E	0.375099488972343	0.478871240020038
1010	L	0.496413141531127	0.496413141531127
1011	K	0.555542202104522	0.496413141531127
1012	N	0.555542202104522	0.555542202104522
1013	S	0.399428321622304	0.555542202104522
1014	R	0.573890725936148	0.573890725936148
1015	K	0.651755422305045	0.651755422305045
1016	L	0.778563146851576	0.696667117744758
1017	A	0.696667117744758	0.707717205763357
1018	K	0.857483236721003	0.707717205763357
1019	I	0.707717205763357	0.707717205763357
1020	L	0.670774001219043	0.816385170403129
1021	E	0.816385170403129	0.816385170403129
1022	F	0.893079910120871	0.816385170403129
1023	V	0.859974202715140	0.816385170403129
1024	L	0.765019141958948	0.765019141958948
1025	A	0.567136500077039	0.567136500077039
1026	M	0.496242725724869	0.496242725724869
1027	G	0.470372080295213	0.470372080295213
1028	N	0.291421784482040	0.291421784482040
1029	Y	0.181219684650501	0.234210461288384
1030	L	0.234210461288384	0.181219684650501
1031	N	0.133692224301636	0.133692224301636
1032	D	0.083822988066658	0.083822988066658
1033	G	0.046926061151986	0.046926061151986
1034	Q	0.029440462337568	0.044884187565702
1035	P	0.036316115299426	0.044884187565702
1036	K	0.044884187565702	0.044884187565702
1037	T	0.107621111814266	0.052100001614893
1038	N	0.052369903843054	0.052369903843054
1039	K	0.052100001614893	0.107621111814266
1040	T	0.115170172066128	0.115170172066128
1041	T	0.208422900969918	0.166622370325922
1042	G	0.166622370325922	0.208422900969918
1043	F	0.289314809547737	0.275333629460326
1044	K	0.275333629460326	0.287243084236885
1045	I	0.287243084236885	0.287243084236885
1046	N	0.287243084236885	0.287243084236885
1047	F	0.323840772467706	0.323840772467706
1048	L	0.339319303402807	0.323840772467706
1049	T	0.464179790018220	0.323840772467706
1050	E	0.299841406846557	0.299841406846557
1051	L	0.299841406846557	0.299841406846557
1052	N	0.177691629780489	0.186464359206266
1053	S	0.186464359206266	0.186464359206266
1054	T	0.102188572330583	0.186464359206266
1055	K	0.211402426976191	0.186464359206266
1056	T	0.212312746117320	0.211402426976191
1057	V	0.133956484670764	0.212312746117320
1058	D	0.237500962515868	0.237500962515868
1059	G	0.504771965104716	0.399692308640667
1060	K	0.399692308640667	0.441737770679041
1061	S	0.441737770679041	0.441737770679041
1062	T	0.441737770679041	0.441737770679041
1063	F	0.595200061307462	0.587343696371268
1064	L	0.609311922798732	0.587343696371268
1065	H	0.587343696371268	0.595200061307462
1066	I	0.473632057099501	0.609311922798732
1067	L	0.770850861800064	0.697242640406944
1068	A	0.790882854649269	0.770850861800064
1069	K	0.697242640406944	0.790882854649269
1070	S	0.812258113791366	0.790882854649269
1071	L	0.889374430778520	0.764875826520261
1072	S	0.764875826520261	0.786455605930106
1073	Q	0.763893942400945	0.764875826520261
1074	H	0.786455605930106	0.763893942400945
1075	F	0.625339687506647	0.625339687506647
1076	P	0.307492530157225	0.404672766517890
1077	E	0.404672766517890	0.382553845405918
1078	L	0.379975133988047	0.379975133988047
1079	L	0.382553845405918	0.379975133988047
1080	G	0.359960161326299	0.379975133988047
1081	F	0.323425323506947	0.382553845405918
1082	A	0.493242446485767	0.421194425616387
1083	Q	0.525605533082361	0.446641261292354
1084	D	0.421194425616387	0.493242446485767
1085	L	0.446641261292354	0.503088245727891
1086	P	0.705671350197237	0.446641261292354
1087	T	0.503088245727891	0.446641261292354
1088	V	0.332102828821146	0.415068487741218
1089	P	0.415068487741218	0.415068487741218
1090	L	0.317900929536519	0.415068487741218
1091	A	0.416392738825862	0.416392738825862
1092	A	0.438765522151993	0.416392738825862
1093	K	0.610026000243808	0.438765522151993
1094	V	0.293857533725149	0.479103152199063
1095	N	0.479103152199063	0.479103152199063
1096	Q	0.527508474674271	0.419677386582502
1097	R	0.246534048163006	0.419677386582502
1098	A	0.419677386582502	0.293286102751626
1099	L	0.293286102751626	0.246534048163006
1100	T	0.203613540831310	0.293286102751626
1101	S	0.173985263652580	0.210562592316483
1102	D	0.312640411222560	0.203613540831310
1103	L	0.210562592316483	0.210562592316483
1104	A	0.161791810147099	0.266979525896596
1105	D	0.298690829187611	0.210562592316483
1106	L	0.266979525896596	0.161791810147099
1107	H	0.129170907037937	0.133357659297181
1108	G	0.088334281896866	0.129170907037937
1109	T	0.133357659297181	0.129170907037937
1110	I	0.124326069409598	0.133357659297181
1111	S	0.221233776152596	0.200554888339241
1112	E	0.235390868748739	0.221233776152596
1113	I	0.200554888339241	0.221233776152596
1114	Q	0.299061211456217	0.200554888339241
1115	D	0.185077162218166	0.185077162218166
1116	A	0.174007185498809	0.174007185498809
1117	C	0.137906445806558	0.137906445806558
1118	Q	0.073283329016572	0.073283329016572
1119	S	0.035326617966644	0.073283329016572
1120	I	0.064040506029440	0.073283329016572
1121	S	0.127597050476095	0.097510178904832
1122	P	0.097510178904832	0.127597050476095
1123	S	0.166453634354254	0.166453634354254
1124	S	0.375361863603562	0.233710069422465
1125	E	0.328716798844525	0.328716798844525
1126	D	0.233710069422465	0.375361863603562
1127	K	0.381806301611635	0.328716798844525
1128	F	0.537096678667095	0.248561253394342
1129	A	0.246525133888449	0.323211847527014
1130	M	0.248561253394342	0.305860309621642
1131	V	0.323211847527014	0.272478815185288
1132	M	0.305860309621642	0.305860309621642
1133	S	0.272478815185288	0.323211847527014
1134	S	0.444628044937318	0.444628044937318
1135	F	0.750586633059754	0.693438298591677
1136	L	0.774976368316505	0.750586633059754
1137	E	0.693438298591677	0.750586633059754
1138	T	0.775925683501610	0.693438298591677
1139	A	0.535039574581016	0.535039574581016
1140	Q	0.337821794739537	0.389226844778588
1141	P	0.389226844778588	0.388151192573580
1142	A	0.370270227772106	0.370270227772106
1143	L	0.388151192573580	0.370270227772106
1144	R	0.163125208645689	0.250128504259264
1145	A	0.112946386874986	0.163125208645689
1146	L	0.250128504259264	0.159248793146825
1147	D	0.159248793146825	0.152843930565477
1148	G	0.081397396322371	0.152843930565477
1149	L	0.152843930565477	0.138285813478175
1150	Q	0.138285813478175	0.109756596253908
1151	R	0.109756596253908	0.122982524563070
1152	E	0.074532377452969	0.122982524563070
1153	A	0.122982524563070	0.122395705363593
1154	M	0.122982524563070	0.122982524563070
1155	E	0.122395705363593	0.122982524563070
1156	E	0.342709047805796	0.137434582754555
1157	L	0.342709047805796	0.137434582754555
1158	G	0.137434582754555	0.137434582754555
1159	K	0.079448518573486	0.116111740884387
1160	A	0.074067045869747	0.116111740884387
1161	L	0.116111740884387	0.081141190931026
1162	A	0.116111740884387	0.116111740884387
1163	F	0.081141190931026	0.116111740884387
1164	F	0.134581793674758	0.116111740884387
1165	G	0.213145047329091	0.118448456804207
1166	E	0.076449927816621	0.134581793674758
1167	D	0.118448456804207	0.210287566946252
1168	S	0.210287566946252	0.140272533673870
1169	K	0.288473585136921	0.210287566946252
1170	A	0.140272533673870	0.213019645791581
1171	T	0.213019645791581	0.213019645791581
1172	T	0.213019645791581	0.150945724654344
1173	S	0.150945724654344	0.213019645791581
1174	E	0.118940523314046	0.213019645791581
1175	A	0.305246930394107	0.305246930394107
1176	F	0.569363599683001	0.569363599683001
1177	F	0.569363599683001	0.569363599683001
1178	G	0.569363599683001	0.569363599683001
1179	I	0.668107733396686	0.569363599683001
1180	F	0.533384755259131	0.569363599683001
1181	A	0.549530553196770	0.599525081049177
1182	E	0.599525081049177	0.599525081049177
1183	F	0.830476022432188	0.599525081049177
1184	M	0.799679450583701	0.599525081049177
1185	S	0.516394258623326	0.567149103628317
1186	K	0.517755635763842	0.517755635763842
1187	F	0.567149103628317	0.516394258623326
1188	E	0.441277147052110	0.441277147052110
1189	R	0.242183094144263	0.242183094144263
1190	A	0.130059811197437	0.165249093732865
1191	L	0.164498424648282	0.164498424648282
1192	S	0.165249093732865	0.130059811197437
1193	D	0.124356418759786	0.130915175945869
1194	L	0.124356418759786	0.124356418759786
1195	Q	0.130915175945869	0.124356418759786
1196	A	0.057450838457548	0.130915175945869
1197	G	0.137691982035114	0.137691982035114
1198	E	0.201519064848246	0.137691982035114
1199	G	0.170577540546293	0.148795798301744
1200	L	0.085128208616000	0.170577540546293
1201	R	0.148795798301744	0.170577540546293
1202	S	0.300321057958552	0.300321057958552
1203	S	0.500000000000000	0.500000000000000
1204	G	0.500000000000000	0.500000000000000
1205	M	0.500000000000000	0.500000000000000
1206	V	0.500000000000000	0.500000000000000
1207	S	0.500000000000000	0.500000000000000
1208	P	0.500000000000000	0.500000000000000
1209	L	0.500000000000000	0.500000000000000
1210	A	0.500000000000000	0.500000000000000
1211	W	0.500000000000000	0.500000000000000
