# Supplementary material for: Conserved degronome features governing quality control associated proteolysis
Source: Nat Commun. 2022 Dec 8;13:7588. doi: 10.1038/s41467-022-35298-y (PMC9732359; doi:10.1038/s41467-022-35298-y)
Supplement: Supplementary file 7 — Supplementary Data 5 [file 41467_2022_35298_MOESM7_ESM.zip › profile_A4FU01.csv]

# Degron profile of A4FU01
# logit: Predicted probability of a tile being a degron (PSI<2.2) assigned to central position
# smooth: Running median spanning 5 positions
resi	aa	logit	logit_smooth
1	M	0.500000000000000	0.500000000000000
2	W	0.500000000000000	0.500000000000000
3	W	0.500000000000000	0.500000000000000
4	G	0.500000000000000	0.500000000000000
5	G	0.500000000000000	0.500000000000000
6	R	0.500000000000000	0.500000000000000
7	G	0.500000000000000	0.500000000000000
8	Q	0.500000000000000	0.500000000000000
9	S	0.241514798451048	0.241514798451048
10	F	0.108374086416135	0.108374086416135
11	N	0.049585442644108	0.049585442644108
12	I	0.014900080522350	0.029209685996193
13	A	0.029209685996193	0.029209685996193
14	P	0.029209685996193	0.029209685996193
15	Q	0.027130864922170	0.029209685996193
16	K	0.059179734331483	0.034852951043858
17	E	0.059179734331483	0.034852951043858
18	E	0.034852951043858	0.034852951043858
19	P	0.015100819458947	0.020426750825406
20	E	0.020426750825406	0.015170763507345
21	M	0.015170763507345	0.015100819458947
22	G	0.010557050154685	0.010557050154685
23	S	0.007154877504463	0.007540184742190
24	V	0.006595020635380	0.007540184742190
25	Q	0.007540184742190	0.007540184742190
26	E	0.013061095434283	0.013061095434283
27	N	0.024267913535155	0.024267913535155
28	R	0.026288335852853	0.025890360892616
29	M	0.038436328751013	0.026288335852853
30	P	0.025890360892616	0.033961301131269
31	E	0.033961301131269	0.038436328751013
32	P	0.053428739104015	0.053428739104015
33	R	0.058542134043988	0.058542134043988
34	S	0.076387333578587	0.076387333578587
35	R	0.125922082426138	0.125922082426138
36	Q	0.163832061276028	0.163832061276028
37	P	0.225749361426390	0.225749361426390
38	S	0.266976447523934	0.266976447523934
39	S	0.266976447523934	0.266976447523934
40	C	0.324160118429882	0.266976447523934
41	L	0.244687297573953	0.266976447523934
42	A	0.216935901539856	0.324160118429882
43	S	0.360616185051346	0.360616185051346
44	R	0.495472658734212	0.495472658734212
45	C	0.566380108921129	0.566380108921129
46	L	0.752658272349570	0.752658272349570
47	P	0.788774294737363	0.752658272349570
48	G	0.760425814834460	0.752658272349570
49	E	0.599134410118094	0.599134410118094
50	Q	0.575675384902340	0.575675384902340
51	I	0.543961208144312	0.543961208144312
52	L	0.529312309950366	0.529312309950366
53	A	0.440716544034006	0.479713405328406
54	W	0.479713405328406	0.440716544034006
55	A	0.219821144356151	0.219821144356151
56	P	0.219821144356151	0.219821144356151
57	G	0.176243596538531	0.219821144356151
58	V	0.411809565700809	0.219841865664472
59	R	0.431435846468057	0.219841865664472
60	K	0.219841865664472	0.219841865664472
61	G	0.131677763905516	0.192685612196487
62	L	0.188410837536163	0.192685612196487
63	E	0.192685612196487	0.192685612196487
64	P	0.237962791741705	0.237962791741705
65	E	0.270830664171759	0.270830664171759
66	L	0.280437504983802	0.280437504983802
67	S	0.299237859719416	0.299237859719416
68	G	0.299237859719416	0.299237859719416
69	T	0.435786613459469	0.435786613459469
70	L	0.508079899063989	0.506717230836966
71	I	0.506717230836966	0.508079899063989
72	C	0.622775554083600	0.622775554083600
73	T	0.622775554083600	0.622775554083600
74	N	0.821977090915088	0.650123261216175
75	F	0.650123261216175	0.786303631714896
76	R	0.786303631714896	0.817867120319816
77	V	0.817867120319816	0.787870757545634
78	T	0.897912086026439	0.787870757545634
79	F	0.787870757545634	0.787870757545634
80	Q	0.627316585570164	0.627316585570164
81	P	0.343810753960084	0.359543919580441
82	C	0.343810753960084	0.359543919580441
83	G	0.359543919580441	0.343810753960084
84	W	0.360800292030017	0.343810753960084
85	Q	0.293299859408091	0.293299859408091
86	W	0.195738536256807	0.195738536256807
87	N	0.121420606791041	0.121420606791041
88	Q	0.113514409117677	0.121420606791041
89	D	0.064861778969630	0.113514409117677
90	T	0.132296797397334	0.113514409117677
91	P	0.104371032310010	0.132296797397334
92	L	0.224548305131569	0.176552183466415
93	N	0.199595096829151	0.180617780047936
94	S	0.176552183466415	0.180617780047936
95	E	0.180617780047936	0.180617780047936
96	Y	0.173605422335579	0.180617780047936
97	D	0.197209768795351	0.197209768795351
98	F	0.480090028291781	0.343985578311993
99	A	0.343985578311993	0.407297772817257
100	L	0.430862517967769	0.430862517967769
101	V	0.407297772817257	0.407297772817257
102	N	0.464162456979860	0.430862517967769
103	I	0.395735174112385	0.464162456979860
104	G	0.681842183370623	0.553159250594515
105	R	0.553159250594515	0.681842183370623
106	L	0.727704314620447	0.681842183370623
107	E	0.709229218860678	0.647127503067013
108	A	0.647127503067013	0.668908201624035
109	V	0.647127503067013	0.668908201624035
110	S	0.668908201624035	0.647127503067013
111	G	0.733170767443111	0.647127503067013
112	L	0.534273754256180	0.534273754256181
113	S	0.534273754256181	0.534273754256180
114	R	0.515330920340922	0.534273754256180
115	V	0.515330920340922	0.534273754256181
116	Q	0.666296410505810	0.605360801396688
117	L	0.605360801396688	0.626964296329666
118	L	0.626964296329666	0.666296410505810
119	R	0.773842614577847	0.626964296329666
120	P	0.793683071027073	0.626964296329666
121	G	0.540350246524127	0.560141784301078
122	S	0.402943123534100	0.560141784301078
123	L	0.560141784301078	0.560141784301078
124	H	0.583838770326950	0.583838770326950
125	K	0.755833071070576	0.583838770326950
126	F	0.639821384935555	0.583838770326950
127	I	0.416871335402711	0.416871335402711
128	P	0.416871335402711	0.416871335402711
129	E	0.295943958580447	0.416871335402711
130	E	0.509518724810220	0.509518724810220
131	I	0.528480871499905	0.528480871499905
132	L	0.528480871499905	0.528480871499905
133	I	0.661374701952221	0.661374701952221
134	H	0.690895682635014	0.661374701952221
135	G	0.671052075784636	0.661374701952221
136	R	0.431031102468606	0.624803764530664
137	D	0.624803764530664	0.624803764530664
138	F	0.624803764530664	0.624803764530664
139	R	0.780686370258934	0.624803764530664
140	L	0.569320139453298	0.569320139453298
141	L	0.347251787489050	0.347251787489050
142	R	0.329264182494290	0.329264182494290
143	V	0.207238270952997	0.227141971784960
144	G	0.227141971784960	0.227141971784960
145	F	0.200851337368138	0.227141971784960
146	E	0.381620832116274	0.345441844485180
147	A	0.381620832116275	0.345441844485180
148	G	0.345441844485180	0.345441844485180
149	G	0.323890239290605	0.323890239290605
150	L	0.204961606657487	0.264357920697020
151	E	0.264357920697020	0.264357920697020
152	P	0.205468335973811	0.264357920697020
153	Q	0.410507429368283	0.388592882423313
154	A	0.388592882423313	0.410507429368283
155	F	0.505310915254846	0.505310915254846
156	Q	0.505310915254846	0.505310915254846
157	V	0.593121055153990	0.537485419186450
158	T	0.702925146527845	0.593121055153990
159	M	0.537485419186450	0.653889344133978
160	A	0.669338175152578	0.653889344133978
161	I	0.653889344133978	0.653889344133978
162	V	0.653889344133978	0.653889344133978
163	Q	0.653889344133977	0.653889344133977
164	A	0.482654151185855	0.486418858987353
165	R	0.482654151185855	0.483688477781224
166	A	0.486418858987353	0.482654151185855
167	Q	0.483688477781224	0.482654151185855
168	S	0.320160223214648	0.438604825608340
169	N	0.438604825608340	0.320160223214648
170	Q	0.279525437557484	0.316585590787715
171	A	0.299432396026024	0.299432396026024
172	Q	0.316585590787715	0.288148889725323
173	Q	0.262476468619961	0.288148889725323
174	Y	0.288148889725323	0.262476468619961
175	S	0.199603407512654	0.199603407512654
176	G	0.199603407512654	0.199603407512654
177	I	0.158631501402644	0.192026690467615
178	T	0.192026690467615	0.163000371049372
179	L	0.163000371049372	0.158631501402644
180	S	0.136958632120431	0.159394036955237
181	K	0.156524032458311	0.156524032458311
182	A	0.159394036955237	0.136958632120431
183	G	0.085170062061049	0.156524032458311
184	Q	0.073330135431683	0.085170062061049
185	G	0.175659977942790	0.085170062061049
186	S	0.081698334664604	0.116878461453021
187	G	0.141866240357565	0.116878461453021
188	S	0.116878461453021	0.081698334664604
189	R	0.070613855483562	0.075337527673767
190	K	0.075337527673767	0.075337527673767
191	P	0.075337527673767	0.070613855483562
192	P	0.058263527774870	0.075337527673767
193	I	0.032425417305516	0.058263527774870
194	P	0.080692635385561	0.058263527774870
195	L	0.047973554140489	0.047973554140489
196	M	0.063130458938352	0.047973554140489
197	E	0.037243955781201	0.037243955781201
198	T	0.037243955781201	0.037243955781201
199	A	0.037243955781201	0.037243955781201
200	E	0.041142963185355	0.037243955781201
201	D	0.044504235350938	0.038955331335047
202	W	0.027308862377509	0.038955331335047
203	E	0.038955331335047	0.027308862377509
204	T	0.022749805228568	0.027308862377509
205	E	0.011567139423459	0.038799451670495
206	R	0.038799451670495	0.038799451670495
207	K	0.041299004615117	0.041299004615117
208	K	0.056480601064607	0.056480601064607
209	Q	0.094426217864593	0.094426217864593
210	A	0.174189213924560	0.153722847489479
211	A	0.153722847489479	0.153722847489479
212	R	0.200643538093806	0.174189213924560
213	G	0.124752152668437	0.200643538093806
214	W	0.211277690414597	0.200643538093806
215	R	0.316887666509157	0.211277690414597
216	V	0.197373612821585	0.307860456659279
217	S	0.307860456659279	0.316887666509157
218	T	0.371699222806858	0.307860456659279
219	V	0.327675958556647	0.327675958556647
220	N	0.284259973593626	0.371699222806858
221	E	0.408819675703216	0.327675958556647
222	R	0.437401786012456	0.404653534601933
223	F	0.297558374465975	0.408819675703216
224	D	0.404653534601933	0.426841495800658
225	V	0.426841495800658	0.426841495800658
226	A	0.595911012924613	0.553540786801248
227	T	0.713257644227241	0.553540786801248
228	S	0.553540786801248	0.595911012924613
229	L	0.553540786801248	0.699711521428750
230	P	0.699711521428750	0.699711521428750
231	R	0.814705310243897	0.814705310243897
232	Y	0.815526915943555	0.814705310243897
233	F	0.815526915943556	0.814705310243897
234	W	0.721637187810081	0.721637187810081
235	V	0.548079708055307	0.688192960261397
236	P	0.671663238905072	0.671663238905072
237	N	0.688192960261397	0.646651783911854
238	R	0.558999818140891	0.671663238905072
239	I	0.646651783911854	0.646651783911854
240	L	0.760146513206329	0.580543522384855
241	D	0.580543522384855	0.580543522384855
242	S	0.444005226565964	0.444005226565964
243	E	0.429710620200500	0.429710620200500
244	V	0.322655081597669	0.340839891751050
245	R	0.340839891751050	0.330113146251074
246	R	0.330113146251074	0.330113146251074
247	A	0.330113146251074	0.330113146251074
248	F	0.154691848935078	0.154691848935078
249	G	0.076466665079741	0.154691848935078
250	H	0.151640818618110	0.154691848935078
251	F	0.251384641340497	0.251384641340497
252	H	0.369055372818255	0.369055372818255
253	Q	0.404488036112823	0.404103384654376
254	G	0.404295695684985	0.404103384654376
255	R	0.404103384654376	0.404103384654376
256	G	0.319592201351118	0.319592201351118
257	P	0.159706448985626	0.159706448985626
258	R	0.159706448985626	0.159706448985626
259	L	0.149874878212579	0.149874878212579
260	S	0.045033297189927	0.143336255635667
261	W	0.075935688661657	0.143336255635667
262	H	0.143336255635667	0.143336255635667
263	H	0.192753979777267	0.192753979777267
264	P	0.262174601397223	0.240155003083399
265	G	0.262174601397223	0.262174601397223
266	G	0.240155003083399	0.262174601397223
267	S	0.353726013791877	0.335270574057204
268	D	0.335270574057204	0.335270574057204
269	L	0.337711144578561	0.335270574057204
270	L	0.240123214581049	0.240123214581049
271	R	0.226676601579565	0.226676601579565
272	C	0.119630170349741	0.124791557781547
273	G	0.119630170349741	0.124791557781547
274	G	0.124791557781547	0.119630170349741
275	F	0.150963693721698	0.119630170349741
276	Y	0.092622012388998	0.099601637067406
277	T	0.092622012388998	0.092622012388998
278	A	0.099601637067406	0.092622012388998
279	S	0.059735229001040	0.071276426047399
280	D	0.067389749741710	0.067389749741710
281	P	0.071276426047399	0.067389749741710
282	N	0.055067994381830	0.071276426047399
283	K	0.126493453308608	0.104394214254345
284	E	0.104394214254345	0.104394214254345
285	D	0.112287558088318	0.104394214254345
286	I	0.103492220037349	0.103492220037349
287	R	0.103492220037349	0.103492220037349
288	A	0.080270203508449	0.103492220037349
289	V	0.158435189213168	0.122450782322164
290	E	0.181327416487411	0.158435189213168
291	L	0.122450782322164	0.181327416487411
292	M	0.201527617304254	0.201527617304254
293	L	0.428476293853713	0.428476293853713
294	Q	0.738091559050681	0.522315694934390
295	A	0.702427583554916	0.522315694934390
296	G	0.522315694934390	0.522315694934390
297	H	0.473908943014335	0.473908943014335
298	S	0.442728117213318	0.442728117213318
299	D	0.408849666876677	0.408849666876677
300	V	0.174474602853163	0.208863771109265
301	V	0.208863771109265	0.174474602853163
302	L	0.106702624282160	0.165405822117327
303	V	0.114621547842727	0.165405822117327
304	D	0.165405822117327	0.129777873865841
305	T	0.243394177323638	0.165405822117327
306	M	0.129777873865841	0.202750669668413
307	D	0.202750669668413	0.243394177323638
308	E	0.319495827354171	0.271248725563677
309	L	0.340902462332069	0.271248725563677
310	P	0.271248725563677	0.271248725563677
311	S	0.176001569871644	0.271248725563677
312	L	0.190485115896120	0.271248725563677
313	A	0.336864511396147	0.336864511396147
314	D	0.485583614412171	0.403763158133609
315	V	0.403763158133609	0.485583614412171
316	Q	0.624454346866540	0.624454346866540
317	L	0.844751598053559	0.823021290544492
318	A	0.823021290544492	0.844751598053559
319	H	0.911334444515300	0.844751598053559
320	L	0.897292885835004	0.823021290544492
321	R	0.699171870662921	0.791210928880452
322	L	0.654447083241202	0.791210928880452
323	R	0.791210928880452	0.791210928880452
324	A	0.791210928880452	0.791210928880452
325	L	0.834442744426579	0.791210928880452
326	C	0.606334208783168	0.606334208783168
327	L	0.385473723575770	0.385473723575770
328	P	0.354237599963343	0.385473723575770
329	D	0.366373518400586	0.366373518400586
330	S	0.501693641022524	0.366373518400586
331	S	0.348923665011046	0.378709673177107
332	V	0.378709673177107	0.378709673177107
333	A	0.482708685680375	0.348923665011046
334	E	0.221885731791448	0.221885731791448
335	D	0.118379458852447	0.118379458852447
336	K	0.067390437306147	0.118379458852447
337	W	0.084017007405722	0.118379458852447
338	L	0.266553903327613	0.254410808515547
339	S	0.405733987487184	0.257280574617276
340	A	0.254410808515547	0.266553903327613
341	L	0.257280574617276	0.324946810081317
342	E	0.324946810081317	0.324946810081317
343	G	0.474972723077265	0.474972723077265
344	T	0.689571084914238	0.689571084914238
345	R	0.790925944662807	0.689571084914238
346	W	0.782084997990258	0.689571084914238
347	L	0.673328329603919	0.673328329603919
348	D	0.660239401218598	0.660239401218598
349	Y	0.660239401218598	0.660239401218598
350	V	0.508452429699602	0.660239401218598
351	R	0.473820836895477	0.660239401218598
352	A	0.708018609731572	0.705753669255189
353	C	0.705753669255189	0.708018609731572
354	L	0.791272898765732	0.765512481583071
355	R	0.782442587857081	0.782442587857081
356	K	0.765512481583071	0.791272898765732
357	A	0.868489593718443	0.782442587857081
358	S	0.792302834200173	0.792302834200173
359	D	0.707049358151889	0.792302834200173
360	I	0.792302834200173	0.770319736888207
361	S	0.770319736888207	0.707049358151889
362	V	0.676259090778230	0.770319736888207
363	L	0.654712347487291	0.770319736888207
364	V	0.781558641877160	0.781558641877160
365	T	0.876990774898308	0.781558641877160
366	S	0.842776065600373	0.842776065600373
367	R	0.754741113097098	0.842776065600373
368	V	0.869168075640638	0.754741113097098
369	R	0.711571817545559	0.711571817545559
370	S	0.552168223610506	0.552168223610506
371	V	0.438234297585433	0.438234297585433
372	I	0.171863901187173	0.186083844288046
373	L	0.186083844288046	0.171863901187173
374	Q	0.152110576130700	0.171863901187173
375	E	0.119432691171089	0.186083844288046
376	R	0.191045270285963	0.191045270285963
377	G	0.206456613441104	0.194287905174535
378	D	0.194287905174535	0.194287905174535
379	R	0.194287905174535	0.194287905174535
380	D	0.209892957258740	0.194287905174535
381	L	0.182014395192467	0.182014395192467
382	N	0.098517922122581	0.182014395192467
383	G	0.182014395192467	0.182014395192467
384	L	0.421348296245927	0.402945185306096
385	L	0.402945185306096	0.421348296245927
386	S	0.522777990435245	0.497823901239770
387	S	0.650726168594536	0.522777990435245
388	L	0.497823901239770	0.582980892675310
389	V	0.708808288444639	0.640493072795948
390	Q	0.582980892675310	0.640493072795948
391	L	0.640493072795948	0.708808288444639
392	L	0.815736423679891	0.640493072795948
393	S	0.814915539316307	0.768017294830449
394	A	0.639236756797247	0.768017294830449
395	P	0.768017294830449	0.753367730002372
396	E	0.753367730002372	0.641739324651030
397	A	0.619188844799159	0.753367730002372
398	R	0.641739324651030	0.641739324651030
399	T	0.768017294830449	0.619188844799159
400	L	0.619188844799159	0.619188844799159
401	F	0.482888145522015	0.482888145522015
402	G	0.348998605000829	0.482888145522015
403	F	0.463825660128445	0.482888145522015
404	Q	0.634441925995908	0.634441925995908
405	S	0.787680920584697	0.722192741547306
406	L	0.787680920584697	0.734895078330956
407	V	0.722192741547306	0.734895078330956
408	Q	0.734895078330956	0.722192741547306
409	R	0.556388158929892	0.722192741547306
410	E	0.556388158929892	0.627748598743356
411	W	0.757079759603720	0.627748598743356
412	V	0.627748598743356	0.663522655788801
413	A	0.663522655788801	0.663522655788801
414	A	0.787442948207365	0.627748598743356
415	G	0.598534188697507	0.598534188697507
416	H	0.397943001500825	0.420037949032145
417	P	0.420037949032145	0.420037949032145
418	F	0.336650665343997	0.397943001500825
419	L	0.520345332537676	0.353936677822379
420	T	0.353936677822379	0.336650665343997
421	R	0.155712344632039	0.155712344632039
422	L	0.079426472922657	0.088423982563466
423	G	0.079426472922657	0.088423982563466
424	G	0.088423982563466	0.088423982563466
425	T	0.133025705911651	0.133025705911651
426	G	0.252215117902015	0.252215117902015
427	A	0.253244743404989	0.253244743404989
428	S	0.253244743404989	0.253244743404989
429	E	0.385275392751225	0.253244743404989
430	E	0.521827338446677	0.381396993517044
431	A	0.224997219977533	0.385275392751225
432	P	0.381396993517044	0.521827338446677
433	V	0.581706260141258	0.581706260141258
434	F	0.731462654071902	0.731462654071902
435	L	0.768743996051522	0.768743996051522
436	L	0.835767647201924	0.835767647201924
437	F	0.905305517536993	0.905305517536993
438	L	0.938893971557325	0.938893971557325
439	D	0.961080670490535	0.961080670490535
440	C	0.974091930757432	0.964357731308507
441	V	0.974091930757432	0.964357731308507
442	W	0.964357731308507	0.964357731308507
443	Q	0.878599960223983	0.878599960223983
444	L	0.878017251170281	0.878017251170281
445	L	0.687459444580249	0.687459444580249
446	Q	0.687459444580249	0.687459444580249
447	Q	0.539348537795916	0.610153482647084
448	F	0.573548958053836	0.610153482647084
449	P	0.610153482647084	0.610153482647084
450	A	0.631654255458294	0.619319930510229
451	D	0.619319930510229	0.631654255458294
452	F	0.768116335426597	0.683925195572597
453	E	0.683925195572597	0.683925195572597
454	F	0.683925195572597	0.683925195572597
455	S	0.716574502539727	0.683925195572597
456	E	0.577966740568832	0.595224723373147
457	F	0.422952613704416	0.577966740568832
458	F	0.595224723373147	0.577966740568832
459	L	0.563864714068753	0.595224723373147
460	L	0.815204728417182	0.635973750351371
461	A	0.667423917714188	0.635973750351371
462	L	0.635973750351371	0.639758126293016
463	H	0.485945251013892	0.639758126293016
464	D	0.639758126293016	0.639758126293016
465	S	0.757719206537573	0.757719206537573
466	V	0.757719206537573	0.757719206537573
467	R	0.758718658494229	0.757719206537573
468	V	0.643614404983542	0.643614404983542
469	P	0.432658431752360	0.432658431752360
470	D	0.385849126786048	0.385849126786048
471	T	0.221339050836825	0.374908118667797
472	L	0.343024893000303	0.374908118667797
473	T	0.374908118667797	0.343024893000303
474	F	0.392873324499268	0.343024893000303
475	L	0.222933079315212	0.222933079315212
476	R	0.200441302350280	0.200441302350280
477	N	0.119437613145649	0.194457104208483
478	T	0.137616517352850	0.180534472366553
479	P	0.194457104208483	0.180534472366553
480	W	0.180534472366553	0.180534472366553
481	E	0.180534472366553	0.180534472366553
482	R	0.147390881958042	0.147390881958042
483	G	0.084686570279368	0.084686570279368
484	K	0.078561751070630	0.084686570279368
485	Q	0.073980967069292	0.084686570279368
486	S	0.085018873131859	0.085018873131859
487	G	0.135494362725412	0.135494362725412
488	Q	0.241974761842369	0.140136378069576
489	L	0.140136378069576	0.144628945577271
490	N	0.194391215874548	0.194391215874548
491	S	0.144628945577271	0.194391215874548
492	Y	0.279108919599454	0.279108919599454
493	T	0.291116072075099	0.279108919599454
494	Q	0.291116072075099	0.281835745727377
495	V	0.258743928807290	0.291116072075099
496	Y	0.281835745727377	0.281835745727377
497	T	0.342951925525221	0.258743928807290
498	P	0.173591246860028	0.173591246860028
499	G	0.173591246860028	0.173591246860028
500	Y	0.173591246860028	0.173591246860028
501	S	0.184809432724435	0.173591246860028
502	Q	0.151025660757666	0.173591246860028
503	P	0.265897751503819	0.175371948441040
504	P	0.163862612585279	0.173796703422602
505	A	0.175371948441040	0.175371948441040
506	G	0.173796703422602	0.175371948441040
507	N	0.296779011548123	0.241915042504883
508	S	0.525027391634607	0.296779011548123
509	F	0.241915042504883	0.296779011548123
510	N	0.387222349996476	0.387222349996476
511	L	0.255003205503436	0.387222349996476
512	Q	0.430694550223275	0.430694550223275
513	L	0.489873132567763	0.489873132567763
514	S	0.575317800179219	0.575317800179219
515	V	0.641815432772661	0.641815432772661
516	W	0.641815432772661	0.641815432772661
517	D	0.687394192498149	0.641815432772661
518	W	0.520581880641638	0.687394192498149
519	D	0.735915687606992	0.735915687606992
520	L	0.735915687606992	0.735915687606992
521	R	0.735915687606992	0.735915687606992
522	Y	0.734854788656624	0.734854788656624
523	S	0.718877582800327	0.718877582800327
524	N	0.543295299671242	0.543295299671242
525	A	0.338020662039695	0.435805479667079
526	Q	0.435805479667079	0.403091113099440
527	I	0.403091113099440	0.403091113099440
528	L	0.403091113099440	0.403091113099440
529	Q	0.234031075958434	0.234031075958434
530	F	0.139839359670939	0.139839359670939
531	Q	0.091932594578481	0.139839359670939
532	N	0.139820910279417	0.139820910279417
533	P	0.148329372973651	0.091932594578481
534	G	0.066231506694545	0.071386896925543
535	Y	0.071386896925543	0.069571258682126
536	D	0.069571258682126	0.069571258682126
537	P	0.069571258682126	0.069571258682126
538	E	0.064444440446881	0.064444440446881
539	H	0.038255331201855	0.040876974421093
540	C	0.035348559932024	0.040876974421093
541	P	0.040876974421093	0.040876974421093
542	D	0.040876974421093	0.040876974421093
543	S	0.053363837149865	0.053363837149865
544	W	0.057351628569589	0.057351628569589
545	L	0.154752616069860	0.154752616069860
546	P	0.268640650571057	0.268640650571057
547	R	0.352264954097539	0.268640650571057
548	P	0.276090450843654	0.268640650571057
549	Q	0.167987178936176	0.276090450843654
550	P	0.167987178936176	0.276090450843654
551	S	0.287744235976462	0.258105786024792
552	F	0.287744235976462	0.268316721755801
553	M	0.258105786024792	0.287744235976462
554	V	0.268316721755801	0.287744235976462
555	P	0.447668889769458	0.447668889769458
556	G	0.583956135172018	0.583956135172018
557	P	0.622828847948396	0.622828847948396
558	P	0.658818737022409	0.632022023281579
559	S	0.632022023281579	0.658818737022409
560	S	0.678222196151936	0.658818737022409
561	V	0.679410837200411	0.632022023281579
562	W	0.587563354417933	0.610809474890360
563	L	0.415233951549933	0.610809474890360
564	F	0.610809474890360	0.610809474890360
565	S	0.622185705601735	0.622185705601735
566	R	0.641269623030739	0.641269623030739
567	G	0.798019964991787	0.798019964991787
568	A	0.863827368052366	0.843553864546423
569	L	0.843553864546423	0.843553864546423
570	T	0.862283167659394	0.843553864546423
571	P	0.773318619861671	0.773318619861671
572	L	0.475769564808907	0.475769564808907
573	N	0.326932001420911	0.326932001420911
574	Q	0.292218901271335	0.326932001420911
575	L	0.276758257106701	0.326932001420911
576	C	0.487407688302217	0.487407688302217
577	P	0.592776645788664	0.487407688302217
578	W	0.487407688302217	0.592776645788664
579	R	0.615956964418255	0.592776645788664
580	D	0.653613274836679	0.577356355403780
581	S	0.501102920711154	0.615956964418255
582	P	0.577356355403780	0.653613274836679
583	S	0.745666205783016	0.608165675839630
584	L	0.745666205783016	0.663317450945128
585	L	0.608165675839630	0.663317450945128
586	A	0.663317450945128	0.608165675839630
587	V	0.458190327996767	0.608165675839630
588	S	0.490279972228278	0.663317450945128
589	S	0.796673525553210	0.796673525553210
590	R	0.796673525553210	0.796673525553210
591	W	0.821738339661094	0.796673525553210
592	L	0.725756836119528	0.725756836119528
593	P	0.584834469574404	0.584834469574404
594	R	0.584834469574404	0.584834469574404
595	P	0.584834469574404	0.584834469574404
596	A	0.292209465912349	0.292209465912349
597	I	0.275843928140161	0.286406148903615
598	S	0.179440697009975	0.275843928140161
599	S	0.286406148903615	0.179440697009975
600	E	0.132874371485330	0.132874371485330
601	S	0.132874371485330	0.132874371485330
602	L	0.132874371485330	0.132874371485330
603	A	0.124362968755559	0.132874371485330
604	D	0.152640339671657	0.132874371485330
605	Q	0.225211948129100	0.124362968755559
606	E	0.097427512111367	0.152640339671657
607	W	0.116971431935804	0.175383551335306
608	G	0.175383551335306	0.175383551335306
609	L	0.239483936526198	0.211143170442299
610	P	0.371692550624640	0.211143170442299
611	S	0.211143170442299	0.219022093913503
612	H	0.156395136853677	0.219022093913503
613	W	0.219022093913503	0.219022093913503
614	G	0.363470753544298	0.363470753544298
615	A	0.651397211531843	0.639346523673932
616	C	0.639346523673932	0.639346523673932
617	P	0.665891819518582	0.639346523673932
618	L	0.445083232507202	0.639346523673932
619	P	0.620291979125093	0.665891819518582
620	P	0.754236450339201	0.620291979125093
621	G	0.682762471022850	0.620291979125093
622	L	0.480198591816942	0.651613425293859
623	L	0.529946470097254	0.556907710721171
624	L	0.651613425293859	0.556907710721171
625	P	0.556907710721171	0.651613425293859
626	G	0.735305025423034	0.735305025423034
627	Y	0.745426087842075	0.745426087842075
628	L	0.787992969331975	0.787992969331975
629	G	0.825112191105059	0.825112191105059
630	P	0.909251546249114	0.902277391278101
631	Q	0.902277391278101	0.902277391278101
632	I	0.902277391278101	0.902277391278101
633	R	0.841336780131052	0.870649436850508
634	L	0.825068912140044	0.841336780131052
635	W	0.870649436850508	0.825068912140044
636	R	0.767699860530411	0.767699860530411
637	R	0.502462630086729	0.712037090895704
638	C	0.694926893607012	0.712037090895704
639	Y	0.712037090895704	0.694926893607012
640	L	0.801212238749905	0.712037090895704
641	R	0.599479142844461	0.712037090895704
642	G	0.722696385552827	0.599479142844461
643	R	0.581109072065364	0.581109072065364
644	P	0.462280464958422	0.462280464958422
645	E	0.403796671784988	0.445895353605582
646	V	0.388242356963162	0.403796671784988
647	Q	0.445895353605582	0.388242356963162
648	M	0.317328494070703	0.317328494070703
649	G	0.157586627771627	0.284441013173987
650	L	0.245693373964381	0.245693373964381
651	S	0.284441013173987	0.157586627771627
652	A	0.155499774737985	0.245693373964381
653	P	0.110609255650839	0.192670783299464
654	T	0.289252979843958	0.192670783299464
655	I	0.192670783299464	0.218046778441536
656	S	0.218046778441536	0.258336543605114
657	G	0.258336543605114	0.218046778441536
658	L	0.298289609757071	0.218046778441536
659	Q	0.114967598470737	0.258336543605114
660	D	0.196166935174715	0.271982007035236
661	E	0.271982007035236	0.271982007035236
662	L	0.321674981463847	0.300766916174760
663	S	0.306627773623087	0.303070835026046
664	H	0.300766916174760	0.306627773623087
665	L	0.303070835026046	0.303070835026046
666	Q	0.328366193934203	0.303070835026046
667	E	0.219229059467501	0.328366193934203
668	L	0.382547718230549	0.382547718230549
669	L	0.553506029700439	0.382547718230549
670	R	0.647319839637482	0.382547718230549
671	K	0.359337881906345	0.359337881906345
672	W	0.218943425562147	0.218943425562147
673	T	0.218943425562147	0.218943425562147
674	P	0.129839056559234	0.200247074538078
675	R	0.132296512707594	0.132296512707594
676	I	0.200247074538078	0.129839056559234
677	S	0.125721291341749	0.125721291341749
678	P	0.036845683138542	0.036845683138542
679	E	0.029255942261474	0.033314030853276
680	D	0.033314030853276	0.033314030853276
681	H	0.017290276135149	0.033314030853276
682	S	0.034218244036178	0.034218244036178
683	K	0.072622016379882	0.034218244036178
684	K	0.054443421050023	0.034218244036178
685	R	0.023474844038347	0.023726740800757
686	D	0.023726740800757	0.023726740800757
687	P	0.016149704571036	0.023726740800757
688	H	0.055008906712910	0.055008906712910
689	T	0.125058795338822	0.091105364213983
690	I	0.091105364213983	0.125058795338822
691	L	0.169483729360500	0.169483729360500
692	N	0.289086243409979	0.221755656801235
693	P	0.289086243409979	0.289086243409979
694	T	0.221755656801235	0.289086243409979
695	E	0.380859465859059	0.321084936792472
696	I	0.470371811243261	0.321084936792472
697	A	0.321084936792472	0.321084936792472
698	G	0.261267214947389	0.261267214947389
699	I	0.079885069957001	0.261267214947389
700	L	0.079885069957001	0.261267214947389
701	K	0.500000000000000	0.500000000000000
702	G	0.500000000000000	0.500000000000000
703	R	0.500000000000000	0.500000000000000
704	A	0.500000000000000	0.500000000000000
705	E	0.500000000000000	0.500000000000000
706	G	0.500000000000000	0.500000000000000
707	D	0.500000000000000	0.500000000000000
708	L	0.500000000000000	0.500000000000000
709	G	0.500000000000000	0.500000000000000
