# Supplementary material for: Conserved degronome features governing quality control associated proteolysis
Source: Nat Commun. 2022 Dec 8;13:7588. doi: 10.1038/s41467-022-35298-y (PMC9732359; doi:10.1038/s41467-022-35298-y)
Supplement: Supplementary file 7 — Supplementary Data 5 [file 41467_2022_35298_MOESM7_ESM.zip › profile_A4FU28.csv]

# Degron profile of A4FU28
# logit: Predicted probability of a tile being a degron (PSI<2.2) assigned to central position
# smooth: Running median spanning 5 positions
resi	aa	logit	logit_smooth
1	M	0.500000000000000	0.500000000000000
2	E	0.500000000000000	0.500000000000000
3	E	0.500000000000000	0.500000000000000
4	P	0.500000000000000	0.500000000000000
5	G	0.500000000000000	0.500000000000000
6	A	0.500000000000000	0.500000000000000
7	T	0.500000000000000	0.500000000000000
8	P	0.500000000000000	0.500000000000000
9	Q	0.151606699737444	0.182484925909626
10	P	0.063857134752606	0.182484925909626
11	Y	0.182484925909626	0.182484925909626
12	L	0.227180092643927	0.227180092643927
13	G	0.271742845871975	0.271742845871975
14	L	0.457008069643512	0.457008069643512
15	V	0.539077080256172	0.539077080256172
16	L	0.586716749562570	0.586716749562570
17	E	0.672091313573090	0.672091313573090
18	E	0.806698954339316	0.672091313573090
19	L	0.806698954339316	0.672091313573090
20	G	0.580524050980694	0.594389878787179
21	R	0.424183406921359	0.580524050980694
22	V	0.594389878787179	0.456997051729335
23	V	0.456997051729335	0.424183406921359
24	A	0.295522996989928	0.295522996989928
25	A	0.100394177485294	0.133607232821198
26	L	0.100394177485294	0.100394177485294
27	P	0.133607232821198	0.100394177485294
28	E	0.065221539851603	0.100681045957043
29	S	0.137757477502273	0.109260462764358
30	M	0.100681045957043	0.100681045957043
31	R	0.109260462764358	0.100681045957043
32	P	0.057617294869672	0.057617294869672
33	D	0.047457451257219	0.047457451257219
34	E	0.022776557975408	0.044671810938363
35	N	0.022776557975408	0.044671810938363
36	P	0.044671810938363	0.044671810938363
37	Y	0.121958947197120	0.121958947197120
38	G	0.182347367669768	0.153955679629453
39	F	0.153955679629453	0.171481770947021
40	P	0.171481770947021	0.182347367669768
41	S	0.293407716214727	0.293407716214727
42	E	0.628462460494790	0.628462460494790
43	L	0.690172351308745	0.690172351308745
44	V	0.839911909857379	0.839911909857379
45	V	0.920210222359658	0.919096454948850
46	C	0.919096454948850	0.920210222359658
47	A	0.962440215730282	0.962440215730282
48	A	0.962636799527570	0.962636799527570
49	V	0.982742083447859	0.982742083447859
50	I	0.990688704967490	0.990688704967490
51	G	0.997136063595655	0.995711759932711
52	F	0.997282570272753	0.995711759932711
53	F	0.995711759932711	0.995711759932711
54	V	0.992709368042874	0.993728568117034
55	V	0.993728568117034	0.992873013571589
56	L	0.992873013571589	0.992709368042874
57	L	0.991268097350821	0.991268097350821
58	F	0.991268097350821	0.991268097350821
59	L	0.983650080969989	0.987589425883793
60	W	0.987589425883793	0.983650080969989
61	R	0.978701482169797	0.979125149922269
62	S	0.978814829708295	0.979125149922269
63	F	0.979125149922269	0.978814829708295
64	R	0.979125149922269	0.978814829708295
65	S	0.949688251691004	0.949688251691004
66	V	0.915546053260394	0.915546053260394
67	R	0.769102107271957	0.769102107271957
68	S	0.620625837497274	0.620625837497274
69	R	0.437844031725870	0.575582343431535
70	L	0.575582343431535	0.506248019758009
71	Y	0.506248019758009	0.437844031725870
72	V	0.402420321451199	0.506248019758009
73	G	0.386884620247152	0.410085479824574
74	R	0.542428141888318	0.402420321451199
75	E	0.410085479824574	0.410085479824574
76	Q	0.327558077923102	0.477839013417535
77	K	0.477839013417535	0.410085479824574
78	L	0.633265682894071	0.345412568118276
79	G	0.345412568118276	0.345412568118276
80	A	0.148926914232955	0.170436538953101
81	T	0.088209767973169	0.152203750250113
82	L	0.170436538953101	0.152203750250113
83	S	0.152203750250113	0.170436538953101
84	G	0.370073330138699	0.370073330138699
85	L	0.544665735336426	0.370073330138699
86	I	0.421428257079325	0.421428257079325
87	E	0.267689372109618	0.424012571592883
88	E	0.474619288445109	0.424012571592883
89	K	0.424012571592883	0.474619288445109
90	C	0.577689148294441	0.577659672239449
91	K	0.597165346816581	0.577689148294441
92	L	0.577659672239449	0.577689148294441
93	L	0.630398818995465	0.577659672239449
94	E	0.342631350990710	0.342631350990710
95	K	0.307101596176722	0.342631350990710
96	F	0.307101596176722	0.342631350990710
97	S	0.368558472118420	0.307101596176722
98	L	0.517322382052466	0.368558472118420
99	I	0.277050979066908	0.368558472118420
100	Q	0.409390095304000	0.277050979066908
101	K	0.174796833553732	0.174796833553732
102	E	0.101328160111165	0.174796833553732
103	Y	0.164161614330559	0.164161614330559
104	E	0.281280381602992	0.107341812178195
105	G	0.107341812178195	0.107341812178195
106	Y	0.056690882810729	0.056690882810729
107	E	0.037774433443159	0.037774433443159
108	V	0.018918072467274	0.037581139728725
109	E	0.037581139728725	0.037581139728725
110	S	0.023225592645832	0.026934539175778
111	S	0.037581139728725	0.037581139728725
112	L	0.026934539175778	0.037581139728725
113	E	0.055863493562963	0.037581139728725
114	D	0.087625683101715	0.030865841901029
115	A	0.030865841901029	0.030865841901029
116	S	0.030865841901029	0.030865841901029
117	F	0.022405816024518	0.030865841901029
118	E	0.041295200253301	0.041295200253301
119	K	0.041295200253301	0.041295200253301
120	A	0.074862545538837	0.041295200253301
121	A	0.024131574715557	0.050205341827311
122	A	0.050205341827311	0.074862545538837
123	E	0.096599019281895	0.074344294887498
124	E	0.122730244632494	0.074344294887498
125	A	0.074344294887498	0.096599019281895
126	R	0.038947738533393	0.117089000350131
127	S	0.117089000350131	0.110060921985560
128	L	0.123318442381775	0.110060921985560
129	E	0.110060921985560	0.110060921985560
130	A	0.091551918670045	0.101915005132492
131	T	0.061163241959320	0.101915005132492
132	C	0.101915005132492	0.101915005132492
133	E	0.101915005132492	0.101915005132492
134	K	0.148010653293391	0.101915005132492
135	L	0.084615486106560	0.084615486106560
136	S	0.044157850851175	0.047677304281847
137	R	0.013920971470647	0.047677304281847
138	S	0.047677304281847	0.047677304281847
139	N	0.071185975774988	0.071185975774988
140	S	0.108509285663810	0.108509285663810
141	E	0.124662907084397	0.124662907084397
142	L	0.124662907084397	0.124662907084397
143	E	0.124662907084397	0.124662907084397
144	D	0.036504257902269	0.066447139542687
145	E	0.066447139542687	0.058553618300614
146	I	0.058553618300614	0.036504257902269
147	L	0.034474779017555	0.034474779017555
148	C	0.025188348694061	0.034474779017555
149	L	0.023781488550315	0.025188348694061
150	E	0.040706501217180	0.025188348694061
151	K	0.020851165950813	0.038451946964443
152	D	0.038451946964443	0.040706501217180
153	L	0.074087008878941	0.055071283118563
154	K	0.113944835391717	0.055071283118563
155	E	0.055071283118563	0.055071283118563
156	E	0.015267787228474	0.015267787228474
157	K	0.005513214356009	0.014315211968735
158	S	0.005513214356009	0.014315211968735
159	K	0.014315211968735	0.014315211968735
160	H	0.018553207804046	0.018553207804046
161	S	0.018553207804046	0.018553207804046
162	Q	0.020074788886967	0.020074788886967
163	Q	0.021267145964092	0.021267145964092
164	D	0.034454892676352	0.034454892676352
165	E	0.058520684234846	0.058520684234846
166	L	0.118341112943510	0.110197197753979
167	M	0.110197197753979	0.116108196097941
168	A	0.116108196097941	0.116150252107101
169	D	0.186269792587364	0.116108196097941
170	I	0.116150252107101	0.116108196097941
171	S	0.066452578087580	0.081406892105665
172	K	0.042412317262422	0.081406892105665
173	S	0.081406892105665	0.071899003112694
174	I	0.127046419996966	0.081406892105665
175	Q	0.071899003112694	0.081406892105665
176	S	0.088231243216332	0.088231243216332
177	L	0.069199325539100	0.071899003112694
178	E	0.129491881202331	0.088231243216332
179	D	0.063157994762310	0.120685640961234
180	E	0.120685640961234	0.120685640961234
181	S	0.151571990466576	0.093020981648270
182	K	0.093020981648270	0.093020981648270
183	S	0.058222147928053	0.093020981648270
184	L	0.059416671111940	0.093020981648270
185	K	0.113951022453283	0.113951022453283
186	S	0.122321244377933	0.122321244377933
187	Q	0.280461119326711	0.280461119326711
188	I	0.423725922377149	0.423725922377149
189	A	0.564244037277203	0.564244037277203
190	E	0.707547172076900	0.707547172076900
191	A	0.707547172076900	0.707547172076900
192	K	0.784417263722368	0.707547172076900
193	I	0.659495774543557	0.659495774543557
194	I	0.541155314881523	0.541155314881523
195	C	0.403723282849124	0.441885509795637
196	K	0.441885509795637	0.403723282849124
197	T	0.295573229265336	0.403723282849124
198	F	0.295573229265337	0.441885509795637
199	K	0.598068552933261	0.598068552933261
200	M	0.598068552933261	0.598068552933261
201	S	0.762649745592657	0.598068552933261
202	E	0.598068552933261	0.598068552933261
203	E	0.267549101378313	0.357461087289089
204	R	0.218254845835901	0.303881229587599
205	R	0.357461087289089	0.267549101378313
206	A	0.303881229587599	0.218254845835901
207	I	0.118266479522872	0.118266479522872
208	A	0.101416443932312	0.101416443932312
209	I	0.069805566935241	0.101416443932312
210	K	0.064756412883012	0.101416443932312
211	D	0.184725147132549	0.184725147132549
212	A	0.266944434177440	0.240272788496713
213	L	0.254412202709789	0.240272788496713
214	N	0.240272788496713	0.240272788496713
215	E	0.217426291620259	0.217426291620259
216	N	0.113995169291141	0.113995169291141
217	S	0.088203250240337	0.113995169291141
218	Q	0.081949674249933	0.113995169291141
219	L	0.150314793142352	0.150314793142352
220	Q	0.246190605238248	0.150314793142352
221	T	0.197144078215308	0.150314793142352
222	S	0.069800464042964	0.104005104155616
223	H	0.104005104155616	0.104005104155616
224	K	0.104005104155616	0.104005104155616
225	Q	0.199693694692001	0.199693694692001
226	L	0.330703694159786	0.199693694692001
227	F	0.335497108865874	0.199693694692001
228	Q	0.168871673364714	0.255242853266792
229	Q	0.168871673364714	0.255242853266792
230	E	0.255242853266792	0.168871673364714
231	A	0.255242853266792	0.255242853266792
232	E	0.154337143811198	0.255242853266792
233	V	0.266683119406761	0.238199974073487
234	W	0.238199974073487	0.154337143811198
235	K	0.135633781783477	0.135633781783477
236	G	0.071915636557063	0.135633781783477
237	Q	0.073369217214381	0.135633781783477
238	V	0.148725233275795	0.148725233275795
239	S	0.235280010707195	0.235280010707195
240	E	0.319004712663351	0.235280010707195
241	L	0.319004712663351	0.235280010707195
242	N	0.120714822929478	0.120714822929478
243	K	0.064834591545914	0.120714822929478
244	Q	0.064834591545914	0.120714822929478
245	K	0.135230820138219	0.116208273394468
246	I	0.154489266719525	0.116208273394468
247	T	0.116208273394468	0.116208273394468
248	F	0.070187867448860	0.108193122745943
249	E	0.108193122745943	0.108193122745943
250	D	0.099199895726129	0.108193122745943
251	S	0.206845330138841	0.108193122745943
252	K	0.179950649223970	0.106235631006622
253	V	0.106235631006622	0.106235631006622
254	H	0.106235631006622	0.106235631006622
255	A	0.032430930171890	0.032430930171890
256	E	0.025626775368995	0.032430930171890
257	Q	0.014948480912154	0.032430930171890
258	V	0.051067341127074	0.051067341127074
259	L	0.092162360651065	0.092162360651065
260	N	0.093081053934147	0.093081053934147
261	D	0.169789776084239	0.093081053934147
262	K	0.108136355912942	0.093081053934147
263	E	0.078365852791513	0.108136355912942
264	N	0.069505923563062	0.108136355912942
265	H	0.196425650845842	0.165692675363100
266	I	0.183797357162886	0.165692675363100
267	K	0.165692675363100	0.165692675363100
268	T	0.137179072345383	0.158920106845207
269	L	0.158920106845207	0.158920106845207
270	T	0.158920106845207	0.158920106845207
271	G	0.156057051580528	0.158920106845207
272	H	0.283293897875399	0.283293897875399
273	L	0.379442011961888	0.379442011961888
274	P	0.491662660347276	0.379442011961888
275	M	0.471599093928997	0.379442011961888
276	M	0.352109494028391	0.352109494028391
277	K	0.235829735270722	0.235829735270722
278	D	0.075870519897572	0.098925423206726
279	Q	0.075870519897572	0.075870519897572
280	A	0.098925423206726	0.075870519897572
281	A	0.048430369399556	0.048430369399556
282	V	0.013358824697229	0.013358824697229
283	L	0.007898231245991	0.007898231245991
284	E	0.004181756253909	0.005218149916644
285	E	0.005218149916644	0.005218149916644
286	D	0.003183980643583	0.005218149916644
287	T	0.011864248010879	0.011864248010879
288	T	0.012119902566130	0.011864248010879
289	D	0.016762750680492	0.011864248010879
290	D	0.010900837617203	0.010900837617203
291	D	0.006421325675587	0.010829895622665
292	N	0.003164056245729	0.010829895622665
293	L	0.010829895622665	0.010829895622665
294	E	0.010829895622665	0.010829895622665
295	L	0.017081806931104	0.012829264605918
296	K	0.012829264605918	0.015529952117530
297	V	0.015529952117530	0.017081806931104
298	N	0.024428119163368	0.024428119163368
299	S	0.086026554194929	0.055978065767877
300	Q	0.086026554194929	0.055978065767877
301	W	0.055978065767877	0.055978065767877
302	E	0.026127924731317	0.038204699172039
303	N	0.038204699172039	0.026127924731317
304	G	0.019544800713280	0.019544800713280
305	A	0.015734152849074	0.019544800713280
306	N	0.011372904391631	0.019544800713280
307	L	0.026519847807328	0.025040528993211
308	D	0.025040528993211	0.025040528993211
309	D	0.025572762236731	0.025572762236731
310	P	0.024292871374934	0.025572762236731
311	P	0.081130292812493	0.081130292812493
312	K	0.107132876639969	0.107132876639969
313	G	0.163012205441933	0.163012205441933
314	A	0.163012205441933	0.163012205441933
315	L	0.187955568519675	0.187955568519675
316	K	0.187955568519675	0.187955568519675
317	K	0.268684823894970	0.268684823894970
318	L	0.556266502724521	0.556266502724521
319	I	0.595936210096468	0.595936210096468
320	H	0.765243755618519	0.765243755618519
321	A	0.765243755618519	0.765243755618519
322	A	0.811734117083177	0.765243755618519
323	K	0.868430618790565	0.765243755618519
324	L	0.668550252752451	0.668550252752451
325	N	0.617955810589657	0.617955810589657
326	V	0.496206870269070	0.496206870269070
327	S	0.361293663848147	0.361293663848147
328	L	0.180609023349414	0.267759974937742
329	K	0.180609023349414	0.267759974937742
330	S	0.267759974937742	0.267759974937742
331	L	0.377585778820923	0.377585778820923
332	E	0.567100287091722	0.391499701499890
333	G	0.391499701499890	0.471868024174554
334	E	0.603743289466183	0.471868024174554
335	R	0.471868024174554	0.391499701499890
336	N	0.339030735908090	0.339030735908090
337	H	0.317684983143857	0.317684983143857
338	I	0.197957363106850	0.197957363106850
339	I	0.188769380048667	0.188769380048667
340	I	0.111288838479030	0.170570441154938
341	Q	0.170570441154938	0.135066120980108
342	L	0.135066120980108	0.135066120980108
343	S	0.135066120980108	0.170570441154938
344	E	0.213776882610975	0.155780595574694
345	V	0.257342849154439	0.155780595574694
346	D	0.155780595574694	0.155780595574694
347	K	0.089015379252306	0.089015379252306
348	T	0.089015379252306	0.089015379252306
349	K	0.043290980483016	0.043290980483016
350	E	0.037448830741313	0.037448830741313
351	E	0.037448830741313	0.037448830741313
352	L	0.034652905337884	0.037448830741313
353	T	0.059456937135306	0.037448830741313
354	E	0.033072121282755	0.059393923308503
355	H	0.059393923308503	0.059456937135306
356	I	0.075949102641202	0.075185480784385
357	K	0.075185480784385	0.075949102641202
358	N	0.139413411972430	0.139413411972430
359	L	0.206575038509330	0.139413411972430
360	Q	0.312012903144558	0.139413411972430
361	T	0.121719847594441	0.206575038509330
362	Q	0.098081442986955	0.278315150612316
363	Q	0.278315150612316	0.278315150612316
364	A	0.382441925233572	0.278315150612316
365	S	0.362386319443565	0.303745712475248
366	L	0.257104028562202	0.303745712475248
367	Q	0.303745712475248	0.257104028562202
368	S	0.117632624353203	0.117632624353203
369	E	0.102836401403115	0.102836401403115
370	N	0.094702384256099	0.102836401403115
371	I	0.096568614271322	0.102836401403115
372	Y	0.178740565198618	0.131175499695757
373	F	0.140624756838224	0.131175499695757
374	E	0.131175499695757	0.133654365414588
375	S	0.070432176560231	0.131175499695757
376	E	0.133654365414588	0.131175499695757
377	N	0.126978427109360	0.133654365414588
378	Q	0.340278930189774	0.326865706776664
379	K	0.494399016795662	0.326865706776664
380	L	0.326865706776664	0.326865706776664
381	Q	0.138694908412496	0.326865706776664
382	Q	0.138694908412496	0.309407689414933
383	K	0.326865706776664	0.309407689414933
384	L	0.309407689414933	0.309407689414933
385	K	0.309407689414933	0.309407689414933
386	I	0.309407689414933	0.309407689414933
387	M	0.217999067115209	0.307815169976416
388	T	0.307815169976416	0.307815169976416
389	E	0.182452664063023	0.307815169976416
390	F	0.312431692432408	0.312431692432408
391	Y	0.460215807488498	0.328703506298887
392	Q	0.493852752256391	0.460215807488498
393	E	0.328703506298887	0.460215807488498
394	N	0.493852752256391	0.354585663492324
395	E	0.326385056049928	0.328703506298887
396	M	0.354585663492324	0.326385056049928
397	K	0.237788301193803	0.237788301193804
398	L	0.237788301193804	0.237788301193803
399	Y	0.116964889761915	0.134117921164937
400	R	0.116964889761915	0.134117921164937
401	K	0.134117921164937	0.134117921164937
402	L	0.354540996905557	0.284437329217111
403	T	0.284437329217111	0.284437329217111
404	V	0.284437329217111	0.284437329217111
405	E	0.131744525779100	0.131744525779100
406	E	0.084580797827134	0.084580797827134
407	N	0.044313550369506	0.047907137181176
408	Y	0.047907137181176	0.047907137181176
409	R	0.044558716473399	0.046207832746400
410	I	0.050667142454462	0.046207832746400
411	E	0.046207832746400	0.044558716473399
412	E	0.026773676090057	0.026773676090057
413	E	0.009176405960949	0.026773676090057
414	E	0.014981454343722	0.026773676090057
415	K	0.051175846603032	0.040619372834305
416	L	0.063661048891435	0.045944062960799
417	S	0.040619372834305	0.045944062960799
418	R	0.045944062960799	0.040619372834305
419	V	0.023355544808568	0.023355544808568
420	E	0.023355544808568	0.023355544808568
421	E	0.023355544808568	0.023355544808568
422	K	0.072576425510631	0.072576425510631
423	I	0.072576425510631	0.072576425510631
424	S	0.077420446262606	0.072576425510631
425	H	0.071779926572110	0.072576425510631
426	A	0.077009045170647	0.074346347043068
427	T	0.067952160359040	0.074346347043068
428	E	0.074346347043068	0.077009045170647
429	E	0.146529606887844	0.130028274356863
430	L	0.219937630320262	0.130028274356863
431	E	0.130028274356863	0.130028274356863
432	T	0.121203502843135	0.121203502843135
433	Y	0.073369125433098	0.073369125433098
434	R	0.040458039920102	0.040458039920102
435	K	0.019343365121173	0.035357196871031
436	L	0.035357196871031	0.035357196871031
437	A	0.035357196871031	0.035357196871031
438	K	0.064445543184540	0.035745331343627
439	D	0.035745331343627	0.064445543184540
440	L	0.099192214667367	0.099192214667367
441	E	0.105081650756722	0.105081650756722
442	E	0.112475032466852	0.112475032466852
443	E	0.168981079487834	0.112475032466852
444	L	0.165972536468770	0.112475032466852
445	E	0.090799775150090	0.119574514239536
446	R	0.069842222579317	0.119574514239536
447	T	0.119574514239536	0.119574514239536
448	V	0.356187896043390	0.227497351619503
449	H	0.227497351619503	0.356187896043390
450	F	0.470354781286189	0.470354781286189
451	Y	0.470354781286189	0.470354781286189
452	Q	0.593229781132224	0.470354781286189
453	K	0.455803770192499	0.524294035083713
454	Q	0.524493199899058	0.524294035083713
455	V	0.524294035083713	0.455803770192499
456	I	0.352681345224152	0.352681345224152
457	S	0.202206779013241	0.318848250243512
458	Y	0.317665362240719	0.317665362240719
459	E	0.318848250243512	0.306197431866294
460	K	0.249147469529454	0.317665362240719
461	R	0.306197431866294	0.318848250243512
462	G	0.335575634689142	0.306197431866294
463	H	0.356256827450684	0.306197431866294
464	D	0.284821580180652	0.284821580180652
465	N	0.100963851182632	0.108071467930869
466	W	0.108071467930869	0.108071467930869
467	L	0.052602682126735	0.108071467930869
468	A	0.153756958141686	0.108071467930869
469	A	0.161580212988027	0.153756958141686
470	R	0.081954721083157	0.161580212988027
471	T	0.181553065383418	0.181553065383418
472	A	0.181671754827751	0.181671754827751
473	E	0.295174593113901	0.181671754827751
474	R	0.232579706860250	0.181671754827751
475	N	0.108267750350665	0.108267750350665
476	L	0.073481907763668	0.073481907763668
477	S	0.065135126332905	0.065135126332905
478	D	0.043098934130876	0.043098934130876
479	L	0.037866536367997	0.037866536367997
480	R	0.034672815507768	0.037866536367997
481	K	0.026853462626454	0.037866536367997
482	E	0.082820932586251	0.057699455300257
483	N	0.078012829835714	0.057699455300257
484	A	0.057699455300257	0.057699455300257
485	H	0.033971959088633	0.057699455300257
486	N	0.019789281590952	0.036687273048647
487	K	0.070536078550017	0.036687273048647
488	Q	0.036687273048647	0.038609857968265
489	K	0.061871969549374	0.061871969549374
490	L	0.038609857968265	0.061871969549374
491	T	0.116155158288442	0.116155158288442
492	E	0.237351481691982	0.116155158288442
493	R	0.127089947953129	0.116155158288442
494	E	0.112943345157492	0.112943345157492
495	L	0.074256870006947	0.074256870006947
496	K	0.067440464075257	0.074256870006947
497	F	0.058538733544037	0.074256870006947
498	E	0.074874516303545	0.067440464075257
499	L	0.074874516303545	0.074874516303545
500	L	0.038470177516646	0.074874516303545
501	E	0.106220796990371	0.099221354740697
502	K	0.099221354740697	0.099221354740697
503	D	0.132103385538501	0.099221354740697
504	P	0.075710760881176	0.096348149189130
505	N	0.096348149189130	0.096348149189130
506	A	0.096348149189130	0.096348149189130
507	L	0.123123613880413	0.096348149189130
508	D	0.074622612699837	0.074622612699837
509	V	0.024050006784251	0.046787522996305
510	S	0.044229007273983	0.046787522996305
511	N	0.046787522996305	0.046787522996305
512	T	0.077046931523506	0.077046931523506
513	A	0.136208881234015	0.121016387910166
514	F	0.165813932341781	0.121016387910166
515	G	0.121016387910166	0.121016387910166
516	R	0.068281708313882	0.120732018050710
517	E	0.110826055979795	0.110826055979795
518	H	0.120732018050710	0.110826055979795
519	S	0.094047468698651	0.110826055979795
520	P	0.123719573583823	0.106107053330474
521	C	0.106107053330474	0.094047468698651
522	S	0.088197077132454	0.088197077132454
523	P	0.049221692473226	0.049221692473226
524	S	0.037824301495682	0.049221692473226
525	P	0.035527255869921	0.049221692473226
526	L	0.064746119142478	0.064746119142478
527	G	0.073046946068253	0.073046946068253
528	R	0.128341375690551	0.084000820675328
529	P	0.128341375690551	0.084000820675328
530	S	0.084000820675328	0.084000820675328
531	S	0.072310588510664	0.078800884236151
532	E	0.078011010106388	0.078800884236151
533	T	0.078800884236151	0.078800884236151
534	R	0.159002847934879	0.125541884940696
535	A	0.159002847934879	0.125541884940696
536	F	0.125541884940696	0.125541884940696
537	P	0.062355001238262	0.111058018182348
538	S	0.062355001238262	0.111058018182348
539	P	0.111058018182348	0.111058018182348
540	Q	0.118782353911144	0.118782353911144
541	T	0.306083484223135	0.255796930691056
542	L	0.303766645593385	0.303766645593385
543	L	0.255796930691056	0.306083484223135
544	E	0.323242783352529	0.323242783352529
545	D	0.324436564898081	0.323242783352529
546	P	0.324436564898081	0.323242783352529
547	L	0.266368154214868	0.266368154214868
548	R	0.244112876603883	0.244112876603883
549	L	0.209252369926591	0.209252369926591
550	S	0.165199345501136	0.165199345501136
551	P	0.102052801176275	0.102052801176275
552	V	0.043736933250029	0.102052801176275
553	L	0.063422833551553	0.102052801176275
554	P	0.119327623616213	0.067272526013325
555	G	0.137492400902354	0.067272526013325
556	G	0.067272526013325	0.067272526013325
557	G	0.048108165293690	0.048108165293690
558	G	0.020895614234985	0.038547620627099
559	R	0.017816791715716	0.020895614234985
560	G	0.038547620627099	0.017816791715716
561	P	0.011613799608024	0.011613799608024
562	S	0.006697779401145	0.011613799608024
563	S	0.007266295741874	0.011613799608024
564	P	0.019329141453618	0.019329141453618
565	G	0.025680163458605	0.020568735542256
566	N	0.026912031326793	0.020568735542256
567	P	0.020568735542256	0.020568735542256
568	L	0.020568735542256	0.020568735542256
569	D	0.020568735542256	0.020568735542256
570	H	0.013985747831180	0.013985747831180
571	Q	0.011912658404954	0.013985747831180
572	I	0.011912658404954	0.013985747831180
573	T	0.023966848490191	0.015973067883902
574	N	0.015973067883902	0.021599887141016
575	E	0.021599887141016	0.023966848490191
576	R	0.046524051715335	0.046524051715335
577	G	0.050222186285416	0.046524051715335
578	E	0.050222186285416	0.046524051715335
579	P	0.040022133495687	0.046450048579513
580	S	0.046450048579513	0.040022133495687
581	Y	0.025166111940927	0.032484327546620
582	D	0.030383894906362	0.032484327546620
583	R	0.032484327546620	0.030383894906362
584	L	0.055252496230164	0.032484327546620
585	I	0.026376100830847	0.034960015872619
586	D	0.034960015872619	0.045535172675753
587	P	0.045535172675753	0.045535172675753
588	H	0.053144683956108	0.053144683956108
589	R	0.095385707159266	0.057411405429462
590	A	0.057411405429462	0.087600059342685
591	P	0.108631956221230	0.087600059342685
592	S	0.087600059342685	0.080164700289452
593	D	0.080164700289452	0.080164700289452
594	T	0.023986085303087	0.043400982295388
595	G	0.043400982295388	0.026003886899382
596	S	0.025983668877321	0.026003886899382
597	L	0.026003886899382	0.026003886899382
598	S	0.026003886899382	0.026003886899382
599	S	0.031683025573362	0.031683025573362
600	P	0.054725505252983	0.054725505252983
601	V	0.097611568927252	0.097611568927252
602	E	0.155382844262322	0.133951831491951
603	Q	0.133951831491951	0.133951831491951
604	D	0.148132119512580	0.133951831491951
605	R	0.116191801728220	0.116191801728220
606	R	0.060651595868913	0.100540492400624
607	M	0.060651595868913	0.100540492400624
608	M	0.100540492400624	0.060651595868913
609	F	0.100540492400624	0.060651595868913
610	P	0.031720355818154	0.058846887792507
611	P	0.053982935505573	0.058846887792507
612	P	0.058846887792507	0.058846887792507
613	G	0.190305946922780	0.127301331876647
614	Q	0.156232935067941	0.127301331876647
615	S	0.127301331876647	0.127301331876647
616	Y	0.082139741780429	0.082139741780429
617	P	0.060327057123604	0.060327057123604
618	D	0.019344419836843	0.019344419836843
619	S	0.011465568990730	0.019344419836843
620	T	0.014509012548323	0.019344419836843
621	L	0.031348574974222	0.031348574974222
622	P	0.068993235470089	0.059899713229756
623	P	0.074346479863785	0.059899713229756
624	Q	0.059899713229756	0.059899713229756
625	R	0.035498468688591	0.050931883056397
626	E	0.024255578896155	0.050931883056397
627	D	0.050931883056397	0.050931883056397
628	R	0.091584223759255	0.050931883056397
629	F	0.090678826789513	0.050931883056397
630	Y	0.038583103229922	0.054767000785072
631	S	0.038583103229922	0.038583103229922
632	N	0.054767000785072	0.038583103229922
633	S	0.034796608916114	0.038583103229922
634	E	0.027616848666587	0.050671718401453
635	R	0.050671718401453	0.050671718401453
636	L	0.096494900655964	0.085358258055136
637	S	0.156083479661056	0.085358258055136
638	G	0.085358258055136	0.085358258055136
639	P	0.074994365139117	0.085358258055136
640	A	0.075756204931143	0.085358258055136
641	E	0.093646329529323	0.093646329529323
642	P	0.162552704010435	0.128659309493656
643	R	0.144552558175902	0.128659309493656
644	S	0.128659309493656	0.128659309493656
645	F	0.105711188465093	0.105711188465093
646	K	0.055781613136688	0.090237597115694
647	M	0.077753080171390	0.090237597115694
648	T	0.090237597115694	0.090237597115694
649	S	0.108384060879554	0.108384060879554
650	L	0.152526365423427	0.108384060879554
651	D	0.174742104454760	0.144893570967816
652	K	0.101258219552326	0.144893570967816
653	M	0.144893570967816	0.101258219552326
654	D	0.049486963782011	0.052332982517570
655	R	0.052332982517570	0.049486963782011
656	S	0.035418098438669	0.037708362332169
657	M	0.037708362332169	0.035418098438669
658	P	0.030149112466855	0.030149112466855
659	S	0.008202090544463	0.019902189744083
660	E	0.019902189744083	0.019902189744083
661	M	0.019902189744083	0.008202090544463
662	E	0.006702742707828	0.011613193536715
663	S	0.006702742707828	0.008804898185576
664	S	0.011613193536715	0.006702742707828
665	R	0.008804898185576	0.008804898185576
666	N	0.004663800942577	0.008804898185576
667	D	0.010250108656927	0.008804898185576
668	A	0.008148697183545	0.010250108656927
669	K	0.023822550751544	0.011864487875831
670	D	0.013604662234070	0.011864487875831
671	D	0.011864487875831	0.011864487875831
672	L	0.011864487875831	0.011864487875831
673	G	0.011864487875831	0.011864487875831
674	N	0.020478487599784	0.020478487599784
675	L	0.021909634337999	0.021909634337999
676	N	0.052135378970420	0.021909634337999
677	V	0.025085735389162	0.024267282024720
678	P	0.021192552656767	0.025085735389162
679	D	0.024267282024720	0.025085735389162
680	S	0.057554163035093	0.031818583733060
681	S	0.031818583733060	0.031818583733060
682	L	0.031818583733060	0.031818583733060
683	P	0.034014716842391	0.031818583733060
684	A	0.013972756156448	0.032468579602504
685	E	0.032468579602504	0.034014716842391
686	N	0.038520345069720	0.038520345069720
687	E	0.038520345069720	0.038520345069720
688	A	0.063790843982049	0.054745099979138
689	T	0.054745099979138	0.063790843982049
690	G	0.098126354307690	0.066356422087675
691	P	0.066356422087675	0.066356422087675
692	G	0.066356422087675	0.098126354307690
693	L	0.105472550049568	0.105472550049568
694	I	0.170388674584464	0.163694115477594
695	P	0.163694115477594	0.170388674584464
696	P	0.224686264201043	0.224686264201043
697	P	0.307309701675414	0.307309701675414
698	L	0.450521996574194	0.450521996574194
699	A	0.479654128356442	0.479654128356442
700	P	0.649044710342348	0.479654128356442
701	I	0.550061340762655	0.479654128356442
702	S	0.396828241529131	0.396828241529131
703	G	0.258524259023081	0.258524259023081
704	P	0.236712886260938	0.258524259023081
705	L	0.236712886260938	0.258524259023081
706	F	0.405366816540999	0.324240802178184
707	P	0.353062354973422	0.353062354973422
708	V	0.324240802178184	0.353062354973422
709	D	0.378517515508072	0.324240802178184
710	T	0.184456937581267	0.184456937581267
711	R	0.161247433354156	0.184456937581267
712	G	0.177724292275570	0.177724292275570
713	P	0.322084577606075	0.176928964255543
714	F	0.176928964255543	0.176928964255543
715	M	0.089079357776054	0.089079357776054
716	R	0.089079357776054	0.089079357776054
717	R	0.046477292928236	0.076552176167755
718	G	0.076552176167755	0.058373648375930
719	P	0.058373648375930	0.058373648375930
720	P	0.054899859569986	0.076552176167755
721	F	0.103584737562860	0.093202285018745
722	P	0.202558489342564	0.093202285018745
723	P	0.093202285018745	0.093202285018745
724	P	0.077377077925361	0.077377077925361
725	P	0.072124921740933	0.072124921740933
726	P	0.072124921740933	0.072124921740933
727	G	0.072124921740933	0.072124921740933
728	T	0.136678827646318	0.136678827646318
729	M	0.258166716192678	0.136678827646318
730	F	0.136678827646318	0.136678827646318
731	G	0.136678827646318	0.136678827646318
732	A	0.167332999073135	0.136678827646318
733	S	0.105674556507265	0.167332999073135
734	R	0.206185815515206	0.206185815515206
735	G	0.206185815515206	0.206185815515206
736	Y	0.206185815515206	0.206185815515206
737	F	0.179234789370026	0.179234789370026
738	P	0.109859854860144	0.109859854860144
739	P	0.066477534193157	0.103612249998211
740	R	0.103612249998211	0.103612249998211
741	D	0.074126290195873	0.103612249998211
742	F	0.130123059466374	0.130123059466374
743	P	0.145402352000841	0.145402352000841
744	G	0.252870751318094	0.145402352000841
745	P	0.174192702249914	0.174192702249914
746	P	0.082198288203277	0.176624336258432
747	H	0.176624336258432	0.176624336258432
748	A	0.304059041285309	0.256060134183825
749	P	0.256060134183825	0.256060134183825
750	F	0.369237282602438	0.256060134183825
751	A	0.252632858449292	0.256060134183825
752	M	0.231163574779182	0.369237282602438
753	R	0.427628497082615	0.427628497082615
754	N	0.427628497082615	0.427628497082615
755	I	0.427628497082615	0.427628497082615
756	Y	0.545400778777510	0.545400778777510
757	P	0.647470850140025	0.545400778777510
758	P	0.699653175475984	0.545400778777510
759	R	0.514499158822304	0.514499158822304
760	G	0.482324316239807	0.482324316239807
761	L	0.344938010599027	0.464968517988792
762	P	0.269530976775544	0.424953594306264
763	P	0.464968517988792	0.344938010599027
764	Y	0.424953594306264	0.269530976775544
765	L	0.266233852581524	0.266233852581524
766	H	0.252971035656508	0.252971035656508
767	P	0.252971035656508	0.252971035656508
768	R	0.240879250926351	0.252971035656508
769	P	0.500000000000000	0.500000000000000
770	G	0.500000000000000	0.500000000000000
771	F	0.500000000000000	0.500000000000000
772	Y	0.500000000000000	0.500000000000000
773	P	0.500000000000000	0.500000000000000
774	N	0.500000000000000	0.500000000000000
775	P	0.500000000000000	0.500000000000000
776	T	0.500000000000000	0.500000000000000
777	F	0.500000000000000	0.500000000000000
