# Supplementary material for: Conserved degronome features governing quality control associated proteolysis
Source: Nat Commun. 2022 Dec 8;13:7588. doi: 10.1038/s41467-022-35298-y (PMC9732359; doi:10.1038/s41467-022-35298-y)
Supplement: Supplementary file 7 — Supplementary Data 5 [file 41467_2022_35298_MOESM7_ESM.zip › profile_A4FU49.csv]

# Degron profile of A4FU49
# logit: Predicted probability of a tile being a degron (PSI<2.2) assigned to central position
# smooth: Running median spanning 5 positions
resi	aa	logit	logit_smooth
1	M	0.500000000000000	0.500000000000000
2	V	0.500000000000000	0.500000000000000
3	Q	0.500000000000000	0.500000000000000
4	S	0.500000000000000	0.500000000000000
5	E	0.500000000000000	0.500000000000000
6	L	0.500000000000000	0.500000000000000
7	Q	0.500000000000000	0.500000000000000
8	L	0.500000000000000	0.500000000000000
9	Q	0.137449400530347	0.137449400530347
10	P	0.115064611019077	0.115064611019077
11	R	0.085564067902633	0.115064611019077
12	A	0.092075898150435	0.115064611019077
13	G	0.167236350986793	0.092075898150435
14	G	0.209152254251910	0.092075898150435
15	R	0.065731448875763	0.076017848745751
16	A	0.076017848745751	0.065731448875763
17	E	0.032048121302799	0.032048121302799
18	A	0.027679307452309	0.027679307452309
19	A	0.016462702543172	0.016462702543172
20	S	0.014415343710736	0.014415343710736
21	W	0.008930384663913	0.014415343710736
22	G	0.008930384663913	0.014415343710736
23	D	0.021900411006946	0.010040787851302
24	R	0.015447433161185	0.014794773714814
25	G	0.010040787851302	0.014794773714814
26	N	0.014794773714814	0.010040787851302
27	D	0.006078600318865	0.007439378351459
28	K	0.007439378351459	0.006330418944743
29	G	0.006330418944743	0.006330418944743
30	G	0.003206882026833	0.007204352446711
31	L	0.007204352446711	0.007204352446711
32	G	0.014311960052811	0.011309376329923
33	N	0.011309376329923	0.011309376329923
34	P	0.011309376329923	0.012107656938468
35	D	0.012107656938468	0.012107656938468
36	M	0.022125837722227	0.022125837722227
37	P	0.025240245272269	0.025240245272269
38	S	0.028288106867346	0.025240245272269
39	V	0.031692044048503	0.028288106867346
40	S	0.016159605699028	0.031692044048503
41	P	0.039213550282622	0.039213550282622
42	G	0.048930852602792	0.048930852602792
43	P	0.057073893181719	0.057073893181719
44	Q	0.185352260947823	0.156582304916326
45	R	0.156582304916326	0.158940680229372
46	P	0.274375312302477	0.158940680229372
47	P	0.158940680229372	0.156582304916326
48	K	0.099762627188782	0.099762627188782
49	L	0.086085002288585	0.086085002288585
50	S	0.086085002288585	0.086085002288585
51	S	0.058616929572046	0.086085002288585
52	L	0.112547259691045	0.112547259691045
53	A	0.205227085746700	0.180879345907794
54	Y	0.180879345907794	0.205227085746700
55	D	0.208014986780121	0.208014986780121
56	S	0.345097107608206	0.242848728626728
57	P	0.358531191104584	0.242848728626728
58	P	0.242848728626728	0.242848728626728
59	D	0.214221932549350	0.214221932549350
60	Y	0.135330016518248	0.166956621313979
61	L	0.124395754761732	0.135330016518248
62	Q	0.166956621313979	0.135330016518248
63	T	0.111037085456076	0.166956621313979
64	V	0.298832742450445	0.298832742450445
65	S	0.444649251725484	0.444649251725484
66	H	0.637682552833318	0.508564717173135
67	P	0.508564717173135	0.637682552833318
68	E	0.781881445178972	0.637682552833318
69	V	0.656415963678194	0.508564717173135
70	Y	0.463633611069274	0.463633611069274
71	R	0.349736382095377	0.394982256992506
72	V	0.394982256992506	0.349736382095377
73	L	0.245512997983966	0.245512997983966
74	F	0.139880445425793	0.160658582475103
75	D	0.079700604245743	0.160658582475103
76	Y	0.160658582475103	0.160658582475103
77	Q	0.290356387273667	0.219312246325699
78	P	0.310702052457305	0.219312246325699
79	E	0.219312246325699	0.219312246325699
80	A	0.219312246325699	0.219312246325699
81	P	0.110751932466871	0.110751932466871
82	D	0.032070370231334	0.093531268762426
83	E	0.029352388402716	0.053202292439482
84	L	0.093531268762426	0.053202292439482
85	A	0.053202292439482	0.093531268762426
86	L	0.094084232365361	0.094084232365361
87	R	0.186688910335286	0.186688910335286
88	R	0.285630701597464	0.234993028340046
89	G	0.234993028340046	0.267594752305055
90	D	0.267594752305055	0.285630701597464
91	V	0.424987065740295	0.267594752305055
92	V	0.424987065740295	0.267594752305055
93	K	0.164313514324491	0.164313514324491
94	V	0.131232381578708	0.131232381578708
95	L	0.057306603072644	0.131232381578708
96	S	0.100373008685412	0.131232381578708
97	K	0.169968780199601	0.134569377341404
98	T	0.134569377341404	0.134569377341404
99	T	0.190429301556194	0.134569377341404
100	E	0.073377663584574	0.073377663584574
101	D	0.069384967849651	0.069384967849651
102	K	0.068004529591482	0.068004529591482
103	G	0.031335755838056	0.031335755838056
104	W	0.018239834799649	0.019651168050034
105	W	0.019651168050034	0.019651168050034
106	E	0.015820116381223	0.019651168050034
107	G	0.026397752144325	0.026397752144325
108	E	0.047717711641908	0.047717711641908
109	C	0.069065943682524	0.058758626380766
110	Q	0.069065943682524	0.069065943682524
111	G	0.058758626380766	0.069065943682524
112	R	0.133658134452546	0.111935271658939
113	R	0.117277663595330	0.117277663595330
114	G	0.111935271658939	0.133658134452546
115	V	0.157268789749909	0.157268789749909
116	F	0.173423156252196	0.157268789749909
117	P	0.237012980321222	0.173423156252196
118	D	0.141225510832173	0.237012980321222
119	N	0.266250114113987	0.266250114113987
120	F	0.311529725994116	0.283358864536289
121	V	0.283358864536289	0.311529725994116
122	L	0.407748655273095	0.407748655273095
123	P	0.608288681908016	0.407748655273095
124	P	0.436311149816483	0.407748655273095
125	P	0.308898110948576	0.436311149816483
126	P	0.331445510444872	0.436311149816483
127	I	0.628473661295862	0.628473661295862
128	K	0.784309504553352	0.628473661295862
129	K	0.660576150590832	0.628473661295862
130	L	0.551837203467265	0.551837203467265
131	V	0.273403717894962	0.389923476949933
132	P	0.306850731058343	0.389923476949933
133	R	0.389923476949933	0.389923476949933
134	K	0.389923476949933	0.389923476949933
135	V	0.604876404232317	0.389923476949933
136	V	0.414835101452602	0.389923476949933
137	S	0.301520869074288	0.301520869074288
138	R	0.280156113133665	0.280156113133665
139	E	0.163399039897966	0.192675854239603
140	S	0.097457286696048	0.192675854239603
141	A	0.192675854239603	0.192675854239603
142	P	0.249629735255702	0.192675854239603
143	I	0.230727250186772	0.192675854239603
144	K	0.142233818992024	0.142233818992024
145	E	0.089507632940197	0.142233818992024
146	P	0.089507632940197	0.142233818992024
147	K	0.146155154256076	0.146155154256076
148	K	0.202192268740112	0.202192268740112
149	L	0.203961347537315	0.203961347537315
150	M	0.262561744855859	0.203961347537315
151	P	0.283112457250773	0.262561744855859
152	K	0.154607298622699	0.267087817558438
153	T	0.267087817558438	0.283112457250773
154	S	0.437881063328923	0.437881063328923
155	L	0.480934925192082	0.480934925192082
156	P	0.546696389780112	0.480934925192082
157	T	0.563942706428143	0.480934925192082
158	V	0.410369530528303	0.410369530528303
159	K	0.259185871540072	0.270657732821045
160	K	0.259185871540072	0.259185871540072
161	L	0.270657732821045	0.259185871540072
162	A	0.257092496057930	0.259185871540072
163	T	0.298087210175992	0.257092496057930
164	A	0.175681020338341	0.202229340442582
165	T	0.202229340442582	0.200471501108114
166	T	0.200471501108114	0.175681020338341
167	G	0.136919318499321	0.145384612226232
168	P	0.145384612226232	0.136919318499321
169	S	0.132976910503039	0.132976910503039
170	K	0.075477805599020	0.075477805599020
171	A	0.066970567163081	0.066970567163081
172	K	0.034266822178418	0.034266822178418
173	T	0.028101660851733	0.028101660851733
174	S	0.025709517042785	0.028101660851733
175	R	0.024016705951612	0.028101660851733
176	T	0.057623381926011	0.057623381926011
177	P	0.067798574718943	0.067798574718943
178	S	0.067798574718943	0.067798574718943
179	R	0.076836676686846	0.067798574718943
180	D	0.032785569016334	0.034706153620847
181	S	0.034706153620847	0.032785569016334
182	Q	0.026182879544498	0.026182879544498
183	K	0.022342792919094	0.022342792919094
184	L	0.016525713837834	0.016525713837834
185	T	0.012409863869101	0.016525713837834
186	S	0.011053320566236	0.016525713837834
187	R	0.020455956503826	0.017545182579355
188	D	0.017545182579355	0.020455956503826
189	S	0.034500232430570	0.021657092940603
190	G	0.026304702063940	0.022941231913490
191	P	0.021657092940603	0.022941231913490
192	N	0.022941231913490	0.022552145921243
193	G	0.021178717683702	0.021657092940603
194	G	0.022552145921243	0.021178717683702
195	F	0.019234039854346	0.021178717683702
196	Q	0.013555822334439	0.022552145921243
197	S	0.028812002444310	0.027208397277782
198	G	0.027208397277782	0.028812002444310
199	G	0.038382841630088	0.038382841630088
200	S	0.044853275017238	0.044853275017238
201	Y	0.052858327744098	0.052858327744098
202	H	0.069445964816819	0.052858327744098
203	P	0.083474042043807	0.052858327744098
204	G	0.046966306346717	0.046966306346717
205	R	0.043427532908860	0.046966306346717
206	K	0.040203882258401	0.046966306346717
207	R	0.048633775678787	0.048633775678787
208	S	0.067992562538639	0.067043570274585
209	K	0.067992562538639	0.067043570274585
210	T	0.067043570274585	0.067992562538639
211	Q	0.062492121426530	0.067992562538639
212	T	0.072719458505021	0.067043570274585
213	P	0.087346713115849	0.062492121426530
214	Q	0.048457012946124	0.048457012946124
215	Q	0.030076844127669	0.030076844127669
216	R	0.016232113127345	0.018518129629611
217	S	0.017477145827524	0.018320492786045
218	V	0.018518129629611	0.017477145827524
219	S	0.018320492786045	0.018320492786045
220	S	0.016901819080231	0.018518129629611
221	Q	0.028181991998856	0.028181991998856
222	E	0.031163025042354	0.031163025042354
223	E	0.041026033476128	0.035241017057543
224	E	0.037917034844938	0.037917034844938
225	H	0.035241017057543	0.037917034844938
226	S	0.058638599589287	0.035825359568783
227	S	0.033291854759683	0.035825359568783
228	P	0.035825359568783	0.035825359568783
229	V	0.036204870038658	0.035825359568783
230	K	0.033448481240973	0.036204870038658
231	A	0.083122145778029	0.083122145778029
232	P	0.118341433256921	0.092713729113002
233	S	0.104625349995509	0.093637351658494
234	V	0.092713729113002	0.104625349995509
235	K	0.093637351658494	0.104625349995509
236	R	0.112515747290692	0.093637351658494
237	T	0.131036097112720	0.093637351658494
238	P	0.069908223937522	0.069908223937522
239	M	0.043765662800682	0.043765662800682
240	P	0.038683202007975	0.038683202007975
241	D	0.038683202007975	0.038683202007975
242	K	0.033072030464344	0.033072030464344
243	T	0.024022298644512	0.024022298644512
244	A	0.021709036543401	0.021709036543401
245	T	0.011669763948824	0.013200032109356
246	P	0.009180068386367	0.011669763948824
247	E	0.013200032109356	0.009180068386367
248	R	0.007503298017967	0.009180068386367
249	P	0.008815898861332	0.013200032109356
250	P	0.017485410078944	0.016325031679922
251	A	0.017485410078944	0.017485410078944
252	P	0.016325031679922	0.017485410078944
253	E	0.026794814479246	0.022624104809169
254	N	0.022624104809169	0.026794814479246
255	A	0.032339080020440	0.026794814479246
256	P	0.047147768734121	0.024792370668015
257	S	0.022406655831413	0.032339080020440
258	S	0.024792370668015	0.034122063103754
259	K	0.048529205044336	0.034122063103754
260	K	0.034122063103754	0.039904036394747
261	I	0.039904036394747	0.042633656999944
262	P	0.057969339548374	0.039904036394747
263	A	0.042633656999944	0.039904036394747
264	P	0.033080512152115	0.042633656999944
265	D	0.039101722235559	0.042633656999944
266	K	0.071018149558690	0.071018149558690
267	V	0.071742729301015	0.071742729301015
268	P	0.133454053855949	0.071742729301015
269	S	0.109924495507937	0.071742729301015
270	P	0.029425411718333	0.032533568026915
271	E	0.032533568026915	0.032533568026915
272	K	0.032533568026915	0.032533568026915
273	T	0.038056976991493	0.038056976991493
274	L	0.138792704657934	0.060518463834837
275	T	0.126864069987196	0.060518463834837
276	L	0.060518463834837	0.060518463834837
277	G	0.056711599089456	0.060518463834837
278	D	0.056711599089456	0.060518463834837
279	K	0.066737190322326	0.066737190322326
280	A	0.110764599377965	0.085211460226798
281	S	0.090816210747754	0.090816210747754
282	I	0.085211460226798	0.090816210747754
283	P	0.091689083722176	0.085211460226798
284	G	0.078229299023739	0.078229299023739
285	N	0.052526159296690	0.058670586849515
286	S	0.058670586849515	0.058670586849515
287	T	0.058670586849515	0.058670586849515
288	S	0.058670586849515	0.058670586849515
289	G	0.079707089220340	0.058670586849515
290	K	0.068569676081242	0.058670586849515
291	I	0.035268433311763	0.035268433311763
292	P	0.035268433311763	0.035268433311763
293	A	0.027010164958636	0.035268433311763
294	P	0.031937202369243	0.035268433311763
295	D	0.047271158006326	0.047271158006326
296	K	0.077227464655622	0.077227464655622
297	V	0.078010076521206	0.077227464655622
298	P	0.086862274978746	0.077227464655622
299	T	0.054752882375582	0.054752882375582
300	P	0.014020245628259	0.015527212607304
301	E	0.015527212607304	0.015527212607304
302	K	0.015527212607304	0.015527212607304
303	M	0.018217724045580	0.018217724045580
304	V	0.070275990944565	0.022427550721435
305	T	0.063799825501222	0.022427550721435
306	P	0.022427550721435	0.022427550721435
307	E	0.020963298547972	0.022427550721435
308	D	0.020740116814251	0.022427550721435
309	K	0.048279341446696	0.048279341446696
310	A	0.152467696160507	0.058301209437081
311	S	0.139554207296377	0.058301209437081
312	I	0.058301209437081	0.058301209437081
313	P	0.020416861074474	0.044037371292231
314	E	0.020416861074474	0.044037371292231
315	N	0.044037371292231	0.044037371292231
316	S	0.075036530223224	0.075036530223224
317	I	0.216793629536037	0.101309544255363
318	I	0.127958696604220	0.101309544255363
319	P	0.101309544255363	0.101309544255363
320	E	0.087440434309198	0.087440434309198
321	E	0.044949806139954	0.076539828612944
322	T	0.053012979368589	0.056586461554221
323	L	0.076539828612944	0.056586461554221
324	T	0.056586461554221	0.056586461554221
325	V	0.060781223706967	0.056586461554221
326	D	0.051419180944302	0.055292208544337
327	K	0.047390594548784	0.055292208544337
328	P	0.055292208544337	0.055292208544337
329	S	0.148105194064807	0.089852169392005
330	T	0.148105194064807	0.089852169392005
331	P	0.089852169392005	0.089852169392005
332	E	0.049926397358228	0.049926397358228
333	R	0.042311711594486	0.049926397358228
334	V	0.030814233892897	0.049926397358228
335	F	0.106753882398516	0.067837652165245
336	S	0.067837652165245	0.081985027595686
337	V	0.095078998459412	0.081985027595686
338	E	0.081985027595686	0.081985027595686
339	E	0.069840247041206	0.095078998459412
340	S	0.117272841551391	0.091785849374704
341	P	0.103666048201846	0.091785849374704
342	A	0.091785849374704	0.091785849374704
343	L	0.091785849374704	0.091785849374704
344	E	0.043954267956229	0.043954267956229
345	A	0.035188711537669	0.035188711537669
346	P	0.017854596044971	0.035188711537669
347	P	0.028988899201845	0.035188711537669
348	M	0.072536752090333	0.072536752090333
349	D	0.087572048428419	0.087572048428419
350	K	0.087572048428419	0.087572048428419
351	V	0.128105811311064	0.087572048428419
352	P	0.055828110550949	0.055828110550949
353	N	0.048955172789336	0.048955172789336
354	P	0.023514597336783	0.033598812236485
355	K	0.033598812236485	0.033598812236485
356	M	0.033598812236485	0.033598812236485
357	A	0.022837424170402	0.033598812236485
358	P	0.080756767613862	0.033598812236485
359	L	0.050778821413638	0.050778821413638
360	G	0.028725821038888	0.056012334734882
361	D	0.056012334734882	0.056012334734882
362	E	0.123203043555589	0.123203043555589
363	A	0.143198701243236	0.123203043555589
364	P	0.130948968962791	0.123203043555589
365	T	0.054389518521684	0.093868804702866
366	L	0.080926593125993	0.080926593125993
367	E	0.093868804702866	0.054389518521684
368	K	0.030685348018578	0.030685348018578
369	V	0.023474118282557	0.030685348018578
370	L	0.026870782046425	0.030685348018578
371	T	0.075803941057261	0.062650385454307
372	P	0.062650385454307	0.073643882443343
373	E	0.073643882443343	0.073643882443343
374	L	0.078205557392021	0.062650385454307
375	S	0.022072026350294	0.040702477358516
376	E	0.019269948593779	0.022441627092537
377	E	0.040702477358516	0.022322334849047
378	E	0.022441627092537	0.022441627092537
379	V	0.022322334849047	0.023768125179174
380	S	0.023768125179174	0.023768125179174
381	T	0.029954938300051	0.029954938300051
382	R	0.091323401046886	0.050780362400406
383	D	0.050780362400406	0.050780362400406
384	D	0.050780362400406	0.050780362400406
385	I	0.050780362400406	0.050780362400406
386	Q	0.050780362400406	0.050780362400406
387	F	0.102619844477575	0.102619844477575
388	H	0.111884606611276	0.102619844477575
389	H	0.104132532265920	0.104132532265920
390	F	0.097794358206629	0.111884606611276
391	S	0.146263934378049	0.146263934378049
392	S	0.244247772487357	0.244247772487357
393	E	0.528188017498828	0.506761160354942
394	E	0.506761160354942	0.528188017498828
395	A	0.655041483625448	0.528188017498828
396	L	0.554999179652582	0.521687735795332
397	Q	0.521687735795332	0.521687735795332
398	K	0.367412543204406	0.367412543204406
399	V	0.134467225364739	0.134467225364739
400	K	0.116648065858865	0.134467225364739
401	Y	0.116648065858865	0.134467225364739
402	F	0.187004549219580	0.147442859045901
403	V	0.269902504768097	0.147442859045901
404	A	0.147442859045901	0.147442859045901
405	K	0.050196131838225	0.074397297386264
406	E	0.065674719446454	0.065674719446454
407	D	0.074397297386264	0.050196131838225
408	P	0.045484691607751	0.045484691607751
409	S	0.041191906141476	0.041191906141476
410	S	0.014046639307260	0.014046639307260
411	Q	0.009270449070896	0.009270449070896
412	E	0.004642351969681	0.004642351969681
413	E	0.003220056695655	0.004642351969681
414	A	0.002904016207200	0.004642351969681
415	H	0.004659034729651	0.004659034729651
416	T	0.007897975801406	0.007897975801406
417	P	0.007897975801406	0.007897975801406
418	E	0.007897975801406	0.007897975801406
419	A	0.007897975801406	0.007897975801406
420	P	0.004928917717752	0.007897975801406
421	P	0.009223288027888	0.009223288027888
422	P	0.025374633840391	0.025374633840391
423	Q	0.038328934260548	0.025374633840391
424	P	0.027190855749435	0.027190855749435
425	P	0.015623869952978	0.027316302620955
426	S	0.027316302620955	0.027316302620955
427	S	0.044086164318316	0.044086164318316
428	E	0.056906836996840	0.056906836996840
429	R	0.066964492577510	0.066964492577510
430	C	0.136910033957250	0.136910033957250
431	L	0.241417512884582	0.241417512884582
432	G	0.271216000085351	0.241417512884582
433	E	0.248692985512633	0.241417512884582
434	M	0.162921024547942	0.162921024547942
435	K	0.162921024547942	0.162921024547942
436	C	0.162921024547942	0.162921024547942
437	T	0.223702171590004	0.162921024547942
438	L	0.223702171590004	0.162921024547942
439	V	0.142070339720606	0.142070339720606
440	R	0.097612753657419	0.142070339720606
441	G	0.075904855632659	0.142070339720606
442	D	0.211848928057293	0.144200921740826
443	S	0.144200921740826	0.144200921740826
444	S	0.151625076892752	0.144200921740826
445	P	0.077624633063019	0.077624633063019
446	R	0.066079281797668	0.066079281797668
447	Q	0.044176848318562	0.044176848318562
448	A	0.026387942338364	0.029570188771077
449	E	0.026387942338364	0.029570188771077
450	L	0.029570188771077	0.029570188771077
451	K	0.069612004350404	0.069612004350404
452	S	0.123238191329174	0.074669030307398
453	G	0.074669030307398	0.074669030307398
454	P	0.082151687053234	0.076117518990509
455	A	0.065867710597668	0.074669030307398
456	S	0.076117518990509	0.076117518990509
457	R	0.053984780139558	0.065867710597668
458	P	0.096789430130765	0.053984780139558
459	A	0.031708882702690	0.031708882702690
460	L	0.019550900015754	0.031686209923498
461	E	0.023886233380104	0.031686209923498
462	K	0.031686209923498	0.031686209923498
463	P	0.037463466531814	0.037463466531814
464	H	0.056233292445619	0.037463466531814
465	P	0.048204053723628	0.037463466531814
466	H	0.026240899749271	0.026240899749271
467	E	0.017875678232184	0.017875678232184
468	E	0.017875678232184	0.017875678232184
469	A	0.008167732315588	0.014141585019776
470	T	0.014141585019776	0.011926103144109
471	T	0.011926103144109	0.008167732315588
472	L	0.007046970382148	0.007046970382148
473	P	0.003765041867979	0.004774314203597
474	E	0.004774314203597	0.004774314203597
475	E	0.004478597201909	0.004774314203597
476	A	0.006616668879560	0.004774314203597
477	P	0.006616668879560	0.004478597201909
478	S	0.003106315536262	0.003106315536262
479	N	0.001766286977297	0.002143163921568
480	D	0.002143163921568	0.001766286977297
481	E	0.000970806180515	0.001341005175673
482	R	0.000970806180515	0.001341005175673
483	T	0.001341005175673	0.001008581933541
484	P	0.001341005175673	0.001279895780888
485	E	0.001008581933541	0.001279895780888
486	E	0.001279895780888	0.001279895780888
487	E	0.001088100109340	0.001279895780888
488	A	0.002572929373759	0.002572929373759
489	P	0.005537983988337	0.002954377647066
490	P	0.005537983988337	0.004973200224525
491	N	0.002954377647066	0.005537983988337
492	E	0.004973200224525	0.005537983988337
493	Q	0.010926038708349	0.010926038708349
494	R	0.016092348689519	0.016092348689519
495	P	0.026156964811143	0.016278171883213
496	L	0.026156964811143	0.026156964811143
497	R	0.016278171883213	0.026156964811143
498	E	0.032131888540397	0.032131888540397
499	E	0.045738523521029	0.045738523521029
500	V	0.056976857879926	0.056976857879926
501	L	0.090265936134350	0.056976857879926
502	P	0.058147409350560	0.058147409350560
503	K	0.031805166689611	0.058147409350560
504	E	0.061830528776300	0.058147409350560
505	G	0.034252251844719	0.058163729662293
506	V	0.058163729662293	0.061830528776300
507	A	0.092078536534981	0.058163729662293
508	S	0.092078536534981	0.058163729662293
509	K	0.033015050115725	0.033015050115725
510	E	0.033015050115725	0.033015050115725
511	E	0.033015050115725	0.033015050115725
512	V	0.029862314338062	0.033015050115725
513	T	0.048117886411651	0.033015050115725
514	L	0.036966146892734	0.029862314338062
515	K	0.012757587525243	0.021561350144034
516	E	0.017640355580253	0.019480338559202
517	E	0.021561350144034	0.019480338559202
518	L	0.019480338559202	0.021561350144034
519	P	0.031595855740696	0.021561350144034
520	P	0.031595855740696	0.019480338559202
521	K	0.010864540793590	0.018190022402782
522	E	0.018190022402782	0.010864540793590
523	E	0.008312807002392	0.010864540793590
524	V	0.007500687104389	0.018190022402782
525	A	0.026100844543406	0.015158474976360
526	P	0.026100844543406	0.021738951791674
527	K	0.015158474976360	0.026100844543406
528	E	0.021738951791674	0.026100844543406
529	E	0.046573220155051	0.046573220155051
530	V	0.059781943284244	0.059781943284244
531	P	0.092714451688236	0.090488755244920
532	P	0.143701673362773	0.090488755244920
533	I	0.090488755244920	0.090488755244920
534	E	0.080436808267976	0.090488755244920
535	R	0.080436808267976	0.090488755244920
536	A	0.158879515803055	0.158879515803055
537	F	0.236758243525805	0.186278649180961
538	A	0.314728855364968	0.186278649180961
539	Q	0.186278649180961	0.186278649180961
540	K	0.186278649180961	0.186278649180961
541	T	0.118633781812912	0.118633781812912
542	R	0.062015222563637	0.096052310414538
543	P	0.096052310414538	0.062015222563637
544	I	0.053513857535778	0.053513857535778
545	K	0.044506321180531	0.044738741316316
546	P	0.044738741316316	0.044738741316316
547	P	0.044738741316316	0.044738741316316
548	P	0.087057639050784	0.078373444660493
549	D	0.079166673399013	0.079166673399013
550	S	0.078373444660493	0.087057639050784
551	Q	0.128972529872792	0.110341038534019
552	E	0.229028870442915	0.110341038534019
553	T	0.110341038534019	0.110341038534019
554	L	0.108240539012890	0.110341038534019
555	A	0.101756899000944	0.110341038534019
556	L	0.187473720412665	0.187473720412665
557	P	0.215338578732055	0.200052467739824
558	S	0.239683534794681	0.203528017406607
559	L	0.200052467739824	0.215338578732055
560	V	0.203528017406607	0.203528017406607
561	P	0.260962923343907	0.200052467739824
562	Q	0.167023519394907	0.167023519394907
563	N	0.074668758770136	0.100827039445250
564	Y	0.100827039445250	0.074668758770136
565	T	0.028966744382464	0.057054058057453
566	E	0.056468804762532	0.056468804762532
567	N	0.057054058057453	0.034265714586125
568	K	0.031202479804472	0.043097418534287
569	N	0.034265714586125	0.035591264009001
570	E	0.043097418534287	0.034265714586125
571	G	0.035591264009001	0.034265714586125
572	V	0.026012189844503	0.026012189844503
573	D	0.025633015123673	0.025633015123673
574	V	0.014718707685714	0.025633015123673
575	T	0.025361405994775	0.025633015123673
576	S	0.058045013720597	0.058045013720597
577	L	0.065874768343213	0.065874768343213
578	R	0.087516998797285	0.087516998797285
579	G	0.170137349033033	0.146397720423487
580	E	0.337504495936705	0.170137349033033
581	V	0.146397720423487	0.337504495936705
582	E	0.391980492889394	0.337504495936705
583	S	0.362476112811293	0.355076031905318
584	L	0.244062531506446	0.355076031905318
585	R	0.355076031905318	0.320110869177764
586	R	0.212847976933862	0.263363154206016
587	A	0.320110869177764	0.320110869177764
588	L	0.263363154206016	0.270857978692068
589	E	0.401883335442086	0.320110869177764
590	L	0.270857978692068	0.401883335442086
591	M	0.548656556403674	0.401883335442086
592	E	0.551362041000714	0.381540767516463
593	V	0.246388387614309	0.531016318796287
594	Q	0.381540767516463	0.381540767516463
595	L	0.531016318796287	0.346274105090441
596	E	0.346274105090441	0.346274105090441
597	R	0.139316864263294	0.346274105090441
598	K	0.346274105090441	0.210000566506524
599	L	0.210000566506524	0.150202025446888
600	T	0.150202025446888	0.150202025446888
601	D	0.150202025446888	0.150202025446888
602	I	0.089019394992121	0.089019394992121
603	W	0.057316468929183	0.057316468929183
604	E	0.028995643790819	0.053138646343861
605	E	0.053138646343861	0.053138646343861
606	L	0.053138646343861	0.053138646343861
607	K	0.060348977449338	0.053138646343861
608	S	0.060348977449338	0.060348977449338
609	E	0.035186729563239	0.060348977449338
610	K	0.110667917400281	0.053385485942131
611	E	0.053385485942131	0.053385485942131
612	Q	0.046316873527039	0.110667917400281
613	R	0.112869480228939	0.076033348460942
614	R	0.169766260821391	0.081087923759740
615	R	0.076033348460942	0.081087923759740
616	L	0.081087923759740	0.081087923759740
617	E	0.075288749677223	0.081087923759740
618	V	0.117938619561317	0.117938619561317
619	Q	0.124206904602833	0.124206904602833
620	V	0.185622977122223	0.164408585566241
621	M	0.199842330017906	0.164408585566241
622	Q	0.164408585566241	0.185622977122223
623	G	0.164408585566241	0.199842330017906
624	T	0.237213283974465	0.237213283974465
625	Q	0.252061961887804	0.252061961887804
626	K	0.387577489319909	0.272830475607595
627	S	0.272830475607595	0.272830475607595
628	Q	0.272830475607595	0.272830475607595
629	T	0.181961930966014	0.181961930966014
630	P	0.120076998940797	0.181961930966014
631	R	0.130077298642108	0.181961930966014
632	V	0.500000000000000	0.500000000000000
633	I	0.500000000000000	0.500000000000000
634	H	0.500000000000000	0.500000000000000
635	T	0.500000000000000	0.500000000000000
636	Q	0.500000000000000	0.500000000000000
637	T	0.500000000000000	0.500000000000000
638	Q	0.500000000000000	0.500000000000000
639	T	0.500000000000000	0.500000000000000
640	Y	0.500000000000000	0.500000000000000
