# Supplementary material for: Conserved degronome features governing quality control associated proteolysis
Source: Nat Commun. 2022 Dec 8;13:7588. doi: 10.1038/s41467-022-35298-y (PMC9732359; doi:10.1038/s41467-022-35298-y)
Supplement: Supplementary file 7 — Supplementary Data 5 [file 41467_2022_35298_MOESM7_ESM.zip › profile_A4FU69.csv]

# Degron profile of A4FU69
# logit: Predicted probability of a tile being a degron (PSI<2.2) assigned to central position
# smooth: Running median spanning 5 positions
resi	aa	logit	logit_smooth
1	M	0.500000000000000	0.500000000000000
2	N	0.500000000000000	0.500000000000000
3	E	0.500000000000000	0.500000000000000
4	S	0.500000000000000	0.500000000000000
5	A	0.500000000000000	0.500000000000000
6	S	0.500000000000000	0.500000000000000
7	Q	0.500000000000000	0.500000000000000
8	E	0.500000000000000	0.500000000000000
9	E	0.019187439861980	0.019187439861980
10	L	0.012114818322988	0.012114818322988
11	R	0.008796589775016	0.008796589775016
12	P	0.007666636654262	0.007666636654262
13	A	0.007231167692288	0.007231167692288
14	Q	0.003395917660416	0.003742567079911
15	E	0.003662966971329	0.003742567079911
16	N	0.003742567079911	0.003742567079911
17	R	0.012792029567005	0.012792029567005
18	K	0.017590661301487	0.016501318181961
19	E	0.017590661301487	0.016501318181961
20	D	0.016501318181961	0.016501318181961
21	K	0.011205207329429	0.015835966500969
22	E	0.015503156248536	0.015835966500969
23	R	0.015835966500969	0.015835966500969
24	K	0.015835966500969	0.015835966500969
25	W	0.036706319704482	0.022659377912420
26	N	0.036678093892896	0.036678093892896
27	L	0.022659377912420	0.036706319704482
28	T	0.039227470109982	0.039227470109982
29	E	0.133054538716786	0.130585121020707
30	V	0.130585121020707	0.133054538716786
31	K	0.207374346382608	0.207374346382608
32	E	0.292544240916556	0.207374346382608
33	L	0.271568241413181	0.207374346382608
34	H	0.086000145826303	0.168233822824997
35	E	0.168233822824997	0.133717697183061
36	T	0.083839878741627	0.133717697183061
37	L	0.133717697183061	0.133717697183061
38	Q	0.202228088504232	0.083839878741627
39	S	0.078628439992849	0.078628439992849
40	V	0.043280467614939	0.073787946238992
41	P	0.073787946238992	0.043280467614939
42	D	0.032546192237142	0.043280467614939
43	V	0.030260736726636	0.073787946238992
44	P	0.084829053379938	0.045599423105333
45	V	0.135208500696816	0.046547770313105
46	K	0.045599423105333	0.056524422930761
47	E	0.046547770313105	0.050185719841121
48	D	0.056524422930761	0.046547770313105
49	T	0.050185719841121	0.046547770313105
50	N	0.030131376943374	0.040864135979112
51	S	0.034457343928476	0.040864135979112
52	V	0.040864135979112	0.034457343928476
53	V	0.045124370702198	0.034457343928476
54	E	0.026964684988985	0.026964684988985
55	K	0.026404267336267	0.026964684988985
56	A	0.026404267336267	0.026964684988985
57	M	0.092513251509349	0.074068524492242
58	D	0.074068524492242	0.092513251509349
59	E	0.159264591299662	0.092513251509349
60	I	0.098085535290807	0.074068524492242
61	K	0.045997274220418	0.046736079283591
62	S	0.025423910672482	0.046736079283591
63	Q	0.046736079283591	0.046736079283591
64	E	0.046736079283591	0.046736079283591
65	L	0.075218101561189	0.051306835613690
66	N	0.051306835613690	0.075218101561189
67	L	0.084230792886081	0.075218101561189
68	E	0.108041420424598	0.084230792886081
69	G	0.056156023646675	0.108041420424598
70	Q	0.113851578303316	0.108041420424598
71	R	0.108041420424598	0.102565727198598
72	K	0.061571604962981	0.102565727198598
73	I	0.102565727198598	0.068114611106393
74	S	0.054243571142820	0.061571604962981
75	P	0.068114611106393	0.054243571142820
76	G	0.021848418719574	0.054243571142820
77	S	0.045570471834777	0.049202370457306
78	I	0.059402279779465	0.045570471834777
79	K	0.049202370457306	0.049202370457306
80	D	0.036654424725529	0.049202370457306
81	S	0.075925511909153	0.049202370457306
82	K	0.047189290830343	0.075925511909153
83	T	0.091593855879697	0.091593855879697
84	E	0.113465378877290	0.113465378877290
85	A	0.137635668388858	0.113465378877290
86	S	0.137635668388858	0.113465378877290
87	G	0.087761618580356	0.137635668388858
88	N	0.087761618580356	0.137635668388858
89	I	0.247135547542138	0.247135547542138
90	A	0.400585446832700	0.400585446832700
91	I	0.569788016822366	0.569788016822366
92	R	0.616511549004981	0.616511549004981
93	K	0.840276332364258	0.616511549004981
94	S	0.681782996658987	0.621897602220388
95	A	0.551568022834764	0.621897602220388
96	K	0.621897602220388	0.551568022834764
97	V	0.543438186627453	0.543438186627453
98	I	0.523437381456630	0.523437381456630
99	F	0.457649096443039	0.457649096443039
100	A	0.293026032696912	0.293026032696912
101	L	0.265882220036499	0.265882220036499
102	D	0.246152774695711	0.246152774695711
103	E	0.157864075581043	0.157864075581043
104	T	0.141395105261867	0.157864075581043
105	E	0.150089000847397	0.150089000847397
106	L	0.170168846744749	0.141395105261867
107	K	0.086727030584944	0.086727030584944
108	S	0.045726083257603	0.045726083257603
109	K	0.030045228210761	0.045726083257603
110	P	0.030045228210761	0.045726083257603
111	E	0.103785453714928	0.103785453714928
112	H	0.103785453714928	0.103785453714928
113	T	0.109992482183973	0.103785453714928
114	W	0.244576057637330	0.109992482183973
115	K	0.090029828270960	0.114088559175439
116	K	0.114088559175439	0.121994749153351
117	N	0.121994749153351	0.121994749153351
118	L	0.153157775389140	0.153157775389140
119	F	0.164104156412907	0.164104156412907
120	E	0.295603903641403	0.295603903641403
121	R	0.369259727565401	0.295603903641403
122	M	0.348232026343154	0.295603903641403
123	E	0.199324781917725	0.348232026343154
124	A	0.199324781917725	0.348232026343154
125	R	0.349626423011522	0.268479223811794
126	A	0.579760758164491	0.268479223811794
127	Q	0.268479223811794	0.268479223811794
128	A	0.156254509312765	0.156254509312765
129	M	0.156254509312765	0.156254509312765
130	Q	0.119846627296864	0.156254509312765
131	Q	0.145364526215501	0.156254509312765
132	K	0.218338189655049	0.145364526215501
133	I	0.176679854501318	0.148792002473105
134	I	0.102482285363847	0.148792002473105
135	D	0.148792002473105	0.102482285363847
136	K	0.098094147672455	0.098094147672455
137	E	0.077114688201589	0.077114688201589
138	N	0.049773255164914	0.065130385400136
139	L	0.065130385400136	0.049773255164914
140	K	0.041547160868727	0.041547160868727
141	K	0.041547160868727	0.041547160868727
142	E	0.019678974954073	0.030541677466228
143	L	0.018186838033556	0.030541677466228
144	E	0.030541677466228	0.030431081940702
145	K	0.034798533769912	0.030431081940702
146	K	0.030431081940702	0.030431081940702
147	A	0.030431081940702	0.030431081940702
148	E	0.030431081940702	0.030431081940702
149	K	0.039250170266630	0.039250170266630
150	K	0.039250170266630	0.039250170266630
151	L	0.039250170266630	0.039250170266630
152	P	0.041284755324773	0.041284755324773
153	R	0.122923215060193	0.105489086639416
154	D	0.105489086639416	0.105489086639416
155	N	0.112263910409406	0.105489086639416
156	L	0.048979687503003	0.105489086639416
157	A	0.082325636050532	0.112263910409406
158	K	0.125192817544628	0.125192817544628
159	E	0.133044859910009	0.125284173371626
160	W	0.133044859910009	0.125284173371626
161	F	0.125284173371626	0.133044859910009
162	N	0.095277625041131	0.133044859910009
163	T	0.175620340042666	0.175620340042666
164	D	0.247862881439505	0.232939977752876
165	S	0.232939977752876	0.247862881439505
166	M	0.317356182340676	0.317356182340676
167	T	0.480888328204673	0.317356182340676
168	L	0.446429063122863	0.317356182340676
169	N	0.277432857000629	0.446429063122863
170	N	0.278527084976159	0.434589799442859
171	T	0.477595001525519	0.434589799442859
172	A	0.434589799442859	0.477595001525519
173	Y	0.608587229104114	0.608587229104114
174	L	0.744962992391769	0.735769550147089
175	L	0.768091177704750	0.735769550147089
176	D	0.735769550147089	0.735769550147089
177	K	0.528438299871451	0.706648323297264
178	L	0.706648323297264	0.635466851898852
179	L	0.635466851898852	0.626362410848968
180	P	0.577680777853695	0.635466851898852
181	T	0.626362410848968	0.626362410848968
182	L	0.645286529107513	0.577680777853695
183	V	0.494691979418709	0.621296121965193
184	P	0.324695561438457	0.499749940020848
185	G	0.621296121965193	0.494691979418709
186	V	0.499749940020848	0.333929690823900
187	E	0.333929690823900	0.333929690823900
188	N	0.201020354720345	0.320057924060064
189	M	0.218179338987765	0.320057924060064
190	L	0.320057924060064	0.218179338987765
191	T	0.320057924060064	0.218179338987765
192	Q	0.218179338987765	0.234269750802834
193	V	0.158592217842867	0.218179338987765
194	E	0.234269750802834	0.158592217842867
195	K	0.082285943468116	0.144702321906396
196	K	0.136368600444691	0.136368600444691
197	K	0.144702321906396	0.101117755241604
198	V	0.101117755241604	0.101117755241604
199	L	0.053437166894899	0.094476190578441
200	T	0.094476190578441	0.053491031080014
201	E	0.053491031080014	0.053491031080014
202	A	0.027397127746672	0.077537787130960
203	D	0.090821444908757	0.077537787130960
204	T	0.077537787130960	0.090821444908757
205	P	0.133708687616521	0.119992851559177
206	S	0.235215271465603	0.119992851559177
207	K	0.119992851559177	0.119992851559177
208	F	0.040001457702815	0.119992851559177
209	D	0.066599321538607	0.119992851559177
210	P	0.189291230181669	0.189291230181669
211	I	0.279204130702473	0.279204130702473
212	N	0.455406249039438	0.379811975131595
213	Y	0.396197885967648	0.379811975131595
214	L	0.379811975131595	0.379811975131595
215	G	0.342339953887985	0.342339953887985
216	E	0.304593420758815	0.342339953887985
217	Y	0.288679041182996	0.342339953887985
218	L	0.623095693077258	0.310413479227997
219	I	0.647103189889263	0.325376165056991
220	R	0.310413479227997	0.325376165056991
221	N	0.325376165056991	0.310413479227997
222	N	0.173983937172736	0.182360919469641
223	P	0.144290276621472	0.182360919469641
224	N	0.182360919469641	0.182360919469641
225	Y	0.227034148664752	0.182360919469641
226	I	0.227034148664752	0.182360919469641
227	K	0.126068438001921	0.126068438001921
228	D	0.071019608930070	0.126068438001921
229	P	0.117476123011214	0.126068438001921
230	G	0.201506667084805	0.168443147558683
231	M	0.230716620351168	0.201506667084805
232	S	0.168443147558683	0.202734224623665
233	G	0.303345639918552	0.202734224623665
234	Y	0.202734224623665	0.168443147558683
235	Q	0.066908090599233	0.125020877797209
236	R	0.036619670669551	0.125020877797209
237	L	0.125020877797209	0.125020877797209
238	M	0.136803357065859	0.136803357065859
239	K	0.299117209118448	0.299117209118448
240	E	0.329423513948028	0.329423513948028
241	V	0.455850314059875	0.329423513948028
242	T	0.485022861868747	0.329423513948028
243	E	0.213773371517497	0.359865387121309
244	D	0.229541330423641	0.324534110879928
245	L	0.359865387121309	0.229541330423641
246	K	0.324534110879928	0.229541330423641
247	I	0.202190649186981	0.324534110879928
248	Y	0.224823527089258	0.324534110879928
249	V	0.462800976894970	0.320243548300165
250	P	0.335635489955444	0.335635489955444
251	D	0.320243548300165	0.462800976894970
252	T	0.552409864163208	0.415705818113298
253	I	0.699536409515004	0.415705818113298
254	C	0.415705818113298	0.415705818113298
255	N	0.374476066295425	0.374476066295425
256	R	0.333977484054730	0.333977484054730
257	V	0.214506331799446	0.214506331799446
258	S	0.128733755078418	0.214506331799446
259	K	0.121189388420588	0.214506331799446
260	M	0.229408822548832	0.128733755078418
261	K	0.217295022382317	0.121189388420588
262	E	0.111757229591042	0.111757229591042
263	N	0.077957070987467	0.077957070987467
264	V	0.057657307277923	0.063409571927997
265	K	0.053665820644538	0.057657307277923
266	Q	0.063409571927997	0.053665820644538
267	N	0.032728708095475	0.043797209466627
268	R	0.032728708095475	0.043797209466627
269	K	0.043797209466627	0.043797209466627
270	Q	0.090005990278522	0.090005990278522
271	R	0.227082594476143	0.227082594476143
272	E	0.258798367935663	0.258798367935663
273	S	0.258798367935663	0.258798367935663
274	I	0.312470500642473	0.280970757476305
275	D	0.280970757476305	0.312470500642473
276	K	0.332440208872433	0.332440208872433
277	I	0.332440208872433	0.332440208872433
278	I	0.332440208872433	0.332440208872433
279	V	0.332440208872433	0.332440208872433
280	K	0.361600597339932	0.361600597339932
281	V	0.649557377039992	0.361600597339932
282	A	0.631021083670435	0.470984860588127
283	N	0.325350149683138	0.631021083670435
284	T	0.470984860588127	0.470984860588127
285	R	0.638260359691780	0.325350149683138
286	K	0.302231210208273	0.302231210208273
287	Q	0.108845624893089	0.234463517906564
288	A	0.124214097285360	0.234463517906564
289	L	0.234463517906564	0.124214097285360
290	Q	0.252285043099685	0.128335541790062
291	E	0.120811276233270	0.128335541790062
292	Q	0.128335541790062	0.120811276233270
293	F	0.120722731849619	0.120811276233270
294	D	0.087764411897076	0.128335541790062
295	E	0.133052971104127	0.133052971104127
296	W	0.252973817403511	0.133052971104127
297	I	0.189991668841186	0.133052971104127
298	L	0.105313775274613	0.189991668841186
299	D	0.113142680546727	0.189991668841186
300	P	0.274814525826712	0.274814525826712
301	K	0.455390254830424	0.292244984909640
302	G	0.292244984909640	0.395927861183131
303	M	0.395927861183131	0.455390254830424
304	I	0.660661125259060	0.455658795610299
305	P	0.648757999721371	0.455658795610299
306	K	0.455658795610299	0.488837250163617
307	S	0.203696378935257	0.488837250163617
308	V	0.488837250163617	0.488837250163617
309	I	0.677646181931392	0.672914648815915
310	Q	0.672914648815915	0.672914648815915
311	N	0.683416421348990	0.672914648815915
312	V	0.549557790614377	0.549557790614377
313	L	0.230474672723834	0.396995687628102
314	Q	0.396995687628102	0.396995687628102
315	E	0.396995687628102	0.396995687628102
316	F	0.552938194779710	0.396995687628102
317	F	0.354148055010814	0.354148055010814
318	Q	0.212189617913177	0.354148055010814
319	N	0.239374137660552	0.260431345385991
320	P	0.389104511498503	0.239374137660552
321	D	0.260431345385991	0.260431345385991
322	F	0.147446500712400	0.260431345385991
323	K	0.260431345385991	0.250391041512126
324	L	0.234629334077665	0.234629334077665
325	G	0.250391041512126	0.234629334077665
326	S	0.153073859864418	0.153073859864418
327	H	0.089171457202481	0.127998381575542
328	C	0.109853098685065	0.127998381575542
329	K	0.127998381575542	0.109853098685065
330	Q	0.144284832888416	0.109853098685065
331	L	0.071240908099071	0.080698176162920
332	D	0.080698176162920	0.080698176162920
333	I	0.080698176162920	0.080698176162920
334	T	0.084340779098717	0.080698176162920
335	D	0.079900845953769	0.080698176162920
336	S	0.108054581207542	0.079900845953769
337	T	0.041518032027465	0.079900845953769
338	E	0.079058367603101	0.079058367603101
339	P	0.085976323906743	0.079058367603101
340	R	0.027941511379709	0.085976323906743
341	L	0.090553085469093	0.089656876196008
342	N	0.090553085469093	0.090553085469093
343	K	0.089656876196008	0.090553085469093
344	M	0.164621426585740	0.164621426585740
345	E	0.175220966374553	0.175220966374553
346	F	0.299626494790151	0.292332762221504
347	T	0.412649396070184	0.299626494790151
348	E	0.292332762221504	0.299626494790151
349	Y	0.418362198230611	0.312724263473608
350	I	0.265229076447471	0.292332762221504
351	S	0.312724263473608	0.265229076447471
352	S	0.216960607436827	0.265229076447471
353	H	0.216960607436827	0.216960607436827
354	I	0.474172742511679	0.216960607436827
355	K	0.216960607436827	0.216960607436827
356	D	0.135947092282810	0.339875246364013
357	L	0.339875246364013	0.216960607436827
358	K	0.358447475703205	0.218099151077803
359	S	0.205552236879876	0.339875246364013
360	E	0.218099151077803	0.343839634223205
361	M	0.343839634223205	0.292418463141334
362	F	0.438337006149859	0.304756132774688
363	E	0.292418463141334	0.343839634223205
364	E	0.304756132774688	0.304756132774688
365	L	0.518380940558397	0.292418463141334
366	L	0.222598622457836	0.245725077575085
367	K	0.148471491056135	0.245725077575085
368	H	0.245725077575085	0.222598622457836
369	L	0.379750716299830	0.189437152403608
370	C	0.189437152403608	0.245725077575085
371	H	0.175804627054210	0.379750716299830
372	S	0.430663967096484	0.430663967096484
373	A	0.554016071589723	0.430663967096484
374	D	0.447957918967226	0.430663967096484
375	E	0.177545181358229	0.256305883105519
376	F	0.256153696670815	0.256153696670815
377	R	0.256305883105519	0.177545181358229
378	E	0.165227061462346	0.165227061462346
379	V	0.102126379769910	0.165227061462346
380	I	0.136945864552871	0.165227061462346
381	K	0.228677249537178	0.228677249537178
382	A	0.228677249537178	0.228677249537178
383	D	0.254041971701463	0.254041971701463
384	M	0.527060574935642	0.527060574935642
385	R	0.527060574935642	0.527060574935642
386	R	0.659918049401806	0.659918049401806
387	Q	0.784665963089679	0.659918049401806
388	M	0.774311526654500	0.659918049401806
389	F	0.457180550143822	0.490597790961464
390	A	0.490597790961464	0.490597790961464
391	E	0.372385450093121	0.490597790961464
392	L	0.528140777864167	0.490597790961464
393	F	0.559299714084137	0.528140777864167
394	L	0.470704123407809	0.559299714084137
395	H	0.606306064134447	0.559299714084137
396	C	0.758203222076686	0.510289367168990
397	D	0.510289367168990	0.510289367168990
398	H	0.375670529194251	0.459529841881360
399	G	0.311487839795936	0.375670529194251
400	K	0.459529841881360	0.315096144195006
401	V	0.313920760836973	0.313920760836973
402	G	0.315096144195006	0.315096144195006
403	F	0.231077608758799	0.315096144195006
404	L	0.343698156556942	0.343698156556942
405	D	0.379942231477190	0.379942231477190
406	R	0.413099215233955	0.413099215233955
407	Q	0.550876178241574	0.550876178241574
408	R	0.751938677312966	0.619958760812821
409	T	0.847703549091576	0.699351775693866
410	L	0.619958760812821	0.699351775693866
411	A	0.699351775693866	0.619958760812821
412	L	0.554561010615869	0.554561010615869
413	L	0.398568859305065	0.554561010615869
414	E	0.550247058121133	0.554561010615869
415	L	0.630368251707937	0.630368251707937
416	F	0.776405303525674	0.774501893037994
417	Y	0.776405303525674	0.774501893037995
418	D	0.774501893037994	0.776405303525674
419	H	0.774501893037995	0.774501893037995
420	S	0.840203648535260	0.774501893037994
421	S	0.751226288777775	0.751226288777775
422	Q	0.560468523599832	0.653734600984797
423	M	0.653734600984797	0.560468523599832
424	L	0.520217735328039	0.520217735328039
425	R	0.348718764347992	0.510193737308355
426	S	0.379828310995810	0.510193737308355
427	L	0.510193737308355	0.510193737308355
428	L	0.643527613980354	0.643527613980354
429	R	0.786109191649054	0.678450573310222
430	N	0.678450573310222	0.678450573310222
431	P	0.810344655624987	0.678450573310222
432	R	0.619914677212038	0.619914677212038
433	Q	0.332625989506586	0.484660450284183
434	W	0.484660450284183	0.427287041610631
435	P	0.427287041610631	0.427287041610631
436	F	0.427287041610631	0.427287041610631
437	I	0.286479207233832	0.335952638792328
438	E	0.176029554198095	0.335952638792328
439	F	0.335952638792328	0.335952638792328
440	E	0.540997755496883	0.335952638792328
441	E	0.452325688016614	0.335952638792328
442	I	0.309089577728173	0.309089577728173
443	N	0.253602651347053	0.253602651347053
444	L	0.166512678118170	0.166512678118170
445	T	0.078190195790610	0.078190195790610
446	E	0.037018694394315	0.059381356316058
447	L	0.059381356316058	0.059381356316058
448	W	0.035145353693226	0.059381356316058
449	G	0.114397048030925	0.098971200255040
450	D	0.280331729560336	0.098971200255040
451	M	0.098971200255040	0.098971200255040
452	D	0.094762115594233	0.094762115594233
453	N	0.094295473989646	0.094295473989646
454	Q	0.048948178770220	0.077934113528954
455	K	0.077934113528954	0.071255112522877
456	H	0.071255112522877	0.071255112522877
457	I	0.067848062135187	0.077934113528954
458	Y	0.153162966074048	0.153162966074048
459	E	0.172019702377585	0.172019702377585
460	G	0.172019702377585	0.172019702377585
461	F	0.247994630406005	0.247994630406005
462	D	0.295909365553779	0.295909365553779
463	K	0.461125824274626	0.461125824274626
464	V	0.630334798680498	0.488071049090830
465	L	0.612654593523862	0.488071049090830
466	L	0.488071049090830	0.488071049090830
467	E	0.304050551673564	0.488071049090830
468	M	0.450674832371179	0.450674832371179
469	N	0.571124116079160	0.450674832371179
470	T	0.416135635327590	0.571124116079160
471	L	0.573469645231008	0.571124116079160
472	L	0.590460409754342	0.438227421650301
473	S	0.438227421650301	0.438227421650301
474	A	0.293404241549789	0.405438748679117
475	N	0.172448608430036	0.405438748679117
476	H	0.405438748679117	0.381350595951333
477	A	0.459985495976554	0.381350595951333
478	S	0.381350595951333	0.381350595951333
479	K	0.378775019743586	0.378775019743586
480	T	0.216219193475136	0.216219193475136
481	Q	0.068371365532216	0.068371365532216
482	S	0.063418877007452	0.063418877007452
483	K	0.044799484485341	0.063418877007452
484	L	0.052795467752544	0.059079537072335
485	L	0.088530559456235	0.052795467752544
486	E	0.059079537072335	0.052795467752544
487	S	0.034792418322637	0.036281692659621
488	P	0.034075010988774	0.036281692659621
489	D	0.036281692659621	0.036281692659621
490	Q	0.039617525597603	0.039617525597603
491	P	0.039617525597603	0.039617525597603
492	K	0.042362227666162	0.039617525597603
493	L	0.019621778888338	0.019621778888338
494	N	0.010541409733933	0.015528705673125
495	E	0.015528705673125	0.012358622939629
496	Q	0.012358622939629	0.012358622939629
497	R	0.012358622939629	0.013068662388214
498	T	0.020838221603023	0.013068662388214
499	S	0.013068662388214	0.013871936712760
500	T	0.014170233179343	0.013871936712760
501	P	0.013871936712760	0.013068662388214
502	S	0.008014156946540	0.013871936712760
503	P	0.007640525891207	0.013871936712760
504	N	0.022358956771835	0.022358956771835
505	P	0.024447170062937	0.022358956771835
506	P	0.027713125865389	0.022358956771835
507	E	0.015927604046116	0.015927604046116
508	Q	0.014713889280799	0.014713889280799
509	Q	0.011044220050294	0.011044220050294
510	R	0.011044220050294	0.011044220050294
511	G	0.010198772124025	0.011044220050294
512	V	0.012910346187745	0.012910346187745
513	T	0.032475374589718	0.032475374589718
514	A	0.037989291672485	0.037989291672485
515	E	0.086411313884629	0.055580547384608
516	Q	0.086411313884629	0.055580547384608
517	G	0.055580547384608	0.055580547384608
518	P	0.055580547384608	0.055580547384608
519	Q	0.047916219356487	0.055580547384608
520	R	0.057865729715567	0.047916219356487
521	I	0.026508411411781	0.026508411411781
522	S	0.024764335150137	0.026508411411781
523	I	0.019135231168665	0.026508411411781
524	E	0.028073033244726	0.028073033244726
525	E	0.030678166012601	0.030678166012601
526	Q	0.048861866811555	0.033533742670887
527	Q	0.033533742670887	0.033533742670887
528	Q	0.033533742670887	0.033533742670887
529	G	0.018127499832585	0.028648204886846
530	K	0.016750991703769	0.028648204886846
531	K	0.028648204886846	0.028648204886846
532	P	0.028648204886846	0.028648204886846
533	T	0.028648204886846	0.028648204886846
534	A	0.048863438134472	0.048863438134472
535	E	0.086716663152045	0.086716663152045
536	Q	0.173218907984662	0.115325716879531
537	E	0.115325716879531	0.115325716879531
538	L	0.127825250941427	0.115325716879531
539	Y	0.105167673412577	0.115325716879531
540	I	0.111924437882662	0.127825250941427
541	E	0.137818708327613	0.111924437882662
542	S	0.137818708327613	0.115246169888067
543	V	0.069576777858138	0.124901254595528
544	I	0.115246169888067	0.124901254595528
545	E	0.124901254595528	0.124901254595528
546	P	0.318365117327310	0.124901254595528
547	G	0.124901254595528	0.124901254595528
548	T	0.070691547419712	0.070691547419712
549	H	0.027472642630160	0.046898406210606
550	T	0.046898406210606	0.046898406210606
551	E	0.046898406210606	0.030192499385899
552	S	0.030192499385899	0.046898406210606
553	T	0.016231153121132	0.046898406210606
554	L	0.051225168388088	0.051225168388088
555	E	0.106609162776708	0.083084780157711
556	Q	0.137613743866535	0.083084780157711
557	G	0.083084780157711	0.083084780157711
558	S	0.071969861365473	0.071969861365473
559	S	0.042179834511406	0.071969861365473
560	R	0.071969861365473	0.071969861365473
561	R	0.077154787406221	0.071969861365473
562	L	0.081914705547181	0.071969861365473
563	L	0.026541909996926	0.049466188878494
564	T	0.045340239408941	0.049466188878494
565	E	0.049466188878494	0.045340239408941
566	Q	0.065062452295159	0.045340239408941
567	E	0.038416224051448	0.038416224051448
568	T	0.035550740740878	0.035550740740878
569	H	0.025179220185232	0.025179220185232
570	R	0.021611179029706	0.021611179029706
571	E	0.012516946864204	0.012516946864204
572	S	0.006320977409540	0.008218028808754
573	T	0.004734456607998	0.008218028808754
574	T	0.008218028808754	0.008218028808754
575	E	0.017955209731914	0.013488216203403
576	Q	0.017955209731914	0.013488216203403
577	G	0.013488216203403	0.013488216203403
578	Q	0.011566342775392	0.011994639283008
579	H	0.008132989404444	0.011994639283008
580	K	0.011994639283008	0.011994639283008
581	G	0.012929105435320	0.012929105435320
582	S	0.013785932634006	0.013785932634006
583	I	0.023035307615899	0.023035307615899
584	E	0.039450732483454	0.039450732483454
585	G	0.070553067883854	0.058799162780497
586	Q	0.091242818784769	0.058799162780497
587	G	0.058799162780497	0.058799162780497
588	P	0.050753293363018	0.053668027330357
589	R	0.041113077019225	0.053668027330357
590	R	0.053668027330357	0.050753293363018
591	V	0.053668027330357	0.041113077019225
592	S	0.029177934131227	0.038233501950932
593	V	0.029177934131227	0.038233501950932
594	S	0.038233501950932	0.038233501950932
595	E	0.068444572157180	0.068444572157180
596	Q	0.106552668859127	0.068444572157180
597	G	0.074545164094076	0.068444572157180
598	S	0.064444142608230	0.064444142608230
599	S	0.046045745030675	0.046045745030675
600	R	0.027525953620160	0.029634125063121
601	E	0.029634125063121	0.027525953620160
602	S	0.018955701091447	0.018955701091447
603	V	0.010970844250022	0.018955701091447
604	A	0.018955701091447	0.018955701091447
605	E	0.040890928172656	0.038210590215145
606	Q	0.064723787363215	0.038210590215145
607	G	0.038210590215145	0.038210590215145
608	S	0.035359881195243	0.035359881195243
609	R	0.016696153665068	0.033258081525714
610	R	0.030924233710890	0.030924233710890
611	E	0.033258081525714	0.018664635084861
612	S	0.018664635084861	0.020002407768933
613	I	0.011581843811004	0.020002407768933
614	A	0.020002407768933	0.020002407768933
615	E	0.036352263066266	0.033958894095666
616	Q	0.057698946940726	0.033958894095666
617	D	0.033958894095666	0.033958894095666
618	R	0.029183968865015	0.033958894095666
619	H	0.020630149325562	0.033958894095666
620	K	0.035393703776608	0.029183968865015
621	G	0.038080858145649	0.025067642026290
622	S	0.020549137318189	0.035393703776608
623	V	0.025067642026290	0.038080858145649
624	A	0.042867800844330	0.042867800844330
625	E	0.056220368373847	0.056220368373847
626	Q	0.127604650215575	0.062449855568094
627	G	0.072208917598668	0.062449855568094
628	S	0.062449855568094	0.065989619674996
629	R	0.050706639891429	0.065989619674996
630	R	0.065989619674996	0.065989619674996
631	M	0.117176723317901	0.065989619674996
632	S	0.077471506643551	0.065989619674996
633	A	0.037800833877321	0.077471506643551
634	A	0.064048646870425	0.077471506643551
635	E	0.112276824098274	0.112276824098274
636	Q	0.254055267577023	0.112276824098274
637	G	0.163547074084433	0.112276824098274
638	S	0.094233438704846	0.094233438704846
639	L	0.075752287561657	0.086211160052756
640	R	0.086211160052756	0.080077516326095
641	E	0.080077516326095	0.075752287561657
642	S	0.062683481800332	0.062683481800332
643	V	0.051679290771482	0.051679290771482
644	I	0.051679290771482	0.051679290771482
645	E	0.051679290771482	0.051679290771482
646	E	0.051679290771482	0.051679290771482
647	P	0.044269791396078	0.044269791396078
648	Y	0.040937315919089	0.040937315919089
649	Q	0.029041644273595	0.040937315919089
650	K	0.029041644273595	0.040937315919089
651	S	0.057398205959556	0.034477430034272
652	E	0.067771091471066	0.034477430034272
653	Q	0.034477430034272	0.034477430034272
654	G	0.034477430034272	0.034477430034272
655	P	0.034477430034272	0.034477430034272
656	Y	0.037315337849889	0.034477430034272
657	G	0.012690897248877	0.014812496636168
658	E	0.006914480753622	0.012690897248877
659	I	0.014812496636168	0.012690897248877
660	I	0.011239345294609	0.014812496636168
661	S	0.019415787604106	0.019415787604106
662	E	0.021235094341050	0.021235094341050
663	E	0.027896383048397	0.021235094341050
664	Q	0.030209540263863	0.025035874004341
665	E	0.017675724539112	0.027896383048397
666	D	0.025035874004341	0.025035874004341
667	I	0.040463988521198	0.017675724539112
668	G	0.010246147673419	0.010246147673419
669	S	0.005059192398599	0.010246147673419
670	T	0.010246147673419	0.010246147673419
671	S	0.032766398987460	0.032766398987460
672	Q	0.052700868029593	0.052700868029593
673	S	0.056867188997480	0.056867188997480
674	R	0.095990767353736	0.095990767353736
675	K	0.166879173901584	0.145539404019808
676	D	0.145539404019808	0.145539404019808
677	S	0.145539404019808	0.145539404019808
678	I	0.089074077862461	0.143374571910921
679	L	0.075966065684124	0.143374571910921
680	K	0.143374571910921	0.143374571910921
681	S	0.154973424470928	0.143374571910921
682	T	0.154973424470928	0.151957699224277
683	K	0.088907204782122	0.154973424470928
684	Y	0.151957699224277	0.154973424470928
685	G	0.421940794082301	0.259807524100750
686	E	0.295299875470709	0.259807524100750
687	P	0.259807524100750	0.259807524100750
688	I	0.137044785587070	0.240381244169050
689	T	0.240381244169050	0.225991599266051
690	S	0.225991599266051	0.142218363086946
691	E	0.142218363086946	0.142218363086946
692	Y	0.142218363086946	0.142218363086946
693	I	0.093653023119944	0.142218363086946
694	E	0.120240508555671	0.142218363086946
695	V	0.320390217850598	0.126106955874606
696	P	0.241511365573270	0.126106955874606
697	L	0.126106955874606	0.199883831892981
698	Q	0.126106955874606	0.199883831892981
699	E	0.199883831892981	0.126106955874606
700	K	0.199883831892981	0.126106955874606
701	R	0.076505847634942	0.076505847634942
702	S	0.022827686434335	0.076505847634942
703	W	0.076505847634942	0.076505847634942
704	E	0.083215825047171	0.083215825047171
705	Q	0.167096163095548	0.096485708404609
706	T	0.096485708404609	0.103734436376891
707	Y	0.103734436376891	0.103734436376891
708	E	0.103734436376891	0.103734436376891
709	E	0.187408455372149	0.103734436376891
710	E	0.164736510490978	0.103734436376891
711	I	0.101709788891795	0.101709788891795
712	F	0.031782370703300	0.088843220465145
713	L	0.088843220465145	0.082422027102889
714	S	0.082422027102889	0.082422027102889
715	S	0.082422027102889	0.088818791136917
716	E	0.088818791136917	0.088818791136917
717	L	0.145148073580964	0.145148073580964
718	Q	0.241909935070085	0.145148073580964
719	E	0.343850152421668	0.145148073580964
720	E	0.113981642014288	0.113981642014288
721	V	0.069098025200904	0.069098025200904
722	P	0.068748164672224	0.068748164672224
723	T	0.059043790605762	0.059654044231838
724	L	0.034770823895836	0.059043790605762
725	S	0.059654044231838	0.034770823895836
726	R	0.033012385115896	0.034770823895836
727	K	0.033708200905165	0.054183547227425
728	D	0.054183547227425	0.054183547227425
729	H	0.054183547227425	0.054183547227425
730	F	0.054183547227425	0.054183547227425
731	P	0.058545151660577	0.054183547227425
732	E	0.054811950856451	0.054183547227425
733	T	0.015192877122532	0.015192877122532
734	T	0.014336089721802	0.015192877122532
735	K	0.011328501885677	0.015192877122532
736	K	0.019140188522956	0.017366037193203
737	E	0.021923819435879	0.017366037193203
738	V	0.017366037193203	0.017366037193203
739	Q	0.008838739851582	0.016581940788601
740	K	0.010382514367250	0.015480574337596
741	D	0.016581940788601	0.015480574337596
742	K	0.015480574337596	0.016581940788601
743	P	0.030692098190858	0.016581940788601
744	C	0.018916359995574	0.018916359995574
745	E	0.015226336327933	0.018916359995574
746	P	0.024762955195878	0.018916359995574
747	K	0.014671540212911	0.024762955195878
748	S	0.030967338362963	0.030967338362963
749	Q	0.032785021060286	0.030967338362963
750	K	0.048775367509241	0.032785021060286
751	I	0.030278286458187	0.048775367509241
752	E	0.064227294660033	0.064227294660033
753	G	0.073964135098790	0.073964135098790
754	K	0.123312195863911	0.123312195863911
755	S	0.209919724749690	0.182717389209136
756	W	0.182717389209136	0.209919724749690
757	S	0.306860395929442	0.306860395929442
758	G	0.311469042410086	0.306860395929442
759	E	0.419153653627556	0.311469042410086
760	F	0.250473826157894	0.419153653627556
761	F	0.501922468026293	0.501922468026293
762	T	0.694468626918398	0.694468626918398
763	C	0.709084542416013	0.694468626918398
764	N	0.819954388659739	0.694468626918398
765	W	0.569022234694521	0.569022234694521
766	K	0.397538463633600	0.397538463633600
767	M	0.333803779213199	0.333803779213199
768	K	0.333803779213199	0.333803779213199
769	Y	0.198352732820491	0.198352732820491
770	V	0.139793558078658	0.139793558078658
771	T	0.113097161630676	0.139793558078658
772	F	0.129834304657574	0.139793558078658
773	E	0.276887901484285	0.211633850077387
774	D	0.250799975913401	0.211633850077387
775	E	0.211633850077387	0.211633850077387
776	E	0.124036171467929	0.130580557076067
777	Q	0.130580557076067	0.124036171467929
778	A	0.085592791312776	0.093019467252321
779	N	0.093019467252321	0.093019467252321
780	L	0.093019467252321	0.085592791312776
781	I	0.026700650309825	0.093019467252321
782	Y	0.082376591745117	0.093019467252321
783	G	0.162230921261511	0.162230921261511
784	N	0.252230383706843	0.252230383706843
785	S	0.544665507171843	0.544665507171843
786	R	0.725230280605878	0.698846445879527
787	F	0.698846445879527	0.698846445879527
788	T	0.698846445879527	0.698846445879527
789	D	0.715486972926592	0.698846445879527
790	L	0.532645502649413	0.583003820593370
791	H	0.396986100093684	0.583003820593370
792	S	0.583003820593370	0.532645502649413
793	I	0.624279256333455	0.583003820593370
794	I	0.488197675237484	0.583003820593370
795	R	0.601219317239739	0.488197675237484
796	N	0.432056771201315	0.488197675237484
797	I	0.362607026961529	0.432056771201315
798	Q	0.551193942806911	0.429331914757048
799	S	0.397924369172337	0.429331914757048
800	C	0.429331914757048	0.429331914757048
801	K	0.584316588729233	0.397924369172337
802	E	0.353896760702930	0.353896760702930
803	V	0.169025870431554	0.288387296789822
804	K	0.243279933824502	0.271098791032576
805	G	0.288387296789822	0.243279933824502
806	R	0.271098791032576	0.271098791032576
807	T	0.242299858839857	0.288387296789822
808	A	0.375295889717226	0.375295889717226
809	F	0.412776357639072	0.407556004158436
810	N	0.407556004158436	0.412776357639072
811	G	0.691253945140841	0.686629782118409
812	V	0.691253945140841	0.691253945140841
813	S	0.686629782118409	0.691253945140841
814	F	0.844831972457860	0.843342204208894
815	N	0.904582373853228	0.843342204208894
816	L	0.843342204208894	0.843342204208894
817	L	0.816007387367052	0.843342204208894
818	Q	0.816007387367052	0.843342204208894
819	F	0.905064858448872	0.816007387367052
820	V	0.905064858448872	0.816007387367052
821	Q	0.762441028117311	0.762441028117311
822	L	0.615978644360324	0.615978644360324
823	L	0.513029609402773	0.530248987431939
824	E	0.530248987431939	0.530248987431939
825	T	0.530248987431939	0.526181952934655
826	F	0.375333153761501	0.526181952934655
827	V	0.526181952934655	0.375333153761501
828	G	0.372788457826652	0.372788457826652
829	E	0.166730810209956	0.179822515780518
830	D	0.179822515780518	0.179822515780518
831	A	0.179822515780518	0.170484457844415
832	P	0.105536483249124	0.179822515780518
833	L	0.170484457844415	0.179822515780518
834	S	0.275272822388300	0.173548733090922
835	V	0.275272822388300	0.173548733090922
836	S	0.173548733090922	0.173548733090922
837	E	0.137527270747179	0.173548733090922
838	T	0.173548733090922	0.173548733090922
839	L	0.421094896806761	0.405719021633810
840	T	0.502685174185505	0.405719021633810
841	S	0.405719021633810	0.405719021633810
842	F	0.268684257994674	0.268684257994674
843	F	0.174181368630501	0.174181368630501
844	K	0.102430486657086	0.102430486657086
845	E	0.061486714785122	0.102430486657086
846	G	0.097139286594901	0.097139286594901
847	Y	0.137969465108505	0.075817771606021
848	V	0.063307112644259	0.097139286594901
849	E	0.075817771606021	0.075817771606021
850	T	0.133538454963764	0.063307112644259
851	E	0.045213399004256	0.045213399004256
852	Q	0.022850085384993	0.045213399004256
853	E	0.044290974910095	0.045213399004256
854	K	0.074695510586538	0.044290974910095
855	M	0.089681799085057	0.044290974910095
856	N	0.043194599155083	0.074695510586538
857	A	0.031465094276645	0.088003039791277
858	L	0.095622425948876	0.088003039791277
859	E	0.088003039791277	0.095622425948876
860	Q	0.222775985245485	0.222775985245485
861	F	0.251034968377843	0.251034968377843
862	S	0.350094292872996	0.350094292872996
863	Q	0.381369108948053	0.381369108948053
864	N	0.435047064054601	0.435047064054601
865	A	0.645841890076561	0.460365584301471
866	F	0.736265336485089	0.645841890076561
867	Q	0.460365584301471	0.645841890076561
868	V	0.645841890076561	0.736265336485089
869	R	0.800947625500022	0.787803033412361
870	Q	0.800947625500022	0.791387845050943
871	R	0.787803033412361	0.800947625500022
872	L	0.791387845050943	0.794090491378234
873	L	0.904483782063218	0.791387845050943
874	L	0.794090491378234	0.791387845050943
875	E	0.673633275432330	0.673633275432330
876	A	0.527861972541982	0.527861972541982
877	I	0.331404147656112	0.331404147656112
878	F	0.314792377157844	0.331404147656112
879	Q	0.273490417140366	0.331404147656112
880	K	0.394638393513626	0.314792377157844
881	W	0.394638393513626	0.273490417140366
882	D	0.147795175044320	0.221672544743049
883	S	0.147795175044320	0.147795175044320
884	D	0.221672544743049	0.147795175044320
885	G	0.117571790136995	0.117571790136995
886	S	0.100397426169252	0.100397426169252
887	G	0.028986558460702	0.035690806455832
888	F	0.018235461315514	0.033922146646776
889	L	0.035690806455832	0.033922146646776
890	D	0.033922146646776	0.035690806455832
891	L	0.108440149150236	0.108440149150236
892	K	0.109501531251132	0.109501531251132
893	E	0.298711592726016	0.233678474115958
894	V	0.346901745181542	0.233678474115958
895	D	0.233678474115958	0.233678474115958
896	E	0.233678474115958	0.233678474115958
897	L	0.197078200017468	0.197078200017468
898	L	0.069773441154480	0.123955331522452
899	Y	0.123955331522452	0.069773441154480
900	T	0.041446822533581	0.069773441154480
901	Y	0.043851781339621	0.062287513738601
902	K	0.107260680966897	0.062287513738601
903	E	0.062287513738601	0.107260680966897
904	G	0.111352135730915	0.111352135730915
905	M	0.211264316244035	0.118492299723137
906	E	0.118492299723137	0.118492299723137
907	K	0.118492299723137	0.118492299723137
908	E	0.077241982969757	0.118492299723137
909	S	0.144249636096276	0.118492299723137
910	M	0.082433378916394	0.144249636096276
911	K	0.151135589627896	0.151135589627896
912	K	0.208615696218696	0.156676407890626
913	A	0.247398547360620	0.208615696218696
914	K	0.156676407890626	0.239276370240245
915	L	0.258643762801975	0.247398547360620
916	H	0.239276370240245	0.258643762801975
917	I	0.292897671011797	0.258643762801975
918	Q	0.308704426330917	0.239276370240245
919	F	0.145635831345262	0.260819267282591
920	P	0.235664362291411	0.260819267282591
921	K	0.260819267282591	0.260819267282591
922	P	0.350719290055839	0.260819267282591
923	H	0.364250506963669	0.260819267282591
924	P	0.233704372628227	0.233704372628227
925	G	0.210552853301061	0.210552853301061
926	H	0.107838494461390	0.196641049962788
927	E	0.196641049962788	0.107838494461390
928	V	0.107838494461390	0.107838494461390
929	R	0.101376199300921	0.171603844213930
930	L	0.171603844213930	0.171603844213930
931	S	0.331625243994647	0.208996967371859
932	S	0.208996967371859	0.331625243994647
933	K	0.368677108350207	0.368677108350207
934	Q	0.568444701219073	0.568444701219073
935	F	0.675698471077879	0.568444701219073
936	Q	0.783985146016239	0.675698471077879
937	N	0.549918027766425	0.675698471077879
938	Y	0.680249876627393	0.549918027766425
939	I	0.549918027766425	0.549918027766425
940	E	0.480177542417539	0.480177542417539
941	L	0.422899325732750	0.422899325732750
942	V	0.308543786763582	0.308543786763582
943	V	0.194655816145037	0.194655816145037
944	S	0.106630789778874	0.194655816145037
945	E	0.180731475489901	0.180731475489901
946	L	0.343147286789486	0.147659547499484
947	R	0.147659547499484	0.180731475489901
948	G	0.078420861571363	0.186622134403290
949	N	0.201765662984809	0.147659547499484
950	E	0.186622134403290	0.078420861571363
951	D	0.071703389849564	0.137181175633460
952	Q	0.078027753801299	0.137181175633460
953	V	0.137181175633460	0.137181175633460
954	L	0.294041174109451	0.149575215639850
955	E	0.149575215639850	0.166700896205208
956	S	0.166700896205208	0.264561965313140
957	V	0.332040130393882	0.264561965313140
958	V	0.264561965313140	0.332040130393882
959	E	0.403367413091739	0.403367413091739
960	F	0.574965938198787	0.574965938198787
961	L	0.612493279916547	0.574965938198787
962	M	0.653620741568530	0.574965938198787
963	N	0.365742606597034	0.612493279916547
964	A	0.501111165670736	0.544191072912010
965	L	0.653620741568530	0.501111165670736
966	E	0.544191072912010	0.501111165670736
967	R	0.357080528798288	0.491728642141157
968	S	0.491728642141157	0.388535503979850
969	H	0.388535503979850	0.357080528798288
970	I	0.267361013489340	0.267361013489340
971	E	0.207480263509530	0.267361013489340
972	S	0.237298799273848	0.267361013489340
973	L	0.334243771213301	0.334243771213301
974	R	0.334243771213302	0.334243771213302
975	N	0.485275653659026	0.446363109970495
976	S	0.446363109970495	0.485275653659026
977	A	0.621411968133360	0.525588921732989
978	R	0.584161941631593	0.584161941631593
979	R	0.525588921732989	0.621411968133360
980	K	0.703104945808301	0.584161941631593
981	W	0.743995504956381	0.525588921732989
982	L	0.470365269300155	0.511956977409863
983	H	0.454200207891616	0.470365269300155
984	Q	0.511956977409863	0.470365269300155
985	I	0.442299733230880	0.505304758448750
986	Q	0.524277711186362	0.511956977409863
987	C	0.505304758448750	0.519926245841353
988	A	0.640100576145638	0.519926245841353
989	A	0.519926245841353	0.505304758448750
990	E	0.317345868141127	0.403916505896982
991	T	0.296752444568888	0.403916505896982
992	S	0.403916505896982	0.317345868141127
993	G	0.423437420206080	0.296752444568888
994	V	0.171565913218919	0.208906012823823
995	S	0.184953003247458	0.184953003247458
996	L	0.208906012823823	0.171565913218919
997	E	0.168659004854411	0.184953003247458
998	P	0.168659004854411	0.208906012823823
999	V	0.398997704561145	0.398997704561145
1000	Y	0.496880292984643	0.398997704561145
1001	S	0.476773378602506	0.398997704561145
1002	E	0.375921074601534	0.375921074601534
1003	T	0.302395031689910	0.302395031689910
1004	F	0.199265953958676	0.233870143825589
1005	K	0.139827402635482	0.213539772309855
1006	A	0.233870143825589	0.199265953958676
1007	L	0.213539772309855	0.139827402635482
1008	M	0.112146179349095	0.112146179349095
1009	Q	0.064360680764590	0.112146179349095
1010	D	0.060902597395107	0.112146179349095
1011	A	0.186980345116864	0.129987759812100
1012	E	0.185324263244751	0.145918062041630
1013	A	0.129987759812100	0.185324263244751
1014	H	0.145918062041630	0.145918062041630
1015	G	0.220840932428596	0.145918062041630
1016	N	0.131093940308830	0.158575167530707
1017	K	0.158575167530707	0.220840932428596
1018	K	0.277313829273241	0.170953869279399
1019	I	0.305933546537826	0.221755810397549
1020	S	0.170953869279399	0.277313829273241
1021	A	0.221755810397549	0.303723784119139
1022	H	0.303723784119139	0.303723784119139
1023	I	0.431864434973677	0.431864434973677
1024	S	0.653842107772660	0.552043584565359
1025	L	0.669291980866520	0.552043584565359
1026	L	0.552043584565359	0.552043584565359
1027	E	0.552043584565359	0.552043584565359
1028	E	0.313961851445879	0.335326386016270
1029	N	0.266351548079246	0.335326386016270
1030	L	0.335326386016270	0.335326386016270
1031	L	0.467841369033737	0.447893389095223
1032	L	0.447893389095223	0.447893389095223
1033	P	0.466744545464862	0.447893389095223
1034	E	0.269862959597771	0.417644539839610
1035	K	0.251216912426937	0.417644539839610
1036	G	0.417644539839610	0.417644539839610
1037	N	0.667301239510139	0.667301239510139
1038	V	0.718793858349123	0.667301239510139
1039	L	0.718793858349123	0.667301239510139
1040	L	0.404763263801804	0.404763263801804
1041	R	0.153189620863416	0.295655026847684
1042	N	0.207090988630741	0.295655026847684
1043	V	0.295655026847684	0.295655026847684
1044	A	0.454113907013277	0.454113907013277
1045	C	0.652340324833406	0.652340324833406
1046	T	0.816294583253102	0.652340324833406
1047	L	0.673961375833877	0.652340324833406
1048	D	0.542789101416661	0.652340324833406
1049	D	0.518681666892262	0.652340324833406
1050	A	0.652340324833406	0.652340324833406
1051	Q	0.803718705056805	0.652340324833406
1052	F	0.721504008922161	0.652340324833406
1053	V	0.513403433009966	0.513403433009966
1054	L	0.497059346406218	0.497059346406218
1055	N	0.479608743797961	0.497059346406218
1056	R	0.270550866661264	0.497059346406218
1057	V	0.601732122712500	0.601732122712500
1058	L	0.751435436874887	0.751435436874887
1059	Y	0.821518068536494	0.821518068536494
1060	R	0.834531865221007	0.821527304329473
1061	D	0.821527304329473	0.821527304329473
1062	M	0.821527304329474	0.821527304329473
1063	K	0.550474017081472	0.550474017081472
1064	G	0.469828593312063	0.469828593312063
1065	I	0.383085844734785	0.383085844734785
1066	S	0.255570338680127	0.255570338680127
1067	F	0.134446070161460	0.154453295445891
1068	T	0.154453295445891	0.154453295445891
1069	V	0.154349034301615	0.154453295445891
1070	V	0.383773662219889	0.256207868752549
1071	D	0.260341510104999	0.260341510104999
1072	E	0.256207868752549	0.260420490209948
1073	G	0.437240766747310	0.260420490209948
1074	K	0.260420490209948	0.260420490209948
1075	P	0.378721774148200	0.260420490209948
1076	I	0.260204730292688	0.260204730292688
1077	H	0.208249906738141	0.208249906738141
1078	V	0.109019882359675	0.208249906738141
1079	P	0.127460252279244	0.208249906738141
1080	Q	0.353220697588934	0.353220697588934
1081	V	0.639951599622987	0.639951599622987
1082	Q	0.823178276216226	0.796635262057797
1083	Y	0.796635262057797	0.796635262057797
1084	H	0.809603971406151	0.796635262057797
1085	G	0.676233759744480	0.676408573186677
1086	N	0.676408573186677	0.676233759744480
1087	I	0.493008138293560	0.557572349397151
1088	F	0.518903992369101	0.518903992369101
1089	F	0.557572349397151	0.493008138293560
1090	W	0.269725932492024	0.409335734800762
1091	N	0.409335734800762	0.269725932492024
1092	Q	0.241024615152786	0.241024615152786
1093	S	0.182140816429710	0.241024615152786
1094	R	0.227542640076910	0.241024615152786
1095	N	0.409606686450318	0.296014560379788
1096	K	0.390320517311922	0.297151937306373
1097	H	0.296014560379788	0.297151937306373
1098	D	0.297151937306373	0.297151937306373
1099	Y	0.153599970149146	0.297151937306373
1100	N	0.300579261804374	0.297151937306373
1101	G	0.300579261804374	0.196330126267161
1102	S	0.176806390002138	0.300579261804374
1103	F	0.196330126267161	0.300579261804374
1104	L	0.347729872999516	0.347729872999516
1105	A	0.459583078773321	0.459583078773321
1106	L	0.459781420694596	0.459781420694596
1107	P	0.776136933386914	0.776136933386914
1108	L	0.789112458346456	0.780993272957820
1109	Q	0.780993272957820	0.789112458346456
1110	D	0.889423774303970	0.889423774303970
1111	A	0.937930260293166	0.900089418382039
1112	Y	0.908464847886156	0.900089418382039
1113	M	0.900089418382039	0.900089418382039
1114	R	0.785819973812007	0.813570534287126
1115	I	0.663804274060519	0.785819973812007
1116	F	0.813570534287126	0.714797287674134
1117	G	0.714797287674134	0.697781485068425
1118	V	0.575834860570479	0.697781485068425
1119	L	0.697781485068425	0.669784823526781
1120	A	0.669784823526781	0.575834860570479
1121	V	0.402137984323400	0.476582587108490
1122	D	0.476582587108490	0.402137984323400
1123	T	0.401010408061609	0.401010408061609
1124	L	0.401010408061609	0.401010408061609
1125	R	0.401010408061609	0.401010408061609
1126	D	0.624563200635753	0.401010408061609
1127	P	0.453309220858104	0.401010408061609
1128	H	0.322416573056382	0.322416573056382
1129	E	0.182072235285712	0.322416573056382
1130	I	0.209957382593302	0.322416573056382
1131	N	0.364561571872987	0.364561571872987
1132	I	0.514632165851348	0.455205979618459
1133	F	0.494201282497781	0.494201282497781
1134	L	0.455205979618459	0.514632165851348
1135	P	0.558300230889195	0.558300230889195
1136	H	0.717184358403552	0.717184358403552
1137	E	0.742706092997388	0.742706092997388
1138	I	0.799552509762461	0.769645694569185
1139	R	0.769645694569185	0.794462518562043
1140	F	0.887250548889866	0.794462518562043
1141	Y	0.794462518562043	0.769645694569185
1142	Q	0.676530407345956	0.735630665535887
1143	G	0.577382274569696	0.735630665535887
1144	V	0.735630665535887	0.735630665535887
1145	A	0.735630665535887	0.735630665535887
1146	N	0.893514884662907	0.875356221846374
1147	V	0.875443324783401	0.875356221846374
1148	F	0.875356221846374	0.875356221846374
1149	S	0.789858811687457	0.789858811687457
1150	T	0.700826147719724	0.700826147719724
1151	A	0.593091347278936	0.700826147719724
1152	Y	0.675156173660323	0.700826147719724
1153	H	0.712752024631174	0.712752024631174
1154	Y	0.791604380919401	0.791604380919401
1155	V	0.837717666156456	0.837717666156456
1156	H	0.860389850592941	0.849049942167293
1157	S	0.849049942167293	0.860389850592941
1158	R	0.919686185731477	0.875850334751928
1159	E	0.919686185731477	0.892431536856357
1160	H	0.875850334751928	0.892431536856357
1161	I	0.892431536856357	0.875850334751928
1162	L	0.853332668685836	0.875850334751928
1163	H	0.869367882902554	0.879975257334033
1164	I	0.879975257334033	0.869367882902554
1165	V	0.921711678474185	0.879975257334033
1166	I	0.854735876744261	0.902911809597493
1167	T	0.902911809597493	0.921711678474185
1168	G	0.942454199376868	0.902911809597493
1169	I	0.938239270221906	0.902911809597493
1170	G	0.881823784186345	0.889945935132796
1171	W	0.889945935132796	0.883494996717053
1172	L	0.883494996717053	0.881823784186345
1173	Y	0.788353557859177	0.816410905408923
1174	D	0.816410905408923	0.788353557859177
1175	V	0.688309338420569	0.788353557859177
1176	T	0.688309338420569	0.816410905408923
1177	S	0.834892343248640	0.822719136480045
1178	S	0.822719136480045	0.822719136480045
1179	I	0.912797750774691	0.822719136480045
1180	T	0.752149379652630	0.752149379652630
1181	S	0.578598536781324	0.578598536781324
1182	I	0.442312005132396	0.574264905805667
1183	T	0.574264905805667	0.492563633376405
1184	T	0.492563633376405	0.469743664567156
1185	Y	0.469743664567156	0.469743664567156
1186	F	0.306875282800237	0.306875282800237
1187	V	0.306875282800237	0.306875282800237
1188	E	0.098031957268582	0.240913796026837
1189	P	0.156908869101938	0.226522945610957
1190	S	0.240913796026837	0.226522945610957
1191	P	0.226522945610957	0.226522945610957
1192	A	0.238120122400640	0.226522945610957
1193	Q	0.196945406910157	0.196945406910157
1194	D	0.175634664821509	0.175634664821509
1195	S	0.146388921826773	0.175634664821509
1196	D	0.146388921826773	0.175634664821509
1197	Y	0.231954502572858	0.198620996420843
1198	V	0.211744632978537	0.211744632978537
1199	L	0.198620996420843	0.231954502572858
1200	R	0.353920625668463	0.252328262357713
1201	N	0.252328262357713	0.353920625668463
1202	M	0.407287426184475	0.407287426184475
1203	M	0.581597811514795	0.443829683219390
1204	V	0.443829683219390	0.581597811514795
1205	T	0.764746969523866	0.581597811514795
1206	G	0.669349677289900	0.528119124119719
1207	Q	0.528119124119719	0.528119124119719
1208	L	0.320929347117075	0.320929347117075
1209	G	0.271305489075146	0.285162614340133
1210	L	0.285162614340133	0.271305489075146
1211	T	0.211457947221141	0.266328062603093
1212	E	0.266328062603093	0.211457947221141
1213	I	0.186654309344958	0.211457947221141
1214	H	0.196729503201534	0.233955897101436
1215	K	0.233955897101436	0.220513531292291
1216	N	0.248689719480148	0.233955897101436
1217	P	0.220513531292291	0.248689719480148
1218	P	0.432395680315314	0.431058126032204
1219	T	0.431058126032204	0.431058126032204
1220	I	0.447074207154186	0.431058126032204
1221	H	0.413109722980840	0.431058126032204
1222	R	0.392467936453750	0.447074207154186
1223	K	0.529572773656164	0.529572773656164
1224	S	0.690496601849807	0.690496601849807
1225	C	0.726130280218779	0.726130280218779
1226	I	0.833563939963140	0.746501851885993
1227	F	0.856260010301689	0.746501851885993
1228	R	0.746501851885993	0.746501851885993
1229	D	0.591246244970760	0.591246244970760
1230	F	0.572963077886487	0.572963077886487
1231	L	0.416541716340190	0.572963077886487
1232	F	0.563570006517970	0.572963077886487
1233	K	0.687701900262496	0.608318954147459
1234	C	0.720402867673865	0.608318954147459
1235	T	0.608318954147459	0.608318954147459
1236	D	0.453919891950046	0.608318954147459
1237	S	0.485978717112962	0.551371262636206
1238	S	0.752311777902711	0.485978717112962
1239	E	0.551371262636206	0.485978717112962
1240	V	0.273029647084595	0.273029647084595
1241	V	0.168896191825024	0.227593788809487
1242	L	0.188561355390451	0.227593788809487
1243	A	0.227593788809487	0.227593788809487
1244	S	0.332001642169083	0.332001642169083
1245	A	0.629059235286967	0.590406364999775
1246	C	0.590406364999775	0.629059235286967
1247	G	0.730309582388862	0.631446554686803
1248	E	0.835776231267512	0.631446554686803
1249	T	0.631446554686803	0.631446554686803
1250	H	0.520154401225503	0.520154401225503
1251	I	0.368430551135631	0.368430551135631
1252	V	0.264377487070342	0.264377487070342
1253	V	0.171035124878944	0.194466437200424
1254	P	0.171035124878944	0.194466437200424
1255	L	0.194466437200424	0.194466437200424
1256	R	0.194466437200424	0.194466437200424
1257	E	0.417622273438223	0.381853393117046
1258	R	0.571279921122739	0.381853393117046
1259	T	0.381853393117046	0.381853393117046
1260	G	0.361810568598509	0.361810568598509
1261	E	0.208696715056275	0.239465696544333
1262	A	0.239465696544333	0.218787812916495
1263	L	0.218787812916495	0.208696715056275
1264	G	0.120915704139751	0.159712520300625
1265	V	0.091845578469902	0.159712520300625
1266	L	0.159712520300625	0.159712520300625
1267	D	0.209450532899307	0.209450532899307
1268	F	0.329903034523467	0.329903034523467
1269	N	0.550228895846804	0.550228895846804
1270	I	0.773827328819433	0.550228895846804
1271	G	0.720076894099856	0.642860888661701
1272	Q	0.440120026625255	0.642860888661701
1273	N	0.642860888661701	0.498788267372251
1274	R	0.498788267372251	0.498788267372251
1275	M	0.209326415582647	0.498788267372251
1276	L	0.498788267372251	0.368698845540683
1277	L	0.329502111822135	0.329502111822135
1278	C	0.368698845540683	0.368698845540683
1279	Q	0.301402258488319	0.368698845540683
1280	E	0.461858494934590	0.461858494934590
1281	Y	0.467225860249580	0.467225860249580
1282	K	0.653395911806339	0.646382702667705
1283	D	0.748714187116127	0.646382702667705
1284	L	0.646382702667705	0.646382702667705
1285	Q	0.623953230073880	0.623953230073880
1286	K	0.520120661043731	0.623953230073880
1287	M	0.520120661043731	0.623953230073880
1288	M	0.670363055752904	0.670363055752904
1289	K	0.670363055752904	0.670363055752904
1290	V	0.705149718549166	0.705149718549166
1291	V	0.826555151322303	0.705149718549166
1292	Q	0.878182584759774	0.816888004327544
1293	V	0.687791217445957	0.825536835969100
1294	A	0.816888004327544	0.816888004327544
1295	C	0.825536835969100	0.704028136934252
1296	Y	0.704028136934252	0.704028136934252
1297	E	0.475890913088499	0.662247713744915
1298	I	0.662247713744915	0.520158319846924
1299	L	0.520158319846924	0.475890913088499
1300	G	0.374731143375333	0.383357515428730
1301	E	0.379800586121329	0.383357515428730
1302	F	0.383357515428730	0.383357515428730
1303	S	0.507721373618442	0.383357515428730
1304	G	0.546850040818342	0.507721373618442
1305	E	0.285809299654769	0.507721373618442
1306	I	0.586633678226800	0.285809299654769
1307	K	0.285809299654769	0.285809299654769
1308	K	0.144559582041902	0.285809299654769
1309	K	0.275974112886379	0.275974112886379
1310	Y	0.417369094900403	0.272908574439174
1311	I	0.180398629193568	0.275974112886379
1312	L	0.272908574439174	0.314160662356867
1313	E	0.314160662356867	0.314160662356867
1314	I	0.462619442260908	0.314160662356867
1315	E	0.341636233261431	0.341636233261431
1316	N	0.293848436775729	0.462619442260908
1317	V	0.473293525912830	0.473293525912830
1318	R	0.641650930949796	0.639455312282134
1319	E	0.658996681517524	0.639455312282134
1320	V	0.639455312282134	0.641650930949796
1321	Q	0.504604859800272	0.658996681517524
1322	R	0.783182805505442	0.727402789268223
1323	A	0.727402789268223	0.783182805505442
1324	G	0.897246995718290	0.874395989936965
1325	I	0.953871701693399	0.897246995718290
1326	L	0.874395989936965	0.923789151974564
1327	F	0.923789151974564	0.923789151974564
1328	F	0.951174988126025	0.876667771721958
1329	R	0.867697470815299	0.923789151974564
1330	I	0.876667771721958	0.909783460442861
1331	M	0.930616668999576	0.909783460442861
1332	L	0.909783460442861	0.930616668999576
1333	L	0.961624804569360	0.930616668999576
1334	E	0.958546250164345	0.909783460442861
1335	L	0.907100921753432	0.907100921753432
1336	Q	0.839382878774417	0.839382878774417
1337	E	0.807934189461738	0.807934189461738
1338	S	0.691193594693060	0.699626140449501
1339	I	0.672580576287213	0.691193594693060
1340	Q	0.699626140449501	0.672580576287213
1341	L	0.553536464434312	0.672580576287213
1342	L	0.553536464434312	0.699626140449501
1343	N	0.802261301091792	0.802261301091792
1344	S	0.802261301091792	0.802261301091792
1345	M	0.883889459878933	0.868888180745333
1346	E	0.868888180745333	0.868888180745333
1347	F	0.877216671863501	0.877216671863501
1348	V	0.780115949910568	0.868888180745333
1349	S	0.878402116895851	0.867676619706619
1350	L	0.867676619706619	0.780115949910568
1351	L	0.779190172855015	0.779190172855015
1352	L	0.718601427629095	0.718601427629095
1353	Y	0.684600910855293	0.684600910855293
1354	D	0.533786106164440	0.666038193088046
1355	H	0.666038193088046	0.533786106164440
1356	T	0.475690785858315	0.475690785858315
1357	L	0.329258272594543	0.329258272594543
1358	V	0.197002239236235	0.197002239236235
1359	T	0.115506828904856	0.115506828904856
1360	E	0.061505541784562	0.061505541784562
1361	P	0.033709071238729	0.033709071238729
1362	N	0.029414561883639	0.033709071238729
1363	S	0.033641185290562	0.033641185290562
1364	P	0.057194368147743	0.033300807442459
1365	Q	0.033300807442459	0.033300807442459
1366	D	0.022007009426459	0.022007009426459
1367	S	0.010359617006219	0.022007009426459
1368	K	0.017350622596210	0.022007009426459
1369	S	0.028179660298013	0.028179660298013
1370	M	0.060228863854782	0.060228863854782
1371	E	0.121084533217057	0.080372990698813
1372	L	0.129404718885835	0.121084533217057
1373	E	0.080372990698813	0.129404718885835
1374	A	0.161667415013086	0.161667415013086
1375	N	0.420254137949006	0.405970993064418
1376	V	0.405970993064418	0.420254137949006
1377	K	0.470778918910320	0.470778918910320
1378	L	0.602697158251166	0.602697158251166
1379	V	0.672506266696655	0.672506266696655
1380	R	0.870463205287780	0.869847226130440
1381	D	0.869847226130440	0.870463205287780
1382	I	0.956046520795408	0.950269685172741
1383	L	0.950269685172741	0.950269685172741
1384	K	0.953431568154917	0.950269685172741
1385	A	0.873298264811618	0.932131753696994
1386	V	0.932131753696994	0.873298264811618
1387	I	0.807584079312533	0.821383729711987
1388	L	0.821383729711987	0.821383729711987
1389	F	0.809965064472521	0.809965064472521
1390	F	0.895048383700129	0.809965064472521
1391	H	0.676746801544466	0.676746801544466
1392	P	0.675552999974863	0.675552999974863
1393	E	0.625428598660041	0.625428598660041
1394	L	0.576382891307000	0.612400590147634
1395	E	0.612400590147634	0.576382891307000
1396	F	0.279467851427490	0.279467851427490
1397	S	0.162932692002127	0.162932692002127
1398	S	0.143296129767345	0.143296129767345
1399	D	0.077830787876685	0.143296129767345
1400	F	0.127609303535213	0.143296129767345
1401	G	0.229538387617807	0.229538387617807
1402	S	0.469483937375406	0.272036308127698
1403	W	0.272036308127698	0.362494969736819
1404	D	0.380303046072126	0.380303046072126
1405	K	0.362494969736819	0.380303046072126
1406	C	0.516493198994724	0.516493198994724
1407	K	0.645594632724818	0.551102638374946
1408	F	0.743029491308928	0.645594632724818
1409	Y	0.551102638374946	0.743029491308928
1410	V	0.767762450860035	0.766868223349432
1411	N	0.841469712857900	0.767762450860035
1412	K	0.766868223349432	0.841469712857900
1413	Y	0.924798361020140	0.841469712857900
1414	L	0.867003912619694	0.787270258153195
1415	V	0.775337912418834	0.787270258153195
1416	N	0.787270258153195	0.775337912418834
1417	N	0.708511380923694	0.708511380923694
1418	I	0.569654563183365	0.642713705211150
1419	C	0.455586641012039	0.569654563183365
1420	A	0.642713705211150	0.522761379954218
1421	F	0.522761379954218	0.518999639755903
1422	D	0.518999639755903	0.518999639755903
1423	P	0.313014362461597	0.346375959781124
1424	T	0.313014362461597	0.346375959781124
1425	A	0.346375959781124	0.346375959781124
1426	K	0.556530248803546	0.346375959781124
1427	H	0.556530248803546	0.346375959781124
1428	V	0.280902774613927	0.280902774613927
1429	E	0.154508342461272	0.280902774613927
1430	V	0.144802755275319	0.280902774613927
1431	N	0.408192487009658	0.302069144605548
1432	V	0.466814450507157	0.302069144605548
1433	Q	0.302069144605548	0.302069144605548
1434	L	0.275477320691249	0.287554096514699
1435	I	0.287390525890907	0.287390525890907
1436	D	0.287554096514699	0.275477320691249
1437	E	0.193083826475561	0.193083826475561
1438	Y	0.193083826475561	0.193083826475561
1439	I	0.193083826475561	0.193083826475561
1440	R	0.373942916161979	0.248246118086836
1441	D	0.248246118086836	0.248246118086836
1442	H	0.400736458487241	0.248246118086836
1443	S	0.212049306623561	0.248246118086836
1444	R	0.094911335968639	0.263518426743210
1445	T	0.263518426743210	0.263518426743210
1446	E	0.515230906344189	0.263518426743210
1447	V	0.555534273647685	0.263518426743210
1448	W	0.260603495718081	0.515230906344189
1449	K	0.260449651158723	0.555534273647685
1450	F	0.569671412141358	0.569671412141358
1451	G	0.680082026939763	0.680082026939763
1452	N	0.696210635406540	0.696210635406540
1453	V	0.807920764782082	0.807920764782082
1454	V	0.894404898844138	0.894404898844138
1455	I	0.940848778355472	0.939012068998746
1456	E	0.949973127200656	0.940848778355472
1457	H	0.939012068998746	0.940848778355472
1458	L	0.942300110823791	0.942300110823791
1459	Y	0.914720516633417	0.942300110823791
1460	H	0.963837634133676	0.963837634133676
1461	W	0.980593510293226	0.965440452033223
1462	I	0.965440452033223	0.965440452033223
1463	H	0.970888794325610	0.965440452033223
1464	I	0.943058193283442	0.964536773080184
1465	C	0.964536773080184	0.958809642434830
1466	S	0.958809642434830	0.958809642434830
1467	A	0.958809642434830	0.958809642434830
1468	L	0.914286228834000	0.914286228834000
1469	M	0.908209085472715	0.908209085472715
1470	K	0.790689176580751	0.790689176580751
1471	I	0.790689176580751	0.790689176580751
1472	T	0.779859370145857	0.779859370145857
1473	K	0.596616695885559	0.596616695885559
1474	Q	0.439144532140859	0.595298610317871
1475	L	0.595298610317871	0.504665762065537
1476	N	0.504665762065537	0.439144532140859
1477	S	0.351629387777567	0.351629387777567
1478	G	0.253714927097260	0.267166039472181
1479	I	0.267166039472181	0.253714927097260
1480	T	0.082144064153463	0.114221729024688
1481	P	0.065617199856864	0.114221729024688
1482	P	0.114221729024688	0.114221729024688
1483	L	0.173684635897136	0.162264245578122
1484	P	0.162264245578122	0.173684635897136
1485	S	0.230549177812951	0.220263914800460
1486	K	0.220263914800460	0.220263914800460
1487	T	0.359769955869829	0.220263914800460
1488	D	0.190028937272891	0.190028937272891
1489	N	0.149259037137036	0.149259037137036
1490	Y	0.105944112755351	0.105944112755351
1491	M	0.095350330932390	0.102666027108946
1492	Y	0.095350330932390	0.095350330932390
1493	A	0.102666027108946	0.095350330932390
1494	K	0.061634569591456	0.102666027108946
1495	M	0.500000000000000	0.500000000000000
1496	P	0.500000000000000	0.500000000000000
1497	G	0.500000000000000	0.500000000000000
1498	E	0.500000000000000	0.500000000000000
1499	G	0.500000000000000	0.500000000000000
1500	L	0.500000000000000	0.500000000000000
1501	Q	0.500000000000000	0.500000000000000
1502	E	0.500000000000000	0.500000000000000
1503	K	0.500000000000000	0.500000000000000
