# Supplementary material for: Conserved degronome features governing quality control associated proteolysis
Source: Nat Commun. 2022 Dec 8;13:7588. doi: 10.1038/s41467-022-35298-y (PMC9732359; doi:10.1038/s41467-022-35298-y)
Supplement: Supplementary file 7 — Supplementary Data 5 [file 41467_2022_35298_MOESM7_ESM.zip › profile_A4GXA9.csv]

# Degron profile of A4GXA9
# logit: Predicted probability of a tile being a degron (PSI<2.2) assigned to central position
# smooth: Running median spanning 5 positions
resi	aa	logit	logit_smooth
1	M	0.500000000000000	0.500000000000000
2	A	0.500000000000000	0.500000000000000
3	R	0.500000000000000	0.500000000000000
4	V	0.500000000000000	0.500000000000000
5	G	0.500000000000000	0.500000000000000
6	P	0.500000000000000	0.500000000000000
7	G	0.500000000000000	0.500000000000000
8	R	0.500000000000000	0.500000000000000
9	A	0.170422879900556	0.170422879900556
10	G	0.128446902594463	0.128446902594463
11	V	0.083237945229548	0.083237945229548
12	S	0.083237945229548	0.083237945229548
13	C	0.038696193826640	0.045216967068417
14	Q	0.038696193826640	0.045216967068417
15	G	0.045216967068417	0.038922835969656
16	R	0.045216967068417	0.038922835969656
17	G	0.038922835969656	0.045216967068417
18	R	0.034382546117264	0.038922835969656
19	G	0.048356937202061	0.034382546117264
20	R	0.024702175709632	0.024702175709632
21	G	0.021074555346423	0.024702175709632
22	G	0.013374475138161	0.021614463592410
23	S	0.028270947933807	0.021614463592410
24	G	0.021614463592410	0.028270947933807
25	Q	0.040017943965329	0.028270947933807
26	R	0.052256692209935	0.032678694167273
27	R	0.024904708721333	0.032678694167273
28	P	0.032678694167273	0.024904708721333
29	P	0.015407552581723	0.024771294265651
30	T	0.024771294265651	0.018922768392846
31	W	0.018922768392846	0.015407552581723
32	E	0.009547520040789	0.016675434758285
33	I	0.012589663923086	0.012589663923086
34	S	0.016675434758285	0.011743516867627
35	D	0.011743516867627	0.011743516867627
36	S	0.010893794795481	0.010893794795481
37	D	0.007383910838226	0.010893794795481
38	A	0.010625769890593	0.010625769890593
39	E	0.012868646692360	0.010625769890593
40	D	0.008014131109308	0.010625769890593
41	S	0.014956123797798	0.009777873512554
42	A	0.009069073698869	0.009777873512554
43	G	0.009777873512554	0.009777873512554
44	S	0.009777873512554	0.009777873512554
45	E	0.008323246812053	0.009777873512554
46	A	0.020192654034140	0.012537423466170
47	A	0.012537423466170	0.012537423466170
48	A	0.012537423466170	0.020192654034140
49	R	0.026678460567123	0.026678460567123
50	A	0.028723640962517	0.028723640962517
51	R	0.028723640962517	0.028723640962517
52	D	0.045803589494467	0.045803589494467
53	P	0.055630046988583	0.055630046988583
54	A	0.055630046988583	0.055630046988583
55	G	0.055630046988583	0.055630046988583
56	E	0.082719438387555	0.073460837706662
57	R	0.073460837706662	0.082719438387555
58	R	0.121305726631419	0.121305726631419
59	A	0.174467919812894	0.174467919812894
60	A	0.174467919812894	0.174467919812894
61	A	0.264398787292060	0.174467919812894
62	E	0.195342577477221	0.195342577477221
63	A	0.154351834092416	0.264398787292060
64	L	0.291633414926029	0.291633414926029
65	R	0.573966697928597	0.540702283503760
66	L	0.540702283503760	0.540702283503760
67	L	0.540702283503760	0.573966697928597
68	R	0.643137034270622	0.643137034270622
69	P	0.643137034270622	0.643137034270622
70	E	0.714639945276908	0.714639945276908
71	Q	0.875062484681213	0.721388454013032
72	V	0.906827760163662	0.721388454013032
73	L	0.721388454013032	0.721388454013032
74	K	0.708130815358992	0.708130815358992
75	R	0.613129789852156	0.708130815358992
76	L	0.632012678561962	0.668854714432790
77	A	0.749405069824174	0.637466356065762
78	V	0.668854714432790	0.668854714432790
79	C	0.637466356065762	0.668854714432790
80	V	0.700481376117853	0.637466356065762
81	D	0.509045655438628	0.509045655438628
82	T	0.403801753920562	0.403801753920562
83	A	0.264185195000011	0.362030537910314
84	I	0.362030537910314	0.362030537910314
85	L	0.362030537910314	0.362030537910314
86	E	0.410190242937804	0.362030537910314
87	D	0.189712034942624	0.189712034942624
88	A	0.151786868832056	0.184641086987237
89	G	0.164675972002259	0.184641086987237
90	A	0.184641086987237	0.184641086987237
91	D	0.215610308732092	0.184641086987237
92	V	0.296171187338565	0.184641086987237
93	L	0.135147715949531	0.135147715949531
94	M	0.117818354739587	0.135147715949531
95	E	0.117818354739587	0.135147715949531
96	A	0.300236059515111	0.273901101813179
97	L	0.273901101813179	0.300236059515111
98	E	0.503918339783996	0.322128202524422
99	A	0.322128202524422	0.322128202524422
100	L	0.446962540212676	0.322128202524422
101	G	0.304241873282092	0.304241873282092
102	C	0.200726496008221	0.232774494104589
103	E	0.124292674396764	0.210576199898183
104	C	0.232774494104589	0.200726496008221
105	R	0.210576199898183	0.210576199898183
106	I	0.124335002394425	0.232774494104589
107	E	0.317239738279637	0.290031484573515
108	P	0.290031484573515	0.300993018478115
109	Q	0.300993018478115	0.300993018478115
110	R	0.365407143228084	0.300993018478115
111	P	0.278987652115554	0.340000668131182
112	A	0.452690325802737	0.340000668131182
113	R	0.340000668131182	0.288681517631343
114	S	0.288681517631343	0.288681517631343
115	L	0.090601449142775	0.217914925317128
116	R	0.128545462752494	0.204256246567025
117	W	0.217914925317128	0.204256246567025
118	T	0.204256246567025	0.204256246567025
119	R	0.204256246567025	0.217914925317128
120	A	0.231944410437327	0.231944410437327
121	S	0.316148527863363	0.236390560334324
122	P	0.266973279152499	0.236390560334324
123	D	0.236390560334324	0.236390560334324
124	P	0.086424950924804	0.130071938479709
125	C	0.130071938479709	0.130071938479709
126	P	0.130071938479709	0.130071938479709
127	R	0.153612821783056	0.130071938479709
128	S	0.171107776350826	0.130071938479709
129	L	0.112827436486721	0.112827436486721
130	P	0.068042819146918	0.083441422565761
131	P	0.073433433583754	0.083441422565761
132	E	0.083441422565761	0.083441422565761
133	V	0.167507611060198	0.167507611060198
134	W	0.190566758409184	0.190566758409184
135	A	0.342258454410816	0.342258454410816
136	A	0.475353733105719	0.342258454410816
137	G	0.629922249913027	0.342258454410816
138	E	0.342170927302090	0.342170927302090
139	Q	0.342170927302090	0.342170927302090
140	E	0.259981076979845	0.277939760151125
141	L	0.259981076979845	0.267496497432862
142	L	0.277939760151125	0.259981076979845
143	L	0.267496497432862	0.259981076979845
144	L	0.215418364256461	0.267496497432862
145	L	0.144679899868037	0.267496497432862
146	E	0.276168496764097	0.276168496764097
147	P	0.449209484589793	0.449209484589793
148	E	0.471919707845787	0.471919707845787
149	E	0.745181926134156	0.471919707845787
150	F	0.611461930199867	0.471919707845787
151	L	0.435958400415656	0.455813672233963
152	Q	0.455813672233963	0.435958400415656
153	G	0.308368905853314	0.308368905853314
154	V	0.152132164879920	0.240110444154025
155	A	0.209897570906458	0.240110444154025
156	T	0.240110444154025	0.240110444154025
157	L	0.372399755871039	0.372399755871039
158	T	0.671778496086900	0.458046722685214
159	Q	0.651326984099401	0.644624179330462
160	I	0.458046722685214	0.651326984099401
161	S	0.644624179330462	0.651326984099401
162	G	0.830064493606715	0.664876154965547
163	P	0.741226044471909	0.664876154965547
164	T	0.664876154965547	0.664876154965547
165	H	0.529764670610231	0.529764670610231
166	W	0.377442590313082	0.446404098169758
167	V	0.377442590313083	0.377442590313083
168	P	0.446404098169758	0.377442590313082
169	W	0.299398273424658	0.341219912123011
170	I	0.266451321829465	0.341219912123011
171	S	0.341219912123011	0.341219912123011
172	P	0.533754389012206	0.533754389012206
173	E	0.581517126926382	0.581517126926382
174	T	0.687309169720664	0.581517126926382
175	T	0.693234643816359	0.687309169720664
176	A	0.500470194861397	0.687309169720664
177	R	0.688896761943625	0.500470194861397
178	P	0.358510625965114	0.368365174789602
179	H	0.251986847064025	0.368365174789602
180	L	0.368365174789602	0.368365174789602
181	A	0.563123687416143	0.563123687416143
182	V	0.816381970007459	0.814737667968207
183	I	0.814737667968207	0.814737667968207
184	G	0.824354003850111	0.814737667968207
185	L	0.779184871861189	0.814737667968207
186	D	0.779047444344098	0.824354003850111
187	A	0.876142297321656	0.790285206540267
188	Y	0.867751917167337	0.790285206540267
189	L	0.790285206540267	0.790285206540267
190	W	0.698941396951993	0.698941396951993
191	S	0.579192542010501	0.579192542010501
192	R	0.384153216547596	0.432224680355744
193	Q	0.432224680355744	0.384153216547596
194	H	0.256190039860705	0.283484868059594
195	V	0.283484868059594	0.256190039860705
196	S	0.243800830440950	0.243800830440950
197	R	0.136661744834202	0.136661744834202
198	G	0.073593102975080	0.077449087435331
199	T	0.064029842452852	0.073593102975080
200	Q	0.077449087435331	0.072564113621852
201	Q	0.055558347717134	0.064029842452852
202	P	0.072564113621852	0.055558347717134
203	E	0.039998543910760	0.048643105189112
204	S	0.039998543910760	0.048643105189112
205	P	0.048643105189112	0.048643105189112
206	K	0.074770877216812	0.074770877216812
207	V	0.096568993779547	0.096568993779547
208	A	0.173121005778473	0.107150278561642
209	G	0.161689507794510	0.161689507794510
210	A	0.107150278561642	0.173121005778473
211	E	0.194048609347405	0.161689507794510
212	V	0.194048609347405	0.166361826427953
213	A	0.121437807477292	0.194048609347405
214	V	0.166361826427953	0.194048609347405
215	S	0.284515980816083	0.284515980816083
216	W	0.284515980816083	0.284515980816083
217	P	0.378402559566807	0.378402559566807
218	E	0.602019095640112	0.532125229567465
219	V	0.532125229567465	0.602019095640112
220	E	0.788214483152159	0.788214483152159
221	E	0.812093087585240	0.788214483152159
222	A	0.812093087585240	0.790663873846508
223	L	0.667829255955193	0.790663873846508
224	V	0.790663873846508	0.667829255955193
225	L	0.488034982193984	0.667829255955193
226	L	0.656650268982665	0.790663873846508
227	Q	0.862228050848445	0.862228050848445
228	L	0.873330710010891	0.873330710010891
229	W	0.953444587112810	0.953444587112810
230	A	0.977667361659032	0.972732344180496
231	N	0.972732344180496	0.972732344180496
232	L	0.974094807601841	0.972732344180496
233	D	0.953150706425957	0.953150706425957
234	V	0.861442044313749	0.870773306629557
235	L	0.861442044313749	0.861442044313749
236	L	0.870773306629557	0.861442044313749
237	V	0.794657621160560	0.794657621160560
238	A	0.678130970719518	0.794657621160560
239	S	0.745398020426684	0.794657621160560
240	W	0.855604576088750	0.794687709343470
241	Q	0.794687709343470	0.855604576088750
242	E	0.929612089597897	0.855604576088750
243	L	0.886747806783003	0.797134295513080
244	S	0.797134295513080	0.797134295513080
245	R	0.719633262165289	0.738745376610819
246	H	0.738745376610819	0.738745376610819
247	V	0.738745376610819	0.722914212539455
248	C	0.722914212539455	0.722914212539455
249	A	0.695204424361104	0.722914212539455
250	V	0.677546996971848	0.722914212539455
251	T	0.873032266678608	0.760983773117998
252	K	0.775315874996544	0.775315874996544
253	A	0.760983773117998	0.836295653851444
254	L	0.836295653851444	0.775315874996544
255	A	0.836404951536521	0.760983773117998
256	Q	0.632513581130185	0.632513581130185
257	Y	0.517375645348606	0.517375645348606
258	P	0.446288947056102	0.517359916848900
259	L	0.367095495282775	0.517359916848900
260	K	0.517359916848900	0.517359916848900
261	Q	0.532051940173700	0.532051940173700
262	Y	0.633849640762013	0.549319830078025
263	R	0.596692868909027	0.596692868909027
264	E	0.549319830078025	0.596692868909027
265	S	0.618486675115245	0.549319830078025
266	Q	0.414510957111353	0.486456908472804
267	A	0.473314605649206	0.486456908472804
268	F	0.486456908472804	0.486456908472804
269	S	0.552170216674188	0.486456908472804
270	F	0.621201265978786	0.486456908472804
271	C	0.417309548113552	0.417309548113552
272	T	0.275925185509774	0.417309548113552
273	A	0.360698722470312	0.417309548113552
274	G	0.490351427912021	0.490351427912021
275	R	0.561341409212497	0.490351427912021
276	W	0.529431629270845	0.490351427912021
277	A	0.231327808624579	0.231327808624579
278	A	0.185351951404582	0.185351951404582
279	G	0.130008499836276	0.130008499836276
280	E	0.065740487284593	0.115635911658902
281	P	0.115635911658902	0.115635911658902
282	V	0.089510271001307	0.115635911658902
283	A	0.137614536625480	0.137614536625480
284	R	0.153618146010615	0.137614536625480
285	D	0.153618146010615	0.137614536625480
286	G	0.137614536625480	0.146188396224147
287	A	0.123035790356534	0.146188396224147
288	G	0.146188396224147	0.146188396224147
289	L	0.377793850520803	0.294288498971454
290	Q	0.435260999103484	0.377793850520803
291	A	0.294288498971454	0.377793850520803
292	A	0.388347904623666	0.388347904623666
293	W	0.370463364724238	0.388347904623666
294	R	0.559549293242296	0.559549293242296
295	R	0.741300266092387	0.700152708599280
296	Q	0.700152708599280	0.700152708599280
297	I	0.724153441091162	0.724153441091162
298	R	0.631654865046036	0.724153441091162
299	Q	0.760158903712147	0.724153441091162
300	F	0.760158903712147	0.631654865046036
301	S	0.563466607573146	0.563466607573146
302	R	0.444418151097357	0.563466607573146
303	V	0.558361818612627	0.563466607573146
304	S	0.666474483301810	0.568932929786562
305	P	0.686478767273161	0.666474483301810
306	A	0.568932929786562	0.677997600179382
307	V	0.695641436799591	0.677997600179382
308	A	0.677997600179382	0.568932929786562
309	D	0.529836586731020	0.529836586731020
310	A	0.489239359281208	0.513438113006089
311	V	0.489239359281208	0.513438113006089
312	V	0.513438113006089	0.513438113006089
313	T	0.664700791742308	0.618019360676614
314	A	0.682732274343183	0.618019360676614
315	F	0.618019360676614	0.640598896539159
316	P	0.537958998173976	0.640598896539159
317	S	0.640598896539159	0.640598896539159
318	P	0.671855650470565	0.658437957525227
319	R	0.671855650470565	0.658437957525227
320	L	0.658437957525227	0.658437957525227
321	L	0.530613474747330	0.530613474747330
322	Q	0.530613474747330	0.530613474747330
323	Q	0.345908040861595	0.345908040861595
324	A	0.233938536455607	0.233938536455607
325	L	0.170988720337830	0.233938536455607
326	E	0.182027829485461	0.216246746927538
327	A	0.282511879433614	0.216246746927538
328	C	0.216246746927538	0.216246746927538
329	S	0.216246746927538	0.216246746927538
330	T	0.216246746927538	0.216246746927538
331	E	0.268456620953285	0.216246746927538
332	R	0.165817016893458	0.216246746927538
333	E	0.233306843953514	0.233306843953514
334	R	0.121018760012919	0.220739064774570
335	M	0.290261452931715	0.220739064774570
336	G	0.220739064774570	0.130404509400907
337	L	0.130404509400907	0.130404509400907
338	L	0.130404509400907	0.130404509400907
339	A	0.078472242153491	0.100834264445985
340	D	0.100834264445985	0.100834264445985
341	L	0.072855763787835	0.100834264445985
342	P	0.128678905789282	0.100834264445985
343	V	0.104219577800541	0.104219577800541
344	P	0.077035579466519	0.104219577800541
345	P	0.106434967605803	0.097571892719398
346	S	0.097571892719398	0.077035579466519
347	E	0.041697641261186	0.041697641261186
348	G	0.029256262899540	0.029256262899540
349	G	0.029256262899540	0.029256262899540
350	R	0.029256262899540	0.029256262899540
351	P	0.034242958844384	0.029256262899540
352	R	0.021941329895456	0.029256262899540
353	R	0.027687596297361	0.034242958844384
354	V	0.063850354310587	0.063850354310587
355	G	0.098700423364341	0.098700423364341
356	P	0.263815562435092	0.263815562435092
357	D	0.469671502914010	0.469671502914010
358	L	0.687564183044642	0.673425659836424
359	S	0.673425659836424	0.687564183044642
360	R	0.710371465978550	0.687564183044642
361	R	0.736126848218178	0.673425659836424
362	I	0.672257968732232	0.672257968732232
363	C	0.505535803789507	0.599001332909426
364	L	0.403288849007621	0.599001332909426
365	F	0.599001332909426	0.599001332909426
366	L	0.848829393142621	0.737275180302511
367	T	0.848829393142621	0.830113927106191
368	T	0.737275180302511	0.830113927106191
369	A	0.830113927106191	0.773957958740929
370	N	0.773957958740929	0.737275180302511
371	P	0.500000000000000	0.500000000000000
372	D	0.500000000000000	0.500000000000000
373	L	0.500000000000000	0.500000000000000
374	L	0.500000000000000	0.500000000000000
375	L	0.500000000000000	0.500000000000000
376	D	0.500000000000000	0.500000000000000
377	L	0.500000000000000	0.500000000000000
378	G	0.500000000000000	0.500000000000000
379	S	0.500000000000000	0.500000000000000
