# Supplementary material for: Conserved degronome features governing quality control associated proteolysis
Source: Nat Commun. 2022 Dec 8;13:7588. doi: 10.1038/s41467-022-35298-y (PMC9732359; doi:10.1038/s41467-022-35298-y)
Supplement: Supplementary file 7 — Supplementary Data 5 [file 41467_2022_35298_MOESM7_ESM.zip › profile_A4IF30.csv]

# Degron profile of A4IF30
# logit: Predicted probability of a tile being a degron (PSI<2.2) assigned to central position
# smooth: Running median spanning 5 positions
resi	aa	logit	logit_smooth
1	M	0.500000000000000	0.500000000000000
2	D	0.500000000000000	0.500000000000000
3	E	0.500000000000000	0.500000000000000
4	L	0.500000000000000	0.500000000000000
5	L	0.500000000000000	0.500000000000000
6	L	0.500000000000000	0.500000000000000
7	D	0.500000000000000	0.500000000000000
8	L	0.500000000000000	0.500000000000000
9	F	0.367987040025174	0.500000000000000
10	H	0.421063464909007	0.500000000000000
11	K	0.641044027841100	0.605721173507447
12	L	0.792420971027680	0.605721173507447
13	T	0.605721173507447	0.605721173507447
14	S	0.393472700398272	0.495296683731264
15	G	0.207024157235062	0.456143646936274
16	R	0.495296683731264	0.393472700398272
17	Q	0.456143646936274	0.390575991943611
18	L	0.253384026886489	0.404686493799153
19	A	0.390575991943611	0.390575991943611
20	A	0.404686493799153	0.280626736322679
21	G	0.280626736322679	0.280626736322679
22	N	0.266744593349987	0.266744593349987
23	G	0.172762765459090	0.203105676446426
24	L	0.203105676446426	0.200414669304575
25	C	0.119420135671560	0.200414669304575
26	G	0.200414669304575	0.200414669304575
27	I	0.208986197158193	0.168727035989283
28	S	0.168727035989283	0.168727035989283
29	H	0.123258755901800	0.160406584554159
30	K	0.123258755901800	0.160406584554159
31	E	0.160406584554159	0.160406584554159
32	Q	0.166993541141368	0.166993541141368
33	E	0.178475170632810	0.178475170632810
34	V	0.202676543905183	0.202676543905183
35	W	0.364416854450605	0.209808084074354
36	K	0.209808084074354	0.285368193626894
37	P	0.285368193626894	0.285531074421781
38	G	0.285531074421781	0.285531074421781
39	H	0.285531074421781	0.285531074421781
40	N	0.285531074421781	0.285531074421781
41	I	0.177951351446984	0.262263713066504
42	L	0.262263713066504	0.177951351446984
43	V	0.172506035400633	0.177951351446984
44	K	0.165118407728918	0.262263713066504
45	M	0.263476463734990	0.263476463734990
46	R	0.454567202597596	0.454567202597596
47	K	0.674363022494641	0.674363022494641
48	E	0.796366613911815	0.723029005118879
49	D	0.841636934869475	0.723029005118879
50	K	0.723029005118879	0.723029005118879
51	S	0.584170982965359	0.668268235725854
52	L	0.607480574296309	0.607480574296309
53	V	0.668268235725854	0.607480574296309
54	W	0.591032413792772	0.668268235725854
55	L	0.698691478271918	0.698691478271918
56	I	0.713188811776195	0.713188811776195
57	H	0.799856442799583	0.799856442799583
58	S	0.931676139470801	0.920636197961740
59	T	0.935990495985306	0.920636197961740
60	L	0.920636197961740	0.927060285151333
61	A	0.920236941442345	0.920636197961740
62	R	0.927060285151333	0.920236941442345
63	Y	0.829134915329317	0.829134915329317
64	T	0.723100107120307	0.723100107120307
65	Q	0.561922900101501	0.562119468336079
66	V	0.562119468336079	0.562119468336079
67	T	0.562119468336079	0.561922900101501
68	N	0.559427018932604	0.559427018932604
69	F	0.535446030114533	0.535446030114533
70	L	0.487063170497352	0.487063170497352
71	G	0.487063170497352	0.487063170497352
72	T	0.468272402554856	0.468272402554856
73	S	0.450926321061355	0.450926321061355
74	R	0.430705873445642	0.430705873445642
75	S	0.251171050966315	0.289339275903261
76	S	0.289339275903261	0.289339275903261
77	V	0.289339275903261	0.259185379998473
78	T	0.259185379998473	0.259185379998473
79	R	0.136662337121550	0.173127559289179
80	C	0.173127559289179	0.173127559289179
81	K	0.171568279713853	0.171568279713853
82	P	0.182517383169360	0.171568279713853
83	G	0.171454808067232	0.171568279713853
84	A	0.135284267522983	0.171454808067232
85	N	0.241568268807557	0.166200475740821
86	C	0.157382446991566	0.157382446991566
87	P	0.166200475740821	0.166200475740821
88	S	0.145634366856927	0.166200475740821
89	S	0.166283876184060	0.166283876184060
90	H	0.174612992897896	0.174612992897896
91	S	0.174612992897896	0.174612992897896
92	G	0.344554901735673	0.299900093690074
93	I	0.299900093690074	0.344554901735673
94	S	0.479389490518725	0.344554901735673
95	R	0.367015417244094	0.299900093690074
96	Q	0.281410786222484	0.281410786222484
97	L	0.163683899010005	0.163683899010005
98	S	0.163683899010005	0.163683899010005
99	P	0.153652248051561	0.163683899010005
100	L	0.182198057469450	0.182198057469450
101	S	0.200304476211584	0.200304476211584
102	V	0.200304476211584	0.200304476211584
103	T	0.319984255186174	0.200304476211584
104	E	0.200242199671848	0.200304476211584
105	D	0.337660216312251	0.200242199671848
106	S	0.200242199671848	0.200242199671848
107	S	0.165711288647690	0.177366967815098
108	A	0.177366967815098	0.165711288647690
109	P	0.079841054675373	0.079841054675373
110	I	0.079841054675373	0.079841054675373
111	L	0.048418549999807	0.079841054675373
112	E	0.036655609070778	0.079841054675373
113	L	0.101548052855327	0.101548052855327
114	Q	0.266381192584342	0.215390728488942
115	N	0.215390728488942	0.215390728488942
116	Q	0.228365557575290	0.228365557575290
117	G	0.206474565121418	0.215390728488942
118	S	0.342981167961186	0.206474565121418
119	S	0.128316252934249	0.128316252934249
120	G	0.077951598956695	0.119619922157356
121	V	0.119619922157356	0.077951598956695
122	C	0.054262390475852	0.077951598956695
123	G	0.062874770170471	0.077979550756852
124	H	0.077979550756852	0.069213238917798
125	R	0.101113436999156	0.069213238917798
126	V	0.069213238917798	0.069213238917798
127	E	0.035831689565505	0.036211264572832
128	R	0.027328824188188	0.035831689565505
129	Q	0.036211264572832	0.027328824188188
130	N	0.019923513869886	0.019923513869886
131	R	0.012638563803897	0.017925487165817
132	S	0.017925487165817	0.016649056843732
133	A	0.016649056843732	0.012638563803897
134	D	0.008928399420142	0.008928399420142
135	D	0.004173431522106	0.007247212181195
136	G	0.007247212181195	0.006720615405527
137	T	0.006720615405527	0.006720615405527
138	Q	0.006720615405527	0.006720615405527
139	T	0.004872562730021	0.004872562730021
140	H	0.003587272508401	0.004872562730021
141	S	0.003869311222845	0.004872562730021
142	E	0.006402824801219	0.006402824801219
143	N	0.012010228538431	0.012010228538431
144	S	0.028983803061282	0.028983803061282
145	S	0.040856779458912	0.040856779458912
146	Q	0.063363088766470	0.063363088766470
147	E	0.121066262628991	0.119907879208867
148	N	0.119907879208867	0.121066262628991
149	R	0.168683425784914	0.168683425784914
150	I	0.170221873959348	0.170221873959348
151	K	0.263261356014069	0.263261356014069
152	A	0.403852277874402	0.403852277874402
153	R	0.536011132260465	0.536011132260465
154	C	0.684567530442918	0.684567530442918
155	L	0.689208350407862	0.689208350407862
156	S	0.744923810028806	0.744923810028806
157	C	0.882279188567472	0.836284441004020
158	T	0.932228176290268	0.882279188567472
159	S	0.836284441004020	0.910544607738953
160	M	0.910544607738953	0.932228176290268
161	V	0.939694899385763	0.939694899385763
162	L	0.967108391652364	0.967108391652364
163	K	0.973878559717951	0.973878559717951
164	G	0.973878559717951	0.973878559717951
165	I	0.973878559717951	0.973878559717951
166	W	0.975368256947407	0.975104262570397
167	G	0.975104262570397	0.975104262570397
168	L	0.975104262570397	0.975104262570397
169	L	0.963021973804664	0.967991582302002
170	I	0.967991582302002	0.964852096852013
171	I	0.964852096852013	0.964852096852013
172	L	0.956547213603422	0.964852096852013
173	S	0.967145410151355	0.956547213603422
174	V	0.935972104645973	0.948297367358529
175	S	0.871978507917246	0.943339280847868
176	S	0.948297367358529	0.935972104645973
177	S	0.943339280847868	0.893107212852889
178	W	0.893107212852889	0.893107212852889
179	V	0.893107212852889	0.893107212852889
180	G	0.805791032094658	0.805791032094658
181	T	0.792678735252386	0.792678735252386
182	T	0.782829506676184	0.782829506676184
183	Q	0.626433673355432	0.782829506676184
184	I	0.758054679994323	0.782829506676184
185	V	0.844336014272829	0.788947394930012
186	K	0.897000800673435	0.803758841123965
187	I	0.788947394930012	0.844336014272829
188	T	0.803758841123965	0.897000800673435
189	Y	0.910089017612592	0.910089017612592
190	K	0.937724401552445	0.937724401552445
191	N	0.937724401552445	0.937724401552445
192	F	0.969985095180934	0.945629414861618
193	Y	0.967383009386648	0.949110808405238
194	C	0.945629414861618	0.949110808405238
195	P	0.949110808405238	0.945629414861618
196	F	0.879043342883233	0.934359991614981
197	F	0.934359991614981	0.933711825201131
198	M	0.867072440278409	0.933711825201131
199	T	0.933711825201131	0.934359991614981
200	W	0.963903765886600	0.963903765886600
201	F	0.963903765886600	0.963903765886600
202	S	0.966466196723799	0.963903765886600
203	T	0.938489863335295	0.965942428744634
204	N	0.968364886968028	0.965942428744634
205	W	0.965942428744634	0.963341493118342
206	N	0.963341493118342	0.963341493118342
207	I	0.945867463085023	0.945867463085023
208	M	0.928909975182557	0.928909975182557
209	F	0.876752249120961	0.897724429690193
210	F	0.877340156865884	0.897724429690193
211	P	0.897724429690193	0.897724429690193
212	V	0.897724429690193	0.897724429690193
213	Y	0.931403816559963	0.897724429690193
214	Y	0.863510200783750	0.863510200783750
215	S	0.820735320408521	0.820735320408521
216	G	0.679505275205755	0.679505275205755
217	H	0.565351339505700	0.565351339505700
218	L	0.410430236418196	0.410430236418196
219	A	0.240521770517120	0.359119430931959
220	T	0.359119430931959	0.240521770517120
221	A	0.236522912416783	0.236522912416783
222	Q	0.144357316811275	0.164199964729125
223	E	0.154038425609269	0.154038425609269
224	K	0.164199964729125	0.154038425609269
225	Q	0.129814127105762	0.154038425609269
226	S	0.181786954168447	0.129814127105762
227	P	0.105756801467113	0.129814127105762
228	M	0.094184437584612	0.173132084446756
229	K	0.173132084446756	0.173132084446756
230	K	0.241732170591811	0.207118484349039
231	F	0.207118484349039	0.207118484349039
232	R	0.207118484349039	0.207118484349039
233	E	0.121632411049118	0.175709653982769
234	C	0.101904693097307	0.175709653982769
235	S	0.175709653982769	0.175709653982769
236	R	0.202261239395569	0.202261239395569
237	I	0.240531432121462	0.240531432121462
238	F	0.240531432121462	0.240531432121462
239	G	0.386913796857091	0.386913796857091
240	E	0.386913796857091	0.386913796857091
241	D	0.523551868111400	0.523551868111400
242	G	0.643441024620991	0.548054567565961
243	L	0.548054567565961	0.550760706027251
244	T	0.550760706027251	0.550760706027251
245	L	0.582365069655635	0.548054567565961
246	K	0.367962062084420	0.435044493185873
247	L	0.367962062084420	0.435044493185873
248	F	0.435044493185873	0.435044493185873
249	L	0.731960644586034	0.731960644586034
250	K	0.911229174909338	0.911229174909338
251	R	0.964139966666970	0.935353833983560
252	T	0.935353833983560	0.935353833983560
253	A	0.964139966666970	0.935353833983560
254	P	0.935353833983560	0.935353833983560
255	F	0.924097021380976	0.924097021380976
256	S	0.918161074848166	0.918569802718047
257	I	0.918569802718047	0.918569802718047
258	L	0.912242652500935	0.918569802718047
259	W	0.953946110489807	0.953946110489807
260	T	0.973021759983891	0.973021759983891
261	L	0.977668164695457	0.977668164695457
262	T	0.985298466805978	0.977668164695457
263	N	0.986726379342942	0.985298466805978
264	Y	0.974032564383166	0.985298466805978
265	L	0.986007600449610	0.974032564383166
266	Y	0.972217121071182	0.972217121071182
267	L	0.958086232337037	0.958086232337037
268	L	0.921075401882011	0.921075401882011
269	A	0.852270680557378	0.852270680557378
270	L	0.839660996620308	0.852270680557378
271	K	0.838183838661426	0.852270680557378
272	K	0.889046691812262	0.889046691812262
273	L	0.896857141144972	0.889142058181486
274	T	0.896351726860503	0.889142058181486
275	A	0.889142058181486	0.889142058181486
276	T	0.872688726948346	0.872688726948346
277	D	0.743233738500812	0.743233738500812
278	V	0.689806671782238	0.742191939158390
279	S	0.592275421027477	0.742191939158390
280	A	0.742191939158390	0.742191939158390
281	L	0.838896787579614	0.838158610936446
282	F	0.838158610936446	0.838896787579614
283	C	0.905869025165941	0.905869025165941
284	C	0.936436560850870	0.935782781931057
285	N	0.935782781931057	0.936436560850870
286	K	0.982975202570465	0.982975202570465
287	A	0.985700121623930	0.985700121623930
288	F	0.991564498597047	0.989047840699082
289	V	0.994473565139831	0.989047840699082
290	F	0.989047840699082	0.989047840699082
291	L	0.960247353359958	0.960247353359958
292	L	0.941969118356542	0.960247353359958
293	S	0.949722342152059	0.960247353359958
294	W	0.972834216448284	0.966349601287396
295	I	0.966349601287396	0.966349601287396
296	V	0.975553594779054	0.966349601287396
297	L	0.958409083698011	0.964925655494949
298	K	0.964925655494949	0.961698737505587
299	D	0.961698737505587	0.958409083698011
300	R	0.942534221833582	0.956163778320266
301	F	0.914631717718154	0.943072164803209
302	M	0.956163778320266	0.942534221833582
303	G	0.943072164803209	0.922609157700980
304	V	0.908972157281829	0.922609157700980
305	R	0.922609157700980	0.908972157281829
306	I	0.865147713023301	0.908972157281829
307	V	0.837257920700411	0.922609157700980
308	A	0.954456867082199	0.954456867082199
309	A	0.970694849238813	0.963849620477872
310	I	0.963849620477872	0.963849620477872
311	M	0.963849620477872	0.970694849238813
312	A	0.977415131070550	0.977415131070550
313	I	0.977745487904744	0.977415131070550
314	T	0.980381133538365	0.977415131070550
315	G	0.924626400490840	0.924626400490840
316	I	0.850896248301492	0.896787754217712
317	V	0.896787754217712	0.884166137637623
318	M	0.884166137637623	0.850896248301492
319	M	0.821461189566324	0.821461189566324
320	A	0.604580626122778	0.604580626122778
321	Y	0.554748503252929	0.604580626122778
322	A	0.554748503252929	0.604580626122778
323	D	0.715014834093591	0.677581174574351
324	N	0.715014834093591	0.677581174574351
325	F	0.677581174574351	0.677581174574351
326	H	0.601964388300861	0.652638608181488
327	A	0.652638608181488	0.652638608181488
328	D	0.605222766653004	0.605222766653004
329	S	0.680549039577292	0.605222766653004
330	I	0.481962375978486	0.605222766653004
331	I	0.431215326502017	0.650539917860197
332	G	0.650539917860197	0.559417751698952
333	V	0.701188641919313	0.559417751698952
334	A	0.559417751698952	0.559417751698952
335	F	0.540816591308860	0.559417751698952
336	A	0.540816591308860	0.559417751698952
337	V	0.815743918043975	0.780184666002218
338	G	0.884584661028075	0.780184666002218
339	S	0.780184666002218	0.815743918043975
340	A	0.748297848138515	0.880773332683791
341	S	0.880773332683791	0.861464570717041
342	T	0.890038713778226	0.861464570717041
343	S	0.861464570717041	0.880773332683791
344	A	0.833481738437849	0.884002443444139
345	L	0.884002443444139	0.884002443444139
346	Y	0.893566968748350	0.893566968748350
347	K	0.893566968748350	0.893566968748350
348	V	0.893566968748350	0.893566968748350
349	L	0.893566968748350	0.893566968748350
350	F	0.869455630659535	0.893566968748350
351	K	0.924862079611467	0.893566968748350
352	M	0.902968180109158	0.869455630659535
353	F	0.813204184062318	0.813204184062318
354	L	0.739838694958295	0.739838694958295
355	G	0.668417397856151	0.716361362281889
356	S	0.697436641946448	0.697436641946448
357	A	0.716361362281889	0.696284958213174
358	N	0.696284958213174	0.696284958213174
359	F	0.550965546621621	0.621724214852862
360	G	0.568177734133621	0.568177734133621
361	E	0.621724214852862	0.550965546621621
362	A	0.399417145416799	0.568177734133621
363	A	0.398110053998656	0.564604346946390
364	H	0.620441178258994	0.564604346946390
365	F	0.564604346946390	0.620441178258994
366	V	0.665010982978626	0.665010982978626
367	S	0.835920010840711	0.835920010840711
368	T	0.835920010840711	0.835920010840711
369	L	0.932059965959243	0.932059965959243
370	G	0.959834073395437	0.959834073395437
371	F	0.973250488580082	0.959834073395437
372	F	0.967715285983009	0.959834073395437
373	N	0.959403802582232	0.962617847392450
374	L	0.955692189375950	0.962617847392450
375	I	0.962617847392450	0.962617847392450
376	F	0.979747396369515	0.979747396369515
377	I	0.988072237219235	0.988007812985741
378	S	0.988007812985741	0.988007812985741
379	F	0.991004882045112	0.988007812985741
380	T	0.982329406450759	0.982329406450759
381	P	0.980671599124865	0.980671599124865
382	V	0.973486851795554	0.973486851795554
383	I	0.954690224859087	0.954690224859087
384	L	0.953476091565848	0.953476091565848
385	Y	0.916449181823522	0.916449181823522
386	F	0.843450593444610	0.909638264416068
387	T	0.909638264416068	0.889202762783892
388	K	0.868623464859299	0.889202762783892
389	V	0.889202762783892	0.898387785671646
390	E	0.946632513951771	0.895829577001440
391	H	0.898387785671646	0.895829577001440
392	W	0.895829577001440	0.895829577001440
393	S	0.775825477855315	0.775825477855315
394	S	0.762453922144279	0.775825477855315
395	F	0.763439940300206	0.775825477855315
396	A	0.836742239373180	0.783773361682877
397	A	0.804306549471343	0.804306549471343
398	L	0.783773361682877	0.836742239373180
399	P	0.885692236827525	0.837531912556817
400	W	0.844570406599757	0.844570406599757
401	G	0.837531912556817	0.885692236827525
402	C	0.910778977297106	0.910778977297106
403	L	0.950439570953037	0.926446821140814
404	C	0.926446821140814	0.926446821140814
405	G	0.950439570953037	0.930722548481179
406	M	0.925357365363314	0.930722548481179
407	A	0.930722548481179	0.950439570953037
408	G	0.967419793207060	0.962364860627009
409	L	0.962364860627009	0.964069442828460
410	W	0.964069442828460	0.964069442828460
411	L	0.966099077590153	0.962364860627009
412	A	0.919797949947261	0.964069442828460
413	F	0.924131577191071	0.964880865368133
414	N	0.964880865368133	0.964880865368133
415	I	0.971686964977735	0.965839582631473
416	L	0.965839582631473	0.966988233537864
417	V	0.984788993188799	0.967861626595812
418	N	0.966988233537864	0.967861626595812
419	V	0.967861626595812	0.967861626595812
420	G	0.967861626595812	0.967861626595812
421	V	0.980377247900086	0.967861626595812
422	V	0.963950650788860	0.967861626595812
423	L	0.985636882255251	0.963950650788860
424	T	0.962240653700176	0.962240653700176
425	Y	0.932037347502940	0.962240653700176
426	P	0.932037347502940	0.950111097535103
427	I	0.970128220396649	0.950111097535103
428	L	0.950111097535103	0.955379435242942
429	I	0.977250168759683	0.955379435242942
430	S	0.955379435242942	0.950111097535103
431	I	0.904694441699169	0.904694441699169
432	G	0.800338229859559	0.829514574843973
433	T	0.829514574843973	0.829514574843973
434	V	0.775232491331518	0.800338229859559
435	L	0.873732061756570	0.775232491331518
436	S	0.629448261450429	0.629448261450429
437	V	0.629448261450429	0.629448261450429
438	P	0.610514876442434	0.610514876442434
439	G	0.596417685966231	0.596417685966231
440	N	0.401106804575275	0.461736968529934
441	A	0.337120156043206	0.461736968529934
442	A	0.461736968529934	0.461736968529934
443	V	0.505958780370900	0.461736968529934
444	D	0.504595965553281	0.461736968529934
445	L	0.446909187975545	0.504595965553281
446	L	0.446909187975545	0.504595965553281
447	K	0.618480672251656	0.618480672251656
448	Q	0.698200364890252	0.698200364890252
449	E	0.845644706901248	0.845644706901248
450	V	0.845644706901248	0.845644706901248
451	I	0.845644706901248	0.845644706901248
452	F	0.764595185959409	0.845644706901248
453	N	0.929730500690002	0.929730500690002
454	V	0.934803496936618	0.934803496936618
455	V	0.939534074757910	0.939534074757910
456	R	0.963585882254832	0.963585882254832
457	L	0.983161763413615	0.983161763413615
458	A	0.987161943391113	0.987161943391113
459	A	0.988269729115965	0.987300468548605
460	T	0.987300468548605	0.987368644184913
461	I	0.987368644184913	0.988269729115965
462	I	0.993297221406448	0.993297221406448
463	I	0.993911959694636	0.993297221406448
464	C	0.994470631757218	0.993297221406448
465	I	0.992991734068159	0.992991734068159
466	G	0.977425784779706	0.977425784779706
467	F	0.952953596173108	0.970313448204148
468	L	0.970313448204148	0.952953596173108
469	L	0.941717231115334	0.941717231115334
470	M	0.820023536664130	0.820023536664130
471	L	0.820023536664130	0.820023536664130
472	L	0.693496364319732	0.725832480404145
473	P	0.725832480404145	0.725832480404145
474	E	0.583856597004000	0.725832480404145
475	E	0.776154033239110	0.725832480404145
476	W	0.790711301389510	0.614701591049643
477	D	0.614701591049643	0.614701591049643
478	E	0.459233321752286	0.514751565171883
479	I	0.514751565171883	0.459233321752286
480	T	0.347410517381508	0.347410517381508
481	L	0.139919449731295	0.228590993351719
482	R	0.152860731697818	0.228590993351719
483	F	0.228590993351719	0.152860731697818
484	I	0.340444351031990	0.152860731697818
485	N	0.130166189069286	0.228590993351719
486	S	0.146682072804274	0.212836059792782
487	L	0.244027119236714	0.146682072804274
488	K	0.212836059792782	0.146682072804274
489	E	0.117902893374376	0.117902893374376
490	K	0.034337237812639	0.053210653772313
491	K	0.053210653772313	0.034337237812639
492	S	0.029512543253174	0.029512543253174
493	E	0.007409905114349	0.007935147801619
494	E	0.007935147801619	0.007935147801619
495	H	0.007935147801619	0.007935147801619
496	V	0.008593547952271	0.008593547952271
497	D	0.009814535037175	0.009814535037175
498	D	0.031416246289594	0.028905810665299
499	V	0.035790498605383	0.031116281802860
500	T	0.028905810665299	0.031416246289594
501	D	0.031116281802860	0.035790498605383
502	P	0.040577625169217	0.040577625169217
503	S	0.073632981556391	0.040577625169217
504	I	0.082972077202938	0.059861455779818
505	H	0.040391010153341	0.073632981556391
506	L	0.059861455779818	0.082972077202938
507	R	0.114106150990439	0.113005800858446
508	G	0.114106150990439	0.114106150990439
509	R	0.113005800858446	0.114106150990439
510	G	0.341665212663671	0.341665212663671
511	R	0.341665212663671	0.341665212663671
512	A	0.493666853718645	0.493666853718645
513	N	0.500000000000000	0.500000000000000
514	G	0.500000000000000	0.500000000000000
515	T	0.500000000000000	0.500000000000000
516	V	0.500000000000000	0.500000000000000
517	S	0.500000000000000	0.500000000000000
518	I	0.500000000000000	0.500000000000000
519	P	0.500000000000000	0.500000000000000
520	L	0.500000000000000	0.500000000000000
521	A	0.500000000000000	0.500000000000000
