# Supplementary material for: Conserved degronome features governing quality control associated proteolysis
Source: Nat Commun. 2022 Dec 8;13:7588. doi: 10.1038/s41467-022-35298-y (PMC9732359; doi:10.1038/s41467-022-35298-y)
Supplement: Supplementary file 7 — Supplementary Data 5 [file 41467_2022_35298_MOESM7_ESM.zip › profile_A4QMS7.csv]

# Degron profile of A4QMS7
# logit: Predicted probability of a tile being a degron (PSI<2.2) assigned to central position
# smooth: Running median spanning 5 positions
resi	aa	logit	logit_smooth
1	M	0.500000000000000	0.500000000000000
2	E	0.500000000000000	0.500000000000000
3	D	0.500000000000000	0.500000000000000
4	D	0.500000000000000	0.500000000000000
5	E	0.500000000000000	0.500000000000000
6	E	0.500000000000000	0.500000000000000
7	E	0.500000000000000	0.500000000000000
8	T	0.500000000000000	0.500000000000000
9	T	0.005048023151599	0.005360124366976
10	A	0.003626602806522	0.005360124366976
11	S	0.005360124366976	0.005360124366976
12	T	0.009082012721082	0.009082012721082
13	L	0.015348374594559	0.015348374594559
14	R	0.044252794782874	0.044252794782874
15	G	0.074633167611379	0.074633167611379
16	K	0.147050664023929	0.134670416680226
17	P	0.135949385225281	0.134670416680226
18	R	0.134670416680226	0.135949385225281
19	P	0.134670416680226	0.135949385225281
20	P	0.225275465907112	0.209514197628189
21	P	0.223373392708196	0.223373392708196
22	V	0.209514197628189	0.225275465907112
23	S	0.333387880133360	0.333387880133360
24	A	0.359906878720532	0.336397542235189
25	Q	0.336397542235189	0.359906878720532
26	S	0.391530187920023	0.391530187920023
27	A	0.391530187920023	0.391530187920023
28	F	0.587151250094081	0.455404701448749
29	S	0.455404701448749	0.455404701448749
30	Y	0.455404701448749	0.455404701448749
31	I	0.316153333978688	0.316153333978688
32	P	0.209742858661876	0.209742858661876
33	P	0.189076847531140	0.209742858661876
34	R	0.201728609698532	0.209742858661876
35	R	0.304339408830428	0.304339408830428
36	L	0.381632730620197	0.363798943023987
37	D	0.363798943023987	0.363798943023987
38	P	0.381556749717382	0.363798943023987
39	K	0.232492483040728	0.232492483040728
40	E	0.154400008743040	0.216102416966365
41	H	0.188162419923840	0.188162419923840
42	S	0.216102416966365	0.188162419923840
43	Y	0.161899224463823	0.216102416966365
44	Y	0.267134518730005	0.267134518730005
45	Y	0.283160877844268	0.283160877844268
46	R	0.441459440437851	0.441459440437851
47	P	0.635953708196140	0.635953708196140
48	A	0.762342973197824	0.736322714223540
49	R	0.736322714223540	0.762342973197824
50	T	0.806161445853217	0.806161445853217
51	G	0.894370299669185	0.832680727531276
52	I	0.901363721271847	0.832680727531276
53	I	0.832680727531276	0.832680727531276
54	S	0.756190640872521	0.832680727531276
55	L	0.756190640872521	0.756190640872521
56	Y	0.872694155347587	0.756190640872521
57	D	0.736272719092595	0.756190640872521
58	C	0.817503565741035	0.736272719092595
59	I	0.688903525779802	0.729911708801983
60	F	0.729911708801983	0.688903525779802
61	K	0.555850103575393	0.555850103575393
62	R	0.535928708550572	0.554564790066085
63	R	0.554564790066085	0.535928708550572
64	L	0.416915383906161	0.416915383906161
65	D	0.171100021231078	0.171100021231078
66	Y	0.171100021231078	0.171100021231078
67	D	0.121813425019628	0.121813425019628
68	Q	0.037642216428861	0.037642216428861
69	K	0.022070673668135	0.028538186601737
70	L	0.028538186601737	0.025027292473190
71	H	0.025027292473190	0.023239002358681
72	R	0.023239002358681	0.025027292473190
73	D	0.023239002358681	0.025027292473190
74	D	0.034740669806672	0.034740669806672
75	R	0.037588481598649	0.037588481598649
76	E	0.077702496971091	0.077702496971091
77	H	0.134731921352569	0.077702496971091
78	A	0.115844181211909	0.077702496971091
79	K	0.038497446735148	0.038497446735148
80	S	0.020876291082300	0.020876291082300
81	L	0.011217703084250	0.020876291082300
82	G	0.020514805237248	0.020876291082300
83	L	0.023493563538438	0.023493563538438
84	H	0.023493563538438	0.023493563538438
85	V	0.034395696559069	0.033548423912850
86	N	0.053339779411428	0.034395696559069
87	E	0.033548423912850	0.053339779411428
88	E	0.059078569828626	0.059078569828626
89	E	0.105510463234897	0.059689160116727
90	Q	0.059689160116727	0.059689160116727
91	E	0.077458563761679	0.066027686399330
92	R	0.042781026888634	0.066027686399330
93	P	0.066027686399330	0.066027686399330
94	V	0.066963331079025	0.066027686399330
95	G	0.064018771872307	0.066963331079025
96	V	0.100981562725869	0.100981562725869
97	L	0.174303613689764	0.174303613689764
98	T	0.428117257635766	0.391599532966579
99	S	0.391599532966579	0.428117257635766
100	S	0.508469609778583	0.449021929895480
101	V	0.449021929895480	0.449021929895480
102	Y	0.661242502512628	0.449021929895480
103	G	0.396548514087693	0.448701324067369
104	K	0.424889302345528	0.424889302345528
105	R	0.448701324067369	0.396548514087693
106	I	0.255780047597210	0.268355406977746
107	N	0.268355406977746	0.255780047597210
108	Q	0.154912758019936	0.255121480152885
109	P	0.255121480152885	0.154912758019936
110	I	0.131828672862030	0.133155492889399
111	E	0.086453663526977	0.131828672862030
112	P	0.133155492889399	0.114459514637761
113	L	0.114459514637761	0.114378598683211
114	N	0.114378598683211	0.114378598683211
115	R	0.097619080950218	0.114378598683211
116	D	0.111758139877727	0.111758139877727
117	F	0.143354936840051	0.097619080950218
118	G	0.089581328605222	0.111758139877727
119	R	0.082823877666113	0.143354936840051
120	A	0.214029332440218	0.147824596017369
121	N	0.256869892229475	0.147824596017369
122	H	0.147824596017369	0.147824596017369
123	V	0.147824596017369	0.147824596017369
124	Q	0.074376429968818	0.147824596017369
125	A	0.246603194558396	0.147824596017369
126	D	0.129606161716711	0.164547452147718
127	F	0.164547452147718	0.208527788419908
128	Y	0.255366251435393	0.164547452147718
129	R	0.208527788419908	0.164547452147718
130	K	0.160132708967122	0.160132708967122
131	N	0.130681399603982	0.130681399603982
132	D	0.062482318805539	0.118913323662448
133	I	0.118913323662448	0.118913323662448
134	P	0.076764318888680	0.118913323662448
135	S	0.152079871504709	0.121676445841093
136	L	0.163480634621611	0.121676445841093
137	K	0.121676445841093	0.152079871504709
138	E	0.098397835197450	0.163480634621611
139	P	0.500000000000000	0.500000000000000
140	G	0.500000000000000	0.500000000000000
141	F	0.500000000000000	0.500000000000000
142	G	0.500000000000000	0.500000000000000
143	H	0.500000000000000	0.500000000000000
144	I	0.500000000000000	0.500000000000000
145	A	0.500000000000000	0.500000000000000
146	P	0.500000000000000	0.500000000000000
147	S	0.500000000000000	0.500000000000000
