# Supplementary material for: Conserved degronome features governing quality control associated proteolysis
Source: Nat Commun. 2022 Dec 8;13:7588. doi: 10.1038/s41467-022-35298-y (PMC9732359; doi:10.1038/s41467-022-35298-y)
Supplement: Supplementary file 7 — Supplementary Data 5 [file 41467_2022_35298_MOESM7_ESM.zip › profile_A4QN01.csv]

# Degron profile of A4QN01
# logit: Predicted probability of a tile being a degron (PSI<2.2) assigned to central position
# smooth: Running median spanning 5 positions
resi	aa	logit	logit_smooth
1	M	0.500000000000000	0.500000000000000
2	K	0.500000000000000	0.500000000000000
3	H	0.500000000000000	0.500000000000000
4	K	0.500000000000000	0.500000000000000
5	Y	0.500000000000000	0.500000000000000
6	N	0.500000000000000	0.500000000000000
7	T	0.500000000000000	0.500000000000000
8	L	0.500000000000000	0.500000000000000
9	S	0.364162011655872	0.411814289046654
10	W	0.260006500321856	0.411814289046654
11	Y	0.411814289046654	0.411814289046654
12	K	0.412007732481750	0.412007732481750
13	K	0.445026132967079	0.445026132967079
14	E	0.463938075459066	0.463938075459066
15	R	0.689541033978180	0.682524423326141
16	S	0.789310925082465	0.682524423326141
17	T	0.682524423326141	0.682524423326141
18	Q	0.664832118433651	0.664832118433651
19	L	0.459876386221881	0.459876386221881
20	R	0.220180121938354	0.338056514228911
21	R	0.338056514228911	0.338056514228911
22	F	0.290548465036181	0.338056514228911
23	I	0.572680555652197	0.572680555652197
24	V	0.698870534593254	0.698870534593254
25	H	0.812604270880389	0.812604270880389
26	Q	0.889061141153709	0.889061141153709
27	P	0.942254473684105	0.889061141153709
28	E	0.903579793371146	0.889061141153709
29	V	0.812766300739372	0.872789622182919
30	G	0.872789622182919	0.862295694213772
31	L	0.862295694213772	0.841892172222583
32	F	0.841892172222583	0.841892172222583
33	F	0.712404280962485	0.841892172222583
34	F	0.799107888368955	0.841892172222583
35	L	0.897720018799960	0.897720018799960
36	R	0.912584901945912	0.897720018799960
37	D	0.912584901945912	0.897720018799960
38	V	0.852326157180625	0.885295823790070
39	V	0.885295823790070	0.852326157180625
40	Y	0.805956659503607	0.805956659503607
41	N	0.781142496839793	0.781142496839793
42	Y	0.673312991796707	0.673312991796707
43	I	0.639131373732718	0.639131373732718
44	T	0.444852820467502	0.639131373732718
45	E	0.582511296026983	0.604294027930438
46	K	0.738390049229507	0.582511296026983
47	T	0.604294027930438	0.582511296026983
48	T	0.339546916334868	0.339546916334868
49	C	0.242659534555542	0.255566687720293
50	R	0.255566687720293	0.242659534555542
51	C	0.241502045312967	0.241502045312967
52	P	0.072495093552857	0.093326322290189
53	L	0.072495093552857	0.076249222163726
54	T	0.093326322290189	0.072495093552857
55	Q	0.076249222163726	0.076249222163726
56	E	0.071472805122216	0.076249222163726
57	R	0.124540544393261	0.071472805122216
58	P	0.062780489254413	0.071472805122216
59	C	0.062780489254413	0.078288176485825
60	D	0.078288176485825	0.078288176485825
61	T	0.165192083366419	0.165192083366419
62	G	0.176576108721102	0.176576108721102
63	G	0.254042756251506	0.254042756251506
64	K	0.254042756251506	0.254042756251506
65	F	0.335205650141288	0.254042756251506
66	G	0.211539484614080	0.211539484614080
67	R	0.153409948076701	0.211539484614080
68	I	0.174936214527938	0.211539484614080
69	W	0.242850434974315	0.230238926843570
70	I	0.230238926843570	0.242850434974315
71	C	0.373040194178576	0.373040194178576
72	Q	0.420670932195378	0.420670932195378
73	P	0.610596046543946	0.610596046543946
74	E	0.624320555815256	0.624320555815256
75	E	0.817353713316650	0.751125037336822
76	L	0.869442428612164	0.751125037336822
77	G	0.751125037336822	0.751125037336822
78	K	0.564360511006136	0.564360511006136
79	M	0.267564741761192	0.267564741761192
80	Q	0.115529031214580	0.210083010939913
81	I	0.210083010939913	0.210083010939913
82	W	0.191304120375184	0.210083010939913
83	I	0.279789694589561	0.279789694589561
84	C	0.504389909695719	0.333258793181429
85	Q	0.333258793181429	0.416400179805779
86	P	0.573735924779156	0.416400179805779
87	E	0.416400179805779	0.333258793181429
88	E	0.309046584712894	0.309046584712894
89	L	0.277752561898144	0.277752561898144
90	G	0.169300679238902	0.169300679238902
91	K	0.094245427286811	0.094245427286811
92	M	0.071379293743675	0.075477443436914
93	Q	0.075477443436914	0.075477443436914
94	I	0.075477443436914	0.075477443436914
95	D	0.081405608893342	0.081405608893342
96	K	0.188416036605832	0.188416036605832
97	N	0.444687339504665	0.424604087843995
98	R	0.424604087843995	0.444687339504665
99	T	0.665230561946428	0.665230561946428
100	M	0.806716401391800	0.797436493534393
101	V	0.827715918367866	0.797436493534393
102	Q	0.797436493534393	0.806716401391800
103	Q	0.593814237281420	0.797436493534393
104	M	0.846043331745189	0.787797983180456
105	W	0.744448642512582	0.774820847604261
106	Y	0.787797983180456	0.774820847604261
107	I	0.774820847604261	0.774820847604261
108	W	0.774820847604261	0.774820847604261
109	Y	0.644761006160329	0.684255479766618
110	G	0.515583758462557	0.684255479766618
111	G	0.684255479766618	0.684255479766618
112	L	0.815242380919356	0.713778709706988
113	D	0.713778709706988	0.719407363201330
114	T	0.719407363201330	0.719407363201330
115	S	0.735608119063514	0.713778709706988
116	T	0.699743542027079	0.699743542027079
117	N	0.559427415746738	0.559427415746738
118	S	0.356717608440257	0.524512079450339
119	L	0.524512079450339	0.500000000000000
120	L	0.500000000000000	0.500000000000000
121	P	0.500000000000000	0.500000000000000
122	I	0.500000000000000	0.500000000000000
123	L	0.500000000000000	0.500000000000000
124	V	0.500000000000000	0.500000000000000
125	R	0.500000000000000	0.500000000000000
126	G	0.500000000000000	0.500000000000000
127	M	0.500000000000000	0.500000000000000
128	A	0.500000000000000	0.500000000000000
