# Supplementary material for: Conserved degronome features governing quality control associated proteolysis
Source: Nat Commun. 2022 Dec 8;13:7588. doi: 10.1038/s41467-022-35298-y (PMC9732359; doi:10.1038/s41467-022-35298-y)
Supplement: Supplementary file 7 — Supplementary Data 5 [file 41467_2022_35298_MOESM7_ESM.zip › profile_A4QPB2.csv]

# Degron profile of A4QPB2
# logit: Predicted probability of a tile being a degron (PSI<2.2) assigned to central position
# smooth: Running median spanning 5 positions
resi	aa	logit	logit_smooth
1	M	0.500000000000000	0.500000000000000
2	E	0.500000000000000	0.500000000000000
3	G	0.500000000000000	0.500000000000000
4	H	0.500000000000000	0.500000000000000
5	V	0.500000000000000	0.500000000000000
6	Y	0.500000000000000	0.500000000000000
7	W	0.500000000000000	0.500000000000000
8	T	0.500000000000000	0.500000000000000
9	D	0.318652486468379	0.500000000000000
10	D	0.276207127006153	0.500000000000000
11	E	0.535048052728428	0.535048052728428
12	V	0.740898107994805	0.535048052728428
13	W	0.570006506868152	0.535048052728428
14	A	0.370160830981645	0.370160830981645
15	I	0.253442828711681	0.253442828711681
16	R	0.114740209040811	0.225075680308209
17	R	0.135939905904783	0.225075680308209
18	A	0.225075680308209	0.225075680308209
19	Y	0.370096649341366	0.370096649341366
20	L	0.657847320509403	0.479049034638186
21	D	0.696546041933838	0.479049034638186
22	G	0.479049034638186	0.479049034638186
23	S	0.431033881077266	0.431033881077266
24	G	0.259710782006757	0.398308541898953
25	A	0.398308541898953	0.327384954242195
26	Q	0.327384954242195	0.259710782006757
27	T	0.165433358756968	0.165433358756968
28	L	0.088693822357486	0.088693822357486
29	I	0.025238255935885	0.065177684271723
30	N	0.025238255935885	0.065177684271723
31	T	0.065177684271723	0.065177684271723
32	K	0.078817234074771	0.078817234074771
33	I	0.161769292504396	0.110919221863836
34	N	0.110919221863836	0.161769292504396
35	D	0.211203592043696	0.211203592043696
36	P	0.311121091027793	0.211203592043696
37	D	0.227809932366443	0.211203592043696
38	D	0.135208134715217	0.227809932366443
39	I	0.164637130734398	0.227809932366443
40	A	0.268056534532220	0.268056534532220
41	V	0.402085712661510	0.395440863442645
42	N	0.395440863442645	0.402085712661510
43	W	0.454621275465068	0.454621275465068
44	V	0.642618700514690	0.642618700514690
45	A	0.681400868863792	0.681400868863792
46	R	0.763892766451806	0.681400868863792
47	S	0.867458032269586	0.681400868863792
48	L	0.648573830432607	0.659354893276052
49	Y	0.618510898567370	0.648573830432607
50	W	0.659354893276052	0.618510898567370
51	T	0.583462138185286	0.583462138185286
52	H	0.546745613700177	0.546745613700177
53	T	0.416958354353391	0.546745613700177
54	G	0.483381106470038	0.546745613700177
55	T	0.619654213767106	0.483381106470038
56	E	0.563783007443674	0.483381106470038
57	H	0.407570324880074	0.407570324880074
58	I	0.286612344975553	0.286612344975553
59	E	0.168667548213808	0.177867510704153
60	V	0.177867510704153	0.177867510704153
61	T	0.159098943284071	0.177867510704153
62	C	0.275886793427010	0.275886793427010
63	L	0.486318938306740	0.486318938306740
64	N	0.614925540208253	0.596979558872317
65	S	0.735563197482724	0.596979558872317
66	T	0.596979558872317	0.596979558872317
67	S	0.266662650303039	0.487863301981425
68	H	0.487863301981425	0.266662650303039
69	K	0.218251472703851	0.218251472703851
70	I	0.136840179954854	0.136840179954854
71	L	0.077428606422265	0.077428606422265
72	V	0.045983894840582	0.077428606422265
73	S	0.069388186122114	0.077428606422265
74	E	0.131792307236103	0.131792307236103
75	D	0.155588861752066	0.155588861752066
76	M	0.257142435118881	0.237851394720059
77	D	0.257142435118881	0.237851394720059
78	E	0.237851394720059	0.237851394720059
79	P	0.080884686851801	0.080884686851801
80	R	0.065814185690610	0.065814185690610
81	A	0.030288086811743	0.065814185690610
82	I	0.055425422772464	0.065814185690610
83	A	0.093655591684914	0.093655591684914
84	L	0.263589822039968	0.263589822039968
85	H	0.320324113315450	0.320324113315450
86	P	0.657513787050464	0.625652100731391
87	E	0.625652100731391	0.657513787050464
88	M	0.795654393070802	0.657513787050464
89	G	0.731788138971664	0.625652100731391
90	L	0.560706933240701	0.560706933240701
91	T	0.332157864526541	0.332157864526541
92	Y	0.256223297231579	0.256223297231579
93	W	0.095245182655551	0.180666971406428
94	I	0.165832423741616	0.180666971406428
95	D	0.180666971406428	0.180666971406428
96	W	0.292991707167779	0.252696739935744
97	G	0.252696739935744	0.261891367956337
98	E	0.261891367956337	0.261891367956337
99	N	0.261891367956337	0.252696739935744
100	P	0.149225607455578	0.149225607455578
101	E	0.098542296635655	0.098542296635655
102	I	0.048465328446704	0.051223463000572
103	K	0.014159356779943	0.048465328446704
104	R	0.051223463000572	0.048465328446704
105	A	0.028575496768389	0.051223463000572
106	N	0.062221723551591	0.062221723551591
107	L	0.178390340790538	0.178390340790538
108	D	0.318210798461927	0.303429414382196
109	R	0.303429414382196	0.313833058365981
110	Q	0.482173092089584	0.318210798461927
111	E	0.313833058365981	0.389733258542343
112	L	0.476817822673267	0.476817822673267
113	R	0.389733258542343	0.476817822673267
114	V	0.507514346689137	0.476817822673267
115	L	0.524748085369431	0.413600212794978
116	V	0.317989610659529	0.507514346689137
117	N	0.413600212794978	0.524748085369431
118	A	0.551189747252372	0.551189747252372
119	S	0.620267994827740	0.587117140916201
120	L	0.842401209009378	0.620267994827740
121	G	0.587117140916201	0.620267994827740
122	W	0.712312379497136	0.587117140916201
123	P	0.572586821333000	0.572586821333000
124	N	0.290469519437013	0.290469519437013
125	G	0.153617008342465	0.248236714425191
126	L	0.177427511658103	0.248236714425191
127	A	0.248236714425191	0.248236714425191
128	L	0.363725250457770	0.363725250457770
129	D	0.375996953407464	0.363725250457770
130	L	0.375996953407464	0.363725250457770
131	Q	0.132001678785080	0.206936695487837
132	E	0.180032831435346	0.206936695487837
133	G	0.206936695487837	0.180032831435346
134	K	0.258670932387128	0.180032831435346
135	L	0.084941023802741	0.084941023802741
136	Y	0.066567007347929	0.081535774515783
137	W	0.071738459967259	0.071738459967259
138	G	0.081535774515783	0.071738459967259
139	D	0.054810853063744	0.081535774515783
140	A	0.113439417927947	0.113439417927947
141	K	0.182259905895272	0.182259905895272
142	T	0.334543530133272	0.182259905895272
143	D	0.210421742041962	0.182259905895272
144	K	0.075305993667761	0.075305993667761
145	I	0.045400062820752	0.045400062820752
146	E	0.022141726059221	0.045400062820752
147	A	0.031302254663060	0.045400062820752
148	I	0.056297450005658	0.046844564449562
149	S	0.046844564449562	0.056297450005658
150	V	0.089197060220515	0.089197060220515
151	D	0.153961604946631	0.153961604946631
152	E	0.255558567834456	0.153961604946631
153	T	0.153961604946631	0.153961604946631
154	K	0.077722625705937	0.160376194479892
155	R	0.216160752914948	0.153961604946631
156	Q	0.160376194479892	0.160376194479892
157	T	0.091855677413780	0.170758267769831
158	L	0.170758267769831	0.170758267769831
159	L	0.184086881295386	0.184086881295386
160	K	0.327538893235718	0.327538893235718
161	D	0.613187022675874	0.613187022675874
162	K	0.613187022675874	0.613187022675874
163	L	0.759546203948825	0.759546203948825
164	P	0.846157227843879	0.759546203948825
165	H	0.818407850279788	0.759546203948825
166	I	0.690203555307920	0.705991149361217
167	F	0.689036615062649	0.705991149361217
168	R	0.705991149361217	0.705991149361217
169	F	0.815133215111947	0.815133215111947
170	T	0.945859780704265	0.924458695078635
171	L	0.949327214158028	0.945859780704265
172	L	0.924458695078635	0.949327214158028
173	G	0.966113744646801	0.949327214158028
174	D	0.960630892002752	0.928166205720343
175	F	0.928166205720343	0.928166205720343
176	I	0.881731301390930	0.882755445414187
177	Y	0.873576771430498	0.881731301390930
178	W	0.882755445414187	0.875330871733463
179	T	0.875330871733463	0.873576771430498
180	A	0.801287034658119	0.839212860990343
181	W	0.785421220641837	0.839212860990343
182	Q	0.839212860990343	0.839212860990343
183	H	0.907799830135778	0.839212860990343
184	H	0.899862631350217	0.839212860990343
185	S	0.806255603244063	0.806255603244063
186	I	0.746828150384819	0.746828150384819
187	K	0.541655632641317	0.557752530713482
188	R	0.557752530713482	0.541655632641317
189	V	0.339334361851038	0.493920872071923
190	H	0.306669958632454	0.493920872071923
191	K	0.493920872071923	0.460748752415676
192	V	0.648268146130989	0.460748752415676
193	K	0.460748752415676	0.460748752415676
194	A	0.440822878119476	0.440822878119476
195	N	0.421115286197391	0.421115286197391
196	R	0.396081798258714	0.396081798258714
197	D	0.233012109283542	0.318290431918762
198	V	0.250759450081451	0.272416994318185
199	I	0.318290431918762	0.272416994318185
200	I	0.272416994318185	0.292022900969035
201	D	0.292022900969035	0.292022900969035
202	Q	0.292022900969035	0.292022900969035
203	L	0.292022900969035	0.292022900969035
204	P	0.469962550933829	0.394648625601050
205	D	0.394648625601050	0.394648625601050
206	L	0.689870849457494	0.394648625601050
207	M	0.394648625601050	0.394648625601050
208	G	0.231893286411090	0.394648625601050
209	L	0.201839064695344	0.394648625601050
210	K	0.463189039563167	0.275617760116752
211	A	0.414185986595819	0.275617760116752
212	V	0.275617760116752	0.376540015446124
213	N	0.262054421919918	0.275617760116752
214	V	0.376540015446124	0.262054421919918
215	D	0.257378316427225	0.257378316427225
216	K	0.220454014195252	0.220454014195252
217	V	0.157500187623856	0.157500187623856
218	V	0.096954804991962	0.096954804991962
219	G	0.082855826926920	0.082855826926920
220	T	0.052722684862733	0.052722684862733
221	N	0.024081135445427	0.036767271671990
222	P	0.036767271671990	0.036767271671990
223	H	0.026734342222702	0.036767271671990
224	A	0.052641058817661	0.052641058817661
225	D	0.086449306331368	0.052641058817661
226	R	0.063756656546915	0.052641058817661
227	N	0.038400205829847	0.053361463446357
228	G	0.050170055406949	0.053361463446357
229	G	0.053361463446357	0.053361463446357
230	A	0.056957023288206	0.056957023288206
231	A	0.067022918385784	0.056957023288206
232	T	0.057920990290339	0.057920990290339
233	C	0.040845348819821	0.060520995112564
234	A	0.060520995112564	0.060520995112564
235	S	0.100855562240835	0.100855562240835
236	S	0.147859294724562	0.147859294724562
237	R	0.219752872753689	0.205105283248571
238	P	0.240493886886084	0.205105283248571
239	T	0.205105283248571	0.215912035837100
240	Q	0.184909691988218	0.215912035837100
241	P	0.215912035837100	0.205105283248571
242	G	0.253519435956071	0.215912035837100
243	L	0.180022831804799	0.253519435956071
244	A	0.500000000000000	0.500000000000000
245	A	0.500000000000000	0.500000000000000
246	P	0.500000000000000	0.500000000000000
247	S	0.500000000000000	0.500000000000000
248	R	0.500000000000000	0.500000000000000
249	A	0.500000000000000	0.500000000000000
250	W	0.500000000000000	0.500000000000000
251	N	0.500000000000000	0.500000000000000
252	C	0.500000000000000	0.500000000000000
