# Supplementary material for: Conserved degronome features governing quality control associated proteolysis
Source: Nat Commun. 2022 Dec 8;13:7588. doi: 10.1038/s41467-022-35298-y (PMC9732359; doi:10.1038/s41467-022-35298-y)
Supplement: Supplementary file 7 — Supplementary Data 5 [file 41467_2022_35298_MOESM7_ESM.zip › profile_A4QPH2.csv]

# Degron profile of A4QPH2
# logit: Predicted probability of a tile being a degron (PSI<2.2) assigned to central position
# smooth: Running median spanning 5 positions
resi	aa	logit	logit_smooth
1	M	0.500000000000000	0.500000000000000
2	T	0.500000000000000	0.500000000000000
3	V	0.500000000000000	0.500000000000000
4	E	0.500000000000000	0.500000000000000
5	Q	0.500000000000000	0.500000000000000
6	K	0.500000000000000	0.500000000000000
7	F	0.500000000000000	0.500000000000000
8	G	0.500000000000000	0.500000000000000
9	L	0.328124501315388	0.328124501315388
10	F	0.139629514941198	0.139629514941198
11	S	0.120062405096250	0.139629514941198
12	A	0.130672613739258	0.139629514941198
13	E	0.243176513236074	0.243176513236074
14	I	0.299404429886008	0.243176513236074
15	K	0.311906922041936	0.243176513236074
16	E	0.122250884913694	0.184387178667125
17	A	0.184387178667125	0.122250884913694
18	D	0.107412279048908	0.107412279048908
19	P	0.056091701593805	0.056091701593805
20	L	0.048081649856497	0.054332150755360
21	A	0.037355377676147	0.048081649856497
22	A	0.054332150755360	0.043346620054413
23	S	0.043346620054413	0.043346620054413
24	E	0.039247325930779	0.043346620054413
25	A	0.057032984922484	0.043346620054413
26	S	0.027516058849541	0.057032984922484
27	Q	0.088044009938301	0.057032984922484
28	P	0.103003768119770	0.049389248290368
29	K	0.049389248290368	0.060493369063317
30	P	0.043650212169942	0.060493369063317
31	C	0.060493369063317	0.060493369063317
32	P	0.115894180817054	0.115894180817054
33	P	0.311369672146813	0.272671686121905
34	E	0.428612496602458	0.311369672146813
35	V	0.272671686121905	0.428612496602458
36	T	0.431552774488032	0.431552774488032
37	P	0.626578711208352	0.626578711208352
38	H	0.752169579646693	0.688848810548188
39	Y	0.767145053681052	0.752169579646693
40	I	0.688848810548188	0.766731166567456
41	W	0.829540873136702	0.767145053681052
42	I	0.766731166567456	0.829540873136702
43	D	0.920987199013030	0.886649761912583
44	F	0.893482276574163	0.893482276574163
45	L	0.886649761912583	0.920987199013030
46	V	0.940939255927583	0.931999737020215
47	Q	0.959558933949908	0.931999737020215
48	R	0.931999737020215	0.931999737020215
49	F	0.870670372405186	0.870670372405186
50	E	0.629505998941131	0.724323624005688
51	I	0.435039698008891	0.629505998941131
52	A	0.724323624005688	0.466629209730080
53	K	0.446689530745844	0.466629209730080
54	Y	0.466629209730080	0.489421791171613
55	C	0.489421791171613	0.489421791171613
56	S	0.509542656111946	0.490553079352714
57	S	0.490553079352714	0.491915627105255
58	D	0.491915627105255	0.509542656111946
59	Q	0.760090858096563	0.557991910248929
60	V	0.589466749936968	0.572469174964867
61	E	0.557991910248929	0.572469174964867
62	I	0.572469174964867	0.557991910248929
63	F	0.537733345963901	0.557991910248929
64	S	0.420124129552534	0.537733345963901
65	S	0.576466462141302	0.537733345963901
66	L	0.519173915425464	0.576466462141302
67	L	0.814761361390178	0.695149951839493
68	Q	0.782802581387163	0.782802581387163
69	R	0.695149951839493	0.782802581387163
70	S	0.829768831826673	0.695149951839493
71	M	0.692993500077647	0.692993500077647
72	S	0.477361576091827	0.578709930297959
73	L	0.477361576091827	0.477361576091827
74	N	0.578709930297959	0.477361576091827
75	I	0.367113575887841	0.367113575887841
76	G	0.249889711598879	0.367113575887841
77	R	0.280186380565561	0.367113575887841
78	A	0.380890309703405	0.380890309703405
79	K	0.430194294712423	0.381203914997817
80	G	0.381203914997817	0.381203914997817
81	S	0.556379352361176	0.381203914997817
82	M	0.335427381656640	0.350982111891503
83	N	0.350982111891503	0.350982111891503
84	R	0.222755627302985	0.350982111891503
85	H	0.414616757612022	0.382300347607896
86	V	0.382300347607896	0.414616757612022
87	A	0.486513264768080	0.486513264768080
88	A	0.653736540936054	0.653736540936054
89	I	0.716284758312569	0.704514409063071
90	G	0.825872848911116	0.716284758312569
91	P	0.704514409063071	0.825872848911116
92	R	0.849538776946822	0.839568465089461
93	F	0.839568465089461	0.849538776946822
94	K	0.901179570554503	0.898226373134852
95	L	0.909472804698384	0.898226373134852
96	L	0.898226373134852	0.898226373134852
97	T	0.898226373134852	0.898226373134852
98	L	0.684202789305720	0.898226373134852
99	G	0.830131383852192	0.885372929312174
100	L	0.907445001190107	0.830131383852192
101	S	0.885372929312174	0.830131383852192
102	L	0.766325400998072	0.810199364198213
103	L	0.810199364198213	0.766325400998072
104	H	0.696711966863347	0.726532181665717
105	A	0.713422071500884	0.713422071500884
106	D	0.726532181665717	0.713422071500884
107	V	0.528718194987520	0.716751371423656
108	V	0.716751371423656	0.716751371423656
109	P	0.716751371423656	0.716751371423656
110	N	0.731917179438425	0.716751371423656
111	A	0.454836779193088	0.454836779193088
112	T	0.295127152394110	0.454836779193088
113	I	0.441553872616714	0.454836779193088
114	R	0.527281964208315	0.527281964208315
115	N	0.690579838261600	0.527281964208315
116	V	0.569553360629105	0.569553360629105
117	L	0.487754439238661	0.569553360629105
118	R	0.676698810178058	0.569553360629105
119	E	0.568711969477369	0.650376012307758
120	K	0.650376012307758	0.650376012307758
121	I	0.774667626398745	0.650376012307758
122	Y	0.628067589100917	0.715338061756167
123	S	0.715338061756167	0.715338061756167
124	T	0.729180074733784	0.628067589100917
125	A	0.573022919769578	0.573022919769578
126	F	0.402449506231898	0.573022919769578
127	D	0.538389260418386	0.573022919769578
128	Y	0.633274886526877	0.538389260418386
129	F	0.649340045680653	0.538389260418386
130	S	0.456292655598177	0.456292655598177
131	C	0.268203849188904	0.268203849188904
132	P	0.173829767827859	0.173829767827859
133	P	0.164026089167183	0.164026089167183
134	K	0.147126682628675	0.164026089167183
135	F	0.147812102502717	0.147812102502717
136	P	0.272435142435453	0.147126682628675
137	T	0.110457221347053	0.110457221347053
138	Q	0.032146695477576	0.063337291437241
139	G	0.063337291437241	0.063337291437241
140	E	0.040413688276214	0.063337291437241
141	K	0.091631561115321	0.091631561115321
142	R	0.151454126978818	0.151454126978818
143	L	0.278200918224742	0.162816988258912
144	R	0.162816988258912	0.278200918224742
145	E	0.299478602587963	0.299478602587963
146	D	0.455739288715323	0.455739288715323
147	I	0.478492844147057	0.478492844147057
148	S	0.598279561794275	0.598279561794275
149	I	0.795981755226072	0.795981755226072
150	M	0.885479909685649	0.795981755226072
151	I	0.877547948609870	0.795981755226072
152	K	0.655943464091067	0.732322566056405
153	F	0.624896711398195	0.732322566056405
154	W	0.732322566056405	0.732322566056405
155	T	0.904550479847222	0.897381882178535
156	A	0.897381882178535	0.897381882178535
157	M	0.898384157861987	0.897381882178535
158	F	0.842000530651229	0.842000530651229
159	S	0.779901687750687	0.779901687750687
160	D	0.616253739674023	0.761903122026833
161	K	0.761903122026833	0.744935090896636
162	K	0.744935090896636	0.616253739674023
163	Y	0.556269556059974	0.556269556059974
164	L	0.513138694651739	0.513138694651739
165	T	0.513138694651739	0.513138694651739
166	A	0.259393413813585	0.276218322484456
167	S	0.276218322484456	0.259393413813585
168	Q	0.223919588567099	0.259393413813585
169	L	0.223919588567099	0.276218322484456
170	V	0.365051697883238	0.275315876078790
171	P	0.533937720079435	0.275315876078790
172	P	0.275315876078790	0.275315876078790
173	A	0.157246547627002	0.275315876078790
174	D	0.257454236718272	0.257454236718272
175	I	0.325146151174884	0.216667884298544
176	G	0.216667884298544	0.216667884298544
177	D	0.146832130778995	0.146832130778995
178	L	0.067750677033399	0.067750677033399
179	L	0.041305839768475	0.043141748580831
180	E	0.036908675458096	0.043141748580831
181	Q	0.043141748580831	0.043141748580831
182	L	0.064565656115400	0.048784592855375
183	V	0.121347282865606	0.054516521582677
184	E	0.048784592855375	0.064565656115400
185	E	0.054516521582677	0.066338133352551
186	N	0.124021683556827	0.054516521582677
187	T	0.066338133352551	0.057952785442144
188	G	0.018551244977197	0.066338133352551
189	S	0.057952785442144	0.057952785442144
190	L	0.103481569196744	0.053648119468882
191	S	0.053648119468882	0.053648119468882
192	G	0.034625212336041	0.053648119468882
193	P	0.045103826845562	0.053648119468882
194	A	0.133244703689630	0.088296581171664
195	K	0.088296581171664	0.133244703689630
196	D	0.151813437811457	0.151813437811457
197	F	0.306681257561061	0.151813437811457
198	Y	0.259756977323374	0.259756977323374
199	Q	0.149733016524338	0.263904090204933
200	R	0.263904090204933	0.263904090204933
201	G	0.324060696755413	0.309130784337937
202	F	0.309130784337937	0.324060696755413
203	D	0.383394500027918	0.383394500027918
204	F	0.397414743641152	0.397414743641152
205	F	0.618233950175699	0.596450288847056
206	N	0.596450288847056	0.618233950175699
207	K	0.634787541437335	0.618233950175699
208	I	0.639775362789594	0.634787541437335
209	T	0.583190432365980	0.634787541437335
210	N	0.762124456379811	0.639775362789594
211	V	0.593083766955798	0.593083766955798
212	S	0.733295454137720	0.593083766955798
213	A	0.526634731298380	0.526634731298380
214	V	0.229338225849434	0.229338225849434
215	I	0.177194733702445	0.197723046553133
216	K	0.197723046553133	0.177194733702445
217	P	0.102437978047276	0.141363810583085
218	Y	0.096191870836685	0.134207580494636
219	P	0.141363810583085	0.134207580494636
220	K	0.134207580494636	0.141363810583085
221	G	0.225532895394159	0.145860622579423
222	D	0.191789874800590	0.145860622579423
223	E	0.145860622579423	0.145860622579423
224	R	0.136129474687337	0.143207611427651
225	K	0.143207611427651	0.136129474687337
226	K	0.101439414934586	0.116815651502740
227	A	0.100073720402443	0.116815651502740
228	C	0.116815651502740	0.116815651502740
229	L	0.193053974921342	0.193053974921342
230	S	0.225987126608425	0.225987126608425
231	A	0.331800510410636	0.331800510410636
232	L	0.395379706859882	0.395379706859882
233	S	0.493191233413059	0.493191233413059
234	E	0.507919205208927	0.507919205208927
235	V	0.672858883905456	0.507919205208927
236	T	0.587561527228478	0.507919205208927
237	V	0.470137877103754	0.470137877103754
238	Q	0.272556519973363	0.272556519973363
239	P	0.241544974034969	0.241544974034969
240	G	0.129666571314829	0.165367128485718
241	C	0.088689203998207	0.165367128485718
242	S	0.165367128485718	0.165367128485718
243	L	0.370488776762429	0.242718560896588
244	P	0.393337185325706	0.242718560896588
245	S	0.242718560896588	0.242718560896588
246	N	0.242718560896588	0.242718560896588
247	P	0.147929544237675	0.242718560896588
248	E	0.261229387412683	0.242718560896588
249	A	0.306011250853364	0.215460617204988
250	I	0.215460617204988	0.215460617204988
251	V	0.171932952012749	0.171932952012749
252	L	0.100506761731933	0.143870124368783
253	D	0.100506761731933	0.143870124368783
254	V	0.143870124368783	0.143870124368783
255	D	0.163494417229381	0.163494417229381
256	Y	0.186955255727418	0.186955255727418
257	K	0.329547008658349	0.186955255727418
258	S	0.329547008658350	0.186955255727418
259	G	0.185416438638659	0.185416438638659
260	T	0.140747677822824	0.185416438638659
261	P	0.068998271520704	0.185416438638659
262	M	0.204276463492617	0.204276463492617
263	Q	0.220464265459783	0.220464265459783
264	S	0.409833137393446	0.274406678607363
265	A	0.274406678607363	0.409833137393446
266	A	0.428403993273907	0.414041678952225
267	K	0.414041678952225	0.428403993273907
268	A	0.614465615828328	0.597792372769261
269	P	0.597792372769261	0.614465615828328
270	Y	0.653572523440966	0.622692623903998
271	L	0.668225315956758	0.653572523440966
272	A	0.622692623903998	0.668225315956758
273	K	0.737831207536855	0.668225315956758
274	F	0.696357887927642	0.681309500166851
275	K	0.517575690672481	0.681309500166851
276	V	0.681309500166851	0.525910598800851
277	K	0.500028504999969	0.517575690672481
278	R	0.525910598800851	0.500028504999969
279	C	0.268933281713823	0.268933281713823
280	G	0.128951575677618	0.205945390108223
281	V	0.184760000430147	0.184760000430147
282	S	0.205945390108223	0.184760000430147
283	E	0.182253637304804	0.184760000430147
284	L	0.203223277231905	0.182253637304804
285	E	0.130108142745198	0.130108142745198
286	K	0.073462336497573	0.073462336497573
287	E	0.068456186938259	0.068456186938259
288	G	0.025603138359462	0.025603138359462
289	L	0.017073144600832	0.017073144600832
290	R	0.005813561529224	0.016090942745346
291	C	0.009301388982431	0.009301388982431
292	R	0.016090942745346	0.009301388982431
293	S	0.008724183715776	0.009301388982431
294	D	0.013947372068878	0.013947372068878
295	S	0.008539538526913	0.012024471307479
296	E	0.018078466792668	0.012024471307479
297	D	0.012024471307479	0.008539538526913
298	E	0.004874102375678	0.004874102375678
299	C	0.004171102142005	0.004619485938798
300	S	0.002453468348583	0.004619485938798
301	T	0.004619485938798	0.004619485938798
302	Q	0.004619485938798	0.004619485938798
303	E	0.018056275007119	0.016683101274329
304	A	0.016683101274329	0.018056275007119
305	D	0.034997539569518	0.034997539569518
306	G	0.081769420035194	0.081769420035194
307	Q	0.240004726004598	0.240004726004598
308	K	0.268736618753800	0.257317456190018
309	I	0.257317456190018	0.268736618753800
310	S	0.391659685423058	0.314720232758212
311	W	0.345355585668642	0.314720232758212
312	Q	0.314720232758212	0.345355585668642
313	A	0.157566017623776	0.345355585668642
314	A	0.375341017521653	0.375341017521653
315	I	0.461642382100250	0.461642382100250
316	F	0.461642382100250	0.461642382100250
317	K	0.461642382100250	0.461642382100250
318	L	0.296367820000861	0.421688097870094
319	G	0.421688097870094	0.421688097870094
320	D	0.421688097870094	0.374016544212016
321	D	0.374016544212016	0.374016544212016
322	C	0.374016544212016	0.374016544212016
323	R	0.344395044930799	0.344395044930799
324	Q	0.279570009567091	0.279570009567091
325	K	0.150047384574200	0.159174652931403
326	S	0.159174652931403	0.150047384574200
327	Y	0.047946958976563	0.150047384574200
328	W	0.067051625123603	0.159174652931403
329	G	0.226466844681856	0.226466844681856
330	A	0.523925082445515	0.425131242446897
331	R	0.425131242446897	0.523925082445515
332	M	0.562874667040133	0.542594986992326
333	P	0.542594986992326	0.562874667040133
334	T	0.606929269963834	0.562874667040133
335	D	0.606929269963834	0.542594986992326
336	R	0.451433920228376	0.451433920228376
337	I	0.171977073313051	0.387441974283318
338	L	0.292367495561717	0.387441974283318
339	R	0.387441974283318	0.387441974283318
340	L	0.418403052348835	0.418403052348835
341	P	0.473305511635842	0.473305511635842
342	A	0.493791201654949	0.493791201654949
343	S	0.662656288234833	0.662656288234833
344	Q	0.888911564229015	0.773772186205074
345	D	0.787531322999978	0.773772186205074
346	M	0.773772186205074	0.773772186205074
347	L	0.772816418775208	0.772816418775208
348	A	0.748268617258372	0.750402365365350
349	L	0.556581593372535	0.750402365365350
350	Q	0.750402365365350	0.750402365365350
351	I	0.820706772691813	0.808555112564249
352	I	0.808555112564249	0.820706772691813
353	D	0.895826743804193	0.895826743804193
354	L	0.967042399216433	0.936508591597390
355	F	0.936508591597390	0.936508591597390
356	K	0.936508591597390	0.936508591597390
357	N	0.857288135227704	0.924039212828291
358	I	0.857288135227704	0.910629792287939
359	F	0.924039212828291	0.903394494792000
360	Q	0.910629792287939	0.910629792287939
361	L	0.903394494792000	0.924039212828291
362	V	0.940842992471520	0.910629792287939
363	G	0.936126133939975	0.936126133939975
364	L	0.894325948161426	0.938679555115429
365	D	0.938679555115429	0.938679555115429
366	L	0.970506429010997	0.938679555115429
367	F	0.952003305820038	0.938679555115429
368	V	0.914766262786932	0.934531621553416
369	F	0.934531621553416	0.914766262786932
370	P	0.865924236663934	0.865924236663934
371	Y	0.741156422857505	0.858773888826474
372	R	0.858773888826474	0.858773888826474
373	V	0.709905310408302	0.858773888826474
374	V	0.893047317541358	0.858773888826474
375	A	0.900485136165572	0.735471053660888
376	T	0.735471053660888	0.740416993527862
377	A	0.723584377164159	0.740416993527862
378	P	0.740416993527862	0.735471053660888
379	G	0.740416993527862	0.723584377164159
380	C	0.451585874999102	0.550638829662551
381	G	0.550638829662551	0.451585874999102
382	V	0.420785366593104	0.420785366593104
383	I	0.298744434408620	0.298744434408620
384	E	0.272489365332393	0.272489365332393
385	C	0.156229363983482	0.235290226907273
386	I	0.122199708289043	0.235290226907273
387	P	0.235290226907273	0.171335189935933
388	D	0.235290226907273	0.201488440753120
389	C	0.171335189935933	0.201488440753120
390	T	0.201488440753120	0.171335189935933
391	S	0.130128869673222	0.130128869673222
392	R	0.035422709113207	0.106760120846065
393	D	0.106760120846065	0.053280806192799
394	Q	0.053280806192799	0.053280806192799
395	L	0.039915643010586	0.078066770441155
396	G	0.078066770441155	0.078066770441155
397	R	0.078066770441155	0.078066770441155
398	Q	0.083663102433387	0.083663102433387
399	T	0.144374653467460	0.144374653467460
400	D	0.145730262496401	0.145730262496401
401	F	0.145730262496401	0.145730262496401
402	G	0.239506160903713	0.192117935071594
403	M	0.371429891908290	0.192117935071594
404	Y	0.192117935071594	0.192117935071594
405	D	0.135845790157825	0.135845790157825
406	Y	0.077188961295970	0.083121344022315
407	F	0.083121344022315	0.083121344022315
408	T	0.083121344022315	0.083121344022315
409	R	0.254163211210568	0.182886231944292
410	Q	0.182886231944292	0.253366658612371
411	Y	0.356142451081903	0.253366658612371
412	G	0.253366658612371	0.253366658612371
413	D	0.153158790946588	0.253366658612371
414	E	0.307521906130875	0.216773336425944
415	S	0.216773336425944	0.204100682261597
416	T	0.204100682261597	0.216773336425944
417	L	0.167515074493389	0.216773336425944
418	A	0.258416954267968	0.258416954267968
419	F	0.434676401068589	0.323959157799952
420	Q	0.323959157799952	0.387943442550431
421	Q	0.387943442550431	0.434676401068589
422	A	0.656046552630404	0.656046552630404
423	R	0.803040603647404	0.803040603647404
424	Y	0.833428078109580	0.820162322120727
425	N	0.895481355564268	0.833428078109580
426	F	0.820162322120727	0.874712414016699
427	I	0.874712414016699	0.875308668203468
428	R	0.875308668203468	0.875308668203468
429	S	0.934611098921543	0.934611098921543
430	M	0.966604518253604	0.966604518253604
431	A	0.977929691522731	0.976258063876780
432	A	0.987204522549283	0.977929691522731
433	Y	0.976258063876780	0.981565854524004
434	S	0.990612617807475	0.981565854524004
435	L	0.981565854524004	0.976258063876780
436	L	0.928933915536920	0.933739049675603
437	L	0.928933915536920	0.928933915536920
438	F	0.933739049675603	0.928933915536920
439	L	0.881420342293952	0.881420342293952
440	L	0.820768998672937	0.820768998672937
441	Q	0.747496120060034	0.820768998672937
442	I	0.776852477139751	0.820768998672937
443	K	0.839634729833662	0.776852477139751
444	D	0.839634729833662	0.776852477139751
445	R	0.582092523440494	0.582092523440494
446	H	0.411420747229181	0.411420747229181
447	N	0.260743489574023	0.260743489574023
448	G	0.124299837597875	0.152349629281253
449	N	0.075319689230868	0.152349629281253
450	I	0.152349629281253	0.152349629281253
451	M	0.152349629281253	0.152349629281253
452	L	0.170483415585176	0.170483415585176
453	D	0.455694500311938	0.279438080498508
454	K	0.279438080498508	0.390444825895254
455	K	0.401955673060441	0.401955673060441
456	G	0.390444825895254	0.401955673060441
457	H	0.612853928398046	0.612853928398046
458	I	0.750067278588255	0.612853928398046
459	I	0.733635312453453	0.612853928398046
460	H	0.512517523881678	0.528251723916988
461	I	0.358824971499658	0.512517523881678
462	D	0.528251723916988	0.502376504603809
463	F	0.502376504603809	0.447383376944561
464	G	0.447383376944561	0.447383376944561
465	F	0.447383376944561	0.447383376944561
466	M	0.373327353807780	0.373327353807780
467	F	0.354723054651476	0.354723054651476
468	E	0.169533780694619	0.272713609406329
469	S	0.272713609406329	0.169533780694619
470	S	0.095626735273196	0.152421710696849
471	P	0.152421710696849	0.114677221251047
472	G	0.045894730683651	0.095626735273196
473	G	0.114677221251047	0.075481137704848
474	N	0.061350227558708	0.061350227558708
475	L	0.075481137704848	0.061350227558708
476	G	0.042307767008970	0.042307767008970
477	W	0.037034016947702	0.037034016947702
478	E	0.021601571320451	0.037034016947702
479	P	0.032137840882322	0.037034016947702
480	D	0.062457001375931	0.062457001375931
481	I	0.117013773692518	0.117013773692518
482	K	0.263001690212056	0.213997141791837
483	L	0.403529894698164	0.213997141791837
484	T	0.213997141791837	0.213997141791837
485	D	0.213997141791837	0.213997141791837
486	E	0.114749437442878	0.213997141791837
487	M	0.253495672904159	0.213997141791837
488	V	0.186564920778303	0.218544298704345
489	M	0.360273068095629	0.218544298704345
490	I	0.218544298704345	0.201364004334463
491	M	0.201364004334463	0.201364004334463
492	G	0.200488680757089	0.201364004334463
493	G	0.189526399901040	0.201364004334463
494	K	0.480936867364519	0.480936867364519
495	M	0.750967063289170	0.503768236154288
496	E	0.750967063289170	0.503768236154289
497	A	0.503768236154288	0.503768236154289
498	T	0.503768236154289	0.503768236154288
499	P	0.444636954331910	0.503768236154288
500	F	0.475837425513894	0.503768236154289
501	K	0.525590335520108	0.525590335520108
502	W	0.642638462507086	0.642638462507086
503	F	0.658514620912082	0.658514620912082
504	M	0.717438748603003	0.717438748603003
505	E	0.892574292935682	0.890463102371587
506	M	0.915759844649239	0.890463102371587
507	C	0.890463102371587	0.890463102371587
508	V	0.845932406016214	0.845932406016214
509	Q	0.714106770094852	0.714106770094852
510	A	0.667002626249675	0.667002626249675
511	T	0.462300701693390	0.462300701693390
512	W	0.443400296627026	0.443400296627026
513	L	0.443400296627026	0.443400296627026
514	C	0.409508207614999	0.443400296627026
515	G	0.440197510623947	0.443400296627026
516	E	0.455093442459627	0.455093442459627
517	P	0.455093442459627	0.455093442459627
518	G	0.475116287049932	0.475116287049932
519	P	0.580839022961478	0.544071958145632
520	Y	0.700361732466798	0.563928219737110
521	M	0.544071958145632	0.563928219737110
522	D	0.563928219737110	0.563928219737110
523	V	0.547786396194540	0.563928219737110
524	V	0.750625298527732	0.723786943423684
525	V	0.723786943423684	0.750625298527732
526	S	0.757090417029283	0.757090417029283
527	L	0.757090417029283	0.757090417029283
528	V	0.873236051863463	0.771805579289253
529	T	0.771805579289253	0.783116991085451
530	I	0.783116991085451	0.873236051863463
531	M	0.931029725634064	0.791079509655152
532	L	0.895186485356285	0.791079509655152
533	D	0.791079509655152	0.791079509655152
534	T	0.671993803604808	0.691794361854828
535	G	0.674398719258272	0.674398719258272
536	L	0.691794361854828	0.674398719258272
537	P	0.553759296723283	0.680292211284889
538	C	0.697514213146479	0.680292211284889
539	F	0.680292211284889	0.571531743232097
540	R	0.571531743232097	0.622996521239556
541	G	0.433575940155921	0.622996521239556
542	Q	0.622996521239556	0.622996521239556
543	T	0.753329939076258	0.646350752205260
544	I	0.801567874789450	0.646350752205260
545	K	0.646350752205260	0.646350752205260
546	L	0.630420939375888	0.630420939375888
547	L	0.615060330036440	0.615060330036440
548	K	0.463681233139299	0.463681233139299
549	H	0.315081499473887	0.396318114821566
550	R	0.396318114821566	0.331474373095760
551	F	0.290016181341629	0.315081499473887
552	S	0.331474373095760	0.290016181341629
553	P	0.230102313505102	0.230102313505102
554	N	0.200949818739373	0.213249754977739
555	M	0.200075844561975	0.213249754977739
556	T	0.213249754977739	0.213249754977739
557	E	0.301864457599411	0.274378444054352
558	R	0.274378444054352	0.301864457599411
559	E	0.374079737553169	0.374079737553169
560	A	0.394382212937106	0.375328806916938
561	A	0.375328806916938	0.394382212937106
562	N	0.414137896967600	0.414137896967600
563	F	0.588592643805714	0.588592643805714
564	I	0.639951005155813	0.639951005155813
565	M	0.767592819866105	0.767592819866105
566	K	0.851919777032978	0.808798130814644
567	V	0.808798130814644	0.851919777032978
568	I	0.888266646988414	0.851919777032978
569	Q	0.866278152312918	0.866278152312918
570	S	0.850648836462816	0.870556946262593
571	C	0.878913524548502	0.866278152312918
572	F	0.870556946262593	0.850648836462816
573	L	0.723805835407818	0.849828575283106
574	S	0.723805835407818	0.753808574493736
575	N	0.849828575283106	0.723805835407818
576	R	0.753808574493736	0.753808574493736
577	S	0.722503549366954	0.818426224493160
578	R	0.830083000950575	0.753808574493736
579	T	0.818426224493160	0.722503549366954
580	Y	0.690121052216065	0.690121052216065
581	N	0.373318547819675	0.392305193792366
582	M	0.392305193792366	0.392305193792366
583	I	0.354304751086418	0.392305193792366
584	Q	0.500000000000000	0.500000000000000
585	Y	0.500000000000000	0.500000000000000
586	Y	0.500000000000000	0.500000000000000
587	Q	0.500000000000000	0.500000000000000
588	N	0.500000000000000	0.500000000000000
589	D	0.500000000000000	0.500000000000000
590	I	0.500000000000000	0.500000000000000
591	P	0.500000000000000	0.500000000000000
592	Y	0.500000000000000	0.500000000000000
