# Supplementary material for: Conserved degronome features governing quality control associated proteolysis
Source: Nat Commun. 2022 Dec 8;13:7588. doi: 10.1038/s41467-022-35298-y (PMC9732359; doi:10.1038/s41467-022-35298-y)
Supplement: Supplementary file 7 — Supplementary Data 5 [file 41467_2022_35298_MOESM7_ESM.zip › profile_A4UGR9.csv]

# Degron profile of A4UGR9
# logit: Predicted probability of a tile being a degron (PSI<2.2) assigned to central position
# smooth: Running median spanning 5 positions
resi	aa	logit	logit_smooth
1	M	0.500000000000000	0.500000000000000
2	S	0.500000000000000	0.500000000000000
3	P	0.500000000000000	0.500000000000000
4	E	0.500000000000000	0.500000000000000
5	S	0.500000000000000	0.500000000000000
6	G	0.500000000000000	0.500000000000000
7	H	0.500000000000000	0.500000000000000
8	S	0.500000000000000	0.500000000000000
9	R	0.099179786341412	0.099179786341412
10	I	0.054887514117193	0.054887514117193
11	F	0.051910182324408	0.051910182324408
12	E	0.051910182324408	0.051910182324408
13	A	0.051910182324408	0.051910182324408
14	T	0.051910182324408	0.051910182324408
15	A	0.051910182324408	0.051910182324408
16	G	0.086668633573130	0.058346867478727
17	P	0.104303737244144	0.058346867478727
18	N	0.058346867478727	0.058346867478727
19	K	0.014982916243406	0.017104477816496
20	P	0.008075239019611	0.017104477816496
21	E	0.017104477816496	0.017104477816496
22	S	0.017104477816496	0.017104477816496
23	G	0.018232900656976	0.017104477816496
24	F	0.011312053935438	0.011312053935438
25	A	0.008613201628755	0.011312053935438
26	E	0.007668455374902	0.011312053935438
27	D	0.016340112984868	0.010253816116467
28	S	0.017314565664177	0.016340112984868
29	A	0.010253816116467	0.017314565664177
30	A	0.032790363692038	0.027003592165824
31	R	0.035259923735064	0.027003592165824
32	G	0.027003592165824	0.032790363692038
33	E	0.024704062904545	0.034001682625032
34	G	0.034001682625032	0.034001682625032
35	V	0.057769859364730	0.057769859364730
36	S	0.187301750264074	0.092269205655753
37	D	0.178498267665979	0.092269205655753
38	L	0.092269205655753	0.110774472982477
39	H	0.082037317026906	0.110774472982477
40	E	0.110774472982477	0.110774472982477
41	V	0.168195412409488	0.168195412409488
42	V	0.275372315056540	0.275372315056540
43	S	0.465291909938419	0.320106131175683
44	L	0.320106131175683	0.366195881442385
45	K	0.366195881442385	0.465291909938419
46	E	0.586553589667553	0.544321522833862
47	R	0.562895455421812	0.562895455421812
48	M	0.544321522833862	0.562895455421812
49	A	0.691830234107922	0.544321522833862
50	R	0.498821294683514	0.498821294683514
51	Y	0.225823935856306	0.318959222011479
52	Q	0.318959222011479	0.225823935856306
53	A	0.211961917939959	0.225823935856306
54	A	0.221969875007287	0.318959222011479
55	V	0.481469133992076	0.412532062508272
56	S	0.462539112243415	0.412532062508272
57	R	0.412532062508272	0.412532062508272
58	G	0.312217743493224	0.387545004568804
59	D	0.387545004568804	0.354720115650177
60	C	0.354720115650177	0.312217743493224
61	R	0.254865198798748	0.254865198798748
62	S	0.137939220625962	0.137939220625962
63	F	0.115349584877923	0.115349584877923
64	S	0.042050307275581	0.089454330117983
65	A	0.061929227818062	0.089454330117983
66	N	0.089454330117983	0.089454330117983
67	M	0.137533073423497	0.137533073423497
68	M	0.352377815096636	0.167944698100834
69	E	0.223631823051845	0.167944698100834
70	E	0.167944698100834	0.167944698100834
71	S	0.132396331713618	0.158454759549086
72	E	0.133023830659195	0.133023830659195
73	M	0.158454759549086	0.133023830659195
74	C	0.126374792931984	0.158454759549086
75	A	0.237195957295228	0.158454759549086
76	V	0.163129334182319	0.163129334182319
77	P	0.108889209017209	0.164150821474238
78	G	0.164150821474238	0.164150821474238
79	G	0.389932395226369	0.242101659992975
80	L	0.268437194730559	0.242101659992975
81	A	0.242101659992975	0.242101659992975
82	K	0.108683784276579	0.133910160832962
83	V	0.133910160832962	0.112985609993167
84	K	0.112985609993167	0.108683784276579
85	K	0.069503937424672	0.111435769430960
86	Q	0.080779937196458	0.111435769430960
87	F	0.111435769430960	0.080779937196458
88	E	0.116290313768741	0.097328053256796
89	D	0.066133638839589	0.111435769430960
90	E	0.097328053256796	0.097328053256796
91	I	0.123073314641107	0.097328053256796
92	T	0.070576237852309	0.120074356446489
93	S	0.122372987832114	0.122372987832114
94	S	0.120074356446489	0.120074356446489
95	R	0.203846492991986	0.122372987832114
96	N	0.112244619534287	0.191874313273329
97	T	0.191874313273329	0.203846492991986
98	F	0.304750719271978	0.242998077735037
99	A	0.377221633854358	0.242998077735037
100	Q	0.242998077735037	0.242998077735037
101	Y	0.240992914503321	0.240992914503321
102	Q	0.154176419013200	0.154176419013200
103	Y	0.143969111141655	0.143969111141655
104	Q	0.082138110294891	0.143969111141655
105	H	0.121598290057838	0.138558075045943
106	Q	0.217994740478650	0.121598290057838
107	N	0.138558075045943	0.124385944538537
108	R	0.115880715846155	0.124385944538537
109	S	0.124385944538537	0.122753521021020
110	E	0.070381904502342	0.115880715846155
111	Q	0.122753521021020	0.070381904502342
112	E	0.057590217231149	0.062757630029400
113	A	0.062757630029400	0.062757630029400
114	I	0.058478906798546	0.062757630029400
115	H	0.067712604951300	0.067712604951300
116	S	0.083875584981133	0.072609466395179
117	S	0.078219723421707	0.072609466395179
118	Q	0.072609466395179	0.078219723421707
119	V	0.072609466395179	0.078219723421707
120	G	0.113177282881615	0.113177282881615
121	T	0.214332120675864	0.113177282881615
122	S	0.193449113888905	0.113177282881615
123	R	0.085471506634322	0.085471506634322
124	S	0.047409425259497	0.047409425259497
125	S	0.043903762595157	0.043903762595157
126	Q	0.025684981132503	0.025684981132503
127	E	0.021144488774812	0.021144488774812
128	M	0.012508759715740	0.021144488774812
129	A	0.015550592606174	0.021144488774812
130	R	0.025952771657647	0.021029826216150
131	N	0.023993745792108	0.023993745792108
132	E	0.021029826216150	0.023993745792108
133	Q	0.041901155359887	0.023993745792108
134	E	0.021389518231753	0.038828267115359
135	G	0.038828267115359	0.038828267115359
136	S	0.070511016172198	0.036733805636190
137	K	0.036733805636190	0.036733805636190
138	V	0.030459817631740	0.030718079772595
139	Q	0.016441787706510	0.030718079772595
140	K	0.030718079772595	0.030718079772595
141	I	0.086037939133851	0.086037939133851
142	D	0.092582181935303	0.092582181935303
143	V	0.160789202170926	0.160789202170926
144	H	0.322534504739313	0.214650418677218
145	G	0.214650418677218	0.214650418677218
146	T	0.214650418677218	0.214650418677218
147	E	0.147331835882734	0.159191333880198
148	M	0.159191333880198	0.147331835882734
149	V	0.103371643895865	0.103371643895865
150	S	0.031486535657664	0.099851692114937
151	H	0.099851692114937	0.049071596009842
152	L	0.049071596009842	0.049071596009842
153	E	0.042296994226655	0.066213123196724
154	K	0.066892208553035	0.066213123196724
155	H	0.066213123196724	0.066892208553035
156	T	0.102302939097565	0.082152192253323
157	E	0.124020779672312	0.082152192253323
158	E	0.082152192253323	0.102302939097565
159	V	0.076283223295160	0.107443092329111
160	N	0.117086492394853	0.107443092329111
161	Q	0.107443092329111	0.107443092329111
162	A	0.162104303328248	0.107443092329111
163	S	0.105391224192154	0.107443092329111
164	Q	0.099486366477400	0.157076625615382
165	F	0.157076625615382	0.157076625615382
166	H	0.397893319941830	0.254324685525483
167	Q	0.365197378002566	0.267633046140283
168	Y	0.254324685525483	0.267633046140283
169	V	0.267633046140283	0.254324685525483
170	Q	0.185255265115752	0.185255265115752
171	E	0.084753385549552	0.084753385549552
172	T	0.050478169781492	0.050478169781492
173	V	0.032018694166683	0.034788264479914
174	I	0.034788264479914	0.032018694166683
175	D	0.027631624441095	0.028217337149397
176	T	0.028217337149397	0.027806936115461
177	P	0.027806936115461	0.027631624441095
178	E	0.016496018781644	0.027806936115461
179	D	0.018046771214453	0.027806936115461
180	E	0.029297341822544	0.029297341822544
181	E	0.053105538292606	0.029297341822544
182	I	0.058189902835465	0.031820570174318
183	P	0.027816101739998	0.031820570174318
184	K	0.031820570174318	0.031820570174318
185	V	0.029121341068015	0.031820570174318
186	S	0.061855889297810	0.061855889297810
187	T	0.061855889297810	0.061855889297810
188	K	0.110620624359855	0.110620624359855
189	L	0.178074517020757	0.173477146151088
190	L	0.316529859303002	0.173477146151088
191	K	0.173477146151088	0.173477146151088
192	E	0.124159835732855	0.144745051565390
193	Q	0.124159835732855	0.144745051565390
194	F	0.144745051565390	0.144745051565390
195	E	0.241242903677662	0.241242903677662
196	K	0.352515178659850	0.241242903677662
197	S	0.366076617596935	0.241242903677662
198	A	0.133168553782448	0.133168553782448
199	Q	0.071578344010924	0.109517237351860
200	E	0.044841343041733	0.109517237351860
201	K	0.109517237351860	0.071578344010924
202	I	0.118756786745774	0.097440823702802
203	L	0.067962233162765	0.109517237351860
204	Y	0.097440823702802	0.116987067715817
205	S	0.123211843465095	0.097440823702802
206	D	0.116987067715817	0.116987067715817
207	K	0.090587429332237	0.123211843465095
208	E	0.180189062908625	0.180189062908625
209	M	0.265219579926363	0.180189062908625
210	T	0.279052560945648	0.180189062908625
211	T	0.098406430308990	0.098406430308990
212	P	0.054908894118061	0.054908894118061
213	A	0.018902406246023	0.036899838212543
214	K	0.032277477808862	0.032277477808862
215	Q	0.036899838212543	0.032277477808862
216	I	0.022798375240744	0.036899838212543
217	K	0.039463995756498	0.039463995756498
218	T	0.048563455543393	0.039463995756498
219	E	0.045436031199816	0.044964271245678
220	S	0.038478470842869	0.044964271245678
221	E	0.044964271245678	0.044964271245678
222	Y	0.036948099259652	0.044964271245678
223	E	0.064891666321369	0.059265312332190
224	E	0.113677532026805	0.063281520916260
225	T	0.059265312332190	0.063281520916260
226	F	0.063281520916260	0.063281520916260
227	K	0.062636630458599	0.063281520916260
228	P	0.104261061189331	0.104261061189331
229	S	0.105286369955577	0.105286369955577
230	S	0.170109695810810	0.159738869074702
231	V	0.159738869074702	0.170109695810810
232	V	0.360897952974944	0.360897952974944
233	S	0.495875293569779	0.360897952974944
234	T	0.495875293569779	0.360897952974944
235	S	0.344885931912959	0.395400072102262
236	S	0.340027015455202	0.381405916555489
237	T	0.395400072102262	0.344885931912959
238	S	0.381405916555489	0.340027015455202
239	C	0.261428944402105	0.261428944402105
240	V	0.173451988208113	0.173451988208113
241	S	0.109574879067146	0.110645989240287
242	T	0.110645989240287	0.110645989240287
243	S	0.110645989240287	0.110645989240287
244	Q	0.118345482625719	0.118345482625719
245	R	0.188561392111886	0.118345482625719
246	K	0.186894525970716	0.118345482625719
247	E	0.103038378511334	0.103038378511334
248	T	0.071609318835259	0.071609318835259
249	S	0.043274162554580	0.071609318835259
250	T	0.071609318835259	0.071609318835259
251	T	0.071609318835259	0.071609318835259
252	R	0.071609318835259	0.071609318835259
253	Y	0.077148726916400	0.072643838151794
254	S	0.072643838151794	0.077148726916400
255	D	0.135017532215501	0.135017532215501
256	H	0.250185659432972	0.233429229133728
257	S	0.233429229133728	0.250185659432972
258	V	0.382694698056189	0.327258963732825
259	T	0.327258963732825	0.356207381438636
260	S	0.371257140753837	0.356207381438636
261	S	0.356207381438636	0.327258963732825
262	T	0.242197262976468	0.325909124200900
263	L	0.242197262976468	0.325909124200900
264	A	0.325909124200900	0.325909124200900
265	Q	0.402798098393488	0.325909124200900
266	I	0.405430417735997	0.325909124200900
267	N	0.186700775103383	0.195856345277463
268	A	0.115322266415385	0.186700775103383
269	T	0.195856345277463	0.171514149598028
270	S	0.171514149598028	0.148248761107774
271	S	0.148248761107774	0.148248761107774
272	G	0.073000369783457	0.073000369783457
273	M	0.051723263230274	0.051723263230274
274	T	0.047844060530079	0.047844060530079
275	E	0.012184890060961	0.039008790257033
276	E	0.025830885979567	0.035722306890367
277	F	0.039008790257033	0.035722306890367
278	P	0.035722306890367	0.036100766562017
279	P	0.036100766562017	0.036100766562017
280	P	0.036100766562017	0.036100766562017
281	P	0.077897103416617	0.036100766562017
282	P	0.027306118810062	0.045210729067582
283	D	0.045210729067582	0.076969345753175
284	V	0.076969345753175	0.076969345753175
285	L	0.151283074788275	0.151283074788275
286	Q	0.151283074788275	0.151283074788275
287	T	0.173354768619374	0.173354768619374
288	S	0.185428577803959	0.185428577803959
289	V	0.211242058439392	0.185428577803959
290	D	0.211242058439392	0.211242058439392
291	V	0.153178374255559	0.211242058439392
292	T	0.404742375346408	0.211242058439392
293	A	0.253124931422842	0.153178374255559
294	F	0.152831569265296	0.152831569265296
295	S	0.142508920294841	0.142508920294841
296	Q	0.122595798969994	0.131004351222940
297	S	0.131004351222940	0.131004351222940
298	P	0.087075800831134	0.131004351222940
299	E	0.263912694013669	0.151613523266404
300	L	0.151613523266404	0.172723161368373
301	P	0.231617699662274	0.172723161368373
302	S	0.172723161368373	0.151613523266404
303	P	0.095309624627239	0.095309624627239
304	P	0.050018142377874	0.095309624627239
305	R	0.088682482951738	0.095309624627239
306	R	0.144176987367825	0.144176987367825
307	L	0.165413989123896	0.144176987367825
308	P	0.245560642043001	0.165413989123896
309	V	0.137824977639213	0.165413989123896
310	P	0.168685979376377	0.168685979376377
311	K	0.138653374281437	0.168685979376377
312	D	0.262418879938918	0.262418879938918
313	V	0.420166597955191	0.278276541742002
314	Y	0.278276541742002	0.278276541742002
315	S	0.401685810346436	0.278276541742002
316	K	0.220880039586511	0.278276541742002
317	Q	0.264630161513117	0.283894317479199
318	R	0.283894317479199	0.283894317479199
319	N	0.446732613255993	0.446732613255993
320	L	0.446732613255993	0.446732613255993
321	Y	0.635267705787785	0.564251027425401
322	E	0.675259585611565	0.564251027425401
323	L	0.564251027425401	0.564251027425401
324	N	0.523955492568598	0.564251027425401
325	R	0.401274357658914	0.564251027425401
326	L	0.577101174580917	0.577101174580917
327	Y	0.577101174580917	0.577101174580917
328	K	0.618578627193540	0.577101174580917
329	H	0.406469453526573	0.426330492527956
330	I	0.426330492527956	0.426330492527956
331	H	0.426330492527956	0.406469453526573
332	P	0.271642894821189	0.273784096809302
333	E	0.190256077743311	0.273784096809302
334	L	0.273784096809302	0.271642894821189
335	R	0.290051499747218	0.190935810080044
336	K	0.190935810080044	0.190935810080044
337	N	0.125648467340845	0.185211580742452
338	L	0.185211580742452	0.125648467340845
339	E	0.100439430839345	0.124659091135812
340	K	0.056120883777029	0.124659091135812
341	D	0.124659091135812	0.124659091135812
342	Y	0.297270972019305	0.172666908588892
343	I	0.183790342523650	0.172666908588892
344	S	0.172666908588892	0.183790342523650
345	E	0.169606136172624	0.172666908588892
346	V	0.279131320540160	0.172666908588892
347	S	0.140532514817191	0.185932572922308
348	E	0.221679730860274	0.221679730860274
349	I	0.185932572922308	0.208850051588938
350	V	0.313659908519889	0.208850051588938
351	S	0.208850051588938	0.185932572922308
352	S	0.181078264481705	0.208850051588938
353	Q	0.181078264481705	0.181078264481705
354	M	0.320957079812462	0.181078264481705
355	N	0.121670443008389	0.191085528376017
356	S	0.191085528376017	0.191085528376017
357	G	0.275180227213791	0.146801224999086
358	S	0.146801224999086	0.146801224999086
359	S	0.110177015984255	0.146801224999086
360	V	0.117848199420813	0.146801224999086
361	S	0.187831922049173	0.187831922049173
362	A	0.299447191499349	0.277609744954288
363	D	0.346846319127681	0.277609744954288
364	V	0.277609744954288	0.289606050850823
365	Q	0.233634666798974	0.277609744954288
366	Q	0.289606050850823	0.244373522872373
367	A	0.244373522872373	0.233634666798974
368	R	0.139140819188053	0.139140819188053
369	Y	0.086575952943868	0.086575952943868
370	V	0.086575952943868	0.086575952943868
371	F	0.066521974258739	0.086575952943868
372	E	0.118500613300269	0.074261971570368
373	N	0.037904823453427	0.066521974258739
374	T	0.074261971570368	0.064522140496676
375	N	0.064522140496676	0.053213494731493
376	D	0.053213494731493	0.053213494731493
377	S	0.029037528461327	0.029037528461327
378	S	0.018297240455227	0.018297240455227
379	Q	0.006235498566588	0.018297240455227
380	K	0.005780136123699	0.013580702552844
381	D	0.018669591562560	0.013580702552844
382	L	0.013580702552844	0.016704999031630
383	N	0.026258472688764	0.018669591562560
384	S	0.016704999031630	0.019141382388056
385	E	0.019141382388056	0.026258472688764
386	R	0.038211655627592	0.038211655627592
387	E	0.069454086456659	0.057633948556140
388	Y	0.070861712336410	0.065641224597111
389	L	0.057633948556140	0.065641224597111
390	E	0.065641224597111	0.065641224597111
391	W	0.059947238833487	0.065641224597111
392	D	0.069047446134426	0.069047446134426
393	E	0.069047446134426	0.069047446134426
394	I	0.208247293372380	0.208247293372380
395	L	0.208247293372380	0.208247293372380
396	K	0.475682368309376	0.475682368309376
397	G	0.516186229681264	0.514824573751730
398	E	0.514824573751730	0.514824573751730
399	V	0.514824573751730	0.514824573751730
400	Q	0.298292672014105	0.514824573751730
401	S	0.439709639844535	0.514824573751730
402	I	0.537452624392590	0.439709639844535
403	R	0.517422453599383	0.439709639844535
404	W	0.221935019346883	0.448949417677074
405	I	0.232275069827893	0.448949417677074
406	F	0.448949417677074	0.343714909815540
407	E	0.529590917423679	0.343714909815540
408	N	0.343714909815540	0.343714909815540
409	Q	0.300281189721706	0.300281189721706
410	P	0.300281189721706	0.300281189721706
411	L	0.151946061651322	0.151946061651322
412	D	0.076634256612534	0.076634256612534
413	S	0.023495815133926	0.023495815133926
414	I	0.008856132683959	0.008856132683959
415	N	0.002384351026121	0.008856132683959
416	N	0.008404487377032	0.008856132683959
417	G	0.010571159779591	0.010571159779591
418	S	0.012339463879474	0.010990530478193
419	P	0.010990530478193	0.011899403007041
420	D	0.011899403007041	0.012339463879474
421	E	0.028720905352871	0.011899403007041
422	G	0.014563249738357	0.011899403007041
423	D	0.006653080153669	0.012285845635985
424	I	0.004823508317534	0.012285845635985
425	S	0.012285845635985	0.012285845635985
426	R	0.032409646788738	0.032409646788738
427	G	0.039481533943127	0.035271428957552
428	I	0.035271428957552	0.039481533943127
429	A	0.052408768686283	0.045936302039002
430	D	0.045936302039002	0.052408768686283
431	Q	0.097962607019828	0.097962607019828
432	E	0.170033309777369	0.148362029143922
433	I	0.148362029143922	0.148362029143922
434	I	0.149748525187449	0.149748525187449
435	A	0.141655085434000	0.149748525187449
436	G	0.301801445168556	0.242033935350842
437	G	0.242033935350842	0.301801445168556
438	D	0.327133900608181	0.327133900608181
439	V	0.358345741897374	0.358345741897374
440	K	0.379628438577564	0.358345741897374
441	Y	0.495837516164433	0.358345741897374
442	T	0.291087181469364	0.291087181469364
443	T	0.291087181469364	0.291087181469364
444	W	0.143266860802395	0.291087181469364
445	M	0.182751605092300	0.291087181469364
446	F	0.357186638032262	0.357186638032262
447	E	0.456690864883333	0.376908036307544
448	T	0.376908036307544	0.390841430864287
449	Q	0.526233473498248	0.390841430864287
450	P	0.390841430864287	0.388241981697066
451	I	0.388241981697066	0.388241981697066
452	D	0.238806415592931	0.238806415592931
453	T	0.138058614780680	0.153700078843367
454	L	0.153700078843367	0.138058614780680
455	G	0.052853152333427	0.085587931077934
456	A	0.071589985786720	0.071589985786720
457	Y	0.085587931077934	0.060677209141503
458	S	0.055033243430079	0.060677209141503
459	S	0.060677209141503	0.060677209141503
460	D	0.060677209141503	0.060677209141503
461	T	0.098986799998029	0.060677209141503
462	V	0.058721428620178	0.060677209141503
463	E	0.058721428620178	0.081750585893536
464	N	0.091950294914996	0.058721428620178
465	A	0.081750585893536	0.058721428620178
466	E	0.037424965953326	0.037424965953326
467	K	0.019060939670868	0.037424965953326
468	I	0.032073207268386	0.037424965953326
469	P	0.096210711295962	0.071155302879376
470	E	0.096210711295962	0.096210711295962
471	L	0.071155302879376	0.096210711295962
472	A	0.125852387721866	0.125852387721866
473	R	0.264369034967810	0.264369034967810
474	G	0.305763717205478	0.305763717205478
475	D	0.589056509951911	0.305763717205478
476	V	0.466055526185792	0.354922115092743
477	C	0.302382613073862	0.448918708874596
478	T	0.354922115092743	0.448918708874596
479	A	0.448918708874596	0.354922115092743
480	R	0.448918708874596	0.354922115092743
481	W	0.249113068390374	0.379528657789853
482	M	0.235175268296092	0.379528657789853
483	F	0.379528657789853	0.349291430026843
484	E	0.492624200085062	0.349291430026843
485	T	0.349291430026843	0.349291430026843
486	R	0.334579513837924	0.349029693224635
487	P	0.349029693224635	0.334579513837924
488	L	0.287304017080138	0.287304017080138
489	D	0.272003475571075	0.272003475571075
490	S	0.148276694440864	0.148276694440864
491	M	0.062312963940366	0.062312963940366
492	N	0.020009947621557	0.041385360149865
493	K	0.034345231823692	0.041385360149865
494	M	0.041385360149865	0.041385360149865
495	H	0.063876510799453	0.063876510799453
496	Q	0.075067930002582	0.075067930002582
497	S	0.080842604198273	0.080842604198273
498	Q	0.149648812097383	0.080842604198273
499	E	0.142305191249692	0.123955762627012
500	E	0.052254256578314	0.131741901742711
501	S	0.123955762627012	0.123955762627012
502	A	0.131741901742711	0.070869395629266
503	V	0.070869395629266	0.070869395629266
504	T	0.050774582361860	0.050774582361860
505	I	0.028158289627571	0.048060572672069
506	S	0.047082926185511	0.048060572672069
507	K	0.048060572672069	0.048060572672069
508	D	0.081649889186637	0.081649889186637
509	I	0.208922124896745	0.208922124896745
510	T	0.221755140787209	0.221755140787209
511	G	0.286718975481812	0.261727094509122
512	G	0.261727094509122	0.261727094509122
513	D	0.395835906778856	0.261727094509122
514	V	0.155941918310035	0.157386160197134
515	K	0.157386160197134	0.157386160197134
516	T	0.154545662178826	0.157386160197134
517	V	0.282798837354251	0.157386160197134
518	R	0.266785342993740	0.180000501747276
519	Y	0.152449040125663	0.266785342993740
520	M	0.180000501747276	0.266785342993740
521	F	0.352943673414537	0.308652029082219
522	E	0.452097214364829	0.352943673414537
523	T	0.308652029082219	0.452097214364829
524	Q	0.470792235791680	0.452097214364829
525	H	0.486821388014214	0.467870806864486
526	L	0.357447423583610	0.467870806864486
527	D	0.467870806864486	0.357447423583610
528	Q	0.202442786875910	0.202442786875910
529	L	0.088332971660797	0.142413708935198
530	G	0.081246947626687	0.142413708935198
531	Q	0.142413708935198	0.142413708935198
532	L	0.235813874999069	0.235813874999069
533	H	0.385865326152813	0.349692957331111
534	S	0.349692957331111	0.349692957331111
535	V	0.349692957331111	0.385865326152813
536	D	0.537224361975375	0.349692957331111
537	E	0.557165909036466	0.488594249001026
538	V	0.277709834826707	0.493987107385683
539	H	0.488594249001026	0.488594249001026
540	L	0.493987107385683	0.360356373381415
541	L	0.229777012377052	0.360356373381415
542	Q	0.360356373381415	0.346890883930546
543	L	0.346890883930546	0.272080085429843
544	R	0.190596558411935	0.346890883930546
545	S	0.272080085429843	0.346890883930546
546	E	0.526128382425726	0.380355142887244
547	L	0.380355142887244	0.380355142887244
548	K	0.380543369561072	0.380355142887244
549	E	0.246421288078770	0.265838691288748
550	I	0.261648642674031	0.261648642674031
551	K	0.265838691288748	0.261648642674031
552	G	0.236330721063199	0.261648642674031
553	N	0.348923685456881	0.265838691288748
554	V	0.235278224073252	0.236330721063199
555	K	0.351411101539644	0.235278224073252
556	R	0.210172651904468	0.235278224073252
557	S	0.193487524283769	0.351411101539644
558	I	0.439796418855960	0.400326902416537
559	K	0.400326902416537	0.439796418855960
560	C	0.546997532758987	0.546997532758987
561	F	0.764793053697497	0.564471411745543
562	E	0.815576147767392	0.564471411745543
563	T	0.564471411745543	0.564471411745543
564	Q	0.509642456864569	0.509642456864569
565	P	0.490652881588189	0.490652881588189
566	L	0.421391503110927	0.421391503110927
567	Y	0.248154362803312	0.381212524928541
568	V	0.344914678778845	0.344914678778845
569	I	0.381212524928541	0.344914678778845
570	R	0.159162732335254	0.381212524928541
571	D	0.401653704506331	0.384988635695877
572	G	0.384988635695877	0.401653704506331
573	S	0.406850374283567	0.406850374283567
574	G	0.579146340134782	0.406850374283567
575	Q	0.441245347064218	0.406850374283567
576	M	0.329831116558948	0.329831116558948
577	L	0.142137078264007	0.142137078264007
578	E	0.039084164877571	0.068767499869417
579	I	0.060403517452519	0.068767499869417
580	K	0.068767499869417	0.065089110962600
581	T	0.084321917446139	0.065089110962600
582	V	0.065089110962600	0.068767499869417
583	H	0.043997901017699	0.065089110962600
584	R	0.078392579357303	0.057512624191653
585	E	0.057512624191653	0.057512624191653
586	D	0.031794992519321	0.057512624191653
587	V	0.065592407356189	0.057512624191653
588	E	0.035867150398147	0.065592407356189
589	K	0.072474518251558	0.072474518251558
590	G	0.104133176894314	0.072474518251558
591	D	0.112969810293813	0.072474518251558
592	V	0.063512646157340	0.092670303972039
593	R	0.059752444241448	0.092670303972039
594	T	0.092670303972039	0.092670303972039
595	A	0.147996729486129	0.142801859842212
596	R	0.160624936851940	0.147996729486129
597	W	0.142801859842212	0.151566982931428
598	M	0.151566982931428	0.160624936851940
599	F	0.324806286406982	0.296843040902770
600	E	0.432974191015990	0.296843040902770
601	T	0.296843040902770	0.296843040902770
602	Q	0.163564883414068	0.282529549033222
603	P	0.282529549033222	0.244950002614671
604	L	0.244950002614671	0.163564883414068
605	D	0.147208267378208	0.150721822890742
606	T	0.150721822890742	0.147208267378208
607	I	0.100113642514523	0.147208267378208
608	N	0.092178131694654	0.150721822890742
609	K	0.231720470666519	0.208702825390792
610	D	0.243499972498846	0.231720470666519
611	I	0.208702825390792	0.243499972498846
612	T	0.387151227361118	0.251646312621182
613	E	0.251646312621182	0.364922603459473
614	I	0.502959822926364	0.364922603459473
615	K	0.364922603459473	0.251646312621182
616	V	0.139439489885157	0.226653765048780
617	V	0.139439489885157	0.226653765048780
618	R	0.226653765048780	0.170340336154023
619	G	0.356032933366296	0.170340336154023
620	I	0.170340336154023	0.226653765048780
621	S	0.133100405515907	0.183017202169720
622	M	0.313218321904535	0.183017202169720
623	E	0.183017202169720	0.183017202169720
624	E	0.183017202169720	0.183017202169720
625	N	0.138827934884980	0.140581257878256
626	V	0.081832229558709	0.140581257878256
627	K	0.140581257878256	0.140581257878256
628	G	0.288998839392459	0.176383188705838
629	G	0.271687669297443	0.176383188705838
630	V	0.176383188705838	0.187896676361612
631	S	0.125844567065603	0.187896676361612
632	K	0.187896676361612	0.187896676361612
633	A	0.255155334377310	0.214517459311092
634	K	0.447888994846599	0.214517459311092
635	W	0.214517459311092	0.255155334377310
636	L	0.214517459311092	0.423770425213469
637	F	0.423770425213469	0.235904990153670
638	E	0.478373601412680	0.235904990153670
639	T	0.235904990153670	0.235904990153670
640	Q	0.235904990153669	0.235904990153669
641	P	0.158248736804956	0.158248736804956
642	L	0.080839226262894	0.140561675602307
643	E	0.137246692962220	0.140561675602307
644	K	0.140561675602307	0.137246692962220
645	I	0.150554439737408	0.137246692962220
646	K	0.051645502968649	0.082090856765547
647	E	0.082090856765547	0.051645502968649
648	S	0.048329680809723	0.051645502968649
649	E	0.049331875142001	0.082090856765547
650	E	0.110550020341045	0.110550020341045
651	V	0.118703891400764	0.118703891400764
652	I	0.150656306412505	0.118703891400764
653	I	0.159813650471727	0.118703891400764
654	E	0.044611248139293	0.128250952723774
655	K	0.077881709668756	0.128250952723774
656	E	0.128250952723774	0.128250952723774
657	K	0.136986820762776	0.136986820762776
658	I	0.206772360694714	0.206772360694714
659	I	0.421641788168913	0.384760230162441
660	G	0.458454703245562	0.384760230162441
661	T	0.384760230162441	0.384760230162441
662	D	0.364654837203471	0.380984971876939
663	V	0.364654837203471	0.380984971876939
664	S	0.380984971876939	0.380984971876939
665	R	0.497276444437370	0.451431324948497
666	K	0.471402337743837	0.451431324948497
667	C	0.451431324948497	0.451431324948497
668	W	0.168064614579409	0.451431324948497
669	M	0.352329913504838	0.451431324948497
670	F	0.502700858730492	0.390973751916203
671	E	0.655991724499330	0.502700858730492
672	T	0.390973751916203	0.502700858730492
673	Q	0.522612754079347	0.463069329087945
674	P	0.463069329087945	0.390973751916203
675	L	0.313744484272054	0.313744484272054
676	D	0.258948040092627	0.258948040092627
677	I	0.081044132270524	0.081044132270524
678	L	0.055391747675946	0.081044132270524
679	K	0.055677701033937	0.081044132270524
680	E	0.086557419838756	0.059197624930188
681	V	0.091839687393679	0.059197624930188
682	P	0.059197624930188	0.059197624930188
683	D	0.040766109047049	0.059197624930188
684	A	0.044027686802663	0.059197624930188
685	D	0.157972297387797	0.044027686802663
686	S	0.065132202334115	0.044027686802663
687	L	0.027273026674309	0.042282450614330
688	Q	0.014645271614570	0.027273026674309
689	R	0.042282450614330	0.027273026674309
690	E	0.023329996588367	0.027627157698644
691	E	0.027627157698644	0.042282450614330
692	I	0.054350735902329	0.042288056238237
693	I	0.042288056238237	0.054350735902329
694	G	0.086964216793604	0.086964216793604
695	G	0.151777155079694	0.099691488763019
696	D	0.151076608399321	0.099691488763019
697	V	0.099691488763019	0.151076608399321
698	Q	0.094004361660452	0.151076608399321
699	T	0.253472844198272	0.253472844198272
700	T	0.334535315352049	0.253472844198272
701	K	0.334535315352049	0.253472844198272
702	H	0.124157569522083	0.334535315352049
703	L	0.187056445435660	0.334535315352049
704	F	0.363771456553067	0.240182000297809
705	E	0.518902706709385	0.255177310606967
706	T	0.240182000297809	0.255177310606967
707	L	0.255177310606967	0.240182000297809
708	P	0.223626513777827	0.235170035980311
709	I	0.124642487415187	0.223626513777827
710	E	0.235170035980311	0.177382265319538
711	A	0.177382265319538	0.124642487415187
712	L	0.097646807137800	0.148840802121322
713	K	0.098128236667156	0.140207280948520
714	D	0.148840802121322	0.140207280948520
715	S	0.140207280948520	0.148840802121322
716	P	0.150179253093709	0.148840802121322
717	D	0.173685824231731	0.150179253093709
718	I	0.112451979086978	0.150179253093709
719	G	0.180795579855136	0.112451979086978
720	K	0.093583154551495	0.093583154551495
721	L	0.030585480151132	0.034974291800286
722	Q	0.018849852952735	0.030585480151132
723	K	0.034974291800286	0.026669259245396
724	I	0.026669259245396	0.026669259245396
725	T	0.015855286109396	0.028307967311224
726	A	0.052107057785866	0.028307967311224
727	S	0.028307967311224	0.039066720195924
728	E	0.039884882268174	0.039066720195924
729	E	0.039066720195924	0.039066720195924
730	E	0.019994546991312	0.039884882268174
731	K	0.041950931850270	0.041950931850270
732	G	0.086387760572402	0.046963311514290
733	D	0.079850083434898	0.046963311514290
734	V	0.046963311514290	0.046963311514290
735	R	0.039012925669824	0.046963311514290
736	H	0.036104605270810	0.046963311514290
737	Q	0.052543970829764	0.052543970829764
738	K	0.153603650683956	0.087760497753588
739	W	0.153603650683956	0.153603650683956
740	I	0.087760497753588	0.153603650683956
741	F	0.205756236647436	0.205756236647436
742	E	0.358671313298603	0.205756236647436
743	T	0.236171399250063	0.205756236647436
744	Q	0.125280483588560	0.125280483588560
745	P	0.111309611915820	0.113462091605370
746	L	0.113462091605370	0.111309611915820
747	E	0.072298369847897	0.072298369847897
748	D	0.063786179288983	0.063786179288983
749	I	0.032726443390787	0.033261549934585
750	R	0.019162962827448	0.033261549934585
751	K	0.033261549934585	0.033261549934585
752	D	0.054850929438790	0.054850929438790
753	K	0.055980397842325	0.054850929438790
754	K	0.115877758078873	0.054850929438790
755	E	0.038509581476303	0.055980397842325
756	Y	0.038509581476303	0.038509581476303
757	T	0.120230555814366	0.038509581476303
758	R	0.032459449942165	0.032459449942165
759	T	0.032459449942165	0.032459449942165
760	V	0.026198115200232	0.032459449942165
761	K	0.026198115200232	0.032459449942165
762	L	0.046403289749114	0.046403289749114
763	E	0.046403289749114	0.046403289749114
764	E	0.063005702390145	0.063005702390145
765	V	0.063005702390145	0.063005702390145
766	D	0.063005702390145	0.063005702390145
767	R	0.062958575063223	0.063005702390145
768	G	0.119175632690899	0.082795960588825
769	D	0.129104796683347	0.082795960588825
770	V	0.082795960588825	0.082795960588825
771	K	0.045847668435095	0.082795960588825
772	N	0.062264267988494	0.082795960588825
773	Y	0.084041377104628	0.084041377104628
774	T	0.091800416951143	0.091800416951143
775	H	0.291661071012664	0.264596376261419
776	I	0.264596376261419	0.291661071012664
777	F	0.470672056493917	0.390200919978624
778	E	0.470672056493917	0.404306861108732
779	S	0.390200919978624	0.470672056493917
780	N	0.404306861108732	0.404306861108732
781	N	0.479803128039225	0.404306861108732
782	L	0.334354662288796	0.404306861108732
783	I	0.502858936342636	0.350076557250902
784	K	0.350076557250902	0.334354662288796
785	F	0.310905178511414	0.310905178511414
786	D	0.121750478946158	0.237411334318044
787	A	0.154379312097793	0.237411334318044
788	S	0.237411334318044	0.237411334318044
789	H	0.284053657161511	0.237411334318044
790	K	0.350481485388098	0.237411334318044
791	I	0.178412130516257	0.191436646352282
792	E	0.115745405001240	0.178412130516257
793	V	0.191436646352282	0.178412130516257
794	E	0.067813712515486	0.150218479162242
795	G	0.214733605596691	0.150218479162242
796	V	0.150218479162242	0.142851599586938
797	T	0.142851599586938	0.150218479162242
798	R	0.133892288436352	0.150218479162242
799	G	0.235500364024842	0.220400402128985
800	A	0.220400402128985	0.220400402128985
801	V	0.220400402128985	0.220400402128985
802	E	0.143547000499413	0.220400402128985
803	L	0.227894937459836	0.227894937459836
804	N	0.249159027078997	0.249159027078997
805	K	0.267706940842804	0.267706940842804
806	S	0.384992120991300	0.384992120991300
807	L	0.415890344720427	0.415890344720427
808	F	0.657219038975733	0.415890344720427
809	E	0.590424073850974	0.415890344720427
810	T	0.297003061513209	0.384810839734190
811	T	0.384810839734190	0.384810839734190
812	P	0.384810839734190	0.373484350307489
813	L	0.373484350307489	0.384810839734190
814	Y	0.373484350307489	0.373484350307489
815	A	0.507876690819380	0.373484350307489
816	I	0.371947730430003	0.373484350307489
817	Q	0.226275793016530	0.447542488152822
818	D	0.464868607265777	0.447542488152822
819	P	0.447542488152822	0.447542488152822
820	L	0.447542488152822	0.447542488152822
821	G	0.619084962649000	0.447542488152822
822	K	0.443893155363756	0.443893155363756
823	Y	0.298452466102380	0.298452466102380
824	H	0.165984132710246	0.165984132710246
825	Q	0.053138464204107	0.165984132710246
826	V	0.110186694672136	0.165984132710246
827	K	0.297024653172285	0.177522912502457
828	T	0.349099065285888	0.177522912502457
829	V	0.177522912502457	0.205136425089789
830	Q	0.124864982132547	0.177522912502457
831	Q	0.205136425089789	0.138556076976070
832	E	0.138556076976070	0.138556076976070
833	E	0.129825366150801	0.141087012714461
834	I	0.206111694503011	0.141087012714461
835	V	0.141087012714461	0.206111694503011
836	R	0.256513597944551	0.256513597944551
837	G	0.390656900120826	0.304139155342256
838	D	0.412609294130850	0.323827198794169
839	V	0.304139155342256	0.390656900120826
840	R	0.323827198794169	0.412609294130850
841	S	0.473698926087132	0.473698926087132
842	C	0.571293533676433	0.473698926087132
843	R	0.571293533676433	0.473698926087132
844	W	0.280860318944713	0.452173506252274
845	L	0.250366232756963	0.452173506252274
846	F	0.452173506252274	0.280860318944713
847	E	0.452173506252274	0.250366232756963
848	T	0.217448779761492	0.343972366068948
849	R	0.204799392898749	0.260387121431804
850	P	0.343972366068948	0.235260629919056
851	I	0.260387121431804	0.235260629919056
852	D	0.235260629919056	0.235260629919056
853	Q	0.224967246594876	0.224967246594876
854	F	0.124772345309258	0.224967246594876
855	D	0.134450585394087	0.224967246594876
856	E	0.355196117917897	0.291754444165384
857	S	0.370227721852534	0.355196117917897
858	I	0.291754444165384	0.355196117917897
859	H	0.496645315339115	0.370227721852534
860	K	0.326437817536406	0.496645315339115
861	F	0.543382355666821	0.496645315339115
862	Q	0.543382355666821	0.543382355666821
863	I	0.267743919515396	0.543382355666821
864	I	0.598307448257295	0.598307448257295
865	R	0.705347322659942	0.598307448257295
866	G	0.707614095137820	0.598307448257295
867	I	0.473333215027236	0.544670928555685
868	S	0.398075940016426	0.473333215027236
869	A	0.544670928555685	0.398075940016426
870	Q	0.376401288506523	0.395474670461640
871	E	0.395474670461640	0.376401288506523
872	I	0.282809862978312	0.282809862978312
873	Q	0.154412468556414	0.282809862978312
874	T	0.251022578299511	0.282809862978312
875	G	0.454390457333720	0.304969938315900
876	N	0.433208545394334	0.304969938315900
877	V	0.304969938315900	0.304969938315900
878	K	0.265510147442887	0.304969938315900
879	S	0.265510147442887	0.304969938315900
880	A	0.348624483898563	0.265510147442887
881	K	0.330601786673105	0.265510147442887
882	W	0.211057095863582	0.330601786673105
883	L	0.209242648975974	0.330601786673105
884	F	0.416075788989790	0.416075788989790
885	E	0.458528292561341	0.458528292561341
886	T	0.462272967877493	0.462272967877493
887	Q	0.630139929786478	0.462272967877493
888	P	0.630139929786478	0.556546898160214
889	L	0.409631116243895	0.556546898160214
890	D	0.556546898160214	0.409631116243895
891	S	0.266781045443764	0.266781045443764
892	I	0.100062159225356	0.100062159225356
893	K	0.056748740598378	0.056748740598378
894	Y	0.056748740598378	0.056748740598378
895	F	0.056166432659633	0.056748740598378
896	S	0.057321346528761	0.056748740598378
897	D	0.067447022774706	0.056166432659633
898	V	0.021623761256644	0.039617166045782
899	E	0.039203341779422	0.039203341779422
900	E	0.039617166045782	0.021623761256644
901	T	0.021393888224750	0.021393888224750
902	E	0.011456188935779	0.013445315783221
903	S	0.013445315783221	0.012285782291950
904	K	0.012285782291950	0.012285782291950
905	T	0.011591008074553	0.012285782291950
906	E	0.017430616870458	0.012285782291950
907	Q	0.005172199881306	0.015208609507099
908	T	0.015208609507099	0.017430616870458
909	R	0.024734404508453	0.024734404508453
910	D	0.024734404508453	0.024734404508453
911	I	0.066232251310960	0.062680345570991
912	V	0.062680345570991	0.066232251310960
913	K	0.123158464641209	0.123158464641209
914	G	0.206978166858761	0.206978166858761
915	D	0.459297443318596	0.345778724515263
916	V	0.345778724515263	0.345778724515263
917	K	0.345778724515263	0.345778724515263
918	T	0.311287189154073	0.345778724515263
919	C	0.434613897505483	0.345778724515263
920	K	0.362188659537118	0.311287189154073
921	W	0.160490815535685	0.335047062598520
922	L	0.168588436133191	0.335047062598520
923	F	0.335047062598520	0.335047062598520
924	E	0.635748133707167	0.370109636835759
925	T	0.370109636835759	0.370109636835759
926	Q	0.370109636835759	0.381678747214203
927	P	0.497763984906241	0.381678747214203
928	M	0.381678747214203	0.482987891737310
929	E	0.551574822222040	0.482987891737310
930	S	0.482987891737310	0.381678747214203
931	L	0.334546762643791	0.334546762643791
932	Y	0.212020661417752	0.319120093772921
933	E	0.319120093772921	0.212020661417752
934	K	0.210200137861296	0.212020661417752
935	V	0.142070958904432	0.221376650855028
936	S	0.283994021480241	0.221376650855028
937	L	0.221376650855028	0.260903227553529
938	M	0.318297169236474	0.260903227553529
939	T	0.260903227553529	0.221376650855028
940	S	0.085847671881351	0.131879421351707
941	S	0.084672111022103	0.131879421351707
942	E	0.131879421351707	0.131879421351707
943	E	0.140083688896328	0.132982225648756
944	I	0.132982225648756	0.134247648734080
945	H	0.134247648734080	0.140083688896328
946	K	0.140486491880500	0.140486491880500
947	G	0.169552470254849	0.169552470254849
948	D	0.273957177413947	0.178051209751334
949	V	0.178051209751334	0.179656631258654
950	K	0.179656631258654	0.260340360500709
951	T	0.260340360500709	0.260340360500709
952	C	0.342591210715597	0.260340360500709
953	T	0.324724924352968	0.260340360500709
954	W	0.182290479225407	0.324724924352968
955	L	0.192933862632904	0.324724924352968
956	F	0.391630088869031	0.262480588077916
957	E	0.548401348392209	0.262480588077916
958	T	0.262480588077916	0.262480588077916
959	Q	0.158718490873460	0.158718490873460
960	P	0.157264304806781	0.157264304806781
961	L	0.062551009521082	0.062551009521082
962	D	0.062551009521082	0.062551009521082
963	T	0.039708439127875	0.039708439127875
964	I	0.036176870639252	0.039708439127875
965	K	0.018587555979229	0.039708439127875
966	D	0.058360540875697	0.053534500710551
967	D	0.053534500710551	0.058360540875697
968	S	0.058360540875697	0.058360540875697
969	E	0.110591711715095	0.058735726118156
970	T	0.058735726118156	0.061400201602131
971	A	0.103300827350618	0.061400201602131
972	V	0.061400201602131	0.058735726118156
973	K	0.018112620259234	0.061400201602131
974	L	0.038308218517133	0.061400201602131
975	Q	0.068502145552269	0.068502145552269
976	T	0.100109852454076	0.068502145552269
977	V	0.077581108440596	0.077581108440596
978	K	0.068223688087287	0.097947273065412
979	Q	0.109925866269250	0.077581108440596
980	E	0.097947273065412	0.077313761013221
981	E	0.060480586673083	0.077313761013221
982	I	0.077313761013221	0.077313761013221
983	Q	0.066827160675440	0.077313761013221
984	G	0.126652104413164	0.126652104413164
985	G	0.212273903124849	0.152391790272494
986	D	0.227952243531877	0.164579973632363
987	V	0.152391790272494	0.164579973632363
988	R	0.164579973632363	0.164579973632363
989	T	0.164579973632363	0.164579973632363
990	A	0.213976670594597	0.164579973632363
991	C	0.200769313210313	0.164579973632363
992	F	0.119771707897869	0.200769313210313
993	L	0.152526283988339	0.200769313210313
994	F	0.326440183408400	0.284014634651046
995	E	0.472221296366301	0.284014634651046
996	T	0.284014634651046	0.284014634651046
997	E	0.174283084189720	0.174283084189720
998	N	0.107027294953246	0.142772490202810
999	L	0.142772490202810	0.107027294953246
1000	D	0.089085541971165	0.089085541971165
1001	S	0.029172619967303	0.031537132218710
1002	I	0.031537132218710	0.029172619967303
1003	Q	0.016165837174019	0.029172619967303
1004	G	0.023750259699495	0.031537132218710
1005	E	0.039417780236507	0.039417780236507
1006	E	0.039417780236507	0.039417780236507
1007	V	0.072179916236626	0.039417780236507
1008	K	0.020276268748504	0.072171825342357
1009	E	0.077751102500504	0.072171825342357
1010	I	0.072171825342357	0.044787439087040
1011	K	0.044787439087040	0.044787439087040
1012	P	0.036998319292290	0.044787439087040
1013	V	0.024768386330825	0.044787439087040
1014	E	0.070148954795517	0.070148954795517
1015	M	0.116147033774548	0.071546846141610
1016	D	0.071546846141610	0.109471013080437
1017	I	0.109471013080437	0.116147033774548
1018	Q	0.187670432994840	0.164195958781355
1019	A	0.164195958781355	0.164195958781355
1020	G	0.164195958781355	0.164195958781355
1021	D	0.301598047055733	0.164195958781355
1022	V	0.126927444818192	0.164195958781355
1023	S	0.167286113307127	0.167286113307127
1024	S	0.109722931839721	0.167286113307127
1025	M	0.197819412108032	0.167286113307127
1026	R	0.185374138361521	0.109734734554176
1027	Y	0.109734734554176	0.185374138361521
1028	K	0.091274960237647	0.185374138361521
1029	F	0.212893208865856	0.212893208865856
1030	E	0.351152269913823	0.240907276616872
1031	N	0.240907276616872	0.240907276616872
1032	Q	0.240907276616872	0.240907276616872
1033	S	0.240907276616872	0.240907276616872
1034	L	0.108053763918130	0.108053763918130
1035	D	0.060556317108654	0.108053763918130
1036	S	0.059704465929990	0.060556317108654
1037	I	0.112313669676704	0.060556317108654
1038	S	0.060011268754103	0.094894818933895
1039	S	0.094894818933895	0.112313669676704
1040	S	0.212017179743600	0.212017179743600
1041	S	0.215644559702733	0.215644559702733
1042	E	0.217499251469342	0.217499251469342
1043	E	0.217499251469342	0.217499251469342
1044	V	0.343977113873676	0.217499251469342
1045	L	0.346448030842852	0.217499251469342
1046	K	0.130042749995351	0.132015551269044
1047	K	0.069514186876388	0.130042749995351
1048	I	0.132015551269044	0.123061948297174
1049	K	0.123061948297174	0.123061948297174
1050	T	0.116843736207404	0.132015551269044
1051	L	0.148379741863375	0.148379741863375
1052	K	0.194043504706494	0.194043504706494
1053	T	0.194043504706494	0.194043504706494
1054	E	0.194043504706494	0.194043504706494
1055	D	0.168459823556777	0.194043504706494
1056	I	0.256511202579364	0.194043504706494
1057	Q	0.154578165663510	0.256511202579364
1058	K	0.277476478045743	0.277476478045743
1059	G	0.416441958869310	0.301766050049488
1060	N	0.415117662592663	0.301766050049488
1061	V	0.301766050049488	0.352764534344548
1062	L	0.253244072058533	0.352764534344548
1063	N	0.352764534344548	0.352764534344548
1064	C	0.481046149191430	0.352764534344548
1065	R	0.481046149191430	0.352764534344548
1066	W	0.334266139786179	0.481046149191430
1067	L	0.334266139786179	0.481046149191430
1068	F	0.574843460064875	0.351049746823739
1069	E	0.616395157367904	0.351049746823739
1070	N	0.351049746823739	0.351049746823739
1071	Q	0.223570954085124	0.250880897813155
1072	P	0.250880897813155	0.223570954085124
1073	I	0.106941119152396	0.106941119152396
1074	D	0.077414034547070	0.077414034547070
1075	K	0.020738366776895	0.020738366776895
1076	I	0.006429990859356	0.016250626516049
1077	K	0.005530434561235	0.016250626516049
1078	E	0.016250626516049	0.016250626516049
1079	S	0.019253809755886	0.019253809755886
1080	Q	0.021058264717618	0.020981727231058
1081	E	0.041371641949634	0.020981727231058
1082	G	0.020981727231058	0.021058264717618
1083	D	0.020981727231058	0.020981727231058
1084	E	0.044232272117414	0.020981727231058
1085	C	0.020543030506688	0.020981727231058
1086	V	0.016541041349339	0.020543030506688
1087	K	0.021669697914963	0.020049467471578
1088	T	0.010948676859911	0.020049467471578
1089	V	0.020049467471578	0.021669697914963
1090	T	0.037027557584427	0.037027557584427
1091	D	0.045755511127022	0.045755511127022
1092	I	0.067629660760097	0.067629660760097
1093	Q	0.168649485998129	0.168649485998129
1094	G	0.190985813860389	0.190985813860389
1095	G	0.219869144056040	0.219869144056040
1096	D	0.358376760596268	0.219869144056040
1097	V	0.240796540028068	0.240796540028068
1098	R	0.158274932207667	0.257891841631004
1099	K	0.257891841631004	0.257891841631004
1100	G	0.410146550328720	0.257914965278720
1101	C	0.390851789966025	0.257914965278720
1102	F	0.257914965278720	0.390851789966025
1103	I	0.208806812093718	0.390851789966025
1104	F	0.415435470363390	0.310975143931219
1105	E	0.572764447627070	0.310975143931219
1106	T	0.310975143931219	0.310975143931219
1107	F	0.193644376404140	0.203010260937786
1108	S	0.203010260937786	0.193644376404140
1109	L	0.144116840250571	0.165154982350349
1110	D	0.153658902481814	0.153658902481814
1111	E	0.165154982350349	0.144116840250571
1112	I	0.088564988282959	0.088564988282959
1113	K	0.049952055301480	0.079482779509630
1114	E	0.079482779509630	0.074520145941133
1115	E	0.074520145941133	0.074520145941133
1116	S	0.041750050927413	0.074520145941133
1117	D	0.081474013495336	0.051981918915271
1118	Y	0.045559633536486	0.051981918915271
1119	I	0.051981918915271	0.051981918915271
1120	S	0.051981918915271	0.051981918915271
1121	T	0.043911852963814	0.051981918915271
1122	K	0.090230176023100	0.090230176023100
1123	K	0.137483256818730	0.094949225177378
1124	T	0.173495509957512	0.137483256818730
1125	I	0.094949225177378	0.163140668236479
1126	T	0.263604021448678	0.163140668236479
1127	E	0.163140668236479	0.142197365845463
1128	E	0.087387024979974	0.150316362831046
1129	V	0.142197365845463	0.150316362831046
1130	I	0.150316362831046	0.150316362831046
1131	Q	0.220095438757320	0.220095438757320
1132	G	0.359935118440237	0.226641676088477
1133	D	0.509628649494195	0.226641676088477
1134	V	0.226641676088477	0.320190397847558
1135	K	0.226641676088477	0.320190397847558
1136	S	0.320190397847558	0.320190397847558
1137	Y	0.410847062888112	0.395138053026246
1138	R	0.434466630664773	0.410847062888112
1139	M	0.395138053026246	0.434466630664773
1140	L	0.464918218973757	0.464918218973757
1141	F	0.700574427833310	0.558679999372399
1142	E	0.812011766848811	0.591625763880612
1143	T	0.558679999372399	0.591625763880612
1144	Q	0.591625763880612	0.558679999372399
1145	P	0.454060077266463	0.454060077266463
1146	L	0.266440579759731	0.279284560997075
1147	Y	0.251858484800930	0.266440579759731
1148	A	0.279284560997075	0.251858484800930
1149	I	0.181920071633923	0.181920071633923
1150	Q	0.063956501496009	0.168715902584291
1151	D	0.168715902584291	0.168715902584291
1152	R	0.168715902584291	0.168715902584291
1153	E	0.181929446318526	0.181929446318526
1154	G	0.308517684673219	0.181929446318526
1155	S	0.182944687719973	0.181929446318526
1156	Y	0.108684799495313	0.108684799495313
1157	H	0.053965788667535	0.053965788667535
1158	E	0.015831117744180	0.053965788667535
1159	V	0.028871834437196	0.053965788667535
1160	T	0.108025052365755	0.107948130687302
1161	T	0.107948130687302	0.107948130687302
1162	V	0.137456906550278	0.108025052365755
1163	K	0.095306441221957	0.107948130687302
1164	K	0.152288298280859	0.100687876830312
1165	E	0.100687876830312	0.100687876830312
1166	E	0.072800593114178	0.100687876830312
1167	V	0.121474184086626	0.100687876830312
1168	I	0.080445469457659	0.121474184086626
1169	H	0.146285664482752	0.146285664482752
1170	G	0.241510074131061	0.175214983385817
1171	D	0.258638775489477	0.185538986735524
1172	V	0.175214983385817	0.241510074131061
1173	R	0.185538986735524	0.258638775489477
1174	G	0.272255700396666	0.272255700396666
1175	T	0.356456853508516	0.272255700396666
1176	R	0.378960841016900	0.272255700396666
1177	W	0.130280797724870	0.272286150470176
1178	L	0.121997682982237	0.272286150470176
1179	F	0.272286150470176	0.247189121713237
1180	E	0.372615998742675	0.247189121713237
1181	T	0.247189121713237	0.247189121713237
1182	K	0.233325517209613	0.233325517209613
1183	P	0.187714978446524	0.233325517209613
1184	L	0.187714978446524	0.233325517209613
1185	D	0.267535954185516	0.224719198868808
1186	S	0.242034230711115	0.240023949926329
1187	I	0.224719198868808	0.242034230711115
1188	N	0.240023949926329	0.242034230711115
1189	K	0.341527460842062	0.339073430633786
1190	S	0.339073430633786	0.341527460842062
1191	E	0.481314673225149	0.351523315421173
1192	T	0.524653170075675	0.383735067549296
1193	V	0.351523315421173	0.383735067549296
1194	Y	0.383735067549296	0.351523315421173
1195	V	0.237339800943236	0.265755971484509
1196	I	0.237339800943236	0.265755971484509
1197	K	0.265755971484509	0.237339800943236
1198	S	0.265755971484509	0.237339800943236
1199	V	0.214850136994436	0.265755971484509
1200	T	0.192389286343200	0.214850136994436
1201	Q	0.286640451656257	0.192389286343200
1202	E	0.190696534294610	0.190696534294610
1203	D	0.119802934510233	0.119802934510233
1204	I	0.119802934510233	0.119802934510233
1205	Q	0.067279368261769	0.119802934510233
1206	K	0.116960996007410	0.119802934510233
1207	G	0.125038147228681	0.116960996007410
1208	D	0.135380677145184	0.116960996007410
1209	V	0.081652779085173	0.125038147228681
1210	S	0.088775873600435	0.135380677145184
1211	S	0.135380677145184	0.135380677145184
1212	V	0.210296177634310	0.135380677145184
1213	R	0.197258981850903	0.135380677145184
1214	Y	0.117469421593662	0.197258981850903
1215	R	0.115250802215827	0.197258981850903
1216	F	0.259686086831781	0.191126191805029
1217	E	0.412411406865829	0.191126191805029
1218	T	0.191126191805029	0.191126191805029
1219	Q	0.119446857045615	0.119446857045615
1220	P	0.119446857045615	0.119446857045615
1221	L	0.078983168392882	0.078983168392882
1222	D	0.059314104924394	0.078983168392882
1223	Q	0.069032480062441	0.069032480062441
1224	I	0.093679018112602	0.069032480062441
1225	S	0.044909649984164	0.075705246748582
1226	E	0.075705246748582	0.082013885228559
1227	E	0.141584325715605	0.082013885228559
1228	S	0.082013885228559	0.101781289589566
1229	H	0.101781289589566	0.109367928936573
1230	N	0.109367928936573	0.109367928936573
1231	I	0.184806981581679	0.109367928936573
1232	M	0.156660378678800	0.109367928936573
1233	P	0.064532206700154	0.139826702632375
1234	S	0.051885620417938	0.139826702632375
1235	I	0.139826702632375	0.139826702632375
1236	D	0.210705750220902	0.200220926822470
1237	H	0.212529474464419	0.210705750220902
1238	I	0.200220926822470	0.210705750220902
1239	Q	0.253999204771570	0.200220926822470
1240	G	0.133679262413832	0.200220926822470
1241	G	0.160864362244899	0.194795410924473
1242	N	0.296467419236323	0.160864362244899
1243	V	0.194795410924473	0.160864362244899
1244	K	0.106208492712061	0.120104281588404
1245	T	0.120104281588404	0.106208492712061
1246	S	0.091275209069478	0.091275209069478
1247	R	0.084401828110991	0.084401828110991
1248	Q	0.047557544048559	0.061328850370379
1249	F	0.058616489229335	0.061328850370379
1250	F	0.061328850370379	0.061328850370379
1251	E	0.061328850370379	0.061328850370379
1252	S	0.062202344773673	0.062202344773673
1253	E	0.125285393091701	0.125285393091701
1254	N	0.132588025282799	0.132588025282799
1255	F	0.133850276359333	0.133850276359333
1256	D	0.196301936420851	0.194592925058255
1257	K	0.209312365881589	0.194592925058255
1258	N	0.194592925058255	0.194592925058255
1259	N	0.093038583167454	0.172763970242543
1260	Y	0.093038583167454	0.172763970242543
1261	I	0.172763970242543	0.172763970242543
1262	R	0.251300467489966	0.172763970242543
1263	T	0.285150791483388	0.203951666114861
1264	V	0.138976033774665	0.251300467489966
1265	S	0.203951666114861	0.285150791483388
1266	V	0.316667994763161	0.316667994763161
1267	N	0.355146678361131	0.316667994763161
1268	E	0.412410464209303	0.316667994763161
1269	I	0.288472043662485	0.288472043662485
1270	Q	0.167589648103267	0.288472043662485
1271	K	0.269813547555055	0.288472043662485
1272	G	0.407103650769512	0.301627728697963
1273	N	0.429329075139582	0.301627728697963
1274	V	0.301627728697963	0.301627728697963
1275	K	0.203856828011517	0.301627728697963
1276	T	0.258143334613692	0.301627728697963
1277	S	0.379954809501410	0.258143334613692
1278	T	0.311617853640818	0.258143334613692
1279	W	0.196918344331477	0.270615603347951
1280	L	0.129913845621473	0.270615603347951
1281	F	0.270615603347951	0.196918344331477
1282	E	0.335372941106221	0.182815490739150
1283	T	0.182815490739150	0.182815490739150
1284	H	0.119893297842123	0.160637161771553
1285	T	0.092453145001454	0.119893297842123
1286	M	0.160637161771553	0.098022199483462
1287	D	0.098022199483462	0.092453145001454
1288	E	0.086764621735329	0.086764621735329
1289	L	0.028214126039566	0.041883849265381
1290	R	0.012176931260578	0.039168874202708
1291	G	0.041883849265381	0.036821607077157
1292	E	0.039168874202708	0.039168874202708
1293	G	0.036821607077157	0.041546190441938
1294	L	0.060576950714059	0.041546190441938
1295	E	0.041546190441938	0.060576950714059
1296	Y	0.074095601938379	0.060576950714059
1297	E	0.074095601938379	0.041546190441938
1298	N	0.020845358890537	0.039444562226644
1299	I	0.032552972057123	0.039444562226644
1300	K	0.039444562226644	0.039444562226644
1301	T	0.063176528456509	0.039444562226644
1302	V	0.063176528456509	0.050594070307325
1303	T	0.017624122018762	0.050594070307325
1304	Q	0.050594070307325	0.044563633940973
1305	E	0.028202815537840	0.044563633940973
1306	D	0.044563633940973	0.050594070307325
1307	V	0.067296049889168	0.056991428116594
1308	Q	0.056991428116594	0.067296049889168
1309	K	0.112640137935919	0.112640137935919
1310	G	0.190859425550432	0.127976046885369
1311	D	0.205368467157136	0.127976046885369
1312	V	0.127976046885369	0.190859425550432
1313	K	0.112044000092049	0.191685780025814
1314	Q	0.191685780025814	0.191685780025814
1315	A	0.324193345039667	0.221610633712867
1316	V	0.344522585205437	0.231940076168526
1317	W	0.221610633712867	0.324193345039667
1318	L	0.231940076168526	0.344522585205437
1319	F	0.448484480758434	0.448484480758434
1320	E	0.709899224850628	0.451698910202893
1321	N	0.451698910202893	0.517447920095872
1322	R	0.517447920095872	0.517447920095872
1323	T	0.556133200868719	0.490464793675606
1324	F	0.490464793675606	0.490464793675606
1325	D	0.299107798189691	0.304950425327159
1326	S	0.304950425327159	0.299107798189691
1327	I	0.191011519504118	0.237868977330864
1328	M	0.106456021278045	0.237868977330864
1329	E	0.237868977330864	0.237868977330864
1330	A	0.284567659033559	0.237868977330864
1331	H	0.257921520606204	0.237868977330864
1332	K	0.164832751477759	0.198093993407982
1333	G	0.057174845697458	0.173533705054599
1334	I	0.198093993407982	0.164832751477759
1335	T	0.173533705054599	0.080598215888370
1336	K	0.080598215888370	0.080598215888370
1337	M	0.055078514826859	0.065869144241488
1338	T	0.048293138879482	0.058083690338429
1339	K	0.065869144241488	0.058083690338429
1340	E	0.058083690338429	0.062025103941947
1341	E	0.062025103941947	0.062025103941947
1342	I	0.081242645888371	0.062025103941947
1343	P	0.042064659704684	0.079197717300674
1344	P	0.079197717300674	0.081242645888371
1345	S	0.146310892042339	0.107865355204961
1346	D	0.175544251996133	0.114773208758758
1347	V	0.107865355204961	0.146310892042339
1348	K	0.114773208758758	0.175544251996133
1349	T	0.185883284015166	0.185883284015166
1350	T	0.252645448474231	0.237773325241873
1351	T	0.237773325241873	0.237773325241873
1352	W	0.283489101124454	0.252645448474231
1353	L	0.210876204091972	0.283489101124454
1354	F	0.333020442507786	0.283489101124454
1355	E	0.442132578454136	0.222463523365862
1356	T	0.210616228477238	0.233915723630113
1357	T	0.222463523365862	0.233915723630113
1358	P	0.233915723630113	0.226281216887836
1359	L	0.339947336960645	0.226281216887836
1360	H	0.226281216887836	0.226281216887836
1361	E	0.122222290848419	0.131110173097621
1362	F	0.131110173097621	0.131110173097621
1363	N	0.044309098765507	0.131110173097621
1364	E	0.141200709502117	0.141200709502117
1365	T	0.248736507947196	0.198457258975778
1366	R	0.198457258975778	0.198457258975778
1367	V	0.215456457225190	0.215456457225190
1368	E	0.127539467764692	0.215456457225190
1369	K	0.216337538098086	0.215456457225190
1370	I	0.311935735637927	0.150757946832618
1371	E	0.122265291421879	0.216337538098086
1372	I	0.150757946832618	0.248047721395157
1373	I	0.367454956335394	0.150757946832618
1374	G	0.248047721395157	0.150757946832618
1375	K	0.132548120141939	0.248047721395157
1376	S	0.144081052296287	0.248047721395157
1377	I	0.336702700184032	0.196151570757526
1378	K	0.349984636718048	0.286086096398863
1379	E	0.196151570757526	0.286086096398863
1380	T	0.286086096398863	0.251306238049781
1381	L	0.251306238049781	0.251306238049781
1382	E	0.251306238049781	0.286086096398863
1383	D	0.290598045934402	0.290598045934402
1384	L	0.347770775456614	0.290598045934402
1385	Y	0.311870283122447	0.290598045934402
1386	S	0.144058467398739	0.311870283122447
1387	Q	0.266560337378139	0.311870283122447
1388	K	0.563098522338401	0.442312890685401
1389	V	0.721866191910706	0.563098522338401
1390	I	0.442312890685401	0.628993586316801
1391	Q	0.628993586316801	0.628993586316801
1392	A	0.628993586316801	0.442312890685401
1393	P	0.341275279790078	0.378598432728781
1394	G	0.378598432728781	0.341275279790078
1395	I	0.315361290972799	0.315361290972799
1396	I	0.199683596102827	0.310962549303850
1397	I	0.310962549303850	0.222113968950867
1398	E	0.222113968950867	0.219084590541979
1399	A	0.174190314359391	0.219084590541979
1400	D	0.219084590541979	0.219084590541979
1401	E	0.177316149418671	0.219084590541979
1402	I	0.305065063039451	0.305065063039451
1403	G	0.353763149095078	0.305065063039451
1404	D	0.335611673419665	0.305065063039451
1405	V	0.271754619023813	0.271754619023813
1406	R	0.126948661114735	0.189427210194569
1407	M	0.189427210194569	0.189427210194569
1408	A	0.189427210194569	0.189427210194569
1409	K	0.318615617460769	0.189427210194569
1410	Y	0.409094726130814	0.318615617460769
1411	K	0.163337713330698	0.344566943454794
1412	L	0.344566943454794	0.349200132123930
1413	M	0.492523794737904	0.344566943454794
1414	N	0.349200132123930	0.344566943454794
1415	Q	0.222095877751160	0.222095877751160
1416	A	0.098273289192594	0.222095877751160
1417	S	0.153118340229292	0.195706000137718
1418	P	0.280796981040174	0.195706000137718
1419	E	0.195706000137718	0.195706000137718
1420	I	0.240539760421657	0.195706000137718
1421	Q	0.077710697972614	0.125220626115883
1422	K	0.095227640892220	0.109588499357942
1423	E	0.125220626115883	0.109588499357942
1424	E	0.109588499357942	0.125220626115883
1425	I	0.169560972195970	0.169560972195970
1426	I	0.234935971929964	0.234935971929964
1427	R	0.381219497847702	0.381219497847702
1428	A	0.459847458846550	0.439958532978496
1429	D	0.439958532978496	0.459847458846550
1430	L	0.615315675968685	0.615315675968685
1431	R	0.629163195598963	0.629163195598963
1432	N	0.735883606028583	0.629163195598963
1433	I	0.839649057236162	0.629163195598963
1434	M	0.562447763870907	0.562447763870907
1435	V	0.503416201840429	0.503416201840429
1436	N	0.487160048584337	0.489628795279225
1437	L	0.307666078631705	0.487160048584337
1438	L	0.489628795279225	0.356163636852938
1439	S	0.226705387951770	0.356163636852938
1440	K	0.356163636852938	0.489628795279225
1441	R	0.567103991646022	0.465542142086043
1442	D	0.567103991646022	0.465542142086043
1443	C	0.465542142086043	0.465542142086043
1444	T	0.226750116171348	0.226750116171348
1445	E	0.175061399969996	0.175061399969996
1446	R	0.060899919651845	0.060899919651845
1447	E	0.031518499265449	0.031518499265449
1448	I	0.024013662702587	0.031518499265449
1449	L	0.020283398780630	0.031518499265449
1450	I	0.031685605489852	0.031685605489852
1451	S	0.049376177186257	0.049376177186257
1452	E	0.057292474568846	0.057292474568846
1453	E	0.057292474568846	0.057292474568846
1454	E	0.090748208687064	0.085522806945189
1455	K	0.085522806945189	0.090748208687064
1456	G	0.130664728018141	0.121802809227545
1457	N	0.121802809227545	0.121802809227545
1458	V	0.121802809227545	0.121802809227545
1459	N	0.051273777248325	0.092205046301211
1460	L	0.055097710042997	0.092205046301211
1461	T	0.092205046301211	0.092205046301211
1462	K	0.151729189888333	0.151729189888333
1463	T	0.151729189888333	0.151729189888333
1464	Q	0.261711872448812	0.261711872448812
1465	L	0.335759266454480	0.261711872448812
1466	L	0.438811608430901	0.261711872448812
1467	N	0.208384662192316	0.238294094207970
1468	R	0.238294094207970	0.208384662192316
1469	S	0.087258881532290	0.104927429101731
1470	T	0.051491502214856	0.104927429101731
1471	E	0.104927429101731	0.104927429101731
1472	F	0.165089957942429	0.104927429101731
1473	H	0.168085726893192	0.104927429101731
1474	A	0.075196646399473	0.075196646399473
1475	E	0.021173211204666	0.044432548876915
1476	K	0.044432548876915	0.038243234035419
1477	E	0.038243234035419	0.038243234035419
1478	E	0.035390179229912	0.042635045174659
1479	I	0.042635045174659	0.042635045174659
1480	V	0.136388392095377	0.055391248511854
1481	K	0.073806993040886	0.073806993040886
1482	G	0.055391248511854	0.082374498663147
1483	D	0.082374498663147	0.082374498663147
1484	V	0.226103145607882	0.226103145607882
1485	Q	0.236578344070474	0.236578344070474
1486	Q	0.236578344070474	0.236578344070474
1487	A	0.236578344070474	0.236578344070474
1488	I	0.141063415484865	0.148354038900972
1489	K	0.087846344878487	0.148354038900972
1490	N	0.148354038900972	0.148354038900972
1491	L	0.178460220099664	0.153743050583261
1492	F	0.290669286504994	0.178460220099664
1493	S	0.153743050583261	0.286156677038237
1494	E	0.286156677038237	0.290669286504994
1495	E	0.449403447568364	0.380296892678748
1496	R	0.575207015988964	0.380296892678748
1497	S	0.380296892678748	0.380296892678748
1498	V	0.272031137528459	0.272031137528459
1499	K	0.190558432075558	0.190558432075558
1500	K	0.067113162340578	0.067113162340578
1501	G	0.035029181829081	0.035029181829081
1502	I	0.026711475811539	0.035029181829081
1503	L	0.023334466650771	0.035029181829081
1504	I	0.078109041637014	0.058643800208290
1505	Q	0.058643800208290	0.058643800208290
1506	E	0.085665655149042	0.078109041637014
1507	D	0.052622856755037	0.085665655149042
1508	E	0.107100290242795	0.107100290242795
1509	K	0.180496787266112	0.180496787266112
1510	G	0.318683245668527	0.301491974713220
1511	D	0.301491974713220	0.301491974713220
1512	I	0.301491974713220	0.301491974713220
1513	N	0.186038974886119	0.186038974886119
1514	M	0.124506306407045	0.164239954403048
1515	T	0.164239954403048	0.164239954403048
1516	I	0.164239954403048	0.164239954403048
1517	Y	0.205590252579193	0.164239954403048
1518	C	0.120638969473266	0.164239954403048
1519	L	0.155015791060142	0.174053754198655
1520	L	0.427692021452145	0.174053754198655
1521	H	0.174053754198655	0.174053754198655
1522	E	0.222761268110409	0.174053754198655
1523	N	0.098614739506288	0.098614739506288
1524	D	0.058490888264412	0.058490888264412
1525	G	0.049463043853298	0.057666308189310
1526	D	0.057666308189310	0.049463043853298
1527	T	0.028008418437782	0.028008418437782
1528	I	0.011463457524937	0.011463457524937
1529	E	0.003075508769647	0.007950119805878
1530	R	0.004856157184449	0.007950119805878
1531	E	0.007950119805878	0.007950119805878
1532	E	0.010781668033363	0.010781668033363
1533	V	0.021572204833392	0.021572204833392
1534	I	0.056043679851622	0.056043679851622
1535	G	0.113529564710315	0.084862613197127
1536	G	0.091316365125034	0.091316365125034
1537	D	0.084862613197127	0.113529564710315
1538	V	0.232808081527290	0.219515848762776
1539	K	0.219515848762776	0.232808081527290
1540	R	0.328821449707392	0.328821449707392
1541	T	0.463162051747803	0.328821449707392
1542	I	0.335959398406365	0.328821449707392
1543	H	0.164677886815720	0.205062021477499
1544	N	0.171404433047520	0.205062021477499
1545	L	0.205062021477499	0.205062021477499
1546	L	0.512388818771063	0.272847783843791
1547	S	0.381268330883991	0.272847783843791
1548	S	0.272847783843791	0.312933467169721
1549	T	0.272847783843791	0.272847783843791
1550	S	0.312933467169721	0.272847783843791
1551	N	0.174181285202030	0.272847783843791
1552	N	0.284850805670430	0.200596627778175
1553	K	0.200596627778175	0.174181285202030
1554	I	0.140830962863978	0.140830962863978
1555	S	0.080250107908332	0.080250107908332
1556	E	0.047701151225508	0.051273041744286
1557	R	0.051273041744286	0.047701151225508
1558	A	0.038844931222716	0.047701151225508
1559	K	0.031065193141882	0.051273041744286
1560	I	0.064475353299373	0.064475353299373
1561	D	0.074208681952124	0.074208681952124
1562	A	0.137080266138330	0.127240559367975
1563	S	0.127240559367975	0.128459441325366
1564	E	0.128459441325366	0.137080266138330
1565	R	0.206075107678374	0.206075107678374
1566	G	0.278637355480901	0.278637355480901
1567	N	0.390545098937703	0.278637355480901
1568	V	0.280683252784471	0.278637355480901
1569	Q	0.190419862152002	0.262433197469513
1570	F	0.262433197469513	0.262433197469513
1571	F	0.262433197469513	0.262433197469513
1572	T	0.400636964979340	0.367853309319690
1573	T	0.367853309319690	0.400636964979340
1574	C	0.482857309247010	0.482857309247010
1575	I	0.698806627437077	0.598694485901100
1576	E	0.733852330396630	0.698806627437077
1577	A	0.598694485901100	0.698806627437077
1578	G	0.752328749247562	0.636717099002150
1579	A	0.636717099002150	0.598694485901100
1580	L	0.486747717016312	0.486747717016312
1581	D	0.350026535701648	0.350026535701648
1582	Y	0.347543668544256	0.347543668544256
1583	L	0.208351683563451	0.208351683563451
1584	K	0.069088147053334	0.166721296387891
1585	Q	0.115589071632896	0.166721296387891
1586	L	0.166721296387891	0.166721296387891
1587	H	0.211077554253912	0.166721296387891
1588	T	0.211077554253912	0.202098813468596
1589	E	0.118375241497019	0.202098813468596
1590	S	0.202098813468596	0.118937602745334
1591	N	0.118937602745334	0.118375241497019
1592	E	0.039618004243929	0.039618004243929
1593	T	0.032021505706181	0.032021505706181
1594	L	0.020168128616746	0.020168128616746
1595	T	0.010223987828976	0.010955584000071
1596	A	0.005470604465809	0.010955584000071
1597	K	0.010955584000071	0.010955584000071
1598	K	0.037796903722771	0.027523947408956
1599	Q	0.028841642754131	0.027523947408956
1600	E	0.027523947408956	0.028841642754131
1601	G	0.024046758997607	0.027523947408956
1602	E	0.039901879118570	0.024046758997607
1603	K	0.012541020062689	0.012541020062689
1604	E	0.009408093596576	0.009408093596576
1605	I	0.007763613104922	0.009408093596576
1606	I	0.007763613104922	0.009408093596576
1607	G	0.015351840496353	0.015351840496353
1608	G	0.030768671776462	0.030768671776462
1609	D	0.094107041325424	0.094107041325424
1610	V	0.114687100135873	0.114687100135873
1611	E	0.175421584951124	0.175421584951124
1612	G	0.195793357435877	0.175421584951124
1613	T	0.281239585145444	0.175421584951124
1614	K	0.161211278423892	0.195793357435877
1615	L	0.150636620980917	0.232988833930118
1616	L	0.285730345551241	0.232988833930118
1617	L	0.232988833930118	0.279941737039351
1618	K	0.396050645141197	0.285730345551241
1619	K	0.279941737039351	0.396050645141197
1620	R	0.535926174203631	0.464490545821279
1621	Q	0.604350038676153	0.481900461937494
1622	S	0.464490545821279	0.481900461937494
1623	L	0.481900461937494	0.464490545821279
1624	V	0.198360448046508	0.225163354213307
1625	E	0.211451265886996	0.211451265886996
1626	R	0.225163354213307	0.207600953050715
1627	T	0.207600953050715	0.207600953050715
1628	V	0.173617654636560	0.173617654636560
1629	S	0.088687683721268	0.162415042591938
1630	E	0.152446980556288	0.152446980556288
1631	T	0.162415042591938	0.088687683721268
1632	D	0.075685405919747	0.126025590493680
1633	I	0.046297248499089	0.111902878422735
1634	I	0.126025590493680	0.111902878422735
1635	P	0.111902878422735	0.126025590493680
1636	G	0.175281712933966	0.175281712933966
1637	D	0.188882982273487	0.188882982273487
1638	V	0.259380821301942	0.259380821301942
1639	H	0.381475963535632	0.259380821301942
1640	N	0.259380821301942	0.259380821301942
1641	T	0.373289229444375	0.259380821301942
1642	V	0.212562503297955	0.212562503297955
1643	K	0.117070419223937	0.212562503297955
1644	V	0.136225400983231	0.212562503297955
1645	F	0.280449380614736	0.245833382901715
1646	M	0.370911279882235	0.280449380614736
1647	T	0.245833382901715	0.370911279882235
1648	E	0.381023489266834	0.380826840343356
1649	P	0.397428173547362	0.380826840343356
1650	Q	0.380826840343356	0.380826840343356
1651	S	0.171541206567764	0.171541206567764
1652	T	0.111967760589228	0.140906234135077
1653	F	0.130833535708377	0.130833535708377
1654	G	0.140906234135077	0.111967760589228
1655	K	0.093232048076261	0.093232048076261
1656	I	0.071398867983184	0.093232048076261
1657	P	0.062736401446066	0.093232048076261
1658	K	0.128875634016081	0.128875634016081
1659	E	0.139492540223660	0.139492540223660
1660	E	0.139492540223660	0.139492540223660
1661	I	0.139492540223660	0.139492540223660
1662	I	0.140148239124929	0.140148239124929
1663	K	0.146048012636476	0.143392165303485
1664	G	0.153550202262690	0.146048012636476
1665	D	0.143392165303485	0.153550202262690
1666	L	0.164535789390107	0.161591000917902
1667	T	0.161591000917902	0.164535789390107
1668	S	0.291779864905249	0.291779864905249
1669	T	0.550316127489631	0.291779864905249
1670	L	0.322889349199518	0.291779864905249
1671	N	0.177709825038710	0.224202983748102
1672	S	0.177709825038710	0.224202983748102
1673	L	0.224202983748102	0.224202983748102
1674	S	0.496497494791197	0.331042275120983
1675	Q	0.346688527717934	0.333467506954253
1676	A	0.331042275120983	0.333467506954253
1677	V	0.333467506954253	0.331042275120983
1678	N	0.221241782544379	0.221241782544379
1679	Q	0.079881183181149	0.221241782544379
1680	K	0.182203487162487	0.185422578378658
1681	T	0.312046824859898	0.182203487162487
1682	V	0.185422578378658	0.182203487162487
1683	T	0.146827545866365	0.153504259998527
1684	K	0.128895525616064	0.153504259998527
1685	T	0.153504259998527	0.153504259998527
1686	E	0.166510568578530	0.166510568578530
1687	E	0.236078885643750	0.236078885643750
1688	I	0.252962752897832	0.252962752897832
1689	I	0.402897101441861	0.269533733160848
1690	K	0.386213742373079	0.386213742373079
1691	G	0.269533733160848	0.402897101441861
1692	N	0.406760771685919	0.386213742373079
1693	M	0.406760771685919	0.404125685695960
1694	L	0.280239579286732	0.406760771685919
1695	A	0.404125685695960	0.404125685695960
1696	T	0.541570285426850	0.384832325705872
1697	L	0.384832325705872	0.404125685695960
1698	K	0.248983384630423	0.410494964465226
1699	S	0.410494964465226	0.385899069325940
1700	L	0.464767261536784	0.385899069325940
1701	K	0.385899069325940	0.385899069325940
1702	E	0.294697192857678	0.294697192857678
1703	S	0.173339299617567	0.173339299617567
1704	S	0.136184296524172	0.136184296524172
1705	H	0.117034311447202	0.117034311447202
1706	R	0.034060506835000	0.085456936812252
1707	W	0.043883814782104	0.043883814782104
1708	K	0.085456936812252	0.040562709404897
1709	E	0.040562709404897	0.040562709404897
1710	S	0.032791254582455	0.040562709404897
1711	K	0.028668247198812	0.033345260837245
1712	Q	0.056681503669573	0.032791254582455
1713	P	0.033345260837245	0.033173563313487
1714	D	0.029283483261309	0.033345260837245
1715	A	0.033173563313487	0.033173563313487
1716	I	0.034074098297991	0.033173563313487
1717	P	0.021028927793260	0.034074098297991
1718	G	0.056671205940513	0.056671205940513
1719	D	0.101414996778828	0.064304901920570
1720	I	0.064304901920570	0.065615527909803
1721	E	0.065615527909803	0.092052662233631
1722	K	0.092052662233631	0.092052662233631
1723	A	0.170187487462462	0.092052662233631
1724	I	0.117060807660784	0.092052662233631
1725	E	0.061771386389694	0.088965682597873
1726	C	0.068056617842953	0.088965682597873
1727	L	0.088965682597873	0.088965682597873
1728	E	0.100860082914116	0.100860082914116
1729	K	0.100860082914116	0.100860082914116
1730	A	0.268511764302130	0.219974465839597
1731	T	0.268511764302130	0.219974465839597
1732	N	0.219974465839597	0.219974465839597
1733	T	0.073665093631544	0.219974465839597
1734	K	0.206494159771954	0.206494159771954
1735	T	0.233415427773439	0.132550942904700
1736	E	0.132550942904700	0.132550942904700
1737	I	0.117407254379407	0.117407254379407
1738	L	0.065872363585142	0.097434725689783
1739	K	0.097434725689783	0.072461637562204
1740	K	0.057760226654338	0.071730358134300
1741	E	0.072461637562204	0.072461637562204
1742	L	0.071730358134300	0.072461637562204
1743	L	0.133432570963722	0.133432570963722
1744	K	0.141133464324874	0.141133464324874
1745	D	0.222537836452598	0.141133464324874
1746	D	0.208942522053116	0.141133464324874
1747	L	0.117038778791835	0.117038778791835
1748	E	0.074686763033763	0.117038778791835
1749	T	0.095073739026599	0.095073739026599
1750	S	0.144460595204325	0.088401859746525
1751	L	0.088401859746525	0.092806263214781
1752	R	0.049085776213032	0.092806263214781
1753	S	0.092806263214781	0.092806263214781
1754	L	0.161763758745249	0.161763758745249
1755	K	0.181452496531898	0.167513626968207
1756	E	0.167513626968207	0.181452496531898
1757	A	0.274240433144495	0.181452496531898
1758	Q	0.260559782667799	0.168257016297980
1759	R	0.168257016297980	0.168257016297980
1760	S	0.075281842236798	0.168257016297980
1761	F	0.114003508139230	0.116188862736444
1762	K	0.207582118111028	0.116188862736444
1763	E	0.116188862736444	0.116188862736444
1764	V	0.116188862736444	0.116188862736444
1765	H	0.102693208301743	0.104698696090684
1766	K	0.102693208301743	0.104698696090684
1767	E	0.104698696090684	0.104698696090684
1768	G	0.117395508209272	0.117395508209272
1769	V	0.184885053862779	0.154387458365100
1770	I	0.154387458365100	0.184885053862779
1771	K	0.192015451475559	0.184885053862779
1772	K	0.238364278527178	0.155066744860649
1773	D	0.155066744860649	0.155066744860649
1774	A	0.145471348802461	0.145471348802461
1775	K	0.120116694169329	0.142809443277842
1776	A	0.120116694169329	0.120116694169329
1777	V	0.142809443277842	0.120116694169329
1778	M	0.084339218345829	0.084339218345829
1779	A	0.043739048757474	0.049753984211776
1780	G	0.023672859546959	0.049753984211776
1781	S	0.049753984211776	0.049753984211776
1782	S	0.101481903943626	0.078271056278775
1783	G	0.078271056278775	0.101481903943626
1784	E	0.133146104491293	0.133146104491293
1785	Q	0.133146104491293	0.133146104491293
1786	K	0.133146104491293	0.133146104491293
1787	T	0.086115622566393	0.086115622566393
1788	D	0.076508600309665	0.079978544206651
1789	I	0.079978544206651	0.076508600309665
1790	H	0.075749253916069	0.076508600309665
1791	Q	0.061047881901558	0.079187711778923
1792	V	0.079187711778923	0.079187711778923
1793	A	0.219614025568681	0.219614025568681
1794	V	0.364270985128087	0.320402788129963
1795	Q	0.359288744167586	0.359288744167586
1796	R	0.320402788129963	0.359288744167586
1797	N	0.470722916211653	0.320402788129963
1798	K	0.270773467476808	0.270773467476808
1799	N	0.206600211680901	0.208132030894967
1800	S	0.193475284008047	0.206600211680901
1801	L	0.208132030894967	0.193475284008047
1802	L	0.109495541297416	0.109495541297416
1803	Q	0.057748464579012	0.084848413193787
1804	P	0.075371101073937	0.084848413193787
1805	K	0.084848413193787	0.084848413193787
1806	P	0.099249763097187	0.099249763097187
1807	G	0.187937710137548	0.169091369611303
1808	P	0.212083891813452	0.169091369611303
1809	F	0.169091369611303	0.169091369611303
1810	E	0.075697109877992	0.075697109877992
1811	P	0.050780116572211	0.050780116572211
1812	A	0.028161431893074	0.050780116572211
1813	A	0.033318138744297	0.050780116572211
1814	K	0.064265853752325	0.064265853752325
1815	W	0.074760327921474	0.074760327921474
1816	Q	0.089758359351337	0.086264646968743
1817	G	0.104975876067845	0.089758359351337
1818	G	0.086264646968743	0.104975876067845
1819	A	0.110580786227262	0.104975876067845
1820	D	0.121190865618310	0.110580786227262
1821	T	0.101022605533102	0.121190865618310
1822	L	0.128180678826962	0.121190865618310
1823	S	0.143926155542325	0.101022605533102
1824	Q	0.060316751556091	0.120598945010584
1825	T	0.052302571744804	0.120598945010584
1826	M	0.120598945010584	0.120598945010584
1827	G	0.236247119192153	0.126413578602724
1828	K	0.126413578602724	0.142531340600692
1829	S	0.142531340600692	0.142531340600692
1830	C	0.150666057146627	0.126413578602724
1831	H	0.087145005005495	0.091975829335901
1832	G	0.051957498313540	0.087145005005495
1833	N	0.091975829335901	0.087145005005495
1834	L	0.073629556747086	0.090316646969565
1835	V	0.090316646969565	0.091975829335901
1836	E	0.100413243726256	0.100413243726256
1837	E	0.100413243726256	0.100413243726256
1838	R	0.120476153545554	0.100413243726256
1839	T	0.067612784543318	0.067612784543318
1840	E	0.059634396469536	0.067612784543318
1841	V	0.059634396469536	0.067612784543318
1842	N	0.074774974171018	0.059634396469536
1843	L	0.068346645154627	0.068346645154627
1844	P	0.038977313279982	0.074774974171018
1845	K	0.125743834532146	0.125743834532146
1846	A	0.299344078717149	0.284958862145240
1847	P	0.446340246256238	0.299344078717149
1848	K	0.284958862145240	0.299344078717149
1849	G	0.428234472956105	0.284958862145240
1850	T	0.201368751680637	0.226758691896401
1851	V	0.226758691896401	0.201368751680637
1852	K	0.110189762555972	0.110189762555972
1853	I	0.103602928329523	0.103602928329523
1854	V	0.057730983980009	0.103602928329523
1855	I	0.057730983980009	0.076176751227367
1856	D	0.119264780266799	0.076176751227367
1857	R	0.076176751227367	0.092319162939788
1858	E	0.093239258728799	0.093239258728799
1859	Q	0.092319162939788	0.093239258728799
1860	N	0.100758372761383	0.093239258728799
1861	N	0.113654588113053	0.092319162939788
1862	D	0.063631690356198	0.069649708354285
1863	A	0.069649708354285	0.063631690356198
1864	L	0.035468258905427	0.055150461111636
1865	E	0.055150461111636	0.055150461111636
1866	K	0.051323066101235	0.055150461111636
1867	S	0.092222978783413	0.092222978783413
1868	L	0.106108128915528	0.106108128915528
1869	R	0.123630426034235	0.123630426034235
1870	R	0.150979400793400	0.150979400793400
1871	L	0.220132212561367	0.220132212561367
1872	S	0.281734342110395	0.281734342110395
1873	N	0.281734342110395	0.281734342110395
1874	S	0.281734342110395	0.281734342110395
1875	H	0.293808407172119	0.281734342110395
1876	H	0.239280241894943	0.239280241894943
1877	K	0.077217100033875	0.077217100033875
1878	S	0.068137552651314	0.068137552651314
1879	N	0.064122286089899	0.064122286089899
1880	V	0.026833291638226	0.064122286089899
1881	L	0.044908572958934	0.064122286089899
1882	E	0.105041541205306	0.052141003437878
1883	S	0.106073616344476	0.052141003437878
1884	G	0.052141003437878	0.052418959289674
1885	D	0.049056047243769	0.052141003437878
1886	K	0.052418959289674	0.049056047243769
1887	T	0.040143817109422	0.040143817109422
1888	G	0.029376786662480	0.029376786662480
1889	V	0.016111779073831	0.029376786662480
1890	W	0.009309736943103	0.029376786662480
1891	T	0.029833867383371	0.021461912036486
1892	D	0.032112961531678	0.024574740332926
1893	T	0.021461912036486	0.029833867383371
1894	T	0.024574740332926	0.032112961531678
1895	G	0.044216592991173	0.044216592991173
1896	E	0.064388390387199	0.054456254214231
1897	Q	0.083432622554628	0.054456254214231
1898	H	0.054456254214231	0.054456254214231
1899	L	0.026133336210354	0.054456254214231
1900	R	0.047496142483935	0.054456254214231
1901	D	0.091627823922552	0.090722038969998
1902	E	0.090722038969998	0.090722038969998
1903	Y	0.090722038969998	0.091627823922552
1904	M	0.183704803420549	0.183704803420549
1905	S	0.281612680974900	0.281612680974900
1906	R	0.420127966569925	0.281612680974900
1907	Q	0.387856050390165	0.281612680974900
1908	L	0.211079172869991	0.387856050390165
1909	T	0.164385749054672	0.387856050390165
1910	S	0.425115601263024	0.425115601263024
1911	T	0.565642218569613	0.425115601263024
1912	V	0.431978728597020	0.425115601263024
1913	S	0.322830507251184	0.322830507251184
1914	V	0.214878815609034	0.214878815609034
1915	K	0.202340272879464	0.202340272879464
1916	N	0.120804682504686	0.120804682504686
1917	N	0.073140963758744	0.120804682504686
1918	L	0.087413617465578	0.120804682504686
1919	T	0.140408895312945	0.087413617465578
1920	T	0.148443447784719	0.099300870047563
1921	K	0.055432281996827	0.099300870047563
1922	E	0.099300870047563	0.057450384680223
1923	S	0.057450384680223	0.057450384680223
1924	D	0.057450384680223	0.057450384680223
1925	R	0.036979505846383	0.036979505846383
1926	A	0.023620074816583	0.036979505846383
1927	V	0.021487348209072	0.030861837979325
1928	R	0.039000317554835	0.030861837979325
1929	E	0.030861837979325	0.032673536942856
1930	L	0.032673536942856	0.039000317554835
1931	K	0.106969311594975	0.099519637549168
1932	K	0.099519637549168	0.106969311594975
1933	D	0.181090268780220	0.134165858863883
1934	D	0.200971562266643	0.134165858863883
1935	V	0.134165858863883	0.134165858863883
1936	F	0.078908785386150	0.134165858863883
1937	N	0.074309398327813	0.087558371566863
1938	S	0.192538503453102	0.087558371566863
1939	I	0.087558371566863	0.087558371566863
1940	Q	0.087558371566863	0.087558371566863
1941	S	0.085849721744945	0.087558371566863
1942	A	0.147757851876391	0.147757851876391
1943	G	0.259653659547376	0.147757851876391
1944	K	0.262561739047166	0.205762036505370
1945	T	0.098610273769140	0.218454546895179
1946	V	0.205762036505370	0.205762036505370
1947	G	0.218454546895179	0.098610273769140
1948	K	0.098219319520371	0.098219319520371
1949	Q	0.055710237693287	0.059799252092654
1950	Q	0.059799252092654	0.056276693820147
1951	T	0.045637787955414	0.056276693820147
1952	Y	0.056276693820147	0.056276693820147
1953	E	0.086864020766637	0.051249406830924
1954	L	0.051249406830924	0.055878289223825
1955	R	0.023388453370000	0.055878289223825
1956	N	0.055878289223825	0.055878289223825
1957	D	0.063388027897156	0.063388027897156
1958	H	0.129930007267573	0.129930007267573
1959	Q	0.132388922932759	0.129930007267573
1960	K	0.131138366387466	0.129930007267573
1961	M	0.068992121032942	0.108493549812876
1962	E	0.108493549812876	0.068992121032942
1963	G	0.057557715968185	0.063679946746412
1964	F	0.054129691678922	0.063679946746412
1965	H	0.063679946746412	0.063679946746412
1966	I	0.097436014915382	0.097436014915382
1967	K	0.169343007038529	0.169343007038529
1968	S	0.172400016784925	0.172400016784925
1969	P	0.310266357798991	0.310266357798991
1970	K	0.359756430678604	0.359756430678604
1971	K	0.497369914258038	0.359756430678604
1972	T	0.395453670354296	0.359756430678604
1973	K	0.261418324929622	0.261418324929622
1974	N	0.232495570062315	0.232495570062315
1975	I	0.129521634159389	0.136310405525030
1976	K	0.136310405525030	0.129521634159389
1977	I	0.129521634159389	0.129521634159389
1978	L	0.129521634159389	0.129521634159389
1979	T	0.136310405525030	0.129521634159389
1980	D	0.124564256035844	0.124564256035844
1981	T	0.124564256035844	0.124564256035844
1982	Q	0.122230196826647	0.124564256035844
1983	S	0.159124298795907	0.124564256035844
1984	S	0.073222034773407	0.122230196826647
1985	K	0.125037460175634	0.073222034773407
1986	P	0.065590151305765	0.065590151305765
1987	S	0.053204381900823	0.065590151305765
1988	P	0.045113483575195	0.065590151305765
1989	T	0.138825131350086	0.089899617264828
1990	Q	0.107581670231176	0.090798010961406
1991	H	0.089899617264828	0.107581670231176
1992	P	0.090798010961406	0.090798010961406
1993	V	0.147402217464814	0.090798010961406
1994	S	0.083953673301687	0.147402217464814
1995	M	0.168441103946487	0.152665102410302
1996	P	0.168441103946487	0.152665102410302
[truncated: 1,378 more rows]
