# Supplementary material for: Conserved degronome features governing quality control associated proteolysis
Source: Nat Commun. 2022 Dec 8;13:7588. doi: 10.1038/s41467-022-35298-y (PMC9732359; doi:10.1038/s41467-022-35298-y)
Supplement: Supplementary file 7 — Supplementary Data 5 [file 41467_2022_35298_MOESM7_ESM.zip › profile_A5A3E0.csv]

# Degron profile of A5A3E0
# logit: Predicted probability of a tile being a degron (PSI<2.2) assigned to central position
# smooth: Running median spanning 5 positions
resi	aa	logit	logit_smooth
1	M	0.500000000000000	0.500000000000000
2	V	0.500000000000000	0.500000000000000
3	V	0.500000000000000	0.500000000000000
4	E	0.500000000000000	0.500000000000000
5	V	0.500000000000000	0.500000000000000
6	D	0.500000000000000	0.500000000000000
7	S	0.500000000000000	0.500000000000000
8	M	0.500000000000000	0.500000000000000
9	P	0.297643783944151	0.344897990410615
10	A	0.344897990410615	0.297643783944151
11	A	0.189241403658472	0.297643783944151
12	S	0.204544025033802	0.220814040748027
13	S	0.325810538364473	0.220814040748027
14	V	0.220814040748027	0.325810538364473
15	K	0.348361344865438	0.325810538364473
16	K	0.445676650410350	0.309533844251818
17	P	0.287835288384097	0.348361344865438
18	F	0.309533844251818	0.419748409358838
19	G	0.419748409358838	0.419748409358838
20	L	0.486244951541637	0.486244951541637
21	R	0.603112449427345	0.603112449427345
22	S	0.621146672465207	0.606868784653165
23	K	0.606868784653165	0.621146672465207
24	M	0.753651307006385	0.733911701354046
25	G	0.733911701354046	0.753651307006385
26	K	0.838969800600758	0.817420969263896
27	W	0.817420969263896	0.817420969263896
28	C	0.864667397411660	0.817420969263896
29	C	0.661299687576661	0.661299687576661
30	R	0.644081614887648	0.644081614887648
31	C	0.577727896681283	0.577727896681283
32	F	0.577727896681283	0.577727896681283
33	P	0.476357062684626	0.577727896681283
34	C	0.488371449780074	0.488371449780074
35	C	0.633236636120932	0.476357062684626
36	R	0.397294858403358	0.397294858403358
37	E	0.293322276706060	0.293322276706060
38	S	0.205415015132767	0.205415015132767
39	G	0.153367995248480	0.153367995248480
40	K	0.053377767174789	0.053377767174789
41	S	0.031509995476733	0.031509995476733
42	N	0.018771032636206	0.018771032636206
43	V	0.005919472598626	0.005919472598626
44	G	0.003695063581850	0.005919472598626
45	T	0.004200633294145	0.005919472598626
46	S	0.010930091084472	0.010311182316690
47	G	0.010311182316690	0.010930091084472
48	D	0.013740668832500	0.013740668832500
49	H	0.027011886917957	0.027011886917957
50	D	0.029081864173062	0.027011886917957
51	D	0.036383562711845	0.029081864173062
52	S	0.020447681449046	0.030117689342058
53	A	0.039869414718775	0.030117689342058
54	M	0.030117689342058	0.030117689342058
55	K	0.028443541207102	0.039869414718775
56	T	0.071219778348673	0.071219778348673
57	L	0.197654036307748	0.197654036307748
58	R	0.197780708054248	0.197780708054248
59	S	0.347179764966972	0.347179764966972
60	K	0.630793115131821	0.630793115131821
61	M	0.761463014843770	0.688575311810832
62	G	0.688575311810832	0.702421686980343
63	K	0.702421686980343	0.761463014843770
64	W	0.800792913600627	0.702421686980343
65	C	0.810965132837046	0.702421686980343
66	R	0.633224333857615	0.633224333857615
67	H	0.615409062609030	0.615409062609030
68	C	0.547465640552079	0.547465640552079
69	F	0.547465640552079	0.547465640552079
70	P	0.445798962703262	0.547465640552079
71	C	0.457716316471116	0.457716316471116
72	C	0.604227265304713	0.445798962703262
73	R	0.368241913618610	0.368241913618610
74	G	0.308201987917680	0.308201987917680
75	S	0.292244877353968	0.292244877353968
76	G	0.224549865307639	0.224549865307639
77	K	0.082684010005843	0.082684010005843
78	S	0.049437092996381	0.049437092996381
79	N	0.029672557654136	0.029672557654136
80	V	0.009429006146300	0.009429006146300
81	G	0.005893609589770	0.009429006146300
82	A	0.006697968679351	0.009429006146300
83	S	0.013236344318329	0.012488494467977
84	G	0.012488494467977	0.013236344318329
85	D	0.016629983890253	0.016629983890253
86	H	0.032599563591007	0.032599563591007
87	D	0.035082297053191	0.032599563591007
88	D	0.035082297053191	0.035082297053191
89	S	0.019704711142426	0.035082297053191
90	A	0.038448451282523	0.024042094602692
91	M	0.024042094602692	0.024042094602692
92	K	0.022697766170460	0.038448451282523
93	T	0.057342944059520	0.057342944059520
94	L	0.163478211342481	0.163478211342481
95	R	0.225437223262830	0.225437223262830
96	N	0.385683552767711	0.385683552767711
97	K	0.668539521021812	0.668539521021812
98	M	0.790291496095210	0.723008327997758
99	G	0.723008327997758	0.735910924213197
100	K	0.735910924213197	0.790291496095210
101	W	0.825954596606142	0.735910924213197
102	C	0.835106537087962	0.735910924213197
103	C	0.670851878844850	0.704251109329640
104	H	0.653865231811518	0.704251109329640
105	C	0.704251109329640	0.670851878844850
106	F	0.704251109329640	0.663801968729527
107	P	0.612902390823514	0.704251109329640
108	C	0.663801968729527	0.663801968729527
109	C	0.781244487481968	0.612902390823514
110	R	0.576899105780271	0.576899105780271
111	G	0.510319664295348	0.562423987979744
112	S	0.562423987979744	0.510319664295348
113	S	0.474064740166503	0.474064740166503
114	K	0.219100809977206	0.219100809977206
115	S	0.206327934844719	0.206327934844719
116	K	0.132588727985950	0.132588727985950
117	V	0.045419040366590	0.045419040366590
118	G	0.028781300110530	0.045419040366590
119	A	0.032606909949669	0.045419040366590
120	W	0.076894204479800	0.067095389833814
121	G	0.111330918052817	0.067095389833814
122	D	0.067095389833814	0.067095389833814
123	Y	0.060893130276083	0.067095389833814
124	D	0.065385019886720	0.067095389833814
125	D	0.113838519832563	0.075112643028601
126	S	0.075112643028601	0.113838519832563
127	A	0.154821049510726	0.113838519832563
128	F	0.138712662112845	0.075112643028601
129	M	0.057926940470063	0.057926940470063
130	E	0.044608403268368	0.048224694473184
131	P	0.044608403268368	0.048224694473184
132	R	0.048224694473184	0.048224694473184
133	Y	0.048224694473184	0.048224694473184
134	H	0.087242484067897	0.087242484067897
135	V	0.152228232910972	0.087242484067897
136	R	0.136252087943069	0.087242484067897
137	G	0.083485631923071	0.136252087943069
138	E	0.069184381799899	0.136252087943069
139	D	0.137098154822962	0.137098154822962
140	L	0.270150229364074	0.228799893034046
141	D	0.404530710686459	0.228799893034046
142	K	0.228799893034046	0.228799893034046
143	L	0.206003615189859	0.206003615189859
144	H	0.206003615189859	0.206003615189859
145	R	0.169709124865884	0.206003615189859
146	A	0.225822514512014	0.225822514512014
147	A	0.323879820054856	0.323879820054856
148	W	0.323879820054856	0.323879820054856
149	W	0.323879820054856	0.323879820054856
150	G	0.661171396522391	0.661171396522391
151	K	0.779227217047050	0.738602133181163
152	V	0.738602133181163	0.779227217047050
153	P	0.831191486360334	0.779227217047050
154	R	0.831191486360334	0.738602133181163
155	K	0.667253143676953	0.667253143676953
156	D	0.622930693784552	0.622930693784552
157	L	0.294257611256912	0.294257611256912
158	I	0.264197121083569	0.273656967732238
159	V	0.273656967732238	0.273656967732238
160	M	0.273656967732238	0.264197121083569
161	L	0.169331125317349	0.169331125317349
162	R	0.107031057698938	0.107031057698938
163	D	0.094806015187231	0.107031057698938
164	T	0.092970342802897	0.099948534236467
165	D	0.162027979258005	0.094806015187231
166	V	0.099948534236467	0.092970342802897
167	N	0.052263061611315	0.052263061611315
168	K	0.038169250073834	0.047229498597134
169	Q	0.047229498597134	0.047193577286841
170	D	0.027659553313740	0.047193577286841
171	K	0.047193577286841	0.047229498597134
172	Q	0.108433179622102	0.107380904190625
173	K	0.107380904190625	0.108433179622102
174	R	0.228029753540768	0.115794288404501
175	T	0.120812889662262	0.115794288404501
176	A	0.115794288404501	0.115794288404501
177	L	0.099256828543495	0.115794288404501
178	H	0.106689160526155	0.115794288404501
179	L	0.120639349258828	0.120639349258828
180	A	0.198811409300783	0.198811409300783
181	S	0.314425163455189	0.314425163455188
182	A	0.314425163455188	0.314425163455189
183	N	0.444003217089155	0.444003217089155
184	G	0.597410317355248	0.444003217089155
185	N	0.694347145594793	0.444003217089155
186	S	0.376690004532124	0.376877520598673
187	E	0.376877520598673	0.376690004532124
188	V	0.257805921631940	0.312462586260966
189	V	0.312462586260966	0.312462586260966
190	K	0.295436212412158	0.312462586260966
191	L	0.390957269839547	0.390957269839547
192	L	0.390957269839547	0.390957269839547
193	L	0.591486633298238	0.591486633298238
194	D	0.774205828881909	0.631491054631371
195	R	0.631491054631371	0.631491054631371
196	R	0.703086133059874	0.631491054631371
197	C	0.566942506381716	0.566942506381716
198	Q	0.419880853147897	0.453044061805245
199	L	0.453044061805245	0.419880853147897
200	N	0.308317732264792	0.308317732264792
201	V	0.225511508039833	0.308317732264792
202	L	0.225511508039833	0.308317732264792
203	D	0.542568061204903	0.508949486590903
204	N	0.508949486590903	0.541044153580858
205	K	0.541044153580858	0.542568061204903
206	K	0.555963488063169	0.541044153580858
207	R	0.555963488063169	0.554480106636687
208	T	0.516926596871554	0.554480106636687
209	A	0.554480106636687	0.516926596871554
210	L	0.295272120136116	0.295272120136116
211	I	0.100285369400034	0.205805563001142
212	K	0.113504619301276	0.205805563001142
213	A	0.205805563001142	0.205805563001142
214	V	0.252227431968389	0.252227431968389
215	Q	0.401960456777243	0.401960456777243
216	C	0.483711970288448	0.483711970288448
217	Q	0.635165509556798	0.483711970288448
218	E	0.727163288824238	0.483711970288448
219	D	0.448869248556893	0.448869248556893
220	E	0.301325591102208	0.301325591102208
221	C	0.256975522719930	0.256975522719930
222	A	0.221744444475777	0.221744444475777
223	L	0.077068653671131	0.077068653671131
224	M	0.071431756989038	0.077068653671131
225	L	0.036617041793812	0.077068653671131
226	L	0.077377726861734	0.077377726861734
227	E	0.110456290862155	0.110456290862155
228	H	0.110456290862155	0.110456290862155
229	G	0.110456290862155	0.110456290862155
230	T	0.118077136060871	0.110456290862155
231	D	0.076198886754703	0.076198886754703
232	P	0.033658572757190	0.033658572757190
233	N	0.022878497086583	0.022878497086583
234	I	0.012443558888704	0.022878497086583
235	P	0.012443558888704	0.022878497086583
236	D	0.023114892525327	0.023114892525327
237	E	0.036605876739752	0.036605876739752
238	Y	0.058092509120366	0.058092509120366
239	G	0.110476827975124	0.110476827975124
240	N	0.300802867137171	0.225148750099380
241	T	0.286490321073170	0.225148750099380
242	T	0.225148750099380	0.225148750099380
243	L	0.066581504484069	0.225148750099380
244	H	0.073317918450709	0.225148750099380
245	Y	0.229230367299494	0.229230367299494
246	A	0.437922705941053	0.355788320111435
247	I	0.355788320111435	0.407831595118973
248	Y	0.407831595118973	0.437922705941053
249	N	0.515826458772740	0.515826458772740
250	E	0.664395446181910	0.664395446181910
251	D	0.786265674591902	0.786265674591902
252	K	0.786265674591902	0.786265674591902
253	L	0.855226898188142	0.786265674591902
254	M	0.720656658071063	0.720656658071063
255	A	0.720656658071063	0.720656658071063
256	K	0.387746209626125	0.426858273833235
257	A	0.426858273833235	0.426858273833235
258	L	0.350213811509433	0.426858273833235
259	L	0.484222786991765	0.484222786991765
260	L	0.639120547304903	0.484222786991765
261	Y	0.598426747450789	0.484222786991765
262	G	0.427869132722275	0.427869132722275
263	A	0.348991096125277	0.396900675184577
264	D	0.248269996882802	0.351562738914719
265	I	0.396900675184577	0.348991096125277
266	E	0.351562738914719	0.248269996882802
267	S	0.196982296687602	0.196982296687602
268	K	0.196982296687602	0.196982296687602
269	N	0.196982296687602	0.196982296687602
270	K	0.210232986018096	0.210232986018096
271	H	0.210232986018096	0.210232986018096
272	G	0.270024069570894	0.210232986018096
273	L	0.443804317584361	0.265582381239139
274	T	0.183677493261972	0.265582381239139
275	P	0.265582381239139	0.254250648165450
276	L	0.254250648165450	0.254250648165450
277	L	0.250181005284568	0.265582381239139
278	L	0.279571036762404	0.279571036762404
279	G	0.412427192217333	0.412427192217333
280	V	0.526132251828772	0.526132251828772
281	H	0.580634600710512	0.579306500380014
282	E	0.579306500380014	0.580634600710512
283	Q	0.719007568644674	0.719007568644674
284	K	0.859724491192708	0.719007568644674
285	Q	0.754644581803466	0.719007568644674
286	Q	0.606846202916465	0.606846202916465
287	V	0.436497279155897	0.556999499124492
288	V	0.556999499124492	0.504771855114735
289	K	0.369050711103313	0.504771855114735
290	F	0.504771855114735	0.556999499124492
291	L	0.584799260261943	0.584799260261943
292	I	0.651970822384774	0.651970822384774
293	K	0.788711819442758	0.669091139113656
294	K	0.669091139113656	0.702773283833138
295	K	0.702773283833138	0.702773283833138
296	A	0.705912190669875	0.669091139113656
297	N	0.515546949169835	0.549113993984978
298	L	0.549113993984978	0.515546949169835
299	N	0.397217221185187	0.397217221185187
300	A	0.300922391081843	0.397217221185187
301	L	0.284289441081690	0.397217221185187
302	D	0.461713882108499	0.461713882108499
303	R	0.630886011365815	0.630886011365815
304	Y	0.689899278291354	0.689899278291354
305	G	0.755593296774590	0.755593296774590
306	R	0.862202569421686	0.835967098521441
307	T	0.842459360405189	0.835967098521441
308	A	0.835967098521441	0.835967098521441
309	L	0.805934959397443	0.835967098521441
310	I	0.730660040687823	0.835967098521441
311	L	0.844430395098009	0.844430395098009
312	A	0.911050012448713	0.909820910333748
313	V	0.909820910333748	0.911050012448713
314	C	0.930287958737661	0.930287958737661
315	C	0.958739033409340	0.958739033409340
316	G	0.977364030476031	0.958739033409340
317	S	0.985096664559516	0.958739033409340
318	A	0.952828126369965	0.952828126369965
319	S	0.901519259933965	0.901519259933965
320	I	0.794476157992709	0.865102209856800
321	V	0.865102209856800	0.794476157992709
322	S	0.652716500982441	0.666245024485277
323	L	0.666245024485277	0.652716500982441
324	L	0.554227282568157	0.621856722095734
325	L	0.621856722095734	0.602751299777958
326	E	0.602751299777958	0.554227282568157
327	Q	0.381929722372859	0.537226674088001
328	N	0.537226674088001	0.381929722372859
329	I	0.363145151853553	0.363145151853553
330	D	0.201790067335137	0.201790067335137
331	V	0.189135363977613	0.189135363977613
332	S	0.111525255533638	0.111525255533638
333	S	0.075781738552918	0.075781738552918
334	Q	0.044973237200101	0.075781738552918
335	D	0.044973237200101	0.075781738552918
336	L	0.081183802422691	0.081183802422691
337	S	0.120245581987740	0.102726110480632
338	G	0.102726110480632	0.118424670267538
339	Q	0.186380930507278	0.120245581987740
340	T	0.118424670267538	0.126500144907543
341	A	0.126500144907543	0.135041939223136
342	R	0.135041939223136	0.135041939223136
343	E	0.154278285820272	0.154278285820272
344	Y	0.383645461197445	0.383645461197445
345	A	0.402819724188400	0.402819724188400
346	V	0.519928147815503	0.519928147815503
347	S	0.569284208254352	0.569284208254352
348	S	0.729082798683163	0.729082798683163
349	H	0.833354601354022	0.729082798683163
350	H	0.802956891733457	0.802956891733457
351	H	0.653693851772523	0.802956891733457
352	V	0.850571777211744	0.756091528466870
353	I	0.756091528466870	0.653693851772523
354	C	0.591866590360446	0.591866590360446
355	Q	0.444982973998331	0.526634324954699
356	L	0.425201302125886	0.526634324954699
357	L	0.526634324954699	0.526634324954699
358	S	0.659713484279901	0.629000787797937
359	D	0.629000787797937	0.652478553316282
360	Y	0.762001760596819	0.652478553316282
361	K	0.652478553316282	0.629000787797937
362	E	0.479768549648389	0.479768549648389
363	K	0.247978202576458	0.247978202576458
364	Q	0.220891064000204	0.220891064000204
365	M	0.131127127646756	0.131127127646756
366	L	0.059910178495811	0.059910178495811
367	K	0.051384522062363	0.058577515189883
368	I	0.058577515189883	0.051384522062363
369	S	0.032097832221793	0.051384522062363
370	S	0.017275806669007	0.054397534131908
371	E	0.054397534131908	0.054397534131908
372	N	0.054397534131908	0.054397534131908
373	S	0.104849984480772	0.054397534131908
374	N	0.072991156869428	0.054397534131908
375	P	0.040226431149773	0.040226431149773
376	E	0.024886543358411	0.024886543358411
377	Q	0.007145380386504	0.007145380386504
378	D	0.004114610927131	0.006596402430545
379	L	0.004114610927131	0.006596402430545
380	K	0.006596402430545	0.006596402430545
381	L	0.008950154824122	0.008950154824122
382	T	0.016593727676720	0.016593727676720
383	S	0.019659050332168	0.017524147136530
384	E	0.017524147136530	0.018965211574775
385	E	0.030133342868814	0.019659050332168
386	E	0.018965211574775	0.018965211574775
387	S	0.029772147921516	0.018965211574775
388	Q	0.016071496596790	0.016071496596790
389	R	0.015733815554717	0.015733815554717
390	F	0.007180570623886	0.007180570623886
391	K	0.004090166812024	0.007180570623886
392	G	0.003857053607023	0.007180570623886
393	S	0.010041643619453	0.010041643619453
394	E	0.017362076976152	0.016040834349204
395	N	0.027612734638744	0.016040834349204
396	S	0.016040834349204	0.016040834349204
397	Q	0.014796028605463	0.014796028605463
398	P	0.007927747204561	0.008632068541667
399	E	0.008632068541667	0.008632068541667
400	K	0.007273363328967	0.007927747204561
401	M	0.009053744869833	0.007273363328967
402	S	0.004545430834768	0.005977376661211
403	Q	0.005977376661211	0.004545430834768
404	E	0.003774062196399	0.004070726701765
405	P	0.004070726701765	0.004070726701765
406	E	0.002536753977160	0.004070726701765
407	I	0.005076424350849	0.004070726701765
408	N	0.005076424350849	0.003097331334776
409	K	0.003097331334776	0.003097331334776
410	D	0.001184585129592	0.001819261393049
411	G	0.001780494682721	0.001819261393049
412	D	0.001819261393049	0.001819261393049
413	R	0.002984154249706	0.002984154249706
414	E	0.003781884140959	0.002984154249706
415	V	0.003781884140959	0.002984154249706
416	E	0.001861209500131	0.001861209500131
417	E	0.001861209500131	0.001861209500131
418	E	0.001566567223090	0.001861209500131
419	M	0.005325166524010	0.005325166524010
420	K	0.005325166524010	0.005325166524010
421	K	0.019727278438621	0.019727278438621
422	H	0.033854334300657	0.019727278438621
423	E	0.033854334300657	0.033854334300657
424	S	0.016039482230593	0.033854334300657
425	N	0.050641531494900	0.050641531494900
426	N	0.085871950544557	0.061257137879864
427	V	0.114894260099027	0.085871950544557
428	G	0.061257137879864	0.105570104233515
429	L	0.105570104233515	0.112349477680538
430	L	0.112349477680538	0.112349477680538
431	E	0.125931560489862	0.125931560489862
432	N	0.159477443141955	0.125931560489862
433	L	0.130826303532847	0.125931560489862
434	T	0.125451095540703	0.125451095540703
435	N	0.082880635961795	0.082880635961795
436	G	0.040344431772398	0.040344431772398
437	V	0.040344431772398	0.040344431772398
438	T	0.040344431772398	0.040344431772398
439	A	0.043573804888661	0.043573804888661
440	G	0.063191133400330	0.043573804888661
441	N	0.072745668698221	0.043573804888661
442	G	0.043113880432285	0.050300253570129
443	D	0.040322528430903	0.050300253570129
444	N	0.050300253570129	0.043113880432285
445	G	0.070273387298701	0.042889172383288
446	L	0.042889172383288	0.042889172383288
447	I	0.036306775687948	0.036306775687948
448	P	0.017319502170421	0.021056298978716
449	Q	0.018157786495539	0.021056298978716
450	R	0.021056298978716	0.021056298978716
451	K	0.025578348628134	0.025578348628134
452	S	0.089365549448690	0.064990421264398
453	R	0.095143279552696	0.064990421264398
454	T	0.064990421264398	0.064990421264398
455	P	0.028514423918392	0.028514423918392
456	E	0.008208782835416	0.009643599574532
457	N	0.009643599574532	0.008208782835416
458	Q	0.006022298776707	0.006022298776707
459	Q	0.003213477734093	0.006022298776707
460	F	0.005884921157573	0.006022298776707
461	P	0.006341421251636	0.006341421251636
462	D	0.006341421251636	0.006341421251636
463	N	0.012688366595928	0.012688366595928
464	E	0.023700392616112	0.023700392616112
465	S	0.023700392616112	0.023700392616112
466	E	0.054362824138957	0.054362824138957
467	E	0.104786649200640	0.054362824138957
468	Y	0.112581299421180	0.064646635242250
469	H	0.032820433774443	0.104786649200640
470	R	0.064646635242250	0.086216827568043
471	I	0.115340988965002	0.086216827568043
472	C	0.086216827568043	0.115340988965002
473	E	0.134159135353989	0.125081099937093
474	L	0.125081099937093	0.134159135353989
475	L	0.272474553172762	0.231938989492652
476	S	0.356710214945955	0.272474553172762
477	D	0.231938989492652	0.310084537511475
478	Y	0.326566275618633	0.310084537511475
479	K	0.310084537511475	0.231938989492652
480	E	0.180843074237441	0.180843074237441
481	K	0.073162147317289	0.098351059106024
482	Q	0.098351059106024	0.073162147317289
483	M	0.054876508345704	0.054876508345704
484	P	0.023931674387855	0.023931674387855
485	K	0.020414836971422	0.023379426308890
486	Y	0.023379426308890	0.020414836971422
487	S	0.012597949622771	0.020414836971422
488	S	0.006718013148590	0.021653344453825
489	E	0.021653344453825	0.021653344453825
490	N	0.021653344453825	0.021653344453825
491	S	0.043121223194795	0.029402689392936
492	N	0.029402689392936	0.029402689392936
493	P	0.034413458778737	0.029402689392936
494	E	0.021241222169890	0.021241222169890
495	Q	0.007145380386504	0.007145380386504
496	D	0.004114610927131	0.006596402430545
497	L	0.004114610927131	0.006596402430545
498	K	0.006596402430545	0.006596402430545
499	L	0.008950154824122	0.008950154824122
500	T	0.016682928204831	0.016682928204831
501	S	0.019764397507327	0.017618259582424
502	E	0.017618259582424	0.019066912982306
503	E	0.030293084345182	0.019764397507327
504	E	0.019066912982306	0.019066912982306
505	S	0.029930033737100	0.019066912982306
506	Q	0.012264270669036	0.012264270669036
507	R	0.012005607853668	0.012005607853668
508	L	0.005467838849068	0.005467838849068
509	K	0.003112256914320	0.005467838849068
510	G	0.002934714047892	0.005467838849068
511	S	0.005501219429510	0.005501219429510
512	E	0.009543559205168	0.008811965016941
513	N	0.015249762708248	0.008811965016941
514	G	0.008811965016941	0.008811965016941
515	Q	0.008123504816613	0.008123504816613
516	P	0.004338951965930	0.004700380004425
517	E	0.004700380004425	0.004700380004425
518	K	0.003958059798524	0.004338951965930
519	R	0.004930948746238	0.003958059798524
520	S	0.002470463780924	0.003250868025355
521	Q	0.003250868025355	0.002923684459884
522	E	0.002050495841888	0.002470463780924
523	P	0.002923684459884	0.002923684459884
524	E	0.001821161486919	0.002923684459884
525	I	0.004016290644392	0.003381640031660
526	N	0.004016290644392	0.004016290644392
527	K	0.003381640031660	0.004016290644392
528	D	0.005841679668527	0.005841679668527
529	G	0.008759809835799	0.008759809835799
530	D	0.011617287191517	0.011617287191517
531	R	0.040014199292027	0.027381713483480
532	E	0.027381713483480	0.027381713483480
533	L	0.027381713483480	0.027381713483480
534	E	0.020373371463879	0.024119774650183
535	N	0.024119774650183	0.024119774650183
536	F	0.024119774650183	0.024119774650183
537	M	0.050616087044236	0.050616087044236
538	A	0.070705294519945	0.070705294519945
539	I	0.132123730731837	0.124842990271786
540	E	0.124842990271786	0.132123730731837
541	E	0.211283207898801	0.195600382384891
542	M	0.195600382384891	0.211283207898801
543	K	0.242554771946174	0.242554771946174
544	K	0.429944873500914	0.242554771946174
545	H	0.255458232359537	0.242554771946174
546	R	0.115804460839019	0.115804460839019
547	S	0.078057374248793	0.115804460839019
548	T	0.072465966738621	0.115804460839019
549	H	0.120945013824027	0.087236081929223
550	V	0.159749525275937	0.110639010660010
551	G	0.087236081929223	0.117701058198133
552	F	0.110639010660010	0.117701058198133
553	P	0.117701058198133	0.110639010660010
554	E	0.131834014329422	0.110639010660010
555	N	0.096174017655947	0.096174017655947
556	L	0.077842478374454	0.077842478374454
557	T	0.059377249415465	0.059377249415465
558	N	0.028432026513412	0.028432026513412
559	G	0.008503615546014	0.008549705306508
560	A	0.008503615546014	0.008549705306508
561	T	0.008549705306508	0.008549705306508
562	A	0.020236712773289	0.020236712773289
563	G	0.029673437265337	0.020236712773289
564	N	0.031726363139468	0.020236712773289
565	G	0.018470311175361	0.021641910966657
566	D	0.017245719367302	0.021641910966657
567	D	0.021641910966657	0.021641910966657
568	G	0.030602126196702	0.021641910966657
569	L	0.025347846400252	0.021641910966657
570	I	0.021397410603554	0.021397410603554
571	P	0.010125331744981	0.015492121594673
572	P	0.013349103450108	0.015492121594673
573	R	0.015492121594673	0.015492121594673
574	K	0.018842208832136	0.018842208832136
575	S	0.066985647117268	0.066985647117268
576	R	0.108816770300382	0.066985647117268
577	T	0.074688188066633	0.066985647117268
578	P	0.041629483477056	0.041629483477056
579	E	0.012100700685068	0.012100700685068
580	S	0.011302873467930	0.011302873467930
581	Q	0.007662209008090	0.007662209008090
582	Q	0.004091676664633	0.007662209008090
583	F	0.007487704393298	0.007487704393298
584	P	0.008067525253029	0.007481772117399
585	D	0.007481772117399	0.007481772117399
586	T	0.003712604329041	0.004028762790160
587	E	0.002510563471937	0.003712604329041
588	N	0.004028762790160	0.003198689653252
589	E	0.003198689653252	0.002510563471937
590	E	0.001735173915590	0.001900975687584
591	Y	0.001900975687584	0.001735173915590
592	H	0.000939637731065	0.001735173915590
593	S	0.001042120776351	0.001900975687584
594	D	0.001922213095334	0.001922213095334
595	E	0.003546685018303	0.003546685018303
596	Q	0.009856346546105	0.007152231086325
597	N	0.007152231086325	0.007152231086325
598	D	0.007152231086325	0.007152231086325
599	T	0.011445154069772	0.007152231086325
600	Q	0.005277370876229	0.005277370876229
601	K	0.004950649964667	0.005277370876229
602	Q	0.003747378360425	0.005277370876229
603	F	0.015091347529012	0.015091347529012
604	C	0.047747236341870	0.035595554480539
605	E	0.055344342852915	0.040673115312391
606	E	0.035595554480539	0.047747236341870
607	Q	0.040673115312391	0.055344342852915
608	N	0.078661477372500	0.078661477372500
609	T	0.148093712958322	0.148093712958322
610	G	0.272932831132679	0.148093712958322
611	I	0.304887711266363	0.148093712958322
612	L	0.118763073432239	0.118763073432239
613	H	0.045972441465589	0.112833272297220
614	D	0.073332089778959	0.112833272297220
615	E	0.112833272297220	0.112833272297220
616	I	0.219136529998576	0.168804485314726
617	L	0.168804485314726	0.219136529998576
618	I	0.255151850756470	0.219136529998576
619	H	0.435875849088613	0.178901382901123
620	E	0.178901382901123	0.178901382901123
621	E	0.098564882626964	0.178901382901123
622	K	0.132349080056035	0.178901382901123
623	Q	0.194927832837182	0.132349080056035
624	I	0.296643494685138	0.132349080056035
625	E	0.106288642586287	0.106288642586287
626	V	0.106288642586287	0.106288642586287
627	V	0.055192907188462	0.106288642586287
628	E	0.092392442969604	0.106288642586287
629	K	0.150613523206135	0.150613523206135
630	M	0.331514592348817	0.331514592348817
631	N	0.331514592348817	0.331514592348817
632	S	0.336313854621901	0.331514592348817
633	E	0.125027783792922	0.190062723020098
634	L	0.190062723020098	0.125027783792922
635	S	0.064348376233342	0.125027783792922
636	L	0.075876176903519	0.190062723020098
637	S	0.211780657486107	0.104967869412050
638	C	0.235026988839511	0.104967869412050
639	K	0.104967869412050	0.104967869412050
640	K	0.104967869412050	0.104967869412050
641	E	0.104967869412050	0.104967869412050
642	K	0.171177597750037	0.171177597750037
643	D	0.171177597750037	0.171177597750037
644	I	0.182226220524854	0.171177597750037
645	L	0.063753490570001	0.063753490570001
646	H	0.037621773680912	0.060610693630632
647	E	0.047228057304133	0.060610693630632
648	N	0.060610693630632	0.060610693630632
649	S	0.093320686982597	0.093320686982597
650	T	0.251951915915128	0.251951915915128
651	L	0.278212544993240	0.278212544993240
652	R	0.591651815860085	0.290059829347777
653	E	0.290059829347777	0.290059829347777
654	E	0.290059829347777	0.290059829347777
655	I	0.159244851505540	0.290059829347777
656	A	0.250122982408788	0.290059829347777
657	M	0.387386839059226	0.373501088034779
658	L	0.373501088034779	0.373501088034779
659	R	0.388650444531455	0.373501088034779
660	L	0.237935552444729	0.317448272845836
661	E	0.224436208533532	0.317448272845836
662	L	0.317448272845836	0.317448272845836
663	D	0.603481952905603	0.317448272845836
664	T	0.446466011848163	0.317448272845836
665	M	0.273956194826111	0.273956194826111
666	K	0.191289383433653	0.191289383433653
667	H	0.106108874432500	0.159993193644713
668	Q	0.159993193644713	0.159993193644713
669	S	0.159993193644713	0.159993193644713
670	Q	0.159993193644713	0.159993193644713
671	L	0.048226328047469	0.159993193644713
672	R	0.171092371336869	0.104911435060617
673	E	0.104911435060617	0.104911435060617
674	K	0.072298840019229	0.109746142688293
675	K	0.123548059022679	0.109746142688293
676	Y	0.109746142688293	0.111872194357219
677	L	0.111872194357219	0.111872194357219
678	E	0.119645536161061	0.109746142688293
679	D	0.104626144395127	0.104626144395127
680	I	0.030148981471288	0.069590811957674
681	E	0.022345968324173	0.069590811957674
682	S	0.069590811957674	0.069590811957674
683	V	0.129709762950748	0.095554794999289
684	K	0.129709762950748	0.095554794999289
685	K	0.095554794999289	0.129709762950748
686	R	0.095554794999289	0.129709762950748
687	N	0.145151457278315	0.145151457278315
688	D	0.389597806949451	0.199172194497918
689	N	0.199172194497918	0.199172194497918
690	L	0.199172194497918	0.216915918143710
691	L	0.318444845158042	0.216915918143710
692	K	0.216915918143710	0.216915918143710
693	A	0.306460647273248	0.216915918143710
694	L	0.189786574890778	0.189786574890778
695	Q	0.097883989473585	0.121481215924644
696	L	0.063983725598970	0.121481215924644
697	N	0.121481215924644	0.121481215924644
698	E	0.176213666406544	0.162597294013838
699	L	0.162597294013838	0.162597294013838
700	T	0.162597294013838	0.176213666406544
701	M	0.259921113217752	0.162597294013838
702	D	0.368148208952583	0.162597294013838
703	D	0.134201161962495	0.134201161962495
704	D	0.117598647099623	0.117598647099623
705	T	0.050903021997675	0.081754890363065
706	A	0.063326106501394	0.066533989134457
707	V	0.081754890363065	0.066533989134457
708	L	0.066533989134457	0.066533989134457
709	V	0.101685255470085	0.081754890363065
710	I	0.066257636620785	0.101685255470085
711	D	0.148382745541603	0.148382745541603
712	N	0.208594564822865	0.208594564822865
713	G	0.496318484032360	0.424255391990274
714	S	0.544644510989798	0.424255391990274
715	G	0.424255391990274	0.424255391990274
716	M	0.177605209101827	0.177605209101827
717	C	0.054330835438062	0.054330835438062
718	K	0.039702765903909	0.039702765903909
719	A	0.016968517686985	0.039702765903909
720	G	0.035925582570612	0.039702765903909
721	F	0.054502992225990	0.054502992225990
722	A	0.115061588895135	0.115061588895135
723	G	0.195453845193216	0.153694166965645
724	D	0.214532021416063	0.187173916169858
725	D	0.153694166965645	0.195453845193216
726	A	0.187173916169858	0.204205769261989
727	P	0.294042851366415	0.204205769261989
728	R	0.204205769261989	0.204205769261989
729	A	0.268043041920167	0.204205769261989
730	V	0.142802217278292	0.151642453714494
731	F	0.127755308725912	0.151642453714494
732	P	0.151642453714494	0.151642453714494
733	S	0.248117809207393	0.248117809207393
734	I	0.332976857754774	0.332976857754774
735	V	0.379571147570612	0.379571147570612
736	G	0.519805646523847	0.379571147570612
737	R	0.431342890391766	0.379571147570612
738	P	0.318481773097309	0.318481773097309
739	R	0.291854119850380	0.291854119850380
740	Q	0.192115307403115	0.205171446731262
741	Q	0.205171446731262	0.195730342417318
742	G	0.195730342417318	0.192115307403115
743	M	0.064218642897396	0.084374356693670
744	M	0.038686049130848	0.084374356693670
745	G	0.084374356693670	0.084374356693670
746	G	0.127129848860680	0.101689213533032
747	M	0.114689373501056	0.101689213533032
748	H	0.101689213533032	0.101689213533032
749	Q	0.065800034407227	0.101689213533032
750	K	0.085656344871088	0.085656344871088
751	E	0.102597888853982	0.070647714979328
752	S	0.070647714979328	0.070647714979328
753	Y	0.045486172544823	0.063675907284869
754	V	0.063675907284869	0.063675907284869
755	G	0.063675907284869	0.063675907284869
756	K	0.084298302924365	0.084298302924365
757	E	0.138244290460605	0.138244290460605
758	A	0.149500541532252	0.149500541532252
759	Q	0.259405795396518	0.259405795396518
760	S	0.365167333585894	0.328375139173367
761	K	0.498950319042098	0.328375139173367
762	R	0.328375139173367	0.328375139173367
763	G	0.301285994280343	0.301285994280343
764	I	0.246664727815382	0.301285994280343
765	L	0.272416774309608	0.301285994280343
766	T	0.330240735739692	0.330240735739692
767	L	0.449946440456618	0.449946440456618
768	K	0.643486561827560	0.605593192937836
769	Y	0.645990381343518	0.643486561827560
770	P	0.605593192937836	0.645990381343518
771	M	0.738089825034665	0.645990381343518
772	E	0.650705033380281	0.605593192937836
773	H	0.313807741176506	0.313807741176506
774	G	0.267992801078986	0.267992801078986
775	I	0.172112171250440	0.183868050680127
776	I	0.094473618963563	0.183868050680127
777	T	0.183868050680127	0.183868050680127
778	N	0.204897873573718	0.189820178471259
779	W	0.246335572564920	0.204897873573718
780	D	0.189820178471259	0.246335572564920
781	D	0.292085240721341	0.292085240721341
782	M	0.416939348599417	0.389516369152377
783	E	0.620842909464515	0.389516369152377
784	K	0.389516369152377	0.389516369152377
785	I	0.152485661373266	0.312576440137480
786	W	0.250561436173114	0.281390708358019
787	H	0.312576440137480	0.281390708358019
788	H	0.281390708358019	0.312576440137480
789	T	0.490184763576587	0.384314869929493
790	F	0.620528403670506	0.384314869929493
791	Y	0.384314869929493	0.416492612004248
792	N	0.384314869929493	0.384314869929493
793	E	0.416492612004248	0.384314869929493
794	L	0.229586448509038	0.309012400652742
795	R	0.204220816083602	0.309012400652742
796	V	0.309012400652742	0.309012400652742
797	A	0.437980775190668	0.309012400652742
798	P	0.437980775190668	0.309012400652742
799	E	0.193187951914583	0.193187951914583
800	E	0.145104923844463	0.193187951914583
801	H	0.177841695149509	0.193187951914583
802	P	0.414468950239927	0.190598557752806
803	V	0.230122323799319	0.190598557752806
804	L	0.190598557752806	0.190598557752806
805	L	0.115191476210837	0.115191476210837
806	T	0.115191476210837	0.115191476210837
807	E	0.108342058013311	0.115191476210837
808	A	0.185903374001798	0.166458547437247
809	T	0.185903374001798	0.185903374001798
810	L	0.166458547437247	0.185903374001798
811	N	0.261091306443850	0.173201327724814
812	P	0.173201327724814	0.166458547437247
813	K	0.093286655706758	0.142264034580890
814	A	0.100310828356949	0.142264034580890
815	N	0.142264034580890	0.142264034580890
816	R	0.350567542040205	0.201615531037405
817	E	0.201615531037405	0.201615531037405
818	K	0.201615531037405	0.201615531037405
819	M	0.200739388904601	0.201615531037405
820	T	0.200739388904601	0.201615531037405
821	Q	0.230017794768965	0.212180440689587
822	I	0.212180440689587	0.212180440689587
823	M	0.212180440689587	0.230017794768965
824	F	0.338007657074351	0.338007657074351
825	E	0.450327918450819	0.450327918450819
826	T	0.708757573584464	0.708757573584464
827	F	0.760055955867311	0.760055955867311
828	N	0.810891416380299	0.796471784825998
829	T	0.796471784825998	0.810891416380299
830	P	0.838836173517584	0.813422783439749
831	A	0.813422783439749	0.813422783439749
832	M	0.844862059373120	0.838836173517584
833	Y	0.744551703526210	0.844862059373120
834	V	0.905105029041064	0.898346954774514
835	A	0.942304863718911	0.905105029041064
836	I	0.898346954774514	0.905105029041064
837	Q	0.917627661642991	0.913603125532350
838	A	0.892826169256128	0.898346954774514
839	V	0.913603125532350	0.897031099843414
840	L	0.897031099843414	0.892826169256128
841	S	0.854146425069882	0.854146425069882
842	L	0.718901962608255	0.809263371825189
843	Y	0.753284978076269	0.758120810686084
844	T	0.809263371825189	0.753284978076269
845	S	0.758120810686084	0.753284978076269
846	G	0.629320682413806	0.629320682413806
847	R	0.580442726667362	0.580442726667362
848	T	0.380173111827642	0.380173111827642
849	T	0.140281128781834	0.140281128781834
850	G	0.109815419815053	0.109815419815053
851	I	0.100702571303065	0.100702571303065
852	V	0.061380488110620	0.065856661438154
853	M	0.065187354459185	0.065856661438154
854	D	0.065856661438154	0.065856661438154
855	S	0.137199822343904	0.111327777851974
856	G	0.111327777851974	0.137199822343904
857	D	0.201449564284016	0.201449564284016
858	G	0.301664667187059	0.201449564284016
859	V	0.246999018186797	0.201449564284016
860	T	0.108585177271148	0.108585177271148
861	H	0.053628231261690	0.108585177271148
862	T	0.044194980435181	0.108585177271148
863	V	0.148072517739750	0.128718553490587
864	P	0.128718553490587	0.148072517739750
865	I	0.174006104661748	0.174006104661748
866	Y	0.340921745317229	0.340921745317229
867	E	0.408882476919584	0.408882476919584
868	G	0.432472008088141	0.432472008088141
869	N	0.448499210266924	0.432472008088141
870	A	0.586288490723806	0.435592638920596
871	L	0.411956447553981	0.448499210266924
872	P	0.435592638920596	0.435592638920596
873	H	0.527018979442592	0.411956447553981
874	A	0.292678304143393	0.292678304143393
875	T	0.205013208708750	0.292678304143393
876	L	0.205013208708750	0.292678304143393
877	R	0.390542630676997	0.218517627036581
878	L	0.407087611814197	0.218517627036581
879	D	0.218517627036581	0.362857909258783
880	L	0.204880228842760	0.362857909258783
881	A	0.362857909258783	0.362857909258783
882	G	0.442738617639193	0.379026190361000
883	R	0.379026190361000	0.442738617639193
884	E	0.551394583717694	0.535259094344213
885	L	0.551394583717694	0.535259094344213
886	P	0.535259094344213	0.535259094344213
887	D	0.260331335162226	0.431561493003534
888	Y	0.431561493003534	0.301196253986178
889	L	0.234028448009290	0.301196253986178
890	M	0.301196253986178	0.380843501953235
891	K	0.380843501953235	0.380843501953235
892	I	0.515784620621787	0.502360857454981
893	L	0.652276400644001	0.515784620621787
894	T	0.502360857454981	0.641084994988143
895	E	0.641084994988143	0.641084994988143
896	H	0.814328389019386	0.592571820216299
897	G	0.592571820216299	0.592571820216299
898	Y	0.455127689179647	0.455127689179647
899	R	0.241762910952185	0.407767904557774
900	F	0.407767904557774	0.365774241600428
901	T	0.365774241600428	0.248809912676416
902	T	0.248809912676416	0.365774241600428
903	M	0.140699050934163	0.336777179425360
904	A	0.367349508365556	0.278284252005632
905	E	0.336777179425360	0.278284252005632
906	R	0.278284252005632	0.278284252005632
907	E	0.173544572238492	0.267737771209112
908	I	0.267737771209112	0.267737771209112
909	V	0.239077755749831	0.267737771209112
910	R	0.349811782683698	0.349811782683698
911	D	0.475752968902235	0.425448182183392
912	I	0.425448182183392	0.475752968902235
913	K	0.531306151163400	0.496690845817133
914	E	0.496690845817133	0.531306151163400
915	K	0.630856320091735	0.531306151163400
916	L	0.630856320091735	0.496690845817133
917	C	0.436464295207892	0.436464295207892
918	Y	0.206815704050633	0.436464295207892
919	V	0.266569168473840	0.307085069009063
920	A	0.471582694542754	0.307085069009063
921	L	0.307085069009063	0.444941053171362
922	D	0.444941053171362	0.471582694542754
923	F	0.631474985852901	0.491730166723900
924	E	0.645076344056051	0.491730166723900
925	Q	0.491730166723900	0.491730166723900
926	E	0.375998621580202	0.375998621580202
927	M	0.258194458353038	0.277166697648554
928	A	0.277166697648554	0.258194458353038
929	T	0.152097774717869	0.152631240735920
930	V	0.082586937825498	0.152097774717869
931	A	0.152631240735920	0.143023619449980
932	S	0.143023619449980	0.143023619449980
933	S	0.143023619449980	0.152631240735920
934	S	0.253627556822175	0.143242461529117
935	S	0.334717321854554	0.143242461529117
936	L	0.143242461529117	0.143242461529117
937	E	0.093383938395280	0.093383938395280
938	K	0.085925972529930	0.093383938395280
939	S	0.085925972529930	0.093383938395280
940	Y	0.134911119048962	0.134911119048962
941	E	0.136192013769935	0.136192013769935
942	L	0.242988771824928	0.161435620387901
943	P	0.195284117995876	0.161435620387901
944	D	0.161435620387901	0.161435620387901
945	G	0.055561348645226	0.161435620387901
946	Q	0.099556168092210	0.161435620387901
947	V	0.179733639944124	0.179733639944124
948	I	0.191207108569215	0.179828776662383
949	T	0.179828776662383	0.179828776662383
950	I	0.245070990862582	0.179828776662383
951	G	0.090249379229421	0.179828776662383
952	N	0.125280972339744	0.245070990862582
953	E	0.349963357097815	0.349963357097815
954	R	0.570910533576762	0.398743291215421
955	F	0.570910533576762	0.398743291215421
956	R	0.398743291215421	0.491506772019229
957	C	0.343408513275018	0.471443667295110
958	P	0.491506772019229	0.471443667295110
959	E	0.471443667295110	0.471443667295110
960	A	0.471443667295110	0.491506772019229
961	L	0.628385503500449	0.610479776210235
962	F	0.628385503500449	0.610479776210235
963	Q	0.610479776210235	0.610479776210235
964	P	0.573884492595714	0.573884492595714
965	C	0.485523881817285	0.573884492595714
966	F	0.544758986118758	0.573884492595714
967	L	0.602818521227689	0.555629161418891
968	G	0.602818521227689	0.555629161418891
969	M	0.555629161418891	0.555629161418891
970	E	0.402231603807456	0.402231603807456
971	S	0.402231603807456	0.402231603807456
972	C	0.366506823367365	0.402231603807456
973	G	0.404995124708980	0.404995124708980
974	I	0.463252026889726	0.404995124708980
975	H	0.409929109979299	0.404995124708980
976	E	0.258510829486260	0.315603216856799
977	T	0.315603216856799	0.312804759578784
978	T	0.132878650768903	0.258510829486260
979	F	0.312804759578784	0.223879955410275
980	N	0.185331622082882	0.223879955410275
981	S	0.223879955410275	0.223879955410275
982	I	0.291613849801535	0.185331622082882
983	M	0.160111730949216	0.223879955410275
984	K	0.081199419834966	0.224324083845944
985	S	0.224324083845944	0.224324083845944
986	D	0.331198969831254	0.224324083845944
987	V	0.331198969831254	0.224324083845944
988	D	0.173730621091817	0.313630900622653
989	I	0.211329113257243	0.296593530542991
990	R	0.313630900622653	0.218971899593677
991	K	0.296593530542991	0.218971899593677
992	D	0.218971899593677	0.218971899593677
993	L	0.183558415295020	0.218971899593677
994	Y	0.145282197276316	0.183558415295020
995	T	0.255866075436734	0.183558415295020
996	N	0.169331953795144	0.255866075436734
997	T	0.380204886243122	0.291254609490297
998	V	0.342810732682040	0.291254609490297
999	L	0.291254609490297	0.342810732682040
1000	S	0.247860968704732	0.342810732682040
1001	G	0.497909349683933	0.291254609490297
1002	G	0.393124236931060	0.300945309080282
1003	T	0.287442749962828	0.393124236931060
1004	T	0.300945309080282	0.393124236931060
1005	M	0.449385498337457	0.300945309080282
1006	Y	0.426883084002934	0.300945309080282
1007	P	0.291681894148931	0.291681894148931
1008	G	0.111773974145383	0.291681894148931
1009	M	0.203943754651134	0.291681894148931
1010	A	0.293708110610284	0.293708110610284
1011	H	0.402981203115506	0.402981203115506
1012	R	0.556398545106649	0.462497216509215
1013	M	0.603564495949046	0.462497216509215
1014	Q	0.462497216509215	0.467927228338617
1015	K	0.332011706465728	0.467927228338617
1016	E	0.467927228338617	0.467927228338617
1017	I	0.636290292184552	0.523055441358961
1018	A	0.523055441358961	0.636290292184552
1019	A	0.645312267572644	0.645312267572644
1020	L	0.645495024238204	0.645495024238204
1021	A	0.774561484581461	0.774561484581461
1022	P	0.823039268301543	0.823039268301543
1023	S	0.860839845890823	0.847956377108410
1024	M	0.847956377108410	0.847956377108410
1025	M	0.891976780304863	0.847956377108410
1026	K	0.792696378149990	0.792696378149990
1027	I	0.770742881675682	0.770742881675682
1028	R	0.720890263498863	0.720890263498863
1029	I	0.704150370289154	0.720890263498863
1030	I	0.659805607349348	0.720890263498863
1031	A	0.795548215307892	0.795548215307892
1032	P	0.885127112125346	0.814538898533060
1033	P	0.897296794205320	0.814538898533060
1034	K	0.814538898533060	0.814538898533060
1035	R	0.778857761423072	0.778857761423072
1036	K	0.633694764061835	0.765496636471133
1037	Y	0.765496636471133	0.750762163260408
1038	S	0.750762163260408	0.644848729824353
1039	V	0.644848729824353	0.750762163260408
1040	W	0.596706167183995	0.750762163260408
1041	V	0.765817870376860	0.765817870376860
1042	G	0.793701410452249	0.793701410452249
1043	G	0.804903846022842	0.804903846022842
1044	S	0.877219527162959	0.804903846022842
1045	I	0.874876457965817	0.848588757601831
1046	L	0.788428658307385	0.866810468027312
1047	A	0.848588757601831	0.866810468027312
1048	S	0.866810468027312	0.848588757601831
1049	L	0.869977890609090	0.848588757601831
1050	S	0.796899815196352	0.856554254916157
1051	T	0.830304138385933	0.830304138385933
1052	F	0.856554254916157	0.796899815196352
1053	Q	0.774166869833643	0.774166869833643
1054	Q	0.744573371777789	0.744573371777789
1055	M	0.436773463641237	0.436773463641237
1056	W	0.266207638932683	0.266207638932683
1057	I	0.266207638932683	0.266207638932683
1058	S	0.127397420623728	0.127397420623728
1059	K	0.110395634525266	0.117968295015652
1060	Q	0.109326649990645	0.117968295015652
1061	E	0.117968295015652	0.117968295015652
1062	Y	0.198199775659295	0.171639986120426
1063	D	0.224101837055172	0.171639986120426
1064	E	0.171639986120426	0.171639986120426
1065	S	0.089792536991454	0.171639986120426
1066	G	0.072184481043295	0.171639986120426
1067	P	0.500000000000000	0.500000000000000
1068	S	0.500000000000000	0.500000000000000
1069	I	0.500000000000000	0.500000000000000
1070	V	0.500000000000000	0.500000000000000
1071	H	0.500000000000000	0.500000000000000
1072	R	0.500000000000000	0.500000000000000
1073	K	0.500000000000000	0.500000000000000
1074	C	0.500000000000000	0.500000000000000
1075	L	0.500000000000000	0.500000000000000
