# Supplementary material for: Conserved degronome features governing quality control associated proteolysis
Source: Nat Commun. 2022 Dec 8;13:7588. doi: 10.1038/s41467-022-35298-y (PMC9732359; doi:10.1038/s41467-022-35298-y)
Supplement: Supplementary file 7 — Supplementary Data 5 [file 41467_2022_35298_MOESM7_ESM.zip › profile_A5D6W6.csv]

# Degron profile of A5D6W6
# logit: Predicted probability of a tile being a degron (PSI<2.2) assigned to central position
# smooth: Running median spanning 5 positions
resi	aa	logit	logit_smooth
1	M	0.500000000000000	0.500000000000000
2	E	0.500000000000000	0.500000000000000
3	R	0.500000000000000	0.500000000000000
4	G	0.500000000000000	0.500000000000000
5	P	0.500000000000000	0.500000000000000
6	V	0.500000000000000	0.500000000000000
7	V	0.500000000000000	0.500000000000000
8	G	0.500000000000000	0.500000000000000
9	A	0.257237240318503	0.312322107007848
10	G	0.175235407139617	0.312322107007848
11	L	0.312322107007848	0.312322107007848
12	G	0.441591721142039	0.441591721142039
13	A	0.662736866265411	0.622020302729927
14	G	0.636077898524956	0.636077898524956
15	A	0.622020302729927	0.644499378366727
16	R	0.644499378366727	0.644499378366727
17	I	0.818343714961169	0.775831491962125
18	Q	0.775831491962125	0.818343714961169
19	A	0.886446020610039	0.886446020610039
20	L	0.886446020610039	0.886446020610039
21	L	0.950975174271073	0.950975174271073
22	G	0.969041336178321	0.969041336178321
23	C	0.986033916790949	0.984948201251478
24	L	0.986033916790949	0.984948201251478
25	L	0.984948201251478	0.986033916790949
26	K	0.975274459727321	0.986033916790949
27	V	0.987701763557600	0.987701763557600
28	L	0.991932093981950	0.991203513721400
29	L	0.991250922089341	0.991203513721400
30	W	0.991203513721400	0.991203513721400
31	V	0.991203513721400	0.991203513721400
32	A	0.985951378577105	0.985951378577105
33	S	0.955449765048733	0.955449765048733
34	A	0.913292992837365	0.932020638690187
35	L	0.932020638690187	0.913292992837365
36	L	0.907972751813732	0.907972751813732
37	Y	0.849993336041115	0.849993336041115
38	F	0.849993336041115	0.849993336041115
39	G	0.843154809342403	0.843154809342403
40	S	0.704430714211026	0.704430714211026
41	E	0.660107688601747	0.683522803839541
42	Q	0.622749899802642	0.683522803839541
43	A	0.683522803839541	0.660107688601747
44	A	0.683522803839541	0.622749899802642
45	R	0.553649663786301	0.553649663786301
46	L	0.436000095447400	0.553649663786301
47	L	0.437341196768651	0.553649663786301
48	G	0.640265846705215	0.640265846705215
49	S	0.657390537022363	0.657390537022363
50	P	0.803981829936061	0.803981829936061
51	C	0.897988298472419	0.897988298472419
52	L	0.930919818574310	0.930919818574310
53	R	0.930919818574310	0.930919818574310
54	R	0.938753738806649	0.930919818574310
55	L	0.932945168825394	0.932945168825394
56	Y	0.926628772409057	0.938753738806649
57	H	0.971435604990644	0.971435604990644
58	A	0.984506354950281	0.971435604990644
59	W	0.982614443096962	0.971435604990644
60	L	0.967659337128830	0.981167066349628
61	A	0.967659337128830	0.978047426160154
62	A	0.981167066349628	0.977930065340833
63	V	0.978047426160154	0.977930065340833
64	V	0.977930065340833	0.977930065340833
65	I	0.965027135505271	0.977602385698822
66	F	0.977602385698822	0.965772036396655
67	G	0.965772036396655	0.965027135505271
68	P	0.923730098988198	0.923730098988198
69	L	0.874303871643773	0.904821946897401
70	L	0.851419676134880	0.904821946897401
71	Q	0.904821946897401	0.882293485543620
72	F	0.912404319719739	0.882293485543620
73	H	0.882293485543620	0.882293485543620
74	V	0.786408067436761	0.786408067436761
75	N	0.679936702857296	0.679936702857296
76	P	0.679936702857296	0.679936702857296
77	R	0.664735017582871	0.664735017582871
78	T	0.663518911702614	0.663518911702614
79	I	0.662300635615526	0.662300635615526
80	F	0.627733748240018	0.647560269677606
81	A	0.647560269677606	0.637749562017928
82	S	0.616388503582122	0.637749562017928
83	H	0.637749562017928	0.647560269677606
84	G	0.790988598413625	0.766009429109289
85	N	0.779349758697260	0.779349758697260
86	F	0.766009429109289	0.790988598413625
87	F	0.798941993776306	0.779349758697260
88	N	0.794452946230023	0.766009429109289
89	I	0.609976022258599	0.718419642506225
90	K	0.716203044211467	0.718419642506225
91	F	0.718419642506225	0.718419642506225
92	V	0.791658550856489	0.791658550856489
93	N	0.835559683058604	0.835559683058604
94	S	0.922884635699571	0.835559683058604
95	A	0.923271744130485	0.835559683058604
96	W	0.829612888811335	0.829612888811335
97	G	0.822702637058891	0.829612888811335
98	W	0.809835402429382	0.829612888811335
99	T	0.885095168431281	0.885095168431281
100	C	0.885648469919048	0.885648469919048
101	T	0.895093379352536	0.895093379352536
102	F	0.948296526986949	0.948296526986949
103	L	0.969017975775582	0.969017975775582
104	G	0.979432474169959	0.978344500132576
105	G	0.978344500132576	0.978344500132576
106	F	0.986546695032091	0.978344500132576
107	V	0.973984715744939	0.975582806574211
108	L	0.975582806574211	0.975582806574211
109	L	0.964092124147443	0.973984715744939
110	V	0.978395927428741	0.967473997115903
111	V	0.967473997115903	0.967473997115903
112	F	0.964285618339013	0.973049584063543
113	L	0.973049584063543	0.971298676190123
114	A	0.983222879908929	0.971298676190123
115	T	0.971298676190123	0.971298676190123
116	R	0.955345840470309	0.955345840470309
117	R	0.955345840470309	0.955345840470309
118	V	0.919278015836592	0.919278015836592
119	A	0.878126964557909	0.888114633233190
120	V	0.888114633233190	0.878709221912898
121	T	0.878709221912898	0.878126964557909
122	A	0.868006742413956	0.868006742413956
123	R	0.802035504836958	0.848333720606900
124	H	0.831016196221071	0.848333720606900
125	L	0.848333720606900	0.848333720606900
126	S	0.898380456903071	0.898380456903071
127	R	0.911236737077587	0.898380456903071
128	L	0.900257122097988	0.898380456903071
129	V	0.800061719076892	0.829269850712093
130	V	0.829269850712093	0.800061719076892
131	G	0.749524504859243	0.773051331501545
132	A	0.749524504859242	0.772093415615115
133	A	0.773051331501545	0.772093415615115
134	V	0.772093415615115	0.773051331501545
135	W	0.864211385896669	0.864211385896669
136	R	0.917230479671418	0.864211385896669
137	G	0.923131284647261	0.864211385896669
138	A	0.801702488373782	0.801702488373782
139	G	0.542308648594712	0.746467388418619
140	R	0.746467388418619	0.708080196464187
141	A	0.708080196464187	0.599094781029123
142	F	0.599094781029123	0.599094781029123
143	L	0.467038144931631	0.551657279025286
144	L	0.415382025185493	0.483024089873376
145	I	0.551657279025286	0.467038144931631
146	E	0.483024089873376	0.483024089873376
147	D	0.392890119092006	0.551657279025286
148	L	0.616575819121190	0.487834271637117
149	T	0.558859440567405	0.487834271637117
150	G	0.487834271637117	0.487834271637117
151	S	0.278193562791223	0.278193562791223
152	C	0.278193562791223	0.278193562791223
153	F	0.278193562791223	0.278193562791223
154	E	0.262345453646495	0.278193562791223
155	P	0.400429731562941	0.400429731562941
156	L	0.434122851624610	0.400429731562941
157	P	0.434122851624610	0.400429731562941
158	Q	0.392094090048152	0.392094090048152
159	G	0.298920736448318	0.315080085951879
160	L	0.315080085951879	0.298920736448318
161	L	0.236134101120435	0.298920736448318
162	L	0.141962018441467	0.315080085951879
163	H	0.316341895272269	0.316341895272269
164	E	0.505612629239722	0.400499497701621
165	L	0.400499497701621	0.441442269163940
166	P	0.490967425284900	0.490967425284900
167	D	0.441442269163940	0.441442269163940
168	R	0.529846737942134	0.441442269163940
169	R	0.356287625831785	0.368453704041983
170	S	0.368453704041983	0.356287625831785
171	C	0.250971612162915	0.356287625831785
172	L	0.190266903683974	0.276054638558396
173	A	0.414716759952853	0.276054638558396
174	A	0.276054638558396	0.414716759952853
175	G	0.433436002135119	0.433436002135119
176	H	0.604858173094786	0.586370997996191
177	Q	0.586564667410941	0.586564667410941
178	W	0.586370997996191	0.589019753707400
179	R	0.589019753707400	0.589019753707400
180	G	0.625164197230313	0.625164197230313
181	Y	0.625164197230313	0.625164197230313
182	T	0.718566489897807	0.677778379633469
183	V	0.677778379633469	0.718566489897807
184	S	0.838667671830126	0.838667671830126
185	S	0.885610101246874	0.885610101246874
186	H	0.930902961514881	0.927438074896997
187	T	0.927438074896997	0.930902961514881
188	F	0.956998489084434	0.956998489084434
189	L	0.977910869814385	0.956998489084434
190	L	0.969118764072255	0.956998489084434
191	T	0.946865841065948	0.946865841065948
192	F	0.857127492875452	0.900344578100515
193	C	0.880412955190063	0.900344578100515
194	C	0.900344578100515	0.900344578100515
195	L	0.934601683803868	0.934601683803868
196	L	0.963518592596461	0.934601683803868
197	M	0.945494432641854	0.934601683803868
198	A	0.896964308149827	0.937133735794506
199	E	0.889160971070668	0.907327561991573
200	E	0.937133735794506	0.896964308149827
201	A	0.907327561991573	0.889160971070668
202	A	0.867968691013987	0.867968691013987
203	V	0.755831683256119	0.755831683256119
204	F	0.755831683256119	0.755831683256119
205	A	0.583431240935983	0.583431240935983
206	K	0.533323578711821	0.583431240935983
207	Y	0.413166309552235	0.583431240935983
208	L	0.600797945531243	0.600797945531243
209	A	0.690236068233211	0.690236068233211
210	H	0.773303403726992	0.749944032949042
211	G	0.749944032949042	0.750965017333620
212	L	0.767657024847505	0.767657024847505
213	P	0.750965017333620	0.767657024847505
214	A	0.821148714789562	0.821148714789562
215	G	0.901465418129575	0.821148714789562
216	A	0.908491644024999	0.853494617821031
217	P	0.807408118945254	0.901465418129575
218	L	0.853494617821031	0.908491644024999
219	R	0.910328824027397	0.910328824027397
220	L	0.961869918852956	0.957333687213450
221	V	0.961869918852956	0.961869918852956
222	F	0.957333687213450	0.961869918852956
223	L	0.971710799094098	0.971710799094098
224	L	0.989007131412499	0.983096574561763
225	N	0.983096574561763	0.989007131412499
226	V	0.992238786040400	0.992238786040400
227	L	0.992238786040400	0.992238786040400
228	L	0.995527859253006	0.995251453967413
229	L	0.995527859253006	0.995251453967413
230	G	0.995251453967413	0.995251453967413
231	L	0.991259351578386	0.991259351578386
232	W	0.990379359512950	0.991259351578386
233	N	0.991115745838546	0.991259351578386
234	F	0.995909173360332	0.993509424265032
235	L	0.996265023338843	0.993509424265032
236	L	0.993509424265032	0.993509424265032
237	L	0.986872733252816	0.989320692311843
238	C	0.985770528132013	0.986872733252816
239	T	0.989320692311843	0.985770528132013
240	V	0.981536639710833	0.981951759117207
241	I	0.961991986078918	0.981536639710833
242	Y	0.981951759117207	0.980259233932976
243	F	0.980259233932976	0.961991986078918
244	H	0.952343737958962	0.952343737958962
245	Q	0.928844666718194	0.928844666718194
246	Y	0.895035433810562	0.900562425495073
247	T	0.900562425495073	0.895035433810562
248	H	0.871343162425423	0.871343162425423
249	K	0.800605783835898	0.800605783835898
250	V	0.786550953597686	0.786550953597686
251	V	0.723154817634847	0.786550953597686
252	G	0.734636306053406	0.786550953597686
253	A	0.816365136863450	0.816365136863450
254	A	0.900514566138425	0.840918674265167
255	V	0.840918674265167	0.863905666901130
256	G	0.900514566138425	0.870685288255091
257	T	0.863905666901130	0.870685288255091
258	F	0.870685288255091	0.886603125662432
259	A	0.886603125662432	0.886603125662432
260	W	0.888109759187510	0.888109759187510
261	Y	0.918819657133107	0.888109759187510
262	L	0.894844501585262	0.888109759187510
263	T	0.854949407585076	0.894844501585262
264	Y	0.872520634347812	0.883873502187831
265	G	0.900527788557695	0.872520634347812
266	S	0.883873502187831	0.872520634347812
267	W	0.754890287927724	0.754890287927724
268	Y	0.715073475073566	0.715073475073566
269	H	0.518594083756970	0.518594083756970
270	Q	0.319935707489028	0.319935707489028
271	P	0.212579444288748	0.212579444288748
272	W	0.167974774937242	0.212579444288748
273	S	0.179710861745683	0.212579444288748
274	P	0.351252031228265	0.200476936348942
275	G	0.315165820636208	0.200476936348942
276	S	0.200476936348942	0.200476936348942
277	P	0.109616856063979	0.117723556549363
278	G	0.109616856063979	0.117723556549363
279	H	0.117723556549363	0.109616856063979
280	G	0.135681772977549	0.109616856063979
281	L	0.078792526478642	0.092786475482841
282	F	0.074620866340982	0.092786475482841
283	P	0.092786475482841	0.092786475482841
284	R	0.500000000000000	0.500000000000000
285	P	0.500000000000000	0.500000000000000
286	H	0.500000000000000	0.500000000000000
287	S	0.500000000000000	0.500000000000000
288	S	0.500000000000000	0.500000000000000
289	R	0.500000000000000	0.500000000000000
290	K	0.500000000000000	0.500000000000000
291	H	0.500000000000000	0.500000000000000
292	N	0.500000000000000	0.500000000000000
