# Supplementary material for: Conserved degronome features governing quality control associated proteolysis
Source: Nat Commun. 2022 Dec 8;13:7588. doi: 10.1038/s41467-022-35298-y (PMC9732359; doi:10.1038/s41467-022-35298-y)
Supplement: Supplementary file 7 — Supplementary Data 5 [file 41467_2022_35298_MOESM7_ESM.zip › profile_A5D8T8.csv]

# Degron profile of A5D8T8
# logit: Predicted probability of a tile being a degron (PSI<2.2) assigned to central position
# smooth: Running median spanning 5 positions
resi	aa	logit	logit_smooth
1	M	0.500000000000000	0.500000000000000
2	L	0.500000000000000	0.500000000000000
3	H	0.500000000000000	0.500000000000000
4	P	0.500000000000000	0.500000000000000
5	E	0.500000000000000	0.500000000000000
6	T	0.500000000000000	0.500000000000000
7	S	0.500000000000000	0.500000000000000
8	P	0.500000000000000	0.500000000000000
9	G	0.484745525579381	0.500000000000000
10	R	0.540266621068084	0.500000000000000
11	G	0.434277557636027	0.540266621068084
12	H	0.572231072026037	0.572231072026037
13	L	0.747258802393463	0.747258802393463
14	L	0.795653115122381	0.795653115122381
15	A	0.795653115122381	0.795653115122381
16	V	0.826934719766419	0.826934719766419
17	L	0.917571571463066	0.905787044139812
18	L	0.947558164389801	0.917571571463066
19	A	0.905787044139812	0.947558164389801
20	L	0.955919286502231	0.947558164389801
21	L	0.975509820817788	0.947429739473688
22	G	0.947429739473688	0.947429739473688
23	T	0.890758895145352	0.890758895145352
24	A	0.859761372121846	0.871033081337105
25	W	0.871033081337105	0.859761372121846
26	A	0.768361313340215	0.768361313340215
27	E	0.503390773018731	0.503390773018731
28	V	0.432503623485673	0.432503623485673
29	W	0.332371309581934	0.332371309581934
30	P	0.183836901646414	0.332371309581934
31	P	0.309427121317222	0.309427121317222
32	Q	0.352283308660865	0.250978360879797
33	L	0.250978360879797	0.250978360879797
34	Q	0.171946499132564	0.250978360879797
35	E	0.241209726539715	0.241209726539715
36	Q	0.305203527503227	0.217481060053945
37	A	0.217481060053945	0.217481060053945
38	P	0.116857805009139	0.116857805009139
39	M	0.082038970788101	0.116857805009139
40	A	0.095140664139194	0.116857805009139
41	G	0.175544270810835	0.175544270810835
42	A	0.175544270810835	0.175544270810835
43	L	0.302422312735416	0.302422312735416
44	N	0.586551751452098	0.586551751452098
45	R	0.605926907964051	0.605926907964051
46	K	0.701836550819242	0.611618003977748
47	E	0.749090054992096	0.611618003977748
48	S	0.611618003977748	0.701836550819242
49	F	0.580633234685771	0.749090054992096
50	L	0.774795917851476	0.616873609491920
51	L	0.751540926565503	0.751540926565503
52	L	0.616873609491920	0.774795917851476
53	S	0.800760802741765	0.800760802741765
54	L	0.863988784668111	0.861433111196008
55	H	0.861433111196008	0.863988784668111
56	N	0.902002597804697	0.863988784668111
57	R	0.886666980777919	0.861433111196008
58	L	0.837092908688374	0.837092908688374
59	R	0.770461561095539	0.770461561095539
60	S	0.471724153410880	0.471724153410880
61	W	0.416859946698130	0.435435086455493
62	V	0.435435086455493	0.435435086455493
63	Q	0.306976968398959	0.416859946698130
64	P	0.435631407667552	0.435435086455493
65	P	0.327182709090309	0.327182709090309
66	A	0.471601421395863	0.327182709090309
67	A	0.322072208424041	0.322072208424041
68	D	0.180372237109776	0.180372237109776
69	M	0.180372237109776	0.180372237109776
70	R	0.172718050257525	0.172718050257525
71	R	0.130617927509833	0.172718050257525
72	L	0.130617927509833	0.172718050257525
73	D	0.249286660979138	0.249286660979138
74	W	0.324061163322208	0.264953917478236
75	S	0.264953917478236	0.264953917478237
76	D	0.264953917478237	0.324061163322208
77	S	0.437622983845227	0.388363220913970
78	L	0.388363220913970	0.419347519332731
79	A	0.419347519332731	0.437622983845227
80	Q	0.557032802858405	0.518008419516808
81	L	0.518008419516808	0.518008419516808
82	A	0.619161107959828	0.518008419516808
83	Q	0.453562864305954	0.518008419516808
84	A	0.413667891414025	0.548141906800368
85	R	0.587999988238689	0.453562864305954
86	A	0.548141906800368	0.497113402070543
87	A	0.392364895988105	0.548141906800368
88	L	0.497113402070543	0.497113402070543
89	C	0.567991316005408	0.411713133065011
90	G	0.411713133065011	0.467488782325974
91	T	0.301267094783383	0.467488782325974
92	P	0.467488782325974	0.467488782325974
93	T	0.586196693053708	0.538544225256219
94	P	0.586196693053708	0.586196693053708
95	S	0.538544225256219	0.586196693053708
96	L	0.641140841739716	0.538544225256219
97	A	0.467365569963044	0.482388636050401
98	S	0.482388636050401	0.482388636050401
99	G	0.482388636050401	0.482388636050401
100	L	0.646067977793477	0.630132716439045
101	W	0.630132716439045	0.646067977793477
102	R	0.717065204360493	0.717065204360493
103	T	0.733410083486039	0.733410083486039
104	L	0.837880494395184	0.781647247011865
105	Q	0.837880494395184	0.814573216601801
106	V	0.781647247011865	0.814573216601801
107	G	0.814573216601801	0.814573216601801
108	W	0.814573216601801	0.814573216601801
109	N	0.814573216601801	0.814573216601801
110	M	0.790928640052169	0.814573216601801
111	Q	0.778089028846798	0.814573216601801
112	L	0.866311236320656	0.790928640052169
113	L	0.854695681983321	0.785403807120359
114	P	0.785403807120359	0.854695681983321
115	A	0.785403807120359	0.806533134350925
116	G	0.891952748180864	0.806533134350925
117	L	0.806533134350925	0.891952748180864
118	V	0.908023587718831	0.908023587718831
119	S	0.928564743400018	0.928564743400018
120	F	0.963400668751074	0.928564743400018
121	V	0.945039067850394	0.928564743400018
122	E	0.840115224260915	0.840115224260915
123	V	0.823748347179143	0.833742061919545
124	V	0.778465320517836	0.823748347179143
125	S	0.833742061919545	0.822100279707997
126	L	0.822100279707997	0.778465320517836
127	W	0.730450350334982	0.744991805679722
128	F	0.744991805679722	0.730450350334982
129	A	0.657392021274786	0.657392021274786
130	E	0.579975422446367	0.645192032318230
131	G	0.645192032318230	0.579975422446367
132	Q	0.379721116421580	0.414287589198692
133	R	0.365636825537850	0.379721116421580
134	Y	0.414287589198692	0.365636825537850
135	S	0.288875980803669	0.288875980803669
136	H	0.139961912985461	0.139961912985461
137	A	0.096564788728317	0.139961912985461
138	A	0.080930464558254	0.139961912985461
139	G	0.197607205015177	0.197607205015177
140	E	0.247737655490264	0.247737655490264
141	C	0.277870062137085	0.265010335518844
142	A	0.381729951106060	0.265010335518844
143	R	0.265010335518844	0.277870062137085
144	N	0.249630857272621	0.366978159342955
145	A	0.366978159342955	0.366978159342955
146	T	0.446164142480449	0.446164142480449
147	C	0.565204498290909	0.565204498290909
148	T	0.678458186886016	0.678458186886016
149	H	0.787947283163830	0.678458186886016
150	Y	0.698278060962760	0.678458186886016
151	T	0.653486247303137	0.698278060962760
152	Q	0.617260639882419	0.698278060962760
153	L	0.792495961877003	0.701751673480365
154	V	0.701751673480365	0.701751673480365
155	W	0.788883173423188	0.701751673480365
156	A	0.637620418311166	0.652509197986525
157	T	0.652509197986525	0.652509197986525
158	S	0.652509197986525	0.652509197986525
159	S	0.670805027966335	0.670805027966335
160	Q	0.763936125997977	0.696151991342163
161	L	0.778142808073505	0.696151991342163
162	G	0.696151991342163	0.696151991342163
163	C	0.503908870364178	0.503908870364178
164	G	0.321243204566743	0.364871252923827
165	R	0.321243204566743	0.364871252923827
166	H	0.364871252923827	0.364871252923827
167	L	0.539079810973069	0.401713408247948
168	C	0.401713408247948	0.470390714676042
169	S	0.471749118385312	0.471749118385312
170	A	0.470390714676042	0.471749118385312
171	G	0.667040239535111	0.667040239535111
172	Q	0.667040239535111	0.667040239535111
173	A	0.764806123863872	0.764806123863872
174	A	0.839168160219657	0.764806123863872
175	I	0.828762606072364	0.764806123863872
176	E	0.686497889757037	0.686497889757037
177	A	0.595386804974601	0.595386804974601
178	F	0.526626995804946	0.595386804974601
179	V	0.418324598539178	0.539603498542945
180	C	0.653219640732387	0.539603498542945
181	A	0.539603498542945	0.539603498542945
182	Y	0.619580413982735	0.539603498542945
183	S	0.512873144455112	0.512873144455112
184	P	0.281084427374366	0.391017939490935
185	R	0.391017939490935	0.365634487519920
186	G	0.345966505391171	0.365634487519920
187	N	0.365634487519920	0.365634487519920
188	W	0.365634487519920	0.345966505391171
189	E	0.233793510487144	0.300920377862908
190	V	0.300920377862908	0.233793510487144
191	N	0.189902753564267	0.189902753564267
192	G	0.181004247469703	0.182731968919003
193	K	0.164284056975360	0.182731968919003
194	T	0.182731968919003	0.182731968919003
195	I	0.369335173989190	0.369335173989190
196	V	0.542389486987902	0.374434336706046
197	P	0.374434336706046	0.542389486987902
198	Y	0.662013089500365	0.648403553236649
199	K	0.648403553236649	0.662013089500365
200	K	0.701512717258671	0.701512717258671
201	G	0.792308192191948	0.792308192191948
202	A	0.801836357912099	0.792308192191948
203	W	0.872206860260284	0.792308192191948
204	C	0.770244422682882	0.770244422682882
205	S	0.597795306092913	0.751867818288630
206	L	0.737363399402226	0.751867818288630
207	C	0.751867818288630	0.751867818288630
208	T	0.751867818288630	0.751867818288630
209	A	0.797739835204158	0.797739835204158
210	S	0.911742941312064	0.797739835204158
211	V	0.807958114995623	0.797739835204158
212	S	0.696092634329928	0.696092634329928
213	G	0.636449673469794	0.636449673469794
214	C	0.569623865452814	0.569623865452814
215	F	0.347532641429844	0.497428640169096
216	K	0.383944520338249	0.383944520338249
217	A	0.497428640169096	0.383944520338249
218	W	0.316486076137925	0.383944520338249
219	D	0.441214610163863	0.316486076137925
220	H	0.282416719983650	0.308227687137623
221	A	0.298063193080323	0.298063193080323
222	G	0.308227687137623	0.282416719983650
223	G	0.190858670378579	0.190858670378579
224	L	0.168534114624667	0.190858670378579
225	C	0.188288683467527	0.188288683467527
226	E	0.221355332988127	0.188288683467527
227	V	0.125538987845566	0.221355332988127
228	P	0.315633589098607	0.221355332988127
229	R	0.283010998505445	0.266784454921086
230	N	0.203293037968401	0.266784454921086
231	P	0.266784454921086	0.266784454921086
232	C	0.266784454921086	0.203293037968401
233	R	0.172847476641274	0.252542584203783
234	M	0.196468230799137	0.252542584203783
235	S	0.252542584203783	0.252542584203783
236	C	0.287427859821427	0.287427859821427
237	Q	0.321830612895470	0.307803592145713
238	N	0.307803592145713	0.321830612895470
239	H	0.473681364846296	0.473681364846296
240	G	0.533035420740852	0.532836647007303
241	R	0.533035420740852	0.533035420740852
242	L	0.532836647007303	0.533035420740852
243	N	0.549072827222799	0.532836647007303
244	I	0.508596082933405	0.508596082933405
245	S	0.353969823589161	0.494886963238998
246	T	0.309852054149770	0.478840040914482
247	C	0.494886963238998	0.478840040914482
248	H	0.478840040914482	0.478840040914482
249	C	0.478840040914482	0.478840040914482
250	H	0.478840040914482	0.478840040914482
251	C	0.458487850489551	0.478840040914482
252	P	0.631487661711572	0.478840040914482
253	P	0.437131466915613	0.569772151960886
254	G	0.569772151960886	0.585636994548146
255	Y	0.585636994548146	0.569772151960886
256	T	0.585636994548146	0.585636994548146
257	G	0.567286553776392	0.585636994548146
258	R	0.605360724948973	0.567630249142616
259	Y	0.567630249142616	0.567630249142616
260	C	0.567630249142616	0.605360724948973
261	Q	0.724812502552890	0.724812502552890
262	V	0.769619993432363	0.724812502552890
263	R	0.769619993432363	0.769619993432363
264	C	0.675534967681704	0.769619993432363
265	S	0.793719342623435	0.769619993432363
266	L	0.845943169727015	0.745013831221092
267	Q	0.745013831221092	0.745013831221092
268	C	0.492104846274433	0.492104846274433
269	V	0.257302252155229	0.376117951656814
270	H	0.376117951656814	0.344732471819249
271	G	0.261190085266835	0.344732471819249
272	R	0.344732471819249	0.358466551348309
273	F	0.358466551348309	0.344732471819249
274	R	0.472891304181527	0.344959881187146
275	E	0.192680726171047	0.344959881187146
276	E	0.344959881187146	0.201113300420344
277	E	0.198702426374991	0.198702426374991
278	C	0.201113300420344	0.198702426374991
279	S	0.150052354609495	0.167221923282728
280	C	0.150052354609495	0.150052354609495
281	V	0.167221923282728	0.150052354609495
282	C	0.090213060351692	0.150052354609495
283	D	0.128586035685563	0.167221923282728
284	I	0.239788997510856	0.239788997510856
285	G	0.357108652108658	0.357108652108658
286	Y	0.477045604282880	0.477045604282880
287	G	0.492092354394791	0.492092354394791
288	G	0.510882196253390	0.492092354394791
289	A	0.548632597842708	0.492092354394791
290	Q	0.377276591548431	0.510882196253390
291	C	0.413500721158190	0.430272673420403
292	A	0.603304207894377	0.430272673420403
293	T	0.430272673420403	0.430272673420403
294	K	0.615955649177265	0.535001153990253
295	V	0.316482299156737	0.535001153990253
296	H	0.535001153990253	0.615955649177265
297	F	0.621488824243232	0.596037359704570
298	P	0.731467664845080	0.596037359704570
299	F	0.596037359704570	0.596037359704570
300	H	0.409949363350199	0.409949363350199
301	T	0.220546856891431	0.409949363350199
302	C	0.310040713083154	0.409949363350199
303	D	0.471053327293844	0.439903282102822
304	L	0.439903282102822	0.439903282102822
305	R	0.554040643788860	0.439903282102822
306	I	0.399371100746916	0.438919419722999
307	D	0.438919419722999	0.399371100746916
308	G	0.193782864192814	0.214826976825231
309	D	0.214826976825231	0.193782864192814
310	C	0.119140190033517	0.193782864192814
311	F	0.078482141836001	0.213746222047675
312	M	0.227804686696271	0.213746222047675
313	V	0.213746222047675	0.213746222047675
314	S	0.213746222047675	0.213746222047675
315	S	0.140795372759765	0.213746222047675
316	E	0.261316554319798	0.261316554319798
317	A	0.413050088809547	0.413050088809547
318	D	0.570357110451666	0.413050088809547
319	T	0.570357110451666	0.413050088809547
320	Y	0.395970685188650	0.395970685188650
321	Y	0.319861028851473	0.319861028851473
322	R	0.206351367778167	0.206351367778167
323	A	0.164278624292073	0.206351367778167
324	R	0.129385578177058	0.206351367778167
325	M	0.306252344129389	0.306252344129389
326	K	0.403268875470839	0.403268875470839
327	C	0.623972631892501	0.602290692162516
328	Q	0.602290692162516	0.602290692162516
329	R	0.640407611317444	0.602290692162516
330	K	0.492353218760016	0.492353218760016
331	G	0.473385939923075	0.473385939923075
332	G	0.403292747494372	0.403292747494372
333	V	0.371299127930449	0.401069871291017
334	L	0.401069871291017	0.395897754985129
335	A	0.395897754985129	0.371299127930449
336	Q	0.169430700790800	0.395897754985129
337	I	0.310399758344176	0.395897754985129
338	K	0.439382089295748	0.439382089295748
339	S	0.504989479373288	0.504989479373288
340	Q	0.716004067106556	0.716004067106556
341	K	0.852356446849445	0.719059105068326
342	V	0.864129271565856	0.719059105068326
343	Q	0.719059105068326	0.820847046377252
344	D	0.692334089644323	0.719059105068326
345	I	0.820847046377252	0.692334089644323
346	L	0.563703232919296	0.583457744122643
347	A	0.580798653480128	0.580798653480128
348	F	0.583457744122643	0.563703232919296
349	Y	0.546348398778266	0.546348398778266
350	L	0.423083954705128	0.546348398778266
351	G	0.423083954705128	0.546348398778266
352	R	0.618052488031758	0.442843012813224
353	L	0.618052488031758	0.442843012813224
354	E	0.442843012813224	0.442843012813224
355	T	0.174541686409131	0.243535797164122
356	T	0.243535797164122	0.174541686409131
357	N	0.090014539879110	0.090014539879110
358	E	0.054612447961011	0.054612447961011
359	V	0.032111148584474	0.054612447961011
360	I	0.033640856946603	0.054612447961011
361	D	0.056857714878310	0.056857714878310
362	S	0.059748249824503	0.059748249824503
363	D	0.183904293079543	0.144214450145540
364	F	0.144214450145540	0.183904293079543
365	E	0.238467212643892	0.238467212643892
366	T	0.285239384461778	0.285239384461778
367	R	0.546157657611791	0.285239384461778
368	N	0.399513618302156	0.399513618302156
369	F	0.248340490759905	0.433375757618999
370	W	0.447896091920731	0.433375757618999
371	I	0.433375757618999	0.433375757618999
372	G	0.433375757618999	0.433375757618999
373	L	0.290452444598831	0.433375757618999
374	T	0.571231761990950	0.571231761990950
375	Y	0.587081787304638	0.587081787304638
376	K	0.722952179554173	0.685949788913437
377	T	0.801455575863049	0.685949788913437
378	A	0.685949788913437	0.685949788913437
379	K	0.454718122845742	0.454718122845742
380	D	0.190384034830701	0.251114524620871
381	S	0.251114524620871	0.190384034830701
382	F	0.141398873638328	0.177460416340189
383	R	0.166597159158783	0.177460416340189
384	W	0.177460416340189	0.177460416340189
385	A	0.187886585692969	0.186224315767309
386	T	0.186224315767309	0.187886585692969
387	G	0.258390863662569	0.258390863662569
388	E	0.312014060167720	0.312014060167720
389	H	0.629009856075319	0.387628829417514
390	Q	0.561758156830094	0.387628829417514
391	A	0.387628829417514	0.387628829417514
392	F	0.332745124519496	0.332745124519496
393	T	0.111788994189529	0.111788994189529
394	S	0.075239394662287	0.079832694591889
395	F	0.079832694591889	0.079832694591889
396	A	0.079832694591889	0.079832694591889
397	F	0.220190558092646	0.145486029118290
398	G	0.165288181878374	0.165288181878374
399	Q	0.145486029118290	0.168956152444963
400	P	0.182175003535233	0.165288181878374
401	D	0.168956152444963	0.168956152444963
402	N	0.103498360483470	0.168956152444963
403	H	0.178228485495521	0.103498360483470
404	G	0.096739701479748	0.096739701479748
405	F	0.096739701479748	0.096739701479748
406	G	0.054213683129638	0.096739701479748
407	N	0.085122415197699	0.096739701479748
408	C	0.110122256998783	0.110122256998783
409	V	0.213852324956392	0.213852324956392
410	E	0.301573752778753	0.301573752778753
411	L	0.518726731241338	0.343958666660754
412	Q	0.442313499965816	0.343958666660754
413	A	0.343958666660754	0.343958666660754
414	S	0.205659038012800	0.343958666660754
415	A	0.269796596789260	0.305123005827251
416	A	0.427852361753235	0.269796596789260
417	F	0.305123005827251	0.305123005827251
418	N	0.206554225396334	0.305123005827251
419	W	0.328520313814046	0.206554225396334
420	N	0.171222964477669	0.206554225396334
421	D	0.194579650665521	0.254182532085382
422	Q	0.254182532085382	0.254182532085382
423	R	0.409627290443950	0.405658810377501
424	C	0.475835302982723	0.405658810377501
425	K	0.405658810377501	0.409627290443950
426	T	0.405658810377501	0.405658810377501
427	R	0.513577313837585	0.405658810377501
428	N	0.329736384632208	0.405658810377501
429	R	0.262542377199683	0.434372788302887
430	Y	0.434372788302887	0.434372788302887
431	I	0.628872814118646	0.513471603736764
432	C	0.610976030861486	0.610976030861486
433	Q	0.513471603736764	0.623732024998380
434	F	0.689122792383461	0.610976030861486
435	A	0.623732024998380	0.566335208939579
436	Q	0.566335208939579	0.566335208939579
437	E	0.554481467782146	0.554481467782146
438	H	0.500000000000000	0.500000000000000
439	I	0.500000000000000	0.500000000000000
440	S	0.500000000000000	0.500000000000000
441	R	0.500000000000000	0.500000000000000
442	W	0.500000000000000	0.500000000000000
443	G	0.500000000000000	0.500000000000000
444	P	0.500000000000000	0.500000000000000
445	G	0.500000000000000	0.500000000000000
446	S	0.500000000000000	0.500000000000000
