# Supplementary material for: Conserved degronome features governing quality control associated proteolysis
Source: Nat Commun. 2022 Dec 8;13:7588. doi: 10.1038/s41467-022-35298-y (PMC9732359; doi:10.1038/s41467-022-35298-y)
Supplement: Supplementary file 7 — Supplementary Data 5 [file 41467_2022_35298_MOESM7_ESM.zip › profile_A5D8V6.csv]

# Degron profile of A5D8V6
# logit: Predicted probability of a tile being a degron (PSI<2.2) assigned to central position
# smooth: Running median spanning 5 positions
resi	aa	logit	logit_smooth
1	M	0.500000000000000	0.500000000000000
2	E	0.500000000000000	0.500000000000000
3	T	0.500000000000000	0.500000000000000
4	L	0.500000000000000	0.500000000000000
5	K	0.500000000000000	0.500000000000000
6	D	0.500000000000000	0.500000000000000
7	K	0.500000000000000	0.500000000000000
8	T	0.500000000000000	0.500000000000000
9	L	0.047456748320659	0.047456748320659
10	Q	0.016286352802719	0.028030325152152
11	E	0.028030325152152	0.016286352802719
12	L	0.016112143836776	0.016286352802719
13	E	0.010583968827762	0.022578137097984
14	E	0.022578137097984	0.022106815524258
15	L	0.022578137097984	0.022578137097984
16	Q	0.022106815524258	0.022578137097984
17	N	0.040314380871848	0.026707681149603
18	D	0.026707681149603	0.040314380871848
19	S	0.052915574007163	0.040314380871848
20	E	0.052915574007163	0.042176243843649
21	A	0.028881735549554	0.042176243843649
22	I	0.042176243843649	0.042176243843649
23	D	0.042176243843649	0.038433979337757
24	Q	0.038433979337757	0.038433979337757
25	L	0.038433979337757	0.038433979337757
26	A	0.024562498770254	0.038433979337757
27	L	0.086469753781615	0.080319329090642
28	E	0.080319329090642	0.086469753781615
29	S	0.222267988043874	0.086469753781615
30	P	0.117929972936989	0.080319329090642
31	E	0.066165817502933	0.117127300526846
32	V	0.075263783444409	0.079749503195143
33	Q	0.117127300526846	0.079749503195143
34	D	0.079749503195143	0.079749503195143
35	L	0.117127300526846	0.117127300526846
36	Q	0.079749503195143	0.107993194575652
37	L	0.132405600650598	0.117127300526846
38	E	0.107993194575652	0.132405600650598
39	R	0.133206456710020	0.133206456710020
40	E	0.211162745441525	0.211162745441525
41	M	0.227740065690340	0.227740065690340
42	A	0.281727380975133	0.227740065690340
43	L	0.310606822869005	0.227740065690340
44	A	0.205565675204843	0.205565675204843
45	T	0.181990195161418	0.181990195161418
46	N	0.181990195161418	0.181990195161418
47	R	0.181990195161418	0.181990195161418
48	S	0.278122757546617	0.237382550826625
49	L	0.382413366741991	0.237382550826625
50	A	0.237382550826625	0.237382550826625
51	E	0.177360510022486	0.177360510022486
52	R	0.177360510022486	0.177360510022486
53	N	0.091619778186714	0.177360510022486
54	L	0.168818320286269	0.177360510022486
55	E	0.203838487190309	0.203838487190309
56	F	0.203838487190309	0.203838487190309
57	Q	0.203838487190309	0.203838487190309
58	G	0.097565373571812	0.203838487190309
59	P	0.142004776268099	0.142004776268099
60	L	0.223780767553824	0.142004776268099
61	E	0.117810371558375	0.143372945804253
62	I	0.153707693668119	0.153707693668119
63	S	0.143372945804253	0.143372945804253
64	R	0.211972220784022	0.144043831639389
65	S	0.076340193291154	0.144043831639389
66	N	0.144043831639389	0.193650359997990
67	L	0.193650359997990	0.193650359997990
68	S	0.210345867270520	0.210345867270520
69	D	0.210345867270520	0.210345867270520
70	R	0.441731331818901	0.210345867270520
71	Y	0.182421037523934	0.210345867270520
72	Q	0.194025479758950	0.248423184341939
73	E	0.263754411962265	0.194025479758950
74	L	0.248423184341939	0.194025479758950
75	R	0.193027290501684	0.193027290501684
76	K	0.105128098398553	0.193027290501684
77	L	0.099713029780214	0.192011403761523
78	V	0.213810202271673	0.192011403761523
79	E	0.192011403761523	0.192011403761523
80	R	0.205013078322546	0.205013078322546
81	C	0.138270777004834	0.205013078322546
82	Q	0.208552341422450	0.205013078322546
83	E	0.207653895031967	0.204862376735652
84	Q	0.195431997574899	0.204862376735652
85	K	0.204862376735652	0.195431997574899
86	A	0.144054802794319	0.195431997574899
87	K	0.156408402127008	0.190120466049724
88	L	0.229573211338839	0.156408402127008
89	E	0.190120466049724	0.156408402127008
90	K	0.099536674748794	0.190120466049724
91	F	0.108036359256643	0.190120466049724
92	S	0.283850850238114	0.283850850238114
93	S	0.446605169843686	0.299626780186852
94	A	0.299626780186852	0.395741714304975
95	L	0.395741714304975	0.395741714304975
96	Q	0.566165806211921	0.395741714304975
97	P	0.390593498925226	0.536890779495795
98	G	0.655631195571153	0.536890779495795
99	T	0.536890779495795	0.413663705063064
100	L	0.319311952217692	0.413663705063064
101	L	0.413663705063064	0.413663705063064
102	D	0.399450218556914	0.399450218556914
103	L	0.524593377937520	0.399450218556914
104	L	0.252171351401439	0.252171351401439
105	Q	0.173425729356074	0.173425729356074
106	V	0.124120840979967	0.157851504896792
107	E	0.157851504896792	0.124120840979967
108	G	0.096197922830228	0.096197922830228
109	M	0.065007346223605	0.096197922830228
110	K	0.052725421306947	0.065007346223605
111	I	0.120237440890324	0.052725421306947
112	E	0.040090423444182	0.040715638996927
113	E	0.020529160446186	0.040715638996927
114	E	0.040715638996927	0.040715638996927
115	S	0.044669745027111	0.044669745027111
116	E	0.044669745027111	0.044669745027111
117	A	0.044669745027111	0.044669745027111
118	M	0.017535689908591	0.031274571227238
119	A	0.031274571227238	0.031274571227238
120	E	0.013299563225821	0.031274571227238
121	K	0.042244543630995	0.042244543630995
122	F	0.042244543630995	0.042244543630995
123	L	0.072076833009004	0.072076833009004
124	E	0.126737318454064	0.126737318454064
125	G	0.321998675346393	0.126737318454064
126	E	0.181787440550249	0.151414882439042
127	V	0.104899744459957	0.181787440550249
128	P	0.151414882439042	0.181787440550249
129	L	0.237112283666616	0.209712068797575
130	E	0.247934123875040	0.209712068797575
131	T	0.209712068797575	0.237112283666616
132	F	0.132246196213878	0.247934123875040
133	L	0.285329364295622	0.285329364295622
134	E	0.498010413001024	0.498010413001024
135	N	0.633441914516153	0.522097219234464
136	F	0.522097219234464	0.581017433313071
137	S	0.707139654782420	0.633441914516153
138	S	0.581017433313071	0.707139654782420
139	M	0.722698866576227	0.717392067868883
140	R	0.814676924958458	0.717392067868883
141	M	0.717392067868883	0.717392067868883
142	L	0.697357797407890	0.717392067868883
143	S	0.697357797407890	0.717392067868883
144	H	0.732507550711918	0.717549732909509
145	L	0.733574436394093	0.717549732909509
146	R	0.717549732909509	0.717549732909509
147	R	0.593238639526218	0.717549732909509
148	V	0.623166043733197	0.652182526357253
149	R	0.723276868143789	0.623166043733197
150	V	0.652182526357253	0.623166043733197
151	E	0.484800209814681	0.484800209814681
152	K	0.444392131804635	0.444589311214962
153	L	0.444589311214962	0.444392131804635
154	Q	0.343351848096359	0.343351848096359
155	E	0.326433591530538	0.326433591530538
156	V	0.293007487918263	0.293007487918263
157	V	0.122439882343317	0.195455359530947
158	R	0.195455359530947	0.187145338380115
159	K	0.148809931088376	0.148809931088376
160	P	0.187145338380115	0.148809931088376
161	R	0.108772059970618	0.108772059970618
162	A	0.073837602070799	0.098075571955571
163	S	0.068419509200157	0.073837602070799
164	Q	0.098075571955571	0.068419509200157
165	E	0.051413917861979	0.051413917861979
166	L	0.033155473409874	0.033155473409874
167	A	0.026305108285440	0.026305108285440
168	G	0.023777375266887	0.023777375266887
169	D	0.023777375266887	0.023777375266887
170	A	0.018826920105257	0.023777375266887
171	P	0.025971520769726	0.025818266390666
172	P	0.027964063936570	0.025971520769726
173	P	0.025818266390666	0.027964063936570
174	R	0.072978476400880	0.027964063936570
175	P	0.034393192746586	0.026081407382990
176	P	0.026081407382990	0.034393192746586
177	P	0.026081407382990	0.034393192746586
178	P	0.051388810254727	0.036164989118793
179	V	0.036164989118793	0.036164989118793
180	R	0.036164989118793	0.051388810254727
181	P	0.070008589397054	0.070008589397054
182	V	0.131211841681828	0.070008589397054
183	P	0.074383674119587	0.070008589397054
184	Q	0.051482636011694	0.055639615499930
185	G	0.055639615499930	0.055639615499930
186	T	0.055639615499930	0.055639615499930
187	P	0.060110979666795	0.055639615499930
188	P	0.030893146636350	0.052587325398415
189	V	0.024498364653366	0.038409613371001
190	V	0.052587325398415	0.038409613371001
191	E	0.038409613371001	0.052587325398415
192	E	0.066010717383893	0.061129042714324
193	Q	0.061129042714324	0.066010717383893
194	P	0.068207376126829	0.068207376126829
195	Q	0.111383963931044	0.111383963931044
196	P	0.111383963931044	0.111383963931044
197	P	0.216938719774631	0.121332988763678
198	L	0.121332988763678	0.122949169106698
199	A	0.122949169106698	0.196261779811821
200	M	0.196261779811821	0.196261779811821
201	P	0.265535706829904	0.265535706829904
202	P	0.281527428569368	0.281527428569368
203	Y	0.281527428569368	0.281527428569368
204	P	0.298091359247802	0.298091359247802
205	L	0.484175933828055	0.460052320951296
206	P	0.484175933828055	0.460052320951296
207	Y	0.460052320951296	0.460052320951296
208	S	0.344226523475734	0.344226523475734
209	P	0.228791365293061	0.337505710059772
210	S	0.260826047854565	0.260826047854565
211	P	0.337505710059772	0.240842211642149
212	S	0.240842211642149	0.240842211642149
213	L	0.220079861603640	0.240842211642149
214	P	0.155639539494769	0.220079861603640
215	V	0.289471755607803	0.166686445721342
216	G	0.166686445721342	0.166686445721342
217	P	0.145314521844387	0.172627277610411
218	T	0.197089871941392	0.172627277610411
219	A	0.172627277610411	0.197089871941392
220	H	0.314430563307890	0.261374139331848
221	G	0.280491677304265	0.280491677304265
222	A	0.261374139331848	0.293944861597666
223	L	0.415185952741121	0.293944861597666
224	P	0.293944861597666	0.336903357230815
225	P	0.336903357230815	0.336903357230815
226	A	0.336903357230815	0.336903357230815
227	P	0.334465676292804	0.336903357230815
228	F	0.433478689928923	0.433478689928923
229	P	0.551310257695447	0.500313382458964
230	V	0.619078081433332	0.500313382458964
231	V	0.500313382458964	0.500313382458964
232	S	0.311775374544284	0.500313382458964
233	Q	0.500313382458964	0.471062409261611
234	P	0.471062409261611	0.423197465109390
235	S	0.381513310727101	0.423197465109390
236	F	0.423197465109390	0.404692511878563
237	Y	0.404692511878563	0.404692511878563
238	S	0.404692511878563	0.404692511878563
239	G	0.328501217212877	0.328501217212877
240	P	0.260380313586091	0.328501217212877
241	L	0.245179899242601	0.328501217212877
242	G	0.398086482969090	0.333340393495149
243	P	0.370382114453304	0.333340393495149
244	T	0.333340393495149	0.333340393495149
245	Y	0.224045555321506	0.224045555321506
246	P	0.111975191281921	0.200747931030631
247	A	0.134004098565936	0.182610580034390
248	A	0.200747931030631	0.170724538491612
249	Q	0.182610580034390	0.182610580034390
250	L	0.170724538491612	0.200747931030631
251	G	0.214025345634817	0.214025345634817
252	P	0.388152019038559	0.235526730095230
253	R	0.385559135531290	0.250617898463075
254	G	0.235526730095230	0.250617898463075
255	A	0.250617898463075	0.235526730095230
256	A	0.227221938795442	0.235526730095230
257	G	0.193289282139781	0.227221938795442
258	Y	0.280862496270542	0.193289282139781
259	S	0.150169380256466	0.193289282139781
260	W	0.165737925811880	0.165737925811880
261	S	0.201389121833460	0.165737925811880
262	P	0.165737925811880	0.165737925811880
263	Q	0.165737925811880	0.165737925811880
264	R	0.218907324663909	0.165737925811880
265	S	0.162560959061466	0.162560959061466
266	M	0.162560959061466	0.162560959061466
267	P	0.101819344759441	0.101819344759441
268	P	0.087887269146406	0.087887269146406
269	R	0.068190762784668	0.073970492226483
270	P	0.052426619615988	0.073970492226483
271	G	0.073970492226483	0.068190762784668
272	Y	0.079676875592138	0.057195496770201
273	P	0.057195496770201	0.057195496770201
274	G	0.049036008613138	0.050147259772759
275	T	0.025266427658734	0.050147259772759
276	P	0.050147259772759	0.050147259772759
277	M	0.050147259772759	0.050147259772759
278	G	0.084187729390232	0.084187729390232
279	A	0.104494187913475	0.084187729390232
280	S	0.104494187913475	0.084187729390232
281	G	0.048488035233550	0.095018166532924
282	P	0.060754814410601	0.081113320558788
283	G	0.095018166532924	0.081113320558788
284	Y	0.081113320558788	0.081113320558788
285	P	0.094082337666437	0.081113320558788
286	L	0.055440357439366	0.076469167872891
287	R	0.055440357439366	0.065751862323884
288	G	0.076469167872891	0.065751862323884
289	G	0.065751862323884	0.076469167872891
290	R	0.079097159013170	0.079097159013170
291	A	0.085283399394142	0.079097159013170
292	P	0.109782609380919	0.085283399394142
293	S	0.057091817784298	0.085283399394142
294	P	0.109782609380919	0.059675454971065
295	G	0.052847515895381	0.059675454971065
296	Y	0.059675454971065	0.078225708047270
297	P	0.078225708047270	0.059675454971065
298	Q	0.078225708047270	0.059675454971065
299	Q	0.056128814112103	0.056128814112103
300	S	0.043689737418841	0.043689737418841
301	P	0.043689737418841	0.043689737418841
302	Y	0.037380584424752	0.043689737418841
303	P	0.073293691838902	0.073293691838902
304	A	0.081658098721703	0.081658098721703
305	T	0.094669012479842	0.094669012479842
306	G	0.101938325256501	0.094669012479842
307	G	0.094669012479842	0.094669012479842
308	K	0.094669012479842	0.101938325256501
309	P	0.164191571404857	0.101910697889651
310	P	0.164191571404857	0.164191571404857
311	Y	0.101910697889651	0.164191571404857
312	P	0.199641158730687	0.147318560309982
313	I	0.147318560309982	0.136200286690018
314	Q	0.114417565994769	0.147318560309982
315	P	0.136200286690018	0.147318560309982
316	Q	0.150577214135121	0.147838042825868
317	L	0.147838042825868	0.147838042825868
318	P	0.147838042825868	0.150577214135121
319	S	0.169507502066427	0.167396117920652
320	F	0.167396117920652	0.167396117920652
321	P	0.167396117920652	0.167396117920652
322	G	0.156491455593106	0.156491455593106
323	Q	0.156491455593106	0.156491455593106
324	P	0.156491455593106	0.156491455593106
325	Q	0.145964199641424	0.145964199641424
326	P	0.136066387318084	0.136066387318084
327	S	0.136066387318084	0.136066387318084
328	V	0.118064218735308	0.118064218735308
329	P	0.051384943213477	0.080818742949573
330	L	0.051384943213477	0.074929828510084
331	Q	0.080818742949573	0.074929828510084
332	P	0.074929828510084	0.074929828510084
333	P	0.074929828510084	0.080818742949573
334	Y	0.131928255535676	0.119082284715095
335	P	0.119082284715095	0.119082284715095
336	P	0.201643643728286	0.119082284715095
337	G	0.111815998565155	0.111815998565155
338	P	0.111815998565155	0.111815998565155
339	A	0.053890193716869	0.053890193716869
340	P	0.049857017611173	0.049857017611173
341	P	0.044591888959821	0.044591888959821
342	Y	0.044591888959821	0.044591888959821
343	G	0.032025258310136	0.044591888959821
344	F	0.071562108124064	0.071562108124064
345	P	0.071562108124064	0.071562108124064
346	P	0.071562108124064	0.071562108124064
347	P	0.500000000000000	0.500000000000000
348	P	0.500000000000000	0.500000000000000
349	G	0.500000000000000	0.500000000000000
350	P	0.500000000000000	0.500000000000000
351	A	0.500000000000000	0.500000000000000
352	W	0.500000000000000	0.500000000000000
353	P	0.500000000000000	0.500000000000000
354	G	0.500000000000000	0.500000000000000
355	Y	0.500000000000000	0.500000000000000
