# Supplementary material for: Conserved degronome features governing quality control associated proteolysis
Source: Nat Commun. 2022 Dec 8;13:7588. doi: 10.1038/s41467-022-35298-y (PMC9732359; doi:10.1038/s41467-022-35298-y)
Supplement: Supplementary file 7 — Supplementary Data 5 [file 41467_2022_35298_MOESM7_ESM.zip › profile_A5D8V7.csv]

# Degron profile of A5D8V7
# logit: Predicted probability of a tile being a degron (PSI<2.2) assigned to central position
# smooth: Running median spanning 5 positions
resi	aa	logit	logit_smooth
1	M	0.500000000000000	0.500000000000000
2	T	0.500000000000000	0.500000000000000
3	S	0.500000000000000	0.500000000000000
4	P	0.500000000000000	0.500000000000000
5	L	0.500000000000000	0.500000000000000
6	C	0.500000000000000	0.500000000000000
7	R	0.500000000000000	0.500000000000000
8	A	0.500000000000000	0.500000000000000
9	A	0.430734731071704	0.430734731071704
10	S	0.200921539212929	0.219727026017381
11	A	0.186643309117637	0.219727026017381
12	N	0.219727026017381	0.200921539212929
13	A	0.248856493823322	0.186643309117637
14	L	0.151313333911338	0.151313333911338
15	P	0.086245852676737	0.086245852676737
16	P	0.080444194894924	0.080444194894924
17	Q	0.066543433159289	0.080444194894924
18	D	0.058978962685781	0.075880633786202
19	Q	0.096559489026367	0.072574456744422
20	A	0.075880633786202	0.072574456744422
21	S	0.072574456744422	0.072574456744422
22	T	0.064371675107041	0.064371675107041
23	P	0.020591658088080	0.034480411164931
24	S	0.029460190612557	0.029460190612557
25	S	0.034480411164931	0.029460190612557
26	R	0.028430466095196	0.034480411164931
27	V	0.052313335772311	0.039790310473109
28	K	0.048392136515237	0.042763752664668
29	G	0.039790310473109	0.048392136515237
30	R	0.042763752664668	0.048392136515237
31	E	0.076651158277888	0.073787910700491
32	A	0.095328986642929	0.073787910700491
33	S	0.073787910700491	0.073787910700491
34	G	0.069861125004621	0.069861125004621
35	K	0.049998863297647	0.049998863297647
36	P	0.030258121900953	0.047224790588085
37	S	0.039029103218490	0.047224790588085
38	H	0.047224790588085	0.047224790588085
39	L	0.053367201624736	0.053367201624736
40	R	0.162800152243332	0.119849284449488
41	G	0.138081021332629	0.119849284449488
42	K	0.119849284449488	0.134822625941695
43	G	0.119849284449488	0.134822625941695
44	T	0.134822625941695	0.134822625941695
45	A	0.154931187790937	0.134822625941695
46	Q	0.147373273138074	0.134822625941695
47	A	0.108110055855996	0.108110055855996
48	W	0.046512189632127	0.100506239191357
49	T	0.043256837678874	0.100506239191357
50	P	0.100506239191357	0.100506239191357
51	G	0.113294005338992	0.113294005338992
52	R	0.154218730090809	0.119993566436235
53	S	0.119993566436235	0.119993566436235
54	K	0.119993566436235	0.119993566436235
55	G	0.100501241727968	0.100501241727968
56	G	0.079052098321232	0.079052098321232
57	S	0.035535539695325	0.068134819249849
58	F	0.035162789375868	0.068134819249849
59	H	0.068134819249849	0.068134819249849
60	R	0.094416813049445	0.081861321557556
61	G	0.088118510275202	0.088118510275202
62	A	0.081861321557556	0.094416813049445
63	G	0.138874224582909	0.138874224582909
64	K	0.207462627064727	0.165814343151615
65	P	0.165814343151615	0.177268190763851
66	S	0.271893094800667	0.177268190763851
67	V	0.177268190763851	0.165814343151615
68	H	0.158550667484174	0.177268190763851
69	S	0.141372704335512	0.177268190763851
70	Q	0.307178699712084	0.250011791810660
71	V	0.250011791810660	0.307178699712084
72	A	0.453056124500224	0.453056124500224
73	E	0.622725870608756	0.457361625512548
74	L	0.527148814864182	0.457361625512548
75	H	0.457361625512548	0.457361625512548
76	K	0.198086398766998	0.198213279151161
77	K	0.198213279151161	0.198213279151161
78	I	0.189016217307061	0.198213279151161
79	Q	0.236636651429500	0.236636651429500
80	L	0.253535247896235	0.253535247896235
81	L	0.340860554774973	0.253535247896235
82	E	0.340860554774973	0.253535247896235
83	G	0.215851124993952	0.215851124993952
84	D	0.203399894217013	0.215851124993952
85	R	0.199925983254076	0.203399894217013
86	K	0.344199539661281	0.203399894217013
87	A	0.169791157508548	0.199925983254076
88	F	0.310947842355915	0.184649852096737
89	F	0.184649852096737	0.169791157508548
90	E	0.102052809423698	0.160835343501531
91	S	0.135731793836269	0.160835343501531
92	S	0.160835343501531	0.160835343501531
93	Q	0.180435405124667	0.171017027152474
94	W	0.171017027152474	0.180435405124667
95	N	0.308189254951962	0.180435405124667
96	I	0.266332398494451	0.171017027152474
97	K	0.152012676703949	0.253030794753449
98	K	0.152716783114120	0.242058095164218
99	N	0.253030794753449	0.154936203690338
100	Q	0.242058095164218	0.167287723638309
101	E	0.154936203690338	0.167287723638309
102	T	0.167287723638309	0.154936203690338
103	I	0.087296957650044	0.128887495458529
104	S	0.128887495458529	0.120129455605137
105	Q	0.120129455605137	0.120129455605137
106	L	0.076756261180270	0.128887495458529
107	R	0.142119838869785	0.142119838869785
108	K	0.164494632749844	0.164494632749844
109	E	0.286158292824843	0.286158292824843
110	T	0.567437036947059	0.374373836216489
111	K	0.393380462838018	0.393380462838018
112	A	0.374373836216489	0.529229175839707
113	L	0.529229175839707	0.393380462838018
114	E	0.534601691153153	0.374373836216489
115	L	0.316135069652290	0.316135069652290
116	K	0.176367659649230	0.176367659649230
117	L	0.115351446174602	0.176367659649230
118	L	0.176367659649230	0.176367659649230
119	D	0.265348716530489	0.265348716530489
120	L	0.395153323092321	0.265348716530489
121	L	0.329398212136906	0.329398212136906
122	K	0.242918691877456	0.395153323092321
123	G	0.487992191799636	0.487992191799636
124	D	0.508082575864558	0.487992191799636
125	E	0.541707057769794	0.487992191799636
126	K	0.265358432392668	0.418005883692009
127	V	0.275749646213608	0.418005883692009
128	V	0.418005883692009	0.275749646213608
129	Q	0.430868800515517	0.275749646213608
130	A	0.187882943510984	0.206411720454627
131	V	0.187882943510984	0.206411720454627
132	I	0.206411720454627	0.206411720454627
133	R	0.473951152950851	0.473951152950851
134	E	0.746726338411980	0.578335293700413
135	W	0.746726338411980	0.578335293700413
136	K	0.578335293700413	0.578335293700413
137	W	0.464603577167926	0.487403366046356
138	E	0.487403366046356	0.464603577167926
139	K	0.369402566890220	0.369402566890220
140	P	0.240670181828674	0.249620511992079
141	Y	0.160404952283974	0.249620511992079
142	L	0.249620511992079	0.240670181828674
143	K	0.249620511992079	0.249620511992079
144	N	0.153335762391600	0.249620511992079
145	R	0.265181383617219	0.153335762391600
146	T	0.083477417556133	0.153335762391600
147	G	0.146056440032655	0.163695016270744
148	Q	0.163695016270744	0.163695016270744
149	A	0.301976727658064	0.163695016270744
150	L	0.212362695453012	0.163695016270744
151	E	0.076120778555370	0.150462882198617
152	H	0.076120778555370	0.134021613346611
153	L	0.150462882198617	0.123761216713747
154	D	0.134021613346611	0.134021613346611
155	H	0.123761216713747	0.134021613346611
156	R	0.147027445283910	0.129074704850845
157	L	0.129074704850845	0.129074704850845
158	R	0.129074704850845	0.129074704850845
159	E	0.129074704850845	0.129074704850845
160	K	0.217852055854678	0.129074704850845
161	V	0.217852055854678	0.217852055854678
162	K	0.120334067762966	0.217852055854678
163	Q	0.318224872348645	0.318224872348645
164	Q	0.424732209488785	0.424732209488785
165	N	0.562472846251455	0.424732209488785
166	A	0.424732209488785	0.424732209488785
167	L	0.387024106008176	0.542670580883323
168	R	0.542670580883323	0.542670580883323
169	H	0.575904252679320	0.542670580883323
170	Q	0.599359430709206	0.542670580883323
171	V	0.476702706901540	0.535766489200418
172	V	0.361760320850727	0.535766489200418
173	L	0.535766489200418	0.535766489200418
174	R	0.573065028990037	0.535766489200418
175	Q	0.672651772533168	0.535766489200418
176	R	0.502290116485370	0.502290116485370
177	R	0.502090480319039	0.502290116485370
178	L	0.483304481606785	0.502290116485370
179	E	0.655710342571939	0.546482778179570
180	E	0.546482778179570	0.570351194937588
181	L	0.570351194937588	0.570351194937588
182	Q	0.570351194937588	0.546482778179570
183	L	0.413951682784448	0.567014824943693
184	Q	0.535176006108944	0.535176006108944
185	H	0.567014824943693	0.413951682784448
186	S	0.410655756252223	0.422476417106849
187	L	0.312793642061665	0.422476417106849
188	R	0.422476417106849	0.410655756252223
189	L	0.502700693735306	0.404171230560628
190	L	0.367309163986862	0.404171230560628
191	E	0.404171230560628	0.367309163986862
192	M	0.267423997248722	0.267423997248722
193	A	0.185094299409484	0.267423997248722
194	E	0.264318559332981	0.264318559332981
195	A	0.305990921207311	0.185094299409484
196	Q	0.181176903466731	0.181176903466731
197	N	0.171727930746914	0.171727930746914
198	R	0.142352945621950	0.142352945621950
199	H	0.087028896726771	0.141292929753412
200	T	0.116392435133623	0.116392435133623
201	E	0.141292929753412	0.096141103483831
202	V	0.071473322102955	0.096141103483831
203	A	0.096141103483831	0.096141103483831
204	K	0.085520305083442	0.096141103483831
205	T	0.159955567866774	0.107468799821783
206	M	0.121108220732806	0.120540975794851
207	R	0.107468799821783	0.120540975794851
208	N	0.120540975794851	0.120540975794851
209	L	0.111180125578975	0.120540975794851
210	E	0.246813879675176	0.153380738793283
211	N	0.153380738793283	0.153380738793283
212	R	0.153380738793283	0.153380738793283
213	L	0.150599610167023	0.150599610167023
214	E	0.091470821818457	0.091470821818457
215	K	0.075914994767971	0.075914994767971
216	A	0.041881511377725	0.060481308893448
217	Q	0.056072337832119	0.060481308893448
218	M	0.060481308893448	0.060481308893448
219	K	0.101822892243744	0.101822892243744
220	A	0.125035988711445	0.125035988711445
221	Q	0.184249927013989	0.172279670988419
222	E	0.172279670988419	0.184249927013989
223	A	0.405153309949880	0.399963700095072
224	E	0.399963700095072	0.405153309949880
225	H	0.505054677794983	0.459691346108094
226	I	0.510447876474058	0.505054677794983
227	T	0.459691346108094	0.510447876474058
228	S	0.609720607954897	0.609720607954897
229	V	0.705156222044620	0.705156222044620
230	Y	0.795851274090648	0.705156222044620
231	L	0.772404440931456	0.734431819991018
232	Q	0.613549192209092	0.772404440931456
233	L	0.734431819991018	0.734431819991018
234	K	0.828154653151027	0.734431819991018
235	A	0.652519374050462	0.734431819991018
236	Y	0.777256393267404	0.667029241173046
237	L	0.667029241173046	0.652519374050462
238	M	0.482380883185113	0.482380883185113
239	D	0.367409737892660	0.367409737892660
240	E	0.367409737892660	0.367409737892660
241	S	0.239313670604517	0.239313670604517
242	L	0.143441629019387	0.210821181743856
243	N	0.210821181743856	0.143441629019387
244	L	0.111089053933689	0.111089053933689
245	E	0.081378777079438	0.081378777079438
246	N	0.026357858220820	0.081378777079438
247	R	0.029781350283187	0.081378777079438
248	L	0.094806543826412	0.094806543826412
249	D	0.164465185049103	0.094806543826412
250	S	0.165972842389690	0.119498662301987
251	M	0.090799957597193	0.119498662301987
252	E	0.119498662301987	0.119498662301987
253	A	0.039821804252072	0.090799957597193
254	E	0.119498662301987	0.100483877078084
255	V	0.089430796466964	0.100483877078084
256	V	0.100483877078084	0.100483877078084
257	R	0.100483877078084	0.100483877078084
258	T	0.194176738874932	0.194176738874932
259	K	0.291241511974562	0.291241511974562
260	H	0.317838359326735	0.317838359326735
261	E	0.391668258136771	0.326180333350766
262	L	0.326180333350766	0.326180333350766
263	E	0.326180333350766	0.326180333350766
264	A	0.258355539162643	0.277335189570641
265	L	0.277335189570641	0.258355539162643
266	H	0.220073642978642	0.258355539162643
267	V	0.255126284255050	0.255126284255050
268	V	0.281593225521365	0.255126284255050
269	N	0.153769584998890	0.281593225521365
270	Q	0.391873270248245	0.296237267297735
271	E	0.296237267297735	0.308852210350620
272	A	0.408727799482840	0.308852210350620
273	L	0.308852210350620	0.296237267297735
274	N	0.179972543513288	0.276647186341330
275	A	0.276647186341330	0.179972543513288
276	R	0.171450469657707	0.179972543513288
277	D	0.173602329217888	0.236370056810199
278	I	0.332209346391691	0.236370056810199
279	A	0.236370056810199	0.236370056810199
280	K	0.236370056810199	0.236370056810199
281	N	0.203191430342681	0.236370056810199
282	Q	0.203191430342681	0.236370056810199
283	L	0.354073534653182	0.204100029239127
284	Q	0.325210931306568	0.325210931306568
285	Y	0.204100029239127	0.325210931306568
286	L	0.356336464423857	0.204100029239127
287	E	0.204055273287124	0.204055273287124
288	E	0.164548407577483	0.183939146528129
289	T	0.183939146528129	0.164548407577483
290	L	0.140239464648223	0.160186560800258
291	V	0.160186560800258	0.160186560800258
292	R	0.149493146631461	0.160186560800258
293	E	0.279455197790342	0.160186560800258
294	R	0.183026960171151	0.160699021931783
295	K	0.064074426263916	0.183026960171151
296	K	0.160699021931783	0.183026960171151
297	R	0.239215974711207	0.160699021931783
298	E	0.226736687582960	0.160699021931783
299	R	0.144128976804233	0.144128976804233
300	Y	0.108086987062265	0.108086987062265
301	I	0.060575928096448	0.060575928096448
302	S	0.060575928096448	0.060575928096448
303	E	0.053340020776358	0.060575928096448
304	C	0.053340020776358	0.056373795828670
305	K	0.100943171991381	0.056373795828670
306	K	0.056373795828670	0.056373795828670
307	R	0.076258234846228	0.056373795828670
308	A	0.042077880135870	0.042077880135870
309	E	0.026646646428672	0.026646646428672
310	E	0.019822610196040	0.021353749181914
311	K	0.011476850552088	0.019822610196040
312	K	0.021353749181914	0.013553071308028
313	L	0.012650293409540	0.013553071308028
314	E	0.013553071308028	0.015467722650753
315	N	0.015467722650753	0.013553071308028
316	E	0.015467722650753	0.013613921760806
317	R	0.007296092637259	0.015467722650753
318	M	0.013613921760806	0.015467722650753
319	E	0.043213104201075	0.043213104201075
320	R	0.082566780157877	0.080946896781393
321	K	0.152063463142087	0.082566780157877
322	T	0.080946896781393	0.088134790477224
323	H	0.133012568082398	0.088134790477224
324	R	0.088134790477224	0.080946896781393
325	E	0.077611544335538	0.088134790477224
326	H	0.073081770755216	0.088134790477224
327	L	0.096436649799860	0.077611544335538
328	L	0.146416931153236	0.077727545371760
329	L	0.073607765135557	0.096436649799860
330	Q	0.077727545371760	0.135402297073328
331	S	0.135402297073328	0.135402297073328
332	D	0.135402297073328	0.135402297073328
333	D	0.151193742774387	0.135402297073328
334	T	0.226318778582646	0.135402297073328
335	I	0.134778368612762	0.134778368612762
336	Q	0.045439381339690	0.045439381339690
337	D	0.014338143320623	0.016725922290092
338	S	0.014338143320623	0.015452329336541
339	L	0.016725922290092	0.015452329336541
340	H	0.015452329336541	0.016725922290092
341	A	0.032771992904311	0.032771992904311
342	K	0.118359366788473	0.089332144789387
343	E	0.117223429134805	0.117223429134805
344	E	0.089332144789387	0.118359366788473
345	E	0.155445324281828	0.155445324281828
346	L	0.253616797125656	0.155445324281828
347	R	0.338201497143839	0.198090389063476
348	Q	0.135072118798851	0.253616797125656
349	R	0.198090389063476	0.290684257509709
350	W	0.290684257509709	0.290684257509709
351	S	0.448174192738586	0.448174192738586
352	M	0.516805752034668	0.516805752034668
353	Y	0.637216172976321	0.637216172976321
354	Q	0.839161877501619	0.637216172976321
355	M	0.723630205113519	0.637216172976321
356	E	0.548095361910930	0.617319213989861
357	V	0.617319213989861	0.601842697088453
358	I	0.601842697088453	0.548095361910930
359	F	0.365927575376413	0.368467607711688
360	G	0.368467607711688	0.365927575376413
361	K	0.162398808662418	0.162398808662418
362	V	0.060411432980667	0.065814307426419
363	K	0.065814307426419	0.065814307426419
364	D	0.048073143795055	0.065814307426419
365	A	0.080854378936710	0.075078932360354
366	T	0.088347562415762	0.075078932360354
367	G	0.075078932360354	0.075078932360354
368	T	0.044774981047604	0.075078932360354
369	D	0.062698994716641	0.075078932360354
370	E	0.117052168277643	0.117052168277643
371	T	0.127434880930578	0.127434880930578
372	H	0.159734745806817	0.159734745806817
373	S	0.259781928780891	0.159734745806817
374	L	0.177776406821654	0.159734745806817
375	V	0.096562871209455	0.177776406821654
376	R	0.125054716252050	0.177776406821654
377	R	0.208953525325007	0.208953525325007
378	F	0.393425181033211	0.393425181033211
379	L	0.510383037121906	0.507753510920602
380	A	0.659519820135227	0.510383037121906
381	Q	0.507753510920602	0.510485425012940
382	G	0.510485425012940	0.510485425012940
383	D	0.510485425012940	0.507753510920602
384	T	0.365701538727723	0.365701538727723
385	F	0.348266099327692	0.348266099327692
386	A	0.221386169219270	0.221386169219270
387	Q	0.107719082738199	0.107719082738199
388	L	0.035579002576971	0.035579002576971
389	E	0.026988652883854	0.035579002576971
390	T	0.029496210781180	0.035579002576971
391	L	0.070218730024498	0.070218730024498
392	K	0.204890289996982	0.204890289996982
393	S	0.215688788545359	0.204890289996982
394	E	0.216612495256990	0.204890289996982
395	N	0.175209614729750	0.175209614729750
396	E	0.175209614729750	0.175209614729750
397	Q	0.060958622465329	0.096336416052674
398	T	0.096336416052674	0.088665715476700
399	L	0.088665715476700	0.086937515416195
400	V	0.045604176173037	0.086937515416195
401	R	0.086937515416195	0.086937515416195
402	L	0.080756760932702	0.086937515416195
403	K	0.141708465286955	0.106729631599909
404	Q	0.106729631599909	0.141708465286955
405	E	0.281087739411432	0.141708465286955
406	K	0.195675086037642	0.107352475443365
407	Q	0.107352475443365	0.107352475443365
408	Q	0.107352475443365	0.107352475443365
409	L	0.062343507643515	0.096399654444952
410	Q	0.096399654444952	0.062343507643515
411	R	0.053736283324260	0.053736283324260
412	E	0.043555467765045	0.053736283324260
413	L	0.027554106947166	0.053736283324260
414	E	0.057109450972325	0.057109450972325
415	D	0.060989035718108	0.060989035718108
416	L	0.116799822066258	0.115126769262413
417	K	0.196413576166252	0.115126769262413
418	Y	0.115126769262413	0.115126769262413
419	S	0.115126769262413	0.115126769262413
420	G	0.100121763601073	0.115126769262413
421	E	0.154488919264438	0.154488919264438
422	A	0.154488919264438	0.154488919264438
423	T	0.226997441837076	0.180560609235829
424	L	0.418962003773920	0.222886254228893
425	V	0.180560609235829	0.222886254228893
426	S	0.222886254228893	0.180560609235829
427	Q	0.132592703896099	0.132592703896099
428	Q	0.080676088561421	0.132592703896099
429	K	0.111297282162363	0.132592703896099
430	L	0.290689036945703	0.226967151947059
431	Q	0.239455195554674	0.226967151947059
432	A	0.226967151947059	0.226967151947059
433	E	0.082335140504129	0.082335140504129
434	A	0.029319696324014	0.036709892188009
435	Q	0.031560789277491	0.036709892188009
436	E	0.036709892188009	0.036709892188009
437	R	0.042629454779559	0.036709892188009
438	L	0.054783947817784	0.036709892188009
439	K	0.017403378796908	0.023014949892303
440	K	0.023014949892303	0.017776245059086
441	E	0.017776245059086	0.017403378796908
442	E	0.015510873488068	0.017776245059086
443	R	0.011707043259991	0.017776245059086
444	R	0.023551194071681	0.023551194071681
445	H	0.023551194071681	0.023551194071681
446	A	0.023551194071681	0.023551194071681
447	E	0.015510873488068	0.023551194071681
448	A	0.030439049604332	0.030439049604332
449	K	0.034682113506483	0.034682113506483
450	D	0.071322404979276	0.071322404979276
451	Q	0.167494962040033	0.146796871340800
452	L	0.146796871340800	0.167494962040033
453	E	0.213798087886091	0.192124138837041
454	R	0.236378498864353	0.192124138837041
455	A	0.192124138837041	0.192124138837041
456	L	0.171520097862167	0.192124138837041
457	R	0.144351954965437	0.192124138837041
458	A	0.251591888152812	0.251591888152812
459	M	0.278580303609387	0.278580303609387
460	Q	0.310913639036525	0.310913639036525
461	V	0.310913639036525	0.310913639036525
462	A	0.490958693138321	0.407148640552686
463	K	0.471995187173293	0.407148640552686
464	D	0.407148640552686	0.471995187173293
465	S	0.407148640552686	0.471995187173293
466	L	0.564436939267217	0.532366031355643
467	E	0.532366031355643	0.564436939267217
468	H	0.606463778202191	0.606463778202191
469	L	0.628058707635380	0.606463778202191
470	A	0.628058707635380	0.606463778202191
471	S	0.441325422415500	0.441325422415500
472	K	0.295157856044543	0.405988973971649
473	L	0.387807113741346	0.404674867278542
474	I	0.405988973971649	0.404674867278542
475	H	0.404674867278542	0.405988973971649
476	I	0.592342704331422	0.405988973971649
477	T	0.504704538660535	0.404674867278542
478	V	0.338352245981308	0.338352245981308
479	E	0.193047572274057	0.310072632314984
480	D	0.310072632314984	0.193047572274057
481	G	0.192404920724885	0.192404920724885
482	R	0.097304108286576	0.097304108286576
483	F	0.046576599871946	0.052679197457429
484	A	0.052679197457429	0.046576599871946
485	G	0.013467270206441	0.013467270206441
486	K	0.010598196463100	0.013467270206441
487	E	0.010757425007715	0.013467270206441
488	L	0.031290811488852	0.031290811488852
489	D	0.052075397772735	0.052075397772735
490	P	0.054502606764802	0.054502606764802
491	Q	0.091215618008393	0.058534944161368
492	A	0.091668560890339	0.091215618008393
493	D	0.058534944161368	0.091668560890339
494	N	0.133820350727950	0.133820350727950
495	Y	0.218412064881523	0.133820350727950
496	V	0.218412064881523	0.138741372402153
497	P	0.078676827978813	0.218412064881523
498	N	0.138741372402153	0.218412064881523
499	L	0.262561483464791	0.262561483464791
500	L	0.420272532924860	0.357717770953225
501	G	0.357717770953225	0.420272532924860
502	L	0.676746510592842	0.633165779021821
503	V	0.708872986198627	0.633165779021821
504	E	0.633165779021821	0.673636744679269
505	E	0.482905200542638	0.673636744679269
506	K	0.673636744679269	0.633165779021821
507	L	0.705937988482802	0.491380231588714
508	L	0.491380231588714	0.491380231588714
509	K	0.356666536896477	0.356666536896477
510	L	0.268197670637250	0.268197670637250
511	Q	0.249627347000512	0.249627347000512
512	A	0.152538437600191	0.249627347000512
513	Q	0.152538437600191	0.249627347000512
514	L	0.320437110043396	0.320437110043396
515	Q	0.484430230447424	0.320437110043396
516	G	0.445378163234455	0.445378163234455
517	H	0.315454164931411	0.445378163234455
518	D	0.498773979957158	0.393949676065364
519	V	0.393949676065364	0.358519298585734
520	Q	0.358519298585734	0.358519298585734
521	E	0.329479150925258	0.329479150925258
522	M	0.234151323856981	0.329479150925258
523	L	0.233175087444788	0.329479150925258
524	C	0.382387638343177	0.382387638343177
525	H	0.501239322461990	0.482454312272834
526	I	0.482454312272834	0.501239322461990
527	A	0.777979744536038	0.501239322461990
528	N	0.541213398117762	0.541213398117762
529	R	0.491513807490312	0.644967160336210
530	E	0.644967160336210	0.541213398117762
531	F	0.694117879359616	0.506588661104560
532	L	0.506588661104560	0.506588661104560
533	A	0.268529074550295	0.370876107482649
534	S	0.370876107482649	0.268529074550295
535	L	0.186800812083393	0.204696431378278
536	E	0.159130154135626	0.204696431378278
537	G	0.204696431378278	0.204696431378278
538	R	0.326899609058496	0.326899609058496
539	L	0.509359126708353	0.326899609058496
540	P	0.510721543769768	0.419614204169755
541	E	0.320779231114779	0.470124437735126
542	Y	0.419614204169755	0.419614204169755
543	N	0.470124437735126	0.419614204169755
544	T	0.323165597612525	0.454056943944706
545	R	0.454056943944706	0.454056943944706
546	I	0.509114647677606	0.324514833698585
547	A	0.324514833698585	0.346393399552860
548	L	0.194259868809761	0.346393399552860
549	P	0.346393399552860	0.332418549471944
550	L	0.633006283039888	0.332418549471944
551	A	0.332418549471944	0.332418549471944
552	T	0.264893978684733	0.264893978684733
553	S	0.169864752419177	0.169864752419177
554	K	0.159419513663211	0.159419513663211
555	D	0.050765198837437	0.050765198837437
556	K	0.024408146179345	0.024408146179345
557	F	0.007587434498025	0.007587434498025
558	F	0.004475271202387	0.004475271202387
559	D	0.001894692014070	0.001894692014070
560	E	0.000887260090307	0.001894692014070
561	E	0.001495672781323	0.001894692014070
562	S	0.002547864362307	0.002547864362307
563	E	0.002731685275712	0.002731685275712
564	E	0.005878612586166	0.004102669912853
565	E	0.007638321393957	0.004125005701532
566	D	0.004102669912853	0.005878612586166
567	N	0.004125005701532	0.007638321393957
568	E	0.007753129110781	0.007753129110781
569	V	0.026962284615692	0.026962284615692
570	V	0.049498532649661	0.049498532649661
571	T	0.049498532649662	0.049498532649662
572	R	0.077231471178262	0.077231471178262
573	A	0.120838049450266	0.120838049450266
574	S	0.310239490595275	0.310239490595275
575	L	0.646917524188407	0.570060650870337
576	K	0.570060650870337	0.593512112273556
577	I	0.697847409182665	0.593512112273556
578	R	0.593512112273556	0.570060650870337
579	S	0.446667051835308	0.446667051835308
580	Q	0.429474874311099	0.429474874311099
581	K	0.429279217213040	0.429279217213040
582	L	0.398064165566980	0.416399825009660
583	I	0.416399825009660	0.398064165566980
584	E	0.275255681877259	0.302961512931124
585	S	0.302961512931124	0.302961512931124
586	H	0.187217985946205	0.302961512931124
587	K	0.500000000000000	0.500000000000000
588	K	0.500000000000000	0.500000000000000
589	H	0.500000000000000	0.500000000000000
590	R	0.500000000000000	0.500000000000000
591	R	0.500000000000000	0.500000000000000
592	S	0.500000000000000	0.500000000000000
593	R	0.500000000000000	0.500000000000000
594	R	0.500000000000000	0.500000000000000
595	S	0.500000000000000	0.500000000000000
