# Supplementary material for: Conserved degronome features governing quality control associated proteolysis
Source: Nat Commun. 2022 Dec 8;13:7588. doi: 10.1038/s41467-022-35298-y (PMC9732359; doi:10.1038/s41467-022-35298-y)
Supplement: Supplementary file 7 — Supplementary Data 5 [file 41467_2022_35298_MOESM7_ESM.zip › profile_A5D8W1.csv]

# Degron profile of A5D8W1
# logit: Predicted probability of a tile being a degron (PSI<2.2) assigned to central position
# smooth: Running median spanning 5 positions
resi	aa	logit	logit_smooth
1	M	0.500000000000000	0.500000000000000
2	W	0.500000000000000	0.500000000000000
3	T	0.500000000000000	0.500000000000000
4	E	0.500000000000000	0.500000000000000
5	E	0.500000000000000	0.500000000000000
6	A	0.500000000000000	0.500000000000000
7	G	0.500000000000000	0.500000000000000
8	A	0.500000000000000	0.500000000000000
9	T	0.060403652529400	0.060403652529400
10	A	0.044085869742660	0.044085869742660
11	E	0.018140775812980	0.029137366402485
12	A	0.016937655357005	0.029137366402485
13	Q	0.029137366402485	0.029137366402485
14	E	0.049680116252631	0.040859178585284
15	S	0.040859178585284	0.043900005456894
16	G	0.053340907473106	0.043900005456894
17	I	0.043900005456894	0.043900005456894
18	R	0.040218684343926	0.053340907473106
19	N	0.064999685149322	0.064999685149322
20	K	0.093321935016145	0.093321935016145
21	S	0.125131203875420	0.125131203875420
22	S	0.209079482572961	0.209079482572961
23	S	0.258230833500821	0.258230833500821
24	S	0.372513118537903	0.372513118537903
25	S	0.572474461518115	0.372513118537903
26	Q	0.399383029731908	0.372513118537903
27	I	0.261348083173504	0.261348083173504
28	P	0.182273802911503	0.182273802911503
29	V	0.105675414637935	0.105675414637935
30	V	0.063526373460359	0.076848765926721
31	G	0.076848765926721	0.071329230851091
32	V	0.071329230851091	0.063526373460359
33	V	0.036967670943999	0.071329230851091
34	T	0.061438626831783	0.061438626831783
35	E	0.117044700344059	0.057836608009283
36	D	0.057836608009283	0.057836608009283
37	D	0.057836608009283	0.057836608009283
38	E	0.051358765422874	0.051358765422874
39	A	0.015619015303682	0.037931466153032
40	Q	0.037931466153032	0.018011139270286
41	D	0.018011139270286	0.018011139270286
42	V	0.011471454246182	0.019198208393834
43	F	0.019198208393834	0.019198208393834
44	K	0.064908740937118	0.064908740937118
45	P	0.115783189203677	0.115783189203677
46	M	0.329855327800811	0.329855327800811
47	D	0.616963256580860	0.329855327800811
48	L	0.429717533339968	0.429717533339968
49	N	0.319193854832004	0.429717533339968
50	R	0.486764959910577	0.319193854832004
51	V	0.217502331984314	0.217502331984314
52	I	0.123003085898952	0.123003085898952
53	K	0.069204548791624	0.076304296138058
54	L	0.062029621034722	0.076304296138058
55	L	0.076304296138058	0.069204548791624
56	E	0.086666948331565	0.062029621034722
57	E	0.028180330704437	0.033313514623712
58	T	0.033313514623712	0.031445212344080
59	D	0.028626646462103	0.028626646462103
60	K	0.031445212344080	0.028933811553450
61	D	0.014811976547556	0.028626646462103
62	G	0.028933811553450	0.026334232537141
63	L	0.026334232537141	0.021804153347758
64	E	0.013391370744422	0.026334232537141
65	E	0.021804153347758	0.026334232537141
66	K	0.067983124247943	0.067983124247943
67	Q	0.109555545467923	0.109555545467923
68	L	0.185097115504284	0.185097115504284
69	K	0.278927591631983	0.278927591631983
70	F	0.572636163305858	0.408466561346134
71	V	0.620528330673903	0.476265508651285
72	K	0.408466561346134	0.572636163305858
73	K	0.476265508651285	0.620528330673903
74	L	0.748477489734475	0.728472675499319
75	V	0.728472675499319	0.748477489734475
76	Q	0.845264195453578	0.748477489734475
77	C	0.758294023519695	0.728472675499319
78	Y	0.624494703019993	0.625772302054678
79	Q	0.625772302054678	0.624494703019993
80	N	0.546143573631535	0.624494703019993
81	G	0.540789848102243	0.625772302054678
82	L	0.717756645554613	0.583038451255446
83	P	0.716650884590660	0.716650884590660
84	L	0.583038451255446	0.717756645554613
85	R	0.755224841601247	0.716650884590660
86	D	0.783085564760130	0.755224841601247
87	L	0.623253504548579	0.771080705710770
88	A	0.771080705710770	0.783085564760130
89	Q	0.872078143209712	0.783962831304223
90	I	0.900171389735232	0.800996225031161
91	F	0.783962831304223	0.813498686488602
92	K	0.800996225031161	0.800996225031161
93	I	0.813498686488602	0.800996225031161
94	L	0.792164532788058	0.800996225031161
95	N	0.858157010432077	0.792164532788058
96	L	0.748197818302014	0.748197818302014
97	C	0.672997445246204	0.706456419211771
98	S	0.706456419211771	0.706456419211771
99	G	0.688348557053372	0.688348557053372
100	K	0.706456419211771	0.688348557053372
101	I	0.594399247531617	0.594399247531617
102	K	0.418547236980202	0.506445255471860
103	N	0.319825088493750	0.418547236980202
104	Q	0.506445255471860	0.319825088493750
105	P	0.214440987199265	0.319825088493750
106	R	0.257132945349684	0.413381948212830
107	F	0.413381948212830	0.413381948212830
108	I	0.467733090334375	0.467733090334375
109	E	0.636502810876607	0.525484255466158
110	S	0.580001638875839	0.580001638875839
111	A	0.525484255466158	0.636502810876607
112	Y	0.723946920256987	0.707253435380587
113	D	0.707253435380587	0.723946920256987
114	I	0.841537920905166	0.823506002310328
115	I	0.902410237506397	0.823506002310328
116	K	0.823506002310328	0.823506002310328
117	L	0.683617332152222	0.823506002310328
118	C	0.780142902027356	0.823506002310328
119	G	0.858177299320289	0.780142902027356
120	L	0.831391378945505	0.780142902027356
121	P	0.587373558590472	0.620517131517561
122	F	0.620517131517561	0.620517131517561
123	L	0.620517131517561	0.598561857893759
124	K	0.448125628165976	0.598561857893759
125	K	0.598561857893759	0.493410546533067
126	K	0.493410546533067	0.448125628165976
127	V	0.258301792942832	0.258301792942832
128	S	0.187134504495473	0.187134504495473
129	D	0.110233815382375	0.151728895148524
130	E	0.151728895148524	0.110233815382375
131	I	0.070584025715337	0.080286350933215
132	T	0.038854538916120	0.080286350933215
133	Y	0.080286350933215	0.080286350933215
134	A	0.102033280266045	0.102033280266045
135	E	0.184617766618747	0.158660877147478
136	D	0.199638570233305	0.158660877147478
137	T	0.158660877147478	0.184617766618747
138	A	0.158660877147478	0.199638570233305
139	N	0.381612938403369	0.298305132635302
140	S	0.313128364539392	0.313128364539392
141	I	0.298305132635302	0.313128364539392
142	A	0.333306736210585	0.313128364539392
143	L	0.257210679185920	0.333306736210585
144	L	0.376237935108017	0.376237935108017
145	G	0.546873926641510	0.406644802593766
146	D	0.406644802593766	0.511993359028695
147	L	0.511993359028695	0.546873926641510
148	M	0.587950978977155	0.568321661550942
149	K	0.743916102953660	0.587950978977155
150	I	0.568321661550942	0.651162409296465
151	P	0.685942171517528	0.651162409296465
152	S	0.651162409296465	0.651162409296465
153	S	0.483677826636340	0.665487088896382
154	E	0.665487088896382	0.665487088896382
155	L	0.890158468793307	0.709685197948438
156	R	0.880328662840525	0.828902403959431
157	I	0.709685197948438	0.828902403959431
158	Q	0.828902403959431	0.828902403959431
159	I	0.804671821733840	0.828902403959431
160	C	0.839358105538546	0.828902403959431
161	K	0.865083779470764	0.839358105538546
162	C	0.786373492047293	0.839358105538546
163	I	0.844963759630433	0.786373492047293
164	V	0.711473043165713	0.711473043165713
165	D	0.683015645810350	0.683015645810350
166	F	0.499456807713698	0.538297470912674
167	Y	0.538297470912674	0.538297470912674
168	H	0.538297470912674	0.499456807713698
169	A	0.381654467821427	0.381654467821427
170	E	0.331083984960241	0.347972299269767
171	P	0.347972299269767	0.331083984960241
172	P	0.194758723154759	0.243184165771539
173	K	0.115719149082706	0.194758723154759
174	K	0.243184165771539	0.146740582756989
175	H	0.146740582756989	0.115719149082706
176	I	0.090363523373569	0.115038348951727
177	P	0.084372103183171	0.115038348951727
178	G	0.115038348951727	0.115038348951727
179	Y	0.175921881214262	0.175921881214262
180	Q	0.338325370908938	0.338325370908938
181	Q	0.356927966102590	0.356927966102590
182	A	0.469609726512208	0.380312760546244
183	S	0.535419984077734	0.380312760546244
184	S	0.380312760546244	0.380312760546244
185	S	0.339525574330711	0.339525574330711
186	Y	0.313772173657580	0.331634608771295
187	K	0.313772173657580	0.331634608771295
188	I	0.331634608771295	0.331634608771295
189	Q	0.397571481795144	0.357140413118999
190	M	0.402750886194458	0.397571481795144
191	A	0.357140413118999	0.402750886194458
192	E	0.455195035687128	0.455195035687128
193	V	0.587594939696175	0.455195035687128
194	G	0.567961124544531	0.547789180526059
195	G	0.431613871224321	0.547789180526059
196	L	0.547789180526059	0.547789180526059
197	A	0.375604193616455	0.547789180526059
198	K	0.550525501481468	0.547789180526059
199	T	0.604738138584071	0.497245860355087
200	M	0.417161863624282	0.497245860355087
201	V	0.497245860355087	0.497245860355087
202	Q	0.348589549886053	0.497245860355087
203	S	0.570765349903519	0.497245860355087
204	M	0.749956265199766	0.478229034195393
205	T	0.478229034195393	0.570765349903519
206	L	0.413196260946180	0.583873925383192
207	L	0.583873925383192	0.583873925383192
208	E	0.733210185316703	0.733210185316703
209	N	0.757056604585660	0.757056604585660
210	Q	0.774417320386481	0.774417320386481
211	L	0.778164590592448	0.778164590592448
212	V	0.856772242639029	0.856772242639029
213	E	0.881966848641327	0.856772242639029
214	K	0.872112026194053	0.856772242639029
215	L	0.796471253122784	0.872066320957651
216	W	0.796471253122784	0.872066320957651
217	V	0.872066320957651	0.872066320957651
218	L	0.896769635218273	0.872066320957651
219	K	0.903986913136780	0.872066320957651
220	V	0.742080913968984	0.799028081241095
221	L	0.742080913968984	0.799028081241095
222	Q	0.799028081241095	0.784657051726526
223	H	0.871314536131762	0.789303298500488
224	L	0.784657051726526	0.789303298500488
225	S	0.789303298500488	0.784657051726526
226	T	0.767650653777501	0.767650653777501
227	S	0.725645357100538	0.725645357100538
228	E	0.725645357100538	0.725645357100538
229	V	0.655571007184870	0.655571007184870
230	N	0.483150370221369	0.585969131759968
231	C	0.554231549280030	0.554231549280030
232	T	0.585969131759968	0.483150370221369
233	I	0.429664103645385	0.534220900887554
234	M	0.362878423178721	0.534220900887554
235	M	0.534220900887554	0.534220900887554
236	K	0.648073710086170	0.648073710086170
237	A	0.764314976553057	0.672148577945083
238	Q	0.672148577945083	0.705781383522083
239	A	0.829207119601851	0.705781383522083
240	A	0.705781383522083	0.672148577945083
241	S	0.542511116403403	0.542511116403403
242	G	0.331146665439433	0.331146665439433
243	I	0.141280628629390	0.141280628629390
244	C	0.085073594605836	0.089772922127241
245	T	0.089772922127241	0.085073594605836
246	H	0.057281275533574	0.085073594605836
247	L	0.057281275533574	0.085102283143742
248	N	0.085102283143742	0.085102283143742
249	D	0.124649055789220	0.124649055789220
250	P	0.210149216968124	0.157186889672791
251	D	0.275201952500883	0.157186889672791
252	P	0.157186889672791	0.157186889672791
253	S	0.104070375314802	0.110765806942271
254	G	0.061879147638152	0.110765806942271
255	Q	0.110765806942271	0.110765806942271
256	L	0.110765806942271	0.110765806942271
257	L	0.237183111218435	0.237183111218435
258	F	0.330451969822186	0.330451969822186
259	R	0.521722380386468	0.521722380386468
260	S	0.803937445795675	0.723069605605069
261	S	0.734710628339580	0.734710628339580
262	E	0.723069605605069	0.775461336098146
263	I	0.775461336098146	0.734710628339580
264	L	0.789165837338103	0.723069605605069
265	W	0.652589244566182	0.652589244566182
266	N	0.364687097169457	0.364687097169457
267	L	0.149930780069044	0.362055008949103
268	L	0.217996910608158	0.343677106696440
269	E	0.362055008949103	0.343677106696440
270	K	0.343677106696440	0.362055008949103
271	S	0.456987818054836	0.362055008949103
272	S	0.437122483740273	0.343677106696440
273	K	0.292474348501423	0.292474348501423
274	E	0.142075940490883	0.281698023942020
275	E	0.281698023942020	0.142075940490883
276	V	0.107017710369674	0.142075940490883
277	I	0.092907844262457	0.251031601018901
278	Q	0.251031601018901	0.251031601018901
279	Q	0.400434881413527	0.400434881413527
280	L	0.450428166252547	0.450428166252547
281	S	0.606257442478255	0.606257442478255
282	N	0.606257442478255	0.606257442478255
283	L	0.606257442478255	0.606257442478255
284	E	0.820584247329709	0.698851642113661
285	C	0.833643609975255	0.698851642113661
286	L	0.698851642113661	0.802472759742949
287	L	0.666140127826890	0.801607157306527
288	A	0.802472759742949	0.801607157306527
289	L	0.801607157306527	0.802472759742949
290	K	0.858691583073616	0.802472759742949
291	E	0.892062473859706	0.858691583073616
292	V	0.768838502842643	0.870833186264499
293	F	0.915431252888521	0.870833186264499
294	K	0.870833186264499	0.794614160481960
295	N	0.794614160481960	0.794614160481960
296	L	0.780952379013333	0.780952379013333
297	F	0.592163719675938	0.592163719675938
298	M	0.454708604079005	0.592163719675938
299	R	0.449363751093257	0.592163719675938
300	G	0.727559646481117	0.454708604079005
301	F	0.628201753645225	0.449363751093257
302	S	0.417720605663530	0.493914440523802
303	H	0.275515493834875	0.493914440523802
304	Y	0.493914440523802	0.471105684042116
305	D	0.493914440523802	0.493914440523802
306	R	0.471105684042116	0.493914440523802
307	Q	0.546644054753357	0.530483192886703
308	L	0.530483192886703	0.546644054753357
309	R	0.601731854303825	0.601731854303825
310	N	0.622109551449911	0.622109551449911
311	D	0.770198745838561	0.670329565910460
312	I	0.792321731527466	0.763455769471914
313	L	0.670329565910460	0.763455769471914
314	V	0.763455769471914	0.717727087895478
315	I	0.717727087895478	0.670329565910460
316	T	0.612715162516433	0.612715162516433
317	T	0.508225250409884	0.606839305434930
318	I	0.448780055307396	0.606839305434930
319	I	0.606839305434930	0.606839305434930
320	A	0.862778624692331	0.606839305434930
321	Q	0.639379274970519	0.606839305434930
322	N	0.602431682106521	0.602431682106521
323	P	0.401841717947164	0.401841717947164
324	E	0.381397069015712	0.381397069015712
325	A	0.381397069015712	0.381397069015712
326	P	0.365059687685708	0.365059687685708
327	M	0.123685047084492	0.177679126866725
328	I	0.115233755273349	0.177679126866725
329	E	0.177679126866725	0.177679126866725
330	C	0.305528366471611	0.305528366471611
331	G	0.508883794989277	0.508883794989277
332	F	0.599357560112948	0.599357560112948
333	T	0.724858312008232	0.724858312008232
334	K	0.800444355403796	0.724858312008232
335	D	0.789191730377524	0.724858312008232
336	L	0.588312845643283	0.662814158464284
337	I	0.544831013324047	0.588312845643283
338	L	0.662814158464284	0.588312845643283
339	F	0.550421942651043	0.550421942651043
340	A	0.599060526041459	0.550421942651043
341	T	0.388149962376899	0.550421942651043
342	F	0.541037861262649	0.599060526041459
343	N	0.701402642556604	0.701402642556604
344	E	0.889073778168658	0.701402642556604
345	V	0.800887481478665	0.701402642556604
346	K	0.598989767285153	0.598989767285153
347	S	0.598989767285153	0.598989767285153
348	Q	0.429778458864001	0.535709268032187
349	N	0.535709268032187	0.532989342487872
350	L	0.532989342487872	0.429778458864001
351	L	0.326403205575655	0.532989342487872
352	V	0.379199554724289	0.382754329025136
353	K	0.648130028663693	0.379199554724289
354	G	0.382754329025136	0.380492992964788
355	L	0.247395294591892	0.380492992964788
356	K	0.380492992964788	0.380492992964788
357	L	0.276491635103345	0.312319725135781
358	S	0.475062692908840	0.312319725135781
359	N	0.312319725135781	0.276491635103345
360	S	0.185614617727616	0.312319725135781
361	Y	0.200696563648386	0.312319725135781
362	E	0.333481172064938	0.333481172064938
363	D	0.552872931243428	0.343031428435712
364	F	0.343031428435712	0.485712842853200
365	E	0.485712842853200	0.505802089548352
366	L	0.505802089548352	0.505802089548352
367	K	0.635744938001450	0.635744938001450
368	K	0.817487383875262	0.817487383875262
369	L	0.893781636244455	0.886415848464976
370	L	0.886415848464976	0.893781636244455
371	F	0.927620237811459	0.927620237811459
372	N	0.927620237811459	0.927620237811459
373	V	0.927985429159499	0.927620237811459
374	I	0.950196320047623	0.927985429159499
375	V	0.911247484402189	0.947848141364720
376	I	0.948904545546939	0.947848141364720
377	L	0.947848141364720	0.947848141364720
378	C	0.947848141364720	0.947848141364720
379	K	0.947848141364720	0.947848141364720
380	D	0.951931222637818	0.947848141364720
381	L	0.925794634213358	0.925794634213358
382	P	0.846889631903745	0.846889631903745
383	T	0.719215434680743	0.719215434680743
384	V	0.719215434680743	0.719215434680743
385	Q	0.719215434680743	0.719215434680743
386	L	0.719215434680743	0.719215434680743
387	L	0.661906324810341	0.719215434680743
388	I	0.795965309011673	0.795965309011673
389	D	0.935833550538249	0.886988272081414
390	G	0.886988272081414	0.935833550538249
391	K	0.941126400948029	0.937134963553103
392	V	0.964239200165822	0.938394272573227
393	I	0.937134963553103	0.938394272573227
394	L	0.938394272573227	0.937134963553103
395	A	0.873285888270714	0.873285888270714
396	L	0.678047103710960	0.678047103710960
397	F	0.493743674040941	0.678047103710960
398	T	0.642923137490519	0.678047103710960
399	Y	0.691859874674808	0.691859874674808
400	V	0.829015639896577	0.691859874674808
401	K	0.852689784152249	0.691859874674808
402	K	0.586942024604284	0.599647259080898
403	P	0.599647259080898	0.586942024604284
404	E	0.549656526546751	0.549656526546751
405	K	0.443602829676750	0.443602829676750
406	Q	0.343680192406972	0.343680192406972
407	K	0.323362354289363	0.323362354289363
408	I	0.229347276943153	0.229347276943153
409	I	0.091064681097516	0.108390012893247
410	D	0.057499652701360	0.108390012893247
411	W	0.108390012893247	0.108390012893247
412	S	0.116577246726746	0.116577246726746
413	A	0.301591287768186	0.301591287768186
414	A	0.330561488413240	0.330561488413240
415	Q	0.396411545754231	0.396411545754231
416	H	0.586471697012605	0.396411545754231
417	E	0.460877409758341	0.460877409758341
418	E	0.298008041037952	0.460877409758341
419	L	0.614754443702070	0.446242628263940
420	Q	0.446242628263940	0.446242628263940
421	L	0.446242628263940	0.528259185013769
422	H	0.528259185013769	0.507777927529265
423	A	0.528259185013769	0.528259185013769
424	I	0.507777927529265	0.528259185013769
425	A	0.642560222386123	0.642560222386123
426	T	0.854707662276559	0.854707662276559
427	L	0.954257393174346	0.854707662276559
428	S	0.864406915499468	0.854707662276559
429	S	0.798655120897599	0.836045653914957
430	V	0.785189470347988	0.806024559938177
431	A	0.836045653914957	0.798655120897599
432	P	0.806024559938177	0.785189470347988
433	L	0.766194326087276	0.766194326087276
434	L	0.711306644114073	0.711306644114073
435	I	0.648199968438802	0.648199968438802
436	E	0.437586446825492	0.507428660826714
437	E	0.488439408216589	0.507428660826714
438	Y	0.507428660826714	0.507428660826714
439	M	0.507428660826714	0.507428660826714
440	S	0.611958598052004	0.611958598052004
441	C	0.694830942957735	0.693673697164304
442	Q	0.693673697164304	0.693673697164304
443	G	0.693673697164304	0.693673697164304
444	N	0.389707757505494	0.693673697164304
445	A	0.687752883912805	0.687752883912805
446	R	0.860336679777111	0.671353343599526
447	V	0.671353343599526	0.671353343599526
448	L	0.575961603751843	0.575961603751843
449	A	0.438130523464847	0.438130523464847
450	F	0.195315731871793	0.355921970441667
451	L	0.182742567888169	0.355921970441667
452	E	0.355921970441667	0.355921970441667
453	W	0.565506117953765	0.514502965617624
454	C	0.514702435330942	0.514502965617624
455	E	0.514502965617624	0.514502965617624
456	S	0.319650925226822	0.319650925226822
457	E	0.165553261751891	0.165553261751891
458	D	0.139171477481493	0.139171477481493
459	P	0.139171477481493	0.139171477481493
460	F	0.084899326071342	0.108876468353776
461	F	0.108876468353776	0.084899326071342
462	S	0.058715393627811	0.058715393627811
463	H	0.028534294998085	0.040062284772983
464	G	0.037240725214297	0.040062284772983
465	N	0.040062284772983	0.040062284772983
466	S	0.052097521526277	0.052097521526277
467	F	0.080240025298568	0.080240025298568
468	H	0.088227726963501	0.080240025298568
469	G	0.088227726963501	0.080240025298568
470	T	0.059756951889713	0.075618721093314
471	G	0.055391349495443	0.075618721093314
472	G	0.075618721093314	0.075618721093314
473	R	0.104538632292627	0.104538632292627
474	G	0.203036324460630	0.203036324460630
475	N	0.203036324460630	0.203036324460630
476	K	0.203919933967804	0.203919933967804
477	F	0.204049600129785	0.204049600129785
478	A	0.389133837218934	0.389133837218934
479	Q	0.542065936374253	0.542065936374253
480	M	0.628152883673875	0.628152883673875
481	R	0.732762575911576	0.732762575911576
482	Y	0.812517281446162	0.812517281446162
483	S	0.907194849814134	0.907194849814134
484	L	0.955221421842369	0.928880048349857
485	R	0.977015396676375	0.928880048349857
486	L	0.928880048349857	0.928880048349857
487	L	0.841749602108221	0.841749602108221
488	R	0.767960150067140	0.778583531060408
489	A	0.689902735523092	0.767960150067140
490	V	0.778583531060408	0.689902735523092
491	V	0.617056395291777	0.617056395291777
492	Y	0.603042025278028	0.603042025278028
493	L	0.287821726691764	0.413041484650687
494	E	0.413041484650687	0.375552339069087
495	D	0.375552339069087	0.287821726691764
496	E	0.155252140965220	0.155252140965220
497	T	0.138372783599394	0.138372783599394
498	V	0.090031137432380	0.090031137432380
499	N	0.055406530398589	0.065444474310260
500	K	0.065444474310260	0.055406530398589
501	D	0.035979250897775	0.045819284994142
502	L	0.018000113488372	0.045819284994142
503	C	0.045819284994142	0.045819284994142
504	E	0.163607057168748	0.163607057168748
505	K	0.204837065831505	0.204837065831505
506	G	0.341561898540443	0.341561898540443
507	T	0.362396232082258	0.362396232082258
508	I	0.403153179656432	0.362396232082258
509	Q	0.362396232082258	0.403153179656432
510	Q	0.698367942458908	0.609789390891780
511	M	0.715024127889256	0.698367942458908
512	I	0.609789390891780	0.698367942458908
513	G	0.719600434440139	0.708266338625740
514	I	0.698224895952543	0.698224895952543
515	F	0.708266338625740	0.698224895952543
516	K	0.579586927027372	0.579586927027372
517	N	0.389655580011297	0.389655580011297
518	I	0.284299099851875	0.284299099851875
519	I	0.198179627391469	0.198179627391469
520	S	0.167828817692731	0.198179627391469
521	K	0.167828817692731	0.198179627391469
522	P	0.312665092603392	0.167828817692731
523	N	0.295657588244644	0.217841333242675
524	E	0.114241595253535	0.244671937889993
525	K	0.217841333242675	0.217841333242675
526	E	0.244671937889993	0.137269550068152
527	E	0.137269550068152	0.137269550068152
528	A	0.037591073303603	0.136781108410105
529	I	0.073662080956374	0.136781108410105
530	V	0.136781108410105	0.136781108410105
531	L	0.259378642866547	0.259378642866547
532	E	0.473343423418124	0.473343423418124
533	I	0.746265030353549	0.746265030353549
534	Q	0.757258343100102	0.757258343100102
535	S	0.804239560281095	0.804239560281095
536	D	0.930766496088131	0.832214540187971
537	I	0.946205865748201	0.832214540187971
538	L	0.832214540187971	0.832214540187971
539	L	0.697647258346986	0.824426673054388
540	I	0.569727593780105	0.697647258346986
541	L	0.824426673054388	0.697647258346986
542	S	0.680313984288163	0.701145951927010
543	G	0.713343200072516	0.713343200072516
544	L	0.701145951927010	0.713343200072516
545	C	0.729361633865607	0.728284126877759
546	E	0.729361633865608	0.728284126877759
547	N	0.728284126877759	0.728284126877759
548	H	0.518919737311570	0.518919737311570
549	I	0.348809685853361	0.348809685853361
550	Q	0.140663086187443	0.218221680895114
551	R	0.110125050877138	0.140663086187443
552	K	0.218221680895114	0.110125050877138
553	E	0.069125341307976	0.110125050877138
554	I	0.086056390366221	0.218221680895114
555	F	0.218562579834029	0.218562579834029
556	G	0.398441473776283	0.356829583934651
557	T	0.398441473776283	0.398441473776283
558	E	0.356829583934651	0.398441473776283
559	G	0.474880769892581	0.441409103161070
560	V	0.441409103161070	0.441409103161070
561	D	0.458694922931848	0.441409103161070
562	I	0.424525427506665	0.424525427506665
563	V	0.235469133929005	0.235469133929005
564	L	0.150995870692072	0.235469133929005
565	H	0.181523900171253	0.235469133929005
566	V	0.291845057221518	0.291845057221518
567	M	0.398441143009834	0.291845057221518
568	K	0.466974732257109	0.398441143009834
569	T	0.279750752922698	0.398441143009834
570	D	0.593498039764369	0.355013325843877
571	P	0.351569445714893	0.351569445714893
572	R	0.355013325843877	0.351569445714893
573	K	0.188593721345364	0.288271375680187
574	L	0.268821703518252	0.288271375680187
575	Q	0.288271375680187	0.288271375680187
576	S	0.335961961723121	0.335961961723121
577	G	0.500667792102934	0.497934974241392
578	L	0.497934974241392	0.500667792102934
579	G	0.667359445835915	0.667359445835915
580	Y	0.815981012428145	0.672560675061923
581	N	0.672560675061923	0.685401112888660
582	V	0.685401112888660	0.702468272473078
583	L	0.702468272473078	0.702468272473078
584	L	0.835178109839045	0.835178109839045
585	F	0.890539559923705	0.890539559923705
586	S	0.945288693067876	0.945288693067876
587	T	0.949299740567326	0.949299740567326
588	L	0.978958916434124	0.953092521304116
589	D	0.953092521304116	0.976260074739232
590	S	0.976260074739232	0.976260074739232
591	I	0.976606922620918	0.953092521304116
592	W	0.949719925956440	0.949719925956440
593	C	0.909538251339580	0.909538251339580
594	C	0.755459238772519	0.755459238772519
595	I	0.606911613544740	0.725562641819067
596	L	0.725562641819067	0.725562641819067
597	G	0.724475723383291	0.725562641819067
598	C	0.908121903151282	0.725562641819067
599	Y	0.850171432847874	0.724475723383291
600	P	0.724343088280359	0.724343088280359
601	S	0.432399634191378	0.432399634191378
602	E	0.264011270871001	0.312644285817461
603	D	0.312644285817461	0.294503417450208
604	Y	0.294503417450208	0.294503417450208
605	F	0.294503417450208	0.312644285817461
606	L	0.509150953060903	0.294503417450208
607	E	0.548267089845306	0.436434595377667
608	K	0.259468915738399	0.509150953060903
609	E	0.436434595377667	0.548267089845306
610	G	0.592643288915758	0.592643288915758
611	I	0.756684178778869	0.756684178778869
612	F	0.921197457036568	0.756684178778869
613	L	0.842688697524890	0.756684178778869
614	L	0.725673283744278	0.725673283744278
615	L	0.570358891963360	0.725673283744278
616	D	0.685544113838910	0.725673283744278
617	L	0.812049353692587	0.812049353692587
618	L	0.923567519053865	0.921259368700392
619	A	0.926895838420385	0.923567519053865
620	L	0.921259368700392	0.926895838420385
621	N	0.927264398129977	0.926895838420385
622	Q	0.927264398129977	0.921259368700392
623	K	0.836879178910957	0.927264398129977
624	K	0.847556328402934	0.927264398129977
625	F	0.943601038346132	0.847556328402934
626	C	0.938221930982496	0.876023834990938
627	N	0.822725040506406	0.876023834990938
628	L	0.876023834990938	0.857934606355973
629	I	0.857934606355973	0.822725040506406
630	L	0.791863751506595	0.791863751506595
631	G	0.765870673159765	0.765870673159765
632	I	0.746781215098437	0.746781215098437
633	M	0.746781215098437	0.746781215098437
634	V	0.614757117525310	0.653587188225734
635	E	0.549482761369322	0.614757117525310
636	F	0.653587188225734	0.549482761369322
637	C	0.519855889864627	0.519855889864627
638	D	0.475588711228435	0.475588711228435
639	N	0.276913768779735	0.383329746543719
640	P	0.383329746543719	0.376799523747383
641	K	0.376799523747383	0.276913768779735
642	T	0.270567582793285	0.270567582793285
643	A	0.141225384700120	0.212638165396631
644	A	0.212638165396631	0.141225384700120
645	H	0.119928375699166	0.119928375699166
646	V	0.040691695061213	0.090742272053589
647	N	0.072622376019338	0.090742272053589
648	A	0.090742272053589	0.090742272053589
649	W	0.125938703287397	0.125938703287397
650	Q	0.157927981157370	0.156479690625763
651	G	0.156479690625763	0.157927981157370
652	K	0.221176746735476	0.221176746735476
653	K	0.303014018038960	0.303014018038960
654	D	0.450850923065769	0.312193764223264
655	Q	0.312193764223264	0.450850923065769
656	T	0.518046245281605	0.485871572083092
657	A	0.634300205639219	0.491263246841388
658	A	0.485871572083092	0.491263246841388
659	S	0.491263246841388	0.485871572083092
660	L	0.423053874087760	0.423053874087760
661	L	0.308678897154977	0.339017104714023
662	I	0.308678897154977	0.339017104714023
663	K	0.339017104714023	0.339017104714023
664	L	0.510839631346628	0.438503706163184
665	W	0.438503706163184	0.454663728213683
666	R	0.520434671218945	0.473555426432799
667	K	0.454663728213683	0.454663728213683
668	E	0.473555426432799	0.454663728213683
669	E	0.193095483883489	0.193095483883489
670	K	0.107217350539745	0.107217350539745
671	E	0.044704004997673	0.044704004997673
672	L	0.036169025785780	0.036169025785780
673	G	0.018484280521786	0.035246486559697
674	V	0.018993891665483	0.018999026516922
675	K	0.035246486559697	0.018999026516922
676	R	0.018999026516922	0.032981057904761
677	D	0.032981057904761	0.035246486559697
678	K	0.053038960203618	0.053038960203618
679	N	0.053038960203618	0.053038960203618
680	G	0.076576407225873	0.076576407225873
681	K	0.076576407225873	0.076576407225873
682	I	0.170084053383357	0.108337720567451
683	I	0.108337720567451	0.114161773203860
684	D	0.114161773203860	0.170084053383357
685	T	0.182457019683141	0.182457019683141
686	K	0.291793757801079	0.182457019683141
687	K	0.200569049291195	0.182457019683141
688	P	0.153662429412475	0.181386250804498
689	L	0.181386250804498	0.181386250804498
690	F	0.181386250804498	0.181386250804498
691	T	0.181386250804498	0.181386250804498
692	S	0.181386250804498	0.181386250804498
693	F	0.273700901817113	0.273700901817113
694	Q	0.411853343261345	0.387002356395970
695	E	0.387002356395970	0.411853343261345
696	E	0.451081600540326	0.411853343261345
697	Q	0.434057568569394	0.395947676504790
698	K	0.395947676504790	0.395947676504790
699	I	0.229698802073067	0.375188337757298
700	I	0.227770361498518	0.282842349111930
701	P	0.375188337757298	0.282842349111930
702	L	0.282842349111930	0.375188337757298
703	P	0.421607501832023	0.421607501832023
704	A	0.656308660128213	0.624398904462731
705	N	0.624398904462731	0.656308660128213
706	C	0.754450271496132	0.656308660128213
707	P	0.765200530092701	0.624398904462731
708	S	0.478891179384371	0.478891179384371
709	I	0.263674173538508	0.461700384245624
710	A	0.461700384245624	0.415607886384340
711	V	0.330023224299786	0.353324272648007
712	M	0.415607886384340	0.415607886384340
713	D	0.353324272648007	0.415607886384340
714	V	0.583708104321461	0.583708104321461
715	S	0.601887667227782	0.601887667227782
716	E	0.685806545289054	0.685806545289054
717	N	0.816304595719718	0.716415778906231
718	I	0.803944901210467	0.716415778906231
719	R	0.716415778906231	0.716415778906231
720	A	0.582757028213475	0.635654946182358
721	K	0.635654946182358	0.635654946182358
722	I	0.635654946182358	0.635654946182358
723	Y	0.656540966358957	0.635654946182358
724	A	0.523220172839076	0.635654946182358
725	I	0.602613358560229	0.602613358560229
726	L	0.782188467586909	0.599889842600101
727	G	0.599889842600101	0.602613358560229
728	K	0.512339441483140	0.616614625092883
729	L	0.616614625092883	0.599889842600101
730	D	0.630443469261338	0.512339441483140
731	F	0.506977152077341	0.506977152077341
732	E	0.254289077781933	0.254289077781933
733	N	0.121941265361125	0.121941265361125
734	L	0.113045885218649	0.121941265361125
735	P	0.103696189553920	0.121941265361125
736	G	0.133980654163724	0.133980654163724
737	L	0.235637544286944	0.208529702936200
738	S	0.208529702936200	0.235637544286944
739	A	0.517669184389750	0.517669184389750
740	E	0.539053201912969	0.539053201912969
741	D	0.687115915462156	0.687115915462156
742	F	0.749169684637204	0.733498863495288
743	V	0.733498863495288	0.749169684637204
744	T	0.858821174639410	0.799978064518704
745	L	0.800849008933906	0.799978064518704
746	C	0.799978064518704	0.800849008933906
747	I	0.790383905911531	0.800849008933906
748	I	0.862172254804136	0.862172254804136
749	H	0.891750649913417	0.891750649913417
750	R	0.904423835375376	0.904423835375376
751	Y	0.911589584766814	0.904423835375376
752	L	0.922918112434282	0.904423835375376
753	D	0.903800952110054	0.903800952110054
754	F	0.741670980407330	0.784503916644086
755	K	0.784503916644086	0.755837782587000
756	I	0.755837782587000	0.741670980407330
757	G	0.466077778221154	0.467276400002201
758	E	0.317337172376913	0.466077778221154
759	I	0.467276400002201	0.323265510422777
760	W	0.323265510422777	0.323265510422777
761	N	0.323265510422777	0.323265510422777
762	E	0.354302612062769	0.323265510422777
763	I	0.216837458308109	0.323265510422777
764	Y	0.355550837147104	0.247396024460797
765	E	0.226237060005721	0.247396024460797
766	E	0.247396024460797	0.326548840541847
767	I	0.494038939953048	0.247396024460797
768	K	0.326548840541847	0.247396024460797
769	L	0.198434054576796	0.203899061523126
770	E	0.134918317890592	0.198434054576796
771	K	0.203899061523126	0.134918317890592
772	L	0.106031053533750	0.134918317890592
773	R	0.077555493018327	0.203899061523126
774	P	0.215765571572170	0.142250215811876
775	V	0.215765571572170	0.215765571572170
776	T	0.142250215811876	0.215765571572170
777	T	0.263688123460326	0.215765571572170
778	D	0.161582043223760	0.253391980119763
779	K	0.253391980119763	0.253391980119763
780	K	0.306406389974661	0.190383190156145
781	A	0.190383190156145	0.190383190156145
782	L	0.111208152779278	0.122358297640478
783	E	0.104567596056504	0.111208152779278
784	A	0.122358297640478	0.104567596056504
785	I	0.094414498528179	0.104567596056504
786	T	0.088609321518185	0.122358297640478
787	T	0.226348786635177	0.226348786635177
788	A	0.346062109979603	0.346062109979603
789	S	0.407872987312137	0.359513137385538
790	E	0.359513137385538	0.359513137385538
791	N	0.359513137385538	0.407872987312137
792	I	0.474272092741152	0.359513137385538
793	G	0.423672542582461	0.359513137385538
794	K	0.152874414570415	0.422565383288748
795	M	0.266541393282648	0.266541393282648
796	V	0.422565383288748	0.255035601661601
797	A	0.255035601661601	0.266541393282648
798	S	0.255035601661601	0.354925480700308
799	L	0.354925480700308	0.354925480700308
800	Q	0.459788464829362	0.401641200304157
801	S	0.401641200304157	0.401641200304157
802	D	0.450300922682537	0.401641200304157
803	I	0.302771701602698	0.302771701602698
804	I	0.302771701602698	0.302771701602698
805	E	0.190253791522673	0.190253791522673
806	S	0.131858462440481	0.131858462440481
807	Q	0.080202756769127	0.080202756769127
808	A	0.041066143038407	0.069439824569399
809	C	0.041924351515776	0.069439824569399
810	Q	0.069439824569399	0.069439824569399
811	D	0.205392738173475	0.069439824569399
812	M	0.134804094382191	0.134804094382191
813	Q	0.067296978223352	0.190992454798393
814	N	0.203740192163998	0.190992454798393
815	E	0.190992454798393	0.203740192163998
816	Q	0.238964070916013	0.203740192163998
817	K	0.205519325614381	0.190992454798393
818	V	0.147988625627526	0.205519325614381
819	Y	0.150730093464601	0.190322885027479
820	A	0.246793859137000	0.150730093464601
821	K	0.190322885027479	0.190322885027479
822	I	0.127595419704959	0.246793859137000
823	Q	0.257254167240952	0.257254167240952
824	A	0.425409084147571	0.388965246083847
825	T	0.388965246083847	0.388965246083847
826	H	0.388965246083847	0.388965246083847
827	K	0.271822107576419	0.299223384704340
828	Q	0.299223384704340	0.271822107576419
829	R	0.166494084373079	0.166494084373079
830	E	0.095750459125211	0.165185193814860
831	L	0.088572921886351	0.165185193814860
832	A	0.165185193814860	0.165185193814860
833	N	0.165185193814860	0.165185193814860
834	K	0.174349945555508	0.165295343921631
835	S	0.165295343921631	0.165295343921631
836	W	0.173585254729224	0.170407844779215
837	E	0.152971247689321	0.170407844779215
838	D	0.170407844779215	0.170407844779215
839	F	0.252242826526252	0.170407844779215
840	L	0.153643840944686	0.217470689277519
841	A	0.217470689277519	0.248275226348483
842	R	0.248275226348483	0.248275226348483
843	T	0.248275226348483	0.248275226348483
844	S	0.288409799691942	0.248275226348483
845	N	0.161753069978250	0.251567041768931
846	A	0.251567041768931	0.288409799691942
847	K	0.558202789159822	0.251567041768931
848	T	0.384209339484048	0.251567041768931
849	L	0.160133175648752	0.160133175648752
850	K	0.127764994873009	0.160133175648752
851	K	0.142812857463588	0.160133175648752
852	A	0.251217284878931	0.161501237532553
853	K	0.161501237532553	0.195360287990060
854	S	0.229553061234409	0.217436967152230
855	L	0.195360287990060	0.217436967152230
856	Q	0.217436967152230	0.217436967152230
857	E	0.322394399347238	0.214473298839311
858	K	0.214473298839311	0.217436967152230
859	A	0.214473298839311	0.214473298839311
860	I	0.238070798106099	0.214473298839311
861	E	0.177915333166821	0.177915333166821
862	A	0.174781179424254	0.174781179424254
863	S	0.143851174238389	0.174781179424254
864	R	0.098900558830789	0.174781179424254
865	Y	0.194962061759683	0.194962061759683
866	H	0.440774772112207	0.403924311618629
867	K	0.474040069287336	0.403924311618629
868	R	0.403924311618629	0.403924311618629
869	P	0.251782004825363	0.403924311618629
870	Q	0.387224943483207	0.403924311618629
871	N	0.511802109882308	0.409184565600433
872	A	0.497075280858012	0.429082362258658
873	I	0.409184565600433	0.429082362258658
874	F	0.429082362258658	0.409184565600433
875	H	0.356103605467697	0.372275178535760
876	Q	0.372275178535760	0.372275178535760
877	T	0.357207596589951	0.372275178535760
878	H	0.527164854906462	0.506680454939367
879	I	0.506680454939367	0.506680454939367
880	K	0.564212098146499	0.506680454939367
881	G	0.443712385658172	0.443712385658172
882	L	0.228517412666958	0.299537836281773
883	N	0.212810915267534	0.299537836281773
884	T	0.299537836281773	0.299537836281773
885	T	0.319064593706086	0.299537836281773
886	V	0.441451942166183	0.299537836281773
887	P	0.296210265583804	0.296210265583804
888	S	0.171315590563176	0.199511378229050
889	G	0.181460383474917	0.181460383474917
890	G	0.199511378229050	0.181284622923018
891	V	0.140012420520488	0.181460383474917
892	V	0.181284622923018	0.199511378229050
893	T	0.291512152931750	0.235294397680965
894	V	0.409689568668791	0.235294397680965
895	E	0.235294397680965	0.235294397680965
896	S	0.214874940459655	0.235294397680965
897	T	0.188723745308480	0.235294397680965
898	P	0.366304144948014	0.276472067226046
899	A	0.565938572240039	0.276472067226046
900	R	0.276472067226046	0.276472067226046
901	L	0.184698722502379	0.184698722502379
902	V	0.100710204994168	0.184698722502379
903	G	0.117931059976396	0.184698722502379
904	G	0.222269794487631	0.222269794487631
905	P	0.349340484686772	0.333635668617256
906	L	0.333635668617256	0.349340484686772
907	V	0.357055843082804	0.357055843082804
908	D	0.459506401549654	0.401111767533422
909	T	0.401111767533422	0.401111767533422
910	D	0.420563332058830	0.401111767533422
911	I	0.314702015279515	0.314702015279515
912	A	0.314702015279515	0.314702015279515
913	L	0.314702015279515	0.314702015279515
914	K	0.398677762960338	0.314702015279515
915	K	0.398677762960338	0.398677762960338
916	L	0.264014655753266	0.398677762960338
917	P	0.436435052862278	0.436435052862278
918	I	0.566395401976435	0.566395401976435
919	R	0.711327125241746	0.597637014433294
920	G	0.597637014433294	0.597637014433294
921	G	0.673630175518793	0.673630175518793
922	A	0.508795482600780	0.673630175518793
923	L	0.691048068133647	0.673630175518793
924	Q	0.801814464474310	0.608444925843055
925	R	0.518374259596218	0.608444925843055
926	V	0.608444925843055	0.518374259596218
927	K	0.393486745152659	0.414156644934297
928	A	0.361799372154042	0.414156644934297
929	V	0.414156644934297	0.414156644934297
930	K	0.483221986644395	0.414156644934297
931	I	0.608037906171051	0.483221986644395
932	V	0.412409439161933	0.500000000000000
933	D	0.500000000000000	0.500000000000000
934	A	0.500000000000000	0.500000000000000
935	P	0.500000000000000	0.500000000000000
936	K	0.500000000000000	0.500000000000000
937	K	0.500000000000000	0.500000000000000
938	S	0.500000000000000	0.500000000000000
939	I	0.500000000000000	0.500000000000000
940	P	0.500000000000000	0.500000000000000
941	T	0.500000000000000	0.500000000000000
