# Supplementary material for: Conserved degronome features governing quality control associated proteolysis
Source: Nat Commun. 2022 Dec 8;13:7588. doi: 10.1038/s41467-022-35298-y (PMC9732359; doi:10.1038/s41467-022-35298-y)
Supplement: Supplementary file 7 — Supplementary Data 5 [file 41467_2022_35298_MOESM7_ESM.zip › profile_A5LHX3.csv]

# Degron profile of A5LHX3
# logit: Predicted probability of a tile being a degron (PSI<2.2) assigned to central position
# smooth: Running median spanning 5 positions
resi	aa	logit	logit_smooth
1	M	0.500000000000000	0.500000000000000
2	A	0.500000000000000	0.500000000000000
3	L	0.500000000000000	0.500000000000000
4	Q	0.500000000000000	0.500000000000000
5	D	0.500000000000000	0.500000000000000
6	V	0.500000000000000	0.500000000000000
7	C	0.500000000000000	0.500000000000000
8	K	0.500000000000000	0.500000000000000
9	W	0.132935934578419	0.132935934578419
10	Q	0.092512084547716	0.092512084547716
11	S	0.065952590403117	0.076214529467058
12	P	0.038941660598870	0.076214529467058
13	D	0.076214529467058	0.076214529467058
14	T	0.123048820710314	0.076214529467058
15	Q	0.081537623512001	0.076214529467058
16	G	0.063541701196818	0.063541701196818
17	P	0.051604473148719	0.051604473148719
18	S	0.020351484740196	0.051604473148719
19	P	0.042682758330404	0.051604473148719
20	H	0.051876089020550	0.051876089020550
21	L	0.098913456915628	0.098913456915628
22	P	0.157320921591260	0.140343636561598
23	R	0.166136182793521	0.157320921591260
24	A	0.140343636561598	0.166136182793521
25	G	0.257446477141341	0.166136182793521
26	G	0.169335964010868	0.158312864764384
27	W	0.147684534221061	0.158312864764384
28	A	0.158312864764384	0.149939875238230
29	V	0.149939875238230	0.149939875238230
30	P	0.149246316649772	0.158312864764384
31	R	0.279400203649260	0.249009754986552
32	G	0.249009754986552	0.279400203649260
33	C	0.354872079130803	0.354872079130803
34	D	0.439583775808654	0.354872079130803
35	P	0.439583775808654	0.354872079130803
36	Q	0.251882986596737	0.251882986596737
37	T	0.228404922810036	0.251882986596737
38	F	0.245913866213163	0.251882986596737
39	L	0.320108072511506	0.319934299768445
40	Q	0.319934299768445	0.319934299768445
41	I	0.319934299768445	0.319934299768445
42	H	0.228530548837401	0.319934299768445
43	G	0.374701196985963	0.374701196985963
44	P	0.416141848001179	0.416141848001179
45	R	0.592041393671029	0.592041393671029
46	L	0.637884051707150	0.592041393671029
47	A	0.637884051707150	0.637884051707150
48	H	0.502902767387490	0.637884051707150
49	G	0.671990592104584	0.520550314138181
50	T	0.520550314138181	0.520550314138181
51	T	0.520550314138181	0.520550314138181
52	T	0.520550314138181	0.520550314138181
53	L	0.685360795818089	0.685360795818089
54	A	0.804313191561557	0.728621033868177
55	F	0.728621033868178	0.728621033868178
56	R	0.728621033868177	0.728621033868178
57	F	0.753465480018962	0.728621033868177
58	R	0.668909483934193	0.683151534884812
59	H	0.668909483934193	0.680780667304629
60	G	0.683151534884812	0.668909483934193
61	V	0.680780667304629	0.668909483934193
62	I	0.531660941357045	0.597626602167595
63	A	0.597626602167595	0.531660941357045
64	A	0.375385371391784	0.375385371391784
65	A	0.357748636932936	0.375385371391784
66	D	0.340416530828835	0.375385371391784
67	T	0.449257212437670	0.449257212437670
68	R	0.481476321609626	0.481476321609626
69	S	0.663521503764469	0.481476321609626
70	S	0.495689056825517	0.481476321609626
71	C	0.372045033443955	0.387129617472972
72	G	0.325597293089183	0.372045033443955
73	S	0.387129617472972	0.372045033443955
74	Y	0.326727717988599	0.387129617472972
75	V	0.623470762215681	0.623470762215681
76	A	0.769288269364569	0.724279918136597
77	C	0.724279918136597	0.769288269364569
78	P	0.817503694045678	0.769288269364569
79	A	0.828451798427661	0.798276164922612
80	S	0.735111890289963	0.817503694045678
81	C	0.798276164922612	0.828451798427661
82	K	0.881436398533673	0.798276164922612
83	V	0.889716112459699	0.798276164922612
84	I	0.781501853514065	0.781501853514065
85	P	0.746618627307609	0.746618627307609
86	V	0.649787512912462	0.685818646290879
87	H	0.685818646290879	0.649787512912462
88	Q	0.573527839971591	0.576199397619250
89	H	0.576199397619250	0.573527839971591
90	L	0.458522030943832	0.524314489140636
91	L	0.524314489140636	0.458522030943832
92	G	0.244162187885477	0.268905798745268
93	T	0.203035182066243	0.244162187885477
94	T	0.268905798745268	0.244162187885477
95	S	0.179022593652756	0.268905798745268
96	G	0.285988665080944	0.285988665080944
97	T	0.429070319541590	0.405726279098428
98	S	0.429265953041202	0.405726279098428
99	A	0.405726279098428	0.429070319541590
100	D	0.405726279098428	0.429265953041202
101	C	0.454504986282306	0.405726279098428
102	A	0.470671540774414	0.454504986282306
103	T	0.335514099244727	0.470671540774414
104	W	0.486802723507920	0.486802723507920
105	Y	0.575135893252199	0.575135893252199
106	R	0.715541855031207	0.575135893252199
107	V	0.730748095815184	0.715541855031207
108	L	0.559402911715418	0.730748095815184
109	Q	0.826766599699543	0.730748095815184
110	R	0.762306250460337	0.600052304913890
111	E	0.600052304913890	0.600052304913890
112	L	0.528738495248875	0.528738495248875
113	R	0.343300724295373	0.361957500907072
114	L	0.361957500907072	0.343300724295373
115	R	0.308875211411133	0.308875211411133
116	E	0.207655346223427	0.240356793307346
117	L	0.192176191602720	0.226760955533297
118	R	0.240356793307346	0.226760955533297
119	E	0.226760955533297	0.240356793307346
120	G	0.385324277326389	0.263524619769957
121	Q	0.290522996265807	0.263524619769957
122	L	0.263524619769957	0.290522996265807
123	P	0.263524619769957	0.290522996265807
124	S	0.383871392269390	0.383871392269390
125	V	0.520443985627912	0.414834710630082
126	A	0.414834710630082	0.497028479985164
127	S	0.497028479985164	0.520443985627912
128	A	0.721352202522810	0.721352202522810
129	A	0.773967276284157	0.759348046817299
130	K	0.773967276284157	0.773967276284157
131	L	0.759348046817299	0.773967276284157
132	L	0.800210975499695	0.769369978111107
133	S	0.751745343950608	0.759348046817299
134	A	0.769369978111107	0.751745343950608
135	M	0.576018386185329	0.751745343950608
136	M	0.718492828301408	0.769369978111107
137	S	0.769549643672116	0.769549643672116
138	Q	0.822706235470651	0.769549643672116
139	Y	0.857956484134787	0.769549643672116
140	R	0.764732499131489	0.799555008333494
141	G	0.679824886642010	0.799555008333494
142	L	0.799555008333494	0.764732499131489
143	D	0.839199997255627	0.775499903299015
144	L	0.724026140875300	0.775499903299015
145	C	0.775499903299015	0.724026140875300
146	V	0.633215559360212	0.668741473305969
147	A	0.668741473305969	0.633215559360212
148	T	0.538347398383770	0.538347398383770
149	A	0.449684149674867	0.478809313625281
150	L	0.478809313625281	0.478809313625281
151	C	0.219200499766664	0.478809313625281
152	G	0.513449727103533	0.512087649318225
153	W	0.512087649318225	0.513449727103533
154	D	0.530881215908260	0.530881215908260
155	R	0.530881215908260	0.530881215908260
156	S	0.614857410495094	0.530881215908260
157	G	0.612265560555076	0.530881215908260
158	P	0.391392599559035	0.391392599559035
159	E	0.205595607988804	0.205595607988804
160	L	0.140127078278836	0.188682073088812
161	F	0.188682073088812	0.188682073088812
162	Y	0.180753020327845	0.188682073088812
163	V	0.289430142579428	0.188682073088812
164	Y	0.222044476224632	0.222044476224632
165	S	0.124838581809771	0.277520552441489
166	D	0.277520552441489	0.277520552441489
167	G	0.457810551702752	0.457810551702752
168	T	0.595273559397837	0.457810551702752
169	R	0.571750091648406	0.457810551702752
170	L	0.350743589939330	0.350743589939330
171	Q	0.237836198510162	0.237836198510162
172	G	0.121533918381446	0.121533918381446
173	D	0.074001247930534	0.121533918381446
174	I	0.063606004321638	0.121533918381446
175	F	0.190475063765973	0.190475063765973
176	S	0.276369366909089	0.276369366909089
177	V	0.395400488064746	0.293774922277962
178	G	0.314254051862424	0.314254051862424
179	S	0.293774922277962	0.358932225505287
180	G	0.458575826163264	0.358932225505287
181	S	0.358932225505287	0.358932225505287
182	P	0.547248845492820	0.358932225505287
183	Y	0.309804843706854	0.309804843706854
184	A	0.293733189099296	0.309804843706854
185	Y	0.309736000291457	0.309736000291457
186	G	0.312967877778048	0.309736000291457
187	V	0.231438799953125	0.311715941340573
188	L	0.311715941340573	0.312967877778048
189	D	0.374622084182052	0.374622084182052
190	R	0.377186567171769	0.374622084182052
191	G	0.396645026911823	0.374622084182052
192	Y	0.178984808413476	0.178984808413476
193	R	0.178984808413476	0.178984808413476
194	Y	0.178984808413476	0.178984808413476
195	D	0.261370554266271	0.202962843954982
196	M	0.280487929594634	0.261370554266271
197	S	0.202962843954982	0.280487929594634
198	T	0.354729108937151	0.354729108937151
199	Q	0.449968373528994	0.449968373528994
200	E	0.570424909531400	0.566727483242819
201	A	0.566727483242819	0.566727483242819
202	Y	0.598028391561218	0.570424909531400
203	A	0.480913935786893	0.598028391561218
204	L	0.694645091312145	0.604622243823942
205	A	0.604622243823942	0.622443139309472
206	R	0.622443139309472	0.622443139309472
207	C	0.637601078314470	0.622443139309472
208	A	0.487968945240825	0.637601078314470
209	V	0.670743284376784	0.637601078314470
210	A	0.741857077122604	0.624064511193004
211	H	0.624064511193004	0.624064511193004
212	A	0.505612946699712	0.505612946699712
213	T	0.291570960446040	0.346442698628915
214	H	0.251151746501785	0.291570960446040
215	R	0.346442698628915	0.251151746501785
216	D	0.141632984439440	0.216769209037970
217	A	0.201659122734371	0.201659122734371
218	Y	0.216769209037970	0.201659122734371
219	S	0.195582230605881	0.216769209037970
220	G	0.277765424943055	0.216769209037970
221	G	0.252689720776670	0.195582230605881
222	S	0.161079333027885	0.161079333027885
223	V	0.151178452390552	0.161079333027885
224	D	0.110954680314725	0.161079333027885
225	L	0.330876057871266	0.151178452390552
226	F	0.187870380154335	0.187870380154335
227	H	0.125917719486027	0.197211879183821
228	V	0.197211879183821	0.197211879183821
229	R	0.245243936120942	0.245243936120942
230	E	0.316803052328775	0.245243936120942
231	S	0.316803052328775	0.250204104009617
232	G	0.119641259809536	0.250204104009617
233	W	0.250204104009617	0.221907015389072
234	E	0.221907015389072	0.221907015389072
235	H	0.206533231930655	0.250204104009617
236	V	0.312046099263577	0.312046099263577
237	S	0.315291070935440	0.315291070935440
238	R	0.421228741832549	0.421228741832549
239	S	0.421228741832549	0.421228741832549
240	D	0.577572707091771	0.442720436835546
241	A	0.625273678664981	0.577572707091771
242	C	0.442720436835546	0.625273678664981
243	V	0.722197755272802	0.625273678664981
244	L	0.819175132795200	0.603977404859561
245	Y	0.603977404859561	0.603977404859561
246	V	0.564520260210556	0.564520260210556
247	E	0.408200567597152	0.408200567597152
248	L	0.369596863596345	0.402436984298771
249	Q	0.402436984298771	0.369596863596345
250	K	0.239576365847726	0.239576365847726
251	L	0.089310466063936	0.089310466063936
252	L	0.065920966238450	0.065920966238450
253	E	0.036205996785292	0.036205996785292
254	P	0.022858890285697	0.030644639222012
255	E	0.016556000208730	0.022858890285697
256	P	0.030644639222012	0.016556000208730
257	E	0.014101678975781	0.014101678975781
258	E	0.008821220780291	0.008821220780291
259	D	0.007959830059795	0.007959830059795
260	A	0.005213940938797	0.005993152964423
261	S	0.002812658040098	0.005993152964423
262	H	0.005993152964423	0.005993152964423
263	A	0.007589131466169	0.007589131466169
264	H	0.014168239459757	0.014168239459757
265	P	0.020327715932586	0.020327715932586
266	E	0.042470346390033	0.042470346390033
267	P	0.042470346390033	0.042470346390033
268	A	0.042470346390033	0.042470346390033
269	T	0.037532405177052	0.037547208955294
270	A	0.021896998721913	0.037532405177052
271	H	0.037547208955294	0.037532405177052
272	R	0.030810681981689	0.037547208955294
273	A	0.047878153583839	0.042812585688595
274	A	0.042812585688595	0.047878153583839
275	E	0.062109461445788	0.047878153583839
276	D	0.055626171057916	0.044414927770143
277	R	0.026816623615134	0.044414927770143
278	E	0.044414927770143	0.036879261760031
279	L	0.036879261760031	0.029305522272918
280	S	0.029305522272918	0.029305522272918
281	V	0.020716835709458	0.020716835709458
282	G	0.008541996397128	0.013022646037986
283	P	0.006971739293269	0.013022646037986
284	G	0.013022646037986	0.013022646037986
285	E	0.038189138093996	0.030331377473331
286	V	0.030331377473331	0.030331377473331
287	T	0.062673709327144	0.030331377473331
288	P	0.026203518881059	0.026483901592036
289	G	0.026483901592036	0.026203518881059
290	D	0.009075312681245	0.026203518881059
291	S	0.012098775481030	0.026483901592036
292	R	0.500000000000000	0.500000000000000
293	M	0.500000000000000	0.500000000000000
294	P	0.500000000000000	0.500000000000000
295	A	0.500000000000000	0.500000000000000
296	G	0.500000000000000	0.500000000000000
297	T	0.500000000000000	0.500000000000000
298	E	0.500000000000000	0.500000000000000
299	T	0.500000000000000	0.500000000000000
300	V	0.500000000000000	0.500000000000000
