# Supplementary material for: Conserved degronome features governing quality control associated proteolysis
Source: Nat Commun. 2022 Dec 8;13:7588. doi: 10.1038/s41467-022-35298-y (PMC9732359; doi:10.1038/s41467-022-35298-y)
Supplement: Supplementary file 8 — Supplementary Data 6 [file 41467_2022_35298_MOESM8_ESM.xlsx]

## Sheet: Sheet1
Supplemental Data 5. List of intact and mutated Doa10 degrons and their QCDPred probability and GRAVY scores
degron_name	seq	Probability	GRAVY	Literature
CL2	SLISLPLPTRVKFSSLLLIRIMKIITMTFPKKLRS	0.986784	1.61176
CL6	SFYYPIWFARVLLVHYQ	0.985291	0.558824
CL9	SNPFSSLFGASLLIDSVSLKSNWDTSSSSCLISFFSSVMFSSTTRS	0.900454	0.858824	Gilon et al
CL10	CRQRFSCHLTASYPQSTVTPFLAFLRRDFFFLRHNSSAD	0.936185	0.29375	1998
CL11	GAPHVVLFDFELRITNPLSHIQSVSLQITLIFCSLPSLILSKFLQV	0.986225	1.88235
CL12	NTPLFSKSFSTTCGVAKKTLLLAQISSLFFLLLSSNIAV	0.981702	1.82941
CL15	PTVKNSPKIFCLSSSPYLAFNLEYLSLRIFSTLSKCSNTLLTSLS	0.960416	0.852941
CL16	SNQLKRLWLWLLEVRSFDRTLRRPWIHLPS	0.915007	-0.0470588
SL17	SISFVIRSHASIRMGASNDFFHKLYFTKCLTSVILSKFLIHLLLRSTPRV	0.988026	1.61176
CL1 wild type	SACKNWFSSLSHFVIHL	0.920532	0.488235
CL1 varients	SACKNWFSSLSAFVIHL	0.920649	0.782353
CL1 varients	SACKNWFSSLSHFVIAL	0.929507	0.782353	Gilon et al
CL1 varients	SACKNWFSSLSAFVIAL	0.929507	1.07647	2000
CL1 varients	SACKNWFSSLSTFVITL	0.937537	0.782353
CL1 varients	SACKNWFSSLSRFVIRL	0.91	0.335294
CL1 varients	SACKNWFSSLSDFVIDL (stable)	0.71	0.452941
CL1 varient 2A	SACKNAASSLSHFVIHL	0.825018	0.588235	Stefanovic-Barrett
CL1 varients 4A	SACKNWFSSLSHAAAHA	0.68312	0.0117647	et al 2018
CL1 varient 6A	SACKNAASSLSHAAAHA (stable)	0.467364	0.11
S2-LMM10-001	KSVTLESRSPKFLNWFSVFSLFKVITTG	0.966687	0.970588
S2-LMM10-004	KQHRINIRKELLFLRLQMI	0.926741	0.135294
S2-LMM10-011	IKSVIINLTSYLSSLIFFSRLRIMFNLDRSYLAMDLV	0.984768	1.07647
S2-LMM10-012	ALYQPATDSFVFAAQLKTQIGCALVFIFVGR	0.95943	1.47647
S2-LMM10-014	KNVRSGTHSMKQVIYFPKLHLLKPVLFKPVALGMKLMDILTI	0.955418	0.91875
S2-LMM10-018	KNVFYFIVGTVRLVLFREIITVS	0.985511	1.6
S2-LMM10-019	CSYYNTQLGIIATFKETKTSVLLFFFSTLITIFYTASHAIIG	0.99011	1.91765
S2-LMM10-020	GVKHFVFFTMFSIMPAINFPLGR	0.974893	1.67059
S2-LMM10-021	ENQEGLLKFQSIFVYCYRLLLKTLPL	0.989735	0.976471
S2-LMM10-031	SIFYHIGTDLWTLSEHYYEGVLSLVASVIISGR	0.882933	1.01176
S2-LMM10-032	RYIYWKQCPKTAWIIKITIPHKARRGGRLGFYGTNMVICVK	0.961672	0.0625
S2-LMM12-001	YHQGQSILLFCLKKCHEISLEIIQT	0.96295	1.30588
S2-LMM12-022	GKNGRQKTIRSLWKRSRKLEFFSVCVRVDK	0.9086	0.0588235
S2-LMM12-023	NMSRTIPFLFKLVNRAVILPTAGFTLGGR	0.953385	0.982353
S2-LMM12-025	GRIGLKALKVIGWVYLQTHK	0.932093	0.652941
S2-LMM12-033	AGESFNFMVKLLYKHPILPCLKTLLSIRSSCSPR	0.965875	1.01765
S2-LMM12-042	DKERPQSCPLQITTRAPKVPDFKFELLPLHSPLLRQSRLVSFPPLIG	0.903439	0.5	Maurer et al
S2-LMM12-045	FLIDTIAMAFKCISLLSAKKRMTHVIRVDK	0.964305	1.69412	2016
S2-LMM12-048	NSLRRMPLGILLLDLGR	0.722232	0.323529
S2-LMM12-053	KKILRTNSSFFYKIIEPYTIMPIFVTIDRVDK	0.96769	1.15294
S2-LMM12-054	LLEDLKDLANPIVKFSFLYVTYLHGLNLLIKCFRKYRTSQLPG	0.985328	1.26471
S2-LMM12-055	SQLFNGAPLSAYISLMRLALVL	0.955832	1.50588
S2-LMM12-064	AIWRELYNVVVLYGSVGR	0.908459	0.829412
S2-LMM12-068	VYCLWYGILAVLDVILPGRVMKGVQLRDGSKLSYRVDK	0.987142	1.88824
S2-LMM12-071	RTTLRRVSPISYMEIDPNGRCIILSSVEQNKLCFLVDYAQKLRISSPLEIIRPHMVTLEGR	0.929264	0.947059
S2-LMM12-080	HGTPSYSNKIVNICYFLPCIYIYTYNAITRSCNIGYHPAKVYRKKKKG	0.991882	1.11176
S2-LMM12-082	SFSSIISFLGSVIIRVDK	0.914274	1.37647
S2-LMM12-083	RKFIYTRCLVLIFWYSQF	0.991559	0.870588
S2-LMM12-086	VSFAFNLNSLIVGILRFHW	0.970436	1.05882
S2-LMM12-093	RRHMRGLVSRKNMCSYLLIRAIYNPG	0.966592	0.6
S2-LMM12-107	SNSVVTVRVMTLELLGVLLDNLWVRVDK	0.950971	2.00625
DegOOF	VLRLMKSISILIIFIIL	0.997	2.41765	Hickey et al., 2021
Deg1	MNKIPIKDLLNPQITDEFKSSILDINKKLFSICCNLPKLPESVTTEEEVELRDILGFLSRANKNRKI	0.828193	0.476471	Hochstrasser & Varshavsky., 1990
hSGK1	RMRGMVAILIAFMKQRR	0.900438	0.194	Artega et al., 2006
GRAVY: grand average of hydropathy
