# Supplementary material for: Conserved degronome features governing quality control associated proteolysis
Source: Nat Commun. 2022 Dec 8;13:7588. doi: 10.1038/s41467-022-35298-y (PMC9732359; doi:10.1038/s41467-022-35298-y)
Supplement: Supplementary file 10 — Source Data [file 41467_2022_35298_MOESM10_ESM.xlsx]

## Sheet: Figure 1c
EV_GFP	EV_Cherry	CL1_WT_GFP	CL1_WT_Cherry	CL1_doa10∆_GFP	CL1_doa10∆_Cherry	DegAB_WT_GFP	DegAB_WT_Cherry	DegAB_doa10∆_GFP	DegAB_doa10∆_Cherry
264.18	413.25	102.34	405.65	282.03	1597.9	153.51	648.85	402.22	96.9
283.22	649.8	128.52	780.9	758.03	2707.5	97.58	496.85	891.31	4636
404.6	205.2	154.7	220.4	476	1278.7	109.48	1590.3	302.26	208.05
236.81	95	57.12	212.8	195.16	556.7	277.27	375.25	516.46	1638.75
1087.66	1805.95	71.4	687.8	506.94	1663.45	590.24	1327.15	2801.26	8575.65
242.76	471.2	136.85	413.25	154.7	304	59.5	1822.1	189.21	923.4
1015.07	2432.95	443.87	5806.4	190.4	277.4	274.89	751.45	285.6	721.05
216.58	170.05	99.96	320.15	135.66	227.05	265.37	1929.45	216.58	418.95
428.4	1175.15	44.03	225.15	3296.3	8136.75	480.76	1428.8	1267.35	4499.2
1195.95	1393.65	157.08	708.7	284.41	1132.4	102.34	1064	248.71	1758.45
759.22	1191.3	317.73	2777.8	207.06	537.7	1065.05	220.4	89.25	31.35
46.41	11.4	139.23	411.35	327.25	699.2	196.35	2038.7	142.8	81.7
1410.15	4098.3	154.7	741	261.8	461.7	197.54	4567.6	259.42	1574.15
109.48	339.15	134.47	404.7	283.22	828.4	151.13	1326.2	38.08	57.95
1833.79	3903.55	55.93	144.4	635.46	2715.1	124.95	2113.75	289.17	678.3
2664.41	3191.05	54.74	653.6	2488.29	12959.9	139.23	1560.85	2359.77	13211.6
1601.74	2759.75	70.21	145.35	559.3	1681.5	189.21	3289.85	461.72	1676.75
509.32	1059.25	70.21	179.55	242.76	382.85	326.06	667.85	203.49	441.75
837.76	1614.05	152.32	1507.65	692.58	2151.75	84.49	669.75	324.87	971.85
360.57	762.85	195.16	2369.3	183.26	455.05	154.7	610.85	415.31	1148.55
502.18	918.65	307.02	2676.15	165.41	779	208.25	1214.1	8.33	55.1
272.51	357.2	123.76	386.65	88.06	152.95	310.59	3451.35	718.76	2141.3
1557.71	3610	302.26	430.35	345.1	1122.9	642.6	10565.9	595	3716.4
8345.47	9069.65	124.95	1906.65	111.86	402.8	84.49	784.7	264.18	545.3
207.06	378.1	461.72	115.9	205.87	233.7	188.02	121.6	282.03	553.85
1497.02	2334.15	485.52	1534.25	291.55	742.9	54.74	101.65	82.11	128.25
1858.78	2715.1	19.04	24.7	143.99	186.2	216.58	1316.7	370.09	1149.5
512.89	148.2	74.97	1373.7	126.14	462.65	238	3082.75	152.32	293.55
45.22	82.65	65.45	538.65	61.88	337.25	242.76	909.15	190.4	824.6
214.2	168.15	110.67	976.6	502.18	1826.85	99.96	1400.3	747.32	2130.85
323.68	669.75	69.02	930.05	1840.93	6479	160.65	181.45	267.75	818.9
208.25	317.3	154.7	972.8	105.91	39.9	316.54	236.55	285.6	1114.35
259.42	534.85	142.8	750.5	1004.36	3681.25	240.38	1316.7	230.86	992.75
119	339.15	167.79	410.4	115.43	394.25	247.52	539.6	134.47	27.55
242.76	552.9	66.64	671.65	952	3051.4	91.63	1158.05	935.34	4443.15
1926.61	4579.95	151.13	114	101.15	233.7	285.6	8914.8	453.39	1705.25
694.96	76.95	157.08	374.3	3392.69	9301.45	293.93	314.45	147.56	816.05
138.04	235.6	174.93	496.85	160.65	376.2	210.63	1098.2	153.51	601.35
2752.47	4792.75	239.19	2680.9	157.08	453.15	384.37	1085.85	157.08	487.35
202.3	127.3	553.35	76.95	78.54	35.15	500.99	5033.1	49.98	68.4
453.39	1103.9	448.63	98.8	293.93	626.05	74.97	606.1	122.57	154.85
499.8	716.3	101.15	1478.2	242.76	432.25	318.92	2141.3	719.95	3154
453.39	1290.1	196.35	5736.1	390.32	699.2	45.22	709.65	371.28	793.25
1307.81	3103.65	63.07	898.7	420.07	904.4	59.5	53.2	3189.2	9142.8
189.21	330.6	238	1721.4	127.33	113.05	159.46	2860.45	36.89	697.3
330.82	393.3	99.96	363.85	312.97	1412.65	121.38	299.25	1284.01	6624.35
1363.74	2672.35	32.13	257.45	85.68	100.7	249.9	2507.05	95.2	153.9
719.95	158.65	117.81	191.9	310.59	785.65	134.47	438.9	368.9	3299.35
943.67	2051.05	195.16	2442.45	264.18	732.45	166.6	1270.15	177.31	479.75
3046.4	6085.7	77.35	1045.95	737.8	1729	226.1	3012.45	210.63	434.15
436.73	1023.15	226.1	1684.35	653.31	1939.9	246.33	790.4	270.13	1591.25
472.43	788.5	60.69	10.45	260.61	814.15	196.35	3989.05	193.97	741
117.81	370.5	49.98	416.1	198.73	820.8	453.39	1498.15	102.34	463.6
736.61	955.7	505.75	1482	391.51	1455.4	190.4	237.5	197.54	403.75
115.43	448.4	123.76	1756.55	3311.77	7940.1	28.56	1140	558.11	3190.1
61.88	128.25	292.74	1491.5	121.38	229.9	88.06	393.3	199.92	479.75
862.75	1417.4	158.27	1000.35	251.09	664.05	158.27	2402.55	151.13	636.5
216.58	152	89.25	1250.2	584.29	1886.7	114.24	359.1	132.09	370.5
686.63	1422.15	520.03	987.05	2296.7	5675.3	119	510.15	193.97	1076.35
421.26	798	148.75	542.45	265.37	601.35	312.97	2109	869.89	1491.5
179.69	322.05	57.12	199.5	109.48	476.9	168.98	1064	165.41	383.8
433.16	937.65	108.29	461.7	284.41	811.3	170.17	258.4	381.99	1803.1
383.18	1063.05	353.43	6069.55	165.41	602.3	58.31	471.2	245.14	1192.25
378.42	671.65	188.02	478.8	297.5	647.9	79.73	605.15	201.11	1216.95
800.87	1311	120.19	247.95	180.88	873.05	153.51	433.2	163.03	101.65
224.91	407.55	99.96	969.95	359.38	626.05	176.12	1101.05	151.13	733.4
566.44	903.45	699.72	13072	234.43	1434.5	378.42	3035.25	1468.46	420.85
715.19	1554.2	15.47	42.75	673.54	1934.2	198.73	3444.7	290.36	652.65
227.29	307.8	293.93	5706.65	317.73	777.1	138.04	3857	302.26	474.05
133.28	183.35	218.96	9.5	822.29	2144.15	67.83	804.65	941.29	2392.1
890.12	1847.75	155.89	1924.7	205.87	531.05	114.24	392.35	1012.69	6558.8
455.77	635.55	116.62	1396.5	277.27	982.3	61.88	793.25	317.73	1688.15
299.88	409.45	330.82	4199.95	1073.38	3982.4	124.95	807.5	322.49	1052.6
322.49	481.65	570.01	2206.85	426.02	1327.15	35.7	77.9	173.74	513.95
585.48	2951.65	168.98	1276.8	452.2	1733.75	64.26	311.6	611.66	1867.7
459.34	523.45	8.33	281.2	320.11	1322.4	38.08	266.95	296.31	1011.75
2140.81	3461.8	254.66	3701.2	700.91	2954.5	113.05	665	179.69	1609.3
311.78	528.2	220.15	69.35	262.99	77.9	239.19	1385.1	421.26	1964.6
812.77	1837.3	66.64	298.3	476	647.9	587.86	82.65	53.55	792.3
148.75	347.7	291.55	3906.4	83.3	294.5	148.75	1274.9	232.05	970.9
262.99	524.4	171.36	138.7	1902.81	4178.1	202.3	2892.75	136.85	114
193.97	83.6	174.93	1426.9	236.81	484.5	89.25	54.15	352.24	1842.05
322.49	388.55	159.46	2570.7	852.04	2125.15	123.76	384.75	255.85	172.9
555.73	636.5	499.8	3898.8	146.37	236.55	220.15	2627.7	220.15	636.5
355.81	437	65.45	386.65	252.28	461.7	146.37	1045	276.08	538.65
182.07	319.2	192.78	1826.85	202.3	601.35	495.04	4603.7	447.44	1175.15
467.67	1156.15	74.97	221.35	158.27	665	67.83	313.5	258.23	594.7
380.8	685.9	67.83	334.4	1718.36	7560.1	349.86	297.35	151.13	563.35
284.41	444.6	138.04	665	559.3	2501.35	305.83	3402.9	337.96	1319.55
119	145.35	371.28	1359.45	236.81	449.35	55.93	177.65	132.09	1199.85
816.34	1322.4	255.85	705.85	357	1060.2	210.63	1063.05	913.92	4671.15
1499.4	2559.3	179.69	1267.3	97.58	256.5	48.79	219.45	97.58	531.05
1282.82	3261.35	74.97	740.05	489.09	1013.65	321.3	937.65	424.83	1463
57.12	51.3	243.95	2589.7	729.47	138.7	944.86	9766	612.85	3102.7
549.78	1036.45	417.69	3250.9	74.97	128.25	70.21	298.3	157.08	101.65
79.73	27.55	85.68	353.4	3800.86	11696.4	221.34	2052	104.72	323
1900.43	3616.65	55.93	270.75	222.53	386.65	321.3	1104.85	735.42	2195.45
88.06	99.75	223.72	1377.5	167.79	165.3	193.97	1493.4	124.95	489.25
349.86	1306.25	318.92	445.55	727.09	2561.2	317.73	760	685.44	7119.3
271.32	456	207.06	673.55	3536.68	8573.75	59.5	620.35	383.18	1132.4
252.28	237.5	85.68	87.4	54.74	119.7	105.91	1542.8	165.41	197.6
5726.28	8461.65	101.15	740.05	211.82	465.5	108.29	250.8	140.42	359.1
416.5	615.6	133.28	541.5	299.88	877.8	138.04	2662.85	151.13	973.75
473.62	1231.2	176.12	2008.3	94.01	80.75	109.48	894.9	523.6	3778.15
1175.72	2640.05	77.35	34.2	147.56	748.6	55.93	197.6	91.63	551.95
2519.23	5269.65	129.71	203.3	360.57	586.15	307.02	4180.95	358.19	732.45
763.98	1417.4	90.44	438.9	1525.58	4677.8	109.48	-3.8	443.87	2178.35
406.98	414.2	102.34	1553.25	3746.12	12294.9	143.99	493.05	139.23	518.7
179.69	295.45	154.7	1110.55	392.7	1507.65	249.9	4655	590.24	3988.1
192.78	553.85	41.65	567.15	260.61	575.7	107.1	756.2	234.43	558.6
342.72	157.7	158.27	2827.2	170.17	1187.5	257.04	4034.65	317.73	3160.65
961.52	1759.4	189.21	167.2	1061.48	5433.05	23.8	551	249.9	1158.05
1560.09	3353.5	302.26	556.7	94.01	40.85	60.69	194.75	395.08	814.15
167.79	316.35	96.39	269.8	252.28	964.25	233.24	760.95	91.63	228
228.48	375.25	42.84	121.6	581.91	1624.5	168.98	837.9	116.62	311.6
370.09	615.6	71.4	584.25	1019.83	3293.65	280.84	1650.15	3905.58	19027.5
353.43	531.05	85.68	193.8	21.42	66.5	176.12	2108.05	334.39	3061.85
1905.19	2271.45	370.09	5120.5	334.39	984.2	318.92	2261.95	113.05	-65.55
211.82	273.6	336.77	3141.65	165.41	331.55	205.87	1975.05	195.16	174.8
1887.34	3401	254.66	1896.2	2130.1	3613.8	141.61	646	1060.29	3692.65
249.9	690.65	41.65	983.25	252.28	875.9	265.37	6574	1207.85	4567.6
16375.6	27986	59.5	671.65	249.9	636.5	378.42	4384.25	278.46	3710.7
464.1	492.1	168.98	1694.8	48.79	112.1	139.23	-14.25	109.48	291.65
359.38	614.65	173.74	83.6	423.64	816.05	404.6	5028.35	273.7	770.45
340.34	425.6	406.98	1949.4	135.66	247.95	266.56	6180.7	505.75	226.1
70.21	42.75	76.16	593.75	188.02	261.25	264.18	3355.4	154.7	960.45
1186.43	3436.15	129.71	958.55	240.38	313.5	101.15	1952.25	96.39	370.5
2182.46	2931.7	64.26	135.85	648.55	1841.1	302.26	827.45	145.18	364.8
577.15	1046.9	89.25	734.35	209.44	680.2	195.16	2009.25	1404.2	6303.25
573.58	764.75	148.75	686.85	229.67	618.45	101.15	2401.6	719.95	2713.2
424.83	802.75	286.79	243.2	76.16	114	232.05	2928.85	104.72	-13.3
423.64	555.75	65.45	353.4	201.11	494.95	980.56	4869.7	520.03	2366.45
898.45	2171.7	105.91	1299.6	196.35	646	368.9	3722.1	242.76	488.3
101.15	238.45	33.32	349.6	166.6	836.95	99.96	1125.75	178.5	826.5
72.59	19	361.76	54.15	1007.93	3815.2	267.75	684	1450.61	6026.8
1212.61	2128.95	196.35	811.3	641.41	2020.65	152.32	881.6	422.45	1584.6
581.91	843.6	85.68	1373.7	458.15	1391.75	60.69	160.55	117.81	366.7
332.01	475.95	229.67	1514.3	26.18	305.9	61.88	209	254.66	1101.05
278.46	516.8	210.63	597.55	324.87	839.8	395.08	11689.8	214.2	1572.25
1059.1	1228.35	530.74	5317.15	353.43	450.3	284.41	1628.3	668.78	1113.4
124.95	285	167.79	1308.15	1686.23	3569.15	189.21	1634.95	153.51	494.95
1871.87	3394.35	117.81	154.85	242.76	377.15	242.76	1535.2	467.67	2481.4
266.56	439.85	138.04	474.05	165.41	771.4	73.78	301.15	359.38	1778.4
716.38	1876.25	22.61	366.7	1474.41	3773.4	111.86	926.25	251.09	633.65
202.3	551.95	119	1448.75	542.64	1237.85	227.29	5319.05	196.35	213.75
139.23	292.6	199.92	2539.35	1408.96	3532.1	193.97	2509.9	426.02	139.65
123.76	215.65	158.27	230.85	458.15	1215.05	139.23	1960.8	1047.2	4421.3
3466.47	6780.15	121.38	254.6	115.43	197.6	141.61	501.6	226.1	1100.1
919.87	1880.05	264.18	1182.75	323.68	1127.65	217.77	2367.4	291.55	1582.7
646.17	1323.35	141.61	1382.25	570.01	1082.05	186.83	1141.9	502.18	1774.6
196.35	243.2	44.03	589.95	354.62	950	503.37	5725.65	315.35	930.05
404.6	835.05	92.82	448.4	215.39	199.5	13.09	76.95	305.83	1108.65
537.88	2211.6	536.69	10291.3	2546.6	6746.9	402.22	4233.2	230.86	787.55
111.86	94.05	224.91	1447.8	45.22	17.1	173.74	3742.05	436.73	893.95
492.66	714.4	172.55	533.9	625.94	2438.65	260.61	1482.95	129.71	361
765.17	1646.35	117.81	415.15	88.06	294.5	1228.08	24981.2	190.4	489.25
1075.76	2498.5	459.34	4220.85	541.45	1785.05	176.12	2014	167.79	459.8
1172.15	2118.5	78.54	179.55	370.09	914.85	320.11	1611.2	235.62	1386.05
422.45	1165.65	21.42	181.45	692.58	1536.15	117.81	2699.9	71.4	66.5
499.8	652.65	440.3	1044.05	96.39	195.7	40.46	357.2	558.11	1451.6
436.73	891.1	641.41	1363.25	243.95	475	111.86	2382.6	69.02	194.75
1303.05	2006.4	61.88	787.55	570.01	1548.5	704.48	10455.7	215.39	665.95
665.21	821.75	47.6	266	650.93	1689.1	521.22	3734.45	1375.64	7190.55
161.84	38	357	7925.85	96.39	718.2	243.95	1087.75	531.93	1139.05
348.67	556.7	129.71	282.15	166.6	534.85	128.52	517.75	251.09	683.05
342.72	513.95	88.06	117.8	530.74	1226.45	185.64	605.15	277.27	999.4
372.47	638.4	164.22	419.9	577.15	2536.5	65.45	112.1	1184.05	3835.15
105.91	165.3	97.58	892.05	697.34	1386.05	276.08	218.5	872.27	7843.2
1879.01	3665.1	189.21	546.25	173.74	376.2	264.18	1719.5	136.85	539.6
427.21	599.45	64.26	226.1	1010.31	3230.95	114.24	711.55	372.47	923.4
235.62	145.35	160.65	2509.9	396.27	1134.3	140.42	1167.55	29.75	47.5
101.15	163.4	88.06	704.9	443.87	1757.5	305.83	172.9	158.27	439.85
773.5	1312.9	66.64	1046.9	95.2	9.5	129.71	1796.45	220.15	1062.1
195.16	681.15	38.08	574.75	203.49	605.15	285.6	4011.85	153.51	627.95
245.14	769.5	66.64	460.75	136.85	254.6	71.4	420.85	357	1444
1304.24	2591.6	79.73	199.5	805.63	1997.85	177.31	570.95	487.9	1422.15
119	98.8	249.9	1217.9	314.16	1233.1	57.12	529.15	73.78	509.2
3111.85	7553.45	104.72	180.5	401.03	1889.55	103.53	1476.3	109.48	156.75
159.46	260.3	58.31	322.05	465.29	1272.05	19.04	161.5	111.86	134.9
199.92	284.05	153.51	447.45	1128.12	2838.6	80.92	772.35	139.23	486.4
368.9	1107.7	424.83	3945.35	186.83	389.5	483.14	4754.75	934.15	4151.5
210.63	344.85	440.3	6025.85	660.45	1874.35	143.99	1430.7	640.22	3428.55
431.97	836	180.88	1699.55	153.51	164.35	218.96	828.4	264.18	1149.5
52.36	92.15	30.94	589	472.43	1953.2	286.79	2047.25	104.72	240.35
1636.25	2619.15	96.39	324.9	337.96	872.1	66.64	131.1	2122.96	9575.05
578.34	1254.95	128.52	813.2	67.83	130.15	293.93	1380.35	171.36	423.7
51.17	93.1	471.24	10696	374.85	485.45	124.95	499.7	159.46	422.75
312.97	779.95	155.89	573.8	373.66	1333.8	121.38	1188.45	164.22	1137.15
260.61	689.7	452.2	398.05	502.18	2037.75	334.39	401.85	360.57	589
440.3	874.95	70.21	573.8	160.65	470.25	99.96	886.35	578.34	2615.35
1629.11	2074.8	173.74	961.4	1675.52	4662.6	163.03	2812	173.74	1080.15
135.66	33.25	326.06	2506.1	474.81	1379.4	122.57	1337.6	308.21	1871.5
742.56	1330.95	33.32	537.7	429.59	1272.05	104.72	1870.55	459.34	3218.6
769.93	2242	153.51	471.2	122.57	950.95	750.89	5746.55	761.6	2489
332.01	377.15	279.65	177.65	744.94	2180.25	690.2	16265.9	786.59	3278.45
42.84	128.25	371.28	4175.25	402.22	578.55	57.12	30.4	894.88	3496.95
2598.96	5949.85	67.83	1336.65	1385.16	3448.5	74.97	806.55	403.41	983.25
202.3	105.45	386.75	1862.95	129.71	233.7	243.95	3599.55	1410.15	8037.95
447.44	418.95	164.22	529.15	1831.41	4010.9	205.87	640.3	2096.78	13961.2
393.89	677.35	111.86	57	1522.01	6394.45	113.05	278.35	362.95	557.65
1079.33	2134.65	76.16	315.4	290.36	1172.3	145.18	928.15	159.46	357.2
812.77	1357.55	617.61	215.65	63.07	64.6	34.51	275.5	1468.46	4933.35
232.05	358.15	47.6	325.85	577.15	1229.3	235.62	5502.4	246.33	430.35
297.5	849.3	164.22	900.6	233.24	1037.4	214.2	3028.6	180.88	311.6
840.14	2419.65	30.94	1232.15	4044.81	11149.2	115.43	2303.75	215.39	987.05
199.92	371.45	238	58.9	1122.17	1294.85	171.36	1102	383.18	594.7
459.34	717.25	227.29	1573.2	251.09	2009.25	95.2	575.7	145.18	497.8
758.03	1729.95	252.28	1273	155.89	829.35	266.56	790.4	1297.1	1152.35
1876.63	2331.3	197.54	18.05	412.93	739.1	-14.28	374.3	909.16	2662.85
220.15	212.8	303.45	214.7	747.32	1957	221.34	465.5	179.69	404.7
309.4	608.95	72.59	31.35	340.34	1038.35	107.1	522.5	339.15	1491.5
560.49	856.9	105.91	300.2	78.54	226.1	111.86	87.4	253.47	1718.55
1176.91	2194.5	232.05	872.1	608.09	1235.95	115.43	302.1	167.79	464.55
368.9	1042.15	120.19	772.35	270.13	711.55	731.85	11749.6	401.03	857.85
272.51	255.55	64.26	757.15	390.32	1203.65	23.8	175.75	1006.74	3180.6
542.64	414.2	99.96	250.8	1418.48	3917.8	1.19	347.7	55.93	422.75
312.97	426.55	293.93	1942.75	378.42	1322.4	53.55	666.9	98.77	46.55
124.95	223.25	55.93	228.95	1858.78	5333.3	129.71	1132.4	45.22	92.15
343.91	542.45	119	1673.9	76.16	-51.3	120.19	1071.6	486.71	2078.6
253.47	387.6	102.34	1467.75	402.22	1212.2	443.87	6184.5	976.99	4403.25
1092.42	1443.05	184.45	630.8	308.21	704.9	84.49	1516.2	446.25	2256.25
351.05	569.05	109.48	392.35	136.85	351.5	323.68	4728.15	51.17	272.65
348.67	578.55	107.1	1755.6	505.75	1747.05	236.81	3181.55	183.26	259.35
728.28	1310.05	477.19	3864.6	567.63	1911.4	380.8	5698.1	752.08	2380.7
234.43	414.2	168.98	500.65	966.28	3602.4	74.97	179.55	940.1	2294.25
267.75	492.1	283.22	5116.7	121.38	264.1	154.7	513	502.18	1346.15
242.76	332.5	145.18	1716.65	9530.71	35303.9	176.12	999.4	224.91	990.85
163.03	720.1	70.21	162.45	252.28	890.15	203.49	883.5	291.55	1101.05
280.84	425.6	260.61	3874.1	1074.57	8174.75	223.72	3820.9	208.25	464.55
148.75	33.25	195.16	1653	766.36	1159.95	379.61	2278.1	223.72	457.9
818.72	1549.45	124.95	1300.55	1868.3	4026.1	80.92	160.55	77.35	247.95
639.03	1427.85	166.6	3976.7	92.82	225.15	136.85	155.8	185.64	471.2
267.75	328.7	96.39	207.1	1291.15	3332.6	63.07	554.8	421.26	1371.8
245.14	513	639.03	72.2	496.23	736.25	116.62	883.5	276.08	1645.4
9116.59	13603	48.79	420.85	758.03	2467.15	261.8	227.05	2297.89	5139.5
622.37	212.8	153.51	944.3	234.43	584.25	135.66	238.45	76.16	36.1
239.19	664.05	59.5	1477.25	567.63	2252.45	132.09	713.45	595	2337
913.92	993.7	302.26	1790.75	304.64	1033.6	53.55	217.55	222.53	678.3
1869.49	3797.15	84.49	466.45	529.55	1388.9	863.94	2456.7	227.29	812.25
585.48	803.7	151.13	1628.3	333.2	1136.2	101.15	1393.65	849.66	3030.5
268.94	396.15	253.47	4788.95	210.63	345.8	67.83	749.55	163.03	996.55
1012.69	1459.2	216.58	1226.45	117.81	293.55	205.87	950	2508.52	9856.25
158.27	339.15	119	1377.5	277.27	1204.6	138.04	93.1	646.17	2817.7
316.54	539.6	59.5	1660.6	232.05	370.5	1725.5	8697.25	67.83	212.8
481.95	744.8	119	435.1	165.41	343.9	221.34	2052.95	506.94	1677.7
584.29	1181.8	161.84	977.55	257.04	1023.15	241.57	802.75	142.8	243.2
202.3	525.35	141.61	477.85	597.38	2118.5	202.3	1428.8	309.4	921.5
1009.12	1024.1	168.98	2431.05	5870.27	13891.8	17.85	36.1	774.69	2748.35
270.13	1012.7	161.84	1711.9	158.27	375.25	952	19109.2	52.36	17.1
766.36	2117.55	214.2	576.65	349.86	1127.65	42.84	475	239.19	893
596.19	1045	138.04	1255.9	1664.81	3864.6	327.25	2318	164.22	213.75
1537.48	3478.9	185.64	2466.2	351.05	871.15	85.68	455.05	188.02	1588.4
581.91	2014.95	138.04	2593.5	610.47	3078.95	116.62	1055.45	201.11	947.15
204.68	255.55	352.24	5086.3	709.24	2774.95	794.92	3551.1	185.64	129.2
504.56	798.95	32.13	496.85	119	81.7	192.78	3212.9	151.13	683.05
172.55	271.7	291.55	2927.9	102.34	129.2	41.65	746.7	122.57	245.1
1112.65	2409.2	92.82	471.2	322.49	943.35	47.6	391.4	255.85	568.1
610.47	691.6	481.95	11120.7	259.42	556.7	14.28	477.85	164.22	394.25
735.42	956.65	210.63	35.15	815.15	1831.6	291.55	2410.15	299.88	151.05
405.79	848.35	123.76	38.95	202.3	775.2	103.53	1920.9	65.45	286.9
533.12	1564.65	166.6	1461.1	486.71	1168.5	337.96	3233.8	146.37	134.9
257.04	440.8	145.18	459.8	4010.3	9076.3	305.83	2072.9	115.43	657.4
85.68	18.05	67.83	2683.75	29.75	396.15	371.28	1053.55	39.27	3.8
633.08	1235	207.06	3985.25	2356.2	8068.35	903.21	209.95	192.78	770.45
855.61	1678.65	134.47	826.5	223.72	961.4	193.97	1368	116.62	362.9
897.26	846.45	154.7	936.7	692.58	2440.55	163.03	912	492.66	1640.65
511.7	1116.25	228.48	281.2	314.16	895.85	443.87	1353.75	128.52	427.5
509.32	1162.8	182.07	586.15	3666.39	8640.25	135.66	714.4	837.76	4006.15
126.14	228	220.15	3579.6	1827.84	5358.95	121.38	551.95	390.32	1368
178.5	446.5	360.57	220.4	492.66	2000.7	159.46	535.8	542.64	2584.95
151.13	255.55	48.79	400.9	591.43	2584	866.32	11587.1	595	3570.1
1318.52	2712.25	107.1	1406.95	662.83	2982.05	96.39	416.1	99.96	111.15
354.62	672.6	147.56	1182.75	2264.57	4712	431.97	274.55	881.79	2986.8
671.16	1234.05	234.43	117.8	360.57	1181.8	207.06	1674.85	422.45	1821.15
220.15	352.45	72.59	646.95	418.88	1043.1	155.89	2749.3	270.13	382.85
973.42	1588.4	411.74	3335.45	511.7	1432.6	278.46	4225.6	27.37	280.25
241.57	2063.4	86.87	615.6	963.9	2242.95	39.27	680.2	193.97	950.95
311.78	435.1	232.05	722	286.79	1277.75	309.4	619.4	1420.86	5526.15
861.56	1294.85	120.19	593.75	1.19	-140.6	155.89	102.6	1170.96	3170.15
850.85	1328.1	113.05	626.05	788.97	2124.2	74.97	368.6	963.9	241.3
1144.78	2172.65	73.78	272.65	205.87	849.3	110.67	437	377.23	1401.25
460.53	821.75	326.06	4520.1	341.53	166.25	240.38	4398.5	164.22	356.25
107.1	44.65	417.69	3466.55	778.26	2510.85	91.63	1234.05	800.87	2013.05
353.43	647.9	16.66	231.8	451.01	1279.65	48.79	117.8	861.56	4700.6
113.05	48.45	60.69	514.9	233.24	465.5	130.9	214.7	204.68	80.75
649.74	1393.65	115.43	72.2	299.88	1150.45	371.28	5731.35	167.79	447.45
465.29	1296.75	96.39	856.9	227.29	589	279.65	4392.8	1623.16	5978.35
99.96	441.75	53.55	596.6	2994.04	10981	164.22	8151.95	123.76	506.35
167.79	437	185.64	4148.65	769.93	3103.65	139.23	1530.45	348.67	1489.6
243.95	501.6	223.72	2067.2	59.5	-11.4	128.52	932.9	470.05	705.85
127.33	65.55	221.34	526.3	1038.87	3154.95	184.45	1801.2	122.57	478.8
3317.72	7098.4	51.17	309.7	774.69	1928.5	73.78	825.55	403.41	1364.2
422.45	432.25	84.49	474.05	558.11	2223	399.84	2051.05	152.32	31.35
111.86	147.25	249.9	1337.6	401.03	721.05	205.87	530.1	882.98	5881.45
846.09	1422.15	60.69	633.65	599.76	2128	98.77	462.65	496.23	1982.65
445.06	506.35	46.41	49.4	185.64	494.95	196.35	1618.8	1332.8	3988.1
201.11	353.4	227.29	2880.4	808.01	2244.85	171.36	1609.3	146.37	336.3
52.36	76	186.83	1073.5	565.25	1064.95	122.57	921.5	543.83	2742.65
2313.36	3453.25	29.75	41.8	11.9	451.25	71.4	328.7	491.47	3809.5
36.89	-2.85	233.24	3166.35	215.39	552.9	567.63	4076.45	1043.63	5042.6
267.75	1007	139.23	2469.05	746.13	3659.4	361.76	272.65	161.84	378.1
4372.06	6490.4	116.62	432.25	245.14	724.85	185.64	2641	104.72	178.6
301.07	286.9	213.01	939.55	134.47	682.1	34.51	326.8	2240.77	8407.5
1030.54	4027.05	67.83	534.85	243.95	546.25	248.71	4986.55	76.16	274.55
628.32	352.45	267.75	1926.6	1727.88	5045.45	310.59	878.75	193.97	440.8
1798.09	3598.6	184.45	2366.45	299.88	906.3	126.14	79.8	668.78	187.15
364.14	785.65	120.19	592.8	7274.47	16835.9	353.43	3287.95	221.34	1277.75
378.42	498.75	267.75	130.15	1880.2	8044.6	296.31	2705.6	267.75	873.05
293.93	384.75	108.29	287.85	222.53	521.55	129.71	589.95	1768.34	7255.15
51.17	62.7	252.28	835.05	149.94	665.95	91.63	1387.95	143.99	701.1
627.13	1156.15	226.1	2540.3	835.38	2506.1	152.32	817	323.68	493.05
439.11	870.2	69.02	579.5	152.32	408.5	581.91	13947	242.76	911.05
172.55	313.5	230.86	1020.3	520.03	3870.3	114.24	689.7	272.51	1634.95
199.92	229.9	58.31	1171.35	359.38	893.95	168.98	1425	165.41	275.5
335.58	746.7	48.79	701.1	89.25	298.3	91.63	1525.7	164.22	417.05
293.93	386.65	149.94	2299	1187.62	4403.25	111.86	956.65	693.77	2137.5
454.58	185.25	201.11	1113.4	157.08	326.8	176.12	168.15	133.28	649.8
234.43	383.8	177.31	635.55	662.83	1680.55	120.19	159.6	1493.45	12743.3
572.39	1174.2	128.52	521.55	6092.8	20624.5	99.96	267.9	113.05	194.75
441.49	462.65	64.26	184.3	121.38	184.3	1412.53	5828.25	337.96	1633.05
567.63	1722.35	133.28	999.4	163.03	573.8	318.92	4053.65	308.21	1824.95
1366.12	2570.7	124.95	427.5	183.26	950	295.12	94.05	2258.62	11539.6
365.33	439.85	78.54	189.05	1481.55	990.85	59.5	425.6	49.98	248.9
380.8	441.75	205.87	2305.65	40.46	66.5	151.13	1691	315.35	1657.75
829.43	821.75	249.9	1840.15	554.54	1493.4	234.43	1719.5	67.83	118.75
164.22	477.85	89.25	898.7	119	318.25	66.64	207.1	481.95	2750.25
368.9	841.7	123.76	1262.55	286.79	1304.35	153.51	1927.55	165.41	373.35
378.42	734.35	264.18	3272.75	97.58	119.7	258.23	785.65	153.51	687.8
235.62	484.5	94.01	437.95	12866.3	42554.3	64.26	225.15	113.05	242.25
395.08	596.6	111.86	49.4	24.99	93.1	182.07	4269.3	52.36	75.05
474.81	610.85	82.11	235.6	430.78	1493.4	184.45	2729.35	825.86	4424.15
230.86	241.3	136.85	829.35	277.27	970.9	484.33	8502.5	109.48	201.4
336.77	456	127.33	1397.45	1075.76	6035.35	116.62	509.2	199.92	781.85
135.66	202.35	636.65	9578.85	51.17	47.5	317.73	216.6	897.26	5313.35
793.73	1235.95	113.05	-72.2	345.1	397.1	211.82	140.6	96.39	96.9
311.78	555.75	218.96	270.75	264.18	689.7	182.07	1368	541.45	3376.3
525.98	672.6	154.7	1449.7	188.02	444.6	276.08	834.1	888.93	3366.8
232.05	156.75	114.24	2255.3	476	984.2	85.68	153.9	183.26	764.75
512.89	1168.5	329.63	995.6	520.03	2353.15	136.85	2033.95	151.13	34.2
120.19	618.45	134.47	1157.1	185.64	339.15	471.24	9851.5	116.62	248.9
1009.12	378.1	184.45	1856.3	373.66	2885.15	223.72	1345.2	246.33	638.4
1122.17	1965.55	164.22	460.75	424.83	665.95	138.04	926.25	458.15	2555.5
208.25	560.5	145.18	1703.35	392.7	905.35	259.42	179.55	208.25	374.3
146.37	84.55	141.61	468.35	666.4	2350.3	527.17	3373.45	361.76	1994.05
155.89	345.8	55.93	813.2	240.38	670.7	260.61	895.85	171.36	582.35
489.09	2438.65	111.86	394.25	1048.39	1756.55	54.74	196.65	348.67	1907.6
842.52	1479.15	160.65	1550.4	230.86	686.85	40.46	801.8	522.41	2633.4
406.98	880.65	105.91	687.8	1211.42	6022.05	509.32	1464.9	60.69	140.6
297.5	638.4	717.57	5843.45	1411.34	3392.45	215.39	3669.85	202.3	1028.85
590.24	1078.25	123.76	2318	2571.59	8879.65	226.1	3363	358.19	1122.9
145.18	143.45	192.78	1430.7	1522.01	3868.4	303.45	1538.05	326.06	1220.75
791.35	1774.6	499.8	-28.5	188.02	549.1	540.26	260.3	1649.34	5348.5
389.13	540.55	185.64	2875.65	1989.68	4572.35	267.75	162.45	124.95	180.5
246.33	335.35	199.92	114.95	589.05	911.05	866.32	10090	476	2178.35
521.22	1050.7	273.7	9288.15	-34.51	38	58.31	727.7	292.74	266.95
493.85	728.65	246.33	3316.45	168.98	619.4	67.83	452.2	95.2	140.6
110.67	176.7	255.85	3078	78.54	170.05	172.55	1382.25	173.74	349.6
422.45	876.85	247.52	2497.55	849.66	2133.7	34.51	219.45	445.06	2719.85
1577.94	1630.2	412.93	916.75	238	720.1	236.81	867.35	298.69	1396.5
730.66	1386.05	73.78	1270.15	145.18	171	384.37	11069.4	291.55	1082.05
997.22	2002.6	262.99	393.3	80.92	438.9	154.7	1830.65	122.57	304.95
528.36	957.6	298.69	984.2	189.21	392.35	168.98	2021.6	122.57	214.7
208.25	388.55	295.12	1483.9	342.72	513.95	178.5	380	36.89	109.25
1485.12	2584.95	55.93	954.75	347.48	931	54.74	288.8	248.71	874.95
201.11	283.1	109.48	589.95	368.9	1332.85	73.78	600.4	251.09	576.65
578.34	967.1	72.59	-0.95	746.13	1614.05	554.54	921.5	167.79	492.1
756.84	1752.75	108.29	116.85	276.08	1540.9	139.23	767.6	1036.49	3577.7
662.83	1578.9	128.52	1187.5	661.64	845.5	273.7	1753.7	1310.19	2462.4
143.99	209.95	347.48	2782.55	188.02	988.95	96.39	1560.85	146.37	282.15
322.49	690.65	204.68	1616.9	471.24	1149.5	209.44	3704.05	774.69	4094.5
775.88	1352.8	455.77	1127.65	505.75	1622.6	226.1	335.35	693.77	3401.95
479.57	817.95	207.06	2855.7	285.6	991.8	197.54	1139.05	145.18	567.15
201.11	703.95	248.71	834.1	224.91	589	109.48	988.95	117.81	315.4
370.09	621.3	126.14	1121	929.39	3244.25	102.34	244.15	243.95	2704.65
292.74	89.3	55.93	269.8	189.21	176.7	205.87	825.55	1768.34	6387.8
173.74	292.6	111.86	1029.8	553.35	247	305.83	1108.65	211.82	643.15
357	547.2	330.82	3873.15	268.94	722	289.17	1883.85	378.42	1577.95
827.05	1482.95	101.15	854.05	515.27	1879.1	222.53	3845.6	255.85	459.8
493.85	884.45	176.12	1441.15	567.63	2938.35	203.49	260.3	78.54	1020.3
351.05	836	247.52	1210.3	441.49	1387.95	63.07	421.8	487.9	3199.6
147.56	290.7	41.65	170.05	230.86	561.45	77.35	1398.4	370.09	1121
152.32	192.85	174.93	762.85	644.98	2024.45	185.64	1403.15	857.99	2977.3
753.27	883.5	149.94	750.5	247.52	1055.45	361.76	784.7	160.65	26.6
276.08	354.35	103.53	691.6	348.67	679.25	198.73	4292.1	76.16	518.7
293.93	518.7	105.91	588.05	85.68	314.45	188.02	3165.4	3464.09	8542.4
109.48	669.75	326.06	146.3	141.61	243.2	180.88	1855.35	523.6	5788.35
318.92	385.7	192.78	494	326.06	1106.75	135.66	2803.45	89.25	160.55
168.98	551	82.11	1427.85	253.47	866.4	102.34	593.75	148.75	341.05
124.95	117.8	216.58	1157.1	398.65	675.45	84.49	627.95	57.12	182.4
341.53	503.5	51.17	486.4	218.96	433.2	215.39	2093.8	371.28	2611.55
261.8	359.1	277.27	74.1	828.24	2204	189.21	1632.1	992.46	2971.6
642.6	1020.3	228.48	1051.65	448.63	2364.55	117.81	1254	743.75	3471.3
3473.61	7970.5	33.32	461.7	505.75	584.25	233.24	659.3	630.7	2243.9
373.66	249.85	266.56	710.6	421.26	1198.9	415.31	3754.4	163.03	166.25
2303.84	3365.85	48.79	828.4	278.46	412.3	47.6	162.45	427.21	1453.5
140.42	254.6	80.92	292.6	674.73	2483.3	248.71	2347.45	668.78	3300.3
116.62	-32.3	21.42	29.45	485.52	1649.2	349.86	7554.4	141.61	787.55
238	440.8	238	2648.6	193.97	821.75	135.66	2581.15	1742.16	8511.05
642.6	1500.05	159.46	1609.3	298.69	1158.05	72.59	724.85	55.93	135.85
1538.67	2655.25	72.59	1152.35	287.98	1207.45	459.34	3735.4	290.36	650.75
2255.05	3673.65	76.16	280.25	227.29	484.5	189.21	2445.3	145.18	223.25
1510.11	2523.2	107.1	249.85	911.54	3233.8	345.1	1229.3	848.47	2565.95
132.09	195.7	114.24	370.5	246.33	1102	220.15	2301.85	270.13	750.5
471.24	1267.3	48.79	52.25	301.07	664.05	120.19	626.05	415.31	2394
483.14	678.3	753.27	224.2	367.71	817.95	241.57	1710.95	568.82	3186.3
907.97	1727.1	95.2	76	420.07	1176.1	47.6	109.25	1358.98	3592.9
202.3	1690.05	261.8	679.25	328.44	528.2	73.78	327.75	324.87	585.2
1046.01	3189.15	374.85	5715.2	1307.81	4299.7	138.04	724.85	296.31	1035.5
145.18	243.2	78.54	482.6	277.27	499.7	165.41	1182.75	320.11	1572.25
192.78	121.6	71.4	418.95	102.34	267.9	285.6	4127.75	199.92	516.8
467.67	1129.55	91.63	330.6	742.56	2265.75	159.46	1520.95	209.44	441.75
334.39	561.45	110.67	363.85	716.38	1407.9	243.95	3979.55	69.02	559.55
333.2	283.1	246.33	1823.05	669.97	2944.05	147.56	534.85	221.34	473.1
255.85	513	180.88	2326.55	831.81	2071	141.61	596.6	689.01	4915.3
197.54	477.85	209.44	893.95	184.45	458.85	59.5	1081.1	292.74	475.95
159.46	215.65	67.83	190	2119.39	7455.6	197.54	1791.7	468.86	1509.55
158.27	169.1	182.07	284.05	753.27	2229.65	63.07	244.15	1099.56	4092.6
471.24	559.55	141.61	1445.9	741.37	104.5	89.25	672.6	286.79	1278.7
373.66	337.25	197.54	430.35	133.28	507.3	299.88	1492.45	398.65	2101.4
163.03	294.5	266.56	290.7	328.44	920.55	152.32	1710.95	1733.83	13806.3
105.91	418	59.5	131.1	145.18	285.95	160.65	1868.65	598.57	1035.5
1000.79	1671.05	51.17	329.65	387.94	1400.3	35.7	53.2	600.95	1550.4
121.38	182.4	121.38	566.2	85.68	67.45	102.34	691.6	110.67	256.5
205.87	216.6	238	775.2	242.76	950.95	215.39	2431.05	228.48	573.8
153.51	342.95	35.7	1141.9	428.4	1271.1	132.09	318.25	284.41	536.75
418.88	714.4	343.91	1933.25	487.9	3002.95	136.85	1355.65	233.24	1129.55
185.64	50.35	164.22	2414.9	70.21	343.9	318.92	5239.25	401.03	1643.5
289.17	548.15	60.69	382.85	189.21	446.5	339.15	4368.1	234.43	225.15
1013.88	1755.6	82.11	1013.65	29.75	85.5	115.43	589.95	115.43	452.2
2656.08	4501.1	77.35	1482.95	418.88	1419.3	196.35	1138.1	335.58	1270.15
312.97	439.85	260.61	1838.25	504.56	826.5	409.36	16097.8	95.2	243.2
1182.86	2595.4	151.13	812.25	749.7	2758.8	210.63	2351.25	151.13	173.85
173.74	190	65.45	941.45	484.33	435.1	132.09	248.9	332.01	1411.7
891.31	1417.4	33.32	551.95	282.03	998.45	149.94	2036.8	320.11	445.55
158.27	414.2	117.81	1668.2	179.69	488.3	149.94	1388.9	146.37	415.15
292.74	518.7	414.12	354.35	367.71	738.15	430.78	1005.1	238	399
2820.3	4834.55	195.16	804.65	1251.88	4969.45	102.34	511.1	277.27	1537.1
1701.7	3115.05	148.75	553.85	828.24	1748.95	198.73	816.05	284.41	602.3
915.11	2002.6	71.4	304.95	1567.23	3089.4	452.2	5219.3	223.72	293.55
340.34	583.3	205.87	2271.45	133.28	194.75	55.93	933.85	109.48	186.2
1088.85	1965.55	170.17	2233.45	367.71	1495.3	92.82	801.8	151.13	441.75
129.71	227.05	49.98	87.4	351.05	2072.9	122.57	173.85	305.83	2147
414.12	540.55	34.51	142.5	164.22	425.6	506.94	2347.45	316.54	1035.5
436.73	579.5	99.96	324.9	159.46	752.4	179.69	882.55	351.05	1757.5
1813.56	7413.8	96.39	624.15	249.9	813.2	119	1070.65	220.15	424.65
453.39	1659.65	148.75	527.25	483.14	1364.2	116.62	98.8	77.35	159.6
566.44	1821.15	113.05	323	1563.66	3439.95	104.72	337.25	180.88	1021.25
1018.64	3148.3	88.06	841.7	841.33	1792.65	599.76	12797.5	176.12	466.45
236.81	241.3	480.76	349.6	72.59	83.6	74.97	-22.8	159.46	7.6
577.15	768.55	91.63	522.5	121.38	354.35	58.31	1487.7	239.19	461.7
978.18	946.2	178.5	1261.6	152.32	75.05	44.03	336.3	78.54	252.7
128.52	191.9	424.83	244.15	357	616.55	107.1	2287.6	490.28	1915.2
333.2	569.05	90.44	843.6	346.29	641.25	134.47	1491.5	1690.99	6577.8
4189.99	8596.55	199.92	1753.7	679.49	2321.8	115.43	802.75	138.04	302.1
308.21	290.7	128.52	649.8	96.39	191.9	272.51	1322.4	221.34	968.05
721.14	1214.1	297.5	1873.4	439.11	801.8	122.57	1407.9	88.06	74.1
1556.52	3225.25	148.75	1273.95	157.08	642.2	567.63	18107.9	611.66	2145.1
505.75	652.65	189.21	462.65	808.01	2340.8	72.59	829.35	204.68	477.85
214.2	284.05	66.64	192.85	188.02	327.75	86.87	1413.6	303.45	671.65
541.45	651.7	72.59	472.15	2047.99	6992	321.3	199.5	755.65	3372.5
308.21	443.65	41.65	535.8	218.96	475.95	20.23	41.8	86.87	411.35
542.64	704.9	120.19	1353.75	196.35	289.75	96.39	180.5	364.14	72.2
352.24	687.8	108.29	639.35	327.25	671.65	49.98	502.55	246.33	884.45
662.83	1293.9	182.07	2052	584.29	1050.7	514.08	8888.2	170.17	865.45
842.52	1130.5	189.21	744.8	1328.04	4172.4	220.15	1469.65	315.35	944.3
1654.1	3144.5	171.36	422.75	2093.21	12048.8	113.05	870.2	298.69	909.15
527.17	452.2	152.32	394.25	70.21	62.7	107.1	739.1	2795.31	12798.4
440.3	446.5	86.87	798.95	315.35	1007	85.68	79.8	2093.21	10038.6
1737.4	5384.6	14.28	204.25	272.51	662.15	346.29	4408	3074.96	10491.8
1231.65	3826.6	163.03	1184.65	128.52	344.85	378.42	4693	146.37	585.2
499.8	787.55	123.76	468.35	365.33	919.6	324.87	1491.5	585.48	2072.9
740.18	2005.45	209.44	873.05	1130.5	2076.7	537.88	2314.2	1122.17	3278.45
710.43	1082.05	242.76	53.2	885.36	3675.55	176.12	824.6	146.37	958.55
1726.69	3558.7	234.43	817.95	894.88	1694.8	128.52	210.9	218.96	714.4
117.81	169.1	132.09	371.45	553.35	1237.85	24.99	71.25	240.38	591.85
537.88	1264.45	120.19	1070.65	952	2442.45	124.95	337.25	63.07	10.45
292.74	667.85	105.91	1362.3	290.36	703.95	122.57	1422.15	1120.98	323
2355.01	4581.85	234.43	175.75	617.61	1485.8	346.29	2906.05	242.76	1055.45
222.53	408.5	149.94	936.7	391.51	760.95	372.47	1539.95	1194.76	7205.75
948.43	1971.25	32.13	52.25	291.55	932.9	174.93	576.65	128.52	39.9
323.68	493.05	235.62	795.15	121.38	181.45	255.85	4091.65	46.41	105.45
617.61	949.05	404.6	109.25	61.88	188.1	311.78	693.5	297.5	1073.5
548.59	1892.4	203.49	615.6	395.08	891.1	121.38	1314.8	160.65	567.15
955.57	1466.8	165.41	1610.25	1167.39	3273.7	197.54	775.2	265.37	787.55
151.13	244.15	182.07	2121.35	380.8	1540.9	3.57	279.3	3308.2	9092.45
1660.05	4851.65	111.86	1341.4	92.82	122.55	130.9	169.1	296.31	92.15
111.86	116.85	204.68	258.4	270.13	500.65	52.36	629.85	86.87	277.4
148.75	245.1	92.82	1046.9	268.94	223.25	277.27	845.5	66.64	46.55
412.93	454.1	141.61	2586.85	340.34	642.2	77.35	847.4	265.37	1075.4
1245.93	2215.4	179.69	1827.8	420.07	1149.5	239.19	1353.75	938.91	4777.55
159.46	294.5	213.01	2137.5	233.24	836	371.28	5196.5	141.61	260.3
179.69	224.2	259.42	778.05	129.71	431.3	103.53	864.5	6581.89	22385.8
324.87	504.45	160.65	865.45	586.67	1848.7	126.14	316.35	327.25	1658.7
570.01	728.65	196.35	368.6	80.92	59.85	136.85	724.85	2076.55	6832.4
1544.62	2001.65	65.45	111.15	295.12	666.9	90.44	1199.85	297.5	646
128.52	181.45	172.55	744.8	254.66	944.3	120.19	681.15	157.08	424.65
257.04	384.75	258.23	3078.95	121.38	334.4	146.37	581.4	55.93	73.15
954.38	1481.05	115.43	760	372.47	3886.45	70.21	846.45	303.45	2019.7
226.1	232.75	151.13	765.7	138.04	288.8	76.16	18.05	84.49	504.45
220.15	1236.9	45.22	243.2	918.68	775.2	247.52	3821.85	178.5	1083.95
473.62	1063.05	135.66	1026.95	111.86	235.6	82.11	373.35	337.96	2057.7
240.38	224.2	376.04	113.05	103.53	313.5	315.35	11363.9	1560.09	5218.35
347.48	473.1	44.03	409.45	127.33	66.5	96.39	-7.6	881.79	2724.6
1620.78	2767.35	149.94	1765.1	647.36	1957.95	185.64	2474.75	109.48	290.7
1199.52	2470.95	73.78	147.25	1042.44	8252.65	121.38	1092.5	142.8	551
376.04	827.45	357	6493.25	173.74	491.15	152.32	454.1	233.24	1729.95
543.83	1056.4	88.06	687.8	308.21	676.4	19.04	502.55	63.07	131.1
154.7	262.2	23.8	629.85	9048.76	22050.4	67.83	335.35	2156.28	11220.5
258.23	1401.25	59.5	227.05	121.38	245.1	63.07	213.75	361.76	1525.7
259.42	415.15	213.01	1653	230.86	730.55	142.8	3124.55	32.13	144.4
491.47	645.05	272.51	3242.35	304.64	728.65	241.57	3801.9	199.92	482.6
302.26	498.75	77.35	175.75	618.8	1979.8	116.62	266.95	289.17	629.85
923.44	958.55	153.51	2011.15	999.6	3070.4	727.09	25461.9	1436.33	8239.35
2287.18	6706.05	152.32	1922.8	61.88	154.85	188.02	2731.25	880.6	266.95
168.98	220.4	292.74	2037.75	704.48	2696.1	151.13	2071.95	218.96	1552.3
195.16	436.05	172.55	1330	167.79	188.1	41.65	495.9	227.29	500.65
433.16	917.7	69.02	556.7	136.85	178.6	332.01	4638.85	3395.07	20112.4
260.61	716.3	502.18	121.6	436.73	918.65	89.25	246.05	449.82	2035.85
1022.21	1554.2	127.33	855	115.43	493.05	442.68	3845.6	204.68	1569.4
259.42	186.2	164.22	1143.8	561.68	1774.6	471.24	1792.65	177.31	278.35
115.43	181.45	107.1	581.4	866.32	2758.8	64.26	339.15	1134.07	4211.35
997.22	1710.95	103.53	656.45	524.79	546.25	518.84	2982.05	5720.33	614.65
389.13	1026	115.43	193.8	2056.32	5200.3	116.62	343.9	1423.24	3038.1
239.19	374.3	265.37	2415.85	224.91	852.15	109.48	347.7	1607.69	167.2
915.11	1953.2	19.04	9.5	349.86	1068.75	104.72	418	221.34	766.65
316.54	484.5	233.24	792.3	140.42	349.6	342.72	2224.9	589.05	2225.85
348.67	278.35	179.69	2446.25	1538.67	4874.45	387.94	3715.45	108.29	273.6
117.81	535.8	86.87	262.2	226.1	468.35	220.15	829.35	358.19	622.25
283.22	328.7	129.71	342	271.32	550.05	135.66	1733.75	164.22	706.8
123.76	242.25	384.37	5238.3	330.82	903.45	214.2	1924.7	124.95	260.3
546.21	604.2	177.31	991.8	2240.77	4840.25	217.77	4283.55	353.43	1073.5
1031.73	2027.3	120.19	759.05	434.35	1081.1	157.08	1978.85	230.86	724.85
1517.25	2246.75	238	1083.95	530.74	2407.3	384.37	2300.9	566.44	95.95
823.48	1181.8	696.15	8951.85	282.03	121.6	230.86	4209.45	662.83	3485.55
307.02	405.65	619.99	14793.4	550.97	1086.8	70.21	567.15	284.41	1216
455.77	596.6	108.29	600.4	744.94	2546.95	609.28	21382.6	541.45	1093.45
512.89	884.45	157.08	1040.25	647.36	2484.25	343.91	3233.8	305.83	925.3
358.19	609.9	197.54	917.7	183.26	431.3	376.04	3495.05	385.56	1121
126.14	255.55	443.87	7339.7	531.93	1444	164.22	405.65	593.81	1880.05
310.59	471.2	140.42	226.1	900.83	3157.8	163.03	13.3	54.74	51.3
778.26	1035.5	213.01	2027.3	640.22	1924.7	90.44	654.55	1029.35	3102.7
877.03	2773.05	240.38	1779.35	685.44	1476.3	55.93	466.45	220.15	874.95
352.24	757.15	852.04	195.7	218.96	380.95	129.71	385.7	188.02	646.95
798.49	1026	77.35	532.95	95.2	110.2	387.94	3348.75	376.04	1206.5
107.1	171.95	917.49	1919.95	1031.73	2723.65	154.7	975.65	4883.76	13633.5
433.16	1043.1	297.5	2366.45	520.03	845.5	161.84	1160.9	171.36	676.4
609.28	1408.85	374.85	6999.6	85.68	212.8	202.3	1076.35	235.62	2015.9
10197.1	14551.1	109.48	1942.75	358.19	725.8	38.08	58.9	575.96	1155.2
157.08	104.5	96.39	1463	759.22	1844.9	216.58	2021.6	283.22	2108.05
597.38	710.6	170.17	120.65	677.11	2508.95	193.97	2551.7	1054.34	968.05
340.34	1009.85	317.73	3692.65	279.65	807.5	295.12	2456.7	92.82	141.55
575.96	520.6	415.31	7062.3	358.19	679.25	90.44	925.3	74.97	363.85
210.63	-0.95	61.88	229.9	452.2	1011.75	82.11	679.25	245.14	833.15
142.8	197.6	38.08	188.1	521.22	1635.9	21.42	236.55	327.25	838.85
226.1	494	165.41	1769.85	502.18	1950.35	149.94	2222.05	140.42	507.3
291.55	521.55	197.54	783.75	1666	4431.75	66.64	308.75	191.59	561.45
1220.94	2242.95	204.68	1862.95	766.36	3406.7	132.09	977.55	127.33	399.95
183.26	332.5	179.69	1508.6	268.94	546.25	242.76	2835.75	537.88	2365.5
837.76	1982.65	164.22	678.3	67.83	191.9	184.45	1463	227.29	667.85
346.29	690.65	126.14	476.9	45.22	1095.35	107.1	260.3	680.68	2315.15
575.96	741	178.5	1344.25	151.13	635.55	121.38	1856.3	541.45	1876.25
568.82	865.45	875.84	8413.2	334.39	1045	178.5	1371.8	278.46	1648.25
852.04	2505.15	279.65	3163.5	455.77	1597.9	113.05	393.3	84.49	61.75
802.06	1260.65	95.2	567.15	326.06	604.2	272.51	1917.1	608.09	1144.75
232.05	147.25	179.69	1363.25	1591.03	7341.6	111.86	351.5	293.93	1725.2
283.22	357.2	99.96	847.4	121.38	142.5	179.69	442.7	63.07	97.85
10748.1	19148.2	499.8	147.25	124.95	841.7	92.82	362.9	365.33	1434.5
3021.41	8066.45	55.93	611.8	298.69	1308.15	80.92	399	182.07	286.9
55.93	-9.5	135.66	1117.2	529.55	1183.7	152.32	2617.25	108.29	240.35
428.4	947.15	116.62	961.4	303.45	411.35	63.07	40.85	235.62	834.1
315.35	422.75	57.12	942.4	266.56	950	154.7	1292.95	105.91	341.05
301.07	288.8	160.65	41.8	79.73	158.65	165.41	2673.3	811.58	3324.05
738.99	1473.45	416.5	1737.55	86.87	227.05	562.87	10921.2	135.66	380.95
358.19	846.45	85.68	138.7	138.04	305.9	48.79	507.3	159.46	1110.55
264.18	262.2	674.73	3050.45	641.41	2142.25	97.58	281.2	609.28	4788
154.7	241.3	126.14	494	462.91	1967.45	79.73	1339.5	207.06	506.35
371.28	437	73.78	609.9	426.02	1534.25	192.78	940.5	548.59	2206.85
609.28	1323.35	355.81	4623.65	215.39	789.45	184.45	2125.15	235.62	627
518.84	967.1	115.43	352.45	226.1	512.05	151.13	2717	1358.98	8826.45
318.92	705.85	102.34	1738.5	499.8	1255.9	286.79	1244.5	183.26	322.05
572.39	530.1	135.66	501.6	51.17	63.65	122.57	1217.9	343.91	973.75
577.15	985.15	123.76	622.25	4698.12	19125.4	364.14	5431.15	141.61	276.45
259.42	476.9	351.05	6643.35	283.22	704.9	184.45	50.35	104.72	154.85
491.47	1054.5	492.66	5075.85	101.15	207.1	529.55	1684.35	126.14	680.2
1337.56	2187.85	329.63	1166.6	171.36	544.35	296.31	6068.6	631.89	1371.8
792.54	1604.55	10.71	431.3	343.91	1047.85	51.17	194.75	1475.6	8096.85
3342.71	5614.5	201.11	840.75	142.8	420.85	19.04	281.2	2972.62	10134.6
1858.78	3477	286.79	2464.3	101.15	79.8	224.91	1969.35	555.73	2336.05
1339.94	1697.65	1143.59	1445.9	700.91	2582.1	204.68	1525.7	372.47	1919
644.98	1435.45	252.28	1393.65	683.06	2196.4	92.82	1110.55	473.62	1924.7
2676.31	4724.35	221.34	684	1623.16	5565.1	71.4	771.4	290.36	609.9
136.85	160.55	143.99	824.6	2012.29	5534.7	193.97	1601.7	123.76	554.8
495.04	1227.4	121.38	772.35	138.04	269.8	164.22	633.65	323.68	756.2
349.86	832.2	585.48	2636.25	155.89	384.75	19.04	271.7	328.44	922.45
1110.27	1689.1	65.45	142.5	963.9	2558.35	218.96	1481.05	180.88	902.5
66.64	91.2	309.4	4593.25	5018.23	9518.05	67.83	502.55	228.48	536.75
69.02	134.9	92.82	344.85	1968.26	5676.25	205.87	1790.75	307.02	841.7
328.44	271.7	296.31	4391.85	718.76	1927.55	120.19	791.35	122.57	148.2
396.27	500.65	299.88	1126.7	421.26	1715.7	147.56	587.1	182.07	825.55
2495.43	4946.65	79.73	60.8	1138.83	3813.3	79.73	969	396.27	1279.65
592.62	1123.85	354.62	2760.7	784.21	1502.9	82.11	925.3	167.79	575.7
525.98	1060.2	69.02	625.1	227.29	588.05	220.15	1530.45	220.15	1000.35
115.43	190	44.03	43.7	535.5	2030.15	119	481.65	58.31	392.35
309.4	700.15	232.05	2679	560.49	1408.85	190.4	175.75	255.85	161.5
232.05	380	215.39	1249.25	42.84	127.3	143.99	969.95	130.9	184.3
415.31	766.65	117.81	516.8	186.83	334.4	509.32	6498.95	589.05	2042.5
165.41	244.15	277.27	869.25	2095.59	6724.1	107.1	276.45	159.46	644.1
122.57	83.6	208.25	779.95	142.8	517.75	352.24	3037.15	293.93	785.65
1776.67	3887.4	138.04	818.9	316.54	656.45	198.73	1560.85	404.6	634.6
1712.41	2908.9	84.49	363.85	4289.95	12408.9	126.14	1317.65	1076.95	4764.25
738.99	1015.55	164.22	1966.5	646.17	3013.4	155.89	512.05	769.93	3494.1
163.03	196.65	122.57	171	215.39	690.65	534.31	11747.7	120.19	645.05
255.85	494.95	226.1	5127.15	107.1	188.1	290.36	3485.55	643.79	2184.05
679.49	2281.9	83.3	266	395.08	759.05	161.84	432.25	435.54	1596
992.46	2774	66.64	410.4	65.45	262.2	171.36	2297.1	199.92	896.8
378.42	1172.3	155.89	2586.85	1448.23	4339.6	115.43	805.6	285.6	1246.4
277.27	565.25	47.6	604.2	134.47	238.45	69.02	167.2	211.82	869.25
355.81	923.4	44.03	41.8	97.58	113.05	374.85	5552.75	282.03	1466.8
1740.97	3641.35	57.12	506.35	240.38	761.9	140.42	635.55	273.7	1142.85
141.61	209.95	185.64	1294.85	875.84	3184.4	107.1	1203.65	238	1447.8
447.44	757.15	226.1	54.15	6104.7	19356.2	41.65	839.8	109.48	356.25
267.75	309.7	304.64	1223.6	211.82	577.6	208.25	218.5	96.39	150.1
1239.98	2216.35	47.6	7.6	435.54	1541.85	445.06	8775.15	151.13	604.2
631.89	1566.55	396.27	3486.5	291.55	423.7	97.58	85.5	105.91	278.35
385.56	839.8	85.68	-90.25	630.7	1462.05	147.56	10.45	381.99	1430.7
727.09	1413.6	20.23	62.7	2049.18	3030.5	117.81	667.85	284.41	130.15
583.1	1471.55	138.04	769.5	366.52	1028.85	29.75	1086.8	238	958.55
215.39	703.95	97.58	287.85	192.78	752.4	115.43	1584.6	158.27	477.85
1068.62	2218.25	155.89	1155.2	367.71	971.85	119	625.1	1135.26	3918.75
2761.99	3260.4	249.9	3943.45	753.27	2155.55	64.26	24.7	343.91	411.35
321.3	700.15	105.91	322.05	1061.48	2807.25	29.75	473.1	124.95	304
642.6	761.9	74.97	482.6	214.2	826.5	60.69	202.35	743.75	2604.9
1353.03	3095.1	456.96	1917.1	2763.18	7386.25	209.44	257.45	3402.21	11002.9
579.53	1518.1	73.78	50.35	683.06	2328.45	76.16	83.6	185.64	1102
262.99	382.85	76.16	168.15	1270.92	2901.3	230.86	432.25	3490.27	21254.3
560.49	1328.1	30.94	512.05	396.27	2004.5	142.8	1700.5	104.72	1060.2
301.07	352.45	587.86	150.1	41.65	417.05	141.61	1518.1	148.75	448.4
268.94	371.45	60.69	553.85	312.97	673.55	309.4	3496	227.29	198.55
530.74	1161.85	123.76	1239.75	159.46	415.15	470.05	16607.9	114.24	416.1
116.62	144.4	113.05	1591.25	849.66	2489.95	242.76	5137.6	1264.97	4943.8
597.38	983.25	22.61	59.85	146.37	325.85	60.69	141.55	236.81	358.15
268.94	404.7	204.68	1927.55	130.9	261.25	139.23	436.05	546.21	2481.4
174.93	212.8	147.56	1918.05	416.5	1489.6	691.39	13535.6	823.48	3077.05
268.94	831.25	192.78	3040	574.77	1527.6	20.23	363.85	204.68	1234.05
65.45	166.25	172.55	-4.75	527.17	1070.65	180.88	1350.9	96.39	272.65
88.06	77.9	424.83	1307.2	323.68	867.35	218.96	182.4	284.41	28.5
1833.79	2857.6	135.66	472.15	412.93	833.15	145.18	1260.65	98.77	264.1
224.91	52.25	218.96	1408.85	495.04	1539	52.36	320.15	52.36	49.4
387.94	482.6	129.71	974.7	152.32	146.3	67.83	357.2	561.68	755.25
515.27	1220.75	360.57	538.65	163.03	251.75	127.33	1613.1	390.32	869.25
781.83	2144.15	238	1458.25	354.62	1228.35	119	246.05	151.13	341.05
228.48	100.7	609.28	4488.75	887.74	4411.8	74.97	476.9	379.61	809.4
1242.36	3558.7	97.58	1387	527.17	767.6	161.84	848.35	584.29	1681.5
168.98	469.3	96.39	595.65	70.21	58.9	132.09	936.7	849.66	3189.15
78.54	39.9	343.91	3610.95	123.76	200.45	53.55	617.5	1356.6	4404.2
197.54	373.35	597.38	4013.75	184.45	330.6	145.18	2277.15	61.88	22.8
800.87	1445.9	84.49	153.9	207.06	360.05	66.64	257.45	147.56	426.55
374.85	1097.25	84.49	204.25	79.73	175.75	147.56	499.7	666.4	2746.45
781.83	1230.25	36.89	330.6	509.32	814.15	97.58	1707.15	110.67	226.1
1336.37	2046.3	122.57	1195.1	568.82	1817.35	168.98	1320.5	279.65	1487.7
207.06	325.85	48.79	447.45	207.06	742.9	126.14	2088.1	290.36	1214.1
470.05	838.85	63.07	179.55	203.49	79.8	247.52	2576.4	104.72	368.6
226.1	333.45	120.19	1164.7	448.63	1764.15	61.88	66.5	405.79	782.8
434.35	622.25	177.31	1621.65	249.9	402.8	232.05	1858.2	443.87	3905.45
383.18	464.55	260.61	343.9	2346.68	8159.55	205.87	514.9	333.2	1116.25
1405.39	2109.95	130.9	513	318.92	1213.15	128.52	822.7	146.37	324.9
322.49	664.05	174.93	248.9	274.89	705.85	311.78	5006.5	143.99	969
176.12	98.8	367.71	2972.55	339.15	1082.05	124.95	530.1	643.79	2737.9
1702.89	3336.4	90.44	683.05	426.02	3382	65.45	1216	625.94	2135.6
646.17	856.9	478.38	2449.1	164.22	183.35	53.55	235.6	420.07	2437.7
362.95	1115.3	172.55	1141.9	203.49	566.2	672.35	6449.55	283.22	544.35
855.61	1020.3	341.53	3699.3	324.87	687.8	195.16	551.95	374.85	1241.65
132.09	209	94.01	535.8	139.23	308.75	514.08	2599.2	127.33	892.05
395.08	828.4	-4.76	320.15	786.59	1850.6	304.64	44.65	221.34	224.2
44.03	65.55	140.42	655.5	336.77	756.2	257.04	428.45	699.72	189.05
371.28	582.35	136.85	384.75	390.32	1041.2	168.98	241.3	180.88	526.3
360.57	988	-10.71	98.8	1617.21	4313.95	158.27	2322.75	217.77	54.15
73.78	49.4	8.33	24.7	346.29	495.9	170.17	3055.2	360.57	736.25
233.24	285.95	143.99	306.85	135.66	288.8	234.43	148.2	495.04	4300.65
1599.36	2177.4	115.43	754.3	98.77	608	135.66	223.25	847.28	5334.25
1123.36	2413.95	33.32	66.5	266.56	974.7	253.47	1788.85	226.1	1463.95
312.97	871.15	78.54	370.5	191.59	529.15	71.4	211.85	240.38	404.7
1159.06	2022.55	122.57	591.85	208.25	406.6	580.72	127.3	270.13	1682.45
3014.27	5404.55	67.83	360.05	439.11	443.65	185.64	2914.6	155.89	763.8
490.28	560.5	341.53	710.6	681.87	1702.4	86.87	101.65	508.13	2114.7
252.28	2082.4	176.12	97.85	385.56	1121	153.51	1018.4	378.42	1498.15
69.02	56.05	153.51	1193.2	615.23	2312.3	267.75	231.8	508.13	1367.05
1088.85	2158.4	191.59	1783.15	98.77	88.35	271.32	1333.8	358.19	998.45
496.23	1475.35	133.28	1047.85	191.59	404.7	60.69	173.85	224.91	-16.15
311.78	646.95	60.69	410.4	180.88	420.85	61.88	44.65	672.35	2505.15
2007.53	2867.1	127.33	526.3	371.28	660.25	164.22	1992.15	172.55	552.9
160.65	319.2	207.06	1312.9	352.24	1445.9	129.71	569.05	377.23	1402.2
123.76	155.8	76.16	1786	455.77	1246.4	114.24	911.05	92.82	882.55
1238.79	1295.8	88.06	1279.65	1579.13	2567.85	317.73	1299.6	393.89	1228.35
487.9	727.7	165.41	1011.75	718.76	1462.05	51.17	-6.65	213.01	398.05
465.29	984.2	124.95	1504.8	965.09	2978.25	352.24	200.45	119	266.95
628.32	1291.05	172.55	1150.45	155.89	296.4	102.34	866.4	220.15	637.45
158.27	175.75	146.37	471.2	252.28	647.9	199.92	3682.2	499.8	3153.05
104.72	51.3	157.08	2011.15	243.95	1157.1	114.24	423.7	328.44	1616.9
385.56	538.65	188.02	3786.7	133.28	449.35	447.44	90.25	539.07	1913.3
3293.92	5358	333.2	5651.55	492.66	1361.35	254.66	1164.7	170.17	482.6
226.1	354.35	109.48	1559.9	149.94	818.9	190.4	646.95	121.38	873.05
4414.9	13904.2	202.3	115.9	669.97	1189.4	213.01	351.5	384.37	1277.75
341.53	435.1	260.61	2441.5	550.97	797.05	105.91	104.5	749.7	4109.7
254.66	670.7	270.13	294.5	177.31	427.5	201.11	2196.4	163.03	60.8
2395.47	2482.35	242.76	617.5	529.55	2152.7	265.37	853.1	570.01	3751.55
261.8	465.5	107.1	665	478.38	1567.5	86.87	418.95	292.74	1211.25
184.45	102.6	323.68	1693.85	405.79	1141.9	161.84	1277.75	327.25	551.95
1095.99	1458.25	89.25	676.4	536.69	78.85	80.92	540.55	160.65	407.55
917.49	1627.35	135.66	1882.9	232.05	428.45	153.51	1975.05	543.83	837.9
586.67	1178.95	177.31	76	189.21	472.15	227.29	3610.95	183.26	471.2
309.4	390.45	211.82	2824.35	123.76	441.75	202.3	3015.3	442.68	2002.6
2573.97	3751.55	170.17	2650.5	315.35	1023.15	260.61	656.45	410.55	706.8
354.62	553.85	226.1	3764.85	113.05	273.6	142.8	332.5	436.73	886.35
314.16	403.75	216.58	1522.85	1846.88	4574.25	99.96	102.6	232.05	513.95
387.94	625.1	113.05	341.05	792.54	2627.7	357	502.55	387.94	1968.4
718.76	1103.9	314.16	2742.65	1629.11	6801.05	221.34	1631.15	1213.8	2436.75
445.06	1308.15	55.93	383.8	205.87	633.65	222.53	2369.3	339.15	2728.4
317.73	1016.5	170.17	1879.1	581.91	2112.8	159.46	3046.65	217.77	1611.2
323.68	181.45	155.89	1977.9	627.13	1576.05	221.34	2064.35	1040.06	5961.25
273.7	523.45	443.87	6759.25	192.78	80.75	129.71	408.5	204.68	715.35
301.07	294.5	109.48	474.05	138.04	117.8	158.27	2355.05	102.34	244.15
165.41	288.8	60.69	1635.9	597.38	2018.75	98.77	627	505.75	1819.25
617.61	518.7	198.73	666.9	1582.7	6775.4	146.37	437.95	963.9	4485.9
759.22	1954.15	64.26	679.25	229.67	730.55	59.5	73.15	80.92	210.9
190.4	537.7	135.66	1338.55	3217.76	7341.6	336.77	5003.65	505.75	1894.3
182.07	417.05	132.09	32.3	245.14	873.05	159.46	1330	132.09	75.05
259.42	338.2	-4.76	87.4	251.09	1141.9	353.43	4296.85	176.12	1280.6
214.2	308.75	20.23	233.7	323.68	615.6	94.01	225.15	136.85	229.9
247.52	757.15	114.24	565.25	178.5	1248.3	196.35	554.8	919.87	3284.15
498.61	854.05	154.7	2850	3766.35	11181.5	174.93	1950.35	39.27	23.75
371.28	795.15	165.41	472.15	416.5	1457.3	240.38	1560.85	52.36	82.65
97.58	77.9	602.14	220.4	258.23	570.95	245.14	2765.45	170.17	626.05
414.12	723.9	170.17	2400.65	987.7	1706.2	196.35	626.05	264.18	1231.2
252.28	571.9	120.19	209	1563.66	1920.9	261.8	3662.25	1526.77	8088.3
305.83	399	91.63	1735.65	247.52	760.95	121.38	698.25	120.19	749.55
1655.29	2568.8	109.48	128.25	120.19	340.1	88.06	692.55	693.77	5442.55
499.8	1152.35	424.83	4088.8	364.14	1615.95	88.06	379.05	575.96	2030.15
333.2	513	73.78	931.95	176.12	46.55	258.23	1382.25	191.59	509.2
126.14	241.3	51.17	231.8	327.25	1138.1	274.89	1531.4	891.31	5106.25
159.46	159.6	315.35	4071.7	359.38	882.55	185.64	513	10586.2	31147.7
236.81	223.25	104.72	296.4	3190.39	12373.8	201.11	1815.45	321.3	1125.75
268.94	555.75	102.34	474.05	151.13	536.75	160.65	1162.8	135.66	584.25
119	151.05	108.29	417.05	126.14	157.7	115.43	1407.9	259.42	740.05
3431.96	4074.55	66.64	347.7	644.98	1938	154.7	1474.4	287.98	568.1
897.26	1245.45	167.79	1947.5	157.08	330.6	97.58	874.95	452.2	2435.8
406.98	572.85	164.22	1970.3	77.35	217.55	110.67	644.1	266.56	1324.3
760.41	1176.1	139.23	356.25	2250.29	7324.5	195.16	2712.25	1361.36	3468.45
529.55	830.3	631.89	7049.95	1010.31	3302.2	97.58	288.8	639.03	2809.15
477.19	954.75	122.57	1320.5	528.36	568.1	164.22	3447.55	109.48	405.65
307.02	566.2	163.03	1655.85	328.44	714.4	140.42	472.15	223.72	1322.4
1067.43	1769.85	178.5	48.45	99.96	57	145.18	1698.6	573.58	3429.5
359.38	619.4	188.02	302.1	174.93	246.05	91.63	1049.75	160.65	845.5
949.62	1034.55	186.83	2215.4	215.39	362.9	90.44	467.4	297.5	524.4
145.18	289.75	60.69	765.7	521.22	4769	311.78	1902.85	564.06	1226.45
141.61	180.5	196.35	2941.2	351.05	790.4	208.25	929.1	207.06	144.4
218.96	65.55	309.4	2754.05	439.11	946.2	197.54	1950.35	95.2	87.4
193.97	318.25	107.1	1634	327.25	767.6	476	2018.75	1462.51	4932.4
309.4	612.75	94.01	803.7	92.82	1010.8	10.71	359.1	122.57	648.85
211.82	415.15	176.12	582.35	484.33	781.85	322.49	4751.9	264.18	439.85
185.64	175.75	123.76	731.5	336.77	920.55	623.56	7410.95	84.49	307.8
289.17	537.7	242.76	1838.25	98.77	465.5	108.29	323	725.9	2337
110.67	111.15	45.22	278.35	148.75	675.45	215.39	1052.6	368.9	1581.75
459.34	1159	161.84	1095.35	517.65	2223.95	207.06	2323.7	130.9	44.65
190.4	160.55	111.86	561.45	1234.03	1879.1	95.2	1107.7	151.13	407.55
656.88	163.4	120.19	855	351.05	2809.15	76.16	188.1	130.9	113.05
192.78	263.15	610.47	175.75	723.52	2993.45	178.5	233.7	161.84	809.4
3323.67	6476.15	223.72	796.1	261.8	1138.1	358.19	6226.3	283.22	865.45
164.22	674.5	304.64	4193.3	204.68	329.65	148.75	1154.25	697.34	922.45
119	245.1	332.01	2658.1	213.01	595.65	346.29	4661.65	152.32	741
390.32	613.7	154.7	402.8	327.25	1142.85	91.63	292.6	439.11	1007.95
139.23	-56.05	248.71	1493.4	276.08	1005.1	84.49	381.9	180.88	796.1
560.49	1044.05	148.75	2101.4	399.84	1286.3	57.12	139.65	248.71	664.05
257.04	240.35	82.11	1112.45	1843.31	4691.1	383.18	216.6	328.44	969
1138.83	2266.7	146.37	487.35	593.81	1997.85	28.56	374.3	1128.12	7394.8
443.87	895.85	39.27	392.35	159.46	413.25	161.84	1112.45	502.18	3456.1
315.35	289.75	167.79	462.65	283.22	395.2	104.72	413.25	665.21	2655.25
412.93	116.85	108.29	1607.4	276.08	1801.2	120.19	1023.15	345.1	1255.9
1157.87	1653	47.6	522.5	267.75	521.55	119	572.85	254.66	628.9
166.6	398.05	251.09	2285.7	278.46	903.45	74.97	203.3	216.58	809.4
290.36	470.25	274.89	1024.1	2844.1	7959.1	232.05	5996.4	92.82	149.15
160.65	872.1	124.95	220.4	1161.44	3891.2	136.85	1670.1	259.42	565.25
813.96	1244.5	273.7	1264.45	377.23	953.8	146.37	560.5	451.01	1285.35
721.14	1549.45	586.67	11836	343.91	1706.2	476	1467.75	151.13	297.35
447.44	855.95	321.3	2352.2	390.32	740.05	82.11	2431.05	1095.99	7775.75
1005.55	1682.45	158.27	1042.15	393.89	1190.35	130.9	2185	95.2	126.35
1477.98	3239.5	34.51	275.5	220.15	381.9	36.89	295.45	410.55	2604.9
498.61	648.85	54.74	215.65	550.97	1788.85	48.79	326.8	59.5	124.45
41.65	19.95	443.87	3622.35	936.53	2442.45	97.58	846.45	90.44	564.3
480.76	1368	127.33	369.55	247.52	1038.35	85.68	103.55	401.03	1540.9
2754.85	5851.05	205.87	2136.55	328.44	1192.25	160.65	2042.5	242.76	257.45
80.92	162.45	172.55	2075.75	119	285	172.55	2394.95	462.91	2527.95
218.96	324.9	23.8	-20.9	605.71	1269.2	122.57	415.15	341.53	272.65
248.71	326.8	249.9	2303.75	95.2	240.35	233.24	1749.9	262.99	456
608.09	1360.4	86.87	463.6	560.49	1319.55	167.79	1891.45	690.2	2989.65
418.88	949.05	132.09	1022.2	214.2	627.95	140.42	1284.4	1214.99	6366.9
229.67	449.35	66.64	458.85	30.94	101.65	847.28	19160.5	247.52	1102.95
666.4	1323.35	59.5	876.85	810.39	1814.5	58.31	227.05	215.39	224.2
779.45	1814.5	44.03	210.9	58.31	380	92.82	17.1	328.44	552.9
123.76	359.1	91.63	898.7	436.73	860.7	277.27	2114.7	189.21	209.95
2209.83	3128.35	130.9	821.75	479.57	775.2	132.09	257.45	387.94	2391.15
575.96	1078.25	65.45	48.45	197.54	908.2	72.59	281.2	70.21	177.65
8798.86	15278.8	149.94	1733.75	366.52	771.4	767.55	6192.1	441.49	2383.55
264.18	410.4	274.89	4391.85	218.96	1595.05	224.91	783.75	1764.77	7086.05
232.05	428.45	88.06	255.55	1489.88	3265.15	290.36	3135	97.58	855.95
202.3	111.15	42.84	145.35	214.2	523.45	183.26	498.75	121.38	551
266.56	371.45	377.23	4007.1	179.69	64.6	210.63	626.05	249.9	3251.85
1952.79	3040.95	182.07	429.4	4061.47	10677	108.29	498.75	257.04	407.55
321.3	377.15	189.21	976.6	396.27	569.05	178.5	659.3	371.28	1234.05
603.33	929.1	434.35	1661.55	510.51	1978.85	165.41	1881	702.1	2846.2
193.97	419.9	95.2	325.85	483.14	1202.7	38.08	29.45	55.93	380.95
424.83	952.85	167.79	733.4	440.3	988	198.73	1262.55	101.15	66.5
824.67	2028.25	240.38	781.85	184.45	392.35	355.81	5005.55	166.6	261.25
549.78	140.6	390.32	1323.35	1372.07	5657.25	69.02	562.4	134.47	150.1
411.74	721.05	270.13	6737.4	1285.2	3546.35	549.78	9369.85	94.01	1424.05
349.86	101.65	-2.38	18.05	644.98	2143.2	406.98	3720.2	689.01	2282.85
448.63	1025.05	94.01	466.45	222.53	783.75	146.37	2544.1	303.45	1033.6
779.45	1736.6	233.24	518.7	366.52	933.85	135.66	1487.7	317.73	684
872.27	1504.8	84.49	783.75	1156.68	4759.5	114.24	614.65	549.78	3058.05
233.24	335.35	143.99	1358.5	564.06	1558.95	199.92	1484.85	358.19	56.05
224.91	377.15	114.24	888.25	227.29	93.1	117.81	826.5	341.53	944.3
778.26	1322.4	213.01	178.6	351.05	1087.75	114.24	2281.9	305.83	730.55
149.94	196.65	69.02	570.95	330.82	1149.5	147.56	1139.05	1452.99	15284.5
643.79	999.4	57.12	579.5	554.54	1332.85	160.65	567.15	160.65	625.1
810.39	804.65	105.91	2023.5	124.95	88.35	346.29	2261	650.93	2802.5
8.33	3.8	130.9	531.05	398.65	862.6	66.64	206.15	468.86	1753.7
952	1090.6	70.21	949.05	1079.33	3073.25	59.5	532.95	108.29	400.9
145.18	61.75	69.02	449.35	265.37	870.2	196.35	1223.6	218.96	855
898.45	2396.85	333.2	5416.9	108.29	317.3	86.87	1719.5	283.22	1361.35
108.29	383.8	293.93	4209.45	308.21	446.5	451.01	6622.45	311.78	892.05
326.06	166.25	358.19	1689.1	130.9	337.25	172.55	545.3	466.48	1720.45
167.79	255.55	229.67	261.25	755.65	2864.25	159.46	477.85	703.29	2782.55
881.79	1014.6	261.8	713.45	873.46	4169.55	318.92	3124.55	334.39	727.7
631.89	1058.3	123.76	1349	542.64	1918.05	725.9	5940.35	94.01	475.95
1939.7	4619.85	259.42	118.75	2740.57	6433.4	132.09	811.3	101.15	341.05
730.66	1471.55	134.47	415.15	345.1	981.35	19.04	172.9	173.74	446.5
616.42	1461.1	63.07	533.9	198.73	603.25	114.24	1623.55	92.82	323.95
220.15	361	258.23	190	1971.83	8452.15	55.93	116.85	1786.19	7909.7
387.94	379.05	255.85	2056.75	195.16	318.25	203.49	1246.4	151.13	179.55
359.38	812.25	143.99	904.4	171.36	544.35	644.98	7339.7	123.76	239.4
616.42	312.55	173.74	495.9	271.32	427.5	741.37	17488.5	86.87	227.05
335.58	702.05	52.36	256.5	362.95	911.05	223.72	3640.4	1353.03	5802.6
153.51	386.65	85.68	284.05	90.44	315.4	139.23	964.25	332.01	1231.2
85.68	106.4	97.58	215.65	233.24	461.7	85.68	686.85	659.26	2700.85
3616.41	8373.3	91.63	212.8	139.23	148.2	571.2	7792.85	110.67	279.3
346.29	709.65	33.32	538.65	196.35	532	54.74	190.95	172.55	118.75
421.26	490.2	122.57	517.75	143.99	344.85	317.73	3435.2	204.68	420.85
41.65	83.6	372.47	2855.7	993.65	4516.3	82.11	582.35	1201.9	6061.95
2352.63	3392.45	480.76	7553.45	293.93	855.95	121.38	60.8	518.84	3082.75
279.65	473.1	44.03	486.4	290.36	923.4	127.33	617.5	124.95	138.7
405.79	520.6	74.97	356.25	143.99	148.2	201.11	1743.25	95.2	537.7
341.53	835.05	241.57	61.75	120.19	1929.45	80.92	892.05	315.35	694.45
397.46	574.75	214.2	2211.6	192.78	286.9	1361.36	10302.8	208.25	886.35
255.85	187.15	124.95	779.95	293.93	1393.65	53.55	345.8	586.67	2068.15
414.12	882.55	158.27	1142.85	1028.16	2112.8	147.56	2307.55	230.86	545.3
167.79	426.55	138.04	529.15	173.74	433.2	204.68	1368	317.73	1261.6
260.61	558.6	83.3	338.2	806.82	285.95	441.49	291.65	756.84	2970.65
677.11	1544.7	435.54	6199.7	45.22	530.1	278.46	790.4	201.11	221.35
221.34	510.15	329.63	95.95	474.81	1103.9	435.54	1896.2	199.92	900.6
383.18	665.95	69.02	855.95	262.99	693.5	60.69	713.45	813.96	3617.6
1316.14	1740.4	148.75	1445.9	265.37	642.2	142.8	2700.85	828.24	2967.8
449.82	913.9	353.43	6760.2	426.02	895.85	492.66	9899	48.79	-12.35
1345.89	2414.9	73.78	258.4	210.63	112.1	130.9	684.95	622.37	1023.15
191.59	351.5	447.44	3098.9	965.09	3064.7	113.05	2029.2	506.94	1150.45
4333.98	6002.1	60.69	101.65	561.68	1466.8	173.74	582.35	157.08	567.15
367.71	678.3	203.49	1885.75	660.45	1501	127.33	2766.4	341.53	247.95
89.25	142.5	309.4	111.15	165.41	249.85	140.42	1017.45	589.05	1541.85
202.3	310.65	86.87	532	523.6	1936.1	57.12	950.95	159.46	432.25
297.5	556.7	119	409.45	480.76	915.8	119	1028.85	197.54	234.65
122.57	277.4	252.28	1755.6	647.36	1351.85	124.95	1370.85	654.5	3208.15
866.32	2915.55	170.17	1178.95	253.47	1085.85	104.72	242.25	783.02	3308.85
46.41	35.15	34.51	28.5	806.82	1591.25	291.55	1371.8	506.94	1896.2
1680.28	3573.9	154.7	1437.35	176.12	358.15	182.07	491.15	625.94	2080.5
141.61	103.55	243.95	380.95	705.67	3168.25	59.5	199.5	264.18	1132.4
641.41	1511.45	70.21	222.3	1094.8	10876.5	91.63	583.3	222.53	377.15
220.15	561.45	240.38	856.9	611.66	1853.45	89.25	507.3	1031.73	3249
575.96	969	104.72	883.5	70.21	172.9	309.4	3378.2	3048.78	9657.7
1185.24	2328.45	330.82	4285.45	445.06	1404.1	233.24	1667.25	328.44	819.85
243.95	390.45	41.65	26.6	963.9	2762.6	46.41	1162.8	600.95	2341.75
461.72	602.3	180.88	1767.95	243.95	626.05	132.09	3182.5	92.82	28.5
224.91	237.5	148.75	421.8	166.6	341.05	173.74	945.25	273.7	903.45
534.31	1059.25	67.83	524.4	2541.84	4970.4	120.19	437	171.36	531.05
259.42	776.15	149.94	953.8	772.31	2679	370.09	293.55	186.83	970.9
239.19	291.65	39.27	555.75	345.1	1021.25	59.5	590.9	689.01	5463.45
179.69	260.3	439.11	1401.25	223.72	681.15	251.09	110.2	317.73	1102
341.53	714.4	132.09	3258.5	310.59	579.5	76.16	592.8	151.13	252.7
195.16	225.15	90.44	481.65	455.77	1007.95	108.29	555.75	963.9	3743.95
314.16	461.7	134.47	393.3	1785	4604.65	154.7	2589.7	564.06	1198.9
3446.24	9447.75	321.3	4759.5	223.72	587.1	10.71	2.85	20.23	-27.55
279.65	269.8	403.41	1386.05	178.5	215.65	750.89	7819.45	226.1	1400.3
113.05	-13.3	128.52	946.2	784.21	2930.75	153.51	984.2	994.84	6182.6
1782.62	3861.75	24.99	414.2	352.24	1029.8	178.5	1321.45	310.59	1982.65
145.18	42.75	535.5	3927.3	762.79	1432.6	91.63	1063.05	145.18	523.45
3148.74	6182.6	286.79	1027.9	109.48	390.45	179.69	2236.3	654.5	1805.95
286.79	939.55	191.59	921.5	259.42	354.35	145.18	593.75	323.68	1129.55
260.61	465.5	90.44	323.95	203.49	209.95	71.4	345.8	365.33	1235
431.97	978.5	215.39	530.1	185.64	391.4	340.34	5362.75	254.66	2293.3
487.9	848.35	335.58	5690.5	842.52	2806.3	198.73	744.8	712.81	2766.4
1973.02	2814.85	684.25	1280.6	39.27	372.4	307.02	745.75	205.87	1856.3
199.92	448.4	208.25	1815.45	83.3	292.6	186.83	1354.7	146.37	238.45
103.53	165.3	196.35	2873.75	199.92	525.35	64.26	831.25	624.75	2645.75
754.46	1436.4	452.2	5597.4	323.68	812.25	99.96	3970.05	205.87	1039.3
1107.89	1727.1	91.63	99.75	174.93	411.35	73.78	570.95	182.07	1178.95
211.82	1784.1	177.31	323	429.59	667.85	191.59	1276.8	1268.54	7130.7
297.5	428.45	520.03	8533.85	685.44	2840.5	633.08	8653.55	262.99	-31.35
6885.34	13609.7	127.33	425.6	139.23	503.5	94.01	709.65	98.77	446.5
117.81	70.3	235.62	237.5	138.04	150.1	146.37	653.6	155.89	957.6
284.41	708.7	78.54	572.85	567.63	1439.25	69.02	593.75	276.08	810.35
259.42	463.6	48.79	168.15	664.02	2293.3	72.59	721.05	274.89	525.35
381.99	442.7	780.64	2125.15	420.07	1667.25	520.03	6283.3	347.48	80.75
207.06	176.7	135.66	558.6	887.74	2682.8	92.82	1110.55	1006.74	4114.45
109.48	303.05	133.28	298.3	625.94	1884.8	332.01	3096.05	54.74	399
572.39	871.15	254.66	3140.7	406.98	1313.85	128.52	20.9	380.8	1816.4
337.96	920.55	92.82	544.35	621.18	2580.2	217.77	755.25	4443.46	17444.8
323.68	570.95	386.75	6899.85	372.47	480.7	99.96	874	153.51	414.2
938.91	1407.9	143.99	129.2	754.46	1355.65	172.55	493.05	34.51	225.15
211.82	871.15	159.46	416.1	320.11	1004.15	142.8	1377.5	2306.22	10220.1
282.03	304	90.44	381.9	315.35	1225.5	130.9	1750.85	1529.15	8064.55
711.62	1839.2	165.41	1066.85	159.46	240.35	138.04	1081.1	329.63	2937.4
54.74	177.65	595	5928.95	241.57	846.45	104.72	703	183.26	662.15
1339.94	2558.35	140.42	1691	229.67	1517.15	372.47	2390.2	146.37	309.7
536.69	684.95	161.84	1619.75	511.7	997.5	179.69	2900.35	114.24	782.8
1522.01	4292.1	186.83	2387.35	803.25	2015.9	40.46	507.3	352.24	882.55
1767.15	3354.45	303.45	1123.85	276.08	609.9	151.13	872.1	216.58	515.85
336.77	479.75	33.32	5.7	176.12	732.45	168.98	743.85	193.97	441.75
1482.74	1181.8	437.92	437.95	714	1955.1	122.57	1676.75	83.3	71.25
108.29	236.55	143.99	1003.2	188.02	159.6	142.8	2356	384.37	718.2
242.76	454.1	107.1	126.35	273.7	625.1	70.21	458.85	972.23	2561.2
460.53	931	184.45	1467.75	303.45	1482	277.27	6458.1	69.02	182.4
268.94	351.5	138.04	704.9	191.59	904.4	66.64	532.95	155.89	670.7
282.03	574.75	290.36	724.85	861.56	2205.9	276.08	116.85	222.53	580.45
1875.44	4127.75	378.42	5250.65	240.38	782.8	264.18	3104.6	471.24	2092.85
397.46	603.25	217.77	1700.5	698.53	2161.25	28.56	559.55	143.99	543.4
2811.97	7210.5	102.34	190	348.67	1625.45	101.15	861.65	239.19	589.95
386.75	848.35	352.24	2877.55	359.38	1728.05	1510.11	42585.6	431.97	1507.65
416.5	704.9	32.13	200.45	320.11	1263.5	134.47	1776.5	264.18	593.75
-5.95	-22.8	214.2	1174.2	65.45	108.3	423.64	7234.25	1936.13	5917.55
434.35	1311	161.84	483.55	1068.62	3942.5	104.72	895.85	790.16	3546.35
2745.33	2219.2	57.12	187.15	354.62	713.45	61.88	168.15	1798.09	8197.55
698.53	1548.5	145.18	396.15	286.79	734.35	82.11	1620.7	420.07	2332.25
358.19	673.55	84.49	233.7	455.77	1660.6	166.6	1815.45	-27.37	270.75
345.1	388.55	111.86	814.15	932.96	4333.9	216.58	3630.9	176.12	101.65
234.43	529.15	164.22	1017.45	809.2	1658.7	166.6	758.1	214.2	612.75
643.79	1462.05	22.61	160.55	241.57	1827.8	88.06	285	233.24	404.7
559.3	864.5	165.41	825.55	680.68	5684.8	164.22	3976.7	416.5	550.05
533.12	871.15	84.49	28.5	377.23	1179.9	342.72	4429.85	267.75	912
97.58	218.5	94.01	354.35	615.23	689.7	207.06	1521.9	289.17	1645.4
216.58	496.85	47.6	460.75	311.78	543.4	213.01	1401.25	565.25	2341.75
1368.5	3367.75	34.51	16.15	98.77	240.35	166.6	1092.5	113.05	3.8
600.95	750.5	32.13	77.9	642.6	2058.65	119	382.85	298.69	1719.5
258.23	481.65	167.79	149.15	322.49	604.2	265.37	1840.15	265.37	2632.45
691.39	1119.1	167.79	1119.1	485.52	1174.2	134.47	1002.25	642.6	2953.55
1838.55	2297.1	424.83	304.95	674.73	2324.65	842.52	6992	311.78	1322.4
489.09	965.2	618.8	2864.25	1012.69	1965.55	48.79	201.4	291.55	1448.75
978.18	1790.75	29.75	334.4	358.19	1226.45	46.41	17.1	80.92	238.45
368.9	498.75	189.21	809.4	218.96	622.25	67.83	1187.5	303.45	926.25
266.56	659.3	111.86	3671.75	662.83	1993.1	172.55	1147.6	86.87	626.05
1770.72	2619.15	683.06	7860.3	255.85	582.35	78.54	410.4	556.92	2376.9
1204.28	2338.9	108.29	1340.45	122.57	290.7	339.15	105.45	1132.88	4763.3
184.45	237.5	127.33	1235	583.1	1982.65	132.09	852.15	166.6	404.7
600.95	1320.5	217.77	1072.55	271.32	553.85	132.09	886.35	134.47	217.55
539.07	1196.05	58.31	235.6	295.12	469.3	157.08	1536.15	109.48	369.55
1502.97	1995.95	159.46	69.35	418.88	668.8	539.07	4742.4	199.92	314.45
91.63	36.1	30.94	47.5	435.54	732.45	178.5	2945	729.47	1977.9
1293.53	1884.8	59.5	193.8	340.34	367.65	391.51	1557.05	493.85	141.55
308.21	468.35	171.36	1578.9	221.34	623.2	173.74	997.5	1223.32	7312.15
303.45	647.9	123.76	164.35	1092.42	3403.85	467.67	6004	310.59	1247.35
189.21	159.6	46.41	316.35	658.07	1054.5	245.14	835.05	66.64	412.3
1658.86	2900.35	273.7	4404.2	470.05	2218.25	91.63	2039.65	943.67	2998.2
330.82	619.4	265.37	497.8	201.11	683.05	352.24	3321.2	147.56	514.9
397.46	812.25	213.01	2166	146.37	345.8	159.46	637.45	96.39	472.15
348.67	785.65	92.82	875.9	386.75	895.85	126.14	627	702.1	1376.55
495.04	343.9	321.3	2795.85	1056.72	2848.1	130.9	1429.75	817.53	2141.3
440.3	591.85	9.52	196.65	372.47	1314.8	73.78	389.5	954.38	284.05
136.85	324.9	138.04	526.3	226.1	596.6	130.9	1206.5	42.84	-3.8
299.88	436.05	107.1	1173.25	623.56	1453.5	126.14	1238.8	183.26	389.5
896.07	1049.75	117.81	773.3	45.22	397.1	196.35	1219.8	1005.55	3927.3
158.27	542.45	134.47	1449.7	215.39	609.9	298.69	159.6	292.74	1114.35
878.22	1259.7	105.91	918.65	2479.96	10687.5	47.6	484.5	119	214.7
445.06	645.05	66.64	130.15	396.27	936.7	158.27	558.6	683.06	1852.5
171.36	449.35	92.82	1053.55	445.06	1121.95	104.72	335.35	204.68	765.7
531.93	1125.75	153.51	349.6	971.04	3707.85	686.63	7404.3	257.04	957.6
153.51	198.55	163.03	475.95	460.53	616.55	252.28	730.55	142.8	340.1
337.96	773.3	73.78	608.95	3172.54	6975.85	96.39	1771.75	378.42	818.9
1036.49	1035.5	72.59	537.7	260.61	1030.75	193.97	611.8	59.5	0
712.81	1091.55	869.89	438.9	98.77	101.65	337.96	8024.65	282.03	712.5
639.03	3607.15	622.37	11682.1	1236.41	4249.35	77.35	338.2	57.12	127.3
284.41	448.4	113.05	1402.2	134.47	293.55	377.23	4505.85	270.13	561.45
809.2	1172.3	130.9	491.15	702.1	2678.05	95.2	746.7	64.26	99.75
1192.38	1311.95	104.72	1314.8	170.17	677.35	239.19	584.25	136.85	318.25
1235.22	3158.75	203.49	2068.15	572.39	141.55	98.77	141.55	429.59	2578.3
1012.69	1990.25	401.03	2573.55	1234.03	3429.5	88.06	1997.85	27.37	75.05
245.14	0.95	48.79	709.65	660.45	1555.15	326.06	7640.85	153.51	615.6
148.75	128.25	65.45	361	236.81	744.8	58.31	736.25	1794.52	7008.15
229.67	199.5	195.16	1288.2	136.85	608.95	282.03	2900.35	634.27	2239.15
684.25	2209.7	71.4	850.25	416.5	1861.05	98.77	153.9	486.71	4123
865.13	703.95	634.27	4506.8	221.34	612.75	195.16	1169.45	643.79	2235.35
640.22	2001.65	390.32	3420.95	420.07	996.55	132.09	934.8	122.57	552.9
107.1	230.85	94.01	931.95	152.32	465.5	202.3	5189.85	110.67	397.1
317.73	988.95	44.03	270.75	182.07	247	110.67	615.6	316.54	70.3
6039.25	10139.3	141.61	958.55	3702.09	12569.5	329.63	1427.85	2525.18	9569.35
1501.78	2266.7	109.48	703	497.42	1688.15	174.93	312.55	34.51	-0.95
92.82	49.4	143.99	383.8	322.49	1263.5	164.22	1981.7	1563.66	7559.15
454.58	506.35	414.12	982.3	391.51	1570.35	140.42	654.55	218.96	460.75
481.95	844.55	114.24	1621.65	428.4	1604.55	247.52	1572.25	158.27	418.95
637.84	1184.65	84.49	67.45	141.61	222.3	143.99	430.35	91.63	248.9
787.78	936.7	102.34	573.8	330.82	633.65	178.5	3528.3	560.49	148.2
215.39	470.25	57.12	424.65	2808.4	9063.95	220.15	3066.6	217.77	365.75
264.18	644.1	163.03	605.15	1090.04	5103.4	17.85	-43.7	136.85	196.65
347.48	526.3	22.61	251.75	203.49	865.45	223.72	81.7	324.87	1083.95
332.01	928.15	64.26	90.25	33.32	154.85	522.41	6880.85	202.3	425.6
518.84	2057.7	79.73	803.7	778.26	3195.8	297.5	2611.55	815.15	3597.65
286.79	415.15	193.97	1833.5	322.49	728.65	221.34	6183.55	57.12	57
228.48	549.1	85.68	200.45	659.26	2223.95	117.81	534.85	232.05	126.35
991.27	982.3	286.79	969	1190	3432.35	259.42	2542.2	687.82	112.1
94.01	258.4	168.98	2398.75	1038.87	2318.95	139.23	1205.55	267.75	563.35
1888.53	3471.3	121.38	553.85	132.09	324.9	119	851.2	949.62	4603.7
502.18	741.95	202.3	2237.25	318.92	1081.1	66.64	285.95	543.83	1829.7
243.95	375.25	229.67	810.35	318.92	544.35	133.28	1979.8	590.24	3261.35
659.26	5651.55	880.6	9656.75	437.92	1858.2	161.84	1008.9	245.14	825.55
1492.26	2550.75	77.35	513	6017.83	17541.8	35.7	64.6	79.73	354.35
366.52	524.4	54.74	266.95	91.63	241.3	91.63	637.45	667.59	3202.45
292.74	191.9	52.36	1051.65	152.32	335.35	40.46	575.7	492.66	4262.65
253.47	703	360.57	3556.8	360.57	642.2	95.2	567.15	648.55	2647.65
449.82	1508.6	159.46	1084.9	114.24	236.55	95.2	515.85	490.28	2788.25
188.02	340.1	149.94	841.7	328.44	828.4	99.96	1142.85	1685.04	4127.75
2422.84	3817.1	261.8	1353.75	658.07	3105.55	491.47	12073.5	55.93	171.95
398.65	520.6	102.34	1232.15	266.56	401.85	-3.57	92.15	108.29	389.5
440.3	716.3	20.23	9.5	90.44	262.2	95.2	2147.95	213.01	360.05
499.8	791.35	234.43	2661.9	273.7	715.35	401.03	6896.05	323.68	679.25
235.62	338.2	293.93	4451.7	409.36	1083	253.47	385.7	490.28	2394
1387.54	1793.6	330.82	5005.55	97.58	142.5	179.69	-2.85	1175.72	5018.85
283.22	549.1	141.61	104.5	114.24	194.75	243.95	1817.35	274.89	1523.8
271.32	1178.95	35.7	231.8	177.31	823.65	172.55	2189.75	380.8	1188.45
1044.82	1409.8	96.39	448.4	221.34	503.5	584.29	2524.15	392.7	644.1
1809.99	4713.9	199.92	1928.5	320.11	1516.2	234.43	2388.3	142.8	137.75
505.75	927.2	471.24	3283.2	912.73	1797.4	70.21	844.55	227.29	708.7
289.17	874	88.06	-9.5	82.11	242.25	299.88	3870.3	215.39	1001.3
536.69	1235	58.31	222.3	117.81	570	82.11	249.85	442.68	846.45
307.02	535.8	247.52	477.85	97.58	126.35	207.06	6992	262.99	855
536.69	1289.15	34.51	244.15	90.44	149.15	96.39	830.3	314.16	492.1
849.66	1432.6	84.49	686.85	879.41	1666.3	178.5	2503.25	893.69	4812.7
518.84	1282.5	149.94	968.05	113.05	264.1	107.1	218.5	166.6	608.95
631.89	1140	33.32	53.2	737.8	1926.6	48.79	560.5	254.66	294.5
195.16	367.65	115.43	1007	173.74	639.35	161.84	3390.55	1017.45	5762.7
1624.35	3608.1	82.11	853.1	302.26	797.05	29.75	322.05	679.49	3146.4
9416.47	12083	78.54	679.25	491.47	2481.4	198.73	434.15	330.82	1109.6
265.37	567.15	48.79	213.75	452.2	1931.35	55.93	858.8	316.54	787.55
1721.93	2450.05	32.13	92.15	154.7	539.6	177.31	1202.7	213.01	1223.6
865.13	1751.8	238	104.5	484.33	1103.9	192.78	514.9	608.09	1887.65
565.25	949.05	72.59	352.45	54.74	104.5	786.59	11500.7	207.06	582.35
1094.8	2164.1	270.13	1387.95	252.28	736.25	245.14	3336.4	329.63	1501
850.85	1117.2	84.49	1215.05	952	3327.85	19.04	385.7	1818.32	10199.2
4054.33	6832.4	108.29	424.65	643.79	1092.5	143.99	69.35	416.5	2218.25
414.12	1206.5	84.49	238.45	342.72	1923.75	239.19	4624.6	1513.68	4544.8
1399.44	3156.85	166.6	1090.6	213.01	513	198.73	3521.65	242.76	172.9
675.92	575.7	218.96	1005.1	108.29	166.25	211.82	226.1	267.75	723.9
843.71	1764.15	121.38	342.95	282.03	772.35	140.42	766.65	45.22	111.15
520.03	1152.35	73.78	179.55	246.33	699.2	103.53	133.95	1426.81	2327.5
1099.56	3558.7	74.97	551.95	266.56	896.8	211.82	1819.25	321.3	804.65
466.48	1123.85	172.55	537.7	393.89	803.7	209.44	628.9	126.14	313.5
223.72	201.4	154.7	1267.3	324.87	1164.7	142.8	1463	424.83	1870.55
1704.08	1816.4	218.96	1205.55	265.37	658.35	128.52	970.9	127.33	174.8
164.22	298.3	119	774.25	1842.12	5623.05	321.3	2963.05	1274.49	3952
129.71	362.9	102.34	788.5	391.51	576.65	48.79	251.75	1161.44	3879.8
261.8	396.15	148.75	1172.3	186.83	472.15	199.92	1672	201.11	3.8
120.19	70.3	95.2	244.15	136.85	225.15	158.27	21.85	164.22	490.2
1804.04	1802.15	59.5	292.6	298.69	538.65	58.31	473.1	13.09	52.25
802.06	1508.6	304.64	2524.15	230.86	874	145.18	1236.9	1004.36	6079.05
399.84	712.5	95.2	1447.8	238	482.6	96.39	262.2	214.2	724.85
1513.68	2273.35	174.93	480.7	710.43	2394	242.76	5387.45	117.81	284.05
918.68	2696.1	86.87	125.4	373.66	1577.95	145.18	414.2	420.07	2071.95
1362.55	1976.95	343.91	230.85	1367.31	2964.95	586.67	16684.8	596.19	3026.7
1745.73	2150.8	164.22	720.1	149.94	242.25	66.64	32.3	141.61	340.1
217.77	571.9	395.08	106.4	241.57	403.75	128.52	865.45	139.23	418
379.61	833.15	186.83	223.25	1349.46	4050.8	80.92	572.85	1447.04	10382.5
276.08	507.3	91.63	710.6	705.67	1653	159.46	242.25	309.4	707.75
493.85	724.85	157.08	1918.05	97.58	326.8	259.42	2326.55	1323.28	6047.7
278.46	505.4	297.5	2465.25	73.78	91.2	230.86	329.65	353.43	2627.7
717.57	1898.1	99.96	345.8	566.44	1122.9	215.39	442.7	245.14	763.8
510.51	1069.7	146.37	385.7	808.01	4188.55	104.72	107.35	196.35	862.6
904.4	1272.05	272.51	44.65	60.69	67.45	121.38	3089.4	386.75	2503.25
89.25	-8.55	186.83	880.65	146.37	372.4	235.62	104.5	89.25	386.65
161.84	231.8	458.15	4028.95	241.57	357.2	178.5	199.5	158.27	205.2
410.55	690.65	110.67	397.1	583.1	1262.55	130.9	544.35	153.51	503.5
232.05	551.95	126.14	951.9	737.8	3262.3	39.27	159.6	207.06	438.9
321.3	453.15	132.09	318.25	188.02	667.85	276.08	2071	431.97	1862
3685.43	8562.35	78.54	266.95	2174.13	6042	204.68	3500.75	383.18	1281.55
160.65	87.4	184.45	2071	445.06	627	107.1	163.4	1323.28	5681
177.31	450.3	79.73	769.5	1780.24	5133.8	142.8	884.45	464.1	1700.5
372.47	768.55	86.87	363.85	639.03	1592.2	332.01	2267.65	270.13	2001.65
243.95	505.4	440.3	12513.4	353.43	2121.35	119	2502.3	48.79	418.95
336.77	164.35	373.66	1395.55	931.77	1467.75	196.35	973.75	271.32	317.3
586.67	1216	86.87	674.5	211.82	499.7	134.47	1182.75	141.61	584.25
763.98	1178.95	157.08	502.55	215.39	669.75	246.33	740.05	229.67	846.45
854.42	2049.15	228.48	100.7	20.23	144.4	242.76	160.55	326.06	1467.75
455.77	695.4	123.76	871.15	258.23	929.1	315.35	284.05	140.42	182.4
221.34	444.6	232.05	1527.6	2272.9	7570.55	335.58	4535.3	311.78	1013.65
316.54	57	248.71	123.5	412.93	797.05	40.46	201.4	955.57	4376.65
351.05	491.15	109.48	931	124.95	387.6	337.96	8609.85	223.72	327.75
22.61	76	220.15	472.15	449.82	945.25	91.63	355.3	135.66	860.7
329.63	433.2	153.51	1037.4	580.72	2343.65	180.88	1397.45	130.9	272.65
1984.92	3692.65	527.17	4462.15	435.54	1663.45	60.69	38.95	307.02	894.9
145.18	204.25	90.44	69.35	41.65	97.85	287.98	893.95	700.91	3744.9
196.35	173.85	396.27	3161.6	99.96	72.2	117.81	1083	179.69	495.9
790.16	1085.85	174.93	551	126.14	51.3	358.19	8395.15	292.74	768.55
554.54	572.85	174.93	932.9	1005.55	2749.3	273.7	4524.85	348.67	1238.8
541.45	850.25	686.63	9765.05	73.78	57.95	360.57	4997.95	208.25	658.35
134.47	110.2	64.26	633.65	404.6	715.35	295.12	1953.2	171.36	518.7
292.74	1017.45	301.07	-8.55	918.68	947.15	287.98	2747.4	260.61	1278.7
890.12	854.05	44.03	531.05	228.48	623.2	1050.77	22188.2	196.35	1654.9
189.21	317.3	422.45	4633.15	2669.17	14764.9	123.76	1445.9	117.81	125.4
259.42	373.35	115.43	786.6	129.71	453.15	8.33	299.25	401.03	1268.25
611.66	1909.5	34.51	224.2	299.88	486.4	72.59	555.75	480.76	2047.25
2429.98	3628.05	229.67	57	985.32	3507.4	492.66	105.45	128.52	188.1
310.59	430.35	129.71	1899.05	108.29	176.7	304.64	2601.1	257.04	585.2
1131.69	1814.5	34.51	194.75	842.52	2142.25	72.59	759.05	127.33	362.9
1225.7	3160.65	45.22	40.85	158.27	337.25	99.96	490.2	122.57	481.65
3332	4716.75	147.56	645.05	158.27	733.4	273.7	3384.85	184.45	337.25
126.14	21.85	214.2	1661.55	371.28	605.15	97.58	481.65	46.41	57
148.75	355.3	158.27	598.5	320.11	2163.15	134.47	695.4	335.58	1368.95
192.78	114	290.36	960.45	830.62	1577.95	95.2	81.7	1061.48	3941.55
616.42	699.2	120.19	1028.85	145.18	265.05	185.64	1832.55	1167.39	3120.75
1801.66	3276.55	114.24	1064	473.62	1443.05	166.6	2723.65	330.82	497.8
936.53	2208.75	136.85	114.95	639.03	2172.65	149.94	209	128.52	95.95
798.49	113.05	84.49	1312.9	2285.99	5537.55	177.31	715.35	592.62	3651.8
89.25	26.6	126.14	1891.45	334.39	2174.55	361.76	2604.9	189.21	205.2
1199.52	2231.55	69.02	1855.35	403.41	1174.2	259.42	1147.6	176.12	574.75
189.21	220.4	63.07	176.7	1293.53	4142.95	66.64	190	4195.94	20184.7
255.85	331.55	180.88	1645.4	157.08	1417.4	80.92	352.45	279.65	1568.45
46.41	177.65	119	2069.1	251.09	1100.1	51.17	341.05	359.38	523.45
333.2	490.2	218.96	1937.05	445.06	1537.1	119	407.55	392.7	812.25
1113.84	1640.65	171.36	1916.15	1073.38	3603.35	258.23	1911.4	481.95	1440.2
364.14	1061.15	114.24	345.8	570.01	1843	42.84	189.05	495.04	4419.4
385.56	893	167.79	1307.2	1256.64	3757.25	104.72	1572.25	418.88	3123.6
163.03	173.85	95.2	1548.5	1210.23	3287.95	308.21	1969.35	95.2	168.15
530.74	1475.35	185.64	136.8	117.81	419.9	198.73	484.5	365.33	1275.85
85.68	261.25	390.32	3993.8	138.04	301.15	372.47	5605	706.86	3712.6
6218.94	8277.35	347.48	1455.4	69.02	115.9	527.17	4664.5	130.9	506.35
314.16	368.6	101.15	1744.2	111.86	228.95	103.53	306.85	353.43	1301.5
515.27	816.05	94.01	571.9	114.24	576.65	115.43	489.25	67.83	208.05
3681.86	6477.1	681.87	22810.4	1694.56	4308.25	153.51	924.35	1230.46	3430.45
589.05	1050.7	242.76	3918.75	1072.19	3381.05	598.57	30324.9	1050.77	4761.4
427.21	535.8	114.24	743.85	115.43	171.95	133.28	823.65	907.97	1537.1
140.42	145.35	199.92	2748.35	286.79	567.15	24.99	-32.3	1530.34	7578.15
230.86	477.85	207.06	1469.65	364.14	962.35	293.93	4209.45	130.9	363.85
1589.84	4568.55	94.01	1913.3	2226.49	6405.85	123.76	399	189.21	416.1
23134.8	39764.1	599.76	4969.45	38.08	15.2	160.65	1463	304.64	1145.7
252.28	409.45	397.46	249.85	221.34	635.55	41.65	282.15	164.22	278.35
170.17	196.65	213.01	945.25	168.98	227.05	127.33	1237.85	48.79	189.05
564.06	841.7	104.72	342.95	1372.07	3409.55	328.44	2144.15	445.06	1508.6
376.04	874.95	217.77	1946.55	122.57	421.8	185.64	1284.4	229.67	848.35
423.64	589.95	192.78	3560.6	1806.42	4265.5	143.99	1098.2	489.09	615.6
241.57	395.2	24.99	8.55	326.06	956.65	216.58	1992.15	1053.15	5800.7
1913.52	3325	45.22	340.1	204.68	393.3	147.56	454.1	334.39	2195.45
575.96	1839.2	189.21	613.7	190.4	270.75	273.7	1862	558.11	2450.05
415.31	904.4	71.4	803.7	391.51	767.6	287.98	1943.7	546.21	1422.15
395.08	858.8	61.88	292.6	72.59	294.5	310.59	2444.35	486.71	1710
725.9	2041.55	64.26	94.05	660.45	1620.7	157.08	1500.05	401.03	201.4
763.98	461.7	159.46	1171.35	322.49	1058.3	121.38	794.2	648.55	1922.8
868.7	1432.6	260.61	3112.2	123.76	16.15	116.62	969.95	2178.89	8804.6
813.96	1917.1	271.32	3190.1	2481.15	7079.4	57.12	633.65	328.44	908.2
172.55	404.7	109.48	862.6	2128.91	4741.45	191.59	476.9	723.52	6479.95
596.19	1452.55	161.84	588.05	410.55	1835.4	58.31	420.85	4082.89	18057.6
4087.65	7837.5	733.04	25432.4	429.59	1279.65	773.5	514.9	429.59	727.7
385.56	865.45	38.08	179.55	190.4	722.95	495.04	8806.5	342.72	1501.95
272.51	513	74.97	352.45	398.65	2201.15	40.46	1932.3	177.31	943.35
123.76	274.55	111.86	462.65	1032.92	4319.65	197.54	650.75	115.43	525.35
703.29	1428.8	107.1	798	1624.35	3930.15	334.39	536.75	211.82	775.2
357	652.65	47.6	702.05	201.11	656.45	55.93	74.1	240.38	657.4
584.29	277.4	205.87	615.6	238	656.45	267.75	551.95	292.74	746.7
239.19	207.1	72.59	1264.45	285.6	627.95	113.05	1159.95	391.51	1365.15
422.45	700.15	123.76	369.55	1735.02	5349.45	70.21	874.95	64.26	418
3634.26	6919.8	342.72	789.45	723.52	1840.15	216.58	2826.25	308.21	741.95
151.13	823.65	94.01	817.95	89.25	370.5	142.8	988	391.51	1617.85
427.21	727.7	30.94	256.5	299.88	1289.15	245.14	1785.05	143.99	382.85
656.88	1074.45	184.45	481.65	82.11	193.8	258.23	665	307.02	864.5
245.14	524.4	409.36	6098.05	947.24	2406.35	267.75	2193.55	752.08	3118.85
301.07	2045.35	53.55	408.5	646.17	3960.55	69.02	540.55	395.08	1654.9
252.28	511.1	234.43	1223.6	343.91	764.75	103.53	225.15	236.81	345.8
694.96	1166.6	165.41	408.5	1314.95	4637.9	138.04	640.3	517.65	1887.65
59.5	33.25	328.44	2202.1	411.74	1403.15	202.3	1943.7	361.76	1288.2
470.05	612.75	145.18	817.95	368.9	1040.25	262.99	2110.9	146.37	423.7
202.3	379.05	61.88	1341.4	1345.89	2774	402.22	306.85	409.36	840.75
1266.16	2604.9	40.46	393.3	199.92	629.85	834.19	4984.65	117.81	275.5
1425.62	3278.45	94.01	400.9	78.54	65.55	201.11	1500.05	823.48	3515.95
412.93	608	152.32	2918.4	251.09	430.35	228.48	127.3	223.72	586.15
1552.95	2252.45	257.04	760.95	634.27	1708.1	133.28	691.6	41.65	75.05
295.12	527.25	44.03	76.95	88.06	40.85	207.06	1484.85	667.59	4138.2
98.77	103.55	152.32	2650.5	402.22	1463	199.92	494	336.77	1648.25
714	1079.2	318.92	5202.2	366.52	1060.2	20.23	254.6	1286.39	5081.55
292.74	135.85	174.93	1422.15	353.43	815.1	172.55	722	220.15	747.65
1276.87	2480.45	229.67	3760.1	854.42	3219.55	47.6	354.35	171.36	390.45
349.86	111.15	128.52	1792.65	4789.75	15746.2	135.66	642.2	1003.17	3249
794.92	1852.5	30.94	140.6	272.51	922.45	117.81	513	461.72	1434.5
166.6	138.7	90.44	998.45	193.97	724.85	44.03	393.3	195.16	446.5
320.11	713.45	287.98	3341.15	1155.49	3815.2	624.75	4177.15	266.56	861.65
1500.59	3544.45	103.53	1095.35	378.42	1069.7	73.78	231.8	454.58	1202.7
2015.86	5755.1	72.59	166.25	160.65	531.05	53.55	318.25	1454.18	6523.65
3370.08	7892.6	478.38	4009	888.93	2236.3	126.14	72.2	270.13	1149.5
1138.83	3171.1	72.59	411.35	629.51	1905.7	35.7	276.45	647.36	2642.9
534.31	933.85	86.87	411.35	840.14	2983	240.38	4052.7	229.67	599.45
329.63	443.65	427.21	714.4	1212.61	3795.25	170.17	378.1	1203.09	3777.2
416.5	1285.35	77.35	364.8	3067.82	8105.4	249.9	3883.6	109.48	863.55
424.83	1249.25	110.67	34.2	108.29	46.55	618.8	10145	236.81	681.15
922.25	2165.05	79.73	442.7	174.93	365.75	320.11	1330	153.51	673.55
46.41	149.15	9.52	556.7	548.59	3192.95	65.45	425.6	138.04	228
642.6	1031.7	83.3	360.05	241.57	517.75	130.9	544.35	217.77	484.5
521.22	595.65	36.89	234.65	297.5	922.45	1279.25	232.75	443.87	2813.9
142.8	905.35	90.44	1685.3	687.82	1469.65	98.77	626.05	348.67	2075.75
257.04	537.7	103.53	775.2	1043.63	3114.1	182.07	1294.85	143.99	670.7
1223.32	1492.45	113.05	981.35	401.03	1596.95	166.6	714.4	196.35	496.85
567.63	1442.1	224.91	529.15	135.66	343.9	84.49	1273.95	238	1122.9
310.59	478.8	82.11	259.35	708.05	1558	210.63	2201.15	273.7	581.4
383.18	725.8	189.21	444.6	119	504.45	73.78	309.7	738.99	2260.05
189.21	288.8	99.96	1519.05	3060.68	8470.2	166.6	2861.4	329.63	707.75
530.74	933.85	82.11	357.2	1746.92	3338.3	88.06	172.9	459.34	2397.8
528.36	683.05	267.75	54.15	815.15	2107.1	247.52	3446.6	297.5	2578.3
202.3	478.8	387.94	4682.55	370.09	1237.85	133.28	473.1	285.6	449.35
1023.4	1463	123.76	2156.5	228.48	685.9	108.29	725.8	290.36	1500.05
759.22	1154.25	148.75	418	1372.07	4398.5	103.53	32.3	556.92	4157.2
528.36	1160.9	760.41	9042.1	348.67	1209.35	208.25	1840.15	2465.68	6107.55
339.15	608	72.59	400.9	298.69	677.35	202.3	1051.65	215.39	889.2
592.62	1215.05	239.19	1343.3	980.56	3395.3	160.65	402.8	134.47	763.8
86.87	230.85	59.5	76.95	777.07	2435.8	147.56	2243.9	1742.16	8451.2
553.35	1247.35	316.54	1698.6	1065.05	3010.55	232.05	917.7	138.04	370.5
1087.66	1737.55	99.96	666.9	235.62	93.1	49.98	614.65	286.79	823.65
9285.57	14717.4	135.66	381.9	91.63	289.75	98.77	181.45	242.76	1242.6
246.33	442.7	95.2	413.25	787.78	2201.15	53.55	77.9	201.11	475
28.56	-16.15	57.12	1160.9	108.29	290.7	107.1	581.4	414.12	1019.35
222.53	187.15	157.08	56.05	786.59	3190.1	119	504.45	114.24	637.45
279.65	589	123.76	1135.25	2419.27	4532.45	403.41	5015.05	1519.63	8833.1
218.96	226.1	170.17	1807.85	7061.46	22769.6	141.61	438.9	323.68	1152.35
766.36	612.75	154.7	1748	229.67	741	134.47	2365.5	177.31	589.95
86.87	39.9	26.18	351.5	138.04	386.65	115.43	369.55	361.76	367.65
211.82	542.45	96.39	433.2	729.47	1542.8	149.94	1020.3	136.85	61.75
312.97	664.05	101.15	1706.2	221.34	541.5	76.16	408.5	317.73	1219.8
439.11	956.65	42.84	690.65	193.97	1350.9	117.81	2279.05	95.2	282.15
172.55	443.65	64.26	263.15	496.23	1635.9	443.87	5533.75	157.08	565.25
9284.38	13087.2	174.93	673.55	531.93	1814.5	132.09	518.7	247.52	654.55
92.82	44.65	153.51	1876.25	163.03	519.65	140.42	459.8	96.39	406.6
799.68	239.4	216.58	1028.85	618.8	1156.15	83.3	285.95	534.31	1707.15
367.71	678.3	202.3	907.25	258.23	633.65	49.98	576.65	265.37	958.55
2143.19	3763.9	127.33	2183.1	1068.62	3922.55	211.82	935.75	86.87	72.2
497.42	1218.85	51.17	722.95	67.83	266.95	84.49	997.5	531.93	2835.75
1176.91	2067.2	154.7	1313.85	471.24	1723.3	28.56	594.7	255.85	1628.3
323.68	741.95	138.04	1263.5	353.43	915.8	558.11	8920.5	114.24	239.4
567.63	1021.25	198.73	794.2	160.65	930.05	170.17	4088.8	322.49	1177.05
243.95	858.8	193.97	1701.45	1636.25	3729.7	324.87	1983.6	274.89	812.25
615.23	1341.4	161.84	1810.7	123.76	333.45	151.13	299.25	60.69	116.85
1898.05	3667	-4.76	74.1	298.69	1197	166.6	1978.85	470.05	1303.4
293.93	1104.85	51.17	397.1	315.35	892.05	238	1390.8	208.25	549.1
439.11	783.75	217.77	1421.2	201.11	285.95	82.11	300.2	996.03	2727.45
292.74	71.25	84.49	696.35	207.06	469.3	192.78	786.6	108.29	198.55
1041.25	1893.35	88.06	787.55	2903.6	7083.2	121.38	644.1	35.7	92.15
415.31	124.45	120.19	2398.75	86.87	359.1	229.67	3134.05	2352.63	10237.2
379.61	746.7	455.77	3922.55	580.72	2440.55	196.35	3075.15	270.13	2416.8
624.75	1258.75	159.46	1553.25	648.55	1713.8	117.81	2205.9	354.62	1121.95
2479.96	4869.7	191.59	1325.25	1128.12	4206.6	128.52	3275.6	570.01	2846.2
29.75	117.8	40.46	759.05	1242.36	3247.1	440.3	2093.8	1006.74	3707.85
427.21	2468.1	34.51	136.8	-40.46	-49.4	167.79	2546	163.03	1213.15
145.18	385.7	52.36	976.6	270.13	563.35	178.5	1836.35	373.66	3399.1
761.6	1497.2	387.94	3938.7	59.5	8.55	153.51	627.95	500.99	3810.45
328.44	418	312.97	3906.4	308.21	1026.95	179.69	1371.8	83.3	451.25
216.58	405.65	98.77	198.55	270.13	523.45	160.65	471.2	882.98	2573.55
489.09	1227.4	103.53	230.85	504.56	1176.1	176.12	1159.95	189.21	740.05
888.93	1636.85	140.42	1178.95	160.65	613.7	192.78	562.4	893.69	3876.95
684.25	1407.9	91.63	988.95	2358.58	8957.55	130.9	992.75	893.69	6346.95
217.77	604.2	46.41	82.65	251.09	733.4	138.04	2118.5	361.76	1145.7
947.24	2562.15	217.77	1407.9	376.04	1431.65	107.1	790.4	236.81	1196.05
479.57	1007	147.56	2104.25	193.97	513	221.34	631.75	446.25	2129.9
210.63	405.65	261.8	1468.7	316.54	413.25	117.81	2199.25	151.13	541.5
204.68	460.75	221.34	1276.8	360.57	910.1	63.07	143.45	147.56	422.75
3408.16	6120.85	72.59	399	267.75	625.1	96.39	1745.15	115.43	245.1
76.16	139.65	59.5	327.75	101.15	272.65	173.74	723.9	862.75	4446.95
435.54	782.8	222.53	764.75	2671.55	8852.1	345.1	2260.05	111.86	337.25
257.04	468.35	192.78	951.9	1762.39	3658.45	198.73	492.1	1034.11	3484.6
421.26	480.7	364.14	1923.75	295.12	686.85	151.13	989.9	189.21	682.1
441.49	494.95	134.47	2128	176.12	964.25	67.83	1197	603.33	3686.95
261.8	170.05	290.36	864.5	201.11	420.85	177.31	3896.9	1798.09	4966.6
498.61	433.2	143.99	975.65	458.15	761.9	95.2	480.7	157.08	292.6
345.1	498.75	130.9	885.4	949.62	3325	235.62	1227.4	417.69	1671.05
528.36	1022.2	164.22	242.25	167.79	194.75	273.7	7833.7	242.76	485.45
1050.77	2300.9	54.74	1177.05	572.39	1176.1	164.22	1354.7	130.9	229.9
192.78	335.35	65.45	59.85	959.14	1937.05	101.15	461.7	235.62	915.8
479.57	1149.5	135.66	1937.05	417.69	1441.15	408.17	9252.05	164.22	380
328.44	1035.5	114.24	233.7	555.73	2369.3	60.69	137.75	412.93	1707.15
348.67	484.5	134.47	2673.3	240.38	251.75	126.14	474.05	314.16	1115.3
1752.87	2719.85	191.59	437.95	107.1	139.65	124.95	379.05	130.9	264.1
456.96	807.5	241.57	2629.6	128.52	320.15	147.56	1938	139.23	503.5
448.63	1427.85	251.09	645.05	426.02	874	132.09	2660	203.49	656.45
276.08	427.5	83.3	62.7	188.02	765.7	230.86	429.4	522.41	1886.7
915.11	2269.55	67.83	243.2	1518.44	4300.65	254.66	1451.6	201.11	726.75
72.59	0.95	230.86	740.05	486.71	691.6	145.18	2387.35	128.52	123.5
188.02	265.05	116.62	352.45	242.76	874.95	123.76	413.25	164.22	285
272.51	817.95	157.08	878.75	1219.75	2968.75	182.07	2660.95	280.84	155.8
687.82	1795.5	82.11	275.5	302.26	549.1	203.49	622.25	71.4	210.9
625.94	2017.8	268.94	1799.3	1999.2	5278.2	97.58	1055.45	253.47	484.5
192.78	381.9	66.64	13.3	445.06	790.4	52.36	405.65	129.71	475
146.37	354.35	135.66	1954.15	101.15	111.15	180.88	832.2	600.95	3170.15
379.61	726.75	216.58	153.9	944.86	4358.6	195.16	931	291.55	435.1
110.67	1073.5	176.12	918.65	602.14	1429.75	71.4	1109.6	117.81	132.05
104.72	97.85	168.98	1249.25	171.36	494.95	158.27	865.45	34.51	360.05
74.97	56.05	95.2	589	535.5	1300.55	188.02	3618.55	115.43	385.7
987.7	1784.1	67.83	764.75	556.92	1669.15	143.99	1584.6	126.14	697.3
110.67	158.65	76.16	67.45	1990.87	4869.7	224.91	4050.8	499.8	2526.05
456.96	909.15	111.86	932.9	1379.21	3145.45	22.61	84.55	2008.72	8839.75
744.94	1171.35	143.99	955.7	184.45	351.5	232.05	3234.75	85.68	220.4
185.64	239.4	340.34	140.6	436.73	1271.1	145.18	3395.3	358.19	1301.5
1219.75	2184.05	128.52	520.6	423.64	651.7	52.36	235.6	197.54	1074.45
418.88	1007	193.97	487.35	793.73	1821.15	452.2	11668.8	1006.74	3252.8
587.86	1190.35	266.56	1988.35	411.74	1213.15	170.17	2787.3	1833.79	14265.2
287.98	954.75	78.54	334.4	154.7	705.85	73.78	834.1	166.6	581.4
355.81	426.55	330.82	1805.95	238	426.55	92.82	610.85	76.16	333.45
385.56	437.95	259.42	294.5	307.02	117.8	128.52	445.55	119	156.75
472.43	916.75	38.08	432.25	2532.32	3566.3	178.5	467.4	183.26	1016.5
2036.09	5216.45	173.74	1762.25	303.45	578.55	640.22	10604.8	197.54	740.05
1458.94	2406.35	140.42	630.8	368.9	1106.75	53.55	1368	387.94	769.5
287.98	275.5	542.64	1609.3	109.48	133.95	64.26	142.5	499.8	1843.95
289.17	689.7	158.27	1784.1	24.99	33.25	291.55	151.05	140.42	610.85
730.66	1234.05	176.12	2404.45	136.85	465.5	72.59	130.15	2717.96	11789.5
8709.61	13979.2	205.87	1537.1	165.41	374.3	155.89	1423.1	161.84	662.15
202.3	530.1	160.65	1022.2	309.4	530.1	148.75	1924.7	374.85	790.4
140.42	185.25	121.38	1026.95	340.34	558.6	73.78	307.8	198.73	1294.85
180.88	256.5	72.59	374.3	716.38	1597.9	191.59	1177.05	196.35	1582.7
235.62	458.85	211.82	1209.35	264.18	826.5	152.32	2498.5	192.78	115.9
528.36	719.15	60.69	342	440.3	74.1	283.22	1393.65	242.76	42.75
179.69	273.6	277.27	2903.2	341.53	671.65	547.4	3312.65	145.18	1039.3
179.69	266.95	349.86	6771.6	790.16	2006.4	116.62	625.1	310.59	744.8
136.85	325.85	46.41	942.4	840.14	2396.85	154.7	980.4	753.27	3107.45
221.34	233.7	110.67	342.95	1006.74	1692.9	205.87	647.9	3255.84	14924.5
496.23	743.85	92.82	426.55	587.86	599.45	147.56	295.45	1617.21	5473.9
355.81	424.65	668.78	385.7	226.1	1322.4	86.87	564.3	135.66	301.15
618.8	1763.2	303.45	1729	862.75	2022.55	119	732.45	161.84	1005.1
190.4	500.65	585.48	790.4	302.26	887.3	314.16	2454.8	215.39	263.15
191.59	218.5	171.36	2905.1	570.01	1007.95	91.63	91.2	179.69	525.35
359.38	427.5	240.38	2605.85	370.09	897.75	120.19	302.1	292.74	691.6
448.63	874	116.62	-62.7	69.02	61.75	113.05	397.1	1099.56	1705.25
1107.89	1653	80.92	335.35	397.46	736.25	164.22	2272.4	290.36	961.4
872.27	1046.9	246.33	329.65	1606.5	4289.25	602.14	10328.4	705.67	2336.05
180.88	203.3	841.33	13432	431.97	1172.3	159.46	474.05	365.33	2428.2
564.06	1064.95	322.49	1009.85	802.06	701.1	116.62	164.35	314.16	1822.1
574.77	1507.65	154.7	2699.9	128.52	304.95	648.55	5397.9	362.95	1159
264.18	717.25	95.2	559.55	881.79	1748	47.6	206.15	280.84	239.4
155.89	262.2	190.4	2811.05	471.24	1551.35	72.59	19.95	104.72	304
415.31	473.1	561.68	8312.5	-10.71	60.8	428.4	2956.4	1157.87	4323.45
2290.75	2874.7	154.7	1501	290.36	-4.75	165.41	2024.45	1724.31	6136.05
252.28	652.65	321.3	6524.6	161.84	159.6	40.46	40.85	611.66	4856.4
769.93	1731.85	140.42	873.05	324.87	2024.45	98.77	224.2	146.37	67.45
2950.01	4871.6	189.21	1139.05	625.94	1885.75	368.9	4743.35	217.77	1089.65
127.33	294.5	160.65	326.8	320.11	1110.55	1348.27	547.2	530.74	1855.35
292.74	564.3	311.78	1131.45	174.93	416.1	104.72	1111.5	351.05	659.3
117.81	196.65	116.62	1779.35	2021.81	5546.1	324.87	4790.85	1287.58	3705
334.39	584.25	63.07	265.05	278.46	1166.6	9.52	72.2	1187.62	3701.2
580.72	1767	77.35	203.3	639.03	1335.7	20.23	431.3	480.76	2085.25
228.48	132.05	38.08	362.9	293.93	53.2	174.93	65.55	541.45	1308.15
399.84	433.2	177.31	304.95	11.9	43.7	90.44	595.65	149.94	1141.9
262.99	635.55	103.53	277.4	846.09	1645.4	180.88	643.15	103.53	227.05
128.52	93.1	289.17	2653.35	362.95	613.7	83.3	582.35	253.47	698.25
123.76	307.8	298.69	4933.35	516.46	1266.35	201.11	1240.7	302.26	1606.45
566.44	1331.9	177.31	968.05	290.36	477.85	224.91	712.5	348.67	805.6
262.99	333.45	80.92	467.4	251.09	553.85	126.14	424.65	347.48	1006.05
1990.87	4070.75	69.02	427.5	293.93	469.3	304.64	5355.15	590.24	918.65
727.09	1463	167.79	519.65	517.65	835.05	94.01	570.95	398.65	2060.55
126.14	466.45	142.8	1486.75	259.42	1024.1	55.93	525.35	560.49	1425
132.09	65.55	102.34	587.1	245.14	793.25	264.18	2039.65	649.74	1834.45
505.75	1439.25	490.28	200.45	1004.36	4442.2	123.76	2261	381.99	760.95
484.33	865.45	120.19	1716.65	262.99	596.6	330.82	4928.6	420.07	967.1
502.18	710.6	113.05	423.7	1793.33	5376.05	86.87	412.3	307.02	667.85
430.78	633.65	333.2	4880.15	2334.78	6719.35	143.99	1672	289.17	1937.05
622.37	108.3	168.98	2065.3	340.34	646	232.05	2575.45	53.55	275.5
865.13	1716.65	155.89	1088.7	102.34	380	347.48	7978.1	761.6	3504.55
968.66	3111.25	189.21	1351.85	110.67	367.65	110.67	122.55	160.65	756.2
182.07	323	74.97	307.8	683.06	2342.7	188.02	1344.25	232.05	359.1
386.75	204.25	157.08	723.9	1236.41	5643.95	38.08	255.55	1035.3	4464.05
202.3	216.6	280.84	779.95	446.25	1421.2	73.78	1387	326.06	1762.25
998.41	2284.75	558.11	1081.1	1432.76	4752.85	217.77	575.7	771.12	5552.75
3362.94	5940.35	49.98	381.9	401.03	1321.45	159.46	1926.6	128.52	275.5
177.31	459.8	158.27	435.1	6940.08	26498.3	471.24	1514.3	235.62	413.25
305.83	614.65	84.49	509.2	161.84	99.75	223.72	5032.15	83.3	413.25
1536.29	3194.85	151.13	987.05	956.76	3385.8	173.74	1397.45	160.65	70.3
484.33	928.15	67.83	334.4	102.34	210.9	223.72	1091.55	171.36	836.95
104.72	220.4	111.86	2462.4	110.67	169.1	309.4	4004.25	107.1	38.95
487.9	1032.65	354.62	5064.45	446.25	1838.25	130.9	943.35	404.6	2536.5
525.98	1123.85	198.73	1208.4	812.77	2134.65	71.4	393.3	349.86	647.9
481.95	854.05	147.56	732.45	912.73	1501	204.68	599.45	180.88	439.85
91.63	138.7	91.63	1625.45	110.67	269.8	90.44	473.1	848.47	3554.9
335.58	423.7	139.23	703	704.48	1793.6	224.91	4013.75	254.66	1664.4
287.98	385.7	11.9	1114.35	221.34	416.1	999.6	22577.7	88.06	183.35
261.8	407.55	189.21	-23.75	441.49	1083	64.26	156.75	154.7	720.1
91.63	63.65	57.12	670.7	339.15	778.05	174.93	1505.75	174.93	279.3
1071	3259.45	65.45	1882.9	560.49	4105.9	55.93	273.6	346.29	1951.3
155.89	271.7	193.97	753.35	307.02	604.2	401.03	1236.9	481.95	2246.75
1026.97	3059.95	57.12	345.8	625.94	1927.55	124.95	825.55	577.15	2008.3
2299.08	3377.25	97.58	776.15	409.36	1824	208.25	2315.15	251.09	2229.65
1758.82	5138.55	69.02	3.8	158.27	128.25	270.13	1703.35	562.87	76.95
280.84	823.65	54.74	1088.7	214.2	372.4	105.91	566.2	747.32	3597.65
268.94	499.7	146.37	950.95	83.3	591.85	67.83	12.35	133.28	286.9
422.45	80.75	130.9	1276.8	374.85	1056.4	71.4	842.65	151.13	490.2
373.66	350.55	64.26	477.85	167.79	366.7	21.42	2.85	178.5	647.9
481.95	592.8	249.9	1331.9	746.13	1814.5	78.54	722	230.86	550.05
235.62	485.45	840.14	10034.8	2753.66	5704.75	333.2	2611.55	185.64	439.85
454.58	591.85	71.4	648.85	622.37	1811.65	44.03	132.05	1613.64	5821.6
285.6	513.95	183.26	2274.3	1005.55	1876.25	92.82	568.1	948.43	3610
952	2219.2	182.07	1058.3	1408.96	2793	245.14	4859.25	1075.76	4939.05
98.77	113.05	132.09	313.5	148.75	375.25	160.65	862.6	230.86	539.6
185.64	23.75	89.25	1648.25	7297.08	21238.2	51.17	163.4	1523.2	6056.25
296.31	394.25	108.29	570.95	159.46	527.25	96.39	361	120.19	348.65
239.19	585.2	392.7	1500.05	193.97	494.95	163.03	2319.9	257.04	589
2189.6	4872.55	159.46	378.1	143.99	431.3	80.92	1172.3	692.58	2181.2
973.42	1680.55	117.81	885.4	1394.68	5292.45	92.82	538.65	127.33	258.4
223.72	433.2	-9.52	75.05	683.06	2729.35	159.46	1336.65	724.71	159.6
167.79	259.35	172.55	1227.4	345.1	763.8	265.37	808.45	197.54	685.9
674.73	1778.4	190.4	778.05	779.45	1901.9	155.89	1584.6	209.44	375.25
376.04	1063.05	122.57	831.25	389.13	1276.8	209.44	2388.3	124.95	648.85
433.16	1327.15	72.59	605.15	1388.73	2210.65	77.35	539.6	197.54	231.8
464.1	1391.75	120.19	650.75	671.16	2636.25	174.93	965.2	293.93	1333.8
658.07	1020.3	364.14	2030.15	2201.5	5776.95	217.77	848.35	141.61	381.9
927.01	1292.95	71.4	326.8	470.05	1626.4	44.03	172.9	221.34	567.15
1300.67	2714.15	59.5	63.65	846.09	3169.2	202.3	519.65	174.93	396.15
89.25	284.05	2044.42	5701.9	1053.15	2750.25	155.89	1552.3	2089.64	10467.1
358.19	696.35	184.45	602.3	503.37	975.65	556.92	3036.2	508.13	1548.5
1056.72	2631.5	166.6	1913.3	222.53	575.7	234.43	1824.95	472.43	1006.05
1122.17	2450.05	240.38	570	584.29	1616.9	266.56	1764.15	278.46	679.25
57.12	79.8	259.42	2053.9	158.27	499.7	167.79	3129.3	340.34	488.3
59.5	182.4	44.03	901.55	180.88	524.4	191.59	108.3	296.31	1621.65
216.58	430.35	227.29	359.1	1650.53	2607.75	429.59	7060.4	238	76
323.68	707.75	302.26	1952.25	352.24	604.2	33.32	81.7	353.43	2325.6
335.58	389.5	351.05	3369.65	217.77	489.25	211.82	370.5	148.75	422.75
154.7	207.1	107.1	720.1	717.57	3456.1	415.31	182.4	260.61	630.8
6774.67	12815.5	286.79	888.25	202.3	868.3	103.53	1267.3	148.75	445.55
2063.46	2733.15	10.71	169.1	42.84	152	90.44	232.75	95.2	263.15
797.3	1487.7	122.57	407.55	1889.72	2570.7	258.23	4504.9	127.33	57
390.32	968.05	228.48	1626.4	2383.57	7368.2	310.59	824.6	380.8	737.2
340.34	316.35	40.46	462.65	215.39	524.4	214.2	1789.8	1021.02	3876.95
233.24	359.1	307.02	824.6	784.21	3240.45	207.06	1693.85	115.43	225.15
743.75	1053.55	207.06	1045.95	76.16	340.1	40.46	114	2954.77	11361
90.44	227.05	42.84	213.75	343.91	959.5	57.12	261.25	184.45	1994.05
352.24	539.6	415.31	123.5	105.91	364.8	82.11	692.55	115.43	346.75
1069.81	3070.4	235.62	949.05	499.8	1386.05	83.3	886.35	195.16	470.25
1023.4	2198.3	164.22	3004.85	403.41	1086.8	191.59	811.3	159.46	1444
912.73	1889.55	35.7	399	361.76	1414.55	108.29	174.8	293.93	1017.45
942.48	1654.9	110.67	632.7	365.33	855	182.07	699.2	229.67	1120.05
273.7	62.7	222.53	1728.05	182.07	125.4	223.72	3038.1	82.11	559.55
342.72	480.7	138.04	1140.95	317.73	770.45	182.07	1524.75	390.32	2562.15
1996.82	4161.95	82.11	500.65	351.05	630.8	142.8	1783.15	95.2	378.1
485.52	956.65	230.86	125.4	2632.28	4823.15	65.45	198.55	333.2	260.3
572.39	886.35	82.11	570	140.42	336.3	258.23	54.15	217.77	966.15
107.1	97.85	711.62	1201.75	412.93	734.35	65.45	189.05	257.04	1043.1
916.3	2451	249.9	4271.2	922.25	1547.55	399.84	2631.5	117.81	67.45
442.68	1155.2	96.39	1194.15	195.16	414.2	79.73	441.75	153.51	270.75
1218.56	2515.6	157.08	863.55	825.86	2916.5	397.46	8129.15	767.55	3648
445.06	858.8	57.12	426.55	646.17	2775.9	376.04	2271.45	753.27	3008.65
236.81	667.85	217.77	3365.85	204.68	153.9	30.94	116.85	462.91	3068.5
1535.1	438.9	370.09	948.1	186.83	382.85	109.48	722	166.6	776.15
429.59	915.8	70.21	590.9	530.74	1648.25	140.42	3440.9	233.24	919.6
138.04	797.05	107.1	65.55	1824.27	11835.1	97.58	525.35	1867.11	7796.65
717.57	1026	139.23	757.15	289.17	702.05	286.79	1693.85	44.03	336.3
351.05	586.15	138.04	706.8	379.61	1382.25	177.31	66.5	36.89	167.2
3752.07	6418.2	143.99	515.85	2325.26	6905.55	98.77	1025.05	283.22	608
13.09	134.9	172.55	1876.25	342.72	1311	298.69	4213.25	2151.52	4130.6
1748.11	3328.8	34.51	263.15	421.26	1834.45	84.49	470.25	199.92	407.55
1162.63	813.2	151.13	1035.5	502.18	1822.1	98.77	1233.1	320.11	641.25
188.02	266.95	29.75	272.65	434.35	1607.4	60.69	905.35	74.97	636.5
639.03	2059.6	174.93	1704.3	316.54	1434.5	104.72	566.2	129.71	369.55
374.85	544.35	548.59	6025.85	222.53	605.15	383.18	19	1398.25	6023.95
1596.98	3929.2	72.59	1213.15	865.13	3167.3	71.4	576.65	153.51	339.15
197.54	402.8	291.55	1672	426.02	1253.05	71.4	550.05	1752.87	5941.3
84.49	290.7	82.11	173.85	335.58	1315.75	396.27	2079.55	1034.11	4587.55
396.27	475	146.37	154.85	2396.66	6384.95	103.53	454.1	786.59	2948.8
1541.05	3450.4	192.78	1376.55	303.45	591.85	1264.97	10552.6	80.92	438.9
265.37	436.05	217.77	2844.3	79.73	222.3	135.66	403.75	383.18	1840.15
785.4	823.65	70.21	235.6	221.34	472.15	708.05	16676.3	114.24	752.4
168.98	215.65	198.73	1213.15	629.51	1005.1	230.86	4640.75	298.69	697.3
139.23	157.7	399.84	1120.05	264.18	429.4	92.82	190.95	221.34	135.85
842.52	2497.55	20.23	9.5	251.09	722	264.18	948.1	403.41	1169.45
464.1	2109.95	146.37	1508.6	53.55	36.1	101.15	761.9	1983.73	9886.65
389.13	432.25	180.88	482.6	302.26	1102	32.13	317.3	241.57	269.8
512.89	1241.65	235.62	2265.75	734.23	2362.65	241.57	1723.3	271.32	243.2
298.69	533.9	434.35	141.55	21.42	60.8	193.97	151.05	205.87	143.45
412.93	497.8	191.59	1439.25	138.04	336.3	199.92	1346.15	108.29	165.3
120.19	287.85	128.52	1466.8	609.28	1326.2	904.4	20380.3	210.63	1129.55
987.7	1180.85	172.55	531.05	2427.6	3952.95	40.46	283.1	101.15	404.7
1229.27	2724.6	936.53	3638.5	257.04	1172.3	694.96	3211	584.29	3169.2
606.9	726.75	192.78	1274.9	172.55	469.3	552.16	11775.2	292.74	59.85
508.13	697.3	66.64	405.65	454.58	2135.6	761.6	15183.8	79.73	78.85
351.05	532	429.59	9340.4	775.88	1846.8	129.71	1343.3	135.66	1129.55
786.59	1570.35	157.08	1615	1245.93	4338.65	63.07	779	298.69	520.6
498.61	838.85	90.44	1132.4	548.59	2612.5	38.08	800.85	136.85	224.2
151.13	55.1	71.4	335.35	631.89	1610.25	293.93	6.65	396.27	988
699.72	1986.45	71.4	313.5	5640.6	16686.8	525.98	11769.5	426.02	840.75
330.82	672.6	188.02	4936.2	127.33	58.9	66.64	1491.5	235.62	855
161.84	79.8	90.44	698.25	341.53	835.05	124.95	893	262.99	1612.15
1148.35	1538.05	80.92	-21.85	592.62	4411.8	80.92	187.15	85.68	385.7
827.05	1729	78.54	380	34.51	-2.85	744.94	500.65	1814.75	5967.9
236.81	370.5	293.93	2058.65	711.62	1900.95	49.98	337.25	35.7	-0.95
629.51	1823.05	201.11	519.65	714	941.45	60.69	199.5	145.18	714.4
95.2	190	198.73	601.35	328.44	1093.45	554.54	4917.2	185.64	2130.85
766.36	1707.15	105.91	483.55	554.54	1608.35	135.66	3050.45	1251.88	3263.25
270.13	254.6	208.25	1276.8	456.96	707.75	495.04	1464.9	142.8	1198.9
123.76	291.65	67.83	198.55	2320.5	6084.75	208.25	3147.35	268.94	1432.6
2105.11	3753.45	132.09	931.95	255.85	647.9	249.9	2548.85	756.84	3478.9
673.54	1239.75	161.84	913.9	1048.39	3371.55	204.68	1571.3	431.97	110.2
4038.86	5903.3	39.27	121.6	304.64	1485.8	353.43	139.65	220.15	268.85
599.76	891.1	232.05	574.75	195.16	84.55	193.97	2347.45	74.97	236.55
436.73	820.8	176.12	1295.8	1067.43	2661.9	44.03	501.6	133.28	2022.55
474.81	660.25	671.16	5799.75	211.82	178.6	77.35	77.9	852.04	3997.6
264.18	492.1	168.98	1967.45	1176.91	3640.4	55.93	209.95	553.35	2623.9
291.55	779	71.4	2586.85	143.99	157.7	497.42	4285.45	423.64	2112.8
743.75	1925.65	116.62	702.05	478.38	1378.45	161.84	1293.9	572.39	254.6
1137.64	2220.15	191.59	2086.2	715.19	1756.55	606.9	14781	654.5	2492.8
659.26	3090.35	48.79	525.35	245.14	873.05	242.76	67.45	124.95	205.2
3168.97	3985.25	124.95	1758.45	243.95	423.7	166.6	1483.9	39.27	64.6
180.88	384.75	160.65	673.55	264.18	427.5	178.5	742.9	238	959.5
221.34	600.4	39.27	369.55	234.43	304.95	163.03	1265.4	963.9	2534.6
397.46	379.05	196.35	1487.7	211.82	1380.35	227.29	4040.35	299.88	1518.1
357	811.3	230.86	1101.05	1992.06	5194.6	110.67	749.55	214.2	545.3
358.19	437	8354.99	1308.15	238	2597.3	239.19	820.8	45.22	306.85
436.73	556.7	-53.55	115.9	520.03	2479.5	377.23	3098.9	359.38	1370.85
224.91	446.5	34.51	701.1	129.71	216.6	270.13	3438.05	374.85	3279.4
334.39	592.8	377.23	2068.15	1413.72	4437.45	104.72	1144.75	59.5	158.65
1054.34	1844.9	61.88	1793.6	525.98	1679.6	433.16	1083.95	221.34	766.65
1356.6	2163.15	53.55	351.5	886.55	1690.05	201.11	552.9	1111.46	5442.55
86.87	354.35	105.91	326.8	188.02	288.8	39.27	126.35	750.89	2892.75
1062.67	1425	160.65	1074.45	529.55	1799.3	566.44	4180.95	786.59	2854.75
1076.95	1985.5	178.5	457.9	335.58	970.9	49.98	592.8	236.81	2254.35
57.12	0.95	154.7	734.35	5133.66	17719.4	27.37	-11.4	786.59	3438.05
1769.53	3442.8	205.87	3637.55	614.04	1575.1	61.88	213.75	465.29	453.15
154.7	321.1	36.89	17.1	161.84	355.3	116.62	327.75	418.88	1897.15
3529.54	5381.75	123.76	516.8	509.32	1011.75	129.71	3790.5	105.91	304.95
120.19	339.15	174.93	685.9	41.65	582.35	446.25	6104.7	155.89	223.25
360.57	905.35	260.61	779.95	401.03	1249.25	649.74	1030.75	251.09	493.05
565.25	589	220.15	471.2	221.34	633.65	116.62	434.15	687.82	2077.65
61.88	104.5	172.55	2990.6	223.72	544.35	167.79	678.3	730.66	5009.35
119	114.95	78.54	497.8	218.96	1892.4	140.42	1083.95	66.64	107.35
564.06	692.55	236.81	3198.65	687.82	1206.5	138.04	475.95	1297.1	4196.15
537.88	668.8	64.26	672.6	403.41	1166.6	527.17	8057.9	92.82	85.5
138.04	342	241.57	3937.75	2195.55	5833.95	115.43	482.6	529.55	910.1
440.3	517.75	117.81	809.4	314.16	971.85	189.21	3331.65	126.14	237.5
65.45	66.5	59.5	-49.4	52.36	8.55	120.19	588.05	337.96	693.5
366.52	738.15	698.53	18799.5	647.36	1477.25	104.72	1517.15	749.7	2433.9
515.27	1055.45	73.78	255.55	74.97	352.45	204.68	4137.25	446.25	2366.45
48.79	208.05	587.86	9785	3586.66	10163.1	130.9	394.25	268.94	921.5
681.87	1570.35	38.08	135.85	405.79	1672.95	262.99	7419.5	1862.35	3017.2
1632.68	1204.6	60.69	36.1	6418.86	18417.7	135.66	1665.35	348.67	261.25
541.45	578.55	60.69	486.4	2086.07	9381.25	229.67	396.15	730.66	2653.35
1038.87	1284.4	163.03	1445.9	24.99	11.4	121.38	915.8	484.33	1527.6
196.35	189.05	78.54	724.85	154.7	63.65	210.63	3319.3	301.07	594.7
258.23	546.25	61.88	452.2	343.91	717.25	164.22	1060.2	368.9	1917.1
67.83	218.5	197.54	2070.05	418.88	1092.5	79.73	610.85	451.01	2108.05
158.27	194.75	127.33	985.15	1356.6	4636.95	177.31	424.65	152.32	632.7
1385.16	2116.6	473.62	8092.1	630.7	1969.35	182.07	1526.65	307.02	814.15
234.43	425.6	548.59	6444.8	1051.96	1996.9	161.84	523.45	184.45	874
152.32	393.3	114.24	698.25	268.94	1596.95	280.84	2569.75	435.54	985.15
602.14	549.1	236.81	1233.1	1281.63	2830.05	63.07	159.6	229.67	805.6
417.69	411.35	218.96	1354.7	573.58	2700.85	446.25	212.8	154.7	254.6
166.6	302.1	126.14	745.75	508.13	82.65	173.74	1557.05	262.99	694.45
459.34	853.1	723.52	2635.3	1274.49	3550.15	24.99	44.65	148.75	972.8
297.5	526.3	215.39	1906.65	201.11	1555.15	531.93	4658.8	114.24	156.75
3371.27	10021.5	133.28	520.6	528.36	1090.6	64.26	97.85	339.15	2575.45
253.47	281.2	90.44	1153.3	66.64	154.85	581.91	6569.25	292.74	1173.25
289.17	542.45	129.71	1498.15	1485.12	3917.8	205.87	1567.5	264.18	587.1
1153.11	2727.45	222.53	5549.9	53.55	243.2	98.77	1169.45	672.35	2036.8
343.91	697.3	88.06	54.15	1843.31	3587.2	182.07	2237.25	994.84	2660
352.24	799.9	384.37	140.6	79.73	185.25	26.18	-0.95	441.49	296.4
1130.5	2836.7	129.71	705.85	381.99	1046.9	141.61	460.75	741.37	5060.65
124.95	144.4	108.29	129.2	149.94	721.05	574.77	8017.05	364.14	1778.4
92.82	52.25	115.43	795.15	734.23	1762.25	609.28	2202.1	109.48	309.7
1458.94	2207.8	46.41	263.15	128.52	304	308.21	1821.15	672.35	2189.75
5847.66	14524.5	116.62	254.6	4526.76	10736.9	166.6	5045.45	140.42	471.2
535.5	127.3	69.02	225.15	2251.48	5918.5	443.87	9032.6	748.51	1776.5
155.89	310.65	266.56	1307.2	1234.03	5017.9	285.6	3663.2	133.28	286.9
753.27	988	120.19	58.9	189.21	534.85	234.43	171	138.04	1919.95
873.46	1614.05	234.43	82.65	202.3	581.4	443.87	3139.75	154.7	805.6
302.26	845.5	523.6	8723.85	218.96	628.9	114.24	642.2	209.44	475.95
384.37	793.25	178.5	2977.3	665.21	1615.95	82.11	893	240.38	665.95
1448.23	3844.65	168.98	605.15	339.15	749.55	51.17	350.55	358.19	1545.65
1424.43	2443.4	182.07	1102	48.79	76.95	163.03	544.35	326.06	1037.4
517.65	777.1	128.52	417.05	552.16	853.1	143.99	1150.45	334.39	511.1
892.5	1868.65	209.44	144.4	321.3	596.6	142.8	1537.1	404.6	3956.75
1107.89	1804.05	42.84	265.05	284.41	921.5	173.74	1936.1	460.53	2443.4
965.09	1340.45	58.31	417.05	198.73	468.35	262.99	1706.2	543.83	1731.85
954.38	1955.1	340.34	1761.3	414.12	62.7	99.96	2410.15	266.56	595.65
1263.78	2230.6	173.74	4090.7	221.34	926.25	108.29	1012.7	326.06	89.3
1230.46	2820.55	121.38	1421.2	340.34	912	179.69	324.9	1473.22	6651.9
321.3	862.6	291.55	362.9	545.02	1330.95	436.73	6845.7	358.19	2551.7
1619.59	2659.05	79.73	419.9	164.22	1058.3	132.09	406.6	320.11	1587.45
396.27	491.15	214.2	2076.7	221.34	376.2	127.33	1704.3	733.04	1663.45
1723.12	2134.65	94.01	1153.3	560.49	1907.6	167.79	747.65	339.15	834.1
1927.8	4957.1	565.25	4563.8	512.89	1360.4	297.5	793.25	337.96	918.65
583.1	1086.8	285.6	4043.2	1430.38	1718.55	89.25	969.95	117.81	556.7
487.9	836.95	397.46	2514.65	252.28	379.05	230.86	2764.5	808.01	3392.45
3581.9	6080.95	135.66	446.5	794.92	2791.1	453.39	4190.45	324.87	2200.2
1768.34	3288.9	161.84	529.15	1999.2	9828.7	59.5	332.5	127.33	423.7
566.44	1117.2	105.91	808.45	399.84	882.55	132.09	1173.25	1306.62	6432.45
564.06	720.1	399.84	221.35	1305.43	2834.8	454.58	4817.45	993.65	979.45
293.93	339.15	359.38	2098.55	986.51	2609.65	154.7	132.05	204.68	238.45
604.52	1837.3	88.06	684	66.64	240.35	136.85	2326.55	284.41	145.35
149.94	718.2	79.73	1169.45	218.96	525.35	224.91	1112.45	1491.07	9034.5
1192.38	2629.6	67.83	179.55	339.15	916.75	101.15	1031.7	190.4	787.55
437.92	1227.4	22.61	37.05	1845.69	5014.1	76.16	1407.9	2297.89	4501.1
77.35	223.25	121.38	2085.25	83.3	255.55	141.61	228.95	847.28	4342.45
232.05	266	158.27	3938.7	57.12	93.1	101.15	675.45	253.47	418.95
634.27	1099.15	117.81	121.6	120.19	292.6	90.44	760	104.72	364.8
160.65	258.4	195.16	981.35	418.88	1010.8	255.85	4739.55	110.67	190.95
361.76	768.55	88.06	309.7	915.11	1933.25	39.27	950.95	333.2	1063.05
396.27	1075.4	249.9	1841.1	404.6	762.85	123.76	341.05	184.45	838.85
447.44	532	230.86	2530.8	276.08	246.05	20.23	259.35	4216.17	1204.6
435.54	802.75	119	1818.3	291.55	603.25	124.95	1981.7	233.24	635.55
1596.98	3007.7	172.55	2412.05	537.88	6225.35	442.68	276.45	305.83	1221.7
681.87	848.35	154.7	332.5	439.11	1119.1	339.15	3889.3	462.91	3909.25
8807.19	12373.8	191.59	2064.35	2352.63	6351.7	416.5	3874.1	233.24	867.35
168.98	267.9	138.04	1116.25	673.54	2077.65	249.9	3855.1	362.95	1268.25
417.69	559.55	160.65	831.25	170.17	417.05	116.62	962.35	222.53	1919.95
971.04	2346.5	52.36	413.25	1034.11	5795.95	177.31	5302.9	1543.43	5674.35
116.62	285	235.62	70.3	2280.04	6313.7	155.89	664.05	553.35	2527
950.81	2609.65	418.88	1740.4	257.04	493.05	113.05	1206.5	220.15	1356.6
677.11	675.45	166.6	1121	299.88	805.6	33.32	545.3	584.29	1086.8
537.88	1045	473.62	16442.6	465.29	1182.75	172.55	1598.85	140.42	338.2
1161.44	2546.95	141.61	100.7	247.52	630.8	385.56	2775.9	276.08	1844.9
575.96	647.9	84.49	759.05	4100.74	11193.8	128.52	464.55	221.34	1154.25
304.64	520.6	-3.57	350.55	154.7	631.75	146.37	276.45	158.27	448.4
351.05	460.75	176.12	179.55	214.2	329.65	255.85	1975.05	490.28	1073.5
1494.64	3420	320.11	2347.45	377.23	860.7	89.25	501.6	284.41	552.9
273.7	647.9	108.29	76.95	211.82	613.7	86.87	691.6	471.24	1321.45
133.28	159.6	54.74	714.4	1807.61	5970.75	40.46	161.5	167.79	627
1251.88	1918.05	560.49	9614	190.4	424.65	223.72	2980.15	324.87	1368.95
765.17	1287.25	95.2	451.25	1873.06	4829.8	160.65	1372.75	32.13	53.2
182.07	37.05	170.17	1278.7	167.79	382.85	128.52	1731.85	274.89	643.15
656.88	969.95	57.12	296.4	387.94	1170.4	255.85	5445.4	334.39	1196.05
334.39	680.2	141.61	585.2	276.08	839.8	86.87	737.2	806.82	4341.5
689.01	1538.05	167.79	1188.45	51.17	53.2	329.63	5548	234.43	914.85
880.6	2071.95	36.89	25.65	913.92	2752.15	373.66	4420.35	247.52	1617.85
497.42	1313.85	262.99	1598.85	2582.3	6794.4	742.56	20419.3	1837.36	13225
5800.06	11871.2	261.8	2825.3	280.84	2014.95	159.46	380.95	113.05	355.3
1807.61	3034.3	114.24	1134.3	76.16	27.55	123.76	863.55	19.04	190.95
91.63	559.55	136.85	2428.2	1021.02	2733.15	222.53	593.75	260.61	1281.55
514.08	614.65	140.42	217.55	386.75	1519.05	198.73	997.5	54.74	133
1785	2992.5	176.12	539.6	89.25	345.8	371.28	3310.75	752.08	4648.35
761.6	1192.25	94.01	404.7	196.35	918.65	208.25	1115.3	464.1	762.85
193.97	44.65	218.96	964.25	1560.09	3907.35	392.7	2467.15	1358.98	4099.25
686.63	1112.45	111.86	939.55	346.29	1278.7	102.34	158.65	167.79	527.25
962.71	2368.35	127.33	480.7	837.76	1788.85	111.86	1494.35	185.64	1227.4
204.68	207.1	146.37	2286.65	644.98	1636.85	78.54	384.75	248.71	1380.35
650.93	857.85	280.84	2920.3	221.34	457.9	370.09	8510.1	289.17	498.75
3954.37	7846.05	60.69	837.9	1733.83	4641.7	30.94	366.7	252.28	803.7
280.84	71.25	217.77	2653.35	128.52	331.55	405.79	4335.8	1660.05	3826.6
316.54	603.25	154.7	802.75	465.29	780.9	247.52	1555.15	105.91	60.8
948.43	2406.35	129.71	499.7	2182.46	5497.65	296.31	1398.4	121.38	497.8
517.65	1444	298.69	652.65	1798.09	3114.1	132.09	2327.5	652.12	3637.55
329.63	819.85	124.95	326.8	71.4	480.7	541.45	8289.7	182.07	280.25
286.79	639.35	173.74	2262.9	86.87	360.05	195.16	1997.85	924.63	3656.55
145.18	142.5	415.31	5339.95	780.64	2860.45	735.42	3716.4	171.36	356.25
335.58	370.5	232.05	4781.35	312.97	755.25	268.94	2626.75	103.53	565.25
216.58	435.1	145.18	696.35	317.73	858.8	165.41	1022.2	335.58	1082.05
1038.87	2741.7	146.37	754.3	310.59	588.05	205.87	1775.55	242.76	1564.65
515.27	1080.15	34.51	37.05	342.72	1333.8	45.22	409.45	691.39	3731.6
679.49	2156.5	92.82	31.35	456.96	2374.05	179.69	1193.2	317.73	899.65
619.99	938.6	91.63	380.95	441.49	859.75	139.23	1389.85	1054.34	5590.75
216.58	532	305.83	2577.35	203.49	188.1	115.43	1962.7	2726.29	9823.95
1019.83	1361.35	490.28	3409.55	384.37	843.6	173.74	1649.2	132.09	336.3
202.3	316.35	64.26	268.85	441.49	1634	120.19	-12.35	201.11	1408.85
853.23	1214.1	143.99	656.45	127.33	389.5	234.43	1827.8	505.75	3534.95
542.64	700.15	102.34	671.65	346.29	878.75	228.48	5165.15	553.35	1560.85
548.59	1064.95	66.64	951.9	285.6	734.35	180.88	228	221.34	507.3
316.54	200.45	176.12	1428.8	94.01	182.4	222.53	3140.7	208.25	207.1
655.69	146.3	98.77	419.9	631.89	3085.6	140.42	618.45	384.37	95.95
315.35	435.1	189.21	556.7	215.39	579.5	191.59	1197.95	224.91	1175.15
1420.86	3128.35	147.56	576.65	224.91	550.05	192.78	1771.75	381.99	3076.1
165.41	411.35	85.68	751.45	205.87	176.7	799.68	13675.2	323.68	1003.2
402.22	800.85	209.44	2681.85	241.57	1515.25	267.75	4112.55	622.37	2546
671.16	1311	179.69	611.8	2339.54	6074.3	596.19	565.25	111.86	323.95
699.72	1468.7	384.37	2860.45	417.69	830.3	205.87	760.95	454.58	1652.05
188.02	161.5	171.36	480.7	577.15	2952.6	205.87	1445.9	1602.93	6541.7
249.9	505.4	39.27	521.55	164.22	746.7	198.73	1065.9	575.96	2974.45
359.38	270.75	261.8	1709.05	217.77	340.1	166.6	714.4	153.51	564.3
398.65	792.3	154.7	553.85	541.45	1700.5	60.69	1186.55	259.42	943.35
2225.3	4294.95	196.35	1357.55	234.43	420.85	46.41	754.3	103.53	38
336.77	552.9	143.99	925.3	4172.14	8141.5	848.47	8779.9	2272.9	11855
258.23	336.3	84.49	155.8	1249.5	2395.9	136.85	1720.45	30.94	235.6
929.39	2800.6	95.2	1131.45	335.58	831.25	165.41	836	299.88	739.1
346.29	870.2	254.66	1890.5	67.83	73.15	261.8	564.3	302.26	878.75
617.61	1071.6	159.46	1832.55	77.35	471.2	366.52	1700.5	1012.69	4190.45
489.09	897.75	133.28	1747.05	508.13	1256.85	199.92	5027.4	79.73	2.85
130.9	188.1	577.15	4376.65	242.76	133.95	235.62	1585.55	345.1	1892.4
2722.72	4338.65	293.93	3533.05	221.34	961.4	124.95	2191.65	541.45	2156.5
1056.72	1618.8	127.33	626.05	804.44	2956.4	267.75	106.4	364.14	1394.6
1088.85	1509.55	166.6	1129.55	442.68	1163.75	146.37	517.75	2030.14	8959.45
33.32	37.05	305.83	1160.9	941.29	1275.85	52.36	722	173.74	910.1
170.17	127.3	323.68	1727.1	649.74	2327.5	202.3	211.85	772.31	3413.35
171.36	381.9	88.06	221.35	1214.99	1141.9	46.41	710.6	166.6	264.1
257.04	153.9	38.08	108.3	67.83	247	198.73	2707.5	47.6	-0.95
654.5	1137.15	191.59	1014.6	4473.21	8611.75	242.76	2297.1	245.14	660.25
1591.03	1909.5	92.82	713.45	142.8	376.2	34.51	240.35	129.71	474.05
392.7	494	128.52	739.1	560.49	2529.85	377.23	3444.7	184.45	498.75
220.15	328.7	322.49	2186.9	1074.57	2014.95	427.21	2121.35	321.3	1492.45
387.94	596.6	99.96	1053.55	759.22	2232.5	157.08	992.75	166.6	2310.4
252.28	399	80.92	1122.9	209.44	1115.3	120.19	1346.15	73.78	47.5
124.95	596.6	159.46	817	268.94	1187.5	221.34	702.05	310.59	1353.75
441.49	1450.65	333.2	2346.5	738.99	2880.4	195.16	437	291.55	1391.75
915.11	1467.75	182.07	573.8	470.05	956.65	143.99	4934.3	278.46	1061.15
253.47	372.4	28.56	599.45	85.68	169.1	249.9	845.5	77.35	266.95
130.9	104.5	134.47	1322.4	267.75	1268.25	170.17	1553.25	336.77	1393.65
393.89	463.6	324.87	3308.85	241.57	654.55	154.7	2214.45	1159.06	2818.65
254.66	343.9	164.22	769.5	341.53	611.8	174.93	702.05	92.82	528.2
1933.75	3984.3	119	982.3	484.33	1840.15	171.36	2408.25	210.63	553.85
1502.97	2523.2	157.08	2624.85	556.92	1499.1	45.22	287.85	2264.57	7910.65
54.74	-40.85	366.52	1044.05	2777.46	7811.85	273.7	1909.5	266.56	1290.1
267.75	506.35	91.63	1494.35	2166.99	6245.3	120.19	2505.15	1531.53	6798.2
767.55	1666.3	357	645.05	1779.05	7678.85	305.83	530.1	353.43	1526.65
420.07	868.3	92.82	309.7	821.1	5572.7	95.2	1148.55	165.41	570.95
462.91	561.45	334.39	3386.75	559.3	1401.25	283.22	380.95	361.76	1548.5
585.48	1007	405.79	7269.4	470.05	1329.05	228.48	5643.95	875.84	3257.55
176.12	332.5	192.78	616.55	136.85	516.8	70.21	191.9	108.29	127.3
268.94	375.25	154.7	614.65	696.15	2451.95	380.8	1786	196.35	737.2
948.43	2109	224.91	342	498.61	829.35	232.05	1203.65	185.64	545.3
304.64	341.05	246.33	2151.75	418.88	2983	83.3	446.5	520.03	1593.15
530.74	1040.25	138.04	746.7	154.7	246.05	462.91	7469.85	664.02	3665.1
184.45	231.8	141.61	2027.3	524.79	752.4	202.3	2278.1	318.92	1016.5
1107.89	1912.35	318.92	211.85	270.13	452.2	178.5	1940.85	192.78	798.95
445.06	688.75	157.08	1661.55	5381.18	18959.2	107.1	248.9	358.19	419.9
58.31	76	197.54	209	320.11	1478.2	188.02	627.95	508.13	3370.6
671.16	1344.25	123.76	412.3	938.91	2557.4	64.26	403.75	314.16	709.65
685.44	953.8	123.76	777.1	355.81	818.9	314.16	1164.7	185.64	606.1
535.5	587.1	236.81	1022.2	242.76	1093.45	143.99	1612.15	603.33	3922.55
956.76	1610.25	120.19	306.85	232.05	1026.95	168.98	3424.75	245.14	424.65
687.82	1413.6	184.45	2282.85	261.8	217.55	290.36	1096.3	574.77	1807.85
1006.74	1874.35	78.54	399	295.12	785.65	176.12	867.35	258.23	1011.75
296.31	646	274.89	991.8	4701.69	11919.6	173.74	1254.95	271.32	920.55
207.06	406.6	236.81	3470.35	42.84	303.05	92.82	132.05	227.29	1496.25
871.08	1364.2	108.29	513.95	424.83	1585.55	280.84	524.4	197.54	703.95
396.27	499.7	101.15	872.1	348.67	716.3	248.71	4348.15	621.18	2507.05
1989.68	4473.55	23.8	938.6	315.35	588.05	126.14	605.15	453.39	3073.25
273.7	797.05	70.21	38	214.2	765.7	103.53	239.4	731.85	2254.35
76.16	124.45	253.47	3210.05	483.14	1987.4	472.43	3224.3	85.68	297.35
236.81	513.95	76.16	399	209.44	730.55	195.16	1705.25	196.35	250.8
1284.01	877.8	73.78	637.45	227.29	730.55	115.43	1910.45	59.5	59.85
753.27	1125.75	129.71	1791.7	7448.21	22277.5	147.56	1043.1	216.58	899.65
139.23	506.35	135.66	483.55	523.6	1229.3	64.26	180.5	216.58	96.9
580.72	1744.2	84.49	1238.8	6076.14	25984.4	146.37	631.75	65.45	130.15
148.75	311.6	208.25	3762	572.39	1363.25	140.42	420.85	185.64	667.85
207.06	252.7	92.82	965.2	536.69	1888.6	152.32	588.05	937.72	2927.9
229.67	360.05	180.88	641.25	1499.4	4651.2	257.04	3435.2	163.03	341.05
1032.92	1538.05	247.52	551	817.53	3558.7	130.9	883.5	168.98	686.85
3664.01	6210.15	83.3	509.2	308.21	1274.9	57.12	231.8	310.59	1054.5
474.81	1083.95	122.57	1997.85	1740.97	7070.85	17.85	94.05	160.65	790.4
130.9	228.95	52.36	258.4	161.84	445.55	33.32	455.05	790.16	6108.5
351.05	669.75	872.27	8968	26.18	43.7	304.64	5358	280.84	693.5
844.9	2735.05	114.24	565.25	124.95	460.75	184.45	2051.05	498.61	2516.55
614.04	1605.5	205.87	1710	564.06	2412.05	138.04	684.95	731.85	81.7
305.83	496.85	66.64	992.75	267.75	783.75	64.26	839.8	167.79	468.35
583.1	1308.15	1057.91	229.9	278.46	474.05	307.02	6937.85	88.06	472.15
312.97	666.9	54.74	1014.6	261.8	886.35	843.71	13349.4	1950.41	1236.9
73.78	52.25	784.21	1826.85	2227.68	4873.5	342.72	2542.2	1032.92	3759.15
402.22	389.5	140.42	-2.85	138.04	576.65	114.24	962.35	421.26	2808.2
509.32	701.1	115.43	652.65	34.51	216.6	168.98	2347.45	4422.04	11067.5
221.34	358.15	80.92	557.65	202.3	423.7	128.52	30.4	145.18	401.85
534.31	913.9	96.39	865.45	466.48	299.25	123.76	76	1535.1	2814.85
57.12	52.25	167.79	453.15	285.6	886.35	199.92	1214.1	149.94	721.05
754.46	1593.15	86.87	1198.9	500.99	969	153.51	703.95	29.75	52.25
406.98	722.95	193.97	723.9	127.33	1098.2	143.99	1175.15	381.99	842.65
429.59	804.65	109.48	1849.65	391.51	2110.9	324.87	991.8	266.56	59.85
673.54	1283.45	245.14	571.9	133.28	254.6	145.18	3720.2	217.77	707.75
108.29	159.6	80.92	238.45	316.54	697.3	161.84	181.45	91.63	392.35
1275.68	3240.45	186.83	1820.2	656.88	1582.7	140.42	1903.8	396.27	2139.4
92.82	671.65	307.02	1960.8	107.1	271.7	217.77	1917.1	618.8	1620.7
510.51	494	243.95	1681.5	760.41	1236.9	120.19	1218.85	1199.52	3065.65
136.85	306.85	154.7	2146.05	340.34	986.1	121.38	874	358.19	1054.5
1276.87	3445.65	309.4	679.25	3631.88	8927.15	124.95	399	124.95	576.65
151.13	294.5	71.4	217.55	633.08	1649.2	190.4	1816.4	421.26	5880.5
808.01	1560.85	172.55	521.55	211.82	795.15	286.79	88.35	238	1021.25
1579.13	2895.6	109.48	305.9	180.88	757.15	108.29	1934.2	602.14	3125.5
669.97	1152.35	146.37	108.3	2633.47	10259	907.97	90.25	446.25	2709.4
1492.26	4560.95	96.39	401.85	111.86	133.95	199.92	1237.85	40.46	72.2
1905.19	3249.95	222.53	2042.5	367.71	1029.8	52.36	20.9	417.69	344.85
253.47	73.15	70.21	343.9	101.15	52.25	299.88	5822.55	703.29	2894.65
1851.64	2474.75	233.24	2881.35	134.47	656.45	85.68	409.45	1068.62	4491.6
202.3	491.15	232.05	746.7	1135.26	2772.1	94.01	1150.45	549.78	4579.95
189.21	251.75	54.74	258.4	355.81	525.35	171.36	4798.45	170.17	340.1
185.64	285	153.51	1696.7	451.01	680.2	115.43	419.9	266.56	368.6
1106.7	1949.4	362.95	1030.75	172.55	300.2	185.64	4750	165.41	534.85
558.11	729.6	158.27	855	4801.65	15097.4	123.76	732.45	434.35	172.9
334.39	406.6	135.66	2193.55	293.93	668.8	293.93	1435.45	98.77	380
88.06	144.4	76.16	347.7	747.32	1731.85	228.48	3843.7	291.55	667.85
270.13	686.85	72.59	209	298.69	786.6	265.37	2145.1	384.37	827.45
149.94	157.7	123.76	1116.25	596.19	796.1	101.15	281.2	536.69	2490.9
1090.04	2243.9	88.06	69.35	1270.92	3501.7	4.76	133.95	865.13	3724
982.94	1937.05	235.62	705.85	730.66	1490.55	381.99	3013.4	434.35	1924.7
163.03	180.5	70.21	82.65	941.29	2318.95	154.7	786.6	265.37	685.9
430.78	938.6	191.59	5947	220.15	841.7	148.75	589	251.09	556.7
302.26	537.7	166.6	881.6	44.03	109.25	167.79	4446	102.34	693.5
1010.31	1609.3	116.62	500.65	64.26	73.15	73.78	1271.1	130.9	232.75
289.17	414.2	94.01	405.65	148.75	587.1	243.95	48.45	301.07	694.45
428.4	897.75	104.72	362.9	943.67	3227.15	52.36	1403.15	295.12	1054.5
141.61	151.05	94.01	1837.3	393.89	1255.9	152.32	402.8	1211.42	4945.7
302.26	703.95	190.4	882.55	15.47	362.9	232.05	3637.55	279.65	656.45
585.48	1471.55	163.03	2643.85	541.45	1800.25	116.62	1634	132.09	144.4
207.06	199.5	55.93	109.25	635.46	1768.9	9.52	130.15	126.14	282.15
85.68	88.35	195.16	2571.65	188.02	833.15	151.13	1813.55	1180.48	5005.55
664.02	1140.95	69.02	-3.8	533.12	1371.8	70.21	791.35	258.23	1013.65
1700.51	1996.9	218.96	1220.75	493.85	1155.2	191.59	607.05	264.18	1999.75
7579.11	12504.8	368.9	310.65	534.31	3087.5	196.35	1861.05	636.65	3451.35
180.88	201.4	32.13	207.1	154.7	631.75	248.71	1794.55	345.1	117.8
893.69	1507.65	54.74	192.85	937.72	5782.65	126.14	1252.1	399.84	717.25
292.74	381.9	240.38	6644.3	947.24	1527.6	246.33	2271.45	143.99	196.65
672.35	958.55	174.93	1120.05	778.26	2782.55	2.38	61.75	284.41	1221.7
605.71	1562.75	257.04	762.85	823.48	1955.1	352.24	2213.5	226.1	801.8
903.21	1958.9	79.73	52.25	253.47	424.65	86.87	650.75	80.92	167.2
196.35	186.2	155.89	497.8	416.5	1105.8	186.83	673.55	163.03	153.9
133.28	9.5	105.91	48.45	541.45	2062.45	138.04	412.3	182.07	198.55
471.24	1117.2	64.26	300.2	209.44	266.95	53.55	345.8	396.27	2790.15
167.79	314.45	149.94	633.65	177.31	1102.95	53.55	1192.25	154.7	506.35
170.17	399.95	149.94	548.15	860.37	1994.05	114.24	444.6	142.8	287.85
145.18	684	176.12	546.25	1068.62	2954.5	301.07	4326.3	135.66	406.6
884.17	2541.25	195.16	1653	636.65	1508.6	101.15	399.95	198.73	480.7
301.07	1177.05	101.15	1159	780.64	748.6	214.2	3172.05	302.26	643.15
268.94	306.85	176.12	1912.35	207.06	608	158.27	449.35	924.63	4461.2
192.78	221.35	184.45	635.55	449.82	1946.55	223.72	3824.7	590.24	3634.7
474.81	667.85	193.97	1167.55	960.33	2311.35	129.71	2150.8	140.42	209
349.86	950.95	99.96	750.5	152.32	728.65	260.61	487.35	242.76	1053.55
227.29	336.3	316.54	4116.35	271.32	1631.15	77.35	304.95	414.12	130.15
467.67	979.45	73.78	295.45	158.27	752.4	111.86	853.1	104.72	420.85
428.4	620.35	160.65	164.35	888.93	1545.65	213.01	986.1	54.74	267.9
257.04	260.3	70.21	330.6	2700.11	8232.7	44.03	154.85	348.67	690.65
142.8	278.35	265.37	3491.25	232.05	1672	47.6	386.65	124.95	315.4
1207.85	2201.15	123.76	1096.3	1353.03	4431.75	171.36	6225.35	897.26	4175.25
565.25	1566.55	184.45	1757.5	85.68	224.2	133.28	1618.8	483.14	1272.05
227.29	475.95	35.7	680.2	234.43	466.45	67.83	846.45	650.93	1439.25
376.04	630.8	116.62	265.05	182.07	196.65	116.62	1001.3	211.82	458.85
287.98	413.25	40.46	890.15	307.02	1225.5	898.45	8377.1	290.36	655.5
1462.51	4421.3	207.06	687.8	247.52	253.65	122.57	964.25	122.57	265.05
1254.26	1891.45	365.33	166.25	518.84	897.75	389.13	4172.4	376.04	1768.9
853.23	1222.65	207.06	664.05	415.31	1212.2	1113.84	21261.9	598.57	1792.65
145.18	114.95	63.07	663.1	183.26	665.95	88.06	2154.6	84.49	330.6
171.36	237.5	506.94	2165.05	110.67	80.75	185.64	588.05	1172.15	3293.65
609.28	1170.4	94.01	1295.8	892.5	3226.2	138.04	1540.9	149.94	448.4
227.29	79.8	185.64	613.7	280.84	524.4	99.96	1073.5	104.72	63.65
634.27	902.5	152.32	472.15	529.55	891.1	19.04	310.65	1057.91	1874.35
1326.85	2696.1	136.85	599.45	245.14	842.65	287.98	3975.75	53.55	31.35
749.7	1675.8	531.93	7041.4	740.18	2243.9	266.56	1558.95	1001.98	6467.6
2496.62	7887.85	151.13	922.45	929.39	1943.7	94.01	450.3	126.14	320.15
360.57	799.9	264.18	4283.55	3110.66	8981.3	215.39	73.15	85.68	182.4
872.27	2483.3	98.77	263.15	1094.8	2331.3	141.61	541.5	395.08	535.8
277.27	497.8	262.99	816.05	258.23	716.3	51.17	810.35	371.28	1420.25
672.35	956.65	109.48	346.75	95.2	93.1	115.43	359.1	132.09	117.8
404.6	1131.45	166.6	427.5	242.76	655.5	706.86	8797	299.88	1269.2
298.69	361	241.57	315.4	479.57	776.15	123.76	874.95	1132.88	4652.15
446.25	1414.55	756.84	743.85	466.48	1143.8	398.65	1012.7	58.31	-0.95
78.54	172.9	283.22	1214.1	813.96	1439.25	149.94	527.25	259.42	802.75
1601.74	2880.4	42.84	547.2	296.31	586.15	224.91	794.2	365.33	627
506.94	578.55	96.39	1089.65	83.3	209.95	159.46	2672.35	535.5	2212.55
3376.03	5421.65	172.55	1238.8	567.63	1106.75	535.5	5692.4	293.93	966.15
589.05	841.7	119	407.55	323.68	1567.5	176.12	2772.1	1667.19	5317.15
1009.12	1940.85	247.52	2303.75	208.25	581.4	233.24	986.1	154.7	783.75
422.45	1012.7	218.96	2826.25	528.36	1197	220.15	3021.95	955.57	4165.75
172.55	222.3	89.25	504.45	209.44	359.1	117.81	1387	471.24	1003.2
346.29	765.7	264.18	774.25	66.64	206.15	21.42	44.65	947.24	4217.05
2218.16	2917.45	133.28	465.5	243.95	825.55	160.65	475.95	95.2	754.3
562.87	757.15	60.69	428.45	222.53	671.65	158.27	1043.1	107.1	13.3
412.93	1039.3	234.43	4322.5	220.15	367.65	195.16	1932.3	359.38	1198.9
1349.46	2652.4	160.65	951.9	201.11	349.6	170.17	5661.05	1887.34	6755.45
108.29	209.95	55.93	1687.2	240.38	747.65	198.73	2980.15	395.08	1109.6
207.06	211.85	553.35	1402.2	217.77	305.9	503.37	2503.25	94.01	143.45
593.81	285	248.71	1982.65	2152.71	5403.6	315.35	1532.35	69.02	124.45
1537.48	2955.45	365.33	3303.15	283.22	517.75	235.62	1643.5	99.96	238.45
1512.49	2605.85	135.66	478.8	168.98	497.8	160.65	1444.95	267.75	629.85
742.56	2443.4	123.76	646.95	340.34	2037.75	76.16	518.7	323.68	1099.15
124.95	97.85	94.01	457.9	968.66	2086.2	72.59	969	32.13	528.2
279.65	538.65	307.02	4653.1	353.43	1539	128.52	772.35	305.83	667.85
2885.75	4856.4	126.14	108.3	45.22	111.15	45.22	804.65	104.72	313.5
406.98	866.4	470.05	11810.4	367.71	2321.8	178.5	1301.5	109.48	141.55
769.93	1336.65	80.92	661.2	155.89	273.6	99.96	590.9	286.79	571.9
223.72	392.35	91.63	750.5	505.75	870.2	173.74	2389.25	741.37	3132.15
1051.96	2087.15	416.5	116.85	119	308.75	143.99	1211.25	335.58	1515.25
372.47	706.8	115.43	266.95	1522.01	3396.25	147.56	957.6	321.3	1906.65
133.28	277.4	164.22	1895.25	268.94	985.15	111.86	1007	73.78	228.95
946.05	2241.05	304.64	2141.3	254.66	1140	188.02	1622.6	202.3	1216.95
642.6	1372.75	470.05	1373.7	615.23	2042.5	51.17	303.05	422.45	1586.5
583.1	882.55	555.73	3326.9	103.53	137.75	41.65	6.65	214.2	1067.8
242.76	296.4	55.93	544.35	123.76	385.7	314.16	3282.25	2134.86	9048.75
227.29	486.4	47.6	347.7	218.96	660.25	189.21	448.4	211.82	547.2
715.19	3959.6	114.24	1177.05	730.66	1805	367.71	7766.25	183.26	969
439.11	965.2	40.46	94.05	859.18	2932.65	130.9	83.6	541.45	5280.1
985.32	1516.2	462.91	3447.55	829.43	3200.55	84.49	561.45	196.35	975.65
120.19	168.15	114.24	456.95	491.47	1430.7	170.17	867.35	296.31	785.65
634.27	1438.3	184.45	1002.25	232.05	477.85	142.8	1595.05	163.03	293.55
530.74	420.85	188.02	970.9	1883.77	5408.35	122.57	1015.55	265.37	1326.2
502.18	1098.2	337.96	3511.2	165.41	257.45	383.18	1626.4	322.49	1594.1
228.48	542.45	94.01	621.3	238	817	39.27	1030.75	39.27	249.85
86.87	105.45	1081.71	12603.6	2432.36	7539.2	117.81	1407.9	132.09	267.9
166.6	96.9	139.23	1532.35	316.54	1124.8	82.11	272.65	189.21	408.5
343.91	586.15	105.91	726.75	213.01	841.7	309.4	6805.8	76.16	505.4
915.11	2075.75	134.47	110.2	3293.92	8103.5	261.8	2139.4	127.33	314.45
3897.25	6263.35	33.32	139.65	119	672.6	154.7	297.35	266.56	1124.8
326.06	827.45	103.53	452.2	165.41	558.6	107.1	520.6	747.32	1851.55
148.75	297.35	391.51	6097.1	1172.15	3861.75	115.43	381.9	123.76	142.5
1372.07	1750.85	201.11	3142.6	364.14	880.65	252.28	4800.35	98.77	126.35
383.18	799.9	124.95	794.2	445.06	1040.25	48.79	985.15	66.64	357.2
483.14	1135.25	293.93	1190.35	310.59	1273.95	246.33	176.7	73.78	104.5
2031.33	5205.05	65.45	331.55	245.14	270.75	78.54	476.9	142.8	672.6
60.69	89.3	160.65	620.35	103.53	361.95	614.04	9372.7	262.99	853.1
1129.31	2712.25	434.35	4161	285.6	1155.2	239.19	741.95	498.61	2476.65
405.79	167.2	59.5	1011.75	89.25	101.65	184.45	1475.35	290.36	993.7
358.19	1113.4	127.33	455.05	311.78	797.05	174.93	1081.1	192.78	742.9
44.03	95.95	420.07	2073.85	298.69	551.95	119	248.9	511.7	1790.75
99.96	260.3	235.62	3250.9	723.52	2698.95	142.8	752.4	353.43	1541.85
239.19	436.05	104.72	256.5	160.65	541.5	303.45	1807.85	123.76	555.75
421.26	643.15	154.7	1771.75	86.87	321.1	299.88	823.65	266.56	481.65
215.39	228	204.68	2966.85	227.29	1338.55	190.4	798.95	116.62	357.2
230.86	203.3	49.98	214.7	321.3	723.9	92.82	1346.15	236.81	439.85
1256.64	1975.05	121.38	2015.9	52.36	341.05	114.24	54.15	242.76	790.4
48.79	62.7	139.23	2814.85	182.07	517.75	226.1	2450.05	428.4	733.4
935.34	1412.65	188.02	570	1274.49	4978	380.8	4557.15	218.96	741.95
365.33	453.15	242.76	1253.05	502.18	2460.5	132.09	752.4	214.2	358.15
285.6	380	101.15	325.85	326.06	977.55	765.17	6896.05	247.52	832.2
238	867.35	318.92	6337.45	329.63	304.95	285.6	3772.45	142.8	603.25
2071.79	2143.2	439.11	2892.75	972.23	3240.45	184.45	1757.5	229.67	571.9
267.75	627	179.69	2421.55	267.75	178.6	246.33	2963.05	149.94	430.35
1243.55	1571.3	439.11	1910.45	303.45	898.7	216.58	4250.3	623.56	2485.2
349.86	489.25	186.83	470.25	4698.12	15760.5	202.3	1670.1	174.93	662.15
304.64	422.75	74.97	462.65	882.98	2705.6	164.22	1255.9	913.92	1386.05
159.46	358.15	204.68	2215.4	378.42	1434.5	60.69	290.7	201.11	656.45
473.62	1089.65	32.13	218.5	4483.92	15273.1	117.81	1107.7	238	1273.95
3859.17	17102.8	130.9	475.95	235.62	482.6	109.48	1527.6	1445.85	4851.65
218.96	394.25	217.77	146.3	135.66	591.85	76.16	1333.8	210.63	584.25
128.52	162.45	148.75	92.15	285.6	1010.8	142.8	1756.55	583.1	2117.55
453.39	467.4	523.6	2041.55	211.82	112.1	565.25	5974.55	153.51	429.4
669.97	1121	326.06	1792.65	2883.37	7068	290.36	1556.1	65.45	261.25
788.97	1874.35	46.41	256.5	2876.23	8931.9	40.46	5.7	90.44	193.8
271.32	707.75	503.37	314.45	215.39	488.3	122.57	209	149.94	601.35
461.72	1032.65	155.89	1106.75	4557.7	17049.7	628.32	1653	491.47	1018.4
177.31	0.95	357	855	111.86	424.65	254.66	856.9	841.33	3374.4
227.29	93.1	188.02	187.15	905.59	3127.4	41.65	298.3	218.96	565.25
1264.97	1739.45	115.43	958.55	592.62	2204.95	146.37	1657.75	567.63	1390.8
514.08	566.2	128.52	560.5	483.14	1628.3	185.64	1764.15	171.36	424.65
706.86	848.35	71.4	493.05	116.62	434.15	171.36	1093.45	399.84	1595.05
3163.02	5343.75	195.16	84.55	1977.78	6579.7	335.58	7789.05	347.48	95.95
881.79	2258.15	342.72	4156.25	34.51	286.9	121.38	693.5	2945.25	15605.6
283.22	352.45	65.45	337.25	59.5	80.75	148.75	2685.65	348.67	1080.15
704.48	1004.15	74.97	804.65	972.23	2660.95	354.62	3326.9	422.45	2460.5
547.4	1222.65	217.77	1968.4	610.47	1320.5	472.43	7611.4	1101.94	6735.5
806.82	995.6	115.43	548.15	195.16	342.95	337.96	4883.95	282.03	76.95
155.89	359.1	128.52	1572.25	468.86	3351.6	96.39	153.9	285.6	1273.95
433.16	969	642.6	9873.35	111.86	344.85	165.41	2147	1138.83	5796.9
1339.94	3256.6	79.73	585.2	397.46	817.95	223.72	1331.9	343.91	852.15
305.83	316.35	89.25	37.05	660.45	2240.1	66.64	411.35	223.72	750.5
364.14	644.1	209.44	971.85	268.94	694.45	49.98	77.9	704.48	2480.45
2034.9	3193.9	140.42	421.8	2673.93	5459.65	218.96	1223.6	145.18	623.2
866.32	1901.9	308.21	173.85	836.57	1186.55	103.53	1223.6	132.09	225.15
448.63	893.95	265.37	2327.5	818.72	1863.9	64.26	986.1	111.86	575.7
792.54	1127.65	109.48	650.75	679.49	1624.5	185.64	967.1	183.26	691.6
274.89	502.55	77.35	69.35	142.8	668.8	66.64	171.95	599.76	2921.25
91.63	32.3	193.97	641.25	459.34	1094.4	138.04	805.6	67.83	259.35
370.09	969.95	741.37	7509.75	116.62	414.2	182.07	2891.8	536.69	2348.4
362.95	469.3	138.04	2821.5	171.36	414.2	105.91	306.85	84.49	93.1
643.79	887.3	98.77	33.25	203.49	634.6	94.01	250.8	497.42	3716.4
295.12	428.45	183.26	480.7	285.6	1447.8	49.98	321.1	581.91	2462.4
202.3	72.2	193.97	3617.6	247.52	143.45	121.38	628.9	110.67	290.7
1769.53	3699.3	73.78	418	481.95	1155.2	158.27	397.1	284.41	494.95
1994.44	2769.25	122.57	383.8	161.84	498.75	141.61	1177.05	166.6	568.1
63.07	236.55	72.59	37.05	135.66	319.2	95.2	819.85	252.28	1183.7
251.09	503.5	241.57	3962.45	173.74	152.95	90.44	41.8	104.72	258.4
489.09	1199.85	297.5	2230.6	273.7	1120.05	333.2	1807.85	756.84	1977.9
215.39	296.4	67.83	588.05	217.77	407.55	359.38	1324.3	243.95	630.8
907.97	1847.75	171.36	1317.65	80.92	280.25	255.85	1119.1	1457.75	10090.9
433.16	812.25	161.84	1498.15	397.46	208.05	327.25	199.5	322.49	1697.65
324.87	376.2	233.24	2103.3	126.14	125.4	153.51	853.1	119	420.85
665.21	814.15	282.03	4614.15	149.94	183.35	99.96	1263.5	232.05	500.65
396.27	697.3	63.07	436.05	616.42	2241.05	72.59	846.45	240.38	776.15
240.38	287.85	101.15	547.2	165.41	434.15	257.04	160.55	403.41	1135.25
1056.72	1657.75	82.11	118.75	587.86	1367.05	199.92	1237.85	346.29	2002.6
437.92	1193.2	51.17	114.95	343.91	1737.55	290.36	5147.1	82.11	106.4
189.21	418.95	397.46	114.95	83.3	128.25	114.24	632.7	534.31	1882.9
249.9	342	113.05	925.3	752.08	2853.8	111.86	847.4	72.59	460.75
431.97	381.9	14.28	495.9	78.54	122.55	214.2	1212.2	376.04	1450.65
290.36	643.15	97.58	622.25	295.12	1169.45	349.86	6719.35	74.97	323.95
122.57	65.55	252.28	713.45	330.82	950.95	258.23	1104.85	349.86	3076.1
336.77	513	65.45	779	177.31	828.4	214.2	141.55	254.66	513
171.36	311.6	251.09	1027.9	122.57	213.75	528.36	6729.8	195.16	477.85
430.78	773.3	535.5	1273	1501.78	4629.35	151.13	1107.7	146.37	617.5
154.7	217.55	298.69	3168.25	224.91	510.15	86.87	376.2	678.3	3426.65
1012.69	1433.55	53.55	314.45	292.74	741.95	117.81	1183.7	308.21	715.35
97.58	87.4	133.28	1335.7	441.49	1237.85	115.43	1172.3	287.98	1228.35
386.75	920.55	278.46	712.5	383.18	1216.95	278.46	217.55	308.21	1337.6
396.27	976.6	30.94	105.45	61.88	14.25	167.79	1379.4	679.49	3210.05
766.36	1300.55	284.41	871.15	202.3	722.95	130.9	247	1081.71	4480.2
218.96	432.25	535.5	3133.1	301.07	488.3	64.26	473.1	449.82	2344.6
392.7	600.4	67.83	414.2	185.64	1034.55	104.72	542.45	10.71	562.4
936.53	1881.95	77.35	259.35	442.68	1124.8	83.3	282.15	320.11	134.9
949.62	2219.2	189.21	1292	1000.79	3519.75	123.76	837.9	129.71	374.3
284.41	526.3	693.77	219.45	58.31	100.7	303.45	2189.75	1349.46	6296.6
1387.54	3416.2	198.73	2684.7	2382.38	8570.9	120.19	451.25	2062.27	10212.5
512.89	1415.5	416.5	54.15	266.56	2228.7	117.81	159.6	191.59	227.05
1410.15	2236.3	141.61	1406	245.14	488.3	182.07	280.25	94.01	210.9
354.62	901.55	408.17	8363.8	347.48	880.65	116.62	690.65	192.78	347.7
1062.67	2073.85	173.74	455.05	1794.52	5014.1	157.08	1935.15	276.08	565.25
324.87	880.65	267.75	2566.9	252.28	1159	170.17	598.5	1135.26	4807
686.63	1193.2	30.94	528.2	422.45	1996.9	105.91	665	323.68	1454.45
39.27	58.9	99.96	218.5	192.78	818.9	143.99	1849.65	277.27	1003.2
[truncated: 98,001 more rows]

## Sheet: Figure 1d
Uncropped blots from Figure 1d

## Sheet: Figure 1e
EV_GFP	EV_Cherry	library_GFP	library_Cherry
617	722	360	501
553	663	193	322
580	695	213	521
170	336	548	680
508	630	336	456
317	445	135	495
221	342	300	572
302	474	34	217
637	729	338	516
487	579	283	402
511	649	235	351
432	569	222	496
679	818	449	533
201	291	109	310
559	668	330	420
275	243	327	514
345	477	280	379
510	621	245	389
480	617	586	698
366	550	273	404
106	258	371	473
358	590	213	346
613	692	328	450
524	604	410	462
385	486	335	467
229	324	358	447
330	429	237	217
323	496	483	648
543	625	340	443
688	779	223	460
448	533	516	657
354	435	426	561
482	621	387	474
347	469	330	433
275	390	366	481
254	389	488	649
393	592	488	722
316	417	361	516
197	352	375	534
449	535	360	533
158	313	315	408
348	463	332	497
370	575	208	413
352	520	239	348
378	509	429	492
270	381	425	529
344	481	355	476
392	525	299	583
483	602	372	513
664	795	552	671
514	681	82	337
311	426	157	464
350	540	213	414
372	503	381	523
587	720	261	538
448	618	409	530
558	695	295	371
480	634	116	287
529	586	295	410
481	608	458	596
508	649	367	575
559	668	508	617
421	524	0	269
465	575	248	402
425	535	573	631
514	606	119	549
471	588	614	693
334	437	440	580
319	433	197	629
570	665	374	482
567	658	359	524
172	321	363	510
400	519	245	546
586	716	266	480
460	592	391	522
573	714	161	380
608	672	298	429
349	471	329	365
498	611	378	422
353	497	433	608
424	507	179	379
507	530	364	562
206	322	309	485
360	521	390	662
583	636	321	641
601	699	406	526
494	573	227	487
487	624	178	320
467	540	306	439
295	421	281	399
413	568	285	572
445	586	161	385
463	580	213	365
509	658	208	396
394	573	313	457
407	424	307	435
570	692	244	344
486	583	412	442
474	638	246	412
544	676	224	304
568	682	185	397
502	616	188	528
462	646	312	401
460	594	337	538
373	542	277	348
414	583	236	517
557	662	626	720
554	708	378	542
701	814	194	336
506	611	141	326
322	437	387	533
229	381	277	463
408	547	535	638
462	576	222	364
450	588	264	397
287	357	432	509
621	727	306	467
489	589	288	411
559	690	309	474
402	497	406	590
545	655	168	354
389	510	286	509
525	603	386	483
397	518	310	475
314	418	477	538
366	496	180	261
550	667	514	653
379	487	350	470
372	513	250	370
287	352	468	606
524	617	328	445
373	483	327	357
583	616	292	451
463	628	209	254
595	748	202	112
478	590	225	155
419	598	343	364
381	563	180	240
327	504	377	627
475	628	341	541
416	572	318	428
485	640	365	541
606	733	402	494
559	661	356	476
425	567	361	522
235	392	273	391
360	525	400	555
472	579	306	381
455	564	289	425
341	435	423	596
561	669	396	496
566	617	425	536
257	307	233	356
230	338	314	401
247	285	276	629
384	506	217	544
416	494	396	444
278	425	300	370
592	762	111	330
360	520	266	346
437	573	346	483
461	591	217	324
412	543	215	75
492	608	252	406
341	487	235	400
376	477	382	465
504	622	243	15
267	330	441	516
587	755	258	345
548	695	431	526
413	593	131	512
160	326	296	489
319	532	500	626
542	679	364	456
292	454	584	689
579	716	294	421
439	578	185	347
419	575	253	456
368	460	265	340
322	493	302	380
370	484	383	434
508	637	302	342
482	534	296	321
626	770	369	491
359	503	544	707
680	779	369	583
575	676	238	431
636	707	459	656
404	554	318	308
662	814	496	628
492	614	297	349
366	490	107	0
575	717	182	205
454	584	309	418
495	657	327	428
610	754	365	449
157	283	271	452
456	581	287	0
285	457	249	405
339	450	503	643
655	791	377	530
595	714	233	392
413	516	533	621
633	766	518	608
402	651	278	452
570	731	401	528
432	525	253	525
397	566	302	535
642	735	315	420
466	523	321	562
328	500	433	618
364	427	189	529
459	591	215	450
507	646	345	565
458	628	543	659
249	299	58	392
495	652	337	470
400	590	172	393
458	547	3	0
444	579	232	440
314	441	331	449
337	449	344	487
302	424	222	0
474	585	301	445
396	585	336	490
173	400	330	360
325	404	477	715
578	667	273	384
573	626	233	522
449	568	175	262
579	716	281	553
432	530	242	363
406	501	166	289
406	532	227	473
371	495	247	361
511	635	494	578
604	692	172	321
422	612	421	606
286	380	263	379
367	539	405	563
450	542	304	676
323	477	188	287
491	619	173	407
550	649	296	463
441	567	254	429
560	684	308	420
313	478	427	552
394	498	344	477
498	532	256	343
541	603	163	438
422	517	301	428
483	595	307	388
538	708	419	623
586	713	504	663
203	347	143	495
507	609	290	448
608	733	457	605
349	469	246	335
585	726	114	406
354	532	345	510
428	552	404	551
516	702	248	364
325	491	521	625
284	408	327	538
544	697	348	469
436	540	460	627
445	564	206	435
178	352	165	199
637	733	205	400
519	672	480	660
317	452	282	456
694	804	173	452
373	475	420	565
415	580	644	813
589	683	155	304
243	431	129	345
402	502	40	0
351	508	399	549
486	606	313	603
553	669	418	575
422	554	92	403
373	559	276	296
309	356	257	321
440	527	365	568
475	574	261	409
590	623	480	622
525	668	395	527
435	529	225	479
367	502	282	482
387	550	337	455
291	376	168	193
548	705	163	292
245	333	313	449
445	611	195	390
494	652	210	276
390	544	210	452
586	647	644	750
350	464	199	367
391	432	363	464
396	521	46	488
530	663	429	526
378	524	183	371
403	563	206	480
425	513	330	442
426	550	264	450
344	504	116	422
528	641	511	610
305	391	92	314
312	412	441	521
534	647	463	553
544	652	350	472
446	592	170	73
399	488	315	453
445	590	374	374
349	418	188	220
383	505	171	1
603	745	419	534
527	639	179	98
354	569	642	740
478	560	243	300
556	696	352	543
290	349	341	540
371	542	235	361
243	393	233	435
616	691	212	430
428	631	166	256
382	446	315	388
322	470	240	374
508	615	369	432
552	600	250	612
542	654	422	572
269	486	442	633
618	715	107	234
321	454	239	442
487	630	0	301
534	652	203	424
303	408	155	356
433	548	374	471
356	492	418	731
448	599	520	573
454	523	514	731
375	424	270	340
590	661	179	287
377	488	201	518
564	694	188	286
200	308	286	410
433	576	348	488
466	629	297	411
523	540	347	443
489	667	329	566
562	656	362	501
273	349	417	496
397	589	319	392
461	582	218	478
371	523	491	585
411	558	445	571
437	542	269	379
589	690	402	547
380	475	305	463
498	623	46	239
443	598	325	460
526	635	346	472
668	784	477	540
175	455	177	580
569	733	598	693
414	509	512	613
543	640	244	344
780	832	171	421
392	515	353	539
411	551	231	431
431	532	303	437
536	634	630	794
419	535	347	475
148	351	208	471
401	506	312	531
557	700	296	653
418	540	359	488
369	555	498	658
527	677	234	320
335	379	232	392
506	634	211	402
338	421	520	587
301	425	349	517
364	476	203	363
354	467	353	490
575	626	213	371
451	580	445	606
667	775	178	0
138	335	300	479
195	302	281	396
616	694	222	424
207	403	273	480
575	673	284	463
405	506	326	466
393	530	257	477
436	539	330	419
412	521	324	395
408	439	458	558
362	457	177	55
372	486	191	316
239	275	534	683
490	629	525	646
293	447	27	331
350	460	98	0
433	550	192	171
430	539	166	417
658	786	382	471
465	642	345	403
511	611	345	462
565	688	264	461
331	238	256	441
349	598	284	338
482	618	387	535
525	607	345	580
330	447	221	386
418	514	175	253
627	774	341	488
382	619	207	194
523	713	146	385
578	729	296	333
456	493	362	522
438	548	294	0
330	527	203	297
493	626	582	762
621	719	152	338
208	369	329	450
524	628	388	486
637	699	149	363
592	712	342	423
430	537	215	294
447	602	338	499
305	432	237	354
386	497	229	404
459	579	480	664
283	362	256	412
569	634	418	517
318	542	540	637
428	565	58	251
633	669	209	426
495	610	223	321
295	354	140	353
636	743	322	404
419	555	362	466
552	709	419	525
481	590	205	509
531	656	98	450
332	347	337	432
548	688	208	364
410	515	290	342
201	288	231	261
591	688	335	486
438	562	231	368
367	537	458	591
637	675	281	424
307	396	412	594
429	526	231	430
404	487	235	85
530	648	322	392
496	622	360	485
674	706	308	391
344	474	467	661
384	511	494	592
433	542	354	488
521	604	414	584
366	545	274	430
524	672	171	324
302	365	451	587
372	490	362	588
634	734	80	344
597	704	299	380
610	726	297	507
486	677	349	420
672	765	405	530
675	827	251	368
527	643	169	15
441	586	262	491
448	631	310	420
326	494	406	536
582	714	312	471
366	407	396	561
479	603	88	379
245	289	291	577
445	598	197	337
296	352	341	441
508	634	298	492
238	226	283	456
546	654	261	398
211	241	217	392
359	503	349	461
537	678	192	316
367	406	570	746
392	515	213	299
418	569	154	323
531	676	40	0
728	809	381	538
351	470	366	572
805	845	71	0
464	601	194	323
502	636	141	329
518	686	335	396
320	444	420	476
352	499	154	316
335	493	311	551
504	631	346	467
361	484	527	674
526	647	149	347
392	500	399	503
479	626	245	450
456	579	189	279
443	565	242	456
555	694	158	323
274	396	431	542
476	598	196	368
421	505	322	398
480	656	378	521
324	423	283	406
429	490	261	414
397	539	365	482
560	601	297	406
566	665	229	430
533	644	211	276
627	675	379	531
424	589	263	403
386	504	419	521
446	544	420	525
391	553	310	520
438	574	481	646
465	580	219	240
474	550	464	610
435	576	143	465
299	435	226	402
524	637	308	564
426	552	343	396
470	651	308	474
530	648	564	712
329	487	46	355
379	538	216	343
521	665	363	553
376	512	279	407
241	463	343	527
367	583	23	346
468	611	438	575
379	550	157	376
407	459	276	607
419	528	160	323
380	504	149	61
552	666	241	384
611	746	154	443
598	743	312	410
554	677	228	360
350	437	283	451
265	304	168	0
491	638	172	287
439	534	310	527
312	463	384	506
600	715	298	470
426	527	178	432
752	864	136	344
390	482	438	653
522	627	371	483
313	498	405	498
430	595	448	622
471	600	316	481
696	782	334	661
428	562	218	396
426	562	312	450
548	676	216	328
556	587	183	405
508	579	399	495
624	735	273	433
460	579	306	430
764	858	375	491
548	661	222	436
302	444	239	98
335	463	445	508
415	510	330	542
468	587	0	332
558	653	266	448
278	425	421	547
700	802	234	331
434	569	635	720
451	537	387	562
537	709	565	668
316	441	0	0
391	544	0	310
282	419	184	421
402	479	429	560
515	592	73	272
330	352	247	283
632	759	309	388
656	769	433	534
502	648	152	349
358	492	388	519
551	651	405	546
418	487	283	477
294	407	308	350
627	745	319	377
361	504	320	330
571	659	354	493
457	572	86	412
483	602	359	484
397	543	371	531
574	720	0	268
343	485	263	354
339	479	344	442
568	638	395	534
606	722	370	581
390	456	94	327
440	572	343	498
475	603	249	431
464	602	376	449
438	548	256	362
534	657	229	353
580	642	414	518
469	615	15	0
425	585	299	456
294	411	316	424
247	363	163	293
622	671	384	525
425	580	372	498
377	477	73	0
622	693	201	383
705	850	236	495
524	622	384	515
275	476	249	496
501	614	333	469
407	468	506	637
320	459	0	255
576	696	235	354
361	532	303	553
358	464	329	519
444	539	446	457
565	657	337	615
337	485	335	500
515	638	348	493
312	380	479	565
493	674	426	490
307	422	369	455
391	572	215	317
502	600	104	286
562	731	476	587
265	413	395	546
377	454	157	439
166	270	450	469
551	685	331	483
425	511	464	678
453	552	172	439
569	680	358	478
395	561	264	364
535	662	559	646
390	529	298	553
464	627	477	597
341	385	179	340
630	695	334	443
488	590	545	639
361	448	352	485
300	404	230	262
404	514	253	402
464	621	289	424
312	403	287	372
505	567	270	529
453	562	338	431
195	398	372	547
594	667	435	541
696	830	272	354
561	655	354	429
261	392	128	67
493	610	443	590
259	338	271	427
465	666	513	541
450	517	228	439
436	484	486	703
535	666	342	414
350	430	327	554
409	519	0	364
345	459	419	505
402	529	454	537
189	298	391	601
384	507	304	515
160	220	96	294
346	520	504	665
505	622	252	344
262	353	230	332
512	667	290	364
642	771	202	426
448	614	326	363
441	591	252	428
340	385	109	241
217	403	265	382
270	428	268	368
388	532	279	520
511	702	58	279
578	658	179	476
342	452	225	234
529	641	389	490
397	520	396	502
472	592	628	802
389	467	275	637
423	525	257	362
609	719	337	470
420	555	52	0
484	569	236	439
371	420	347	438
500	608	341	439
424	514	143	383
432	533	340	512
613	726	241	395
535	655	424	527
289	362	240	398
388	544	141	361
386	511	392	492
587	728	179	266
202	331	427	470
523	674	92	15
530	643	368	499
346	506	245	291
386	532	576	654
504	609	546	701
326	427	360	514
462	613	46	339
606	750	148	300
500	588	354	449
537	631	276	391
484	619	375	459
235	208	78	289
468	552	301	422
503	675	360	587
472	599	402	533
707	808	266	446
418	567	211	355
505	605	284	481
366	433	205	334
729	773	364	477
494	592	360	549
388	550	401	547
583	632	360	540
608	710	307	456
400	536	128	447
509	595	337	446
367	487	180	471
484	601	278	477
399	496	291	444
228	361	253	366
567	693	209	398
440	538	309	418
404	564	490	636
578	669	229	333
200	344	229	370
535	673	384	654
582	751	221	432
452	586	238	419
718	832	241	419
550	653	454	591
461	611	386	567
578	733	254	185
748	884	146	287
293	385	46	219
489	618	277	461
594	706	296	375
407	495	351	471
346	532	34	38
559	647	383	487
570	666	297	523
524	633	301	353
318	534	191	139
502	644	280	387
641	759	470	563
638	768	122	313
512	623	135	0
604	694	400	629
443	570	444	511
406	591	231	313
435	653	322	534
531	678	119	342
264	274	232	386
443	570	274	453
314	505	272	530
332	451	244	318
476	567	545	642
359	489	368	469
229	336	215	575
378	460	251	474
404	554	364	469
206	376	631	677
609	728	546	662
532	662	372	453
416	500	211	455
271	415	263	376
471	562	135	199
505	635	210	223
555	704	161	198
289	416	461	614
266	514	266	386
457	601	424	544
368	519	429	554
676	755	567	734
335	452	344	561
443	569	448	598
512	648	322	570
225	275	116	353
661	765	353	489
378	503	294	357
488	613	238	392
312	433	423	543
253	436	270	248
470	616	304	510
492	596	27	243
598	725	461	588
418	573	186	348
616	758	481	583
420	521	251	315
382	495	190	352
268	460	259	234
485	606	241	490
507	687	335	448
340	510	298	378
438	534	456	585
494	578	434	624
351	500	119	226
562	670	296	399
496	626	299	430
363	549	287	442
319	414	233	314
338	460	379	485
474	611	170	352
358	564	240	337
510	632	559	706
412	481	443	562
594	691	243	347
625	714	290	390
477	610	250	540
325	516	417	584
315	417	292	458
377	500	169	420
524	646	149	492
390	511	293	584
503	659	254	290
278	434	320	410
302	358	359	470
311	447	231	329
322	425	132	331
343	352	256	0
423	579	812	612
407	483	808	905
540	607	208	378
404	507	0	256
420	573	312	528
352	464	152	340
341	482	257	324
373	493	209	380
601	735	443	606
467	639	295	439
325	478	347	521
396	601	391	486
785	906	321	419
343	534	305	440
344	450	359	452
470	645	329	554
371	537	258	325
528	700	37	383
600	723	210	389
329	482	366	446
459	545	329	488
395	372	382	480
382	548	374	467
569	693	364	477
564	659	371	416
547	678	218	319
436	591	231	416
331	553	284	328
558	702	424	525
608	682	370	513
399	567	161	281
580	695	323	432
515	652	169	506
620	702	518	762
448	561	181	454
528	643	270	388
537	678	326	450
491	666	269	401
493	615	369	530
385	490	351	513
405	566	430	573
345	522	232	341
224	158	354	521
560	576	244	340
301	429	288	415
318	379	501	705
291	270	336	424
397	546	177	448
510	661	146	299
462	591	344	503
605	711	351	531
357	467	284	517
355	538	309	521
561	630	412	513
562	688	295	365
443	586	345	526
461	557	223	429
437	526	331	512
457	645	217	389
345	438	325	460
336	513	319	499
436	446	357	411
256	442	175	416
499	616	301	444
379	468	136	313
204	130	358	458
381	449	660	766
751	834	294	484
247	438	0	344
510	627	356	490
224	398	250	318
345	557	373	526
405	459	319	407
409	610	359	445
515	646	320	585
375	434	476	648
499	643	251	343
388	512	346	524
498	587	146	294
375	506	279	469
714	790	188	368
341	439	316	473
289	450	316	477
432	504	258	382
503	588	403	535
556	631	331	450
364	513	211	266
406	506	84	442
3	129	203	377
418	536	336	460
275	452	301	477
420	578	293	375
370	450	58	255
381	430	420	532
552	692	402	532
390	506	237	419
355	555	504	678
575	680	217	390
570	658	315	414
415	554	68	355
374	463	155	404
453	616	204	486
446	657	314	399
593	697	320	422
577	685	274	394
524	630	343	468
411	556	269	353
360	520	328	449
394	428	356	494
394	499	473	547
532	653	436	576
436	525	129	323
339	410	298	496
464	543	240	483
561	756	326	625
474	485	143	370
251	344	248	404
326	480	479	628
596	717	375	440
547	700	430	478
392	455	246	338
384	482	409	469
414	619	111	433
742	847	382	276
507	626	351	488
443	555	269	449
376	507	385	460
355	450	226	349
579	701	318	482
403	559	208	429
398	554	172	365
636	725	158	224
476	630	638	773
294	385	63	317
326	421	213	343
691	825	106	375
547	655	310	475
443	557	374	655
561	692	462	611
566	692	464	605
353	479	479	565
630	739	0	461
395	556	350	437
298	461	326	440
680	805	301	374
490	622	166	376
547	706	504	642
382	500	258	623
377	599	483	762
454	621	303	513
381	530	483	587
338	439	46	244
557	677	476	628
419	590	250	402
208	338	351	505
240	381	149	319
320	494	519	692
382	550	314	478
495	624	146	305
643	762	336	563
102	0	246	442
655	760	429	795
515	624	148	265
406	520	221	448
453	585	259	548
392	553	126	414
555	673	338	467
449	588	318	511
331	478	312	403
534	633	135	317
228	238	192	353
390	503	309	424
473	571	191	294
591	646	421	567
416	468	154	182
473	555	310	393
344	448	423	620
433	560	340	460
495	657	410	558
538	672	170	288
459	545	407	553
360	505	328	415
394	463	311	420
681	808	279	447
539	662	429	592
279	429	352	479
611	707	306	369
461	585	315	689
632	737	34	309
200	421	266	466
388	454	295	358
546	634	250	404
568	700	438	512
246	382	371	492
300	452	217	496
385	430	112	358
491	580	406	491
347	384	486	547
329	434	195	236
490	642	131	289
407	442	224	441
245	357	408	549
521	608	428	551
551	659	212	479
240	300	126	250
474	601	350	522
383	498	363	456
620	660	220	461
362	467	325	673
509	644	323	421
492	591	222	345
651	764	541	663
314	504	161	307
505	619	249	455
427	555	98	1
261	350	489	651
215	468	202	325
553	687	222	355
338	475	216	201
440	566	261	297
337	532	367	543
442	541	403	669
317	455	350	479
474	599	183	347
237	374	306	413
389	450	237	266
601	744	407	513
502	648	428	582
390	522	490	674
540	681	122	408
444	575	235	279
580	744	385	529
450	546	394	547
460	552	267	455
423	517	120	377
417	559	353	447
244	361	281	384
516	660	466	564
508	617	384	449
455	517	448	524
439	518	146	394
534	662	169	397
249	357	312	368
310	411	552	703
574	684	393	499
473	581	195	378
243	363	473	550
539	628	275	342
415	547	412	515
507	617	392	579
428	564	336	512
608	763	334	524
549	697	375	484
564	679	356	391
563	643	257	399
482	615	459	615
519	604	398	468
564	727	317	433
605	757	287	345
435	565	296	461
421	550	207	443
407	564	257	280
331	402	243	488
319	463	469	625
356	431	247	355
299	482	213	303
526	593	148	230
528	665	209	351
244	361	320	635
386	551	311	397
370	493	217	457
420	626	250	0
294	499	332	544
480	565	264	398
250	377	359	553
413	489	66	303
540	668	250	361
367	541	314	382
346	500	279	450
278	317	156	437
496	666	196	316
312	379	154	186
369	492	238	394
370	528	221	337
163	188	212	380
466	577	170	263
464	643	288	501
637	760	565	674
485	601	339	483
348	562	329	460
404	470	610	696
447	537	3	392
479	587	432	555
382	470	311	374
467	619	222	349
431	584	0	182
285	405	310	409
581	721	312	480
302	428	370	549
311	416	545	627
590	702	385	464
439	548	405	578
480	592	220	343
292	448	316	472
415	543	379	520
429	600	327	467
414	566	314	421
342	459	295	484
483	585	393	553
425	495	170	276
432	528	232	352
498	576	506	631
359	436	149	453
386	478	513	700
297	401	423	574
510	648	387	485
440	600	330	405
474	596	398	655
447	568	197	363
560	727	266	588
612	680	290	425
537	637	60	378
448	562	358	505
475	587	501	655
585	702	399	533
478	626	232	336
667	780	280	327
365	480	272	499
634	714	399	544
312	449	295	445
671	817	173	340
504	618	158	293
533	601	274	375
306	424	332	484
598	697	415	488
517	629	179	298
535	657	373	663
407	555	409	595
437	617	327	439
590	696	241	405
289	425	384	516
397	580	367	605
545	560	197	398
521	695	317	387
406	564	266	467
325	476	264	351
594	771	128	191
605	707	399	507
482	556	477	529
154	290	393	587
581	696	390	588
263	423	284	449
361	458	257	324
380	481	382	574
274	400	307	354
477	569	348	450
554	640	397	550
319	399	271	180
213	434	351	387
345	499	474	572
389	528	417	516
377	548	333	499
511	657	297	335
388	507	279	513
312	395	306	491
505	616	490	627
393	514	395	578
379	477	126	363
458	546	464	565
520	595	351	452
589	675	416	538
481	610	301	321
516	611	416	567
472	552	634	734
428	504	295	494
369	428	250	374
470	621	407	539
537	609	308	439
729	827	191	424
459	621	251	383
424	589	302	413
385	487	250	488
439	506	282	515
430	555	252	321
527	657	226	391
535	705	378	504
311	471	223	336
389	537	347	480
279	445	258	468
394	562	181	65
381	502	624	709
323	426	394	599
514	636	171	585
701	804	155	322
371	493	439	605
534	652	219	370
191	315	402	515
654	731	260	550
363	447	493	656
528	586	301	377
586	707	528	606
545	671	216	338
594	790	327	529
416	556	313	501
442	259	281	358
382	538	106	360
203	252	276	390
683	754	196	458
418	496	82	287
501	668	449	561
528	596	525	757
206	318	500	531
658	749	287	481
509	653	146	300
465	570	247	372
647	763	233	365
253	391	579	624
370	527	267	488
496	576	314	433
301	469	0	353
318	400	356	456
220	338	150	484
445	566	262	463
209	331	285	471
498	574	334	382
316	423	228	312
674	755	232	480
481	630	94	254
465	601	372	511
322	426	330	450
383	488	27	0
342	487	197	357
518	646	321	530
320	465	321	652
459	567	369	476
330	477	463	648
412	547	526	621
378	472	381	493
385	505	469	617
582	683	139	389
550	613	332	453
645	727	440	530
464	581	425	531
536	629	715	838
266	407	276	350
382	469	438	554
590	671	393	481
412	533	421	556
447	592	133	286
625	749	102	275
584	622	155	266
474	646	166	365
321	477	332	590
298	457	408	521
412	487	208	290
566	680	377	471
162	212	248	401
299	253	236	392
476	584	145	334
419	507	333	498
481	649	269	468
632	700	201	392
438	575	323	430
145	271	493	654
432	525	342	528
394	541	364	511
384	540	562	725
401	495	300	366
581	717	230	341
333	469	133	404
504	597	319	404
351	481	423	555
405	537	320	464
557	689	407	464
314	400	582	697
441	546	320	431
463	596	329	468
391	550	261	369
615	719	355	497
303	434	289	400
670	812	413	579
519	641	404	486
373	494	453	551
365	424	322	505
383	489	339	420
404	554	391	517
292	427	181	239
409	592	440	591
471	592	328	378
348	514	438	565
396	536	281	342
465	574	392	461
613	735	349	472
515	576	494	648
262	490	415	500
275	490	475	590
319	371	337	541
360	503	311	427
483	752	168	476
507	593	480	683
255	330	201	339
207	413	582	724
425	511	239	483
565	634	166	0
407	613	289	490
399	605	310	387
374	509	251	358
464	584	638	806
317	457	172	372
426	545	321	382
537	692	309	387
430	589	281	529
479	602	380	468
587	667	275	365
438	597	604	662
340	508	236	309
332	554	348	439
291	465	320	437
494	667	278	445
358	520	237	413
460	529	387	559
497	614	374	543
496	645	380	457
573	705	233	452
855	919	154	325
454	619	197	363
511	653	296	405
428	581	260	409
438	573	368	486
394	503	500	752
133	263	193	345
465	632	369	479
504	628	290	462
500	641	300	504
384	493	341	494
335	419	235	326
372	480	307	581
441	480	444	494
448	609	128	0
354	464	547	651
390	598	294	535
435	575	171	373
349	471	329	347
346	436	369	506
161	326	304	491
455	610	337	491
620	760	281	328
263	385	287	45
485	607	250	366
582	664	286	456
444	572	574	691
608	681	299	413
531	639	317	402
487	554	138	288
350	533	343	415
399	517	321	459
401	566	407	520
427	583	267	350
497	610	231	343
520	643	353	463
549	613	163	284
448	535	316	501
641	748	207	344
323	479	119	405
519	609	480	620
497	591	435	556
647	773	258	351
479	579	346	462
438	526	201	255
350	388	379	498
506	562	191	398
569	634	426	577
231	326	250	459
372	503	260	337
414	556	283	412
476	582	276	469
426	499	405	606
497	583	437	510
513	583	346	395
126	340	297	287
511	587	233	424
325	417	179	307
404	533	206	341
337	468	189	331
303	364	232	243
630	739	194	289
467	617	460	580
487	575	246	462
410	493	356	479
452	634	324	370
709	817	281	474
432	558	354	493
522	634	299	380
517	676	378	565
543	658	212	400
302	575	325	476
563	603	416	517
401	531	437	655
475	575	422	556
503	637	335	589
534	656	428	518
377	476	172	282
187	377	410	491
447	569	0	571
284	400	131	266
325	383	226	467
605	751	480	661
532	644	325	396
372	504	463	607
481	609	374	466
253	300	308	504
417	530	471	580
520	648	345	436
414	576	319	366
402	519	218	294
480	555	242	459
568	697	539	649
580	628	378	447
744	880	211	338
526	653	319	491
417	534	304	453
451	576	143	114
305	413	255	251
215	304	324	397
377	513	346	537
319	335	123	340
449	566	309	468
535	637	330	466
377	501	180	319
398	453	516	697
347	441	478	554
564	705	335	499
389	494	292	366
475	524	0	0
399	548	355	539
297	433	294	370
614	735	322	508
526	647	335	479
525	624	592	727
301	518	231	507
420	584	233	381
345	518	303	655
488	657	257	370
415	522	379	541
441	559	256	376
293	380	236	523
558	656	262	553
400	555	317	461
393	492	335	458
491	623	339	470
652	779	369	598
622	758	209	255
557	681	60	335
549	651	250	270
350	559	373	502
600	707	249	356
385	491	463	560
430	526	293	388
221	173	325	329
395	543	170	272
496	606	499	630
548	693	419	551
393	503	300	452
431	573	278	561
310	466	287	401
285	396	351	523
416	575	409	537
521	567	445	507
701	851	200	311
604	698	407	572
233	222	258	396
513	608	256	625
538	720	339	482
526	644	202	237
183	257	279	365
460	564	380	331
256	358	328	500
438	568	27	224
425	535	306	395
424	577	404	673
435	468	559	649
244	347	271	409
581	729	125	327
435	590	98	234
495	592	295	391
422	608	209	128
450	600	367	529
46	425	415	532
333	528	246	285
552	653	231	337
539	678	135	429
405	522	500	625
678	794	281	471
488	613	419	488
371	448	378	553
540	694	280	400
379	398	344	424
424	613	245	436
394	560	233	356
449	675	257	345
414	525	487	588
516	676	417	527
288	486	465	557
385	500	68	0
451	519	297	341
395	525	494	638
555	668	213	296
629	811	240	288
473	673	3	365
157	246	265	356
339	291	382	495
479	598	353	528
491	595	241	376
522	639	338	372
366	476	276	508
517	649	250	473
781	884	244	310
310	397	316	332
411	593	182	316
490	574	399	571
398	541	107	371
482	595	294	363
310	488	185	530
414	560	454	583
570	616	299	462
321	467	0	280
368	452	454	597
346	484	225	356
463	549	119	240
565	660	154	498
566	656	171	0
595	705	243	362
521	674	350	413
535	583	390	526
478	594	341	404
493	612	282	412
661	786	305	427
273	371	159	470
410	409	78	318
364	484	319	678
531	638	250	365
460	606	252	306
525	651	144	297
412	545	364	542
411	555	549	658
663	739	210	362
278	455	395	532
481	576	313	554
600	732	287	571
220	474	453	587
348	465	384	466
228	351	174	262
429	550	340	506
186	283	125	404
600	740	350	253
421	569	288	552
320	458	311	464
587	638	377	435
573	655	249	422
441	596	216	484
277	294	257	388
439	577	272	413
141	261	326	409
371	486	145	232
454	603	231	346
573	709	346	500
179	360	358	475
709	833	190	318
352	479	207	496
712	795	223	500
260	444	222	378
426	568	282	465
317	444	405	554
343	444	269	504
354	412	301	441
484	606	377	564
563	666	168	274
519	660	346	375
414	566	359	500
532	650	372	489
450	590	173	337
469	596	275	513
279	420	189	391
633	775	370	428
283	441	240	283
467	639	272	403
457	545	510	598
376	547	375	509
607	880	163	490
264	341	204	236
377	500	177	0
590	668	278	366
253	301	427	593
676	789	132	415
569	652	158	476
587	693	358	569
481	591	196	315
556	635	326	441
391	512	364	456
377	516	275	371
341	502	195	390
439	584	444	576
573	709	287	306
599	664	298	360
165	378	286	538
495	620	356	554
578	715	441	522
313	456	582	692
342	395	486	615
637	765	466	614
619	688	27	246
586	676	633	721
374	515	223	320
665	770	426	551
11	253	495	625
542	628	125	367
373	526	245	507
489	690	96	343
331	484	213	377
342	521	317	434
446	586	254	448
432	527	334	535
476	579	207	304
456	639	303	484
506	606	447	729
474	588	529	629
546	696	63	282
521	701	128	249
327	407	266	371
288	446	301	441
348	445	200	293
368	613	288	438
591	681	416	590
467	618	387	455
431	540	255	0
480	615	377	510
451	513	403	549
317	467	195	164
316	511	266	280
248	403	182	414
731	804	466	569
622	758	297	453
581	686	246	391
259	416	306	545
571	724	3	318
513	582	227	346
359	482	395	529
422	517	426	456
430	560	307	503
412	526	323	408
499	556	227	244
349	509	485	657
524	613	432	635
555	644	312	382
243	437	244	381
336	458	247	513
565	683	443	503
316	486	225	396
588	694	255	277
223	281	301	501
382	486	371	531
551	710	399	479
418	560	229	348
512	568	495	664
304	445	152	411
574	689	247	440
397	511	266	0
303	491	355	510
360	416	388	502
561	684	502	599
494	640	494	746
439	532	412	582
534	541	457	602
327	496	306	443
363	533	149	293
482	571	356	473
348	493	413	434
520	624	355	489
547	586	300	477
309	415	278	417
468	579	424	555
464	575	229	469
370	493	277	483
423	565	398	524
461	614	186	263
514	598	298	385
372	490	0	336
446	601	231	351
361	424	332	497
244	321	218	538
354	482	320	472
395	534	11	285
586	743	309	682
579	634	578	682
335	522	376	537
175	300	172	539
463	581	369	549
419	566	273	299
672	807	261	456
322	364	194	361
397	446	335	530
467	562	302	518
483	609	408	495
385	576	323	530
448	557	440	628
469	538	330	498
410	486	88	344
364	499	250	336
339	428	306	460
450	545	347	427
309	404	309	406
382	611	364	444
250	398	326	559
506	642	476	612
321	486	19	424
593	631	368	536
504	609	243	481
482	608	111	212
243	444	164	27
417	518	506	585
380	538	100	159
486	646	397	553
114	261	389	507
360	506	563	646
466	587	269	437
315	407	395	434
215	317	385	509
481	592	0	277
532	658	302	415
729	803	116	294
484	585	283	375
514	641	420	553
577	624	383	454
452	593	288	460
510	654	298	359
374	490	281	340
729	839	458	568
205	320	82	291
324	511	238	368
549	749	460	592
460	496	233	368
506	668	411	505
394	500	225	299
462	565	215	254
504	622	484	638
327	434	344	508
572	693	445	617
485	589	507	631
360	483	303	455
522	630	337	500
466	633	738	789
589	716	421	570
495	587	306	453
530	645	446	587
753	858	248	354
406	523	375	488
343	470	495	649
483	589	360	435
294	448	192	332
326	515	258	378
372	549	310	466
542	682	420	564
655	756	323	386
450	566	133	126
598	731	267	480
554	704	321	488
241	340	301	507
402	502	169	0
389	526	533	641
234	371	418	631
628	695	408	551
466	618	348	501
357	477	339	564
414	559	353	654
630	745	117	237
278	421	379	654
499	623	196	0
600	716	225	370
349	461	201	319
352	185	425	570
379	500	450	525
376	481	306	434
459	588	165	356
648	742	384	537
382	533	376	506
464	539	204	232
615	746	428	584
433	474	218	0
469	536	484	600
291	453	327	466
269	365	310	399
462	659	279	371
519	677	395	519
369	475	106	0
492	614	368	452
335	440	420	598
279	379	322	531
568	650	183	395
438	587	346	486
571	641	237	224
168	117	348	500
404	533	326	508
321	451	362	498
418	558	190	277
446	501	296	345
311	501	268	370
613	722	615	749
680	746	279	464
308	537	352	522
679	844	177	332
442	566	177	403
544	695	154	0
544	678	381	517
590	683	538	634
458	583	302	304
655	715	286	420
311	439	138	397
495	602	248	322
438	545	361	495
563	682	713	846
321	403	287	476
329	457	319	448
400	532	210	378
532	722	206	372
521	626	270	368
541	638	367	468
359	544	379	570
281	469	297	406
637	709	215	366
544	684	286	375
321	383	341	514
401	625	329	458
276	416	259	333
406	580	286	395
419	506	479	604
285	273	241	462
526	667	268	556
368	485	189	507
339	483	296	544
421	508	149	311
211	349	282	530
328	499	314	414
240	248	225	244
563	665	387	557
402	496	183	265
215	313	342	518
574	732	366	455
392	501	425	613
561	619	222	535
407	525	145	417
601	664	358	394
508	595	355	491
636	715	170	376
583	666	222	97
256	388	317	421
444	579	178	457
505	630	308	441
210	376	434	493
572	608	228	329
343	548	328	456
665	857	340	489
262	0	319	415
569	672	316	442
522	644	444	642
312	424	202	276
294	377	433	625
661	792	402	531
498	626	351	482
398	522	299	368
416	556	295	453
546	641	112	261
371	508	346	524
374	532	327	544
520	703	302	366
663	827	606	706
494	626	292	514
419	567	301	430
424	585	318	454
377	556	183	287
507	640	297	474
350	483	194	342
530	624	487	621
438	561	472	631
478	630	392	438
474	588	408	477
513	632	321	430
525	638	442	683
453	580	397	525
430	558	455	607
355	474	352	522
532	587	321	537
488	616	313	483
555	681	240	381
533	662	351	443
356	492	387	514
504	679	291	447
382	546	304	230
522	635	509	685
500	638	356	529
417	509	373	537
354	507	169	338
408	523	394	561
599	691	247	480
366	397	305	420
395	548	297	518
283	430	314	430
381	492	429	552
379	515	68	0
446	597	175	389
446	510	397	533
441	570	611	729
334	502	393	588
583	708	330	417
100	285	169	288
225	374	250	499
363	493	566	751
569	739	484	615
461	509	468	588
363	458	396	499
417	512	158	454
527	654	216	470
477	656	268	412
466	627	550	629
320	459	371	548
539	604	52	479
575	663	424	497
424	584	372	437
401	513	373	445
211	428	250	306
389	456	424	527
451	626	414	495
415	550	203	341
332	414	149	348
353	482	324	381
311	427	238	337
445	568	255	318
302	444	344	479
335	447	100	283
434	590	323	422
470	557	261	435
446	567	245	359
457	611	314	382
510	721	322	450
500	582	325	367
654	742	208	355
455	537	513	727
311	479	232	404
351	513	397	511
458	622	7	291
445	594	429	594
423	577	395	491
384	550	340	550
411	519	353	511
399	560	308	430
379	496	265	369
418	549	318	460
434	574	537	687
[truncated: 8,001 more rows]

## Sheet: Figure 1g
DMSO_GFP	DMSO_Cherry	BZ_GFP	BZ_Cherry
418	488	192	0
299	506	537	623
155	340	459	583
280	340	289	432
186	326	253	281
259	278	247	305
356	445	395	421
124	243	306	401
296	332	242	285
252	390	236	334
56	218	265	338
222	281	120	117
406	472	316	325
242	303	366	474
265	314	296	381
162	305	337	453
296	0	322	359
257	290	305	375
344	443	317	331
295	385	344	407
300	311	369	444
286	390	276	298
522	566	104	277
213	277	195	0
206	330	329	447
585	719	426	542
524	540	280	302
195	176	157	137
273	307	203	261
352	416	203	212
171	0	251	226
319	347	322	333
353	417	272	285
293	285	297	417
218	328	215	268
358	329	217	308
469	535	268	241
569	637	324	340
223	344	174	256
251	163	468	545
367	420	348	490
158	418	279	322
257	211	282	276
178	291	189	210
347	437	349	385
228	242	222	204
312	393	246	318
403	441	455	505
302	370	177	356
388	426	391	397
362	429	313	379
162	293	456	472
353	492	428	523
291	451	351	359
130	212	249	322
209	249	372	440
164	286	231	302
289	640	223	243
226	323	272	380
213	262	162	0
412	457	237	247
169	398	321	176
201	328	359	452
129	416	231	338
357	369	376	498
715	763	303	345
260	299	175	180
160	260	251	316
351	461	344	410
479	523	396	460
340	404	320	381
479	433	364	360
344	559	339	354
184	0	344	400
155	346	215	0
388	409	268	271
402	458	441	519
503	629	274	377
488	525	280	330
334	491	215	217
352	402	386	457
278	333	290	358
178	196	396	441
233	387	380	485
466	600	177	0
406	457	315	362
299	425	309	346
184	248	270	333
276	406	255	354
376	515	318	345
247	196	269	363
211	352	222	316
243	0	250	320
170	22	332	425
365	441	327	399
101	247	213	270
149	328	240	227
498	581	410	422
306	296	336	104
342	458	225	267
337	384	348	381
175	176	215	230
275	292	374	463
193	282	437	460
477	542	349	405
258	385	291	333
0	36	265	80
298	290	302	346
316	399	361	382
310	297	245	310
202	387	353	301
274	279	358	369
143	189	140	314
238	473	286	364
164	201	271	370
482	498	545	582
378	440	174	0
450	479	296	327
311	388	210	61
313	313	455	527
52	309	448	453
248	396	334	386
403	453	353	362
427	541	178	0
265	281	318	414
107	281	339	430
428	465	500	610
234	293	189	0
324	420	213	216
161	311	313	392
436	480	277	145
270	396	250	210
192	432	288	327
230	277	326	420
322	432	308	311
187	322	472	582
322	398	425	441
312	373	208	247
603	647	217	374
348	407	95	0
171	302	270	279
301	12	336	456
157	326	380	464
245	300	247	308
289	329	313	372
295	416	214	245
116	370	349	445
275	320	225	255
230	361	294	390
328	389	370	371
274	385	505	570
215	366	496	524
11	0	209	340
384	361	494	542
296	339	234	286
330	387	117	268
297	440	443	501
397	380	210	319
273	422	313	428
271	337	327	361
340	473	382	461
287	298	285	363
397	450	156	157
330	355	277	357
214	315	294	339
220	316	110	152
106	0	287	303
191	0	485	607
468	516	215	357
166	304	357	451
133	324	199	374
255	215	287	78
106	67	261	408
371	462	252	0
224	441	338	470
434	485	317	364
499	554	255	227
352	364	477	529
83	163	274	301
308	335	393	425
190	380	309	351
242	274	317	380
269	350	466	505
551	610	212	339
276	0	426	476
336	320	194	247
254	373	310	449
354	81	235	200
245	463	345	394
340	470	345	312
350	441	532	605
420	558	233	221
407	509	320	403
287	321	319	454
192	233	389	474
231	311	198	336
332	385	239	342
182	332	378	395
385	455	398	373
285	303	341	450
301	123	275	310
432	451	263	365
169	1	187	272
473	494	130	115
224	313	421	545
164	297	203	271
430	548	253	257
323	568	286	394
164	269	240	210
413	486	319	440
8	339	607	679
291	306	306	391
134	235	406	424
326	351	240	120
319	370	311	381
355	517	448	512
245	296	241	210
242	408	303	197
437	534	158	160
446	570	225	262
384	490	191	236
395	465	319	336
173	257	258	318
263	505	257	1
222	230	318	413
320	409	204	323
432	470	410	503
403	609	310	383
262	418	227	288
149	32	270	287
356	503	303	393
565	694	624	674
326	427	234	267
254	512	106	88
492	570	325	351
244	311	236	210
406	449	227	152
201	293	213	227
347	387	321	376
366	381	435	457
318	445	303	61
232	325	228	313
154	312	461	514
124	259	258	170
247	438	249	370
255	314	295	282
232	266	232	244
491	557	312	399
432	525	281	329
234	298	363	407
147	323	375	449
249	379	415	433
477	549	450	468
221	261	242	379
59	185	580	604
368	396	312	315
503	551	157	266
230	329	259	319
301	384	286	368
393	551	155	273
124	97	322	386
353	438	158	0
124	108	204	250
464	560	325	421
282	357	256	320
354	411	383	391
481	611	254	403
475	509	392	496
260	311	219	251
266	348	235	280
306	423	172	251
214	413	516	591
310	405	383	491
263	305	303	254
326	434	295	331
199	310	276	265
242	0	219	286
268	258	465	495
442	493	307	450
431	551	178	347
201	228	241	254
286	373	239	289
395	451	315	254
261	272	257	276
162	61	443	491
266	293	254	249
413	495	281	325
373	484	155	72
471	562	403	375
171	206	388	413
392	544	198	310
306	344	401	420
310	364	428	487
156	312	442	469
317	417	324	436
224	93	449	547
287	334	263	175
391	415	127	195
232	306	319	249
249	324	254	279
330	360	73	314
266	337	277	348
349	408	191	238
294	366	381	640
446	519	319	378
247	301	246	234
285	316	430	487
623	681	307	319
146	193	398	436
293	387	335	337
278	367	421	541
150	178	467	579
211	318	361	299
269	336	233	316
212	277	258	243
160	369	243	233
404	500	393	543
197	140	272	275
382	587	285	338
431	540	254	167
270	324	329	533
538	683	347	381
276	265	300	354
392	535	116	191
140	236	289	215
243	320	252	251
450	512	219	304
342	362	214	300
470	534	322	440
455	498	326	316
170	272	273	415
141	242	521	575
386	409	457	491
339	416	374	386
431	441	273	426
370	426	299	457
323	389	316	381
318	366	410	520
476	508	377	419
207	276	418	458
190	1	442	527
287	349	262	340
431	451	0	27
0	93	285	328
362	436	352	356
254	457	302	350
337	389	205	265
246	354	429	512
390	442	440	592
379	435	244	411
408	451	227	353
340	365	214	319
276	96	341	494
435	482	339	363
482	521	308	336
170	279	330	393
305	451	513	629
347	363	277	309
447	499	343	401
450	533	377	425
368	418	487	585
387	430	280	7
137	321	329	280
206	0	240	426
106	267	337	411
216	310	228	308
198	282	459	514
294	517	502	547
364	458	166	170
413	462	333	408
346	473	425	460
198	129	262	304
319	392	279	317
433	465	247	193
231	283	203	243
272	261	272	310
383	427	274	304
169	249	206	214
372	452	348	420
222	416	311	358
352	374	354	433
571	641	367	376
427	505	275	239
292	362	303	390
359	532	270	349
190	306	337	375
460	506	156	206
455	503	169	315
180	382	337	409
275	279	287	394
480	614	252	273
362	408	61	0
461	589	306	435
406	465	206	162
322	361	372	429
220	0	268	314
289	305	381	463
359	444	138	0
287	310	302	321
275	351	380	386
270	246	198	322
242	126	312	350
363	338	210	155
230	153	353	480
199	198	306	307
373	508	374	116
336	385	259	255
241	341	338	488
224	255	237	241
301	277	293	472
347	377	393	427
158	0	221	318
318	435	365	452
194	438	228	481
382	475	408	513
215	426	277	295
147	188	272	309
95	173	313	399
240	274	243	279
435	552	482	542
167	0	224	0
228	320	433	517
367	418	242	315
345	416	282	403
260	314	371	404
271	407	449	510
288	370	95	209
235	277	238	334
305	376	320	344
276	484	430	481
371	440	346	449
354	364	245	258
417	456	261	309
267	343	299	318
349	546	384	374
466	572	377	431
315	603	363	526
250	473	491	597
65	241	137	116
560	646	300	346
325	392	391	436
167	290	144	285
321	342	436	494
222	265	220	162
267	290	349	322
371	431	343	433
476	584	241	344
263	405	327	427
272	327	301	397
267	375	322	320
212	343	274	315
314	382	297	339
411	507	291	99
611	650	267	330
306	378	361	403
342	343	178	231
206	285	237	261
368	539	300	339
430	397	438	499
373	558	261	80
254	360	221	54
285	289	329	419
332	427	335	301
208	0	352	441
394	431	431	500
373	374	213	294
284	338	389	469
308	362	218	259
274	369	147	175
396	438	256	250
100	0	234	191
294	376	252	295
304	297	297	259
106	46	283	378
210	515	247	333
104	259	384	440
272	346	174	311
297	431	466	541
229	0	373	385
419	516	294	299
522	590	252	135
399	483	170	204
395	479	247	307
153	0	270	277
311	320	261	360
179	232	238	324
281	384	271	299
248	309	198	307
170	332	370	397
371	461	246	175
183	358	449	587
408	561	174	226
387	444	267	220
337	338	284	256
285	446	380	458
98	0	218	81
357	418	217	305
189	238	294	343
219	295	214	282
282	393	277	317
266	117	204	216
306	343	217	301
164	423	97	346
325	304	268	135
263	0	244	359
314	481	342	453
363	425	270	358
349	412	351	451
114	256	285	433
418	529	306	441
228	333	467	630
286	530	184	143
467	550	158	207
311	350	191	314
433	484	252	263
287	272	434	536
286	255	371	467
267	511	310	342
433	496	307	397
234	386	403	474
381	471	285	158
570	646	276	399
363	430	328	428
374	467	221	259
299	356	413	460
355	509	259	220
268	341	480	526
264	264	377	551
379	449	282	301
278	346	164	315
466	550	503	571
329	453	416	463
289	530	271	456
489	559	317	129
246	269	431	555
190	329	198	338
211	450	231	274
259	483	213	217
346	380	213	287
306	373	8	0
312	362	346	493
558	594	184	0
238	351	311	364
408	497	238	293
216	190	237	279
377	436	245	290
462	541	347	419
515	524	533	575
174	335	359	349
314	407	333	478
421	591	506	634
293	342	223	134
337	352	341	462
255	337	386	508
453	538	275	402
221	287	295	324
329	370	308	353
371	362	227	199
254	358	491	565
309	411	556	653
374	401	303	343
337	391	256	0
363	422	233	304
471	493	236	299
233	189	349	383
261	370	242	224
150	226	352	412
209	412	365	404
175	259	349	430
276	351	274	335
234	480	145	178
518	663	358	367
101	0	250	218
313	344	338	245
279	266	243	304
461	516	158	67
343	420	489	547
487	534	234	340
234	333	358	397
332	409	278	268
346	404	262	370
121	256	101	201
423	451	326	395
253	318	298	322
169	426	352	111
275	332	314	411
455	488	300	370
324	382	263	446
244	356	349	361
332	465	170	326
257	317	279	268
469	492	296	430
341	400	248	272
355	377	348	480
283	366	218	345
208	268	106	198
365	363	194	366
221	324	301	380
232	309	237	210
298	162	399	449
337	399	366	493
404	448	110	182
274	394	460	529
432	501	316	409
225	125	279	312
449	613	219	322
239	377	270	242
392	444	550	620
476	498	315	310
526	592	273	229
273	475	188	182
446	485	331	359
326	385	316	415
329	360	208	0
232	0	262	320
333	380	196	170
153	345	324	411
385	513	253	302
424	480	287	278
558	592	304	267
497	539	380	389
202	303	304	307
248	461	331	430
203	101	438	444
469	582	424	489
230	360	259	255
446	526	238	255
334	396	336	313
239	314	207	254
388	433	293	392
206	355	478	526
199	164	310	453
344	485	218	244
164	0	363	420
211	278	274	385
325	360	443	443
176	343	346	346
282	315	228	302
256	362	299	325
226	352	214	319
289	94	543	568
396	514	205	292
389	402	439	436
189	473	271	157
318	354	283	455
255	444	373	386
403	458	329	354
4	190	431	518
334	392	298	366
397	463	317	430
396	496	272	327
464	536	264	356
481	527	228	278
223	0	164	29
110	0	221	44
451	509	225	104
309	484	281	318
254	272	277	323
198	266	380	459
417	562	294	316
253	363	460	516
277	178	449	557
243	338	277	396
348	417	259	391
330	358	210	229
307	543	304	278
362	397	299	0
407	452	325	395
291	362	56	50
399	542	404	487
297	308	237	356
184	226	299	339
256	332	271	0
231	416	265	56
407	606	320	415
338	548	314	446
189	367	281	315
283	375	277	292
213	357	488	566
159	0	246	280
221	424	289	261
321	339	527	576
104	259	400	506
466	510	348	452
320	515	208	197
289	338	312	420
279	295	240	374
109	189	148	85
295	313	332	408
295	0	325	305
167	366	282	323
275	218	103	87
0	87	268	331
358	448	321	415
372	442	476	489
270	56	530	556
332	416	421	475
234	305	363	302
244	313	178	234
93	328	218	235
389	481	314	374
289	172	278	281
254	251	308	325
264	382	620	672
367	451	195	0
357	367	317	417
336	384	485	545
296	323	439	486
415	492	255	283
329	441	385	439
221	208	485	513
195	317	264	325
195	10	351	360
260	393	337	400
244	337	374	347
466	499	207	25
210	248	345	483
214	282	502	549
189	125	284	360
201	338	201	318
172	254	388	506
372	457	296	307
469	525	318	445
237	418	350	460
345	413	274	291
601	671	583	618
440	570	282	376
433	512	329	323
335	421	395	527
221	385	261	436
367	419	400	459
331	393	250	302
124	165	209	154
203	351	319	364
257	320	480	610
97	74	402	549
285	276	308	506
298	347	242	293
271	479	147	278
271	362	220	192
274	390	403	458
210	61	479	673
344	401	346	322
395	396	0	165
311	469	340	340
433	518	426	484
349	351	407	99
345	479	329	324
458	514	393	434
248	504	308	374
435	438	170	210
220	390	378	511
90	284	200	227
358	365	345	362
129	0	384	431
472	531	350	361
192	219	204	255
417	498	283	354
282	438	184	223
245	249	346	437
485	534	279	317
176	0	147	217
206	491	428	485
295	377	177	222
217	286	238	292
165	277	547	591
296	410	260	0
355	455	411	473
229	322	381	453
336	522	167	4
394	498	265	293
285	331	225	465
134	292	220	0
342	387	404	527
330	378	349	432
270	323	325	449
332	381	203	82
282	299	191	188
261	248	223	250
362	427	116	38
238	355	252	278
360	426	271	272
301	374	282	265
580	588	317	467
185	218	218	309
430	449	179	196
165	286	218	0
549	584	260	281
239	407	155	0
203	285	310	374
363	417	358	340
289	325	252	245
311	364	301	390
434	502	291	349
379	465	292	331
495	546	229	280
249	272	207	146
193	164	339	418
345	391	158	0
223	261	498	571
241	236	366	477
281	373	341	376
236	281	400	484
343	401	251	310
249	350	139	0
121	222	302	380
355	453	283	341
520	574	222	0
288	439	235	146
161	303	509	558
345	378	297	332
268	103	212	314
298	516	315	401
172	285	393	453
235	348	212	230
172	277	183	183
227	220	335	113
310	342	312	437
366	403	254	258
313	456	253	306
346	383	226	257
184	231	208	267
277	332	274	164
259	256	306	395
337	474	568	597
401	507	106	329
393	488	405	461
429	502	371	426
152	204	449	495
292	363	309	292
219	391	153	85
232	287	267	416
186	441	261	352
412	553	194	42
242	281	189	285
351	383	201	199
343	444	399	420
325	386	321	315
245	298	481	607
245	311	101	207
420	493	451	560
483	599	440	500
422	455	0	0
219	331	231	268
178	462	291	407
259	319	339	582
237	285	267	314
282	327	334	406
342	358	301	325
440	486	318	388
469	553	248	268
54	294	535	644
397	493	321	403
255	310	358	544
206	289	296	321
269	101	342	432
326	402	249	166
467	566	353	352
411	596	449	575
537	523	308	373
24	199	257	280
280	268	278	350
316	430	212	212
427	560	288	305
391	427	315	427
93	0	242	316
333	502	302	530
456	493	277	345
345	442	187	211
223	245	389	462
323	342	227	286
274	367	330	390
130	248	198	253
148	97	223	246
407	398	298	338
222	239	420	491
460	552	314	427
336	436	201	269
419	528	340	411
459	493	140	187
313	333	302	383
357	413	516	606
264	381	322	470
149	275	262	457
461	545	391	465
189	418	313	337
426	489	305	335
372	468	238	285
112	187	262	101
522	580	340	423
308	325	266	342
366	241	262	291
361	382	272	274
329	460	257	288
300	342	317	377
362	404	322	337
387	465	319	395
252	324	143	247
368	405	558	594
510	592	160	82
349	388	244	328
199	264	256	303
311	347	381	415
330	398	283	329
276	327	409	486
271	475	237	277
171	365	177	224
397	457	259	363
334	385	147	220
470	549	417	472
349	670	251	0
459	556	308	348
322	466	180	153
264	103	337	385
479	548	222	222
256	299	267	304
329	370	642	662
323	483	318	423
239	404	264	334
261	306	217	242
248	323	210	238
397	449	241	0
399	431	176	137
382	510	338	394
463	522	352	419
248	437	374	507
359	483	361	445
403	473	285	307
376	450	151	346
363	436	348	458
208	327	232	212
196	281	325	416
104	249	355	409
214	127	284	378
467	572	238	104
206	190	333	449
387	452	328	0
141	66	270	0
396	452	192	64
271	456	95	0
502	518	448	463
345	407	134	0
302	382	346	347
494	550	69	80
383	457	201	269
320	377	454	528
357	441	242	441
365	498	293	382
308	364	255	285
285	330	162	0
178	254	330	311
349	469	121	153
319	407	371	347
253	329	299	273
291	521	365	451
365	449	248	343
187	305	254	318
271	331	209	286
85	0	251	281
250	416	239	239
93	0	405	526
512	657	227	239
337	378	267	350
317	358	280	314
145	0	549	615
271	353	375	462
269	279	220	267
210	220	419	478
291	441	255	236
330	466	431	476
279	323	393	492
259	303	285	376
254	307	271	371
266	274	319	385
550	606	348	340
190	227	257	403
261	324	360	413
265	317	375	387
149	436	169	278
354	437	240	257
184	244	262	317
395	511	384	429
294	363	294	293
203	464	337	457
198	275	455	466
402	444	428	552
427	411	295	283
284	128	192	184
398	467	442	513
382	557	326	413
252	266	412	496
201	330	235	483
424	426	254	171
258	292	280	341
215	277	301	385
337	412	215	276
214	290	341	424
247	339	262	384
210	117	267	425
220	0	365	394
317	280	343	427
328	420	315	354
394	517	193	0
185	390	273	301
244	255	270	329
175	439	361	193
399	516	238	329
517	580	309	397
394	442	222	319
294	259	384	486
153	256	250	343
399	461	154	344
211	305	238	288
493	581	411	524
343	397	272	295
110	253	328	390
189	412	281	410
481	573	252	400
304	203	460	554
282	355	366	363
155	178	200	222
341	381	231	0
282	237	306	373
482	539	335	371
224	42	189	289
284	358	306	335
257	396	214	360
450	507	278	283
199	285	243	271
202	40	176	179
306	403	424	479
268	375	250	277
244	303	182	325
397	445	269	388
291	411	243	308
298	334	331	205
250	350	511	651
288	337	334	330
233	1	207	179
153	253	308	426
159	293	142	355
364	373	289	298
444	554	250	339
268	397	259	386
460	510	243	220
255	403	363	411
393	444	304	206
460	538	349	375
379	429	272	267
290	414	204	140
153	366	361	517
267	375	231	315
299	398	329	415
318	452	252	329
244	298	350	419
352	400	241	185
125	369	261	342
314	345	181	249
251	0	185	240
477	565	434	522
285	359	386	433
387	441	329	320
429	530	347	435
237	311	254	340
429	525	321	344
126	238	251	398
390	533	419	490
457	556	173	318
237	555	322	371
329	416	355	393
360	367	192	281
242	50	196	71
380	424	253	244
210	279	398	364
185	207	729	0
215	349	343	417
194	241	227	241
331	419	296	46
350	432	367	416
293	340	266	341
323	468	469	409
237	486	264	278
251	411	486	548
306	460	148	216
493	592	253	0
320	400	364	518
73	226	388	483
392	420	371	457
261	491	363	475
358	611	384	391
218	338	242	481
314	270	234	255
397	420	286	307
95	232	344	445
268	213	227	286
52	150	269	256
188	434	389	555
322	316	263	245
257	412	364	463
254	305	252	114
409	454	255	237
335	506	326	425
372	417	262	409
330	379	259	206
321	362	340	426
180	203	445	554
219	301	431	498
179	192	247	274
311	392	357	395
563	580	375	444
327	368	421	491
267	198	306	393
198	314	259	304
282	383	390	432
314	462	388	524
412	475	362	405
285	332	456	484
152	0	401	516
326	441	347	435
47	82	238	84
603	646	303	241
357	396	251	358
394	486	364	446
453	471	379	441
228	413	402	404
278	315	382	447
249	319	266	376
404	509	333	336
274	0	293	390
199	410	193	322
187	234	231	268
508	607	283	267
21	0	200	80
487	498	275	152
334	362	192	233
197	259	269	352
503	604	275	318
280	166	201	372
321	386	218	222
65	0	315	339
222	267	342	461
406	543	226	125
226	201	239	272
249	472	434	469
282	511	203	224
345	417	318	197
134	303	301	331
234	240	323	370
562	586	533	566
264	286	303	317
456	501	307	401
345	412	290	329
346	472	240	187
259	275	171	247
307	410	474	564
234	239	246	230
497	587	338	321
208	0	412	499
162	230	354	410
336	569	178	124
144	220	281	331
216	296	219	288
178	291	240	142
260	464	227	243
327	457	347	350
367	438	237	253
47	210	374	524
400	444	242	253
278	462	244	307
289	370	499	533
387	466	283	291
457	555	215	266
276	297	220	350
157	292	300	394
259	419	165	0
187	298	295	475
347	358	199	228
357	341	371	407
402	442	339	373
173	391	332	402
309	367	212	0
149	359	429	501
326	355	393	506
260	285	324	480
133	132	279	347
447	656	345	0
272	363	325	384
476	557	335	435
333	461	352	421
292	350	351	433
0	188	294	428
270	401	417	485
175	279	278	308
386	435	395	477
230	356	434	548
302	266	294	404
246	423	251	239
266	314	412	436
357	379	471	579
307	335	342	452
280	387	347	0
171	12	308	333
237	328	242	304
276	536	556	587
181	412	374	486
233	0	369	489
307	381	361	341
383	481	385	426
400	592	270	327
360	419	372	389
337	495	640	314
146	226	313	502
372	483	221	254
282	347	301	115
381	471	285	370
260	223	372	420
210	347	173	321
130	297	259	400
288	308	308	335
359	407	109	258
242	288	447	548
412	500	428	476
500	515	272	327
418	434	131	44
273	252	291	0
323	361	315	285
336	412	379	427
233	335	241	265
334	388	277	295
296	357	410	430
93	287	403	508
343	400	464	526
310	0	405	413
268	315	197	252
491	511	266	265
178	347	357	357
306	365	241	81
172	381	419	487
372	460	173	0
273	201	313	333
383	570	440	547
226	357	245	0
164	376	358	357
237	299	314	415
326	354	184	158
217	437	333	220
311	444	248	281
335	495	229	299
335	405	283	304
261	172	280	241
145	124	479	539
194	501	287	338
179	257	220	338
346	561	269	341
184	453	409	399
413	448	344	430
317	508	279	447
208	215	229	386
218	345	267	339
367	383	230	317
167	191	355	382
181	402	214	384
211	44	203	219
251	366	280	296
299	404	249	109
210	417	370	404
439	552	404	499
263	359	400	502
280	396	109	273
308	12	264	291
285	430	235	325
465	530	389	448
380	396	200	256
356	323	359	425
100	126	331	119
340	487	297	361
200	0	286	310
139	0	433	498
280	328	400	600
338	351	350	329
293	303	420	511
396	444	372	429
239	247	208	211
513	600	388	452
214	119	238	148
100	224	309	321
277	387	291	376
268	321	250	0
347	554	191	131
255	298	177	0
366	523	207	225
250	307	280	417
220	388	302	379
292	402	422	562
361	418	314	391
215	250	273	284
271	373	249	217
355	0	316	475
237	0	195	175
295	331	298	351
282	303	201	353
345	393	219	312
385	372	356	394
274	347	97	82
206	115	384	406
272	283	380	486
320	574	295	300
317	289	304	322
188	276	254	293
362	444	171	234
250	297	259	381
260	353	568	552
100	232	349	433
461	523	323	415
364	423	214	323
251	375	247	288
252	423	175	341
275	0	269	119
86	228	129	46
329	440	491	493
313	384	241	249
265	339	247	284
252	313	291	323
125	155	245	288
194	253	272	259
104	108	259	310
219	233	218	257
224	193	394	550
366	412	267	375
232	242	334	368
284	453	313	336
317	318	251	352
322	530	277	302
281	316	309	397
274	154	309	352
217	261	224	292
237	352	265	362
303	354	459	501
309	408	389	354
337	454	431	472
349	386	252	287
460	597	205	0
264	284	496	631
162	20	364	493
387	466	540	573
302	541	477	563
314	506	61	166
150	87	329	461
357	425	228	374
220	363	100	253
421	547	240	356
248	321	206	262
116	106	317	352
488	556	424	490
308	405	322	326
175	310	170	0
317	361	301	305
339	443	328	365
157	194	302	299
357	415	388	517
521	609	372	443
422	478	326	329
242	373	468	535
255	274	204	263
264	362	464	440
510	559	255	198
271	426	304	325
481	536	337	359
352	386	305	367
187	405	417	506
445	554	306	290
230	0	125	215
283	291	303	293
496	573	353	364
225	571	236	296
249	373	329	345
222	326	106	175
361	429	292	347
429	454	333	345
59	0	316	478
274	357	316	422
475	509	294	302
471	516	250	314
154	174	246	210
476	538	166	261
456	542	365	445
148	297	278	390
197	0	278	321
257	374	301	377
223	315	417	403
411	455	312	399
181	292	347	414
194	306	139	250
242	325	260	316
292	486	192	173
283	88	257	328
261	403	431	497
206	322	273	285
132	365	284	386
529	561	334	526
302	397	395	454
259	431	268	310
407	444	541	592
322	331	333	259
272	304	209	234
461	515	373	454
401	524	317	444
551	633	255	377
372	447	264	278
237	362	361	502
201	266	333	385
294	389	178	263
310	399	354	370
593	670	399	433
271	42	308	321
306	555	454	578
319	475	383	375
316	411	307	374
421	533	247	182
93	149	239	306
423	443	230	234
65	74	357	423
256	302	397	508
213	280	302	329
343	499	389	426
163	327	240	309
231	341	205	291
306	133	316	444
209	296	261	327
546	608	528	590
609	656	252	345
263	330	265	332
483	592	247	245
325	478	230	199
197	300	150	292
183	0	173	235
173	308	346	406
327	427	220	367
261	254	279	323
255	383	234	85
125	344	465	534
389	463	275	203
383	405	524	638
300	275	431	473
260	312	140	0
188	370	192	318
250	279	374	433
593	615	406	470
181	295	327	447
403	422	167	233
300	305	272	116
595	679	199	237
345	457	337	331
245	382	233	296
113	311	249	413
164	316	485	538
525	571	337	367
292	415	375	453
75	293	260	225
350	548	246	342
535	572	265	383
213	292	485	538
266	120	268	338
396	459	236	304
300	358	325	421
219	398	377	392
308	374	231	259
190	386	345	426
229	280	309	374
138	0	184	0
306	376	308	380
327	382	441	505
319	367	63	0
131	313	289	420
517	582	240	277
187	307	278	410
253	0	351	529
364	374	422	526
357	406	27	0
218	309	432	530
172	232	292	303
353	457	415	447
327	311	199	205
273	359	229	245
118	192	324	386
340	417	233	168
319	402	265	250
467	522	233	325
261	402	277	272
179	310	424	451
301	365	510	571
447	501	249	248
461	559	236	302
383	482	312	310
319	402	281	457
354	541	362	391
495	594	230	329
376	456	379	404
402	474	407	423
269	385	250	0
348	516	235	437
258	309	284	308
212	387	348	399
300	344	223	0
348	405	259	381
342	481	396	470
288	328	492	577
161	0	379	390
250	350	270	367
229	292	228	237
284	305	209	293
308	383	365	438
438	542	268	332
306	386	146	294
479	559	492	514
219	339	257	282
259	304	446	521
489	698	341	416
440	458	258	317
182	57	393	464
140	280	226	181
427	474	235	236
81	0	441	513
253	327	276	299
205	318	323	336
404	477	328	342
281	314	301	383
364	468	329	497
372	454	300	265
296	391	329	380
242	385	290	331
163	38	254	59
86	332	313	401
324	521	250	265
217	195	275	283
371	440	326	477
257	333	354	409
289	330	234	347
305	472	326	0
207	262	126	0
295	400	318	128
326	481	203	273
242	256	165	217
373	435	232	245
228	0	246	358
556	659	293	275
253	301	180	98
270	433	306	372
217	287	298	313
221	280	414	429
428	507	350	488
250	372	305	403
406	431	210	211
357	413	332	201
352	405	311	144
421	514	36	286
290	387	226	243
0	170	227	138
345	420	294	361
261	0	408	457
370	495	273	254
142	44	262	305
130	140	474	545
144	315	262	321
165	241	332	467
371	350	263	294
214	366	165	146
192	285	401	418
180	308	347	359
301	359	358	357
334	419	198	231
237	510	279	319
315	345	173	221
498	569	256	383
281	232	402	470
335	380	359	452
237	340	549	583
299	478	339	408
396	435	306	357
473	546	253	202
209	338	538	583
246	264	275	381
271	533	286	307
274	507	98	170
375	432	296	332
396	483	126	282
350	417	286	367
304	173	308	330
209	199	242	401
321	366	264	263
311	528	356	426
539	662	266	233
437	470	315	232
303	448	345	405
172	256	106	243
334	516	273	263
315	132	299	296
380	494	393	413
393	435	300	342
349	391	325	444
543	675	292	297
326	331	455	534
322	391	357	417
283	380	361	376
357	441	514	596
452	526	279	342
379	436	373	471
308	468	206	305
374	413	249	298
342	395	337	421
226	166	165	268
353	417	162	166
426	521	425	553
189	293	253	359
324	403	386	464
260	336	204	206
330	300	217	281
337	443	324	361
376	466	286	346
438	529	430	512
402	483	205	186
482	555	328	452
289	531	354	389
268	0	384	440
86	173	274	334
431	486	288	301
293	405	263	326
526	579	349	448
263	355	271	323
342	419	244	96
402	450	203	241
41	34	222	364
323	495	380	418
426	460	237	334
415	481	131	0
303	440	197	261
271	382	85	340
257	344	426	529
396	531	366	438
224	304	198	208
283	357	210	146
330	458	305	379
385	450	466	470
235	293	391	433
231	220	293	393
327	421	429	437
209	374	345	405
251	362	531	571
360	417	344	366
257	0	399	451
195	294	454	514
497	544	347	394
297	330	175	129
255	377	286	277
334	480	344	374
436	498	236	323
195	488	171	99
337	379	328	406
271	428	327	290
436	597	273	330
239	211	572	579
298	253	379	520
441	510	351	374
253	306	259	247
112	257	394	425
395	471	157	0
201	299	437	548
467	602	450	549
387	543	307	431
313	490	411	480
335	378	363	390
430	531	299	374
493	510	364	475
125	246	206	261
153	46	245	311
221	478	341	373
425	438	240	353
184	301	307	438
187	264	250	357
351	436	541	614
337	369	468	566
325	453	477	566
305	563	291	390
332	421	395	443
298	386	291	297
576	581	406	439
164	287	242	238
216	320	233	374
174	0	279	282
358	427	403	441
179	239	319	393
536	597	166	283
313	484	454	555
306	448	365	390
233	308	251	304
228	349	423	465
229	460	229	242
241	285	275	335
292	356	514	554
414	410	182	252
189	208	334	293
339	433	113	0
148	106	253	282
263	225	164	0
243	310	294	296
309	383	237	323
271	386	297	0
289	280	296	388
248	353	307	336
218	292	300	347
290	340	348	371
207	308	279	368
366	428	454	510
450	516	279	264
331	343	295	269
267	440	304	357
446	442	324	379
380	430	147	177
363	389	61	0
160	273	302	310
372	476	306	413
336	345	298	353
61	0	174	348
200	282	116	0
255	289	291	434
354	386	285	319
187	373	260	330
250	316	330	455
210	99	337	359
243	287	205	187
301	359	136	91
264	221	346	419
314	378	451	514
302	358	196	0
471	555	281	311
380	488	298	346
317	411	293	308
194	238	259	255
206	248	191	134
359	447	176	211
447	557	380	360
339	404	161	208
442	506	312	377
284	384	366	446
253	315	256	282
214	378	265	299
328	434	316	420
372	437	279	359
240	295	254	288
445	483	351	340
245	432	513	608
358	433	134	214
232	347	300	379
265	437	327	455
256	278	395	384
253	337	195	0
327	536	325	261
455	534	287	299
467	579	332	328
350	380	268	311
312	390	207	282
245	330	310	452
364	425	178	217
229	256	404	580
317	358	324	367
412	124	400	499
186	284	280	314
214	466	148	0
285	428	375	490
361	409	256	340
322	409	388	421
263	542	291	303
142	0	393	434
499	607	150	308
386	418	315	371
273	344	294	289
401	465	322	372
288	472	203	187
360	431	200	282
259	294	192	298
100	134	329	240
222	213	169	245
355	430	371	454
207	309	257	263
211	238	118	306
271	365	387	490
311	367	278	392
204	477	344	382
218	0	258	98
309	405	367	391
440	528	351	421
255	354	271	159
213	299	265	175
286	314	307	169
308	0	600	708
215	341	107	242
538	591	251	232
224	458	274	343
340	373	440	481
287	367	388	430
260	311	410	460
291	340	180	257
229	277	262	312
323	421	408	553
143	252	254	289
137	224	391	449
205	368	475	512
293	433	272	325
339	477	286	328
284	254	345	382
243	0	268	300
216	348	432	496
145	236	245	337
95	260	181	217
164	272	292	391
297	329	206	258
262	369	311	312
140	314	274	423
330	374	345	445
438	547	394	498
340	350	290	330
275	330	341	305
189	0	300	393
404	465	395	442
113	176	361	484
175	313	315	439
372	448	395	453
341	381	103	0
192	383	294	316
464	505	264	272
283	304	329	404
341	504	336	340
456	534	257	368
160	246	350	332
230	393	247	262
178	295	284	352
543	611	304	343
300	352	321	348
471	592	213	279
188	233	328	371
473	531	204	163
418	510	232	211
287	334	357	396
339	527	427	553
386	476	287	168
534	603	333	419
174	0	298	284
516	621	222	224
373	483	151	180
206	450	339	433
176	221	334	385
132	215	227	275
173	0	357	406
353	423	153	236
250	318	220	321
460	513	258	329
390	388	232	283
342	397	213	162
95	370	236	259
483	535	480	519
392	476	456	515
198	240	184	251
287	348	204	257
280	379	294	319
316	331	332	470
146	361	457	511
493	555	365	487
130	118	237	282
354	393	616	639
152	0	186	272
358	441	355	435
317	472	313	337
298	409	316	333
336	577	265	237
207	328	383	527
364	418	189	252
273	337	542	617
404	463	408	499
397	447	357	466
320	395	267	346
129	144	207	283
173	363	451	536
316	364	254	215
215	360	341	375
312	400	294	352
416	481	224	217
188	300	213	72
297	411	359	437
265	292	312	340
222	290	210	15
334	502	322	504
475	555	260	366
259	301	505	562
209	339	371	613
484	554	351	414
349	408	268	270
384	426	437	243
347	417	274	281
157	115	209	370
412	510	286	332
496	583	279	330
440	572	420	509
209	457	315	341
345	420	242	392
275	229	372	487
303	339	314	301
445	508	277	312
187	255	149	329
264	348	243	312
69	0	308	326
307	206	527	555
293	345	287	302
302	371	306	409
260	151	285	305
299	349	221	269
441	501	413	516
233	240	317	414
148	345	406	485
498	536	250	373
227	219	290	306
373	458	216	173
387	440	164	230
467	548	310	408
315	415	384	487
436	511	305	346
300	321	230	357
164	312	140	216
406	485	156	292
283	287	147	203
446	554	254	320
212	0	177	0
215	368	221	207
314	397	260	252
406	479	329	412
207	349	285	375
412	359	261	332
217	191	235	245
432	539	265	287
242	87	184	0
335	416	328	406
265	359	360	392
345	417	304	377
468	629	409	509
366	355	254	413
239	293	417	461
134	198	299	376
226	103	596	643
204	207	187	318
192	182	257	271
289	271	251	304
297	349	187	257
417	525	195	204
414	436	335	304
304	464	324	429
497	522	322	410
175	190	234	34
326	402	409	488
346	464	451	596
238	253	218	0
293	375	220	227
301	282	287	310
156	273	358	362
49	190	374	476
341	364	255	288
277	343	291	322
333	445	113	223
383	439	195	263
354	398	286	380
296	329	252	308
309	575	706	392
385	440	0	200
307	430	255	255
443	415	391	493
472	510	164	218
249	345	184	267
293	340	321	411
358	478	345	368
362	417	247	290
478	627	212	244
323	373	230	242
380	473	251	334
218	187	243	411
234	478	301	399
470	475	253	299
207	293	207	0
304	378	316	387
338	410	435	538
172	153	354	511
218	310	264	300
185	106	258	369
245	263	318	338
273	297	330	348
337	470	236	249
259	344	415	474
144	187	362	512
239	348	174	293
386	440	333	387
354	381	225	280
176	402	397	429
[truncated: 8,001 more rows]

## Sheet: Figure 1f
Uncropped blots from Figure 1f

## Sheet: Figure 1h
DMSO_GFP	DMSO_Cherry	BZ_GFP	BZ_Cherry
658.111	10293.2	1061.79	43856.4
418.99	10773.2	562.976	7858.23
301.766	2198.19	1556.28	11171.6
631.922	5388.22	7489.19	92307.9
313.772	4779.33	1192.17	14086.4
462.45	4093.42	326.001	1829.16
234.365	3834.22	1452.46	30223.8
696.557	14496.7	1235.87	14890.3
680.077	6713.16	6290.37	54418.3
105.189	3540.52	569.526	21764.8
1321.57	12020.8	194.439	304.302
294.061	7889.1	547.2	342.911
411.825	6318.14	5176.44	56866.1
687.424	31493.9	3037.85	61570.3
336.341	5215.25	3345.77	31168.8
378.113	13301.3	1087.5	20582.4
486.885	9152.76	713.227	4580.77
595.454	17092.4	286.349	772.277
201.5	3244.41	235.036	307.699
1124.14	28201.8	631.837	2363.72
229.74	2824.68	492.966	3363.01
608.212	17395.4	563.234	11018.5
544.305	13185	4694.3	57159.1
392.513	3855.4	494.395	6412.28
661.023	15042.7	1575.84	17936.5
229.627	12487.8	1230.82	9187
349.364	3059.77	569.056	6517.22
1526.32	29256.4	612.18	1862.52
128.627	3390.74	432.053	4075.26
182.328	4997.09	279.469	4699.83
205.795	1967.89	1807.14	15806.9
1122.77	42569.8	2541.93	28371.7
304.009	5169.11	6511.15	94389.2
219.795	3911.09	587.905	16697.7
614.791	10138.7	371.748	3996.37
312.657	6546.48	3506.19	55232.1
1643.36	36421.5	987.575	4110.03
2334.82	53114.9	634.273	17942.9
1367.25	30126.1	4759.72	98119.9
389.341	9802.62	945.652	14734.1
634.069	9630.58	465.417	3546.25
247.776	9962.24	2166.27	28422.6
464.385	8670.7	396.952	3377.25
1941.28	93493.7	1558.22	26804.1
503.893	11627	1013.28	10592.4
493.292	17119.9	394.413	861.401
265.344	5199.31	324.394	3059.43
622.311	40379.4	32.0688	5.94404
327.116	12117.9	721.067	8707.01
508.742	5976.27	338.55	4076.19
236.732	2282.9	403.499	5996.4
466.435	14128.7	2025.24	22101.9
528.108	7125.64	663.703	9202.47
316.299	7615.87	1046.11	15335.2
213.6	7566.67	556.64	10056.4
787.269	12423.3	152.808	1644.69
643.725	20997.8	480.237	725.521
340.575	9589.26	159.49	1720.02
1182.38	26747.1	348.154	6364.89
256.684	1392.52	1110.99	5055.76
171.665	4373.68	993.014	38761.3
321.268	6360.19	455.107	4159.63
134.679	3674.75	235.617	497.397
147.72	3612.3	6357.78	37930
373.156	7779.27	2326.81	45613.7
623.093	7724.44	527.166	2572.53
463.64	8736.25	698.981	12771.1
626.515	7412.58	306.375	4603.88
418.961	22056.5	1349.37	43854.2
3538.9	72689.5	618.353	883.513
311.707	3655.46	1867.87	13975.9
983.387	10964.4	8057.68	102625
656.193	63673.3	1393.2	14950.8
384.981	6420.97	622.737	14475.1
1579.56	23791.4	479.205	13466
447.433	16791	333.905	6048.51
535.355	18075.5	266.806	1495.61
558.381	8720.19	1466.96	23818.6
611.726	10432.4	534.032	3529.98
630.761	30701	2724.03	43757
351.829	15744.2	1656.78	49464.6
248.787	12717.5	1475.25	34726.1
284.739	19726.3	2824.16	64954.5
655.417	7812.87	713.141	7807.14
220.572	894.515	358.358	4682.43
397.097	11526.1	870.38	10136.1
586.36	27794.8	1845.83	15622.3
847.894	15076.9	994.741	30493.4
439.644	12644.6	747.529	19432.7
226.945	6150.31	364.347	9365.89
1635.4	42526.3	1055.75	15298.9
1150.52	46442.5	552.477	979.462
346.174	19036.7	466.233	3627.61
312.467	6315.82	364.529	8384.6
349.706	2194.17	371.024	7103.05
1026.83	71648.1	273.497	1755.76
348.273	22577.7	383.898	817.688
714.482	11544.1	792.873	5660.33
728.198	14014.2	1413.84	7500.15
340.369	7298.5	815.059	13310.6
960.163	22848.3	438.632	4945.78
173.003	834.195	911.056	4529.83
139.959	4657.25	8243.16	65980.3
521.309	13752.6	1167.86	18650.5
1714.88	41082.1	1117.25	6450.18
338.916	10339.2	730.544	5756.35
1038.74	36766.9	1910.73	44933.2
1165.69	28582.9	1196.72	25818.3
949.645	37869.8	1824.47	15734.5
244.195	2619.32	1472.93	22862.7
265.229	7016.49	474.621	9131.47
456.742	3450.76	2271.37	24781.2
418.271	11373.5	1486.85	61699.2
561.791	9778.79	435.576	4536.19
1205.9	21495	245.996	2033.56
503.331	18727.6	513.71	4543.42
421.993	15674.4	1455.83	19579.4
768.649	30255.4	548.212	8498.72
177.286	8470.56	885.153	41449.6
241.882	10447.8	811.194	20549.2
2180.61	28726.3	414.575	7807.03
414.852	7285.79	729.33	10485.1
2084.04	31624	386.45	634.567
717.733	16165.2	1307.72	6588.61
215.426	2798.32	506.271	2454.49
205.241	4686.19	1223.28	16464.3
301.105	9025.04	994.35	14906.1
1318.73	36893.6	677.708	2674.27
477.479	4078.01	605.482	11096.8
1147.64	100502	416.735	5478.18
50.8661	357.892	344.226	2873.41
2032.03	48798.5	167.459	2317.58
275.743	3449.81	558.735	9349.75
480.886	10251.1	170.865	4619.22
598.634	4270.96	1411.84	13602.7
560.994	5656.1	1234.32	6049.07
305.099	10715.1	599.208	6435.65
347.253	3182.16	895.289	10682
490.756	16023.2	779.112	31123.3
1402.49	69835.2	701.081	7692.67
83.3751	61.1148	1259.73	7192.91
346.605	14556.3	356.773	11382.4
390.956	9798.94	228.889	10672.4
289.249	5125.64	1271.96	21373.1
246.668	5401.34	391.582	9649.65
1988.18	29876.6	264.466	327.627
151.156	681.584	753.618	5163.49
286.349	3020.93	654.976	6905.76
628.877	34038.4	2782.68	18826.7
181.463	5096.56	5954.23	29644.2
437.922	3456.83	434.553	2625.26
699.651	7751.66	968.154	10759.3
386.113	6155.72	92.4817	93.956
736.717	30617.3	3055.06	93966.3
300.131	5235.86	5523.96	73138.2
222.372	7250.95	-22.058	183.052
626.325	23861.5	790.243	44292.7
4561.54	42881.4	805.403	11504.3
663.156	23975	835.211	11491.2
1186.78	39568.1	680.347	16524.8
261.874	4094.7	994.026	19366.4
539.62	26231.8	3038.32	105999
1232.42	32607.5	314.073	12559.4
807.28	10159.1	2661.63	37354.9
437.147	12688	436.708	4004.03
265.744	1085.52	723.782	4043.03
130.122	2747.13	618.239	7983.92
437.893	14625.8	3911.38	30391.4
270.801	2171.72	695.772	2320.53
1235.52	51520.1	1042.87	6714.08
313.978	5692.55	947.679	27677.1
702.475	11879.4	976.882	11009.5
336.079	6161.17	1342.41	14974.5
631.385	13248.8	1636.16	17405.8
1463.4	29320	409.591	6279.32
775.794	15609.9	871.916	16137.5
3556.39	60236.8	204.795	5034.86
468.992	11255	1947.67	93762.5
577.28	10728	477.988	14437.3
441.123	10347.7	595.709	9603.2
107.74	3789.26	360.382	7938.84
163.607	1578.26	473.523	7768.98
215.957	148.451	404.729	7343.74
231.862	7470.95	1337.65	18065.9
303.379	5566.38	1530.42	46096.4
92.7102	1773.07	196.903	4398.34
346.651	8251.23	388.544	6067.32
520.609	21003.5	794.695	5941.29
1207.84	52904.2	2432.36	37092.8
1558.5	40510.3	732.77	17208.8
656.776	16644.6	445.368	5677.58
794.514	11243.1	444.6	3502.63
737.441	5419.83	1920.46	12605.5
603.008	8522	2410.44	14190.8
765.554	20630.5	713.343	3178.63
175.076	5967.62	280.704	7034.04
1265.7	23892.9	496.406	3189.33
1838.82	43326.6	2931.47	23164.8
480.9	17052.6	517.25	2260.55
121.044	2583.32	471.899	3064.88
565.113	8289.3	482.645	3828.95
162.172	3585.33	4237.56	119662
158.063	3298.99	3757.52	49151.2
289.802	5960.96	1535.85	115793
1336.18	12115.9	613.976	3864.7
387.264	6776.2	1762.74	8217.21
1423.06	62217.1	521.602	5809.45
175.018	2874.97	556.394	2541.51
121.775	1954.17	3834.92	85907.5
2309.56	57616.9	398.261	5509.29
451.333	9809.07	1505.57	27164.1
486.568	18030.8	431.931	3578.3
616.204	12043.8	2041.68	15145.4
-5.00066	30.9798	634.31	4499.21
93.7911	778.332	1439.53	27018.3
1988.21	62132.7	324.055	5401.71
411.213	10543.4	2350.95	14651.5
162.2	540.287	1362.06	8395.88
594.2	16383.4	820.746	6386.71
764.141	25052.8	671.263	11437.2
1080.07	86478.8	792.614	9323.31
2150.97	68595.6	894.237	7611.39
404.935	6422.69	351.548	4877.06
539.262	6688.96	297.919	4058.37
409.718	6065	716.04	14378.4
307.718	5939.72	614.084	16440.2
434.3	530.627	516.614	8355.64
1445.54	28896.1	434.01	8062.57
377.269	5833.04	594.275	13700.4
380.615	12979.6	2554.59	38649.1
1104.09	62913.2	428.696	12236.8
242.074	3326.93	1370.48	44957.5
1958.86	51457.8	4703.83	35682.1
1629.57	61332.4	513.124	16406.2
579.201	13417.9	123.155	355.381
654.802	3460.5	673.095	16365.9
2172.13	58199.6	3811.74	47934.5
1586.93	27598.7	347.224	6469.71
268.79	5370.31	923.079	9734.48
339.767	6513.63	1364.71	21715
292.418	2123.14	462.844	12150.8
374.519	3717.56	2483.58	24378.5
2576.85	121847	1095.52	14178.1
353.994	10794	572.633	16666.8
339.827	6080.33	1149.58	7389.66
949.134	9276.6	362.259	7853.7
598.273	21473.9	378.612	2426.16
378.713	16461.6	638.677	2446.81
2390.16	101885	2351.08	41038.6
418.292	4298.93	472.616	3836.16
477.858	25715	797.375	3808.82
254.291	8682.09	105.838	56.0556
474.805	24516.9	1686.41	17001.8
201.557	66.397	901.332	17091.5
597.792	31850.5	428.903	3169.2
301.955	1198.4	397.259	850.378
399.833	15926.3	791.845	6135
299.92	5209.38	2003.04	29923.4
422.469	5352.77	531.16	5875.7
974.065	20417.7	2080.91	20120.3
465.447	3698.75	843.877	22450.1
884.844	21804.4	2728.23	16344.6
246.317	2220.37	686.286	9521.62
400.078	5723.62	417.077	7271.58
387.266	2995.72	1159.32	19256
1741.97	12457.2	2002.01	36034.6
1982.18	38069.6	474.094	8991.08
414.241	7470.37	257.23	3178.4
166.531	4485.33	592.685	19179.1
477.094	23914.1	947.021	14688.5
234.654	5719.98	1248.43	56226.5
428.832	12887.8	433.635	3458.64
144.753	2197.87	1047.63	8912.2
247.09	5472.42	305.35	6458.91
549.86	26689.7	6393.34	51446.5
361.475	2888.51	524.545	7469.97
748.885	7072.17	257.118	3341.6
450.618	8198.4	403.093	13934.3
361.377	1853.15	380.981	2154.7
872.385	12705.6	1384.73	9667.91
433.189	17150.7	531.75	3172.94
362.852	20235.5	452.598	8086.31
173.255	2433.41	733.609	8926.14
386.789	5737.83	3230.33	24230.8
373.517	7746.46	792.738	8013.03
1414.11	107706	5385.5	32066.8
525.098	31564.8	539.795	12358.1
367.092	4867.17	853.938	11252.7
968.528	12106.6	632.413	4388.51
574.425	10731.2	67.3479	53.5792
268.946	2112.85	549.516	3283.12
310.522	9369.74	675.028	11634.5
441.767	5023.76	3201.16	31523.4
634.622	19765	1665.7	53396.4
457.113	14054.4	1252.58	4929.55
322.521	2141.26	581.26	9395.85
781.029	17024.9	1989.08	10876.9
208.566	10200.5	1916.94	22400.5
321.949	4885.29	1950.26	26883.5
295.344	11821.2	1367.19	10958.1
202.569	2951.32	1777.47	45295.9
1482.7	31654.2	772.628	9143.8
320.768	3832.7	580.633	5538.08
585.346	29038.6	2481.07	54929.7
2003.9	72846.3	305.946	4591.14
290.143	7686.04	563.458	13503.8
675.72	27130.7	2051.84	20389.7
262.21	7609.1	556.778	4109.41
484.208	4923.16	875.332	7256.88
201.698	5897.85	790.222	15442.2
155.533	764.782	1826.15	29752.8
387.953	11879.9	492.441	8391.97
410.78	10966	602.351	2821.28
1540.07	42384.2	321.078	4304.85
864.384	9485	348.918	2815.91
526.418	8555.13	527.914	6068.87
115.551	915.305	323.003	6168.08
635.761	16198.1	398.835	10222.4
32.3658	41.9751	5927.62	68662.6
254.588	9669.68	432.332	9679.03
779.363	11349.7	2171.73	19779.6
362.373	5386.02	1205.64	4978.15
3438.82	74751.7	550.601	17619.1
1246.2	16786.9	663.869	9226.4
390.506	11445.4	491.74	10482.1
599.068	8110.97	636.912	2702.67
296.796	21556.7	285.477	3899.67
374.859	10189	468.694	6359.01
1146.8	10337.3	1956.02	13111.6
463.975	10865.8	807.976	11725
189.053	2166.82	590.097	3732.08
460.238	9555	1517.66	11193.6
313.901	2440.8	682.07	6463.33
471.717	10170.7	344.518	2537.79
325.402	686.977	82.4089	71.8504
180.598	5695.57	1457.07	33097.2
389.151	4811.17	432.929	6195.38
197.634	4541.62	4200.07	43377.8
296.67	5912.42	20058.7	189008
426.589	10880.6	727.195	6926.58
1251.92	25435.5	1255.52	13821.3
1260.34	52932.8	4376.39	45872.1
737.83	15376.4	2582.7	28556.4
640.391	28301.9	286.122	3113.71
1157.75	54611.2	1044.82	13690.2
1361.02	49038.4	229.129	735.521
667.491	11491.7	1505.03	22600.7
256.299	6950.59	4710.05	55832.6
196.498	2562.32	580.893	4391.6
1547.41	29857.7	732.324	5896.19
639.638	15596.9	1137.5	6523.12
607.075	7297.4	778.338	8095.72
314.382	4677.95	899.767	6188.05
248.507	8821.7	282.936	4506.56
457.203	9259.24	4790.3	102914
729.996	12460.7	440.845	8902.42
393.827	3659.22	597.268	4738.19
731.853	16378.2	454.307	10141.7
1023.16	22447.3	76.527	50.4933
462.075	23094	771.98	10247.2
102.282	887.807	932.614	22862.4
172.619	4205.18	320.473	10412.1
1825.34	39792.8	347.018	3604.28
170.174	6155.93	390.509	9785.97
315.49	4081.74	4834.7	38337.2
484.669	13371	1394.82	10589.9
1106.09	38568.8	994.896	1839.79
186.34	3795.41	595.912	2636.45
394.211	6321.24	406.08	5073.19
542.733	22966.9	2941.25	23242.1
228.877	1828.74	293.335	4990.38
144.085	1463.88	862.632	12104.8
327.94	5082.71	312.859	3340.81
290.08	9543.52	2688.86	24070.9
1516.36	38303.6	326.595	4581.37
472.324	14536.3	565.595	10627.8
634.825	5581.48	371.054	4174.96
1680.05	23444.8	1107.31	27492.7
277.169	2789.09	1224.44	16461
1058.99	5324.31	585.905	6728.29
316.255	12915.5	441.91	3270.36
401.712	19026.1	1915.5	60264.3
566.524	18848.9	6693.57	104644
363.192	10642.7	634.214	11657.6
198.724	3577.52	737.699	11836.2
74.8757	431.446	1368.04	26428
219.163	3362.53	375.572	7835.9
1045.93	18236.5	4854.91	43173.6
593.313	1355.23	454.921	4792.12
1055.34	28030.5	1416.46	11784
2086.29	33365.4	522.581	10448.1
1335.57	39183.8	3105.81	28914.8
435.874	12737.3	980.51	11501.3
193.638	2726.49	1540.55	11337.1
1307.38	117507	532.366	5108.91
565.214	23189	385.839	1970.13
1084.1	37913.5	1837.43	55378.7
418.722	11784.3	442.343	3687.05
127.401	2586.79	8321.43	64225.7
758.328	14102.7	752.285	13809.8
666.153	1007.6	398.229	12848.8
550.64	9191.8	2192.03	12245.8
383.581	5015.02	808.681	30551
483.172	14076.4	475.151	4587.06
269.338	9373.69	627.148	10080.8
329.761	14062.6	1428.04	10790.5
279.123	3962.09	592.81	7698.89
340.055	25714	1237.76	28810.4
316.908	8711.89	446.321	3927.34
302.827	5595.22	2049.74	35567.6
1922.69	31661.4	259.938	575.416
515.15	8555.27	726.776	20717.9
1477.23	37968	731.718	14032.4
339.369	11066.9	3152.78	27797
574.115	21160.2	1019.34	31047.1
599.434	17481.4	719.591	6168.55
723.327	18585.5	1347.72	26696.6
393.046	6132.74	1964.29	31737.7
596.52	4794.33	1352.18	37933.5
788.442	17522.8	436.658	7492.63
519.392	11674.7	4763.07	89659.8
273.195	8209.47	581.071	3806.28
168.567	290.024	28.7113	59.304
275.224	3069.77	5839.23	38374.4
1648.69	42501.8	2159.42	20310.3
412.928	7296.11	378.401	5260.86
132.279	1792.73	464.174	15092.6
146.65	5378.85	428.054	5097.71
311.441	8049.88	1289.25	23736.9
1622.87	37118	391.677	6061.69
970.444	5340.92	5580.14	50776.5
2960.02	45410.7	2097.51	17065.7
671.213	40984.4	318.348	2714.65
311.651	7867.59	594.197	4850.17
1246.34	52604	433.678	1825.92
3234.83	55793	1209.85	5587.69
356.646	11576.1	1375.27	20705.4
163.799	4366.75	1696.85	22523.7
1556.19	32205.5	428.44	7463.77
606.873	15412.6	158.061	440.974
438.934	13820.9	574.115	13616
203.859	2006.79	297.637	2707
215.723	1132.34	1024.76	15368.4
268.323	2594.83	832.698	11105.5
1385.44	23926.2	793.915	34363
534.569	16471.3	2825.94	16204.3
404.717	5498.08	2174.77	17543.4
157.235	4542.81	427.391	3775.12
1587.32	34410	474.297	2014.8
465.062	9390.07	403.185	2454.31
1337.98	12501.2	547.34	4517.1
362.14	5467.7	404.294	7876.7
201.906	3281.37	613.993	5823.92
1668.65	26340.9	420.693	5854.26
628.074	17974.8	616.404	9094.08
690.805	13435.3	321.079	2257.39
531.82	3873.88	895.37	6185.92
1418.82	62437.3	596.461	14155.1
728.133	15042.2	369.852	10638.5
976.408	13464.9	825.848	9792.74
208.743	5092.1	1011.96	1365.91
311.976	4809.75	388.937	3350.61
677.339	18325.5	55.2715	46.3336
568.677	38100.5	1066.17	27121.5
264.765	1620.51	343.666	5031.72
150.809	8050.74	3206.69	60273.5
527.211	23243.9	1408.89	8863.47
474.279	10562.6	4349.54	61335.7
16191.9	264318	1196.53	9870.21
301.609	1953.94	846.465	15445.3
670.6	5003.65	1215.96	18122.1
249.998	1035.28	439.607	7885.94
227.918	4527.62	805.969	23505.3
203.623	9268.03	489.912	2668.57
535.88	4240.73	888.459	4962.3
291.3	2916.65	741.447	6150.9
287.114	3538.42	592.588	9343.15
215.63	6273.83	778.869	55717.4
455.738	11678.7	834.207	5461.14
523.895	16735.5	460.33	12753
1229.97	25573.4	1588.42	24644.8
672.973	40293.8	1554.76	6963.67
744.859	27134.4	200.899	10361.4
680.803	6368.33	945.123	8775.87
310.935	9438.16	422.963	2446.78
2203.95	72642.9	419.669	16100
1114.95	19199.3	389.117	4015.28
106.338	3485.69	1229.18	18124.6
315.301	9922.08	161.902	194.974
316.58	4169.81	861.079	20110.5
267.648	2743.09	601.331	4969.69
1110.85	20551.8	357.942	6885.26
79.0686	999.341	1072.79	3104.89
344.394	9883.25	342.507	3454.4
972.194	93689.5	2788.28	21674.2
2687.63	35255.5	2989.43	80488.1
664.468	10600.9	5627.9	86871.6
242.084	6240.96	1080.93	5127
3119.36	66349.3	438.847	3861
245.409	6206.83	1561.74	14503.8
999.465	45713.7	671.365	3055.57
601.277	11603.5	6317.33	47667.9
223.64	9193.64	363.99	3071.38
1125.03	13076.6	1735.17	14709.4
423.173	5386.6	472.425	7090.23
455.689	11906.8	139.845	99.454
246.28	12055	827.241	16715
1692.25	36407.3	348.323	7059.41
1063.26	33511.6	1012.72	6719.85
1160.75	33971.8	314.515	2532.39
338.349	11290.3	2729.52	35905.3
1025.72	15740	458.563	2587.88
977.579	21367.9	340.278	1071.55
1109.43	53949.5	454.966	4770.08
323.894	2465.27	2959.15	26488.8
169.308	10122.6	323.936	5591.99
477.661	22657.6	795.358	33425.9
868.183	33429.4	172.725	77.6454
300.329	4783.19	2602.06	45738.8
689.421	44565	3070.03	43802.9
479.63	8340.82	2025.46	10228.3
2088.78	65932.3	394.645	6854.19
267.684	2187.66	583.324	6204.87
293.977	5275.12	155.62	510.976
526.269	8467.55	7395.46	51009.6
610.103	11121.4	2512.69	43878.3
385.141	15705.7	646.045	474.25
283.702	6347.77	625.657	8474.26
174.643	5364.56	1370.54	9116.17
525.142	9800.36	1906.54	18457.9
740.316	16876.3	241.785	2159.03
166.662	2210.6	633.966	5444.41
438.236	28603.2	1431.77	9890.52
520.243	15256	1183.44	25264.9
139.389	3994.4	858.214	12506.4
278.667	11454.8	2064.07	47729.3
316.901	8096.6	7159.04	57540.3
972.571	23848.2	275.674	4380.03
38.2117	39.3508	324.951	5637.79
427.622	1918.55	604.737	23600.4
346.085	2939.73	1173.09	6450.78
117.951	1688.51	1360.69	11403.8
806.524	21724	836.453	6779.72
768.057	20385.3	669.792	7598.81
963.846	8378.26	383.066	2696.38
1884.46	63309	1079.79	19182.6
260.764	6551.95	225.575	5434.45
437.092	15886.4	2507.15	20322.8
381.019	12977.6	2110.73	26458.9
573.385	4184.31	361.637	8441.99
535.508	9981.98	417.888	7720.66
975.565	23796.7	216.252	7198.12
259.217	8442.33	1367.62	23043.2
853.823	4956.49	1012.14	9538.09
439.281	13049.1	975.004	7881.62
188.544	1727.17	642.953	2439.84
234.853	214.437	1657.54	9601.32
1038.39	11561.3	564.558	9952.32
483.398	6573.52	8705.69	67677.3
172.968	9378.97	710.133	25859.9
1762.43	40765.8	5074.41	123228
490.054	691.506	972.823	32231.5
447.99	3687.77	120.476	824.453
301.767	5242.26	3022.04	139975
240.101	6166.46	572.902	18656.6
434.948	9477.39	957.106	26546.2
539.105	28971.8	615.012	3149.13
459.262	6490.78	2372.57	30103.3
1559.82	52286.1	670.509	15712.2
668.021	10577.6	303.412	3234.91
244.943	5211.17	3030.81	131834
289.583	6484.85	1576.31	99230.5
177.112	3116.04	1123.97	33185.7
308.327	2955.56	439.843	4314.38
272.587	5508	372.039	19486.2
94.3484	2628.24	2320.63	51129.9
1018.89	35478.3	487.519	6319.39
1543.31	19330.3	1465.9	15291.7
325.292	6754.17	402.497	3549.96
676.006	10672.6	349.495	-2.73212
694.535	5169.45	522.571	9344.39
422.633	3621.38	401.643	4403.49
452.252	8629.45	2988.95	19468.4
320.995	2995.01	1065.22	56356.7
203.461	742.428	544.971	3839.38
1703.07	100948	287.77	3826.4
449.176	12082.3	829.923	4618.48
1205.63	22092.9	2125.32	19132.7
1251.35	26497.8	2924.9	30473.5
1029.32	10627.7	1555.56	17246
557.622	19528.3	241.597	5195.37
131.196	1386.5	891.612	8363.16
526.856	21627.1	829.358	21771.5
403.007	11262.2	466.419	16386.3
406.537	12625.5	460.583	5105.44
1403.87	31903.6	416.439	6570.1
332.312	6511.35	1497.92	20155.7
430.319	6695.94	637.864	15008.7
170.665	2306.29	3188.51	29290.7
144.544	3344.93	1808.04	9716.97
1137.57	22863.5	347.749	15755.9
299.987	3257.63	1249.4	19985.6
357.906	15511.6	947.559	5562.71
2801.14	25096.6	295.367	8684.83
887.54	7099.95	384.602	5077.9
526.431	19395.9	613.231	1158.98
1233.81	36796.1	1434.6	16380.3
278.562	8037.06	686.833	6740.44
351.921	13380	1164.16	5921.07
113.904	5848.16	1429.27	10224.9
664.383	4199.65	186.178	1803.12
292.771	4647.86	526.373	3684.54
486.392	8238.34	585.424	4850.38
358.697	5147.39	955.993	6703.71
977.987	22459.7	956.896	7413
238.235	1154.32	902.931	6571.46
993.378	19480.7	1207.08	17820.2
397.609	6075.61	477.785	4912.73
740.6	14807	565.753	4985.19
801.349	27984.2	691.51	18495.5
480.539	5876.78	1016.66	5778.51
2825.59	107519	6447.52	44030.8
119.259	1854.43	1126.35	50529.3
414.575	3275.19	298.326	2332.13
897.546	12993.5	443.943	6890.77
467.938	7761.89	368.001	11881.7
128.301	2173.21	952.708	56110.7
824.443	5511.56	1098.37	10822.9
464.63	7701.95	1509.6	22946.7
827.065	30020.2	689.65	6828.32
101.109	1176.84	1870	17280.8
242.675	7409.49	431.432	29809.2
320.929	4759.23	355.205	4083.93
828.895	25756.2	1402.92	12983.2
660.891	20037.1	425.436	2499
614.972	14826.8	1077.4	12449
1310.3	21789.7	2467.42	26328.1
341.788	17499.7	339.774	2357.46
631.967	15109.6	804.545	14621.7
387.832	7125.57	572.901	8333.39
561.134	23670.7	977.936	19299.4
188.576	7264.51	395.578	7886.04
420.064	3134.71	722.779	8887.07
741.893	8941.46	578.073	8023.94
140.124	3730.57	365.95	7948.56
385.29	12911.4	610.795	26947.2
1474.27	36820.5	344.738	7259.82
547.014	40553	1758.31	33885.8
325.369	10219.6	1401.18	109907
495.782	22273.5	361.688	2840.25
74.6651	21.1246	342	6343.06
349.064	4450.07	1196.75	27010.5
806.298	9853.17	1248.96	15587.6
502.427	10153.2	322.954	9554.93
172.867	13775.8	916.58	13637.8
747.964	11119.4	508.839	9142.84
198.708	4363.83	897.41	13253.1
580.487	6455.75	488.116	939.834
1598.7	63326.7	281.143	3646.26
399.372	2635.26	1615.36	16454
327.793	9342.75	503.359	3724.89
571.62	13912.7	420.329	3779.23
1040.05	37893.2	293.027	3507.6
278.007	5216.8	476.041	15230.3
342.973	4227.93	522.181	3402.29
1589.41	53185.7	1279.9	23026.7
1957.32	66101.1	706.253	6071.34
667.906	61172	1049.61	44507.2
296.885	6741.76	748.737	5556.58
485.856	19906.7	5978.4	58539.6
383.518	4073.17	500.115	7638.69
555.823	9589.98	1192.6	12964.9
332.026	4741.94	3108.23	28929.7
277.866	1838.55	652.855	2916.39
940.039	24666.1	1192.52	4743.43
534.055	4933.02	2338.78	25691.6
435.11	15727.8	1021.92	7582.65
8308.85	75783.5	528.527	7727.32
479.871	16239.4	508.433	4312.04
475.405	17833.8	295.845	2895.41
355.674	8691.72	994.743	10067.8
256.159	8132.96	247.691	2976.3
2458.97	77384.3	1130.44	26275.7
376.108	6654.34	739.592	12753.1
502.551	16020.9	864.792	11503.8
1245.72	36004	641.586	4707.8
450.303	3299.71	1958.08	42255.8
774.465	12461.2	1286.31	10007
57.6787	1909.71	273.038	2926.1
1902.34	60330.7	438.431	4617.84
578.457	37707.9	836.226	11163.9
525.047	9042.85	962.554	6965.45
476.625	28580.7	372.387	3431.86
359.366	6962.71	278.322	4264.67
979.566	14780.1	1163.39	28774.7
378.704	9462.02	610.136	1090.68
99.599	1413.25	1353.46	16433.9
837.197	23471.4	935.117	6186.55
590.312	5716.2	766.305	5744.34
566.333	10873.1	136.896	170.158
631.342	6306.29	283.197	2992.05
705.92	27587.1	932.022	15907.9
607.026	5692.86	283.996	1196.41
109.284	114.169	1124.95	23807.9
136.394	3416.31	509.041	35659.3
354.692	7933.32	433.257	2889.6
181.932	2374.31	695.656	7711.02
643.001	33785.7	1841.65	17740.7
798.413	14773.2	167.092	1716.68
201.182	4997.53	1612.31	10763.5
700.846	8136.89	1081.04	8701.11
716.249	6971.71	536.952	16700.1
398.032	2680.64	394.03	7945.9
1063.19	17738.7	583.698	4649.04
11.8777	131.666	806.025	6146.57
426.554	5463.57	4024.1	35667.6
447.212	23713	1043.8	5635.47
330.321	24497.5	919.12	14145.6
541.129	7603.06	473.906	2566.91
268.929	1645.31	437.212	3929.25
1548.07	47111.5	255.445	3515.41
588.359	11489.4	503.749	3734.27
187.218	1875.13	143.931	1861.93
251.063	4726.95	504.116	3595.74
288.959	4325.01	327.233	3372.93
280.076	2545.78	4063.49	49437.4
495.466	8084.65	531.174	130.092
1420.48	31212.7	6296.66	61716.3
210.321	2005.39	323.19	2627.85
1964.83	64212.1	2216.44	97840
365.967	8100.37	534.463	6711.82
195.685	2225.06	493.001	13838.7
929.34	43767.9	822.289	10061
2673.21	34677.8	569.191	3768.62
1351.61	58738.5	1137.76	17068.9
188.812	4732.54	745.35	21178.1
427.659	14671.1	10134.9	88725.3
547.353	8329.59	693.2	13122.1
774.328	2926.37	396.068	2325.8
811.85	23609	1943.32	18099.3
4277.09	105138	931.893	5983.88
328.314	5409.28	1171.45	9798.14
417.308	10471.6	312.466	7410.69
548.323	7531.89	1128.15	14850.8
199.212	3512.86	1707.39	31008.1
2406.3	90791.6	591.94	3576.46
217.175	3656.75	201.364	2170.06
2951.83	48376.6	701.37	7803.07
317.365	3319.31	1451.99	19524.3
403.034	13770.6	199.271	1934.55
283.421	2750.4	439.417	5558.39
327.821	609.511	68.8142	126.652
269.235	1015.35	620.714	5005.01
689.149	10224.3	370.167	7253.58
1112.69	38206.1	1707.81	13267.4
780.934	23540.2	1338.28	12017.8
509.353	9297.47	315.595	1793.44
201.066	2950.59	1253.7	12467.9
354.592	4522.54	434.872	5276.23
2190.58	98918.9	1523.36	19043.6
601.405	9414.14	373.99	3274.99
347.272	5979.44	932.244	5300.07
1840.43	37422.7	392.178	6430.65
502.924	41125.7	424.248	18073.5
153.215	2951.81	3372.42	48114.8
390.044	8009.1	787.389	17246.5
749.373	17286.6	3356.28	26720.1
126.779	1941.86	1127.82	2154.55
1446.19	77201.6	284.61	3731.64
473.873	1232.83	250.888	10329.5
391.745	8432.77	280.522	2195.56
179.487	4353.47	190.563	9297.1
612.011	12822.4	1211.72	9325.92
699.589	27941.6	1038.62	5236.67
426.511	5696.74	2602.59	24405.4
470.108	7128.93	1255.86	25424.7
452.29	11987.6	891.703	26691.6
430.756	2393.98	2478.49	54700.6
129.25	1388.27	330.176	7820.73
371.811	9983.9	4055.69	95479.3
693.685	20280.2	3741.17	26512.8
121.02	1437.26	29.2066	32.4006
334.991	925.911	228.358	2369.33
118.504	2485.68	310.039	1137.75
343.564	9703.74	394.312	4567.93
823.053	7006.51	136.195	782.439
2894.31	118532	2481.76	45706.3
337.702	20569.4	3480.78	39992.4
715.243	24993.1	422.143	3105.77
1023.24	76509.3	540.125	1089.53
410.942	8772.72	3302.88	30751.3
1207.5	35665.6	1029.64	6709.02
965.466	27575.9	445.538	11954.6
346.238	14402.2	1823.5	24943.2
323.174	1732.93	471.331	6597.21
169.072	2679.81	1169.83	7256.65
2324	108464	2628.16	13762
452.11	15020	593.682	4340.15
111.663	1224.61	2132.94	37026.3
613.295	6017.72	2679.9	38524
340.142	6878.59	407.583	4704.99
1146.27	17835.9	74.9133	83.4955
292.023	2575.86	1341.09	33275.9
1156.88	15530.6	265.092	1397.46
148.112	2360.08	340.88	4800.52
137.269	1208.38	712.987	923.825
1018.69	17840	576.117	9574.72
1971.44	92101	78.1096	76.8334
338.494	7557.97	858.201	18505.4
501.263	26482.7	1180.31	28646.7
381.115	4088.66	917.511	16260.4
291.602	4050.17	300.87	2185.85
842.759	17535.9	409.738	5023.64
247.433	7140.72	2199.39	15115.4
209.652	2445.9	828.021	24714
822.233	17466	1963.09	68667.4
696.671	12452.2	4834.03	34886.7
433.036	5103.49	864.381	4987.12
482.32	1879.04	587.38	4118.22
35.2118	620.659	537.109	8613.02
264.667	3718.78	364.186	11734.6
595.216	19069.3	1186.2	19190.8
658.444	7290.05	493.347	6899.05
639.153	17539.8	367.064	1045.55
558.533	8979.46	783.765	13088
1234.04	30123	1395.79	25766
529.065	23657.1	1952.51	26819.3
344.771	7039.41	598.232	3828.19
788.331	13975	542.391	10651.6
1789.21	30775.7	504.482	6443.05
357.471	16844.1	1369.23	8831.69
161.885	2000.22	1171.45	36175.4
197.487	2323.16	686.307	10263.6
187.396	5094.98	246.949	3340.16
344.85	5790.81	1386.01	9356.85
587.913	16266.3	499.122	12113.8
841.217	7084.87	456.801	7601.06
683.83	5346.6	2627.77	66114.6
324.964	4952.64	336.99	3053.54
570.555	9443.95	713.839	9625.09
996.987	18790.7	1283.38	18949.2
134.979	8148.19	655.58	17492.5
245.551	13401.5	386.545	2527.54
261.536	5481.49	499.192	11429.9
351.135	7374.9	624.767	5116.37
687.25	11595.5	1428.28	13629.1
403.722	5400.99	981.898	6285.09
488.636	28577.3	3730.49	40432.3
342.879	18041	2935.29	28076.7
173.069	3436.32	627.318	2598.21
364.145	21565	882.365	10860.9
410.362	10222.7	731.088	26978.6
491.297	9964.43	942.084	15886.6
1422.41	38239	563.431	5484.44
447.854	29501	1549.99	18753.8
359.883	7723.36	2755.14	21099
374.366	3678.13	2783.9	19645
541.298	5641.92	967.367	18200.3
1264.26	8154.31	699.542	16489.2
373.127	4811.95	1332.03	12835.9
193.166	2045.61	577.235	7724.98
234.704	6422.67	691.661	8863.04
474.348	13802.8	385.261	3305.89
273.688	6641.61	15076.9	102517
1178.87	35430.3	1831.02	21770.6
309.471	3800.29	1850.99	12373.2
1007.85	40871.4	567.459	37995.7
255.214	2537.73	373.253	3492.44
183.266	2442.33	510.84	6938.29
766.363	17493.2	1021.41	9448.85
265.421	3027.57	949.527	19490.4
289.767	4319.64	556.98	838.525
574.708	7953.38	801.112	19972
263.671	3041.25	372.329	3574.11
1141.86	14544.2	940.103	10557.6
264.791	6254.61	101.687	235.239
316.861	12464.5	883.298	15879.9
367.135	10426.2	6855.91	49600
448.376	13251.6	441.408	8838.61
414.745	14762	934.671	6877.98
1488.57	8587.54	967.487	39751.3
501.725	4995.68	448.218	6611.01
583.019	20954.9	808.353	9056.86
79.5632	117.672	344.166	3072.61
331.682	9338.3	1663.28	11289.1
2911.7	163917	456.474	5414.36
1605.29	17753.5	559.97	12956.8
380.652	8401.57	425.196	7080.33
737.173	20328.2	2831.08	25878.8
498.359	15703.4	778.583	23188.6
1075.58	19444.8	372.445	2629.33
877.475	18270.2	3412.65	30318.6
1111.49	15008.6	467.145	2999.63
570.447	21922.8	873.419	8045.94
482.847	17724.1	718.368	2930.22
198.914	5792.83	365.229	17003.1
957.616	48496	288.143	2032.95
2008.88	27424.7	677.613	37859.7
256.824	6240.52	3238.61	40280.6
558.371	4459.14	1199.82	8795.42
1278.59	30176.5	896.602	8303.73
508.953	829.522	460.839	857.475
905.798	27789.5	577.902	7807.83
160.658	3163.13	1229.47	19026
287.997	18258.4	769.76	10692.7
812.491	6031.79	368.266	2913.68
1414.75	27906.6	2167.97	21110.1
359.548	11565.6	496.458	4139.05
299.098	5555.25	1306.11	24583.9
628.452	28580.8	248.424	10132.6
304.029	9343.97	257.506	5887.93
356.57	9892.95	359.393	2547.32
770.423	8323.32	834.921	10162.1
687.808	33075.2	1068.83	5246.07
401.863	29215.3	9105.03	83672.3
633.879	37485.4	306.767	3528.48
325.047	2426.76	742.964	6949.54
343.835	4166.95	614.088	8414.38
118.566	3774.33	312.856	1374.18
1556.9	15547.1	1431.66	11483.2
283.554	5517.33	359.555	3228.79
346.668	7681.83	894.614	15044.6
297.215	6596.73	284.585	2468.07
247.796	4351.09	2026.12	20752.4
769.598	15464.7	624.721	6759.47
3022.05	41978.2	352.873	2667.86
576.287	23801.6	367.961	2607.08
581.697	14446.3	1819.66	23666.7
414.385	18596.8	8044.87	87039.3
1653.13	68726.8	500.127	17440
852.357	910.351	300.358	3595.22
132.501	3227.26	438.149	12012.8
400.554	4228.31	544.164	15233.4
440.118	2788.07	329.292	4771.48
2472.73	45002.9	994.95	10489.2
941.039	33868.2	892.983	12760.1
608.31	7268.19	322.383	5608.77
526.154	4611.73	2552.93	15978.7
389.267	3235.12	7970.48	165723
597.854	12000.8	572.039	13848.5
676.752	45724.1	578.32	17567.8
217.817	7778.89	337.664	3065.56
709.122	7956.8	1021.68	7056.68
139.836	1652.08	663.349	9059.71
1131.65	35353.6	963.381	39857.8
1072.65	10044.7	964.481	8188.05
1001.75	44070.8	379.583	4219.07
339.98	11171.4	1071.09	18620.3
1163.92	22570.4	202.557	699.541
232.317	2008.27	213.741	447.158
2639.17	80171.3	777.299	9104.65
407.662	3035.72	1145.56	13793.1
384.988	1230.9	584.992	2808.2
479.205	16534.9	1357.58	16883.3
707.07	15525.5	2547.16	68639.7
997.709	12087.4	4090.89	34636.5
713.488	20839	559.658	6749.77
493.932	4699.62	357.819	3965.79
263.593	797.213	2262.02	14580.9
502.159	10587.5	4.66825	55.6131
2324.65	64570.3	708.801	12163.2
647.876	16031.7	492.378	4989.93
262.354	3253.93	1330.46	21885.3
1754.6	36946.8	382.556	1780.17
403.093	3367.21	526.378	2783.55
368.25	8135.29	367.833	8175.77
342.52	5669.13	506.366	7001.2
1001.04	25010.8	973.567	4853.44
527.133	2320.23	652.529	9107.66
1295.03	11229.6	1293.82	41317.4
1925.22	114045	599.419	10074
602.478	23346.3	40.4485	70.3965
870.527	8803.82	349.377	4131.77
235.373	3793.57	517.876	4383.49
749.583	13241.3	607.933	6878.89
223.491	891.325	303.213	8174.89
69.5731	2545.41	500.65	10369.8
237.472	3173.29	307.288	4022.42
93.5844	1325.2	467.363	2645.19
316.572	14538	3449.79	91495.6
113.784	2962.21	2248.56	14730.4
921.781	19310.2	1214.09	18823.3
195.049	6623.4	489.831	7510.77
564.661	12305.2	1050.05	3406.31
1042.17	28733.6	325.377	3074.75
476.776	15705.2	448.92	3620.66
462.941	783.362	770.924	5264.77
2733.48	107469	3342.02	29553.3
206.03	9027.17	2147.48	9483.28
714.656	12289.3	888.144	3684.42
271.998	7202.2	58.8605	389.117
902.99	9342.86	591.546	30502.8
832.438	10561.5	2943.78	31921.4
125.715	274.904	564.923	3165.68
371.124	12161.1	444.522	7959.69
204.081	3090.91	1064.65	14295.8
298.433	3579.46	266.181	2197.17
408.781	14320.8	1093.56	24712.6
1677.22	23864.9	1407.61	46773.5
679.974	42170.3	376.324	4143.25
602.999	4676.81	583.138	8930.01
397.004	4153.48	465.731	5981.12
726.975	11601.2	897.609	8780.57
314.748	14592.4	3422.16	106237
622.043	16438.7	1623.39	28523.7
666.729	7716.99	810.366	11233.3
323.993	17353.9	314.375	10832.3
414.65	21643.7	2209.53	33335.9
507.705	17130.7	620.779	19987.2
211.31	343.763	1048.36	7857.23
775.457	14597.2	424.695	4231.41
1025.4	15810.6	788.804	21175
783.432	24277.8	1024.44	5846.72
628.793	50670.2	820.735	8075.62
57.4853	1688.08	1402.65	9813.09
92.4537	423.856	129.829	292.094
162.324	2331.6	566.979	6368.29
240.57	9124.09	474.295	7153.13
295.451	2799.04	1544.5	92945.7
798.048	36667.3	949.919	18867.8
1123	43681	662.2	3194.85
1406.44	20761.8	283.077	3858.88
502.667	7098.22	141.062	240.409
348.339	7579.87	3763.04	20268.9
578.104	27316.4	975.787	15368.6
1852.71	60628.9	2533.81	25650
138.456	2953.58	207.768	2479.31
579.157	7118.53	422.379	9199.53
230.161	3324.88	1941.69	12535.5
144.197	356.419	1253.65	8625.26
423.987	9100.56	49.727	159.039
184.113	2252.88	10501.9	78259.4
1970.32	60641.3	402.476	7545.65
382.82	7378.75	1788.42	9385.79
478.8	15233.1	1823.79	15469.4
536.821	11067.3	493.936	4752.43
1025.91	17927.1	1020.54	11304.1
3292.57	59504.5	2529.96	24727.4
647.57	11464.8	259.119	4673.21
134.797	726.11	638.072	5691.91
304.364	7740.59	2551.84	40104.2
186.515	2788.71	1667.13	41847.7
1054.59	28229.7	749.123	1114.73
805.329	66912.8	1002.52	37645.5
201.76	5791.19	2250.69	27305.8
772.579	22391.6	3816.76	50742.2
649.665	29420.4	2756.94	17220.5
526.513	13033.9	555.196	7745.96
443.299	7579.32	613.74	3015.5
1117.91	26158.6	290.523	2043.16
642.821	14408.8	199.136	9575.07
1199.79	81337.3	1166.96	16448.1
175.65	3274.49	523.807	6042.13
1311.93	47096.3	608.26	21550.3
518.923	17119.5	1480.67	15458.6
422.927	21224.6	641.112	7647.3
136.652	3476.27	1123.06	11469.1
425.109	1063.22	278.69	2084.58
273.752	3244.58	1395.9	34330.8
2174.43	67661.9	492.435	4709.12
229.23	8495	770.581	23245
694.894	8287.93	1912.83	36554.4
818.448	45479.8	401.13	15666.9
799.089	31148.7	169.478	2098.55
371.301	3138.08	213.708	466.473
484.654	20262.7	372.445	6637.03
1114.18	54512.6	1928.69	58010.9
422.996	8423.71	1911.37	13111.9
827.06	8980.79	3369.37	37560.1
375.44	6693.5	1971.72	39887.7
629.047	6812.44	2982.15	19575.7
189.965	1011.69	463.653	4381.14
243.487	11421.3	310.726	6416.51
374.742	8042.18	308.307	848.437
602.667	7953.37	1109.4	10219.2
359.486	6766.34	351.146	4290.35
858.795	20326.2	350.713	6009.44
470.994	15886.1	425.685	4363.41
342.043	2458.03	433.305	5790.31
770.96	32009	2547.51	18346.8
216.786	3405.83	1893.48	21422.8
587.376	13339.6	574.222	5003.51
509.002	17856	2407.82	57512
371.694	8888.23	251.759	5461.91
638.988	11156.6	6669.64	74658.4
270.118	2935.39	403.853	9116.95
242.138	2386.43	230.713	3677.74
1200.24	54115.2	1570.51	22115.1
140.364	1359.91	870.295	18285.9
1354.09	55304.7	2901.6	17781.2
1201.02	23786.7	743.929	18862.1
106.59	1671.39	14390.9	74059.5
166.346	9317.06	308.365	2381.45
271.547	5192.8	280.551	2398.76
1923.95	23876.1	1430.01	9604.84
775.115	23693.7	1704.77	14004.9
139.737	2311.24	180.88	1142.14
1103.25	41226.7	5638.23	46876.4
2163.42	105669	2948.91	45059.8
286.126	5068.69	2562.39	29330
327.512	5943.82	258.361	4179.51
284.767	18165.4	3289.29	31684.4
891.987	17713.7	1587.97	9221.83
688.316	3003.04	1844.97	17234
442.947	5850.1	311.45	9069.07
461.668	8155.78	566.349	3020.5
310.377	5467.22	447.854	4773.73
421.336	11593.8	36.3229	18.8345
466.975	3502.76	367.756	2227.7
318.794	7965.95	525.041	7750.32
489.503	7545.16	738.018	4626.46
383.82	3985.18	728.06	5004.49
417.169	1751.14	436.331	5921.58
550.195	6183.17	788.193	6171.64
1144.83	27084.5	1487.6	9467.94
157.755	5620.36	862.744	9642.66
338.772	13782.2	322.913	9170.35
515.602	29607.2	494.217	12748.4
649.284	15049.4	8295.14	69908.3
272.54	5471.39	533.819	6153.08
613.304	17613.7	231.288	3397.87
470.167	9919.73	372.863	2291.97
498.884	10864.6	351.493	828.704
458.716	16631.3	930.494	4614.88
240.662	476.515	3201.65	24410
2189.19	35205.2	3056.08	43017.1
547.165	18943	391.338	8618.25
572.104	10606.9	485.349	6896.51
503.214	3496.25	2382.79	42274.6
653.989	8504.6	653.113	11112.5
387.312	25069.5	1465.6	20681.7
80.8083	1907.66	554.913	3568.17
280.262	9754.88	1304.69	14013.4
700.487	13641.3	3095.92	36114.6
511.005	8780.37	975.129	12058.5
926.909	21831.3	1022.1	13140.5
504.273	10041.4	1130.6	12968.6
559.679	19110.3	2518.72	18934
146.196	5485.92	828.713	4451.83
847.996	41017	1084.4	8546.04
317.369	2841.2	480.602	5658.8
842.803	31483.2	853.681	16867.7
389.775	5549.51	292.865	8233.5
570.654	9511.93	997.275	24666.6
284.662	6247.05	394.436	2760.35
1458.01	66048.4	473.378	2727.55
1387.05	98340.8	150.047	80.4496
504.589	13516.3	799.523	6715.38
973.034	20463.2	2328.04	19675
912.525	32507	1042.85	15425.5
355.918	6410.61	910.35	8344.08
365.739	8824.6	3750.52	45518.2
293.75	15560.8	627.908	3225.63
1196.77	44964.2	329.723	2703.35
1899.71	47210	4963.6	75649.4
65.2878	19.5618	1286.6	29633.7
2986.73	17066.1	781.901	12904.3
401.244	16557	492.237	4385.62
425.776	6547.84	731.697	8008.08
213.117	3291.84	2208.87	26170.4
2625.85	45672.5	383.514	8159.49
466.753	33691.4	250.727	2572.02
847.777	740.074	896.048	7615.01
292.102	2530.08	425.427	2074.54
895.729	16035.7	778.163	9706.91
336.773	10806.7	2095.13	7782.81
343.309	9118.72	775.132	11199.5
1081.58	42702.6	211.463	7892.92
959.537	43921.5	1629.87	24494.9
37338.3	274484	957.007	9341.45
220.621	2503.9	976.29	37906.1
1360.15	50709.5	296.656	5776.97
783.527	39575.3	1230.21	30934.7
299.309	9943.44	759.965	28427.7
796.294	14534.4	1514.02	9574.34
539.822	6617.57	1604.24	20735.9
207.794	8204.33	734.054	18231.7
389.09	12498.5	571.366	6372.92
773.748	23290	749.664	13027.3
174.76	2245.59	952.116	19169.5
526.703	7640.6	1689.22	15999.3
1192.22	19561.9	2525.77	36565.3
316.35	13860.7	859.505	35732.5
536.455	14050.8	282.377	4112.09
1869.67	73945.5	237.632	2157.54
620.74	18551.2	789.412	11907.1
850.538	26794.5	492.953	6336.16
1481.2	41230.4	1081.99	16325.4
40.3701	4.24016	502.38	11574.9
382.119	12797.8	688.072	5300.56
993.469	15466.5	790.124	16102.6
918.205	16477.2	2381.58	19027.7
528.682	13896.6	698.123	13053.6
745.06	17208.3	3840.44	22377.1
151.766	456.583	13.3958	10.5419
468.826	4262.53	527.653	1899.12
380.15	10144.9	5125.25	45269.1
435.81	9163.18	1736.05	13109.8
217.933	6396.93	564.423	10348.5
196.762	2992.71	771.462	8625.3
608.855	20890.9	5652.92	40429.7
414.699	3143.79	2039.65	60939.7
335.533	13447.7	566.433	14829.7
449.102	8892.15	983.58	8033.85
250.665	5528.12	2376.67	121487
331.564	14358.5	983.459	7569.63
862.756	24923.4	1288.42	23513.4
772.038	24845.4	514.673	5007.14
2831.43	80927	403.693	3220.98
391.939	8126.25	1058.09	9079.2
545.257	21993.9	3405.95	36308.1
1395.42	40377.9	417.503	9916.29
869.16	34746.3	493.617	904.211
1146.73	38963.3	727.112	11987.8
619.164	13321.8	547.797	8476.68
493.189	27200.6	851.912	25425.6
299.669	16577.3	8339.03	102149
695.836	29045.3	1429.27	71489.2
561.15	12682.8	60.2192	52.5064
903.403	17614.6	819.176	5277.35
369.957	1523.73	464.269	7475.64
772.364	33217.1	1197.75	18437
1013.37	13566.5	35.5193	140.876
211.629	9883.38	74.692	1263.76
689.22	24879.5	1050.6	5899.68
317.497	2526.07	256.083	5912.66
703.237	12700.3	1369.03	14431.2
5393.45	87561	1072.33	25639.5
562.411	1916.67	418.47	12413.7
680.037	31829.8	470.218	10985.6
233.544	3101.55	4004.03	16843.7
201.752	7886.98	517.082	5464.58
660.587	14004.7	441.723	3617.77
1808.22	59162.7	437.788	2069.66
3030.49	77319	406.747	7036.77
3059.67	79615	1136.7	8481.57
506	7941.55	558.278	9121.35
207.797	3748.43	448.964	8573.95
589.41	3393.75	318.634	4088.74
573.907	22081.7	343.421	4191.28
363.465	11405.3	197.094	4707.42
648.907	18255.3	1904.22	23062.6
252.364	4513.59	949.311	15348.9
585.245	10653.2	732.306	4980
2787.33	82185.1	2198.96	16658.7
659.695	6676.38	3423.44	29095.8
320.279	3237.34	358.458	2717.07
642.965	8811.71	1733.27	25081.3
703.387	8341.86	1203.36	12662.3
417.921	2385.72	495.095	6077.61
470.09	12020.5	1419.22	52856.4
770.208	28321.1	611.135	11134.1
643.161	6238.04	354.492	6936.75
156.177	2098.87	477.851	2323.61
743.148	14362.4	1102.72	18843.2
109.076	627.317	249.915	2272.2
498.343	2803.79	2181.24	28013.3
769.926	9391.4	1435.03	8320.51
182.594	5821.67	1971.97	13371.5
459.625	21727.9	386.083	21662.3
196.895	2915.02	386.234	9497.35
380.755	16394.4	625.111	2626.41
190.514	5241.44	1087.15	13322.4
485.902	10634.9	5371.53	40836.4
99.3456	585.2	471.17	6714.8
1168.58	72619.4	288.844	2638.68
166.782	3998.07	1473.68	31273.5
884.141	27358.5	301.473	2088.56
36.426	14.5002	1406.16	30707.9
637.58	11732	442.266	14688.3
693.85	16718.1	431.318	4028.67
666.345	9997.18	8456.03	65723.1
545.73	11540	1226.53	11837.4
791.881	11643.2	1605.23	41798.6
221.843	8928.79	139.869	1045.51
832.347	45254	826.168	17645.7
1193.95	17668.2	5690.89	99854.1
339.837	3101.38	466.013	3313.01
312.574	9768.07	10696.8	87856
334.057	2950.56	2147.31	27441.4
1491	50973.2	1108.27	12484.6
3063.93	241525	213.902	2407.56
358.965	15703.5	749.672	12784.7
667.988	22580.9	414.509	14873.6
125.288	2047.79	41.4053	76.9246
966.871	30564.1	695.66	6402.36
2428.23	89127.2	256.323	5121.1
404.246	9140.05	438.6	3232.68
290.801	8862.25	419.115	5840.59
122.634	3240.43	4138.07	69486.4
3897.81	74565.4	1466.85	16430.6
611.991	33164.2	281.11	2627.21
307.661	4435.81	758.133	9277.11
415.984	1626.22	999.267	6873.24
440.191	27178.9	300.353	2930.79
362.035	2156.34	182.224	1256.23
702.415	19046.9	727.484	5577.76
86.9888	2108.41	1065.1	26665.8
187.063	4324.92	800.664	21915.9
297.69	14191.7	403.052	5562.69
1007.07	52508.4	613.973	6369.44
469.347	13057.5	867.06	8985.75
196.144	5048.98	677.911	6306.2
1023.93	13234.7	756.6	12263.9
174.507	1862.55	3408.33	20573.4
1015.33	32405.5	318.124	4805.4
804.074	24298.6	865.859	6721.9
467.322	9046.34	901.494	6550.45
1606.19	79224.6	476.364	8304.61
485.998	4951.18	635.998	20838.7
248.371	6112.25	664.337	29997.2
-17.2771	279.141	504.017	11470.7
85.6012	191.269	5010.44	139152
677.391	11372	211.198	1960.53
1043.2	12144.6	3203.97	26617
218.194	9784.07	847.534	6221.49
362.768	6653.2	1723.12	26104.6
764.179	20060	387.059	8973.28
114.055	259.587	1647.05	7119.13
300.237	11199.8	3218.23	31371.2
222.81	9568.71	3928.73	70012.7
557.471	8079.68	919.33	48688.6
2248.06	83619.4	849.866	13400.9
374.503	10088.3	623.594	12487.2
150.35	864.086	1641.62	46931.5
369.282	5994.12	489.166	19043
253.958	3530.54	1170.73	13731.2
2649.56	19930.6	1124.75	7994.93
504.905	11758.9	1262.68	21897.4
347.059	17786.5	315.403	3803.87
273.398	2623.95	4530.59	84091.5
494.225	8561.79	825.694	15367
1388.01	27857.1	560.734	9942
50.0145	32.2927	1832.47	31235.1
246.945	1831.12	705.872	6184.49
2507.48	29337.8	299.098	4818.15
868.796	4889.5	412.782	2231.95
140.462	1493.1	1767.62	17844
514.954	13647.3	367.916	3260.06
29.0454	29.3276	1208.67	4259.07
914.728	13579.8	1221.25	20021
956.357	27162.6	407.717	11887
459.332	3835.42	1980.23	16912.9
1075.39	48974.7	424.405	3667.55
557.116	7452.42	368.265	5710.27
1090.92	32668.2	1108.24	14661.3
757.158	14441.5	2293.15	41225
1222.31	47261.7	7212.15	61115.7
1987.89	61086.6	3784.02	45505.5
548.841	16344	1318.98	18818.7
431.927	7154.19	1078.27	11015.9
232.722	4633.58	652.685	3733.33
342.809	886.222	2184.96	24316.3
696.256	20171.6	730.545	17225.1
343.648	4639.14	484.703	7168.93
1866.26	62969.6	2230.61	23672.1
293.432	14895.8	521.22	4553.38
190.225	4727.17	62.7169	1036.2
543.876	17567	353.366	3311.62
321.805	4689.01	796.647	11524.2
1373.47	45855.5	267.325	3854.75
369.836	3884.66	833.79	5174.27
421.555	4520.71	1750.82	35221.5
1510.23	75546.6	637.161	4503.44
688.857	13417.8	1663.81	55769.1
194.399	6848.79	876.567	36515.6
982.577	22243.3	305.101	2743.24
979.567	25276.4	323.616	3099.93
467.425	4502.23	628.676	6266.48
473.415	36663.8	389.9	8228.79
928.076	15725.7	323.903	8521.04
304.058	3820.1	43.841	164.797
1933.76	11629.9	1003.24	41811.4
339.551	3260.46	201.75	2081.02
180.005	2866.63	297.103	5151.11
239.4	7092.11	447.427	15183.7
1876.59	30593.9	1388.63	12461.3
292.399	12372.7	1333.8	10562.7
226.246	3365	334.108	483.454
340.867	4549.92	544.035	31715.7
776.151	14101.1	322.428	9282.18
673.872	23277.6	1234	15065.7
647.984	9446.89	2071.75	19327
1289.69	14966.1	1013.74	20272.3
302.376	16026.9	742.049	7226.25
195.402	3101.71	701.183	3535.49
1198.17	24934	1299.75	15345.2
944.37	10964	3308.9	101942
357.987	5053.58	950.431	3985.09
441.325	27533.6	661.57	2902.2
388.755	7567.48	396.289	1422.08
1774.63	57284.2	4329.09	38453.4
1003.96	26558.6	292.226	2069.34
129.261	3062.3	1345.97	46963.2
59.6234	45.6301	860.785	12344.5
768.724	16571.8	2542.98	27084.6
374.813	4999.09	1384.67	36888.5
562.344	20211.7	445.513	4827.68
366.106	6142.09	456.416	3044.48
281.719	13946.4	306.631	480.91
146.927	389.693	3409.68	32394.1
201.953	5097.76	3528.02	44021.9
946.674	37668.8	1495.96	19723
241.734	2415.33	417.439	4275.03
2286.25	111520	1002.05	33640.8
106.05	2676.47	11565	91817.1
874.934	7900.3	398.283	6112.37
1209.46	30475.7	2466.91	26462.3
269.9	7645.93	1177.54	20477.5
969.895	19379.3	789.808	52541.8
361.174	7576.32	1003.2	8654.95
634.791	31030.4	712.374	28198.9
338.357	11348.4	796.775	5818.22
2203.51	26826.3	2672.25	44329.2
42.3525	1589.35	313.452	540.475
976.209	16466.8	1032.26	30415.7
880.903	4570.42	970.996	13376.1
426.344	9775.05	396.992	10707.6
130.569	2060.71	1140.56	9843.69
1117.58	15572.7	355.455	494.023
377.298	13166.2	864.714	5867.27
150.392	3170.73	2619.09	20255
80.3273	603.144	1384.63	3807.47
220.58	5519.1	642.234	15838.3
3507.46	134562	466.727	6395.58
1816.36	27296.5	1666.52	7945.51
950.757	37250.3	1467.2	19480.7
787.716	15303.4	471.982	4968.58
991.329	10238.7	396.714	2885.66
711.941	14111.5	404.99	7687.3
234.043	4790.61	528.877	5769.95
327.354	6367.45	516.552	17062
248.903	2183.13	654.809	6428.51
546.939	9257.59	772.944	12076.6
328.441	5677.64	1588.4	19761.8
774.365	21292.9	1414.82	38683.9
2683.48	74261	430.494	4942.86
722.918	27216.2	101.315	46.8093
599.392	15048	2706.77	43463.6
325.526	4033.72	481.439	3665.75
290.878	8741.98	274.195	3453.32
825.882	13029.7	2139.85	76954.9
320.231	10968.2	422.325	6582.68
817.905	17522.2	488.149	3269.42
953.387	17433.8	1353.08	9602.11
274.067	4952.37	982.408	29018.2
530.077	14809.9	2559.37	23604.3
653.835	18797.2	518.785	24708
593.174	5038.75	539.516	4900.24
139.513	2094.33	4344.35	50338.7
201.512	3191.38	694.002	11523.6
605.094	15009.9	1113.04	30405.3
521.548	13441.6	1806.73	28765.7
20.691	87.0178	379.288	9179.88
46.9987	84.9941	271.84	3699.59
1903.66	120243	503.562	2313.3
340.109	2512.58	506.379	13783.1
564.847	2327.3	2130.72	12289.7
518.607	24224.3	893.462	4911.35
674.204	20012.1	1430.44	8419.04
146.699	3726.74	2568.87	29494.8
880.828	45794.2	5768.74	38824.2
277.654	4831.93	2599.4	16686.9
770.018	31583	1623.13	15555.1
315.701	8442.38	480.751	12789.7
857.51	18767	533.571	8143.3
659.936	17522.8	471.18	5141.74
359.637	5532.58	559.747	712.29
174.558	9152.86	366.689	8119.36
406.782	12831.6	2091.06	69588
139.638	4174.63	686.226	3798.02
760.157	14886.2	421.799	4030.03
460.939	9930.35	-13.2999	38.2255
842.877	38047.2	1549.84	10361
311.75	4646.8	1574.2	8205.23
739.79	19664.9	1140.76	11908.8
620.285	25088.9	378.062	3097.5
394.948	4471.01	304.045	924.534
331.054	10870.4	876.483	9649.09
409.422	6050.45	556.358	6239.53
581.92	5152.65	631.216	6472.33
1393.69	46405.1	469.77	7424.62
192.273	7882.95	621.08	3296.77
502.92	13090.9	1691.68	20772
283.921	2689.96	1261.56	18086.9
1709.14	43948.5	638.67	3569.75
968.592	29272.4	430.527	5135.33
750.843	18865.3	370.304	7469.91
469.752	14852.1	578.164	4391.67
482.101	25000.8	437.15	21097.5
528.413	9704.07	3174.34	25052.5
712.128	19148	393.02	10015.7
334.384	10085.3	435.598	16022.2
171.025	3940.62	343.014	5220.39
2268.7	93293.8	570.359	9288.58
827.069	31975.3	1796.28	14472.6
1240.16	25158.7	860.076	8084.62
1504.33	78491.7	897.699	10748.5
601.443	13865.1	291.813	13749.5
237.919	6997.39	78.1823	39.2086
105.446	1159.45	761.164	13464.8
217.511	4153.97	275.756	4741.12
310.067	3430.72	640.495	15087.8
259.544	2356.36	761.128	10699.8
70.4567	83.6593	960.255	15975.5
290.012	12152.9	328.828	323.704
897.328	15997.2	459.721	5842.9
2025.42	53178.1	439.926	5809.77
2663.36	17114.6	444.884	3296.97
119.683	1332.58	485.904	19642.1
330.263	18880.8	1908.52	86543.6
2401.95	20595.9	15334.1	184989
2564.18	50733.6	892.653	12285.3
1812.65	45472.8	4573.76	95340.9
486.717	5805.54	2830.67	27041.6
1343.41	25512.8	2664.62	27078.2
598.618	11463.2	640.363	5553.96
282.909	3092.75	311.037	2515.98
456.944	23732.2	46.5703	49.4706
673.252	44016.1	1398.76	10053
96.8962	2555.78	6194.56	55489.7
300.653	4797.72	289.764	11804.5
432.214	16271.4	1929.53	16212.4
655.797	12766.2	1768	12658.7
237.932	4036.33	2772.1	76126
752.623	18119.6	3989.73	58185.2
574.567	4838.47	538.849	18379.4
1440.05	11806	4546.32	23296.9
1061.07	26289.9	356.556	2859.62
344.148	6226.05	3449.63	31399.5
187.459	2790.79	1873.26	15233.1
378.645	6811.02	1449.76	16954.7
634.639	20232.8	1227.76	9162.71
2289.07	60268.3	147.336	1509.39
276.645	4984.31	2127.82	27458.9
903.939	12438.8	875.793	11624.1
304.917	7115.38	601.574	7039.44
676.023	11733.8	408.275	10957.3
1112.77	28461	496.796	11732.3
575.702	27510.8	163.66	1310.81
282.818	3319.43	2292.8	34042.8
375.213	3249.12	1179.96	7372.13
936.338	39046.1	469.041	619.163
409.523	3367.66	573.283	11075.5
90.458	478.478	880.489	10780.4
754.879	8116.47	1209.9	29593
1528.84	35623.6	3679.42	40906.4
244.864	7062.4	400.096	1375
274.835	2905.96	464.091	7490.49
842.359	21170.1	592.867	2428.03
359.139	3952.92	2874.99	28205.8
1267.01	14949.3	229.777	3829.96
335.706	3174.95	817.688	6626.26
354.778	8935.16	568.145	3610.95
394.021	4634.68	1119.61	6416.01
567.612	15012.7	476.269	4567.89
268.751	2791.54	2150.01	6746.59
652.786	16479.6	950.407	12354.2
463.825	11160.7	1256.64	25760.8
910.849	24471.5	310.362	3570.07
482.772	11009.7	3967.91	34979.3
189.517	3334.89	5239.63	60700.6
415.852	9041.85	674.548	8190.62
259.839	4074.9	546.661	20174.2
640.581	14813	12002.4	117933
564.236	21655	1114.49	4612.57
1344.06	48278.3	5680.41	51544.1
300.535	5333.02	1829.89	14202.4
537.588	28224.1	603.911	8535.59
810.008	40561.4	1432.84	87840.2
671.752	27057.9	486.694	5919.7
4869	66203.7	1011.23	8244.58
1694.63	32413.9	831.389	4668.28
411.753	9349.16	413.256	3823.94
546.113	10612	612.092	15920.1
351.039	11062	424.994	4101.14
313.788	15972.5	460.722	7994.44
320.465	167.464	1703.98	24082.3
200.126	5469.96	1004.61	9955.19
501.268	16069.4	748.524	21188.4
489.256	9282.51	621.945	10069.9
3372.95	48872.2	754.139	29938.9
365.627	3623.22	418.021	6777.55
2255.32	39033.7	324.727	3183.01
509.237	908.348	1684.99	28430
535.13	14654.2	1506.58	50710
255.255	7192.47	1310.37	23296.6
774.096	6824.35	520.643	9323.31
199.856	2033.77	1195.87	6246.74
233.58	8173.24	350.23	1129.3
488.542	15838.7	1492.86	33680
474.132	9380.92	8778.86	171121
389.522	5483.52	1775.71	41519.3
670.107	21834.7	492.602	3399.5
446.037	16114.7	1115.61	10604.7
2350.48	32322.9	1147.61	11242.9
502.953	5119.24	3427.94	39684
1645.56	19385.7	2072	22658.1
237.963	3717.9	698.762	5637.38
689.659	10906.6	345.373	3859.25
244.055	5519.31	496.332	3523.44
498.049	9930.35	736.976	21109
356.975	5605.03	1074.39	17301.2
749.802	23479	7855.21	86080.5
244.418	7662.85	5761.12	75552.8
919.452	45445.5	1452.05	106682
216.475	1887.87	3125.51	22365.8
571.476	7946	422.827	2393.66
272.352	2394.87	1039.47	4660.92
314.512	3230.34	538.762	11048.5
615.651	33058	2102.69	22375.5
539.179	13825.8	5011.88	67665.6
1553.02	80988.4	590.142	30843.8
740.056	35767.4	1592.08	104489
535.657	6365.08	1145.43	23988.3
550.454	12402	780.291	6978.17
103.207	1970.41	501.031	9471.56
504.415	10104.7	359.252	3352.57
537.711	12575.5	438.04	3772.16
706.023	15726.1	558.446	5676.69
1554.27	37276.7	559.022	8234.14
458.706	9491.33	4884.1	27983.1
871.144	13703.3	1842.33	18674
293.238	4690.13	378.48	7799.35
1299.97	65268.1	441.562	2524.77
406.017	3479.29	529.84	8967.34
261.617	3137.42	469.768	11728.3
294.148	11014.7	6199.75	26285.1
302.624	10592.2	378.263	2410.38
950.264	11073.6	1757.87	100116
404.572	10459.7	811.679	31858.2
3258.21	36240.7	291.941	3795.62
1886.01	62251.7	760.899	4653.63
1338.55	34933.6	1239.44	33505.1
239.274	1305.37	10928	114951
336.831	9757.05	2088.19	19187.3
2480.68	83121.7	3022.85	103862
344.961	9784.08	565.731	7527.14
173.537	3491.56	1045.13	25490.4
1157.19	29759.6	326.348	8593.55
237.689	1219.4	257.967	1407.81
905.802	10182.9	2348.79	18213.7
722.17	17620.5	696.152	3996.04
804.986	38197.4	404.131	2980.29
240.569	7202.61	828.919	21387.2
2595.31	63840	1157.98	23632.2
313.103	15812.1	297.873	5054.14
1410.01	53947.8	2253.91	56595
209.14	5749.3	40.7177	445.189
1377.41	16422.6	884.1	5047.01
325.307	185.587	360.632	3055.04
500.13	8761.67	2430.2	46317.5
1319.65	36602.8	275.562	5912.65
172.214	1782.35	4432.6	41215.4
264.754	4907.35	758.503	12262
318.831	4268.12	354.762	3576.32
323.626	16519.1	559.974	29617.3
1556.94	39101	598.268	2975.85
1257.53	23411.5	158.247	3136.63
3026.81	17271.7	337.543	8775.48
229.975	9760.29	828.919	25377.4
281.29	6257.24	2154.54	23096.1
591.744	9412.73	372.754	4113.97
652.056	14557.6	639.129	10658.4
428.985	9187.06	722.767	5476.96
1728.69	35184	2576.43	21944.8
442.781	8296.26	1835.15	21929.7
661.537	9372.39	2284.42	16454.7
1049.6	57048.2	797.425	17115.8
881.039	19496.5	5450.1	54856.7
270.84	2363.74	937.861	9603.67
349.806	5425.4	266.104	2222.74
1497.94	56152.8	875.838	4818.04
479.749	9886.26	108.689	104.824
562.836	9930.65	1954.8	27489.2
400.116	15756.9	650.128	4122.04
597.974	29104.1	538.363	3393.86
315.288	5015.98	3027.67	65306.5
571.538	49992.1	4218.5	60288.2
603.26	19906.9	319.679	4262.88
239.187	5541.12	1917.66	21485.3
287.675	6092.08	1487.12	14634
707.517	55897.8	746.065	20717.4
1451.39	19275.3	360.493	4384.75
229.556	7997.72	952.019	38494.6
389.2	7726.77	1348.8	20904.5
325.303	8801.07	495.646	3655.65
241.787	999.397	499.706	3827.94
300.623	2998.14	4616.11	34965.5
169.768	1604.65	566.996	3621.81
348.232	8316.48	442.172	3727.6
251.761	2140.12	471.696	6557.95
821.612	38720.7	421.282	5216.82
190.832	3407.37	1364.94	8440.5
1729.83	29792.7	891.495	12244.2
1041.18	15058.2	361.775	3291.3
220.811	2807.71	335.401	3101.01
127.594	4319.86	949.953	4901.9
1168.08	15267.8	353.975	6913.27
435.287	17980.5	445.944	6560.87
169.736	2458.12	289.228	5314.5
207.922	2481.53	25669.5	196512
1082.68	31269.4	2141.85	75631.8
1081.28	15364.9	1289.68	20266.8
619.635	23222.2	885.355	9360.95
1144.18	16186.3	310.575	12999.3
784.626	18911.5	799.488	9329.23
1029.01	23829.5	628.515	8272.74
423.356	25457.2	3261.55	37296.8
476.516	11488.2	1353.59	15236.4
940.668	17576.7	574.219	12304.2
287.464	3980.43	121.814	90.2791
155.839	3829.44	428.617	4117.35
493.448	29493.9	1830.91	17785.9
168.369	4561.03	335.099	3508.9
417.916	4358.35	1221.05	19636.5
476.987	3831.54	978.709	24305.5
188.542	4754.56	576.224	9786.22
492.777	14904.2	467.67	12909.4
185.61	2463.95	1657.96	16225.9
716.019	20324.4	2445.25	25660.2
198.846	3060.31	735.33	18023.4
126.075	1847.36	316.629	17629.2
84.1846	1767.17	450.298	4739.81
199.194	4641.54	704.156	16404.1
260.446	4883.99	5576.53	44370.5
2798.46	106621	1524.28	10967.5
329.858	7690.82	696.953	6997.89
118.55	4878.81	589.645	4525.23
377.187	4631.96	661.603	12002.5
239.501	3824.25	579.675	9710.07
179.97	2272.54	385.029	1204.21
130.283	1604.9	653.038	7112.65
266.55	2103.78	627.697	19884.6
119.768	1176.04	1089.46	15832.7
352.222	7734.66	459.48	4412.77
273.302	7864.81	770.208	12367.7
135.441	1753.26	929.785	36988.9
615.472	13125.3	708.904	5277.33
210.838	501.606	735.938	16885
2507.5	48374.6	4202.01	38465.7
576.659	17142.3	967.892	9525.1
458.909	17384.9	2836.26	23159.7
1616.68	41681.1	883.72	26542.6
69.2095	468.985	746.174	7412.38
1963.57	109954	274.818	2027.41
686.395	38533.8	4887.25	35884.2
163.269	1081.86	3682.64	48440.1
695.832	33215.2	1325.38	53244.1
201.962	2135.4	1834.82	18482.4
943.211	41388.1	444.296	15603.3
1158.15	18173.5	873.464	24649.9
170.69	3848.82	4268.16	35821.4
566.214	12790.6	204.795	693.714
287.32	5396.7	916.317	8418.61
382.602	3422.58	1740.96	10588.8
481.918	7526.78	1005.36	26101.9
810.876	14323.6	2879.48	15485.1
789.14	10172.9	1971.79	21450.5
449.213	15895.9	154.4	389.528
544.14	11624.4	2364.37	25858
1150.04	28710	281.719	942.58
223.285	3451.66	1181.7	31334.3
179.516	3992.38	260.308	3209.42
382.556	5380.86	434.553	4790.39
404.936	8000.93	1544.38	34526.7
1847.44	18440.8	427.449	12228.7
2386.13	36808.4	886.764	11093.1
247.738	6174.04	313.585	3142.05
1258.29	12352.1	3159.05	19274.4
118.975	3213.6	835.041	13489.9
234.167	4803.36	1432.56	11832.9
506.431	51739.1	2316.49	9510.43
407.228	11398.2	330.06	2601.43
674.27	35032.4	425.103	3120.25
433.927	9670.49	693.916	17315.7
1959.98	77586.7	1094.81	24267.2
2599.63	54137.4	456.068	16282
685.173	16307.1	4983.46	80885.6
1516.24	37886.8	977.329	23458.9
382.345	17468.6	370.212	2429.36
66.0182	654.105	843.976	18876.4
906.79	15545.7	399.709	5491.48
369.278	9193.99	720.65	5146.45
258.628	1828.46	623.719	3047.55
238.339	7216.72	3664.6	40363.3
480.627	7309.82	1058.68	19005.2
1127	17867.9	714.847	4469.49
247.993	3212.84	616.167	5811.3
574.133	10952	391.118	8282.69
95.2621	1866.38	612.353	5004
463.266	7642.28	587.185	12871.8
379.814	16894.5	740.188	2863.8
470.741	13088.4	843.11	11887
399.717	11137.3	645.55	5349.97
466.709	23278.8	6223.07	75286.8
611.404	14704.9	1814.46	38330.1
2708.06	133937	426.77	2047.69
172.619	1441.38	692.993	5961.19
136.8	613.448	680.144	8742.41
655.375	30516.6	453.429	2376.54
636.469	15162.7	3637.78	80478.1
327.946	7223.8	641.501	5382.64
437.67	8310.68	674.75	1503.71
274.752	9104.12	358.846	7541.96
550.107	3141.68	4133.02	61866.4
833.648	24268.6	1275.65	17653.9
1820.89	50321.4	630.193	9892.78
910.453	11224.2	1841.56	21401.1
165.354	3845.14	851.126	23441.5
543.541	13169	2847.3	42978.9
769.442	1394.86	2256.8	41777.6
397.097	11841.4	130.358	153.293
1142.36	26164.5	1175.23	36623.5
468.108	16393.3	356.614	438.979
190.173	3363.16	419.757	4241.29
445.612	7506.47	2800.34	63489
593.34	38247.2	570.951	9404.89
643.824	15082.1	359.459	3817.95
1939.11	10423.9	1016.05	8437.19
529.92	9537.43	347.074	4858.11
226.477	3339.6	9481.18	88294.9
104.804	688.45	1202.78	25893.1
1999.59	73122	1304.07	12061.3
1118.27	53007.9	641.528	25031.3
909.149	3778.08	386.521	3005.22
367.305	10086.5	926.064	5659.43
153.24	4085.63	192.791	8060.11
861.961	28590.5	306.907	3172.07
726.934	2134.35	4015.51	30376.3
1558.2	61496.2	970.059	21485.7
484.152	12499.9	507.012	9482.61
240.94	7318.73	1919.54	12128.3
1089.06	36941.8	1230.27	5339.72
199.241	3072.6	589.322	7703.46
541.765	15427.5	546.33	5766.14
1015.41	38653.9	248.432	646.248
548.612	29393.4	14235.5	76163.3
417.827	11178	262.437	4559.7
1741.08	53205.1	852.608	10381.4
261.228	10377.7	982.565	15289.2
403.515	7950.19	465.204	12271.1
506.805	5173.55	302.885	16518.9
1015.07	30619.8	2297.35	21271.2
214.406	2910.81	1144.18	18835
456.172	18937.6	865.858	9630.76
598.422	14404.9	1163.51	15588
1482.21	30484.1	1166.96	15634.3
306.294	2263.74	266.119	898.035
780.327	26529.4	1483.72	24329.4
489.213	5153.78	415.068	8341.83
375.081	24291.2	830.667	23194.7
471.829	14452.6	184.903	443.946
459.411	24367.6	250.607	3278.83
162.143	3476.56	87.5286	74.2004
30.2033	42.8549	5419.84	54813.9
874.315	11824.4	882.502	12838.4
172.976	2658.76	302.015	4598.12
3903.37	100394	4238.99	35425
676.881	17839.7	6175.28	53669.1
643.383	25552.7	279.08	3057.24
1168.18	19937.1	400.455	4891.49
805.287	6789.61	5918.5	51994.4
417.892	10458.5	1428.39	12536.4
1305.18	58269.6	472.922	5118.2
139.571	4659.71	50.3894	68.8873
337.87	3611.02	2165.75	32803.3
156.855	3306.52	1411.1	11010.1
565.966	26991.3	821.609	16520.8
526.734	7593.4	337.15	5979.62
670.511	11624.7	1503.38	21775
994.797	48008.5	701.658	6174.88
1717.31	32674.3	2163.05	18907.8
969.479	17081.1	791.167	21667.8
497.31	9133.66	1506.08	25086.6
841.826	15250	1095.91	3428.2
161.234	1697.08	672.228	4929.92
419.025	7088.8	1808.64	17524.7
1096.52	32568.9	664.37	5682.9
896.65	26041.6	258.22	2620.17
322.705	5737.06	881.419	11358.4
257.933	4656.65	923.731	26857.9
564.912	15119.5	466.86	5967.46
275.732	10249.2	989.872	25868.1
465.539	12178.5	1321.08	32547.4
240.931	3897.84	486.571	2921.48
1100.05	77010.1	497.477	3564.11
355.583	8090.17	260.979	5143.07
501.808	8805.25	431.306	514.979
528.474	6238.94	479.939	7264.16
350.138	3259.74	1089.93	21757.1
187.896	3007.7	536.646	3041.66
247.884	2534.47	458.814	4825.21
311.958	7521.87	366.604	9905.15
254.848	11864.6	481.439	38266.7
1721.15	30913.1	448.152	8746.35
445.128	3789.87	856.652	22679.4
179.842	4106.1	447.809	23863.5
207.471	1279.84	467.872	33044.9
830.547	30955.2	618.123	9316.28
595.029	11623.8	736.702	12505.2
465.022	11704.1	766.458	3079.17
700.334	8770.27	2123.52	25133
199.912	836.872	3933.28	29076.4
203.934	2743.47	216.16	593.933
425.307	13876.9	2200.98	11329.6
1993.34	26920	365.95	1333.49
383.466	1853.75	540.515	11587.4
306.379	2572.51	6964.65	19555.8
584.345	23978.1	1121.9	20202.6
866.911	34339.4	910.966	4959.45
658.741	23946.9	1906.88	15700.5
724.769	11041.4	656.604	18443.5
332.059	8205.8	561.134	17786.5
600.785	14592.2	3973.96	72963.7
243.955	546.098	1846.21	54193
718.254	12731.8	348.634	8477.27
362.189	6081.47	590.726	12837.1
1669.41	34847	908.585	8733.42
159.624	3654.34	349.713	10286.7
155.66	3975.19	897.729	6440.76
335.203	5377.7	2093.48	11461.4
771.528	25159.4	3609.21	40509.2
548.76	9423.73	379.143	2702.19
303.651	3979.18	1260.45	34452.4
93.2566	2153.49	383.688	5798.08
1472.49	58959.1	507.536	5752.35
1928.41	16875.4	719.617	5284.52
643.427	5695.77	1372.86	15501.9
513.657	7777.22	439.908	5386.54
619.863	12925.9	575.936	744.173
298.452	11882.5	546.591	7409.7
141.176	3396.42	700.527	21902
2288.09	47263.1	1070.86	13820.4
770.72	41147.4	4856.81	32797.5
137.956	3508.46	3337.82	26389.1
166.785	2164.56	1022.81	5392.4
36.1282	15.0196	1454.06	46596
331.946	6413.79	4715.34	84373.7
219.886	2772.34	338.715	1064.74
497.317	3065.23	324.139	10395.8
611.005	28794.1	981.84	36788.5
255.544	14884.9	576.527	4652.02
1019.77	44185.7	983.986	9140.39
160.997	7443.07	404.531	5357.02
167.732	3938.23	445.814	3973.42
688.805	35377.1	2555.07	32273.2
57.9637	13.8508	876.389	32614.5
385.147	7548.38	1814.12	18831.9
542.945	11075.3	1107.17	6936.29
286.9	8018.07	542.418	8208.48
277.54	7660.1	617.303	6219.16
169.567	7336.68	487.912	3020.73
321.856	3048.94	765.971	7172.51
2368.88	77734	1767.04	19513.3
188.717	7568.35	910.613	19250.7
1144.43	13926.7	371.517	11896.2
475.374	8001.51	985.846	18183.6
255.075	3084.72	404.883	4233.59
556.364	10041.4	406.382	4595.08
385.617	8545.91	1231.19	18974.7
329.366	13406.9	258.063	1844.41
234.802	7372.74	390.416	8394.27
851.821	16517	849.3	4622.81
653.953	20133.8	544.583	3466.58
408.26	7632.59	351.078	2601.57
445.48	15260.4	137.069	110.787
278.85	4522.66	851.854	19874.2
384.978	3815.7	176.176	162.958
333.55	9787.46	267.47	616.416
3261.24	57173	1303.77	30349.9
1801.75	66121.8	1045.57	12525.4
1839.14	60213.5	5384.28	85351.9
178.209	2997.1	3038.62	28081.5
409.153	10709.1	464.573	3221.45
1494.63	25730.7	613.169	7474.51
239.349	1504.34	1136.1	6335.33
98.618	1105.32	868.839	32811.6
1009.28	18116.2	2633.95	59136.2
52.3263	604.908	380.909	4452.57
291.71	6054.08	1050.94	26633
509.909	9692.8	500.085	2686.36
1003.35	21557.7	289.789	1258.11
1107.24	42834.4	869.554	34837.8
411.374	14616	5527.45	41419.6
183.853	133.689	1426.98	15953
626.756	8114.54	510.55	3315.42
108.873	104.624	352.757	4362.73
413.326	3573.95	657.831	4612.7
1177.48	13320.4	1155.4	28988.1
855.975	40742.7	405.732	1345.3
920.058	22121.7	1013.55	15227.7
857.238	19098.4	1703.23	89275.7
264.092	7000.22	402.158	5639.25
1401.78	29059.9	375.111	4400.94
513.757	15406.2	708.253	11260.5
1075.9	69898.9	437.871	3231.43
362.237	9222.49	302.392	541.073
984.563	41977.6	332.204	8936.46
[truncated: 8,001 more rows]

## Sheet: Figure 2a
GFP	Cherry
2923.56	7362.46
1798.2	7800.2
8.64	2717.6
856.44	4293.98
327.24	680.26
140.4	2668.58
217.08	542.66
4392.36	16908.5
153.36	668.22
218.16	679.4
133.92	129.86
490.32	2475.94
291.6	3641.24
1139.4	3422.8
1665.36	5755.98
24.84	393.02
610.2	1970.26
531.36	2502.6
136.08	706.92
935.28	16530.1
241.92	3716.06
336.96	1180.78
216	2220.52
372.6	691.44
171.72	853.12
318.6	2862.08
399.6	6120.62
65.88	251.98
186.84	311.32
1415.88	7199.92
802.44	3514.82
618.84	3748.74
100.44	514.28
1427.76	6533.42
79.92	367.22
37.8	577.92
96.12	2133.66
5706.72	15067.2
1502.28	5581.4
698.76	3074.5
444.96	1736.34
125.28	6463.76
88.56	421.4
381.24	1937.58
116.64	649.3
1273.32	5593.44
78.84	731.86
75.6	822.16
1487.16	5944.32
376.92	278.64
59.4	422.26
892.08	3262.84
414.72	1744.94
315.36	1621.1
770.04	4434.16
575.64	2157.74
23.76	402.48
29.16	182.32
882.36	2758.02
44.28	306.16
406.08	1484.36
189	510.84
281.88	1640.88
508.68	2051.1
168.48	1926.4
110.16	286.38
482.76	1366.54
224.64	3728.1
143.64	1046.62
392.04	1212.6
85.32	-25.8
129.6	1350.2
1101.6	4677.54
182.52	585.66
549.72	1325.26
222.48	874.62
342.36	2739.1
217.08	2893.9
314.28	2371.88
459	1780.2
295.92	872.04
1752.84	6568.68
131.76	783.46
95.04	1025.12
860.76	4295.7
361.8	1572.08
112.32	532.34
254.88	673.38
113.4	303.58
304.56	813.56
31.32	743.04
465.48	3237.04
555.12	3681.66
345.6	1265.06
703.08	4301.72
2314.44	7119.08
725.76	10255.5
24.84	884.94
378	678.54
757.08	2713.3
2718.36	8007.46
680.4	2651.38
45.36	385.28
547.56	1431.04
2241	12845
63.72	516.86
311.04	982.12
116.64	395.6
361.8	1308.06
802.44	1928.12
112.32	528.04
126.36	704.34
697.68	883.22
839.16	3304.98
187.92	1141.22
464.4	1476.62
97.2	385.28
300.24	780.88
235.44	66.22
190.08	458.38
1810.08	6446.56
2516.4	8246.54
342.36	955.46
71.28	739.6
1333.8	5432.62
89.64	79.12
1242	5022.4
359.64	2081.2
362.88	1619.38
1567.08	5131.62
96.12	1487.8
81	1133.48
266.76	2277.28
558.36	1938.44
359.64	2668.58
261.36	49.02
2448.36	10771.5
543.24	2599.78
285.12	621.78
548.64	2639.34
189	909.02
205.2	54.18
1464.48	8349.74
1470.96	3667.04
119.88	543.52
208.44	366.36
373.68	4772.14
487.08	4384.28
278.64	1705.38
1258.2	3851.94
356.4	1382.88
259.2	1027.7
564.84	2494.86
1213.92	3983.52
239.76	1536.82
126.36	546.96
654.48	3096.86
112.32	610.6
199.8	1148.1
966.6	3665.32
557.28	7752.9
454.68	2462.18
493.56	1207.44
2541.24	7750.32
209.52	1148.96
64.8	668.22
550.8	3633.5
831.6	4099.62
111.24	382.7
70.2	1970.26
236.52	1656.36
294.84	1338.16
73.44	1742.36
362.88	1754.4
259.2	4291.4
576.72	2143.12
1529.28	5833.38
203.04	2016.7
547.56	2058.84
6849.36	18847.8
9340.92	25780.2
37.8	299.28
635.04	4112.52
669.6	3865.7
41.04	482.46
85.32	585.66
70.2	208.12
533.52	3264.56
355.32	7394.28
118.8	618.34
235.44	1231.52
39.96	356.04
365.04	1053.5
317.52	765.4
451.44	2212.78
133.92	532.34
185.76	652.74
629.64	3051.28
322.92	1032.86
680.4	2811.34
208.44	656.18
172.8	537.5
178.2	931.38
165.24	1583.26
39.96	458.38
226.8	1278.82
542.16	1498.98
1668.6	4020.5
147.96	366.36
1102.68	5136.78
99.36	317.34
142.56	688
4050	18502
1008.72	3757.34
46.44	817.86
516.24	1618.52
2306.88	10379.3
68.04	3993.84
58.32	1185.08
540	2549.04
140.4	49.88
331.56	1607.34
68.04	394.74
75.6	1020.82
874.8	2358.12
204.12	1128.32
35.64	270.04
517.32	1995.2
170.64	736.16
139.32	138.46
84.24	354.32
612.36	2180.96
239.76	1568.64
31.32	1510.16
914.76	4641.42
1281.96	4515
140.4	2446.7
977.4	4485.76
3691.44	13051.4
209.52	1437.06
21.6	947.72
725.76	1904.9
251.64	1608.2
131.76	-112.66
368.28	1142.94
304.56	1151.54
128.52	871.18
39.96	563.3
2776.68	7559.4
222.48	279.5
349.92	2457.88
196.56	713.8
200.88	-6.88
210.6	835.92
610.2	1349.34
240.84	4740.32
510.84	2273.84
111.24	646.72
268.92	7167.24
1617.84	2882.72
373.68	1569.5
650.16	6425.92
141.48	462.68
744.12	2485.4
2622.24	6823.24
1348.92	3110.62
614.52	1716.56
409.32	1434.48
207.36	1124.88
169.56	3231.02
406.08	1469.74
908.28	7468.24
46.44	476.44
510.84	2842.3
267.84	1604.76
352.08	1259.9
889.92	2683.2
825.12	2331.46
204.12	5923.68
892.08	3107.18
154.44	835.92
749.52	2472.5
956.88	2528.4
264.6	1271.08
2262.6	11439.7
5761.8	14043.8
781.92	2629.02
2895.48	18217.4
651.24	3251.66
295.92	1051.78
155.52	643.28
32.4	823.02
266.76	322.5
346.68	1190.24
1305.72	5469.6
174.96	755.94
486	3666.18
49.68	1105.1
51.84	1871.36
813.24	2011.54
2090.88	7705.6
31.32	810.98
82.08	743.9
305.64	11.18
1078.92	2254.92
189	4191.64
7758.72	21804.4
-42.12	-43.86
286.2	1448.24
1302.48	3145.88
698.76	2615.26
158.76	5016.38
211.68	2020.14
147.96	873.76
948.24	2034.76
351	2312.54
160.92	43
930.96	3464.08
1031.4	3879.46
502.2	1658.08
113.4	1236.68
932.04	4336.12
93.96	1609.06
412.56	1411.26
267.84	798.08
683.64	2035.62
400.68	1101.66
1113.48	3605.12
1757.16	4522.74
1108.08	4570.04
923.4	3693.7
722.52	3295.52
308.88	2186.12
69.12	1936.72
135	695.74
3156.84	13380.7
30.24	525.46
136.08	858.28
111.24	2864.66
185.76	472.14
4932.36	24598.6
365.04	3667.04
328.32	2936.9
184.68	1140.36
77.76	289.82
612.36	5994.2
438.48	923.64
1086.48	1880.82
700.92	5500.56
168.48	695.74
3481.92	7724.52
-36.72	-90.3
59.4	319.92
55.08	452.36
331.56	2538.72
113.4	1691.62
851.04	2039.92
144.72	996.74
66.96	1050.06
147.96	401.62
309.96	1264.2
875.88	4318.06
447.12	2139.68
59.4	490.2
618.84	2849.18
238.68	894.4
180.36	771.42
1020.6	6480.96
144.72	1191.1
147.96	4428.14
1877.04	9748.1
157.68	294.12
108	1967.68
2451.6	14935.6
15.12	580.5
1212.84	4096.18
160.92	1303.76
1568.16	4060.06
199.8	994.16
663.12	1339.88
196.56	920.2
150.12	8612.9
306.72	2088.08
173.88	6.02
124.2	767.98
464.4	3326.48
427.68	1720
774.36	4170.14
82.08	483.32
712.8	2008.96
1466.64	8979.26
54	379.26
124.2	805.82
108	950.3
3912.84	41952.5
2630.88	9807.44
261.36	1369.98
751.68	4865.02
599.4	2386.5
5809.32	20129.2
503.28	1863.62
253.8	976.96
260.28	298.42
227.88	3033.22
577.8	1754.4
77.76	4392.88
71.28	301
252.72	1415.56
2623.32	7378.8
116.64	44.72
100.44	586.52
117.72	448.06
1368.36	7402.02
34.56	649.3
367.2	1256.46
159.84	2068.3
142.56	2128.5
1114.56	5209.02
166.32	6234.14
602.64	1954.78
1112.4	4000.72
654.48	2872.4
1412.64	7015.02
183.6	1880.82
1069.2	2328.88
495.72	1566.06
416.88	1933.28
425.52	2914.54
237.6	4487.48
278.64	1064.68
384.48	1660.66
264.6	1818.9
1141.56	8651.6
519.48	1556.6
116.64	326.8
1076.76	3903.54
1514.16	6581.58
376.92	1345.9
84.24	443.76
189	925.36
122.04	480.74
700.92	1626.26
247.32	2514.64
451.44	1446.52
486	2361.56
117.72	540.08
228.96	1058.66
397.44	901.28
996.84	6346.8
3355.56	11667.6
842.4	6494.72
4653.72	24550.4
7368.84	20995.2
429.84	1645.18
11.88	30.1
766.8	27729.8
494.64	2557.64
2343.6	8350.6
28.08	86.86
110.16	2433.8
1215	8193.22
304.56	356.04
19.44	1134.34
623.16	5479.92
2453.76	15601.3
17.28	17.2
2694.6	8938.84
209.52	1542.84
407.16	1382.02
1100.52	3354.86
55.08	570.18
301.32	1482.64
2053.08	7404.6
546.48	1273.66
932.04	5962.38
86.4	-67.94
833.76	3419.36
464.4	1541.12
691.2	2230.84
14.04	751.64
416.88	1841.26
230.04	325.94
98.28	443.76
234.36	58.48
1029.24	3445.16
339.12	696.6
79.92	506.54
2388.96	6882.58
866.16	2967
320.76	909.88
76.68	1075
177.12	264.88
763.56	2221.38
396.36	1800.84
358.56	3437.42
1054.08	3842.48
413.64	2597.2
184.68	542.66
57.24	635.54
453.6	383.56
265.68	1340.74
88.56	700.04
262.44	2519.8
440.64	1397.5
70.2	1170.46
901.8	2690.08
42.12	840.22
1048.68	3842.48
101.52	1089.62
81	522.02
924.48	3716.92
91.8	819.58
1195.56	4363.64
662.04	2272.98
105.84	359.48
232.2	1392.34
1146.96	5958.94
86.4	3851.08
815.4	1445.66
2695.68	10309.7
141.48	3360.88
321.84	1569.5
731.16	2536.14
61.56	442.9
457.92	1868.78
130.68	614.04
141.48	1212.6
1076.76	4819.44
247.32	2236.86
301.32	884.94
75.6	438.6
104.76	863.44
59.4	141.04
1271.16	6394.96
43.2	-9.46
73.44	260.58
176.04	810.12
8490.96	30659.9
434.16	2046.8
145.8	739.6
299.16	882.36
497.88	1199.7
1.08	764.54
112.32	348.3
133.92	552.12
516.24	2608.38
249.48	1219.48
104.76	294.12
1215	3618.88
21.6	362.06
540	3196.62
489.24	12575.8
208.44	3195.76
2130.84	7155.2
98.28	-73.96
177.12	586.52
983.88	2368.44
1443.96	6764.76
1245.24	5929.7
997.92	2768.34
30.24	803.24
78.84	280.36
16.2	76.54
239.76	4411.8
358.56	1590.14
552.96	2438.1
400.68	750.78
519.48	1479.2
935.28	4022.22
378	2659.98
1267.92	3814.96
1259.28	3605.98
-21.6	344
610.2	2290.18
414.72	833.34
1261.44	2854.34
100.44	497.94
817.56	5093.78
170.64	2487.98
238.68	257.14
86.4	1197.98
81	92.02
466.56	1363.96
98.28	684.56
659.88	3815.82
205.2	2532.7
642.6	1614.22
484.92	1676.14
226.8	1764.72
138.24	531.48
1312.2	7871.58
1590.84	5761.14
224.64	1845.56
368.28	998.46
732.24	4919.2
533.52	2356.4
1343.52	4474.58
1359.72	6400.12
244.08	1720.86
66.96	-70.52
126.36	1095.64
5132.16	33746.4
264.6	1966.82
994.68	3271.44
173.88	949.44
294.84	1196.26
138.24	1805.14
491.4	2776.94
2307.96	6633.18
821.88	3209.52
101.52	319.92
704.16	2156.88
154.44	773.14
949.32	4145.2
3069.36	8328.24
1438.56	8363.5
858.6	5287.28
468.72	927.94
523.8	6214.36
859.68	1877.38
2231.28	7300.54
206.28	423.12
272.16	65.36
886.68	2642.78
97.2	2800.16
435.24	1022.54
365.04	1052.64
289.44	3861.4
164.16	743.9
1337.04	6050.96
1251.72	5799.84
204.12	731.86
61.56	17.2
199.8	2620.42
52.92	2024.44
58.32	650.16
60.48	555.56
488.16	3033.22
150.12	1962.52
124.2	260.58
463.32	1732.9
227.88	1147.24
448.2	2398.54
88.56	433.44
939.6	4334.4
1799.28	5289
305.64	6733.8
83.16	755.08
177.12	552.12
292.68	2594.62
1734.48	7668.62
63.72	521.16
1337.04	5598.6
291.6	1448.24
347.76	1523.06
70.2	194.36
263.52	1136.92
378	2148.28
2243.16	7935.22
277.56	2159.46
28.08	411.08
167.4	2242.88
187.92	1144.66
491.4	1627.12
883.44	5560.76
670.68	1353.64
89.64	2130.22
140.4	208.12
79.92	694.02
227.88	903.86
686.88	3116.64
454.68	2837.14
158.76	913.32
130.68	431.72
2838.24	8179.46
508.68	2826.82
37.8	601.14
73.44	334.54
1257.12	4267.32
1418.04	9439.36
87.48	1557.46
346.68	1188.52
277.56	1224.64
1366.2	3962.02
60.48	1222.06
1477.44	6148.14
37.8	2714.16
286.2	2104.42
210.6	654.46
85.32	774
1094.04	2914.54
88.56	778.3
573.48	2554.2
90.72	1142.08
3481.92	12509.6
38.88	217.58
70.2	3949.12
379.08	1382.02
132.84	348.3
58.32	251.98
123.12	1551.44
544.32	1546.28
1512	7033.08
664.2	2577.42
104.76	1707.96
-24.84	59.34
708.48	3040.96
1092.96	4888.24
128.52	602
281.88	916.76
1173.96	3048.7
317.52	1625.4
915.84	2485.4
90.72	688
128.52	769.7
209.52	1079.3
544.32	4576.06
379.08	1229.8
261.36	1814.6
257.04	1130.04
6486.48	16061.4
182.52	1249.58
326.16	25.8
195.48	2107.86
451.44	2160.32
4.32	-43.86
784.08	2805.32
415.8	1208.3
259.2	1097.36
191.16	744.76
284.04	1015.66
205.2	1012.22
1967.76	7669.48
192.24	596.84
410.4	1444.8
217.08	643.28
1355.4	3822.7
3252.96	8264.6
1638.36	4771.28
137.16	-24.94
58.32	-37.84
595.08	3286.06
1125.36	2776.94
170.64	526.32
7642.08	30935.9
142.56	587.38
864	1937.58
481.68	2394.24
523.8	3218.98
101.52	241.66
489.24	979.54
239.76	436.02
157.68	915.9
61.56	517.72
594	2113.88
253.8	1231.52
171.72	4316.34
267.84	1289.14
88.56	545.24
313.2	938.26
384.48	1175.62
832.68	2731.36
3365.28	10309.7
140.4	399.9
115.56	-41.28
76.68	296.7
670.68	13579.4
342.36	1446.52
273.24	976.1
537.84	2322
506.52	2502.6
102.6	499.66
1063.8	3587.06
31.32	354.32
363.96	1809.44
650.16	2916.26
51.84	276.92
794.88	1509.3
45.36	761.1
295.92	2937.76
5095.44	25571.2
4628.88	11153.3
426.6	1730.32
772.2	3242.2
1240.92	5019.82
90.72	535.78
646.92	4114.24
221.4	1804.28
23.76	-33.54
137.16	638.98
83.16	703.48
278.64	916.76
293.76	1096.5
5.4	37.84
1000.08	4990.58
190.08	841.94
191.16	589.1
1704.24	6173.94
373.68	1263.34
120.96	476.44
236.52	638.98
248.4	1144.66
608.04	4195.94
95.04	759.38
1123.2	7586.06
214.92	909.88
226.8	1167.88
69.12	261.44
207.36	5470.46
349.92	3326.48
268.92	1012.22
115.56	1300.32
10301	35943.7
5998.32	13174.3
2.16	-31.82
652.32	4422.98
423.36	1593.58
88.56	321.64
3393.36	40798.4
24.84	345.72
223.56	5160
86.4	365.5
574.56	3759.06
541.08	1105.96
341.28	1010.5
1358.64	4240.66
95.04	362.92
258.12	1063.82
158.76	447.2
301.32	2752.86
104.76	-7.74
216	926.22
537.84	1484.36
130.68	3.44
588.6	1563.48
164.16	681.98
281.88	1150.68
61.56	853.98
352.08	1633.14
1652.4	6007.1
228.96	-106.64
22.68	37.84
68.04	202.1
46.44	812.7
389.88	4665.5
180.36	1310.64
511.92	1582.4
301.32	454.08
561.6	3042.68
102.6	527.18
224.64	1295.16
278.64	844.52
166.32	915.04
213.84	1478.34
156.6	335.4
120.96	552.12
178.2	444.62
915.84	3038.38
1088.64	2819.94
153.36	1346.76
87.48	654.46
304.56	1147.24
1382.4	3984.38
601.56	2097.54
587.52	2601.5
1296	10172.1
339.12	2168.92
306.72	401.62
198.72	39.56
149.04	1369.98
333.72	1246.14
262.44	976.1
1672.92	17323.8
273.24	1309.78
324	1985.74
57.24	730.14
193.32	1959.94
32.4	169.42
315.36	2326.3
653.4	3235.32
170.64	724.12
74.52	662.2
287.28	2637.62
1125.36	5915.08
98.28	1105.1
1645.92	4802.24
66.96	389.58
113.4	620.06
759.24	3064.18
192.24	510.84
1583.28	5338.88
610.2	2093.24
90.72	949.44
750.6	3127.82
504.36	1831.8
478.44	2623
147.96	2927.44
1744.2	4505.54
600.48	2825.96
299.16	1412.12
402.84	1626.26
1124.28	4622.5
126.36	2008.1
180.36	759.38
424.44	2246.32
1447.2	5405.96
204.12	683.7
332.64	1646.04
412.56	6869.68
490.32	1285.7
74.52	28.38
64.8	663.06
412.56	1434.48
65.88	378.4
222.48	659.62
414.72	2350.38
130.68	687.14
312.12	5141.08
888.84	2309.96
1245.24	10283
575.64	1872.22
221.4	1093.92
1690.2	4704.2
666.36	2930.88
818.64	2315.12
104.76	560.72
717.12	2450.14
273.24	866.88
156.6	2965.28
392.04	5463.58
60.48	149.64
1384.56	6246.18
1915.92	9312.94
135	1061.24
1421.28	4797.08
-1.08	598.56
295.92	2610.1
180.36	4651.74
262.44	924.5
20.52	281.22
697.68	2364.14
529.2	1229.8
143.64	731
1566	4551.98
169.56	3071.06
414.72	1795.68
244.08	2516.36
275.4	1367.4
379.08	2599.78
226.8	1724.3
538.92	3200.06
442.8	2047.66
233.28	940.84
119.88	1606.48
914.76	9935.58
1810.08	5235.68
95.04	1030.28
474.12	1484.36
1767.96	6007.1
502.2	2428.64
286.2	1090.48
303.48	1261.62
1598.4	6815.5
3402	11405.3
419.04	5800.7
559.44	1651.2
305.64	817
679.32	440.32
426.6	1727.74
535.68	2694.38
116.64	994.16
96.12	487.62
144.72	664.78
166.32	1045.76
300.24	592.54
2439.72	4382.56
344.52	956.32
848.88	3731.54
575.64	1849.86
144.72	1590.14
100.44	1664.1
932.04	3077.08
314.28	80.84
817.56	3409.9
69.12	159.96
252.72	854.84
1409.4	4415.24
516.24	2420.04
1046.52	1617.66
788.4	1882.54
163.08	668.22
173.88	452.36
736.56	2622.14
737.64	3274.88
220.32	792.06
906.12	2362.42
567	3938.8
638.28	3569.86
195.48	1629.7
466.56	2150
666.36	2583.44
1589.76	5375.86
642.6	2905.08
832.68	5429.18
181.44	333.68
255.96	1348.48
204.12	1693.34
93.96	460.1
480.6	1281.4
151.2	289.82
46.44	248.54
1614.6	9746.38
220.32	1216.04
91.8	755.94
248.4	2605.8
71.28	184.04
5801.76	24331.1
2.16	-40.42
85.32	116.1
100.44	436.88
524.88	1074.14
277.56	1040.6
380.16	790.34
78.84	724.98
700.92	3110.62
235.44	7787.3
152.28	2920.56
489.24	1489.52
408.24	1603.04
117.72	494.5
141.48	1185.08
317.52	2475.94
2369.52	8065.94
46.44	550.4
165.24	597.7
3087.72	6542.02
74.52	769.7
397.44	1227.22
1360.8	8095.18
1854.36	7431.26
97.2	3292.94
1578.96	5479.06
167.4	-67.94
272.16	1334.72
1818.72	4649.16
1789.56	4663.78
2373.84	8784.9
235.44	4460.82
92.88	310.46
1235.52	7280.76
3277.8	10959
6806.16	16822.5
135	503.96
189	836.78
81	638.98
92.88	178.02
690.12	2281.58
1330.56	5114.42
57.24	1377.72
33.48	1034.58
2123.28	11671.1
459	2484.54
82.08	430.86
86.4	552.12
71.28	245.96
315.36	1062.1
901.8	3148.46
348.84	2549.04
469.8	1485.22
47.52	429.14
216	511.7
180.36	353.46
1141.56	2548.18
193.32	670.8
311.04	1528.22
403.92	849.68
116.64	1646.04
136.08	195.22
228.96	1747.52
306.72	3863.98
803.52	4496.08
110.16	772.28
132.84	-12.9
245.16	5632.14
278.64	502.24
255.96	1792.24
315.36	595.12
155.52	307.02
142.56	1947.9
288.36	1719.14
152.28	781.74
147.96	196.08
1057.32	4090.16
597.24	4386.86
141.48	1242.7
88.56	1038.02
437.4	1585.84
599.4	2835.42
540	2333.18
84.24	455.8
106.92	2784.68
3932.28	9595.02
740.88	3064.18
114.48	511.7
316.44	2782.1
437.4	2366.72
871.56	4103.92
86.4	1571.22
190.08	973.52
547.56	2420.04
100.44	829.04
781.92	4587.24
65.88	37.84
52.92	1471.46
357.48	1189.38
626.4	2460.46
662.04	2318.56
343.44	1946.18
611.28	19054.2
145.8	-67.08
131.76	373.24
403.92	1019.1
111.24	749.92
355.32	1033.72
119.88	531.48
1435.32	8259.44
403.92	1839.54
1485	6692.52
122.04	442.04
2526.12	5827.36
293.76	7602.4
132.84	538.36
64.8	447.2
680.4	3259.4
81	3716.92
4660.2	14302.7
140.4	1046.62
91.8	906.44
197.64	1576.38
174.96	939.12
114.48	345.72
208.44	1022.54
436.32	1530.8
253.8	3607.7
297	810.98
221.4	774
313.2	1151.54
648	1768.16
551.88	4300.86
70.2	278.64
90.72	179.74
93.96	1407.82
287.28	1554.88
104.76	1194.54
135	847.96
300.24	1407.82
990.36	7096.72
136.08	405.06
298.08	1285.7
1138.32	6153.3
410.4	1770.74
967.68	3672.2
280.8	769.7
1065.96	3865.7
1702.08	6552.34
889.92	2695.24
234.36	1722.58
82.08	233.06
124.2	966.64
529.2	1209.16
304.56	992.44
1111.32	6491.28
168.48	3297.24
2142.72	3541.48
201.96	3188.88
159.84	976.96
2568.24	7843.2
240.84	981.26
2083.32	5663.96
632.88	5757.7
1798.2	5633
342.36	1800.84
1207.44	4575.2
2194.56	6655.54
589.68	1481.78
2338.2	14734.4
159.84	3845.92
226.8	1727.74
4367.52	25942.8
2531.52	8077.98
114.48	793.78
147.96	272.62
182.52	3007.42
52.92	599.42
2396.52	6308.96
988.2	2689.22
235.44	1484.36
1005.48	3261.98
76.68	975.24
452.52	2050.24
162	982.98
79.92	2088.94
221.4	1033.72
105.84	1348.48
139.32	1057.8
2097.36	6237.58
118.8	2736.52
170.64	496.22
263.52	503.96
988.2	2604.94
708.48	2721.04
288.36	2596.34
220.32	796.36
699.84	2398.54
88.56	1629.7
247.32	393.88
61.56	851.4
595.08	2337.48
99.36	339.7
373.68	942.56
339.12	3433.98
1141.56	5533.24
86.4	608.02
308.88	920.2
105.84	426.56
359.64	832.48
76.68	502.24
277.56	1821.48
90.72	1808.58
274.32	1351.92
128.52	5447.24
102.6	448.06
493.56	1594.44
1398.6	5586.56
518.4	1295.16
903.96	3438.28
178.2	947.72
699.84	2760.6
235.44	1463.72
92.88	466.12
860.76	2564.52
1358.64	5847.14
406.08	1975.42
334.8	3381.52
52.92	1480.92
332.64	1113.7
1113.48	2342.64
196.56	1882.54
180.36	1211.74
129.6	578.78
158.76	789.48
11.88	554.7
227.88	1137.78
18.36	498.8
2788.56	10351.8
435.24	1826.64
575.64	1642.6
52.92	916.76
222.48	5366.4
1555.2	8884.66
230.04	3466.66
99.36	2377.04
104.76	1398.36
138.24	537.5
42.12	1371.7
52.92	753.36
85.32	183.18
914.76	3467.52
24.84	386.14
220.32	737.02
401.76	5717.28
583.2	2803.6
116.64	661.34
515.16	1754.4
448.2	3288.64
33.48	251.98
902.88	1923.82
88.56	897.84
486	1812.88
117.72	406.78
2125.44	6523.1
351	2019.28
10.8	703.48
447.12	2027.02
227.88	933.96
159.84	683.7
294.84	1064.68
165.24	-0.86
1824.12	6726.92
1569.24	3679.08
20.52	1018.24
39.96	773.14
205.2	1172.18
916.92	10507.5
1049.76	5477.34
719.28	4099.62
206.28	2938.62
432	1432.76
65.88	425.7
286.2	1424.16
248.4	1028.56
324	877.2
1402.92	4382.56
412.56	2066.58
275.4	514.28
146.88	830.76
307.8	1873.94
964.44	3622.32
209.52	1686.46
47.52	17.2
475.2	1071.56
257.04	927.08
825.12	3205.22
98.28	16.34
316.44	2026.16
327.24	2035.62
501.12	1207.44
447.12	3708.32
793.8	2404.56
1465.56	4629.38
798.12	3195.76
2604.96	4611.32
637.2	1925.54
625.32	2499.16
138.24	2119.9
170.64	1573.8
434.16	290.68
822.96	3753.9
349.92	3953.42
1026	3317.88
146.88	863.44
4640.76	13650.8
98.28	457.52
39.96	640.7
113.4	-10.32
571.32	2069.16
228.96	1338.16
224.64	540.94
1096.2	3168.24
736.56	6994.38
686.88	3174.26
49.68	307.88
2720.52	8710.94
1016.28	6941.92
114.48	675.1
1656.72	6476.66
305.64	1062.96
872.64	2925.72
74.52	695.74
114.48	968.36
439.56	1149.82
213.84	742.18
120.96	626.08
223.56	725.84
165.24	608.88
50.76	511.7
116.64	1353.64
252.72	1523.92
172.8	-69.66
143.64	680.26
211.68	1435.34
630.72	1315.8
141.48	20.64
536.76	1627.98
2743.2	9936.44
149.04	1302.9
110.16	1670.12
91.8	495.36
575.64	2592.04
1650.24	6883.44
163.08	706.92
659.88	1834.38
151.2	2124.2
11.88	1322.68
226.8	970.08
672.84	3719.5
11.88	493.64
155.52	-79.12
245.16	3510.52
193.32	1465.44
209.52	1252.16
407.16	1579.82
568.08	1961.66
2243.16	6091.38
1420.2	6585.88
106.92	906.44
169.56	1444.8
187.92	189.2
1231.2	6155.88
1026	4295.7
73.44	1504.14
149.04	878.06
1732.32	7194.76
45.36	148.78
155.52	519.44
1617.84	4111.66
564.84	2051.96
152.28	2644.5
707.4	1616.8
399.6	1279.68
2526.12	8706.64
264.6	871.18
966.6	4768.7
200.88	1135.2
1057.32	3656.72
8.64	-104.06
1144.8	4416.96
181.44	1046.62
177.12	642.42
349.92	1097.36
3392.28	15725.1
436.32	334.54
217.08	1812.02
99.36	1155.84
1396.44	12857.9
58.32	320.78
670.68	2789.84
158.76	4621.64
649.08	2207.62
502.2	1713.98
1535.76	4764.4
2166.48	7360.74
3445.2	18038.5
4342.68	22812.4
223.56	990.72
83.16	3399.58
849.96	4724.84
247.32	1419
748.44	4475.44
747.36	2229.98
618.84	2597.2
197.64	1474.04
46.44	710.36
45.36	615.76
165.24	780.88
169.56	6.88
591.84	2589.46
2311.2	5645.04
362.88	1124.02
71.28	62.78
219.24	972.66
1718.28	6728.64
119.88	279.5
111.24	661.34
879.12	3096.86
106.92	669.94
351	2279
561.6	1534.24
228.96	766.26
142.56	357.76
1015.2	4347.3
1575.72	6223.82
1649.16	5570.22
89.64	436.88
163.08	804.1
687.96	3332.5
102.6	825.6
492.48	3736.7
361.8	454.08
291.6	1268.5
284.04	2226.54
203.04	821.3
1539	7961.88
255.96	1647.76
5787.72	11075.1
171.72	879.78
344.52	1173.9
200.88	2925.72
916.92	3575.88
197.64	582.22
275.4	1178.2
498.96	1025.98
821.88	1944.46
117.72	26.66
163.08	1632.28
206.28	209.84
394.2	933.96
185.76	1516.18
993.6	2201.6
132.84	747.34
44.28	368.08
207.36	954.6
623.16	3135.56
110.16	267.46
251.64	1180.78
248.4	10271.8
2736.72	17342.8
86.4	329.38
132.84	1117.14
692.28	1818.04
1682.64	6932.46
561.6	2020.14
340.2	1326.98
1895.4	15952.1
110.16	292.4
3556.44	13133.9
321.84	1357.08
308.88	1259.04
157.68	3814.96
315.36	1114.56
3197.88	11452.6
146.88	743.9
167.4	295.84
27	585.66
123.12	251.12
70.2	807.54
279.72	3263.7
129.6	5305.34
85.32	12.04
1824.12	14116.9
2021.76	7414.06
152.28	2240.3
328.32	1578.96
320.76	1165.3
65.88	536.64
86.4	366.36
1045.44	3858.82
214.92	924.5
27	334.54
192.24	685.42
132.84	3962.88
1618.92	4881.36
320.76	1485.22
530.28	1329.56
43.2	1078.44
267.84	669.08
120.96	1209.16
241.92	877.2
73.44	670.8
139.32	43
341.28	106.64
5883.84	17586.1
110.16	982.98
285.12	4673.24
973.08	6442.26
185.76	1157.56
169.56	677.68
193.32	1633.14
164.16	105.78
295.92	1014.8
119.88	222.74
1262.52	11503.4
758.16	4892.54
916.92	2415.74
137.16	6.88
590.76	1408.68
561.6	2170.64
60.48	4343.86
287.28	1006.2
297	1038.02
435.24	1070.7
74.52	1618.52
276.48	1474.9
989.28	3332.5
340.2	1242.7
557.28	1931.56
910.44	4320.64
433.08	1646.9
669.6	1830.94
63.72	1014.8
6554.52	25689.9
584.28	2488.84
68.04	1420.72
228.96	1617.66
193.32	1137.78
99.36	233.06
189	7401.16
355.32	1378.58
2306.88	6358.84
-15.12	728.42
165.24	283.8
3630.96	12628.2
15.12	704.34
1986.12	5302.76
1065.96	6562.66
298.08	1234.96
74.52	729.28
305.64	1833.52
984.96	2352.96
841.32	2578.28
170.64	4508.98
125.28	181.46
105.84	884.08
326.16	1597.02
88.56	370.66
667.44	2390.8
338.04	1860.18
779.76	3638.66
137.16	540.08
87.48	246.82
550.8	6063
123.12	155.66
63.72	1126.6
555.12	2080.34
294.84	713.8
525.96	1255.6
70.2	348.3
133.92	620.92
149.04	640.7
37.8	813.56
201.96	1493.82
464.4	930.52
736.56	3139.86
56.16	849.68
112.32	1081.02
842.4	3877.74
657.72	3177.7
212.76	34.4
225.72	553.84
597.24	3841.62
562.68	1462.86
47.52	-3.44
186.84	405.92
464.4	841.08
346.68	1244.42
741.96	1563.48
46.44	-67.08
105.84	500.52
333.72	475.58
59.4	2108.72
500.04	3360.02
4328.64	12215.4
866.16	3456.34
111.24	472.14
231.12	709.5
38.88	41.28
424.44	1552.3
185.76	478.16
185.76	7466.52
339.12	2040.78
86.4	396.46
68.04	534.06
1078.92	3992.98
132.84	521.16
380.16	2207.62
568.08	2002.08
105.84	922.78
77.76	173.72
1135.08	4827.18
196.56	828.18
75.6	484.18
18.36	590.82
140.4	1944.46
69.12	982.12
103.68	387.86
652.32	4337.84
210.6	348.3
3703.32	18544.2
245.16	307.02
244.08	853.12
112.32	174.58
801.36	3632.64
942.84	2909.38
241.92	1169.6
494.64	1917.8
236.52	2737.38
75.6	649.3
133.92	539.22
2480.76	8947.44
164.16	594.26
240.84	507.4
3068.28	12598.1
43.2	98.04
97.2	650.16
1713.96	6028.6
137.16	1871.36
30.24	984.7
6122.52	19626.9
1346.76	4337.84
315.36	1818.04
367.2	2365.86
245.16	1106.82
424.44	1172.18
500.04	2594.62
181.44	2766.62
173.88	1855.02
473.04	2393.38
2044.44	7264.42
843.48	4117.68
96.12	26.66
3463.56	10537.6
341.28	1847.28
289.44	774
284.04	1265.06
174.96	1131.76
383.4	2090.66
461.16	2383.06
194.4	1150.68
213.84	870.32
582.12	4314.62
768.96	2470.78
158.76	1831.8
2920.32	12464
817.56	4491.78
1181.52	9391.2
361.8	1823.2
149.04	377.54
621	2572.26
11112.1	45533.6
788.4	1954.78
74.52	227.9
113.4	4545.96
66.96	466.12
22.68	592.54
135	1507.58
117.72	958.9
60.48	382.7
275.4	1498.12
92.88	1261.62
3494.88	18055.7
387.72	1449.96
2117.88	12365.1
336.96	1218.62
98.28	30.1
5417.28	13831.4
1366.2	3304.12
240.84	1001.9
127.44	294.12
198.72	313.04
676.08	2411.44
61.56	554.7
100.44	2230.84
646.92	2779.52
1655.64	32164
137.16	464.4
787.32	3242.2
147.96	1064.68
255.96	1399.22
194.4	899.56
78.84	198.66
1074.6	2555.06
81	1487.8
239.76	836.78
2549.88	5804.14
610.2	2534.42
172.8	951.16
333.72	2674.6
1107	6274.56
2100.6	5375.86
92.88	1916.94
351	1556.6
516.24	23343.8
254.88	312.18
123.12	450.64
705.24	2911.1
85.32	51.6
473.04	1270.22
928.8	602
1333.8	6302.08
502.2	3575.02
3119.04	8459.82
1758.24	5172.9
645.84	1968.54
642.6	2563.66
692.28	8440.9
2835	7440.72
151.2	745.62
131.76	2335.76
208.44	676.82
338.04	1460.28
38.88	-61.06
240.84	933.96
340.2	1789.66
2331.72	18869.3
206.28	105.78
543.24	2799.3
208.44	2622.14
55.08	783.46
157.68	910.74
481.68	1842.12
635.04	1747.52
173.88	935.68
615.6	1693.34
70.2	961.48
687.96	2203.32
106.92	722.4
1355.4	4870.18
1684.8	7410.62
72.36	1640.02
403.92	1680.44
78.84	837.64
504.36	2250.62
901.8	2928.3
103.68	3519.98
807.84	2272.98
1494.72	4295.7
50.76	221.02
879.12	3148.46
128.52	844.52
45.36	761.1
248.4	5565.06
414.72	1557.46
140.4	669.94
160.92	668.22
142.56	48.16
4676.4	15587.5
930.96	4218.3
517.32	3121.8
335.88	8845.1
422.28	4132.3
154.44	366.36
494.64	1376.86
241.92	901.28
259.2	739.6
841.32	7412.34
3263.76	11516.3
191.16	1337.3
21.6	218.44
651.24	2211.06
1739.88	20351.9
93.96	1408.68
1647	7641.96
892.08	3200.92
98.28	276.92
190.08	2295.34
1275.48	4369.66
42.12	292.4
613.44	1195.4
935.28	2925.72
784.08	2105.28
70.2	1011.36
124.2	444.62
4686.12	23666.3
36.72	904.72
302.4	1040.6
138.24	2407.14
281.88	2116.46
2199.96	9838.4
542.16	979.54
118.8	536.64
304.56	3693.7
14.04	-14.62
671.76	3512.24
385.56	3083.96
117.72	557.28
78.84	-11.18
177.12	25.8
4.32	650.16
1711.8	4757.52
1611.36	4079.84
567	1536.82
298.08	602
97.2	-0.86
219.24	672.52
92.88	246.82
169.56	1204.86
1809	7265.28
27	341.42
708.48	2461.32
149.04	4020.5
794.88	3829.58
720.36	2763.18
1046.52	3329.06
137.16	342.28
529.2	2295.34
116.64	935.68
385.56	4210.56
211.68	3096.86
95.04	607.16
698.76	2667.72
2685.96	9256.18
602.64	3869.14
2302.56	6468.92
2505.6	6864.52
270	1780.2
996.84	2142.26
730.08	3306.7
159.84	773.14
129.6	2913.68
314.28	1566.92
112.32	2350.38
101.52	844.52
231.12	1572.08
133.92	682.84
232.2	713.8
141.48	423.98
2924.64	12302.3
186.84	1114.56
47.52	299.28
612.36	6049.24
394.2	4511.56
1239.84	4174.44
1049.76	3536.32
276.48	410.22
1126.44	6939.34
587.52	2833.7
45.36	5.16
205.2	2326.3
914.76	3123.52
695.52	3404.74
379.08	2010.68
2412.72	10324.3
1369.44	3474.4
486	5723.3
331.56	4828.9
84.24	1585.84
346.68	720.68
1045.44	3736.7
74.52	2205.9
71.28	767.98
868.32	2943.78
196.56	944.28
3814.56	10574.6
4679.64	13290.4
412.56	883.22
616.68	3884.62
460.08	2520.66
118.8	626.94
71.28	14.62
7353.72	18484.8
613.44	2862.08
113.4	879.78
378	1701.08
1114.56	5381.88
752.76	2260.94
57.24	295.84
34.56	104.06
446.04	1072.42
1110.24	8954.32
1016.28	2986.78
315.36	1212.6
128.52	608.88
2124.36	7483.72
102.6	450.64
576.72	2146.56
1338.12	5467.02
177.12	1376
1116.72	3777.12
238.68	1344.18
744.12	1443.94
225.72	669.08
213.84	3293.8
85.32	178.02
584.28	3640.38
196.56	878.92
6262.92	22421.1
271.08	1699.36
68.04	2218.8
560.52	1750.1
105.84	476.44
399.6	1726.02
41.04	263.16
730.08	1841.26
228.96	1067.26
19039.3	65510.5
1230.12	5981.3
1563.84	4662.92
848.88	3016.88
1982.88	9768.74
999	2813.92
300.24	1047.48
654.48	2274.7
657.72	3259.4
171.72	804.1
127.44	2360.7
3703.32	24784.3
334.8	1050.92
4355.64	39105.9
1351.08	3736.7
1037.88	2422.62
37.8	362.92
111.24	897.84
277.56	2792.42
533.52	7777.84
61.56	691.44
275.4	5576.24
186.84	1105.96
325.08	1502.42
149.04	2425.2
807.84	2494
322.92	1973.7
508.68	2785.54
254.88	1175.62
1359.72	7412.34
135	62.78
395.28	1079.3
909.36	3332.5
846.72	3235.32
875.88	2924
801.36	2627.3
159.84	436.02
2958.12	14918.4
1026	4245.82
170.64	7223.14
288.36	632.96
196.56	7390.84
181.44	1541.98
299.16	1141.22
2035.8	15647.7
84.24	57.62
2259.36	5265.78
203.04	866.88
486	1495.54
46.44	1253.02
804.6	2279
621	2431.22
159.84	599.42
151.2	620.92
221.4	3540.62
[truncated: 8,001 more rows]

## Sheet: Figure 2b
P1_GFP	P1_Cherry	P2_GFP	P2_Cherry	P3_GFP	P3_Cherry	P4_GFP	P4_Cherry	P5_GFP	P5_Cherry	P6_GFP	P6_Cherry	P7_GFP	P7_Cherry	P8_GFP	P8_Cherry	P9_GFP	P9_Cherry	P10_GFP	P10_Cherry	EV_GFP	EV_Cherry
198.395	2608.82	842.475	30133.7	247.382	2262.2	1631.17	72792.2	514.031	5433.73	493.482	951.404	328.479	2469.96	1267.09	8741.5	1474.22	35744.7	4009.34	28157.8	9345.16	74984.2
2080.34	45538.3	364.725	12344.6	568.98	5861.46	2084.91	103905	519.063	9096.22	2817.98	27309.8	4494.33	24033.9	885.879	5298.09	279.302	3321.52	2794.93	41638.5	772.504	7758.75
313.508	9484.52	144.931	3468.18	754.362	15501.9	2673.65	121200	1832.18	65333	3743.4	25327.6	543.985	4294.57	22774.6	191573	656.15	15548.4	591.45	6297.56	1301.71	15265.7
666.199	30993	411.704	17570.2	583.63	16551.8	853.22	20659.4	191.487	2556.64	4111.34	28406.4	1637.86	10113.8	896.941	9674.14	4775.36	104660	697.118	5210.56	1960.74	16138
1084.93	14462.8	228.843	3509.09	1608.07	54584.2	1029.55	42836.6	379.92	10180	3115.81	27567.7	2158.66	18399.2	2059.33	14910.2	743.835	10852.6	631.059	6468.22	671.664	5541.1
292.145	5511	1064.2	41528	237.289	7187	800.507	22397.9	811.509	14412	2844.63	17102.9	1483.29	13973.5	616.183	5759.2	380.912	5326.24	3708	46232.2	1173.15	9382.66
1544.56	28412.5	816.453	44005	507.177	21038.3	327.229	10277	818.341	30298.9	977.683	7177.59	3939.64	52292.2	441.039	576.332	161.033	325.201	1218.43	13254.1	1072	8510.42
697.702	10087.3	348.327	3289.91	733.299	10530.1	654.156	18291.5	452.857	8387.31	148.716	111.733	3612.62	26022.3	1014.24	11323.1	217.122	2146.61	415.799	4725.53	451.072	2411.68
2324.53	48241.6	74.4092	885.064	520.111	11126.9	1108.36	50395.4	300.608	8263.32	1776.55	18504.9	2961.27	24527.8	1904.32	18140.5	717.751	8067.88	254.12	2469.47	502.046	3344.25
74.9753	1763.06	96.7102	235.239	1932.7	43699.4	519.482	6733.54	388.964	3646.34	1384.12	9212.63	409.107	5432.8	2424.92	20798	2452.22	37672.2	2097.97	28222.7	1943.97	21042.3
318.851	7387.58	380.549	3543.42	784.227	10084.8	128.91	2184.33	703.833	13403.7	6050.94	43485.9	357.424	786.062	5647.52	58778.9	1436.83	23715.2	800.748	9705.52	5800.27	57352.6
707.24	25866.1	95.6888	1636.03	1798.57	42451.2	626.974	36526.7	181.37	2133.23	1785.23	16320.1	611.867	1782.78	540.031	3027.24	1093.01	18948	1963.57	22393.9	2070.96	23093
1663.04	36761.5	265.197	6519.9	200.532	2771.17	814.023	24955.2	663.809	23637.3	839.516	7456.1	6454.77	55000.5	2681	25470.6	908.116	10706.2	986.684	17439.3	5022.41	64114
705.218	10178.8	958.206	61800.4	600.549	15133.4	1186.14	43568.3	196.744	3932.03	2330.94	22230.7	487.302	3745.23	59.2376	705.888	718.868	6489.26	2444.29	28749.2	1281.12	7392.1
548.431	16075.5	375.078	1240.49	236.466	2955.19	556.635	16889.4	55.3609	7736.78	500.996	4198.72	405.661	3459.65	2974.05	27771.3	290.01	7987.29	645.229	7298.87	723.413	7242.07
1332.48	14876.8	164.77	11185.6	499.611	9980.43	541.84	15595.4	966.697	22256.7	407.197	4103.13	1128.21	10090.3	241.18	2391.38	640.826	11828.5	1215.42	10953.8	413.353	4623.69
293.425	40139.7	162.794	3519.25	1777.62	40249.5	2956.75	121692	763.206	17355.9	442.249	796.799	1191.37	5884.29	958.746	6518.54	290.834	8009.99	1444.33	20100.4	1366.97	12296.8
295.245	3617.71	285.259	9502.82	110.25	977.282	2040.46	109737	1262.31	47177.6	2285.45	23430.2	7896.16	59543.6	384.076	3117.83	1447.74	19342.2	844.238	10621.1	1174.85	7030.49
480.562	15019.1	2667.75	6495.37	1045.67	14217.4	337.247	8420.67	402.159	14347.4	2400.29	17751.1	304.044	4645.9	1613.66	20265.1	221.784	5788.99	190.92	180.309	537.692	4012.47
4359.11	94965.2	425.99	8270.84	693.771	8783.89	259.587	5236.48	919.707	22756.3	1191.74	11151.9	703.851	6663.76	2316.63	23915.4	736.466	7663.09	8957.02	81242.8	1748.22	18847.7
1223.06	941.245	186.297	3889.4	2380.15	60156.5	1994.36	116562	757.558	28513.8	373.564	2650.1	3170.89	18863	7405.93	72530.2	3481.42	68811.9	4537.87	63561.1	2860.99	30458
2599.77	43463.7	625.141	5444.31	199.29	5042.14	4222.08	97378.7	226.594	1192.03	461.367	2030.96	9076.76	71128.8	584.356	5286.97	1283.14	38391.1	4400.02	49753.6	1587.67	17147.8
892.797	17752.1	319.335	5610	1484.04	63023.3	636.286	23593.7	267.731	5163.79	5237.86	39493.5	3498.91	32159.2	8733.89	94348.1	398.675	7123.53	675.137	8819.98	2067	17930.5
129.647	1252.1	282.349	4057.01	685.14	24881.5	467.833	10850.8	568.437	11795.4	693.281	4269.69	1690.99	13036.8	226.799	577.083	2538.47	55299.9	1624.47	7716.36	1252.16	6158.38
428.78	7876.67	770.055	27196	405.427	3702.92	1221.58	38511.7	333.898	6244.89	175.15	1364.84	2320	28119.6	581.77	4407.66	437.584	6524.67	996.547	3814.28	867.246	5233.88
663.809	14738.4	298.349	13903.2	486.868	9021.54	186.186	1468.4	901.236	22201.6	410.564	3467.47	564.696	4040.61	138.581	346.091	3040.37	51372.7	2689.2	41668.1	581.816	5060.4
1694	33986.9	466.164	12752.8	733.33	15192.4	925.484	46574.6	82.1325	3301.73	2957.56	29452.9	443.288	2940.86	3582.57	33106.9	1749.63	32758.3	815.438	9774.09	422.704	937.415
442.13	7447.13	587.511	22830.9	328.768	3064.31	547.601	8902.21	230.605	4608.35	1056.58	10545.5	2289.32	25940.3	1158.82	10845	1075.31	28277	897.686	13787.2	2428.64	28899.6
125.436	687.517	334.489	17769.9	114.944	1768.66	848.817	35071.2	456.717	10792.1	8812.6	61865.1	9472.58	60069.3	1877.79	22685.8	1350.77	18459.2	231.086	2273.41	1659.6	12037.9
430.923	10461.2	2752.83	104779	1070.86	23171.8	759.1	14060	170	2213.52	2404.9	18197.4	574.722	5896.03	1285.55	13631.6	1641.5	29929.5	1046.5	14900.8	2187.32	22021
3238.13	59215.5	836.54	45629.3	574.317	10372.8	364.215	3644.46	240.535	7672.96	6740.84	43783.4	532.527	5463.14	4068.96	44263.6	889.334	17907.6	1487.9	22788.9	347.681	1562.55
1753.55	20185.1	176.083	5400.55	529.205	6382.98	759.744	23252	116.267	4361.99	626.132	5476.54	879.735	7015.79	3219.61	35460.7	179.532	2172.65	7232.23	89725.6	4454.15	33101.7
276.553	2275.48	73.1609	6227.91	448.497	9226.25	1060.56	20608.8	1383.93	6605.56	2586.2	18985.6	1040.93	10871.1	569.99	4290.43	1182.17	24735.9	1630.75	17541.1	186.991	1433.88
2187.99	54814.1	76.1829	623.313	3071.61	67639.9	339.054	11960.1	365.421	6292.94	439.426	2573.6	981.049	9365.17	1131.22	12335.9	4320.86	82155	541.818	5495.82	211.436	1153.25
34.0671	132.554	827.33	29260.2	266.908	6846.22	1027.02	80026.1	494.303	21071.2	2975.84	26141.8	5284	31656.3	496.243	7976.74	1511.76	25969.2	8269.04	111358	1668.23	17934.2
113.325	1675.11	564.716	11864.2	1556.68	30766.8	442.633	10423.1	780.41	23373.8	12995.4	78678.3	1232.45	7924.3	1647.5	22065.8	3421.35	96925.9	760.857	11639.6	2184.74	19864.4
616.194	14687.3	80.1307	2826.69	883.425	18452.4	591.228	6403.46	454.316	17955.6	593.467	4962.15	440.3	2686.22	86.0354	404.955	1590.92	30592.4	1020.11	12578.7	3424.64	30102.4
247.292	4407.47	256.694	3151.41	515.86	5873.18	292.921	9981.46	229.985	1635.43	1037.11	9177.93	2853.38	25414.8	2727.06	27819.2	573.201	9621.14	2064.42	35638	349.43	3285.62
426.634	7923.48	1481.58	66783.1	1658.25	58299.9	259.077	5458.09	1151.22	43154.8	2559.26	19179.7	304.374	2125.12	1966.89	27207.5	711.634	13800.4	4196.6	57375.1	1693.1	15894.3
2230.3	58342.4	8.64992	64.042	989.331	21285.3	662.901	14786.9	293.27	4295.55	499.861	5168.12	669.504	7145.82	9262.09	84593.7	2214.93	82465.3	1017.72	8952.94	942.19	10314.3
206.798	1691.43	77.4755	1652.59	202.747	4036.15	145.437	1172.57	632.22	22500.9	471.041	4164.37	1025.24	11345.8	6615.08	72077.3	872.777	11921.4	1707.56	21164.9	599.691	1000.49
301.403	4005.19	374.094	19777.4	334.094	12416	222.007	10138.9	351.819	14872.3	1684.63	14206	773.922	8423.83	1775.85	18921.6	1193.35	17277.5	1093.25	15706.3	943.777	11340.8
580.953	14787.8	64.6152	2047.07	4584.99	6041.06	990.258	29536.6	224.703	2827.81	1332.94	14722.9	2199.62	19091.5	1263.33	1308.88	1221.25	19525	613.738	5723.83	141.607	1445.75
162.165	1624.47	235.099	3921.91	44.3264	246.998	1537.38	38302.4	274.572	5209.21	7948.34	64878.4	2164.83	13665.8	810.904	6799.55	487.199	9259.03	534.321	8009.72	2912.59	25569.4
2359.2	47953.9	286.071	12736.5	635.512	1519.84	769.975	21490.5	1357.59	42260	796.008	4099.56	1236.1	5486.87	575.697	8755.37	3858.86	94549.5	3038.77	32133.5	1503.45	20824.3
481.718	4702.99	212.995	12997.1	1346.5	36951.5	2104.37	56574.2	2914.68	113274	3506.48	29891.8	309.049	3359.93	3374.19	32656.4	682.098	4446.33	39.4021	179.685	416.493	2243.96
290.812	5500.56	184.236	5052.12	373.759	6218.16	209.973	4714.28	858.633	32013.5	1852.39	16716.1	6472.46	49322.3	2548.24	27237.2	622.973	5170.27	440.097	3986.24	385.883	3552.95
288.584	8692.88	406.125	6680.07	313.104	6303.5	3786.22	115459	411.472	10049.7	3055.32	29818.5	1424.95	10923.6	2175.88	21909.1	2028.67	56746	3215.51	28167.2	2066.24	22264.1
474.641	5212.27	439.151	20558.7	812.114	18346.5	738.687	21182.8	175.579	4870.42	3994.57	30717.7	568.219	1257.29	1320.04	15120.9	655.622	10808.2	13272.9	205437	509.428	4912.36
560.543	4909.68	213.151	5543.71	188.421	1684.51	1021.88	24109.8	439.241	22933.9	4424.63	40811.6	905.622	8872.43	1856.9	19465.3	5904.58	109148	1298.66	15564.6	1290.41	4753.86
2062.09	36297.5	464.42	11298	8409.34	211107	459.855	31818.3	655.843	11289.8	1217.97	10904.8	7329.74	66370.7	1422.08	22595.4	2361.63	51554.1	476.095	7051.21	829.977	11058
132.931	1741.17	502.681	24394	480.635	9337.04	149.765	5916.66	142.729	1587.9	2395.18	19291.9	889.867	5906.46	4785.21	49418	2722.8	96080.1	2739.16	26833.3	259.315	1192.01
313.069	3441.36	250.253	6786.28	349.05	6077.44	2192.92	25261.4	1270.71	52752	2966.58	31265.1	717.879	4510.37	255.348	373.916	1080.39	22281.3	5450.71	58531	963.869	9390.52
2430.33	43930.5	114.962	3974.2	240.577	6632.63	683.322	22765.2	440.615	9164.09	1700.51	28922	1308.92	9741.5	362.87	2823.39	628.946	2683.07	2523.24	34627.3	1870.24	17451.8
1339.81	20930.9	357.005	17260.7	4437.32	97929	393.927	8428.18	33.9859	716.062	516.569	258.003	4539.67	33409.2	647.314	5807.27	2410.37	50601.3	6847.8	104810	2228.81	23559.2
1379.3	40322	193.897	3309.89	211.032	2825.01	367.124	8611.34	277.181	3257.98	734.774	3565.63	915.514	8798.48	1733.22	19251.6	3271.62	14155.5	313.148	3410.1	2361.31	24819.8
4.67433	126.329	739.769	20472.9	900.766	32633.5	44.5379	724.993	499.203	19651.2	94.2377	302.175	3623.83	36426.9	4531.45	47256.4	385.586	3467.78	1542.51	19921.6	3217.01	38821.7
1783.57	38872	227.205	6334.54	473.515	5505.87	434.153	4333.53	896.534	31907.7	730.921	6826.89	238.902	580.851	7081.18	65309.6	801.417	26951.3	2181.1	33593	1260.76	16383.1
636.969	14706.8	2.53333	-4.61686	943.281	21917.5	266.018	9996.33	489.713	6003.18	459.775	1854.13	2213.26	25325.4	444.439	2797.77	2761.17	55294.3	3146.39	36086.3	3038.53	30952.2
996.728	7447.33	94.2941	1953.41	591.263	12105.4	172.172	5326.93	293.179	4490.34	1134.68	8673.18	2417.3	16258.4	1534.83	14294.1	2049.06	26316	985.62	16359.3	285.181	2745.18
578.408	16016	103.234	4892.51	509.027	8182.72	418.803	11692	255.819	6258.26	1558.62	12035.9	559.603	2978.66	1767.61	16689.6	798.83	13387	3527.59	31009.4	831.349	6471.04
363.174	3207	169.266	6397.2	462.141	6156.36	691.103	12903.2	288.481	4001.43	1092.41	11537.9	248.616	111.051	976.596	11894.5	599.825	5896.63	97.2312	531.274	2368.67	21211.2
451.67	7073.54	203.398	10996	173.975	2443.42	323.679	8297.93	606.653	6937.56	1465.26	13390.8	1360.03	9639.65	1716.66	15553.6	1009.32	16415.2	1839.17	22037.1	410.39	2831.33
502.725	5344.35	569.002	16756.4	1427.36	38582.9	1072.59	50608	299.498	4017.61	1152.92	9997.47	1423.94	8994.91	187.828	1684.26	1116.27	28567	1362.5	14584.3	942.834	10454
1258.57	31624.4	309.786	7407.46	114.211	603.426	2045.83	95543.9	1177.58	24258.8	924.391	5911.35	762.75	4488.17	2918.24	16769.7	317.353	4904.13	1196.13	12818.9	829.8	8140.84
247.208	2394.78	233.158	6420.58	334.159	3237.74	1213.55	26207	1249.39	21749	700.938	5151.64	3180.3	21739.7	724.504	4796	723.628	24021.8	932.974	14708.7	2358.45	23050.2
280.323	5055.39	562.942	27332.1	719.117	17963.8	770.053	31618.4	409.119	14482.5	754.082	6242.8	2737.35	25856.2	164.134	910.189	4254.38	80437.5	1541.89	26013.7	4364.97	39956.9
830.008	5151.57	1452.54	3287.51	438.503	8117.99	831.02	25163.2	725.719	27245.9	759.269	5746.92	14746.6	72112.4	1346.06	18618.3	221.045	5020.45	11803.4	193258	541.935	8424.12
1849.76	9232.52	2146.86	135721	1446.67	28297.1	401.891	9848.07	127.473	698.346	360.266	2863.71	475.699	2488.16	2228.76	28780	427.065	4319.82	2823.92	25006.6	918.9	11253.1
507.01	9019.88	227.282	6967.69	3124.69	62021.7	936.368	24939.9	1939.46	76524.5	2233.26	23372.8	793.933	4828.29	4311.48	42530.8	1069.06	18529.2	2793.36	30150.1	1491.06	12905.1
133.74	3332.28	466.889	34851.1	484.822	14117.7	563.661	16566.4	505.049	6657.02	2507.36	22056.7	665.274	4876.71	2764.49	24946	1109.67	13754.5	2815.92	24935.8	386.734	3174.78
322.369	4471.25	628.247	47655.7	2045.66	37042.5	240.278	3082.82	448.487	11601	1561.72	15340.4	259.494	1915.84	2390.79	23303.8	785.337	16283.6	2785.44	30064.7	2291.76	18427.8
594.537	10056.2	922.841	20514.9	280.859	10820.4	496.701	10799.3	285.648	8772.74	1045.81	11093.9	667.427	8361.59	7379.21	81425.8	424.601	6639.35	415.327	2742.86	12.8918	72.2853
200.829	1757.6	526.797	9613.31	391.077	7598.54	734.747	6868.75	107.529	1330.63	3072.11	27818.3	2468.94	19333	3825.84	41595.4	1042.21	10871.3	2666.88	9745.38	4854.97	50300.5
929.791	17569.3	414.445	15470.1	362.321	12403.6	1247.72	14944	445.837	15633	349.423	2742.87	3441.32	28938.8	737.326	5699.65	109.67	1750.54	719.005	4509.28	1093.86	13459.6
1325.3	25565.2	1014.89	44714	7027.61	157495	505.707	26459.3	721.404	27868.2	1241.33	9412.15	440.373	3191.41	1524.19	15108.9	486.691	8763.96	476.629	5047.13	850.75	7250.47
1789.62	37673.7	176.359	181.555	669.22	15439.4	401.921	18601.1	1581.22	58238.8	589.4	2779.31	991.637	5645.6	364.083	4436.67	498.199	5565.99	1481.04	20566.4	887.464	8250.62
652.972	8122.22	38.4752	2163.32	238.361	5054.01	664.002	9616.61	221.118	2365.17	6050.86	52302	906.034	8203.68	2574.06	38558.9	344.626	5944.63	245.894	1552.21	564.709	7293.45
358.681	7452.21	527.915	11144.7	467.732	10975	351.642	7255.52	427.764	19952.9	332.118	1897.76	388.438	3584.74	5181.18	45444.8	1015.16	22138.2	2722.12	26833.3	1256.97	9499.27
4392.79	80026.2	451.191	10988.5	763.328	16265	2834.17	43381.4	2273.99	87904.9	6897.64	57745	1311.57	10478.4	1461.6	15584.5	1814.16	53680.4	1136.44	12032.7	3487.87	31168.7
449.465	12611	99.8676	330.817	684.298	16763.6	5729.81	266421	846.779	20057.4	28015.7	91123.4	3451.81	25858.7	924.569	7440.87	823.643	16322.5	678.559	12866.9	1052.46	9241.4
1024.62	23613.3	279.426	10006.9	1312.18	14848.3	602.5	17479.5	144.533	3331.77	1342.78	9623.08	16807.1	115260	625.54	6068.46	3031.19	81887.6	334.738	2132.13	569.756	4167.58
406.866	6417	309.845	8353.57	249.429	6855.09	1689.51	62317.4	528.872	7089.56	443.131	2648.45	688.259	5674.03	483.035	5715.27	1595.1	29115.2	1199.09	10099.8	282.826	803.46
391.091	6650.34	323.272	25591.4	343.372	8173.66	428.322	31734.3	1064.41	27790.5	5838.74	38105.2	3005.94	22274.9	286.504	1581.92	524.331	18645.2	2645.33	34542.4	4328.06	36868.2
185.898	3798.36	738.105	24904.1	429.668	10109.3	256.48	4202.62	339.55	11707.8	1596.42	10136.5	245.515	934.947	938.362	11920.7	2149.49	56873.4	358.787	2019.28	4671.41	39799.2
6058.85	115178	376.77	9878.46	1238.08	28337.2	787.302	15747.1	613.95	36077.3	962.331	7601.59	4174.27	39350.9	6814.63	63685	170.832	2749.64	2267.41	30478.9	1276.22	16436.4
280.669	5746.27	336.484	12308.1	245.167	5221.98	248.484	7646.8	2056.29	76717.6	899.873	8964.94	3995.97	34835.9	2181.72	18570	1726.07	24967.2	244.108	1750.01	6764.83	82093.5
739.514	10208.8	226.391	10557.2	611.078	12364.4	595.371	19318.9	154.602	8503.24	1622.64	12186.2	13654.4	98912.1	556.993	3143.91	913.276	11843.4	874.785	8450.5	303.904	2277.34
455.885	11659.8	310.968	4966.82	309.021	10563.5	1151.62	44898.5	428.626	7414.94	9778.86	83683.5	694.446	3639.52	3238.35	36922.8	472.046	9185.67	3379.92	44500.7	861.463	7415.48
840.092	11005.1	1134.93	40119.8	11.1663	29.8029	513.802	11726.5	379.408	10353.1	1406.35	8694.88	224.556	1629	2293.05	18128.4	908.432	21709.8	378.31	4487.44	6227.53	47354.2
740.522	16358.9	167.795	2352.72	480.286	7006.53	164.93	3647.92	649.968	30702.3	846.005	7165.02	481.735	3637.88	644.469	6507.99	1397.22	19386.3	532.074	4346.44	1311.99	11981.1
395.358	7261.72	856.596	51302.2	207.857	6875.86	593.709	10282.3	799.387	19953.5	1272.05	11630.5	526.384	3472.01	949.43	10065.7	1820.8	27848.3	1545.77	26914.8	751.667	7537.7
916.983	9199.09	311.198	5252.68	308.083	8711.98	166.648	3692.55	657.47	14338.4	2412.52	12024.2	1193.93	9005.64	1620.15	15263.5	581.872	5736.05	910.483	14332.1	474.984	3952.01
660.352	51545.9	381.605	19421.7	305.404	6229.92	23.6751	697.614	69.2764	1366.09	361.163	1089.47	2275.9	21777	5375.58	46410.8	502.474	10407.8	846.911	7060.97	4878.33	1909.43
713.033	13929.9	166.151	3084.45	944.143	12499.6	614.586	15868.5	787.853	20729.2	891.481	9503.31	5110.35	33562.7	1306.68	8953.58	469.402	8452.75	1361.82	21088	943.776	4880.32
487.799	7899.09	102.322	1913.1	340.046	8892.3	738.58	25791	530.986	18193.5	1731.23	16086.9	463.31	3444.61	1093.2	10477.1	383.715	7550.93	966.177	11691.8	2336.42	20028.3
438.68	6931.15	213.385	10763.3	393.575	5804.86	2448.54	116991	188.528	4843.94	7125.13	49944.1	2629.84	25387.8	1946.52	15837.9	470.868	14525.4	1494.46	27381.8	1607.35	15122.1
136.872	1370.49	83.0035	1284.85	405.662	7621.24	583.035	26867.9	612.725	12883.4	551.643	2427.03	2453.17	23502.7	4126.47	38082.8	807.465	13959.2	7111.23	98893	2002.73	18045.7
4490.86	100341	114.779	1539.42	672.049	12850.7	4608.52	140857	1322.24	52687.5	2350.16	5273.87	2419.64	21851.7	1583.51	11684.3	927.391	17603.8	1724.06	21192.2	1488.72	14401.8
759.617	16425.1	106.01	2068.16	322.159	3302.27	363.358	11314.8	312.52	3424.93	4048.69	17343.2	956.918	5562.45	591.397	8133.79	769.772	14625.4	1186.63	18284.8	1470.08	9900.68
535.118	4655.64	1039.39	44297.6	232.208	3443.37	150.3	151.604	1125.14	32861.7	616.441	1966.12	2643.43	19526.2	3950.52	58741.2	1947.89	35758.4	717.793	7253.4	667.856	8579.25
9208.96	167609	181.306	4390.97	238.303	9436.51	826.412	36722.8	459.432	10891.5	3760.18	33280.5	220.686	2428.6	290.391	2813.79	658.281	18092.9	1936.64	38344	1535.1	10303.6
463.859	7434.12	927.713	27775.5	937.34	10318.6	612.915	10352.9	224.632	9797.86	8942.05	55295.4	6338.69	41163.2	1348.2	14073.2	4400.7	87843.1	984.124	15958.5	1794	17135.9
296.377	9057.31	983.53	12391.3	782.34	14250.7	1180.65	64834.8	4919.03	197902	1675.43	13644.5	1074.5	7042.67	843.931	10595.4	375.004	6218.67	1637.41	26797.5	248.355	3285.73
2986.4	53704.3	214.534	9503.16	287.232	6458.3	298.831	3416.67	424.724	18157.9	6438.47	50425.2	1140.4	9555.11	1648.31	16954.9	673.256	9385.82	5830.47	77543.3	635.431	5010.57
1738.34	17207.3	491.629	8605.69	444.795	2066.95	1140.77	24248.8	501.813	6688.33	780.139	4915.12	2095.73	6917.56	1208.53	13854.7	946.033	21504.9	1624.26	18245.8	327.845	4781.43
62.1981	25.0453	421.476	24002.7	914.191	26601.8	682.971	14257.9	349.15	717.585	3826.45	27194.1	3984.67	33836.5	2176.24	18894	564.151	10229.3	1625.21	17525.5	1132.75	9860.15
42.0012	141.291	266.135	19335.8	184.78	5727.11	371.424	30285.1	519.526	3588.17	837.27	7044.66	1722.94	13415.6	2497.89	23884.5	1636.41	43877.5	3335.3	39293.4	1366.86	15957.1
403.065	9706.39	458.923	36277.5	392.213	8459.53	638.103	17289.9	181.787	148.078	2557.33	18092	1150.83	8665.23	934.839	8854.13	278.026	6978.07	1613.07	20313.1	1350.18	11575.7
1414.9	31407.1	563.311	25028.1	350.176	4872.48	204.41	7990.1	341.27	11750.4	480.18	2869.58	1529.49	17088.1	581.106	5639.28	3822.88	83689.1	288.911	2547.3	3690.95	38952.9
866.53	24066.5	337.128	14984.9	336.285	6007.83	2178.86	52800	429.308	20638.8	749.802	7680.08	799.683	5202.81	1107.56	8281.33	301.333	3714.38	737.254	18709.3	1505.69	12117.2
199.862	4581.63	352.113	10827.5	799.965	13939.9	2097.34	108960	823.017	31020.8	2860.69	21063.1	409.313	2977.47	1902.25	19552.8	4764.22	103397	9385.76	128638	4757.75	38690.6
367.672	4238.03	110.103	1714.25	194.168	5223.79	1539.2	68652.1	262.344	7135.49	1167.33	11352.9	2836.84	20147.5	498.861	1397.37	573.03	11544.7	8652.9	125403	2203.72	23616.9
563.478	4583.95	314.133	10745	228.547	200.88	374.219	7926.58	302.381	4909.16	681.361	4364.94	694.257	6176.13	555.482	6754.31	418.225	3251.39	1614.93	17110.7	250.314	1758.54
579.837	5316.55	813.387	1797.51	937.557	13607.3	1602.82	36613.3	2372.98	71527	10886.1	62814.6	1409.03	10055.9	4299.95	45454.7	373.279	5629.44	682.248	14798.6	183.698	1584.1
806.885	16497.1	188.051	5980.62	1543.33	42160.7	164.289	2916.99	146.349	2159.32	443.442	2524.91	1189.73	6928.92	8646.47	91905.2	2959.74	76698.5	1333.25	22044.8	2182.1	20705.8
137.279	1516.15	120.2	2583.28	213.444	4185.28	1090.81	18009	708.614	14995.7	2305.22	19644.5	2849.96	27830.3	3567.59	26891.4	761.301	13797.8	1836.14	19385.7	808.657	7429.61
184.327	2398.89	121.14	6409.27	1242.69	30516.5	863.279	16042.5	7096.04	72029.4	2506.4	17461.8	281.05	788.896	2733.95	26323.4	283.684	2136.89	4857.45	49883	306.964	2904.3
1270.96	21908.2	109.79	2488.08	149.363	1952.88	1546.93	25000.9	250.776	7705.09	785.579	3482.8	1262.98	11779	319.85	2690.46	643.692	5883.16	412.314	2925.21	892.603	9340.19
1902.53	44378.4	214.126	4608.47	183.364	2807.96	444.099	7291.31	216.854	2610.71	590.363	3696.31	1469.04	9546.35	602.083	8070.57	610.646	10508.8	7078.35	89087.1	1010.84	9044.48
1640.43	33265	255.983	16007	812.129	31238.2	924.021	29816.6	266.327	7166.33	949.395	8835.93	11438.4	101674	3296.49	22476.8	472.501	6600.6	2024.31	20018	505.075	4066.85
299.216	5359.53	155.897	8763.03	225.038	2078.37	131.779	3555.26	1532.03	15103.7	2129.97	20153.6	920.052	7477.96	2557.05	30499.7	650.272	10777.4	327.783	2665.1	2478.46	19071.9
369.165	8635.91	608	1733.09	1585.97	32822.9	1897.78	63990.5	244.028	6474.8	764.781	3625.56	4863.18	39517.4	1177.72	14864.1	5735.09	152403	2077.51	36705.9	2646.42	18370.8
1513.44	28619.9	174.303	2656.41	873.341	26957.7	190.392	2547.69	259.375	9858.64	1179.07	7012.34	551.733	6502.21	3670.73	34149.3	1031.52	19517.7	582.418	8205.7	943.618	8058.11
611.105	25369	348.171	7720.15	361.802	5690.71	245.321	7227.62	1209.85	51694.2	1617.49	23385.4	403.762	2709.7	2329.42	25754.2	690.039	8632.69	3341.07	55545	4649.41	48335.1
269.813	3608.01	299.086	4441.92	346.818	6814.55	796.757	16019.6	297.957	9459.31	883.955	6822.21	1621.52	12710.7	1747.77	17243.5	1695.5	45359.4	264.382	2461.58	841.423	7065.01
1358.7	28143.3	802.033	20427.4	1944.17	54082.7	1199.17	41548.9	207.278	2278.42	792.051	6132.72	6119.96	44431.9	265.514	3405.33	189.96	2370.22	1478.92	10334.8	4649.41	48335.1
478.094	16564	370.062	15946.5	673.17	12424.3	662.412	15913	316.014	1248.29	1776.65	17085.3	1715.93	13232.5	4117.35	33914.4	1546.36	35495	2216.6	24601.9	841.423	7065.01
552.169	8681.09	879.615	20104.2	322.501	9135.59	2132.44	115314	534.772	11128.9	543.332	6364.36	580.371	3629.48	1305.06	13410.2	1603.4	23296.8	2163.87	22914.2	629.302	7056.46
593.066	6565.73	108.624	1496.4	412.588	4200.04	153.003	1698.82	250.954	7878.35	1886.56	19131.6	1912.04	6784.02	387.425	2536.98	970.915	30803.8	502.771	3981.54	1913.64	2704.35
133.751	1513.47	189.255	3370.77	358.687	12417.2	420.907	3684.16	2038.61	30205.7	2745.94	18874.6	1555.36	9279.65	4372.4	39202.2	257.135	2353.39	333.467	1346.8	17788.6	139840
972.316	23623	507.43	29554.7	167.843	2665.35	613.862	19720	182.01	6889.62	596.005	5133.63	983.181	10435.9	2112.05	18838.1	716.294	16397.3	1172.89	12909.8	4142.05	30887.7
2174.43	49196.1	352.687	2083.33	220.699	467.166	1267.2	37523.6	701.606	17194.5	1581.5	13619	3604.64	31427.2	4493.31	44811.8	2342.47	58730.1	11866.3	122651	1046.73	11660
1881.72	50746.3	572.692	25792.9	439.077	9059.6	1245.49	64428.8	921.677	35906.1	284.323	2286.46	2947.75	24087	571.479	6698.53	906.348	18584	751.176	10944.7	1308.99	8972.11
403.713	1590.53	2408.12	138420	251.17	4491.56	1052.99	39141.4	1979.75	24959.1	1460	13099.5	1248.08	11557.7	1284.38	14660	658.03	369.732	380.675	3886.82	4105.52	40409.7
723.249	15665.4	3549.53	177068	1881.77	55308.1	2707.06	123970	195.438	2951.85	398.468	3590.75	639.68	8023.32	2638.05	31358.7	3838.63	71946.9	13712.5	160623	1285.92	7233.65
1303.48	35821.6	35.7092	49.7134	371.844	14077.2	418.178	17384.3	557.494	19550.3	764.302	6681.93	1563.41	13501.1	1553.87	10788.1	322.785	3161.37	1756.54	26944.1	1118.41	5954.29
411.636	7483.19	241.897	4764	448.224	14822	395.14	16508.8	897.03	27240.6	2776.22	20088.2	9742.55	62175.2	868.925	7227.84	851.176	21289.5	1108.37	17224.2	1377.5	7519.07
502.552	9000.71	635.067	28947.5	226.809	2972.24	217.91	4359.63	281.932	15333.4	2289.11	20034.2	2105.36	17741.6	841.085	7617.41	1739.75	48892.2	4864.68	78068.3	983.547	9158.8
434.63	5976.65	555.949	8022.06	518.03	6128.78	498.416	13576.3	255.897	4566.9	5182.98	35386.3	3344.92	27418.3	418.281	2582.54	563.35	11753.7	1512.19	22914.9	537.342	286.026
256.034	5768.58	537.604	7386.73	604.205	15198.7	540.994	19971.8	436.228	106.681	483.566	2701.13	527.327	7040.02	3025.66	27852.3	505.77	3933.42	983.269	14296	753.528	8670.09
1205.42	47359.6	488.596	9086.2	848.085	21043.7	1877.19	27826	176.215	3668.59	564.592	1001.48	1602.82	8941.93	416.693	3936.28	3344.13	55624.1	3219.23	36474.2	2266.67	12772
813.4	16229.8	95.85	3721.39	740.96	13336.8	217.84	4850.72	4684.05	248652	11675.7	78830.1	2006.74	18570.5	1228.06	14837	405.668	4211.56	748.385	8943.49	1268.98	7424.04
488.755	6881.57	220.595	2676.58	787.64	18861.8	1005.86	9803.94	416.345	11681.8	612.99	3120.93	738.422	5940.48	3594.17	25701.9	423.078	11559.5	323.031	4286.95	1790.3	18212.3
314.767	5787.1	1519.45	36931.8	911.636	23917.1	1782.87	35389.8	199.696	1894.94	2657.31	22472.1	695.619	2614.87	314.571	2354.43	3463.8	88656.8	821.604	14373.7	998.655	8105.76
707.986	14293.2	703.854	48277.1	461.195	5960.65	285.137	8524	1676.38	30034.5	1052.88	8261.16	1586.12	8894.11	2112.54	24600.9	2505.16	30663.9	4472.11	52876.4	6665.33	65840.6
6.20519	12.89	1399.66	55445.7	399.787	8623.87	6323.08	214308	1641.52	67251.8	662.169	4172.96	902.224	5440.09	2074.66	27454.7	979.053	20701.1	2565.76	37182.8	3277.26	26646.9
35.4872	313.309	443.607	12284.7	734.882	11919.3	282.788	5545.23	1215.41	34845.4	703.701	2078.35	703.15	6045.32	2483.23	31007.7	5948.26	76836	7059.11	100106	3403.71	28025.7
1762.03	29383.4	662.723	34494.1	259.35	2375.39	387.128	20149.1	765.907	21427.6	719.708	5961.54	988.183	5115.72	2048.22	21745.2	1894.39	39802.8	75.7078	1818.62	3972.05	33552.9
571.874	10848.4	175.294	4144.49	487.198	12954.1	1966.81	83159.2	950.636	44575.1	1790.12	14647.1	655.55	4756.42	979.53	8939.68	2482.4	54727.6	1076.65	12925.7	1648.45	21641.5
399.271	3787.34	85.501	4829.1	1495.91	39955.9	197.267	4895.3	412.674	8375.49	2525.36	23481.3	1053.09	7555.03	3842.19	39865.6	1177.44	36184.4	687.338	8721.46	1068.49	12528.3
127.942	4457.14	1504.39	40899.6	1189.44	44381.4	696.254	25045.6	153.813	5044.52	982.576	7331.21	1021.92	10036.6	2304.97	30276.1	1670.1	39736.3	3229.7	36193.2	1946.06	17737.5
967.378	16315.5	264.98	7030.18	423.403	4013.41	1486.34	70337	949.292	27991.1	3208.96	21082.6	440.518	5455.56	31.198	6728.65	2431.8	43307.9	420.215	6929.65	2660.95	29056.8
1166.54	28113.2	177.918	6363.25	2284.14	42014.1	759.614	23236.9	232.055	8566.06	13236.6	102843	1024.12	8754.22	1985.16	20563.5	6941.97	142465	2000.9	17148.7	4113.15	37634.2
1371.82	28183.5	466.133	14334.1	257.577	1889.33	429.971	3313.84	397.301	16848.4	4216.39	37062.9	2267.7	16689.5	3260.66	35798.9	474.525	10852.9	254.138	1606.44	829.263	7093.34
524.252	7243.92	363.873	17391	71.8009	721.917	765.301	24969.8	823.302	41585.4	3108.72	20975.8	1281.38	12149.7	1652.34	18030.4	441.537	6138.36	472.109	3856.94	2014.57	20365.3
1459.09	4275.54	346.993	13083.7	846.882	14692.6	307.199	5623.32	532.705	17553.4	1520.89	7113.21	1400.62	12774.7	159.553	1586.29	620.931	8174.18	2063.12	19680.1	845.166	6881.01
421.569	9688.18	357.18	18752.5	2599.61	58062.9	1229.44	72643.5	541	13690.4	1573.98	12437.6	1629.59	15998.3	3294.28	35763.6	737.945	13479.3	605.465	7711.7	480.889	4348.4
1344.71	21034.8	224.663	7505.58	753.505	16347.2	757.814	8273.74	1127.74	20050.1	299.712	1625.02	1351.28	7293.91	476.876	5445.33	1553.55	39878.5	848.317	10493.9	3697.91	28695.2
984.256	4991.18	963.788	50211.4	296.537	2773.42	637.968	13721.8	368.233	10861.2	4109.02	37655.5	2107.52	13691.9	1887.43	33748.1	396.935	8024.9	2011.35	27040.2	708.075	4093.45
984.256	4991.18	255.699	4141.77	178.185	1901.18	491.336	14860.7	287.462	9555.64	1541.42	12280	2519.87	18932.9	2509.04	24924.7	376.564	8944.29	385.372	116.353	900.606	4720.07
658.988	15694.1	188.684	5431.95	548.767	19517.5	581.947	17820.6	727.23	407.265	1656.97	16999.1	1570.74	10748	1736.74	16644	921.636	15246.7	1507.56	19094.9	2529.45	17765.1
1325.53	25521.6	453.733	5050.27	275.363	2628.57	1681.71	62532.8	593.96	6568.98	2101.91	19829.9	20442.4	152772	1691.11	17877.5	641.455	4383.8	1210.67	12422.7	1493.91	17945.7
738.397	17580.2	310.686	9833.57	1068.26	25395.2	242.802	10008.6	650.287	15164.9	9860.58	82132	772.03	816.747	15071.5	166157	2008.82	47273.2	2177.73	28956.1	1680.94	15012.8
1512.56	24264.3	1053.93	38585.5	1008.27	25061.2	673.371	24238.3	526.607	17553.5	1632.39	19811.9	317.471	1849.77	1462.68	11577	496.406	7238.36	1227.13	17010.5	2849.75	27557.9
536.465	9377.79	762.811	47359.6	335.431	790.224	904.191	19439.6	570.974	25981.4	2357.38	26391.4	716.055	6348.81	583.422	5796.67	358.274	8657.87	6010.34	72315.6	3333.56	27582.6
1235.46	27631.1	531.221	15098.7	866.794	22022.6	516.507	21042.7	1259.25	31421.1	2382.22	18263.4	1215.29	10765.5	370.156	1646.07	811.357	7317.5	13898	185013	7938.96	73727.4
850.318	16836.1	242.021	17668.4	470.954	8577.32	2172.49	89217.9	244.932	2454.15	1147.12	8714.8	2321.09	19833.2	933.577	9198.01	459.015	4662.46	991.658	17237.3	1652.53	13677.3
3640.9	48690.3	69.3706	7700.94	1010.19	20817.1	784.805	26920.6	384.556	14746.9	8274.05	74269.1	1341.19	12137.8	289.409	2039.61	1642.28	30352.9	858.686	9212.1	863.672	8762.74
462.012	7938.49	359.465	15811.3	189.431	4221.89	382.262	5664.73	987.715	50358	1296.11	6164.1	882.736	8310.81	2453.98	34866.7	1807.11	34098.3	5767.68	54862.5	655.086	6947.87
197.31	2244.86	1774.51	102866	211.834	7018.48	268.567	3336.09	1427.03	416.967	1830.72	20390.4	5184.03	34070.1	1948.51	19866	230.52	3066.96	3290.62	32755.5	3204.14	32410.5
275.873	2995.98	1049.6	43731.6	604.969	13657.9	218.84	3639.16	149.395	1532.93	2854.36	23830.2	5792.03	53972.7	5657.88	49239.3	1014.22	33036.8	1354.38	15667	346.406	2610.61
1114.21	4469.33	113.323	748.876	1195.83	23846.3	566.997	16197	462.957	10884.8	1426.45	12034.3	1693.92	10574.5	1349.72	12113.4	1336	19772.6	1807.15	22818.1	5890.61	45827.1
30.6823	12.7029	410.559	6306.84	802.135	14692	265.72	5842.6	583.325	25041.1	2429.52	25313.9	10024.7	58600.6	559.408	7997.8	280.891	2147.09	1147.14	13872.2	3439.9	22511.9
251.373	7553.32	163.684	6649.33	153.002	3516.38	250.651	22959.2	2935.49	67867	875.37	7824.66	492.224	3154.28	346.38	4409.23	370.701	9588.37	444.951	4553.77	10777.5	88262.4
1164.95	24102.7	435.757	471.447	248.673	4834.4	18.3512	689.074	707.453	22715.6	6149.84	45594.8	1594.93	13721.8	283.652	2514.49	294.011	4236.14	2857.17	43212.4	4177.89	44732.3
736.568	19396.2	353.072	11235.7	206.217	6940.93	224.771	2593.82	1340.41	26490.5	1584.13	8393.8	3504.53	21675.7	929.539	11289.4	516.466	9253.74	1417.7	13728.1	589.149	7805.49
3601.39	69768.3	206.619	4057.7	883.521	18975.2	277.476	5510.29	635.646	4956.71	1449.42	9885.03	2365.61	19652.1	1205.03	11691.9	1745.44	28183.1	825.235	12707.5	3152.8	37417.2
431.287	9106.7	740.667	34563.9	750.334	13361.8	2125.11	71063.8	1794.23	73448.8	2201.81	18404.4	1201.7	11280.1	1953.76	18473.9	452.542	5333.9	2859.33	49893.3	1000.37	9581.48
964.812	6249.58	441.579	27148.3	772.429	4276.8	1601.9	58437.5	2946.93	133319	975.009	4655.65	7454.69	46719.3	11810.3	97719.1	940.426	14780.5	163.618	1564.6	1995.05	19490.8
226.707	10217.6	90.2177	1002.61	311.003	12452.4	1732.6	89140.4	967.055	25684.6	3467.33	22772.6	1524.04	10009.6	620.913	4061	1898.88	38316.8	142.952	1385.52	392.925	5544.26
3709.09	83277.3	725.155	37923.3	2353.36	54495.2	406.855	19455.5	439.082	8282.9	1358.48	9334.29	715.232	5710.47	814.906	5075.34	334.831	9437.26	1269.68	17100.5	2115.03	17529.8
1969.97	9664.36	147.854	8687.34	1275.71	23635.5	911.094	31699.1	551.011	16521.2	397.467	3130.81	2300.64	16738.8	998.317	7415.74	1065.55	18133.7	2014.93	36924	756.866	5200.24
138.05	13.8463	132.497	416.509	1775.41	32531.3	1228.92	70691	1463.72	41155.3	1204.28	7507.14	1832.95	9840.9	7331.33	95815.5	510.71	9484.43	1095.08	14003.3	497.676	5992.85
578.301	5980.15	1348.87	1399.62	535.534	13844.9	859.868	24595	1040.1	32787.3	1694.47	14153.4	510.884	4955.09	4828.93	36024.3	316.342	4770.31	1115.24	9611.54	492.514	3619.58
647.541	8464.88	271.455	7177.52	228.408	922.782	326.657	10415.3	1619.23	35600	1159.87	7656.7	4947.71	37562.6	2686.92	29988.2	412.841	7302.64	5332.46	55740	1121.51	11224
984.828	20781.8	404.904	12373.4	316.275	7612.82	1991.76	74709.4	795.294	9102.08	3116.28	23890.7	2746.53	15127.4	1552.97	15159.3	1462.84	22423.4	2901.74	35621.1	1647.02	14497.9
1019.54	19266.6	247.097	9487.07	130.223	299.331	501.155	18782.3	147.053	4225.9	1177.57	10752.8	727.933	4105.35	2069.33	26882.2	252.515	1931.72	6622.44	101662	305.039	2614.79
285.344	5418.02	247.292	4422.1	427.303	6248.41	477.299	13598.1	1070.1	24438.4	710.187	8819.98	3437.48	22373.2	693.579	3580.07	827.936	12673.8	3366.29	52242	1087.93	10891.3
1119.22	30763.4	984.939	51550.9	181.968	1500.6	742.484	7089.9	113.364	1270.13	3137.62	26869.1	3172.64	27932.5	3473.4	24342.9	326.412	5697.75	5850.98	82056.4	949.821	12171.6
117.192	1545.69	638.718	20265.1	904.356	18859.6	1230.16	33168.4	631.317	18527.6	1039.26	5670.56	1195.33	9719.34	1580.25	10124.3	1047.64	31956.2	3234.51	41788.7	351.133	2286.71
1704.88	56609	310.614	10169.6	2101.1	48039.3	441.524	7382.05	776.887	35658.3	365.25	2088.33	1597.29	10527.7	941.965	14283.5	445.559	8596.23	3998.54	69045.2	388.718	3709.11
169.301	7466.68	184.181	8220.96	158.066	2255.08	924.385	24158.4	218.627	2326.88	4440.43	36731.3	3872.09	23854.9	837.472	5605.76	3572.48	65770	995.249	7054.13	971.375	10052.4
605.651	5555.36	2788.33	139658	466.017	14718.8	344.697	12659.8	1088.01	36222.1	625.551	4908.23	1105.27	5764.21	1060.19	5709.92	1275.18	27977.3	503.45	5134.2	2581.69	28242.5
103.126	679.693	108.738	4356.05	997.263	21197	1605.58	102536	123.187	3989.35	1916.45	14368.8	861.06	8531.09	1327.62	14141.6	347.172	4239.22	534.411	5925.18	4080.1	20904.1
1349.48	24293.8	133.26	2438.03	387.032	1744.34	479.946	10302.4	1254.16	25704	2060	15454.2	1302.41	6229.76	1321.44	19242	785.352	309.317	340.581	2149.93	2925.18	24683.5
933.193	34026	12.0477	3.5625	821.398	31381.8	3823.3	149092	158.017	6946.98	672.955	5327.24	1152.2	11183.1	3736.42	42962.7	3000.45	61343.3	1238.18	13955.4	6662.33	50655.2
903.569	15822.2	91.379	7928.02	250.759	1204.75	1943.56	36036	1232.23	36922.6	1372.98	11529.5	452.94	2883.92	510.878	4910.44	472.554	8955.5	1186.18	14888.3	2350.89	30776.9
591.99	9128.53	420.653	21766.2	569.376	9599.34	1011.33	51300.6	782.581	22290.2	3140.86	24979.4	3064.71	21552.1	588.647	4332.04	631.09	10637.7	923.782	8065.8	3824.06	35651
111.313	9831.33	304	11027.2	735.083	14377.7	870.551	44847.9	285.818	13348.3	1963.98	18019.7	2577.49	19260.7	814.64	6371.59	4583.2	85886.2	7033	60709.4	521.574	5637.56
1169.2	16347.4	388.769	9493.08	724.855	9052.35	483.632	16106.7	1210.75	38152.2	415.05	2244.41	363.516	3442.49	323.92	2662.72	1278.24	33793.8	2283.41	23544.7	835.779	8143.51
211.285	2891.37	92.1961	660.846	914.695	30183.1	95.5038	2148.45	765.743	18879.3	1779.96	14318.6	2497.85	16937.3	2314.1	26600.1	217.712	1746.82	510.473	7577.93	814.996	8672.81
658.792	14582.4	647.254	8074.91	1977.78	64591.4	446.433	8051.12	1981.48	64708.1	5880.03	61172.3	641.671	5707.6	386.034	3061.32	1460.97	40263.6	787.574	7800.96	900.444	4252.87
339.722	5295.14	111.077	667.514	251.037	5195.94	23.3215	519.991	522.579	17567.8	7039.26	61630.5	485.693	2665.99	4662.3	54365.6	600.784	9699.84	2335.29	33732.2	1111.12	11988.2
2534.36	50340.5	350.904	10784.2	1496.91	42912.3	1162.21	39652.6	330.476	9473.78	307.907	675.466	1258.57	10292.8	592.965	9249.17	300.172	3210.65	484.591	3881.32	345.349	2763.39
700.228	10419.9	753.448	15462.8	802.872	14192.4	1013.21	35781.3	388.512	7522.27	9310.03	78991.7	1914.85	16229.1	1419.44	14518.4	661.381	10662.9	1283.91	18201.4	635.162	7637.9
211.114	1963.09	393.312	6182.23	284.117	6498.49	2351.12	88900	2049.67	5711.29	45.136	79.474	1030.8	4834.82	660.487	5858.48	1631.56	29409.6	751.056	3867.12	1475.74	17719.4
550.698	7174.62	229.619	9101.33	813.777	10628.8	464.042	18510.5	215.254	2823.05	704.651	7007.86	1569.36	13197.7	1638.18	5093.83	2893.24	74210.3	2130.28	27442	2122.88	19994.3
339.808	3652.75	489.162	13686	569.088	9600.96	861.309	28522.2	24.1482	494	2691.05	18704.2	914.644	7467.57	1062.03	12964.1	309.902	2962.91	1923.99	25958.4	1337.27	9794.03
854.085	9380.98	407.704	19754.8	1121.27	23305.8	1486.84	26195	292.401	1158.14	839.208	6669.86	1384.49	15083.2	3459.68	33235	333.84	7368.14	370.105	4269.75	351.039	1824.25
1678.05	24932.3	1590.86	54527.3	504.122	11067.9	488.495	16669.8	769.27	25896	1320.98	12369	826.396	6396.3	2819.35	20345.8	2352.08	16014.6	3210.64	42579.7	1314.88	15678.6
1984.9	39026.3	113.988	136.382	206.68	9561.28	881.813	36414.8	322.858	9845.13	1215.86	11245.5	2696.11	16652.6	1770.75	20698.3	1027.14	12361.3	5865.39	94559	1124.73	13574.2
137.753	2278.24	79.7026	2105.61	176.416	5554.15	364.932	6823.4	357.998	4404.69	1429.48	11831.1	369.264	1883.39	809.503	13720.6	844.234	16548	246.242	3160.08	337.068	2131.29
1992.02	36259.3	547.126	52738.9	958.385	17641	1188.34	40467.6	652.175	21514.5	664.817	8787.37	1646.35	13818.3	590.408	4970.64	233.837	1960.82	632.78	9310.21	635.065	8261.75
2215.38	63943.2	229.949	2886.22	1101.6	30504.6	374.007	9699.24	709.729	20191.6	593.107	5101.49	1215.5	13688	361.322	4280.87	698.358	13142.6	706.958	8667.16	786.142	10907.9
135.097	2979.15	63.2936	5518.93	823.048	18350.3	535.504	11942.8	447.605	15639.5	301.504	2721.5	928.201	5252.06	1549	21207.9	1297.12	19942.6	789.072	6904.84	413.431	3120.22
1894.87	31844.3	457.475	28376.5	471.442	7876.77	207.491	2988.91	315.684	6368.78	1999.26	17858.9	603.925	2280.07	781.413	11358.1	310.891	5318.09	836.32	9852.7	1110.4	11394.8
1117.1	25657.1	214.005	3179.67	560.258	10608.4	364.803	14577.3	287.169	2661.97	722.667	6524.72	557.975	3419.31	132.656	411.155	1019	15045.2	1847.67	19131.7	668.599	7014.92
285.213	3698.98	101.535	3562.23	416.198	3942.89	534.677	6043.72	196.575	3680.97	4367.9	34709.9	917.195	8092.16	3178.79	31202.1	3204.25	57647.1	1624.48	28715.3	718.238	5932.28
484.362	11544.6	147.383	4572.88	370.237	1116.73	4954.03	213757	351.843	7335.52	1021.16	10009.1	4477.35	30648.2	695.642	7469.64	341.012	6849.97	633.719	4826.66	963.652	9852.26
121.223	1941.93	485.038	6045.84	1076.91	43860	711.152	24622	1717.15	94128.7	417.917	3006.83	5046.38	38862.8	13477.7	86739.8	2749.19	48156.1	518.275	3859.77	1121.08	7450.96
416.051	7879.91	996.249	59579.2	1460.26	1209.7	538.023	6681.81	165.546	1221.63	8839.8	70729.4	5490.15	57319.2	2063.28	18738.5	219.65	3129.66	1218.34	17717.5	1681.87	15082.8
1430.07	19272.8	176.522	754.925	854.634	13276.2	487.124	13459.6	927.148	17545.1	414.383	3394.02	884.552	7222.65	3246.03	29678.3	987.219	26341.2	4786.83	49975.6	5915.41	45743.9
435.287	7943.55	357.355	15199.7	1141.92	24372.6	1150.84	19532	106.026	3426.11	781.268	3807.51	2001.73	14118.4	787.099	7561.63	1863.68	29038.4	707.667	11572.9	850.385	6108.86
2338.67	23907.4	695.036	26510.7	166.238	356.603	1644.86	82199.9	386.383	11249.3	1386.78	11848.4	1555.36	10238.9	2226.02	22334.8	329.314	3646.07	530.476	6845.02	3344	37529.3
231.604	2484.85	226.666	5723.65	430.884	6374.81	149.934	3540.14	240.949	6166.78	747.145	7863.44	3050.72	33119.3	451.3	897.007	1418.28	35117.7	15178.9	213879	3202.66	24189.9
809.273	13711.2	289.696	8925.45	487.307	296.83	363.707	6815.17	523.887	13733.4	648.475	6883.99	1259.22	9267.01	528.959	4551.51	463.157	15397.2	557.104	8347.08	1294.7	5362.57
136.842	2128.85	2283.06	85949.3	723.468	21950.2	864.349	24148.7	584.747	1977.98	1147.3	5535.17	331.28	648.094	1094.68	9467.34	4082.14	75601.3	239.995	2376.46	486.672	4198.9
401.835	7114.05	70.1538	3686.97	1274.99	25029.9	1006.16	29361.1	929.037	37326.3	1416.71	11491.2	2885.78	21464	380.979	3605.2	3179.2	58983	4123.49	48932.1	1851.52	21840.7
471.234	10882.8	386.956	7308.73	206.425	4746.1	829.034	22620.2	919.477	20034.4	1421.95	12985.1	790.691	10177.6	959.039	9360.23	887.93	9801.62	7871.32	96195.8	316.365	1358.37
1042.6	22514.8	203.257	11597.9	314.144	7967.23	274.559	7107.17	2209.84	111009	1077.37	7203.3	1874.45	11582.5	1982.11	14939.8	548.015	8938.65	1630.97	22357	8724.5	84162.5
2455.43	53779.8	150.72	4249.24	560.947	11162.9	1227.2	13280.9	243.457	4014.3	1140.79	13373.4	5937.45	33995.7	1679.06	13944	978.623	15058	3137.14	34243.6	2959.44	22050.3
215.033	4622.5	369.502	5583.45	882.511	19709.4	637.745	32252.9	328.897	1176.2	1652.4	12312.1	1537.03	15843.4	3810.76	35490.5	465.15	9133.53	2530.14	35303.3	481.485	881.014
845.826	21183.6	745.974	48032.1	2754.5	961.956	525.192	20395.1	112.609	2357.06	1929.19	13619.6	2086.87	17015.6	944.068	5992.37	1296.21	31016	1519.07	1047.66	892.299	11122.4
834.237	12058.3	113.8	2837.31	673.136	13513.7	215.831	4493.76	612.638	15828.2	624.233	6854.32	2362.41	24163.7	5828.52	56517.3	458.044	9086.87	1662.59	25855.4	362.414	1568.22
1536.44	25028.3	312.125	15739.1	478.224	6796.7	1295.48	53980.7	312.94	12895.7	6073.32	102293	5415.75	52760	2611.93	34685.7	540.169	12468	746.047	7800.21	672.351	4670.56
1034.51	16999.6	536.979	25903.9	241.519	3753.5	178.243	4098.14	961.504	25833	277.93	1001.29	4241.73	28554.2	4991.39	48542.3	9606.08	212169	4379.86	68400.8	1375.92	12640.5
2596.96	39821.5	64.4668	3505.4	1191.5	6802.13	605.884	10747.5	1970.5	85350.5	10277.3	84292.2	2539.88	27023.6	1329.56	15029	635.574	6415.66	316.336	2685.46	986.427	8382.84
153.463	312.769	299.244	11129	83.5796	1372.42	657.441	7244.54	179.479	1845.98	792.316	4256.27	1609.38	15007.6	4245.19	28209.5	1249.42	18502.5	3214.78	51649	1708.84	18675.5
601.38	14144.8	197.816	8666.55	380.194	5635.55	337.361	10386.5	297.603	8345.53	9843.01	83336.6	1899.9	16330	3678.56	60273.1	740.657	12061.7	613.977	6743.52	811.871	4046.48
376.267	14517.4	411.061	11861.2	199.202	2937.77	345.495	8532.53	1025.11	35325	3081.74	20247.1	3209.66	33400.6	3511.4	50189.5	196.839	2462.04	2123.63	27530.9	653.703	6001.98
4155.23	91503.6	159.94	4791.6	432.085	10166.1	1078.31	14826.1	2687.58	80817.4	945.199	7036.85	1533.73	12251	1182.61	15839.5	773.264	17589.8	3604.64	49776.7	197.073	584.85
16.1266	32.3487	184.993	2209.14	132.588	516.932	337.865	8089.35	390.48	10445.7	2122.84	23568	7136.91	59708.8	691.397	5683.69	1734.59	36618.1	574.326	5572.33	961.809	1692.61
155.594	2365.04	560.567	39696.9	21.6527	5.587	234.647	6480.86	649.799	15252.6	2098.72	15056.4	1352.4	14685.2	827.969	7276.54	329.375	6240.98	1546.85	21632.2	788.865	6695.79
1859.17	40840.2	779.272	34562.4	775.171	9720.78	216.624	5083.8	125.918	1312.04	2383.82	26426.3	956.358	7684.03	1601.54	20930.3	1054.45	9865.39	358.508	4016.2	437.135	342.769
1268.91	24054.5	392.11	8566	478.232	4885.72	438.401	10495.4	119.704	1614.39	2892.76	27272.8	5481.13	51868.8	2924.26	34386.4	401.196	10679.6	2371.3	25358.3	8203.6	82311.2
1096.38	24512.6	927.315	17568.4	250.791	5202.22	545.63	6563.81	1153.94	44101.2	845.215	7479.63	4103.28	34059.1	7969.33	91476	1014.93	12633.5	827.863	15674.4	4126.03	27614.4
807.489	15475.6	106.953	362.462	492.456	4353.47	211.189	5951.48	580.916	19033.4	946.777	6406.77	2161.43	18206.4	5502.17	55886.4	702.518	14841	1055.23	5467.86	1381.83	10283
832.314	1221.89	327.043	5903.33	406.01	3043.3	543.548	17728.1	1076.86	18041.1	177.981	705.792	268.396	1121.63	3971.81	42237	1242.34	15073.9	1070.49	9794.41	3808.09	26847.4
590.557	10869.2	400.593	20426.7	979.464	18253.3	1171.4	22369.7	867.95	1113.63	3078.97	24380.1	730.726	4428.11	2463.71	25212.3	183.684	1881.39	1165.86	15660.2	969.433	7689.79
141.645	2204.32	145.801	3211.18	196.717	3393.15	1350.83	52776.1	1156.11	13684.2	887.232	7022.69	1619.23	14705.5	3429.31	43324.6	1561.65	45410.7	343.432	2795.46	884.424	2538.53
205.105	1880.97	239.221	8620.88	358.005	7075.55	522.129	22568.2	132.128	529.906	165.895	677.891	173.32	920.392	606.413	4543.49	4368.2	76884.2	6719.39	78861.1	428.888	3203.45
395.964	9740.94	2249.13	92400.3	1071.09	39219.3	542.609	26994.6	607.725	17184	263.413	1676.62	1330.08	13340.1	1474.16	20360.1	37.4618	401.664	266.845	2027.33	2615.55	30468.1
351.578	8761.06	235.676	4128.21	2537.23	39615.7	204.715	2631.7	667.439	17301.2	13057.3	99027	457.742	1225.26	279.154	2548.83	371.597	5688.11	1280.84	18659.5	840.661	7132.43
85.496	1015.84	143.841	5658.38	611.691	12734	391.424	16168.6	570.423	26164.7	366.481	2467.89	6719.13	59131.9	298.982	2606.91	876.403	17206.9	1121.06	13527.4	688.865	6646.91
358.4	3781.28	1159.61	18102.5	883.854	10308.9	126.664	220.417	560.073	19112.4	1546.66	10287.7	418.414	2953.19	2988.48	34863.1	954.824	22313	797.665	8211.67	686.908	6628.03
426.031	7944.95	138.096	6782.69	204.333	2153.7	509.171	14727.6	263.12	3375.77	325.573	2467.26	702.656	6136.7	6558.75	71856.6	1503.36	15320.5	6674.88	95899.8	2013.72	17456.5
496.789	11484.7	72.377	129.265	421.547	5643.87	480.459	19402.3	237.195	4415.49	332.046	429.516	3910.38	36679.6	5585.5	53566.5	543.57	15383.1	3978.98	64848.1	4086.38	25519.5
295.745	3871.06	82.2468	181.727	531.609	12911.8	1196.69	24959.6	583.272	18072.5	3509.74	39462.2	2390.68	21921.6	19642.9	134207	985.51	19158.8	124.901	5866.32	739.462	9288.3
652.864	9279.18	203.349	7214.51	346.556	1748.87	663.857	33123.5	391.531	10005.8	3467.14	19414.9	724.861	2886.88	954.07	2363.58	433.174	1702.91	1174.35	16591.7	1159.77	8112.42
2433.72	28033.1	473.066	14092.2	1001.29	27408.6	241.141	6386.45	230.535	7138.23	484.807	2297.28	2735	18927.3	88.8563	82.3315	365.849	6201.18	1940.04	16768.4	186.75	122.164
196.466	3189.48	327.803	19971.2	1045.29	42091.2	243.405	3191.89	1221.37	43724	380.934	2098.01	916.821	715.927	3309.51	32001.4	1366.83	39958.7	444.309	5049.59	1642.19	17526.4
228.938	5547.24	299.151	14500.1	384.721	5814.82	257.139	6382.96	122.405	2165.29	470.697	4423.58	810.719	6022.33	1640.31	8673.7	2259.53	38488.7	1386.93	2348.9	2994.19	25000.1
792.658	13845.6	97.2384	1999.87	281.597	5304.59	1076.49	31636.9	480.995	15455.2	1487.24	10613.3	1869.59	15284.4	3205.08	34451.8	2292.98	34778.8	1430.98	21139.4	1291.56	15913.3
505.113	7942.08	1124.94	42889.6	821.853	24574.6	404.074	7581.11	4289.84	84884	5128.35	41352.6	2100.32	13147.5	1278.37	9920.52	1885.05	62025.3	2590.68	37988.7	838.855	7501.07
1107.68	30012.1	525.085	22336.6	211.342	7773.14	139.431	5324.81	288.067	4623.82	429.419	2644.48	437.778	2758.46	1075.15	8328.03	634.798	13890.2	936.084	13220.5	1339.96	14337.1
275.438	3642.34	98.5302	1329.63	635.234	9429.97	124.708	1273.55	273.687	4467.58	1437.98	11520.2	365.3	908.355	1705.36	13605.7	1122.29	21783.9	5944.47	69563.6	6421.39	54053.2
244.988	5422.99	488.809	7351.36	306.903	4645.46	387.44	16071.8	110.414	2762.98	12015.4	88196.4	795.219	7840.1	8099.64	82293.1	1429.27	31116.4	227.971	584.122	754.269	6479.69
4463.34	104307	166.615	2610.8	1088.37	25573	356.094	5629.13	1363.63	72300.7	1026.19	7117.44	1246.64	12829.8	1595.17	15246.9	400.684	8484.56	2259.47	38340.7	6435.29	60243.2
676.973	7446.17	344.218	14135.4	126.546	119.456	202.353	5082.35	378.096	8149.32	2840.61	24343.1	978.53	6091.17	1517.6	18329.7	342.46	7125.57	614.876	5046.83	296.279	2749.4
286.564	6658.09	366.567	11958.1	114.775	3003.14	417.075	12843.2	329.51	5310.26	713.932	5028.97	1286.28	10623.7	118.353	486.906	2437.16	45895.3	1357.44	10762	570.53	6376.95
1046.3	10913.7	1101.97	30633.1	740.155	19889.8	615.176	10729.7	579.643	10703.3	257.453	853.659	315.668	2994.32	452.881	3094	3343.39	66958.5	1876.9	4770.77	2202.36	24074.4
983.628	10226.3	3078.84	137908	365.922	11548	1036.34	67618.3	313.328	3350.4	6243.13	54064.3	1413.28	8287.82	1236.43	8091.92	1060.04	17154.6	12502.2	161897	2567.47	22255.1
86.4039	1968.23	279.486	11842.8	21.1395	1095.94	1771.03	67015.7	313.236	4928.75	2375.6	24150.7	4119.22	38090.6	5303.24	33835.7	1069.6	22320.1	431.81	1719.38	1187	12285.3
1665.42	35607.9	554.37	18257.5	482.001	11221.3	-0.482178	12.39	444.541	10849.4	276.059	2802.34	1026.1	8735.17	493.946	2095.68	1200.22	20595.4	190.761	2782.38	528.982	4425.1
657.554	11369.8	148.868	2502.12	962.104	13374.9	768.092	2542.54	369.472	5628.94	3846.32	27600.9	2263.4	22065.6	1045.08	12860.7	2535.26	65183.6	470.08	3246.19	3031.09	22030.6
909.074	22167.6	341.31	2462.05	336.084	8543	3201.7	110266	404.872	4279.99	555.144	2710.23	1087.44	7156.29	236.747	2823.11	532.058	9744.37	1179.08	13783.8	413.374	4507.22
751.45	7899.09	340.505	10905.6	185.415	4671.39	1854.18	116135	283.217	2905.64	1169.44	6483.75	571.018	3145.73	2105.63	17889.3	1677.45	40365.9	764.9	11928.5	2698.78	20393.8
420.205	5643.47	532.939	37920.6	95.0851	960.103	716.833	17185.5	167.633	6447.68	700.408	4031.31	221.495	276.341	2025.41	15358.3	1385.78	33280.2	1679.66	25582.5	1992.02	16274.5
1079.54	22026.8	1460.49	711.242	1554.99	1202.14	2050.68	82571.6	515.11	5525.05	1640.74	15901.4	1316.08	13602.2	2123.96	19854.5	1510.13	26664.7	395.662	3849.57	139.651	455.415
663.117	18480.2	330.924	21107.5	188.325	2022.22	889.33	41669.5	601.969	11638.7	755.774	5806.91	1589.49	15283.8	3684.39	24543	547.135	11302.9	9614.66	112293	623.667	5750.97
386.397	4006.84	162.086	9610.04	1583.5	41817.8	891.973	35684.9	403.875	12292.3	1395.37	11801.9	1274.66	5580.45	2937.72	23705.8	3255	63341	4207.43	49328.2	409.741	1260.58
552.977	9435.76	259.097	8839.97	615.436	8054.4	1354.38	10134	226.629	6147.73	15194.7	99022.3	3360.96	37073.6	7299.95	66158.8	623.503	20859.6	433.455	7787.37	3208.15	14146.2
679.939	11903	217.601	4177.12	682.488	13556.5	695.639	41441.5	112.919	2063.54	10839	78295.5	653.147	3742.57	5093.96	48962.2	2551.15	41568.5	1467.99	912.805	2589.3	25685
215.865	3565.73	6573.66	103401	1049.06	23689.2	283.745	4307.8	231.126	1954.38	5680.84	51571.4	7143.29	50649.1	1906	15713.7	205.024	4629.28	8602.67	133167	1791.87	14992.6
7103.65	136689	215.286	6149.3	282.581	5054.48	1198.09	62845	218.14	3910.44	473.568	5439.03	1314.49	8500.54	1461.84	18567.6	468.602	7808.99	303.914	2639.23	4836.53	60174.6
1579.52	37102.1	595.1	35081.8	686.43	19635.8	2065.53	109417	144.913	2734.43	1289.36	11407.4	4048.8	31823	2153.22	23621.6	1208.81	16750.4	7017.61	89392.8	255.566	1289.2
846.815	26400.2	291.833	20006.7	3412.11	98775.3	463.443	11469.5	715.591	22518.3	1713.62	14744	695.857	3436.83	587.812	478.392	430.291	4248.78	1171.28	19518.7	2051.32	23192.3
303.925	4746.02	217.171	5711.09	1199.54	32272.9	96.7506	2719.87	477.698	7971.41	1705.18	13182.7	1884.59	11916.4	1667.59	23228.9	1630.64	17003.8	1727.77	26234.2	2511.59	14883.3
430.363	11978.3	105.305	3603.98	540.948	4976.91	2050.68	113120	286.021	4122.85	1720.3	11509.3	282.118	1019.83	1006.32	12442.3	535.723	5585.88	4029.67	59175.9	591.394	5774.92
531.846	6670.28	1798.39	88045.4	1072.06	13896.3	315.384	7200.92	300.027	10611.3	2059.09	16403.2	785.383	8162.58	3244.28	41683	739.194	15567.2	403.171	6366.72	4963.92	49476.9
151.132	3244.21	677.307	18785	724.502	12884.7	350.506	2747.16	215.673	3775.21	6958.3	66766.5	2007.28	16066.9	3075.77	37683.1	413.907	386.438	718.566	11587.5	407	3384.37
707.598	16592.2	110.655	1535.8	553.738	16493	1691.03	55720.8	344.479	12467.2	1815.17	10891.9	4322.49	32885	4102.08	46046.1	161.598	432.732	654.008	7303.96	1527.21	7925.17
164.244	1854.64	75.4554	1289.24	759.411	12442.3	269.18	7973.9	761.66	25097.1	205.896	998.914	398.931	203.604	1563.2	11320.6	723.693	17448.7	1896.38	35617.1	919.205	1010.4
360.407	6364.4	868.908	45638.1	1387.55	22548.4	1299.09	39400.1	123.578	1499.75	4355.45	38885	954.571	18223.3	2349.27	6369.22	755.23	12799	9391.75	95768.8	312.346	2601.43
106.145	2122.69	581.283	30867.3	421.817	13294.8	562.09	16801.8	289.534	16938.9	2774.73	21338.1	472.237	3006.78	3053.66	28095.6	1584.82	26306	961.716	14154	1154.71	8396.94
83.734	1631.01	1511.41	94025	184.12	4133.97	788.548	11522.2	187.822	5301.32	437.116	3114.59	596.963	2423.34	610.694	3633.94	431.044	9007.3	812.232	9106.99	1244.85	12757.2
702.131	9334.84	161.836	4344.59	194.519	2034.29	246.428	10789.2	1425.62	69524.8	5470.45	49174.8	2907.46	29029	379.274	3878.36	1644.71	26063.7	2851.22	32824.6	1378.91	15602.1
1330.47	16931.7	437.271	15790.1	536.738	9150.18	6501.6	7625.14	303.212	7680.81	304.537	2885.59	853.208	6946.58	205.071	1867.62	2365.47	53975.9	165.968	1931.07	450.293	5255.61
434.103	9457.82	122.769	4634.69	1565.33	43439.6	156.683	4467.81	792.35	22358.5	1835.03	14874.1	2918.98	25389.4	529.86	6103.88	520.049	5280.96	4747.68	57099.8	4118.27	32508
469.501	4976.91	1684.72	74929.1	2238.67	70034	788.907	14687.1	309.304	8880.95	2405.79	17062.2	335.7	3889.82	1331.26	10754.7	266.846	4920.63	3993.92	40441.3	443.116	3286.28
1133.45	26044.9	318.447	8554.34	354.212	10909.9	334.95	4721.96	431.999	14475.4	4789.13	46318.6	1641.15	12125.6	1413.7	17719.2	2140.37	43845.3	1097.31	14646.9	1289.44	11203.1
599.728	10649.4	165.948	3596.26	375.338	10048	393.451	8254.71	350.988	7228.08	912.242	8002.83	824.951	3469.27	887.593	11647.8	2119.98	36726.6	967.81	15163.7	951.272	8149.94
396.086	9530.48	354.924	21294.6	369.021	7517.26	551.365	24048.1	195.853	4404.22	3351.02	26978.4	437.812	573.236	6787.99	69347	473.113	6488.18	1583.02	19735	2229.02	22208
735.524	5931.72	1112.76	46175.9	237.586	9130.2	2391.6	122843	985.828	22624.2	402.075	2709.34	843.817	7563.71	5305.76	51656.8	310.107	1200.08	1032.98	9028.99	447.148	2843.94
6332.78	95516.4	222.448	994.299	378.529	2344.03	378.428	3940.93	2740.28	159854	6829.31	54536.3	1229.55	8933.04	1195.94	12116.6	1866.72	69188.4	508.484	5959.51	792.084	7232.46
164.797	2741.21	721.543	17943.7	130.979	3132.68	421.611	5369	626.894	17780.9	2871.02	24045.3	2630.69	14367.3	1271.49	16908.5	377.825	9401.71	55.1439	89.3968	828.465	2146.27
1201.82	24857.3	496.716	24895.7	325.098	3952.25	716.87	23982.3	710.135	37194.7	341.397	2399.59	917.193	4961.93	3795.9	42182.5	2667.73	74211.6	583.659	5198.02	3240.52	27608.8
814.646	19085.5	531.234	15918.3	449.956	5403.29	1433.87	59489.9	349.57	5545.84	1769.6	14592.7	1328.81	13656.9	1465.07	13075.1	826.048	15386.2	1177.04	23339.6	477.558	2742.53
391.605	7764.12	256.964	12700	379.819	3645.21	132.069	2654.81	338.264	8220.57	541.272	1088.33	735.099	5328.88	670.019	7819.4	867.873	18574.8	11120.8	155733	716.393	5101.57
347.251	894.086	596.764	7027.19	286.777	3122.24	387.545	13476.4	119.325	3886.72	894.238	706.284	1838.76	11970.2	1065.79	812.019	11316.2	293744	740.114	10686	563.597	6021.49
2881.25	49675.6	1457.2	2298.22	43.2635	360.331	198.569	2071.35	534	5879.3	466.363	3720.88	1332.65	8295.96	198.201	1467.87	928.62	20193.3	1024.99	12494.3	828.882	10232.7
947.272	10846.2	214.746	6469.89	979.605	13050.8	1387.42	79155.3	469.705	3718.57	2023.44	20087.4	10276	80260.2	3049	34919.3	1228.91	22043.9	569.005	7314.04	553.344	7153.05
17.2705	13.4256	304.131	1747.01	123.095	4763.06	234.012	6692.92	145.152	5209.81	1109.38	5660.31	587.138	3345.42	4600.46	47300.2	3289.92	58227.6	6249.2	70347	1220.8	11248.4
38.2928	453.47	323.344	13868.3	596.65	19733.6	313.484	4529.88	123.746	2361.39	898.59	6481.23	524.201	3143.88	1453.55	14006.1	507.351	8122.99	1125.31	13119.5	1292.15	13101.2
1261.11	1360.1	266.505	11137.3	2946.67	50938.7	400.115	12192.1	975.779	33807.4	2849.1	17843.3	570.705	2015.7	863.571	7730.9	4895.46	22000.6	503.753	5235.17	432.588	2543.24
4591.45	92046.1	444.745	10896	449.226	5106.22	318.487	8447.81	916.477	15147.2	617.167	1645.12	689.319	5763.92	980.918	3123.01	873.789	10489.2	655.085	6950.61	694.216	8356.39
1466.4	31875.2	1358.84	35161.6	252.609	6183.65	1345.61	58617.9	443.242	7779.73	1060.38	11197.8	6506.55	51066.9	4777.5	45975.5	1351.93	26176.7	1137.41	14386.5	433.821	2550.48
131.968	84.588	1137.19	3155.6	577.753	21357.8	454.821	16078.2	555.234	17300.3	2590.16	19056.8	2099.42	17876.2	1377.72	12726.6	1704.63	37988	891.456	10816.7	696.194	8380.2
1834.92	27608.5	779.613	37595.2	130.255	1398.68	568.945	13700.7	227.473	2862.84	4160.49	26485.1	3266.12	24052.8	5143.33	40719.9	9892.09	242533	736.151	4015.78	777.971	5879.51
853.38	16821.3	652.9	19540.6	818.684	12451.8	453.935	7934.04	284.467	925.585	919.784	8693.39	1509.31	6408.22	6491.78	63142.2	399.28	6248.42	1853.67	21415.8	3079.61	30799
103.546	569.922	76.696	2264.52	346.307	11879.8	1606.73	52528.7	183.103	828.938	3714.83	35063.9	228.452	564.635	725.292	6172.35	624.646	9992.1	873.523	10654.7	4353.66	40656.5
272.458	4968.11	445.66	23079.8	1094.3	25402.4	2023.62	69961.1	1072.8	23388.6	271.772	1861.43	26238.3	225242	827.201	7543.34	204.899	1816.33	14083	231737	1016.07	6311.98
233.385	2709.62	742.032	3804.06	926.13	11788.9	3986.77	107631	388.002	7959.74	2268.13	9873.8	974.411	7460.68	1576.44	16924	857.767	15997.2	3076.52	136597	948.478	5287.88
1442.86	22249.7	247.813	3943.25	897.015	20339.9	324.591	6266.8	1121.49	26303.7	502.527	4374.38	1474.17	11284.6	433.607	3756.71	1559.01	27751.1	922.048	10224.7	2477.74	26654
947.276	23499.1	323.266	11669.7	482.106	1035.85	236.982	6955.06	361.356	6192.47	776.233	6174.41	1644.18	12266.8	788.619	9303.71	1072.89	18833.1	982.464	11398.1	991.935	5520.22
830.991	12785	91.8357	3871.39	212.131	4295.18	473.851	16838.5	460.308	11946.9	163.504	124.589	6742.92	69486.7	210.321	2239.6	3010.78	68317.2	1948.46	27440.7	423.731	2452.55
168.969	2808.89	193.442	7014.93	243.193	3429.89	651.193	4632.13	375.938	9949.48	1885.02	14190.6	2107.31	14227.1	3184.05	25243.9	848.366	16586.3	697.349	7820.19	1624.25	12978.7
638.982	12276.4	112.256	3326.16	509.719	4198.21	1088.65	37645.1	433.815	18932.6	17802	105475	700.242	6847.98	14029.5	151485	1168.44	15139.5	1776.27	25516.5	594.029	3838.94
397.123	7643.51	3678.19	176838	3424.55	93658.9	885.092	37829.7	291.118	5252.32	492.838	4314.92	1066.69	5079.18	262.816	1545.41	876.108	16284.5	1815.63	16937.5	253.666	1837.17
599.562	11333.9	1053.55	51999.1	1043.76	1261.38	432.008	8653.16	468.803	13764.4	4499.67	25672.5	736.883	6798.65	389.947	3346.05	1145.21	16531.6	587.401	10343.2	1961.75	18432.1
493.664	4495.44	330.357	5650.51	652.959	19599.5	369.574	20301.8	1021.74	12859.4	1390.53	10803.3	600.319	3924.21	2290.92	28520	528.271	7144.03	381.367	3178.23	432.342	2309.65
168.53	2057.17	210.633	4281.33	1720.22	46665.7	1025.56	19603.4	248.25	8457.92	2110.88	18405.1	8668.49	76728.6	2287.78	13029.1	590.046	11552.9	930.245	8019.06	3870.89	30382.1
507.116	11530.3	227.439	7980.33	27.8984	37.2943	343.507	3124.89	637.538	9134.51	2919.11	21190.4	844.209	6773.02	1839.45	11210.9	564.046	11082.3	2207.81	25370.9	403.353	2755.3
746.512	13170	996.987	41374.1	572.452	13934.6	1347.88	51634.7	609.878	6010.77	1484.89	8300.31	5369.4	43016.7	8634.49	71629.6	1352.76	41417.7	2026.06	23976.3	1613.19	16877.2
855.118	18394.7	61.9692	489.128	137.793	1936.21	984.658	41506.6	1021.3	22745.8	236.92	1447.23	3035.24	24831.7	4872.79	34489.1	7298.37	157699	645.976	6745.13	984.07	8590.4
529.615	15494.9	95.8451	2431.19	446.215	14869.1	1474.31	28686.2	70.6485	2164.23	1776.27	12302.5	12193.6	55594.4	1368.99	11554.4	485.629	7889.56	808.727	7060.85	763.005	6895.57
729.097	15008	276.873	4044.47	3646.84	126293	500.607	20717.4	416.482	8733.3	10137.3	66304.4	895.646	1413.59	353.126	2600.77	1287.88	29890.1	6484.85	78603.4	504.625	3151.4
752.004	13602.8	508.865	9030.47	841.377	22157.8	1410.52	64866.5	502.902	13714.7	693.488	3046.88	492.605	4612.37	1388.82	14461.2	552.904	11780.9	374.93	6143.12	3130.07	18117.2
499.232	10215.6	282.475	18351.6	190.571	6206.52	894.32	41719.1	370.209	4854.49	1455.59	7580.54	811.073	4628.08	556.763	5884.86	1313.44	26209	2707.32	34109.3	847.473	11589.8
224.386	3073.04	123.473	1163.29	338.53	8781.52	336.567	6854.25	373.781	14880.9	624.117	4672.21	4144.39	42750.5	376.311	4115.03	9910.74	190601	4351.35	62175.7	4808.75	50692.3
973.786	14672.7	902.256	91411.3	680.923	15742.3	31063.6	514790	1021.12	27919.9	509.526	4474.64	194.333	552.259	1919.77	14761.3	969.511	13514.2	682.943	7181.67	717.884	7789.7
251.799	1233.56	114.67	4142.35	620.309	13100.3	506.386	17608.6	54.5677	1515.5	3350.15	30819	515.959	4198.49	862.6	11533.2	509.491	7019.56	553.603	4253.87	576.363	5438.67
431.573	3579	676.462	46570.6	1115.4	32262.9	649.905	8829.68	175.775	5199.37	307.497	2453.69	533.526	4503.23	1724.91	13857.6	2853.24	53058.7	1855.28	24329.1	690.235	7130.37
400.453	6782.41	576.741	24729.7	322.142	3857.63	748.875	13619.5	137.787	512.966	1228.02	8996.94	1923.71	14479.4	2711	30266.2	1034.08	26059	855.801	6514.12	579.509	6824.87
137.761	2887.43	403.524	13123.5	302.834	5026.79	407.73	18795.3	329.869	3844.77	1066.46	5721.49	2786.99	23171.9	836.519	10137.7	206.933	4315.19	3266.86	44425.6	987.811	9658.43
794.178	14423	249.401	9275.41	81.7609	1223.13	323.51	3748.77	422.575	2231.79	845.051	6982.33	814.612	3743.61	1583.85	14951.6	585.3	12802.6	966.929	6949.62	558.892	1036.2
1162.98	12597.6	245.773	5459.33	103.838	2660.98	427.673	13526.4	268.722	10604.9	1776.99	12741.8	1618.75	10900.4	3839.29	31000.9	657.059	14234.9	8914.87	93708.6	1469.25	16889.7
1218.22	22254.1	7438.96	331630	1377.92	24088.2	983.252	31085.4	287.369	8877.37	1087.85	12425	15684	116750	3099.1	33365.5	1964.66	63758.3	969.844	12289	340.666	2791.94
853.201	13640.1	145.564	2211.24	748.951	14150.1	346.779	6824.64	160.483	4750.8	710.482	7783.6	1529.44	13495.1	284.885	2586.96	3380.18	94024.8	3156.55	32532	741.355	7057.54
464.506	10640	1147.45	63805.3	402.331	13637	173.702	3408.29	455.307	7972.01	231.278	1754.69	3038.14	26714.3	3640.85	39683.8	844.024	15541.9	1402.07	13624.8	327.623	2266.47
546.182	9384.33	1067.68	31024.4	217.141	7041.99	2114.86	74825.6	328.188	9641.87	967.695	6482.25	373.485	2375.19	1153.35	16087.1	668.665	8662.58	1778.82	20262.6	3706.03	26552.9
276.559	4035.09	343.985	14338.7	279.694	3661.53	883.439	25983.6	1144.04	40011.2	2157.41	20579.2	981.319	7680.58	701.34	6006.57	279.302	7738.62	3961.18	42718.5	727.045	3881.46
201.432	4857.65	1569.91	92158.1	1128.6	2641.89	845.605	19130.1	38.0705	906.494	2446.25	18709.9	560.874	4644.26	648.649	6017.44	423.446	6877.95	660.259	5060.77	1051.26	11043.3
595.634	16745.6	858.125	37914.1	355.992	9254.8	932.893	55380.3	1074.47	24696	729.622	5287.69	1955.83	14947.5	911.242	9655.34	821.963	17164	766.865	5644.17	2261.86	26893.7
327.813	7291.01	437.986	12463.3	789.285	14033.5	2016.45	58980.2	213.995	3497.8	98.3956	891.579	1190.86	7947.69	898.888	9926.31	685.234	9508.84	1993.41	29941.2	2791.9	23348.5
1044.57	16955	326.921	9208.05	1092.13	18018.2	345.277	926.446	130.13	5169.95	336.06	769.821	768.98	6889.99	413.366	4116.24	270.185	3605.96	826.775	12767.9	5972.67	56402.5
1113.37	27726.2	572.602	9308.26	447.97	13626.1	899.798	49658.5	276.78	6373.99	1005.74	8929.81	477.507	4473.77	830.261	9639.34	502.372	8602.07	1460.81	16247.1	322.746	1928.31
185.75	1600.26	442.339	23859.1	566.677	14137.6	464.833	8284.77	320.589	3020	2013.12	12241.7	583.652	3307.08	545.069	10088.7	612.763	9279.53	1384.79	11636.2	9201.4	68404.4
574.624	7432.43	286.656	14534.7	304.665	1948.73	220.029	3291.03	449.496	11902.9	1681.31	25602.2	2696.45	22515.8	352.673	3160.19	2675.44	54196.3	1339.94	1991.83	1269.06	11383.9
339.657	6658.43	207.475	9393.75	832.348	19452.2	213.215	2083.09	658.494	14813.3	1410.07	7691.46	1937.19	14033.2	1855.34	13950.5	2679.92	54240.2	3466.37	49063.3	784.076	9651.42
1632.38	19630.3	133.768	3913.7	1560.51	49635.3	341.847	6713.27	772.817	19991.9	2776.64	20677.8	1994.73	16273.3	1981.24	18089.6	601.301	8760.45	2781.36	39692.4	1024.43	7714.41
351.349	8223.94	174.348	7777.13	363.807	5137.92	721.198	11462.9	284.081	3741.14	2739.26	16505.1	746.725	7792.37	3198.45	37854.2	525.549	7710.22	3296.83	39404.4	2872.36	26445.8
84.8085	584.641	126.07	2430.55	1705.13	48583.8	604.155	18753	280.493	7090.53	5.03796	274.343	2193.77	18053.1	204.821	442.355	886.914	16285.9	925.636	16727.4	626.342	5274.74
1903.32	58720.4	892.489	601.704	750.123	7058.69	1148.04	25521.2	387.181	5054.78	1327.66	13003.3	1814.62	19882.1	3339.02	31202.9	878.095	9915.01	1202.45	10681.9	1823.46	17362.9
1362.71	17828	496.315	15148.4	1321.11	44480.4	583.294	19608.4	462.065	24425.4	581.197	5494.34	3162.63	23137.6	466.299	4031.19	831.204	9143.12	1394.44	18965.3	5564.12	54309.4
590.275	7980.92	62.5141	3116.16	656.388	8156.08	1178.09	40641.1	1230.35	50941.7	1945.29	17269.9	17895.1	122383	2710.76	16168.9	998.588	17174	1940.17	21544.1	2147.46	17792
708.102	16933.3	157.405	687.218	1085.4	28168	590.654	21435.6	140.68	3028.7	2558.05	17624.1	7097.13	53478.8	952.896	6881.14	508.096	10618.2	5178.61	36564	610.626	3578.76
502.278	8374.59	458.241	22098.8	960.039	21981.2	340.445	5311.77	105.229	3955.54	911.214	7437.53	317.759	217.673	27241	223444	7096.58	209099	975.098	14757.6	671.527	7549.52
1388.26	24094.1	133.38	1708.74	350.966	3310.3	1398.74	68840.6	20.0148	258.638	3405.39	26873	258.547	2347.78	1511.01	13874.9	2016.2	49410.2	345.292	3731.57	381.889	158.821
1349.24	13565.7	648.863	36677.3	702.444	10488.3	178.642	3002.2	346.374	6201.99	2291.94	23712.5	1233.12	5751.03	332.901	2965.99	381.968	8655.96	1827.94	21975.1	1592.16	7656.56
674.62	19559.7	195.115	11245.9	1411.64	31219.7	1702.49	59206.1	465.97	9262.14	628.365	5792.37	5843.2	32496.2	549.138	2076	2437.06	43743.8	534.325	3211.64	2571.1	22048.8
2873.75	61303.9	80.8364	2217.65	487.467	11161.8	195.005	2913.75	324.143	10908.2	5023.13	44291	7168.8	60020.6	1144.15	15131.7	2305.84	41239.7	526.119	4801.47	780.688	7392.57
1946.77	37636.8	320.61	8197.28	1526.58	46589.7	1568.81	3187.28	1081.32	36514	3755.6	17193.8	1103.85	10948.8	730.383	7013.64	1919.42	45587.2	1288.77	13345.9	726.083	6219.37
58.9535	1580.17	125.109	6744.95	468.514	8980.42	683.549	6317.77	508.313	11256.7	424.911	2761.45	7455.17	54908.5	4694.13	47363.1	2498.69	64947.4	9779.61	150742	1444.14	11341.3
608.292	11550.4	203.982	7320.06	140.294	2615.54	1665.94	70327	265.268	8540.73	2123.72	15123.5	16930.6	109194	3673.72	36340.5	4680.53	113728	3369.7	39789.5	898.024	7373.8
387.596	8037.12	245.288	4192.63	74.2803	1536.72	228.428	3523.69	797.121	22406.1	1126.97	11545.1	225.004	14523.4	1308.12	12506.4	760.157	5297.08	888.167	7752.69	1088.94	10202.2
876.458	10445.1	180.451	10087.1	315.178	2615.45	117.7	4231.95	976.723	55118.3	699.294	6163.57	2488.89	18001.9	2427.96	20751.7	297.992	5785.26	5652.22	66384.6	406.949	3094.04
603.893	14114.4	71.0967	1573.38	1012.72	28155.3	851.413	35929	812.615	16505	3642.23	27115.8	600.736	4291.31	298.395	2401.83	925.32	23166.3	887.491	7270.08	2613.22	20905.4
179.635	1730.78	187.37	12751.8	189.157	2412.27	3650.91	136677	389.1	5217.1	762.606	4346.99	721.827	8593.82	1733.74	13736.6	1208.32	10433.1	9672.91	114841	4721.87	42002.1
493.843	6183.83	200.632	7583.51	457.125	12004	1141.2	44889.3	155.823	7828.11	2957.53	20980.4	951.274	5006.73	867.189	11644.8	255.421	5944.02	1758.43	21909	2593.08	23939.7
1440.39	35760.3	373.472	23973.8	1418.33	40631.1	520.305	17606.6	522.597	18395.9	3503.74	36352.3	990.479	9282.89	1430.78	11730.5	894.756	15832	1574.14	23940.4	963.58	7147.86
271.935	3135.97	652.537	29903.5	432.579	5629.22	1046.34	58013.7	275.654	6027.44	395.312	3227.88	333.25	1719.9	2965.78	34572.5	3703.55	80279.5	1366.91	17670.1	907.739	5329.72
706.732	20184.7	308.331	14750	321.782	15093.4	500.873	20357.6	1595.3	11551.1	4006.45	39040.5	5143.12	41609	2582.47	31723.8	1704.35	21041.3	748.734	11618.5	2537	21921.6
271.71	4119.19	594.303	38183.9	6697.96	124405	361.136	2888.33	527.919	7445.46	616.603	6362.83	873.833	4387.39	1129.76	12546.8	1187.82	18308.4	588.223	10091	2297.87	15874.2
14.7411	1353.26	834.002	27857.9	1456.66	35864.8	1060.36	47449.3	374.055	12410.5	1419.74	15455.9	6123.34	43158.6	1956.36	29297.8	387.762	4550.6	207.312	1510.03	3397.49	27579.4
419.51	5182.28	429.384	7741.4	786.241	10830.8	951.705	23531	94.9066	5199.74	186.206	526.682	349.683	2397.5	1235.02	6634.25	958.839	21755.8	1650.56	36525.9	118.903	371.131
210.65	1988.82	815.475	9664.63	136.505	1500.46	2044.49	122712	3109.14	60217.4	791.929	7873.17	3828.48	29331.7	1033.77	4163.49	70.6066	610.011	11383.6	88072.1	1075.34	12785.1
707.078	8023.62	108.876	2400.32	516.529	9867.77	190.68	3527.61	172.066	6860.93	761.452	6365.57	379.911	1870.85	767.231	5137.98	3689.39	113538	760.401	13221.5	1577.36	15584.9
475.279	6771.76	605.856	7214.91	1069.66	34474.8	375.247	12414	848.61	32637.8	666.06	4518.86	577.697	3265.13	1192.19	13844.7	1778.46	30835.2	565.742	4459.07	386.15	2641.43
2260.41	45159.1	287.134	14253	186.307	4513.13	449.007	2800.72	478.128	11516.4	2407.14	17065.6	3458.82	34409.8	297.782	2962.4	1163.78	17057.9	8581.78	112646	1568.19	18745
665.099	7377.98	503.938	17424.5	80.2454	601.879	261.792	3156.11	627.024	27962.4	959.011	7247.12	1638.44	16600.5	838.393	6834.74	589.204	14930.7	7818.77	117999	2306.36	21877.3
878.403	12388	198.468	9302.24	840.246	919.583	511.835	20314	925.528	17253.6	1749.75	22689.8	1654.93	17057.1	1147.57	8368.66	409.937	7112.43	2231.19	37958.4	1321.66	16588.2
182.393	383.359	116.138	410.066	492.694	9877.55	429.43	14070.5	381.107	10178.4	3043.28	28772	535.927	4163.09	3467.83	41004.9	1144.37	24887	456.797	7121.39	911.008	7810.95
493.262	6753.5	1733.14	5623.23	722.033	13423.7	270.826	9089.34	293.941	10122.7	431.71	565.946	1628.72	17953.9	1898.22	22127.8	610.361	11207.1	3605.54	57393.3	384.933	3746.8
706.316	5609.54	338.103	18414.7	984.488	23240.6	601.891	24326.8	214.167	5037.75	6582.02	61326.1	897.235	5220.58	992.343	11594.4	583.435	6874.13	2833.86	34974.3	460.827	3301.4
880.627	22116	289.381	11099.3	7651.56	258147	884.406	17411.3	433.826	4328.4	3022.23	33133.2	332.757	736.97	2002.42	19190.5	1020.28	19019.4	864.046	7050.1	825.283	5192.78
122.226	3653.55	512.311	6274.42	154.249	4534.45	2156.07	71190	924.121	33746.7	518.072	2340.94	464.989	3076.15	184.975	1561.03	807.058	19953.8	357.662	5298.78	4543.97	48630.5
3084.94	65648.9	479.402	11497.8	111.908	3737.2	582.434	41525.9	274.514	4976.49	307.705	2343.96	878.503	4385.25	755.617	7842.17	902.958	15191.2	1753.47	26115.6	7126.69	70570.1
898.548	19896.4	806.471	44622.2	410.888	7300.81	512.628	13966.4	300.663	8253.12	968.613	7026.21	425.253	1370.11	402.714	3827.37	1028.58	19286.1	165.968	103.01	8019.48	61245
267.918	2643.51	144.805	1901.92	367.489	857.614	2897.2	120932	430.5	7035.17	2707.88	24697.6	1750.1	15366.2	6759.88	77840.9	3456.92	72827	1402.58	11408.2	1708.8	13442.9
430.171	7465.69	271.222	9660.16	309.243	3261.57	489.246	17936.1	1439.99	43395.3	2384.24	17507.4	715.973	3927.32	542.892	5278.28	663.989	16591.2	557.64	7100.22	854.972	5024.42
40.9203	167.771	428.173	868.494	526.485	12851.9	2015.56	50795.5	166.31	3608.3	741.465	4515.73	5080.74	38888	1133.36	13128.1	439.19	4651.78	317.236	3456.43	228.653	817.497
599.977	8114.09	242.242	14822.3	328.061	8773.23	744.63	32801.7	735.791	6346.12	388.536	3477.62	682.737	4317.5	4725.73	58654.4	423.732	9565.95	4980.6	52394	927.389	11578.1
197.04	4399.96	875.549	39891.1	609.177	16214.9	2152.12	47634.8	2662.37	87862.3	552.144	5059.36	610.113	3537.04	3388.85	34555.8	1149.34	31319.6	597.109	3916.61	261.485	2661.89
1351.4	11686.8	343.122	15285.7	388.596	7898.12	349.609	1044.84	404.001	12170.9	3410.26	21236.3	1044.14	6463.87	4767.84	44533.2	321.303	9178.29	4024.94	43594.1	19273.7	115485
92.5068	11604.5	244.127	6542.83	118.302	1877.09	45.0609	174.68	426.895	5136	323.752	1890.55	9020.62	64662	233.07	1911.42	1151.92	24317.3	515.738	7030.78	403.293	3184.08
839.262	17990	240.74	7786.49	240.357	2502.08	1302.36	37246.7	309.72	14350.9	1517.28	12894.6	6048.24	52244.1	3315.98	22923.3	4109.98	148349	370.274	2662.98	593.563	5825.83
805.52	8240.27	871.856	36515.5	354.793	7109.13	247.252	8014.03	839.366	25425	821.092	5712.17	1717.25	3126.27	10782.1	97225	226.823	8098.09	1085.68	8837.1	970.147	10873.5
971.72	9659.09	3612.21	203209	923.091	15448.1	1484.55	42493.5	469.643	4320.75	308.451	3355.69	5517.26	32699.9	1169.63	12850.9	1259.2	36680.8	1306.16	20476.6	2682.91	26022.5
952.461	14729.7	263.512	7834.2	1229.66	24477.7	1588.3	43093.8	500.728	14786.2	1161.45	13511	16915.5	93710.6	7669.98	80979.7	45.9032	309.218	290.241	2567.75	1995.28	18474.5
36.2899	17648.2	424.431	19059.7	465.937	3633.06	1281.06	44104.4	782.927	20067	587.258	5014.06	785.444	4405.4	938.394	12425.6	1582.29	46809.1	1308.71	18998.9	1125.2	12013.3
721.336	9878.13	303.749	4898.06	1128.91	16863.5	347.608	7870	279.39	8815.49	2949.15	24617.6	529.656	3176.31	1365.71	16747.3	45.8584	23.3598	2842.77	38355.3	686.582	4318.26
354.418	10619.7	325.865	14960.6	2298.49	77319.4	820.4	20538.1	656.213	36058.1	1746.68	14928.4	3924.71	28930.3	1064.88	9778.79	3244.15	82223.2	361.515	3610.9	1413.89	14862.7
717.022	11256.4	606.755	28336.8	908.304	30159.6	1106.32	32247.9	886.586	19117.3	507.464	4407.6	1381.29	11863.1	612.037	4549.96	493.995	8513.45	4986.43	84715.4	987.14	5553.9
1074.96	25512.1	176.359	3856.95	1508.53	31404.4	1751.24	49745.8	2492.1	122328	360.777	7437.92	585.664	2183.53	1415.09	20386.1	291.291	5099.88	1039.23	13476.7	5227.92	45280.4
341.52	2662.2	118.718	2508.82	2563.78	70235.3	1010.57	53494.1	199.553	6426.49	1098.03	9642.97	1793.55	15536.7	849.37	7108.79	3469.7	86943.4	1329.5	16423	1226.83	12125.8
165.612	2693.43	838.699	933.267	227.754	10849.5	828.077	17754.5	981.172	30054.2	156.697	1189.41	1061.23	12120.5	821.516	8060.2	1922.15	36074.3	840.853	6794.88	1271.77	10184.6
580.135	6136.44	278.862	16769.9	91.5928	1827.86	654.868	17182.4	341.79	6503.23	508.64	509.375	397.706	3485.48	1288.7	11868.8	399.233	7247.98	1658.66	25609.8	795.594	9476.68
552.618	6462.36	410.901	9009.58	214.915	1763.73	317.074	9118.75	617.457	12332.3	370.646	3644.53	566.684	5073.29	536.718	5541.06	376.344	5400.27	2609.83	44065.8	574.084	7107.89
1231.42	31004.5	284.708	5591.18	1266	21377.7	252.263	6987.06	952.903	10638.3	479.012	3339.14	1599.29	15509	837.125	8657.19	4350.29	38855.7	844.077	13762.6	343.386	3959.05
3157.76	45339.4	138.709	2456.28	139.548	6189.72	111.431	467.541	588.666	14860	3957.08	40612.9	438.762	769.905	639.973	3813.27	380.638	4707.11	11502.5	170568	519.533	3844.02
1287.32	12138.4	268.266	3256.6	837.122	7423.62	1063.75	29185.2	306.447	9992.05	1571.63	7840.15	1455.47	14389	355.877	2479.99	2401.41	48352.9	861.556	9276.11	2067.99	23344.8
818.671	7099.19	316.769	16513.9	524.135	10060.4	1116.6	26423.3	384.945	8213.04	409.043	888.882	1767.68	10524.8	1008.97	12059.8	532.023	5872.95	203.217	8095.42	333.922	2447.02
400.38	2483.32	321.629	4762.89	603.559	14507	258.515	5556.97	169.139	2618.19	861.46	6542.1	4228.06	31806.4	1293.36	9435.21	413.053	8460.29	850.72	12108.9	839.126	6832.6
565.822	9923.02	271.222	288.329	272.648	6874.53	813.074	23984	985.252	21730.4	1404.04	12986.9	407.205	3817.47	9074.12	94316.7	937.345	19312.7	515.174	8374.74	118.669	1764.6
1321.46	17927.4	266.585	5336.43	575.018	14808	108.624	2374.02	3453.25	76322.3	568.356	4203.4	16682.7	119042	3715.22	29669.7	1957.58	47313.8	1207.02	18894.4	4050.41	43052
803.122	9626.76	450.086	13000.2	151.573	502.397	281.016	1292.46	424.986	18673.5	925.114	8099.79	395.443	3290.01	1556.44	8547.92	534.968	11369.3	748.79	5260.66	2644.89	32806.7
719.511	10843.1	1388.96	38828.3	516.639	18478.2	574.984	32038.7	683.667	14135.2	1926.02	14077	790.446	7434.1	445.761	4974.57	979.231	25258.4	12555.8	135850	1427.71	17153.6
987.073	22692.3	1961.08	148535	424.391	5701.06	3478.16	140254	124.09	2885.34	692.249	9409.72	367.742	1883.93	7301.18	77461.2	1538.4	23518.9	2510.69	34629.5	3072.04	30640.4
819.765	15958.4	153.169	11620.3	456.549	2884.02	381.303	14242.2	552.46	8600.99	649.484	7238.53	286.16	1275.63	2549.56	22911.3	2141.71	28068	3489.37	39752.1	207.926	677.701
136.592	2670.53	398.708	12210.5	317.835	3448.06	1762.37	90943.5	293.867	6955.93	2439.84	23132.9	1775.12	17772.3	277.863	2372.25	45.1802	251.414	1002.99	14743.2	743.769	3853.11
116.482	1460.02	1358.42	44855.4	267.749	3885.61	197.711	1188.7	626.933	13052.7	1472.55	15002.2	2154.75	17017.4	2507.57	29697.9	873.618	21253.8	2253.99	39730.8	1408.46	11217
279.083	6126.28	1630.88	111729	1208	35261.2	333.633	7486.95	569.206	17512.5	838.812	4231.9	5802.24	41532.5	2056.27	24192.9	676.182	8443.96	2399.91	20438.5	468.222	3595.72
295.922	7067.33	500.705	3632.71	213.36	9941.84	3414.7	162245	197.354	7510.11	853.835	6359.15	890.839	6982.69	913.83	10315.7	271.161	1936.74	2498.77	38790.4	1846.15	15975.2
712.337	14485	153.298	9493.92	384.663	10591	408.048	20771.9	173.513	3903.58	1063.75	5011.65	1615.72	11464.2	6300.85	76387.6	1599.37	37530.9	354.086	3717.31	1214.58	12342.7
1034.92	10235.5	407.358	23887.4	1388.95	34621.4	507.9	9126.52	446.607	1293.59	6225.41	41852	22524.6	174158	348.873	2850.51	2646.44	48524.4	1359.99	20629.4	1623.5	18622.4
1299.55	23559.8	848.148	24143.4	174.422	2759.96	413.734	13046.2	364.963	5348.48	746.231	6380.06	7099.16	48937.5	2060.72	26306.5	365.893	4479.83	3671.04	40150.2	1043.76	9811.25
8.57493	20.9787	1510.25	66548.3	613.875	11663	1168.28	55765.3	711.031	15482	468.762	4242.84	350.331	1962.85	819.661	4499.87	592.729	10290.5	5621.08	64750	411.969	2621.89
520.202	1054.34	137.869	6881.84	397.091	2805.63	718.438	22186.5	657.209	39732.7	584.065	580.688	1474.78	1500.93	3413.66	34390.6	307.766	3510.92	548.991	4492.9	782.255	4901.3
784.821	12497.1	108.829	4932.06	498.15	7973.46	1040.78	59292.6	909.115	5123.02	1128.14	10849.2	2469.58	15907.3	2077.76	17337.7	3183.56	53787.9	1851.2	18569.6	782.255	4901.3
1683.36	21025.9	371.499	19990.8	694.533	2471.55	264.324	8348.87	231.49	2557.73	1821.4	12560.8	3832.98	30510.8	8399.96	79792.2	108.32	588.806	4013.67	41900.8	5494.46	49919.5
1091.13	35741.5	494.688	27256.1	121.557	3354.55	189.391	5076.82	3160.33	87312.7	1166.18	10929.7	404.079	1489.56	1911.85	22935.6	3520	134195	2575.32	48303.9	622.931	3716.8
923.714	15674.8	561.34	25374.7	954.575	21698.8	554.672	5961.61	445.155	7033.29	5682.43	55465.1	837.588	6099.81	2909.1	30430.1	809.782	14892.8	1262.56	10843.2	1555.55	12691.7
245.537	4786.79	187.096	7061.5	328.924	9471.56	485.249	10637.5	535.715	16583.6	1373.58	10123.5	713.5	7052.01	6795.52	66177.2	482.007	8939.6	3604.82	45930.5	1282.16	12218.8
906.513	17570.9	347.223	14531.6	460.848	9521.35	1179.92	27001.3	479.654	17629.7	1988.69	18977.3	1668.6	11479.5	4633.68	26273.4	4902.27	151064	1263.29	10491.6	9659.55	103860
1007.83	17624.6	269.207	11610.3	857.872	10357.3	301.194	5078.16	347.409	12949.4	500.012	1141.83	3053.57	26142.8	501.91	3413.71	441.249	6083.65	5530.46	82666.3	945.927	7477.76
443.473	14467	340.775	8240.19	313.001	8016.59	499.414	13602.1	1024.16	22390.5	789.89	9290.02	196.865	859.793	191.917	279.163	1329.16	20805	2258.74	29511.4	1286.81	35128.4
9.66239	2711.39	690.995	42194.5	298.91	7917.06	2013.58	36507.5	282.475	5984.55	1731.51	12320.5	196.865	859.793	1080.06	7324.56	942.091	22657.7	1838.17	22981.5	945.927	7477.76
802.08	14773.4	1237.16	88828.1	564.687	12328.3	321.226	3801.56	257.967	3474.19	1176.68	10206.1	770.765	10384.5	1654.55	21607.8	4525.67	125986	1372.62	13530.3	2129.65	17589.3
530.749	14831.9	329.512	12262.9	564.321	10716.4	1276.44	21592.9	29.6114	3135.1	629.164	4460.15	598.365	3142.94	497.641	1418.41	3189.22	74360.9	693.243	4763.7	10138.7	108313
614.482	12287	1294.76	57728.8	196.253	3192.92	2345.28	118429	1309.01	38296.5	1200.9	14187.9	661.979	3516.32	738.957	6264.81	334.605	8060.28	304.325	3633.68	5810.92	40250.3
608.71	5902.79	236.015	8936.17	295.119	3950.76	573.756	17975.8	306.822	4730.2	463.88	3246.65	6018.25	52846.9	2624.36	27415.5	370.953	8734.83	637.399	4660.74	3125.13	25275.6
633.7	14156.1	418.756	12436.4	974.733	19637.6	477.657	5574.38	143.388	4546.1	800.553	6240.31	1529.91	13628.3	2568.05	20427.4	896.326	30343.6	3362.81	30544.2	1418.68	14079.9
2536.92	48628.2	518.83	22087.9	798.043	26348.8	452.655	7639.79	1287.28	44905.3	4369.22	27829.7	456.625	3334.11	3136.72	34996.4	460.708	5182.44	16592.3	179813	1435.58	16098.8
154.06	2938.56	453.27	6775.32	475.282	11761.7	496.398	12482.6	590.467	26567.5	2174.37	20478.2	1880.67	25657.6	2424.75	37145.6	1355.33	32716.5	2186.57	16411.1	1883.23	21639.6
187.869	3601.47	87.6375	2445.94	612.864	19019	280.472	9017.42	1650.47	59225.8	1299.83	11523.5	4429.08	31835.5	1285.84	16045.9	1355.16	29517.8	4393.32	49456.6	485.184	3931.11
245.973	2590.87	636.471	32162.1	0	2.736	974.909	71368.8	806.657	14867.5	12059.5	113296	947.445	6721.08	729.343	6209.87	828.424	32979.8	1251.06	9396.9	679.364	3971.56
568.886	11317.2	292.837	18058.4	812.587	28278.3	1000.78	48153.3	183.435	2737.11	881.714	8077.88	8268.26	64811.3	331.633	4510.07	339.336	4680.62	867.397	10397.5	781.149	4280.56
520.061	7619.57	94.6875	4287.59	209.283	4857.16	239.553	1535.85	763.251	25092.3	421.465	2671.85	2451.06	20002.2	2470.52	28632.7	638.748	9889.46	1139.84	6815.88	1996.4	25053.6
2869.42	31033.1	204.472	9273.95	60.238	851.085	279.724	1451.52	174.569	3050.35	492.609	4327.98	3354.42	25080.6	1568.08	15494.9	3543.78	57531.1	329.897	3340.44	1343.36	7928.2
226.416	2994.42	1261.99	67967.5	553.928	8911.9	272.778	8586.32	1110.34	27487.8	1039.74	10408.9	1043.46	7295.28	1155.09	13401.5	797.842	10801.1	5364.09	61643.1	1249.34	10303.4
575.371	7668.89	138.437	4799.69	362.754	3026	688.6	27306.7	667.981	6653.78	1181.61	8532.48	612.789	2954.47	177.297	174.763	937.176	14311	658.034	6990.21	43.5274	-3.86316
1332.24	20117.4	680.371	16066.5	428.844	17056	376.842	15356	337.391	9042.19	628.659	4740.18	2802.1	25806	781.083	7585.56	1293.44	16162.8	2147.09	28666.8	2591.78	24368.7
772.634	19000	442.087	5759.39	1291.79	44379.3	1151.7	17553.5	1297.89	49935.9	817.673	7065.3	3790.84	35315.9	4371.02	34709.8	3230.24	73596.3	881.067	9839.66	676.59	6217.69
700.562	18027.5	482.064	33395.1	1070.8	26804.4	1547.37	35567.3	233.025	4434.81	1828.06	11605.1	1331.7	9709.35	1829.87	19163.3	1101.57	19793.4	1394.94	21641.3	936.135	8875.61
188.284	5116.07	255.087	8715.46	167.629	2640.48	1587.76	35695.5	1063.51	33521.4	2548.17	22005.4	2680.75	24173.9	1227.88	12240.5	469.283	13132	3055.05	36542.6	953.189	10299.8
276.942	4414.51	195.518	3626.83	493.409	10744.9	5297.02	161189	192.796	5452.2	256.084	2925.84	3810.3	31538.8	743.825	7641.9	565	8128.79	1049.04	13370.1	435.147	927.315
304.317	8124.94	486.669	6408.81	176.87	2662.67	984.558	18553.2	1826.69	72059.5	222.435	2580.64	1600.54	12732.9	1882.98	20685.6	6784.13	114991	809.702	7844.49	920.016	8125.9
732.023	9771.21	469.446	14542.1	1347.93	44095.7	494.385	19597.8	369.396	10572.8	952.399	9143.92	446.41	3330.98	9070.23	84423.1	6629.23	149597	1281.03	35844.9	239.659	1467.07
561.047	5201.06	247.642	8784.33	161.817	1619.62	72.5535	1380.93	478.945	14656.7	2881.26	28349.9	925.708	6816.81	1818.32	22647.1	588.496	3423.54	1446.75	16501.5	1523.29	14306
277.842	6572	1291.4	63708.1	335.755	3549.17	1177.7	38645.7	196.086	2142.15	347.15	2558.63	796.276	7202.05	3938.63	44337.9	1872.32	27672.5	7872.95	80904.3	325.203	366.589
436.941	3546.05	977.754	38962.2	244.182	4151.06	163.463	1727.33	529.075	12931.3	1063.08	8311.77	3946.74	24816	847.373	6259.64	1845.65	40869.7	410.844	3690.57	889.208	6229.33
162.615	3827.73	109.061	2843.71	1817.51	58396.4	689.951	13667.7	2296.48	54967.4	1433.27	9083.32	1671.32	17209.5	2949.35	32330.2	2886.62	45326.7	3195.5	27056.5	1550.47	20307.1
-6.02571	6.84	411.907	16811.8	682.201	17151.4	771.223	13852.1	430.865	5799.08	1897.29	14008.4	661.691	3454.44	1660.12	12844.4	333.431	5977.13	1611.33	16887.1	777.963	9898.93
423.717	4462.39	416.579	6317.47	297.275	3460.26	783.828	44536.3	239.838	3762.02	330.643	1043.15	1091.95	8338.4	5767.02	50222.2	1048.26	21961.8	488.395	6131.01	735.313	4480.39
197	3613.93	119.661	2461.59	617.691	12929	133.56	3192.84	899.727	27113.5	852.953	10087	2188.1	22940.6	3506.65	29035.2	662.921	8208.74	1124.26	11723.9	2187.56	23991.5
210.78	3620.32	833.434	46815.6	774.372	9646.19	489.896	8919.2	284.822	7277	633.68	4675.23	1040.17	6114.54	806.115	8527.44	2016.16	37957.6	1835.66	18559.8	1680.16	13398.8
570.383	12489.6	246.714	214.882	708.292	15728.9	687.86	17073.1	291.866	5017.8	766.831	4669.81	347.425	7636.09	3695.72	35791.7	2781.14	80928.3	794.842	10485.6	13851.8	141775
87.4822	1441.9	350.73	10083	240.804	2439.77	1042.18	22501.6	45.4323	26.3029	1458.43	13813.7	801.328	4802.51	3532.71	29621.8	1893.95	41386.5	1802.66	25656.1	5302.76	61023.2
594.094	9371.29	215.385	5095.26	617.044	15959.7	174.117	4500.45	143.477	9742.34	1051.47	7839.2	776.287	4244.56	2586.51	29776.4	1513.9	29141.3	1422.49	14578.6	3168.16	25999.9
457.069	3252.97	1320.93	62105.8	491.343	20191.9	991.838	57731.7	2644.93	96454.3	1629.35	12947.8	473.454	3361.06	3932.5	37530.1	659.716	13816.8	442.889	2132.49	877.723	7055.08
14.0389	171.199	324.45	1283.51	527.378	11972.1	262.99	12300.5	997.388	21777.5	1001.9	9838.68	679.583	5972.98	3090.17	20745.8	2032.24	39963.8	234.764	2324.35	5025.11	42436.1
1560.58	15715.6	378.214	16517.5	246.272	2897.79	427.773	24017.1	138.78	1784.79	724.232	3510.67	316.874	2004.47	4409.3	45517.7	167.803	2027.6	3348.93	46056.4	490.674	5250.83
281.273	8700.04	58.6325	1264.72	1068.24	18503.5	524.988	24339	411.606	18568.4	1464.2	11499.6	70.9261	2204.05	1458.51	20138.7	501.806	8412.36	802.754	10378.1	1640.67	18061.8
1060.62	23294.3	663.442	28122.1	192.872	6041.02	411.676	7799	403.469	13232.8	4965.39	39566.2	2060.49	16723.7	274.763	3853.26	762.215	14738	673.925	7541.74	1168.68	7236.18
310.931	4218.76	387.033	20329.8	319.522	5098.11	599.436	20536.8	202.956	5293.07	3444.82	27736.2	5319.54	30109.2	299.098	892.389	1425.29	33338.8	1084.72	12907.5	305.496	2468.56
274.716	2681.25	417.221	26827.9	757.142	16370.3	223.275	3732.28	188.355	3025.64	6167.52	55435.2	4037.78	30436.5	1036.19	9485	1066.34	19605.3	7337.2	115161	840.625	927.605
2055.91	34471.9	181.998	4666.73	123.403	1692.59	390.595	11967.6	1029.4	34337.9	835.692	3951.74	279.931	830.926	1036.19	9485	1469.54	24134.1	1163.47	14988	1114.67	9876.21
662.88	12376.6	414.319	17219.7	1355.7	52847.4	510.325	13202.4	1325.49	64686.3	1049.66	7022.41	2517.48	27145.2	976.008	11987.6	2023.89	63188.8	1096.34	13360.9	1655.87	15974.7
377.226	7655.49	1024.99	65596.4	357.658	8815.62	650.019	28635.2	338.087	752.852	764.883	6322.06	1963.27	17181.4	1918.35	23473.6	796.346	9854.69	796.254	13678.1	1962.97	17651.9
321.73	3983.73	1453.04	52692.9	709.666	10969.4	418.589	9052.08	864.054	13145.9	3219.93	20569.9	1601.26	9532.51	317.823	2433.11	2888.33	112019	1703.19	20828.5	2708.33	31439
4536.86	68752.8	1770.28	39662.4	2519.55	53508.4	417.352	895.454	299.185	10666.6	2210.02	15258.5	2835.7	19961.2	2274.24	5921	944.627	10663.5	1311.71	18709.8	498.208	3336.81
1117.98	26192.6	37.9761	2894.41	364.325	3911.25	309.303	2904.71	347.339	4484.55	8746.72	74911.3	3789.06	13488.8	480.868	629.549	3188.65	54189.3	1330.33	12886.6	221.868	910.895
598.013	14740.9	748.152	10968.4	211.56	3482.22	326.962	6375.97	1061.18	10636.4	1420.33	13110.3	1180.05	8473.14	1229.26	13408.7	310.974	5625.45	359.414	2076.05	409.173	2584.1
648.972	18160.7	317.446	12974.6	748.296	23450.6	525.496	28833	351.688	3196.68	4447.9	31335.4	3064.74	21993.9	150.886	559.592	1740.03	53472.2	832.179	12984.2	756.561	6021.04
2107.25	39292.9	542.058	27647.8	224.938	3649.07	483.892	15483.3	271.898	12405	1825.74	19609	884.041	9147.49	1524.46	16214.6	3505.58	85727.6	2396.95	35384.2	421.089	3254.42
332.783	7755.19	674.948	20171.6	226.106	4786.8	435.471	3547.64	7555.16	375908	1388.25	20298.6	1696.22	19847.2	1560.1	16262.8	1826.04	23565.4	9805.2	122632	3049.16	33755.4
348.126	178.717	178.853	9369.46	1679.03	37284.2	941.311	34724.7	567.261	7221.21	1741.04	14488.7	7097.19	44076.1	8757.28	72971	689.007	9397.87	1128.26	11065.9	1639.63	15202.3
665.285	10904.4	231.215	9242	432.456	8565.7	555.698	8094	219.568	5593.76	1312.36	14068	734.199	4666.77	3843.21	30781.2	217.097	2312.31	780.717	11156.2	2391.08	28483
158.523	1055.14	390.143	11347.2	195.608	4900.73	1500.36	45962.3	44.8915	4.60989	1937.46	12215.3	1599.16	11580.4	719.792	5569.34	656.732	18128	1087.56	20765.2	996.613	1965.49
489.026	9305.11	273.509	18459.8	254.073	4173.47	2389.73	147490	1462.12	48509.5	1557.7	622.028	1453.82	12944.7	559.658	5962.85	739.541	13523.5	1498.43	16888.4	1257.1	12578.5
826.396	12517.8	232.161	6961.81	450.681	5617.52	425.797	8981.81	1695.65	64005	539.348	3846.92	3694.22	46053.8	1466.75	20704.9	234.816	4277.22	793.934	9188.99	41.6132	1881.61
298.769	4721.63	243.005	8732.05	902.074	19339.7	608.95	27436.4	128.955	4375.01	748.239	3806.13	1172.95	7163.88	467.469	3269.46	217.762	2760.16	4466.16	60540.2	513.547	3834.1
356.434	8120.29	311.518	888.748	402.513	8892.73	1022.63	40367.3	284.622	7844.71	463.465	2507.72	1104.57	4778.38	2222.67	23783	792.384	16653.2	1265.57	12417.2	487.619	1643.69
1259.7	411.255	613.846	7357.66	2447.77	41561.7	1189.43	67941.8	588.817	17726.6	694.934	3805.76	2627.63	14113.5	764.22	7227.3	621.048	10746.8	2022.83	25671.3	908.299	9248.87
603.023	23009.2	217.594	7441.71	596.149	12205.2	1310.24	13286.9	39.3161	266.863	3272.69	20771.8	1451.29	10868.2	2670.02	21064.9	422.438	10022.1	1360.01	14118.9	357.385	282.085
162.377	3670.53	203.082	2637.72	3313.65	107490	1364.16	66804.1	1145.63	42976.8	2263.11	20476.3	375.855	2254.9	1456.86	13247.5	722.345	13473.9	1884.96	24642	1796.07	16913.1
234.778	535.652	369.353	5280.65	1063.16	5490.27	1866.85	44163.9	749.648	22722.4	2260.74	13625.9	8666.64	75545.4	969.159	8646.56	813.468	11902.3	2084.71	22919.4	662.097	5249.84
901.407	2057.85	113.926	4642.69	2698.82	71441.1	1138.69	53245.1	2436.33	57753.2	1076.67	8938.79	284.978	1708	4683.23	30171.1	734.306	15857.3	5656.9	86642.9	52.3073	275.139
728.143	15994	207.137	1373.28	1347.94	28622.4	271.73	5632.54	524.354	10312.2	694.823	6448.8	6552.96	43707.2	978.586	11787.1	2444.39	52049.3	1894.07	17500.4	1701.18	14824.1
295.582	3425.62	805.413	21558.4	363.804	6136.58	735.803	31166.2	1140.85	8092.08	1267.95	6554.2	2485.8	14403.4	2650.04	21120.4	402.802	9141.08	752.564	7533.83	307.976	752.077
222.481	1661.69	613.226	12773.4	216.502	5781.32	907.341	36896.1	130.507	3940.42	4281.5	41424.4	2274.25	13979.1	105.635	509.569	1406.33	35101	651.692	9409.39	1666.48	16049.4
944.694	14088.8	524.417	26377.7	234.783	4261.56	318.146	792.63	1922.54	43745.8	1809.88	17926.6	1983.72	15964.5	2266.77	18841.8	1454.63	17826.3	1046.66	15623.6	43.0953	383.219
241.335	5007.78	943.605	32198.1	114.09	1385.73	465.286	24854.3	529.974	10465.4	2101.41	15285.5	966.924	7078.96	1670.13	16930.2	1561.83	20132.7	1829.4	19731.6	3802.58	33034.7
1241.42	23095.1	671.273	28255	224.32	3556.02	220.549	5395.64	540.313	12735.4	17917.9	150249	690.913	2132.15	953.566	6392.14	1904.18	35156.4	6774.04	75567.6	321.926	3963.83
1160.08	16814.7	1982.96	88739.7	315.162	6765.1	1262.89	98623.4	816.795	22060.3	481.236	3917.45	401.36	3845.97	2340.95	21442.7	401.97	11727.7	4893.21	74515.4	350.264	2793.01
315.596	6285.96	152.897	7091.8	454.124	8393.89	933.104	21868.5	388.827	3399.34	567.524	4094.38	1007.45	9233.63	2054.56	27305.5	1230.02	14371.9	552.33	7079.74	397.83	2929.31
499.903	12004.3	624.711	31829.3	3846.5	114597	660.365	22791.2	633.315	20176.1	617.877	5107.75	1490.12	14733.7	1226.16	12075.9	956.572	16730.6	350.576	5217.24	1034.95	8097.86
1137.93	27521	756.83	56083	441.852	7793.17	945.607	34896.1	406.639	8946.86	1892.2	14687.3	1072.7	8714.96	1338.89	14154.9	2848.84	84165.1	1025.42	8421.87	746.426	7539.83
492.627	5170.5	201.235	11739.1	387.167	3211.85	264.038	6775.44	817.482	32070.7	944.93	8246.63	3763.94	37488.4	10409	102073	599.236	16382.6	837.488	6218.34	1021.81	7292.83
237.399	4901.37	177.723	2756.51	204.773	3800.91	677.514	10466.9	139.824	5516.22	902.32	6938.68	2078.31	17678	298.415	548.982	431.214	6648.4	1922.94	19862.9	350.63	2476.14
16.9863	52.9944	960.494	24512.3	7667.77	112088	995.468	23037.5	357.104	8043.47	449.4	4281.1	3228.34	22292.3	4869.85	9405.13	270.158	7607.36	2038.89	31797.6	618.884	5549.5
282.761	7108.97	348.579	10667.6	130.242	1334.08	526.336	28306.4	111.719	4955.24	592.627	4573.97	4051.68	40571.7	2997.58	27491	373.663	6366.12	3705.64	66228.2	4751.68	31686.6
1813.94	25034.6	207.101	12581.6	684.159	502.928	220.643	4817.4	298.61	2969.8	1973.55	14828.2	780.429	7419.2	1046.75	11497.1	680.207	5935.2	1620.1	19637.3	791.093	9514.23
74.4581	1021.45	171.508	8149.23	550.752	5493.85	290.253	4546.39	729.679	23713.9	9750.22	94480.5	1954.74	17604.4	1539.41	12481.6	1642.67	4394.6	2588.5	28903.4	857.198	9001.03
389.157	5052.55	214.875	2716.79	2757.66	46624.3	1418.79	12441.6	547.703	12662.3	2315.36	870.249	494.887	3131.62	2085.96	15809.9	564.586	5048.25	1183.03	12791.8	685.409	5195.02
131.304	1436.36	149.524	8620.61	413.68	8112.16	3819.69	73364	472.937	22237.8	1501.05	10443.8	1542.72	12080.7	428.212	1982.66	1368.24	24112.8	4475.58	67488.4	913.625	8053.26
1563.21	27951.8	203.427	3569.37	102.561	3340.03	64.0853	730.717	1175.97	46426.8	117.046	122.313	3065.23	23176.3	2040.74	12968	994.38	16437.7	1580.12	15439	1062.69	8299.31
134.822	4762.01	409.264	18700.1	271.795	3643.47	257.4	2363.34	580.795	19644.5	4235.89	31184.2	1740.32	13723.8	802.772	6835.78	996.622	17938.9	4045.64	53526.8	1076.67	6917.6
513.589	9261.36	93.82	6221.84	102.918	3484.48	991.236	38030.4	310.317	8675.79	3999.74	30030	562.768	2862.48	3454.17	30641.7	821.256	21010.6	2145.64	31170.2	818.454	7571.97
1152.02	20196.3	275.091	20498.7	1019.13	14547.2	515.391	19463.7	695.068	13068.2	907.577	5619.81	373.076	3499.9	1134.27	14650	310.78	3204.47	2051.64	34570.8	3214.03	25009
498.427	4671.27	425.426	15344	798.823	24392.9	204.109	2290.08	270.331	4307.35	2705.13	25675	3228.9	27476.3	2221.06	17374	1979.18	51149.2	5676.75	90383.1	1092.32	7539.22
323.027	3762.12	3149.71	115291	1023.41	14321.1	494.282	14788.5	544.097	21306.7	1186.74	10578.8	15392.7	111309	2112.08	28112.6	729.076	18786.7	1058.72	10987.5	1713.37	10531.6
1562.63	34643.4	276.755	2951.25	282.386	6353.22	301.679	5550.09	453.499	20643.7	670.357	6069.09	678.409	6402.87	1711.85	14845.2	2105.36	38852.4	2968.13	38067.5	737.79	17113.2
1049.04	15131.8	369.514	8456.76	562.703	15327.7	2359.81	83620.9	1582.86	40313	1121.02	13738.5	1171.45	12404.9	1614.72	20514.5	371.001	8045.53	2859.24	50166.6	1892.07	12370.5
548.875	2548.31	84.6771	2179.32	1182.94	32290.3	469.55	10240.4	185.567	3301.79	416.125	2331.49	5977.54	43108.9	858.96	8845.14	785.944	14656.9	306.587	2261.78	813.53	9328.3
793.021	12437.2	238.155	10440.6	176.127	1822.75	11248.7	284929	1690.57	41321.5	1586.52	9952.06	1451.88	11710	1215.94	10021.4	616.092	11122	1031.66	12331.5	1790.06	13904.1
846.52	12155.3	2154.47	103911	583.124	11644.7	287.586	6964.56	2609.54	45524.9	1974.14	15285.7	3160.28	31142	3656.77	45944.2	4606.68	91116.7	2150.14	29562.6	2654.51	26152.1
204	3431.88	106.905	5122.68	618.758	16055.6	545.057	2045.89	538.619	17027.6	1904.65	16254.2	1425.5	7126.49	3984.72	37043.2	860.79	16596.9	1208.04	19614.7	408.567	2591.15
745.728	15726.3	281.005	9661.37	558.922	8768.78	869.836	40238.4	3636.96	106591	2301.58	17629.9	1798.94	11926.6	2253.53	23056.1	536.057	9197.45	907.849	11355.6	1084.32	6500.26
306.575	2124.66	85.7436	2410.37	419.228	5087.9	2043.53	76331.3	425.901	10730.8	452.092	2463.72	1747.35	9662.71	212.421	1226.74	2280.69	43601.6	6336.41	99519.2	493.034	3812.13
257.746	2756.65	160.696	2522.35	579.685	5472.22	511.075	16046.6	110.494	3559.89	3240.82	29753.4	99.2065	401.366	4411.26	42240.6	365.104	4215.23	26489.6	340057	633.545	4078.75
529.403	10236.5	516.827	11025.1	583.589	7698.58	334.473	6742.2	66.4412	305.411	1204.75	12510.7	187.918	215.444	568.115	6774.55	315.642	6651.68	777.988	12308.9	743.346	5859.89
1938.38	35211.9	1316.46	63008	711.402	21646.2	233.856	1861.16	379.973	8816.33	1412.24	9520.57	805.067	8289.61	941.689	9519.14	975.368	16419.2	1074.68	13398.6	387.815	358.487
462.548	7078.52	1257.11	70660.6	268.93	5421.21	202.713	5071.89	667.852	12710.9	870.762	4588.84	1232.95	9677.18	1540.45	13495	865.437	13158.9	941.673	14591.7	4343.9	42567.2
3023.65	73305.8	408.646	4624.84	1005.11	19013.1	1343.33	70857.3	324.272	8960.11	1931.13	12502.2	902.178	7266.21	7673.37	71670.8	1622.32	35151.8	24.1179	53.2861	511.604	5057.21
2878.59	59269.7	281.128	8078.17	1930	57153.3	501.992	4912.82	343.832	3733.82	9925.61	43551.4	2121.4	20051.8	2705.41	29748.2	201.295	787.771	193.53	1449.14	559.033	4293.66
1244.99	23576.2	344.08	19389	1930	57153.3	174.108	568.824	253.961	7000.24	341.581	1898.64	4692.15	42950	759.23	4988.06	1566.11	37611.7	460.861	8132.13	2300.89	19161.3
2444.64	46489.6	436.549	9284.29	228.647	4515.87	619.557	11018.9	389.802	11017.7	2023.13	14358	1238.77	1412.81	730.374	9004.43	570.067	7830.93	1026.86	17134.7	1311.63	15629.4
758.219	6459.85	523.951	13278.6	89.3587	1652.45	955.026	15462.8	1813.26	46432.8	1065.9	7980.74	8965.5	108823	1047.12	16012.5	3430.19	64417.4	6299.29	79756	435.803	953.611
353.46	5624.21	568.246	27734.1	97.6904	2350.31	191.909	5672.77	403.869	4202.5	457.76	3118.48	567.568	4364.39	1012.47	13318.6	349.715	6608.6	1326.78	15524.3	784.949	5048.83
436.867	6357.29	129.1	6680.15	1167.07	29680	774.166	5899.61	948.952	28792	1851.28	13254.1	381.74	2845.71	1150.95	13397.1	907.639	25437	1367.98	11070.1	807.438	7663.57
130.033	1883.85	163.803	7802.92	596.085	15255.2	608.55	32182.6	206.556	814.9	12172.3	90193.1	1696.54	17165.7	14794.8	166013	3670.87	89039.5	366.207	3625.85	7826.18	83852.4
953.843	14831.4	366.847	19507.2	4531.24	106616	552.919	13940.6	197.417	4327.35	203.373	1696.16	2080.18	19942.6	5112.93	39421.8	1562.23	32507.2	1579.47	23271.8	812.5	4809.93
1416.97	21421.5	183.529	7145.39	287.924	8384.24	1007.62	54277.3	625.738	36595.9	2779.52	24522	2011.63	19243.5	239.099	3176.81	326.751	4930.08	5570.81	76537.5	2950.81	31528.6
2159.27	67906	409.621	29012.5	390.924	13192	1012.86	36688.6	660.362	26499.8	6312.44	44565.9	968.978	6966.15	4857.03	60522.3	1113.31	30673.4	2510.72	35011.9	394.142	2834.21
1352.74	25692.5	321.097	11110.4	467.112	3700.48	464.508	18831.1	3074.36	139442	425.5	2775.72	830.919	2850.86	852.19	9099.87	701.295	8986.27	2167.22	31426.3	2805.01	3039.65
1371.69	37025.2	73.2421	2912.88	653.196	13397.9	813.011	36188.8	163.348	311.638	208.959	1292.99	21.8483	14.8885	5526.67	57022.7	705.832	15053.2	7169.58	44204.6	513.899	3989.64
139.997	1117.61	919.771	35787.9	756.687	15597.2	188.181	1493.95	388.72	16604.1	1944	20409.9	2011.4	17937.5	326.313	1800.02	1231.73	17209.5	559.334	6796.12	1737.08	15268.1
280.449	6422.6	148.757	8440.73	1844.74	2791.69	166.666	3086.97	272.565	12493.2	10629.8	78414.3	2033.51	1612.4	4587.3	48086.8	1073.98	22808	2484.38	24240.6	1282.39	11202.7
1156.2	21442	507.906	17684.4	718.296	18344	668.585	9577.65	360.611	5073.06	1380.67	10614.6	15979.9	112232	162.709	224.771	561.452	11438	197.096	1242.8	2499.33	24299
928.937	7905.57	198.245	9263.46	6.94778	2557.08	1158.44	43199.6	186.499	3641.45	1288.26	9762.72	2096.36	17719.2	1015.67	10267.8	8448.02	177685	2127.54	25214.1	1972.98	22741.8
1389.41	34168.9	395.185	4943.86	310.407	6123.73	2325.48	67363.7	1064.32	22986.4	980.902	1416.57	228.405	2136.17	1134.44	10873.5	2029.86	57846.6	2666.83	37741.8	1193.52	10691
12.1715	194.138	157.144	2172.97	1572.6	51572.8	1730.18	80249.8	187.18	730.101	3444.19	27657.3	25753.4	166773	1801.37	16847.2	263.953	4580.01	3054.35	48346.3	2053.81	18569.2
812.211	12898.8	497.649	4308.47	4860.28	78183.8	1242.91	12143.1	458.968	5110.11	7600.91	54937.1	1247.18	8977.94	883.48	8571.02	951.885	19492.7	1955.83	61262.2	2873.57	39059.2
299.328	2479.64	95.5806	6454.94	735.954	7151.26	734.502	28232.4	1536.97	41641.9	1412.01	12268.7	511.25	3184.37	2296.86	23566.3	804.345	29480.6	3400.81	53988.9	2495.1	22024.8
599.551	11244.1	368.837	13346.9	632.284	16641	212.615	3469.46	360.48	9066.76	6942.02	56315.6	2937.2	21344.5	409.174	5258.87	414.835	7032.91	712.813	11140.6	2068.05	16217.9
177.289	4004.62	1265.11	85860.6	245.71	2727.96	304.457	14504	494.32	14708.3	1898.16	17829	369.384	2544.11	4983.48	43421	775.525	16792.2	5203.29	69376.5	534.44	4069.88
1049.63	24111.1	255.282	14603.4	1856.84	61450.6	239.466	5938.3	177.131	3576.35	369.321	3908.71	1046.71	6040.3	4401.89	55233.2	1856.98	7099.03	5308.89	120825	798.421	6635.67
774.252	17938.5	344.644	440.25	3432.24	76698.4	252.57	5149.3	331.793	13456.2	1542.46	12421.6	10927.6	74351.4	865.011	7213.5	878.406	12643.9	1224.4	10906.3	617.644	6220.95
122.51	3384.69	221.74	6295.99	3643.84	96787.9	955.438	52655.7	719.119	17379.5	1790.03	10039.4	17963.1	108907	3887.47	35174.2	3949.05	98097.7	1216.12	15337.6	945.637	10535.1
481.922	8138.77	237.055	15077.3	772.519	13228.3	982.545	37590.3	393.089	13773.1	2022.75	11958.5	332.544	2976.55	377.606	4681.23	2902.85	112318	1452.4	17091.7	5572.66	59133.9
453.183	10453.2	65.5154	416.375	397.841	8237.04	643.286	34244.4	544.589	15256.9	3260.7	17957.5	1658.06	10999.3	394.52	4111.29	1137.77	21477.5	13946.7	151329	5644.17	46586.3
1320.87	30247.5	414.8	5099.82	386.267	8105.58	1158.54	825.386	1008.46	19515.1	6261.99	48101.7	2526.6	16770.8	6158.11	53636.9	727.532	17604.4	302.008	3692.1	339.364	2967.41
1907.19	2873.68	360.329	4330.56	959.079	38887.5	1249.5	35220.4	1783.52	23353.2	5167.19	42650.7	3426.95	17790.1	2581.1	31853.7	357.202	2429.87	1344.27	18852.1	239.947	2717.39
352.163	2500.88	306.245	4719.99	350.375	4735.17	855.72	21756.1	492.856	5398.75	1681.76	12331.5	1625.07	14261.7	119.242	1180.24	2291.71	46437.8	4498.06	44893.6	2313.03	26631.1
218.58	7450.67	178.665	15844	1073.4	32651.1	508.712	12682.2	1542.7	64407.1	136.733	849.292	18167.9	132743	3126.89	35442.7	322.462	5413.67	791.435	5194.18	1061.36	9117.08
1496.95	23832.2	374.808	12773.4	336.317	6429.51	249.034	12327.8	903.152	32012.9	3033.41	24001.3	1557.36	8611.3	1957.74	26060.4	506.237	8468.05	1121.3	19249.4	1757.25	13294.3
1401.77	32394.5	303.181	3843.48	308.055	6075.68	1663.99	99684.4	653.416	14480.1	2425.18	23374.5	10851.3	89017.6	239.734	407.633	787.02	20239.3	226.868	2491.35	687.201	7105.04
3650.08	102323	310.243	9131.98	529.807	22679.2	414.274	13457.3	1644.14	45680	8441.65	56487.8	413.113	1680	709.384	5478.15	1894.74	55479.7	599.972	6302.44	1479.31	17316.6
616.577	7416.08	629.241	46593	728.857	17714.1	765.637	18202.6	400.401	10560.3	727.866	3678.92	773.176	4742.99	348.115	2519.51	80.2356	344.252	1986.89	15827.2	7910.68	84995.8
378.88	1297.05	1979.16	78625	1911.04	53353.6	728.092	6696.35	883.652	15815.6	898.735	8668.36	1666.73	10132.7	4432.49	36286.6	365.396	5716.25	3931.21	37211	683.802	6999.47
1112.49	33451.3	152.928	3990.16	265.587	3346.02	258.518	9704.01	1126.44	30642.3	526.759	3209.14	2245	23181.3	1115.22	12697.5	1984.23	56903	2187.72	27833.1	326.703	2088.69
564.083	6516.43	444.882	777.693	808.257	12862.4	441.876	16094.1	599.565	30072	768.964	6051.71	1257.55	7175.33	1044.6	6771.55	1013.68	18525.8	651.547	15137.1	180.399	662.304
914.921	9857.93	685.648	46230.1	561.489	13766.7	1306.51	67161.7	333.612	4876.27	357.056	3684.84	993.168	6002.16	1414.33	11999.8	199.927	2554.17	553.596	6579.71	360.163	2655.08
821.267	14844.4	112.122	9144.33	198.371	2194.8	236.957	3380.48	604.733	7856.44	483.759	2187.99	4708.73	35866.8	6714.36	81402.8	958.657	21986.8	1323.64	15018.7	657.799	4104.8
421.125	3660.87	197.403	1213.06	643.175	12822.6	623.22	23499.2	417.291	11597.8	179.034	1577.24	886.484	7554.3	3583.19	32425.8	887.466	24145.1	3303.41	34622.7	575.872	3240.81
815.886	23006.2	398.305	16073.1	597.768	11240.4	439.488	13739.9	335.329	4108.81	1400.03	6688.23	583.366	4144.13	485.066	5654.24	1226.01	32970.4	1560.84	19918.3	455.299	5293.64
4695.8	81780.3	727.269	39561.4	1786.15	36036	552.832	19423.2	193.733	1968.78	862.943	7129.07	741.202	4100.17	513.588	3521.36	543.295	8244.2	776.585	6465.2	356.157	3578.17
1884.86	38077.9	124.652	2306.49	342.391	3917.2	306.051	2701.54	460.197	5556	512.617	3998.25	605.177	3983.59	1270.04	11750.8	565.259	8247.25	1488.45	14076.5	3496.32	23921
2704.98	52279.7	368.051	10176.2	3061.05	104429	1224.9	42502.6	1011.45	44218	10483.7	54272.8	4657.92	38499.7	875.798	10574.7	389.003	6499.29	856.967	6988.38	4405.06	23073.2
594.077	12322.2	83.2008	2669.7	172.55	2816.68	979.001	61539.6	255.937	3055.35	2264.44	17124.3	376.363	1709.2	223.622	1776.38	2128.55	51702.9	3301.05	37698.5	1048.35	9030.63
1813.83	401.177	462.196	13221.2	747.151	8747.57	194.488	2924.42	429.31	4639.53	1789.7	20729.5	6215.8	53940.8	857.505	13099.8	1494.69	16417.8	657.047	9704.38	1035.81	7111.48
486.205	5606.44	180.451	14087.9	484.583	4032.29	234.403	10778.6	2195.09	61109	4202.15	31171.9	652.095	5158.07	2221.3	2660.03	131.139	920.14	1430.78	18038.9	749.263	4357.19
390.52	7875.14	552.231	18651.1	1357.17	19988.2	371.574	8808.07	659.632	23613.3	445.982	3140.97	4200.76	22452.9	1625.32	23514	680.425	12400.6	530.673	5654.09	1719.25	14485.7
558.605	6785.35	461.321	7519.89	270.042	2085.33	1397.64	68599.3	692.81	15542.2	2354.51	25548.4	328.822	1864.96	145.669	1694.79	1427.18	32375.5	4100.59	33270.7	485.108	4948.3
184.13	2761.85	867.716	45490.8	344.022	3332.71	2488.64	84465.9	439.459	9453.19	2805.79	28031.5	1409.33	10565	289.485	2037.68	815.126	16423.5	609.009	7708.69	1004.9	8818.7
889.746	9964.1	260.297	4238.63	664.392	20058.2	266.755	776.476	271.29	7104.93	427.176	4223.78	2218.78	20263.5	1107.88	8056.39	802.565	6922.37	851.268	11288.7	2468.92	24801.7
166.114	3580.57	168.19	5441.91	2397.98	2582.18	829.528	31700.6	878.091	50766.2	2129.29	19800.4	567.158	1477.78	197.087	2733.51	182.731	472.243	270.268	3572.24	1166.05	13848.5
1232.51	20717.7	175.574	2135.11	663.267	1043.55	526.758	22048.2	475.302	11740.9	1101.78	8156.54	2820.66	16597.3	10216.3	90019.2	1119.06	35571.4	527.212	4300.17	2292.77	26428.2
1575.46	14818.8	405.736	9652.37	374.358	11253.7	417.144	12215.1	1302.51	33082.7	1230.85	8943.9	1260.05	7798.1	380.117	2815.61	576.569	12463.4	246.3	22293.2	1918.45	19273.3
393.994	8544.95	408.56	29972.4	352.198	3168.32	514.228	4588.9	1536.13	56905.3	1466.48	8957.03	753.444	6313.18	3829.63	38284.3	3099.61	51742	4605.73	54222.4	554.666	3361.18
39.9823	6621.6	450.739	19928.3	1009.87	24759.4	204.243	3851.05	1124.52	31231.5	1307.05	12617.5	1348.09	19481.1	999.335	12400.2	4120.03	92180.7	256.042	2164.94	1309.78	15107.7
3019.88	54736.9	741.917	36827.9	713.888	19056	3528.33	97844.1	309.448	1102.49	18.4587	421.364	6522.64	65670.5	5523.09	46816	1605.82	25140	2057.46	17776.1	2094.93	24264.4
676.816	14968.1	353.737	11872.3	261.869	1302.3	1246.73	57505.9	1685.13	101663	480.824	3793.91	726.138	5238.85	299.299	3075.81	806.268	9416.14	1361.05	14247.8	1507.23	11398
786.738	11555.4	184.902	3628.68	342.075	4033.63	352.282	7932.51	162.839	5633.37	1360.24	13411.2	611.385	1375.8	620.642	4390.97	703.83	14872.8	3202.34	32455.1	1411.1	11997
[truncated: 9,393 more rows]

## Sheet: Figure 2c
Amino acid	DegPred	K&D
D	-0.789866	-3.5
E	-0.65124	-3.5
[truncated: 18 more rows]

[truncated: 20 more sheets: Figure 2d, Figure 2f, Figure 4a, Figure 4c, Figure 4d, Figure 4E, Figure 4f, Figure 5a, Figure 5d, Figure 5e, Figure 6e, Figure 6f, Figure 6g, Figure 6h, Supplementary Figure 1a, Supplementary Figure 1c, Supplementary Figure 2a, Supplementary Figure 2b, Supplementary Figure 4a, Supplementary Figure 4b]
